# Supplementary material for: Reference-based chemical-genetic interaction profiling to elucidate small molecule mechanism of action in Mycobacterium tuberculosis
Source: Nat Commun. 2025 Nov 3;16:9673. doi: 10.1038/s41467-025-64662-x (PMC12583738; doi:10.1038/s41467-025-64662-x)
Supplement: Supplementary file 3 — Supplementary Data 1 [file 41467_2025_64662_MOESM3_ESM.xlsx]

## Sheet: reference set
Compound ID (pert_id)	PubChem CID	Compound name	Structural class	Annotated MOA citations	Annotated MOA	Strength of Evidence for Annotated MOA - Categories/Notes	Strength of Evidence for Annotated MOA - Group	Annotated MOA (long-form)	Annotated target process	Annotated target pathway	SMILES
BRD-K00093274	5281606	Chlorflavonin	dihydroxyflavone	https://doi.org/10.1021/acsinfecdis.7b00055	IlvB1	biochemical and genetic	Strong	branched chain amino acid synthesis	carbon, amino acid, and cofactor metabolism	amino acid synthesis	COC1=C(C2=C(C(=C1)O)C(=O)C(=C(O2)C3=C(C(=CC=C3)Cl)O)OC)OC
BRD-K00093272	52999	Metsulfuron-methyl	N-sulfonylurea	https://doi.org/10.1093/jac/42.4.475|https://doi.org/10.1016/j.febslet.2005.07.055|https://doi.org/10.1096/fba.2018-00048	IlvB1	biochemical and genetic; co-crystal/cryo-EM (yeast)	Strong	branched chain amino acid synthesis	carbon, amino acid, and cofactor metabolism	amino acid synthesis	CC1=NC(=NC(=N1)OC)NC(=O)NS(=O)(=O)C2=CC=CC=C2C(=O)OC
BRD-K00093273	52997	Sulfometuron-methyl	N-sulfonylurea	https://doi.org/10.1093/jac/42.4.475|https://doi.org/10.1016/j.febslet.2005.07.055|https://doi.org/10.1096/fba.2018-00048	IlvB1	biochemical and genetic; co-crystal/cryo-EM (yeast)	Strong	branched chain amino acid synthesis	carbon, amino acid, and cofactor metabolism	amino acid synthesis	COC(=O)C1=C(C=CC=C1)S(=O)(=O)NC(=O)NC1=NC(C)=CC(C)=N1 |c:6,8,21,24,t:4,18|
BRD-K99844592	54650477	BRD-4592	azetidine	https://doi.org/10.1038/nchembio.2420|https://doi.org/10.1038/s41586-019-1315-z	TrpAB	co-crystal/cryo-EM, biochemical and genetic	Strong	tryptophan synthase	carbon, amino acid, and cofactor metabolism	amino acid synthesis	C1=CC=C(C(=C1)C2=CC=C(C=C2)[C@@H]3[C@@H](N[C@H]3C#N)CO)F
BRD-K52025859	661075	V-12-007960		https://doi.org/10.1371/journal.ppat.1004679	cAMP modulation	metabolomics - general, active in TB	Weak	cholesterol metabolism	carbon, amino acid, and cofactor metabolism	cholesterol metabolism	COc1cccc(OCCN2CCN(CC2)c2ncnc3n(ncc23)-c2ccccc2)c1
BRD-K32795028	77918	1-Benzylimidazole	benzylimidazole	https://doi.org/10.1002/cmdc.201700363|https://doi.org/10.1002/cmdc.202100283	Cyp121	fragment of imidazole moiety; previously reported inactive in H37Rv	Weak	mycocyclosin synthase	carbon, amino acid, and cofactor metabolism	cholesterol metabolism	C(c1ccccc1)n1ccnc1
BRD-K45179240	25111541	1-[4-(2,3-dihydro-1,4-benzodioxin-6-yl)benzyl]-1H-imidazole	benzylimidazole	https://doi.org/10.1002/cmdc.201700363|https://doi.org/10.1002/cmdc.202100283	Cyp121	co-crystal/cryo-EM (analogs for E. coli Cyp121) and biochemical; previously reported activity in H37Rv	Moderate	mycocyclosin synthase	carbon, amino acid, and cofactor metabolism	cholesterol metabolism	C(c1ccc(cc1)-c1ccc2OCCOc2c1)n1ccnc1
BRD-K60731427	72844677	1-[4-(1,3-benzodioxol-5-yl)benzyl]-1H-imidazole|molport-029-889-142	benzylimidazole	https://doi.org/10.1002/cmdc.201700363|https://doi.org/10.1002/cmdc.202100283|https://doi.org/10.1016/S0968-0896(99)00160-1	Cyp121	co-crystal/cryo-EM (analogs for E. coli Cyp121) and biochemical; previously reported activity in H37Rv	Moderate	mycocyclosin synthase	carbon, amino acid, and cofactor metabolism	cholesterol metabolism	C(c1ccc(cc1)-c1ccc2OCOc2c1)n1ccnc1
BRD-K00092685	2734802	cis-2,3-Epoxy-Succinic Acid		https://doi.org/10.1021/acschembio.0c00740	Icl	co-crystal/cryo-EM but growth condition specific	Strong	isocitrate lyase	carbon, amino acid, and cofactor metabolism	fatty acid metabolism	OC(=O)[C@H]1O[C@H]1C(O)=O
BRD-K41413117	811	Itaconic acid		https://doi.org/10.1039/d0md00301h	Icl	co-crystal/cryo-EM but growth condition specific	Strong	isocitrate lyase	carbon, amino acid, and cofactor metabolism	fatty acid metabolism	C=C(CC(=O)O)C(=O)O
BRD-K80267133	4649	4-Aminosalicylic acid|Para-Aminosalicylic Acid|PAS	antifolate|salicylic acid	https://doi.org/10.1126/science.1228980|https://doi.org/10.1074/jbc.M113.475798|https://doi.org/10.1128/aac.00647-15|https://go.drugbank.com/drugs/DB00233	DHFR	second-line antibiotic; biochemical and genetic	Strong	dihydrofolate reductase	carbon, amino acid, and cofactor metabolism	folate metabolism	Nc1ccc(C(O)=O)c(O)c1
BRD-K74016539	56693184	1-[3-[4-(4-Chlorophenyl)phenoxy]propoxy]-6,6-dimethyl-1,3,5-triazine-2,4-diamine	diaminotriazine	https://doi.org/10.1038/srep15328|https://doi.org/10.1021/acsinfecdis.5b00063	DHFR	analog of WR99210 and cycloguanil but not directly reported	Moderate	dihydrofolate reductase	carbon, amino acid, and cofactor metabolism	folate metabolism	CC1(C)N=C(N)N=C(N)N1OCCCOc1ccc(cc1)-c1ccc(Cl)cc1
BRD-K65278948	44523168	4-imino-6,6-dimethyl-5-[3-(2-methylphenoxy)propoxy]-1H-1,3,5-triazin-2-amine	diaminotriazine	https://doi.org/10.1002/cmdc.201200428|https://doi.org/10.1021/acsinfecdis.5b00063|https://doi.org/10.1371/journal.pone.0121492	DHFR	human antifolate; biochemical (analog), active in H37Rv and resistant DHFR oe strain	Moderate	dihydrofolate reductase	carbon, amino acid, and cofactor metabolism	folate metabolism	Cc1ccccc1OCCCON1C(=N)N=C(N)NC1(C)C
BRD-K58069855	1481694	6,7-Bis(4-methoxyphenyl)pyrido[2,3-d]pyrimidine-2,4-diamine	diaminopteridine	https://doi.org/10.1021/acsinfecdis.5b00063	DHFR	analog of Dpt-1 but not directly reported	Moderate	dihydrofolate reductase	carbon, amino acid, and cofactor metabolism	folate metabolism	COc1ccc(cc1)-c1cc2c(N)nc(N)nc2nc1-c1ccc(OC)cc1
BRD-K07208025	5578	Trimethoprim	antifolate|aminopyrimidine	https://doi.org/10.1016/j.str.2013.09.022|https://doi.org/10.2210/pdb4KM2/pdb|https://go.drugbank.com/drugs/DB00440|https://doi.org/10.1038/srep15328|https://doi.org/10.1021/acs.biochem.5b00993|https://doi.org/10.1006/jmbi.1999.3328|https://doi.org/10.1016/S0378-1097(04)00038-2	DHFR	antibiotic; co-crystal/cryo-EM	Strong	dihydrofolate reductase	carbon, amino acid, and cofactor metabolism	folate metabolism	NC1=NC=C(CC2=CC(OC)=C(OC)C(OC)=C2)C(N)=N1
BRD-K88429204	4993	Pyrimethamine	antifolate|aminopyrimidine	https://doi.org/10.1016/j.str.2013.09.022|https://doi.org/10.2210/pdb4KM0/pdb| https://doi.org/10.1107/S205979831900901X|https://doi.org/10.2210/pdb6NNI/pdb|https://go.drugbank.com/drugs/DB00205|https://doi.org/10.1038/srep15328|https://doi.org/10.1021/acschembio.7b00468|https://doi.org/10.1080/07391102.2019.1637280	DHFR	antibiotic; co-crystal/cryo-EM; co-crystal/cryo-EM with bifunctional DHFR-thymidylate synthase in other organisms	Strong	dihydrofolate reductase	carbon, amino acid, and cofactor metabolism	folate metabolism	CCc1nc(N)nc(N)c1-c1ccc(Cl)cc1
BRD-A86736466	2154	Aminopterin|4-Aminopteroylglutamic acid	antifolate|pteridine	https://go.drugbank.com/drugs/DB08878	DHFR	human antifolate; not previously active in H37Rv	Weak	dihydrofolate reductase	carbon, amino acid, and cofactor metabolism	folate metabolism	Nc1nc(N)c2nc(CNc3ccc(cc3)C(=O)NC(CCC(O)=O)C(O)=O)cnc2n1
BRD-K08151102	135400182	Raltitrexed	antifolate|quinazoline|N-acyl-amino acid	https://go.drugbank.com/drugs/DB00293|https://doi.org/10.1016/s0969-2126(96)00139-6|https://doi.org/10.1371/journal.pone.0002237|https://doi.org/10.1021/acschembio.7b00468	DHFR|ThyAX	recently PptT reference https://doi.org/10.1126/sciadv.adj6406; human antifolate; not previously active in H37Rv	Weak	dihydrofolate reductase|thymidylate synthase	carbon, amino acid, and cofactor metabolism	folate metabolism	CN(Cc1ccc2[nH]c(C)nc(=O)c2c1)c1ccc(s1)C(=O)N[C@@H](CCC(O)=O)C(O)=O
BRD-K32842773	135410875	Pemetrexed	antifolate|pyrrolopyrimidine|N-acyl-amino acid	https://doi.org/10.2210/pdb6NNC/pdb|https://doi.org/10.2210/pdb4FQS/pdb|https://go.drugbank.com/drugs/DB00642|https://doi.org/10.1371/journal.pone.0002237|https://doi.org/10.1021/acschembio.7b00468|https://doi.org/10.1107/S205979831900901X	DHFR|ThyAX	human antifolate; co-crystal/cryo-EM	Strong	dihydrofolate reductase|thymidylate synthase	carbon, amino acid, and cofactor metabolism	folate metabolism	Nc1nc(=O)c2c(CCc3ccc(cc3)C(=O)N[C@@H](CCC(O)=O)C(O)=O)c[nH]c2[nH]1
BRD-K59456551	126941	Methotrexate	antifolate|pteridine	https://doi.org/10.1006/jmbi.1999.3328|https://doi.org/10.2210/pdb1DF7/pdb|https://go.drugbank.com/drugs/DB00563|https://doi.org/10.1038/srep15328|https://doi.org/10.1016/S0378-1097(04)00038-2	DHFR|ThyAX	human antifolate; co-crystal/cryo-EM	Strong	dihydrofolate reductase|thymidylate synthase	carbon, amino acid, and cofactor metabolism	folate metabolism	CN(CC1=CN=C2C(=N1)C(=NC(=N2)N)N)C3=CC=C(C=C3)C(=O)N[C@@H](CCC(=O)O)C(=O)O
BRD-A74914197	148121	Pralatrexate	antifolate|pteridine	https://go.drugbank.com/drugs/DB06813	DHFR|ThyAX	human antifolate; not previously active in H37Rv	Weak	dihydrofolate reductase|thymidylate synthase	carbon, amino acid, and cofactor metabolism	folate metabolism	Nc1nc(N)c2nc(CC(CC#C)c3ccc(cc3)C(=O)N[C@@H](CCC(O)=O)C(O)=O)cnc2n1
BRD-K25799961	4778160	4-amino-N-(6-methylpyridin-2-yl)benzene-1-sulfonamide	sulfonamide	https://doi.org/10.1021/jm00180a005|https://doi.org/10.1038/srep38083	DHPS	sulfonamide analog with reported H37Rv activity without mechanistic study	Moderate	dihydropteroate synthase	carbon, amino acid, and cofactor metabolism	folate metabolism	Cc1cccc(NS(=O)(=O)c2ccc(N)cc2)n1
BRD-K10671814	5335	Sulfaphenazole	sulfonamide	https://doi.org/10.1038/srep38083|https://go.drugbank.com/drugs/DB06729	DHPS	antibiotic; biochemical (E. coli), active in H37Rv	Strong	dihydropteroate synthase	carbon, amino acid, and cofactor metabolism	folate metabolism	Nc1ccc(cc1)S(=O)(=O)Nc1ccnn1-c1ccccc1
BRD-K14116214	5332	Sulfamonomethoxine	sulfonamide	https://doi.org/10.1038/srep38083	DHPS	antibiotic; biochemical (E. coli), active in H37Rv	Strong	dihydropteroate synthase	carbon, amino acid, and cofactor metabolism	folate metabolism	COc1cc(NS(=O)(=O)c2ccc(N)cc2)ncn1
BRD-K02594908	5333	Sulfanilamide	sulfonamide	https://doi.org/10.1038/srep38083|https://go.drugbank.com/drugs/DB00259	DHPS	antibiotic; co-crystal/cryo-EM (E. coli), not previously active in H37Rv	Weak	dihydropteroate synthase	carbon, amino acid, and cofactor metabolism	folate metabolism	Nc1ccc(cc1)S(N)(=O)=O
BRD-K50859149	5344	Sulfisoxazole	sulfonamide	https://doi.org/10.1038/srep38083|https://go.drugbank.com/drugs/DB00263	DHPS	antibiotic; genetic (E. coli / other bacteria), active in H37Rv	Strong	dihydropteroate synthase	carbon, amino acid, and cofactor metabolism	folate metabolism	Cc1noc(NS(=O)(=O)c2ccc(N)cc2)c1C
BRD-K32273377	5215	Sulfadiazine	sulfonamide	https://doi.org/10.1038/srep38083|https://go.drugbank.com/drugs/DB00359	DHPS	antibiotic; genetic (E. coli / other bacteria), active in H37Rv	Strong	dihydropteroate synthase	carbon, amino acid, and cofactor metabolism	folate metabolism	Nc1ccc(cc1)S(=O)(=O)Nc1ncccn1
BRD-K31682896	5328	Sulfamethizole	sulfonamide	https://doi.org/10.1038/srep38083|https://go.drugbank.com/drugs/DB00576	DHPS	antibiotic; co-crystal/cryo-EM (E. coli), active in H37Rv	Strong	dihydropteroate synthase	carbon, amino acid, and cofactor metabolism	folate metabolism	Cc1nnc(NS(=O)(=O)c2ccc(N)cc2)s1
BRD-K21520694	5320	Sulfacetamide	sulfonamide	https://doi.org/10.1038/srep38083|https://go.drugbank.com/drugs/DB00634	DHPS	antibiotic; biochemical (E. coli), active in H37Rv	Strong	dihydropteroate synthase	carbon, amino acid, and cofactor metabolism	folate metabolism	CC(=O)NS(=O)(=O)c1ccc(N)cc1
BRD-K17205817	9047	Sulfalene|Sulfametopyrazine|Sulfamethoxypyrazine	sulfonamide	https://doi.org/10.1038/srep38083|https://go.drugbank.com/drugs/DB00664	DHPS	antibiotic; genetic (malaria), not reported against H37Rv	Moderate	dihydropteroate synthase	carbon, amino acid, and cofactor metabolism	folate metabolism	COc1nccnc1NS(=O)(=O)c1ccc(N)cc1
BRD-K28494619	5329	Sulfamethoxazole	sulfonamide	https://doi.org/10.1038/srep38083|https://go.drugbank.com/drugs/DB01015	DHPS	antibiotic; genetic, active in H37Rv	Strong	dihydropteroate synthase	carbon, amino acid, and cofactor metabolism	folate metabolism	Cc1cc(NS(=O)(=O)c2ccc(N)cc2)no1
BRD-K55250441	17134	Sulfadoxine	sulfonamide	https://doi.org/10.1038/srep38083|https://go.drugbank.com/drugs/DB01299	DHPS	antibiotic; genetic (malaria), not previously active in H37Rv	Weak	dihydropteroate synthase	carbon, amino acid, and cofactor metabolism	folate metabolism	COc1ncnc(NS(=O)(=O)c2ccc(N)cc2)c1OC
BRD-K93524252	5325	Sulfamerazine	sulfonamide	https://doi.org/10.1038/srep38083|https://go.drugbank.com/drugs/DB01581	DHPS	antibiotic; biochemical and genetic (E. coli / other bacteria), not previously active in H37Rv	Weak	dihydropteroate synthase	carbon, amino acid, and cofactor metabolism	folate metabolism	Cc1ccnc(NS(=O)(=O)c2ccc(N)cc2)n1
BRD-K11640013	5327	Sulfamethazine	sulfonamide	https://doi.org/10.1038/srep38083|https://go.drugbank.com/drugs/DB01582	DHPS	antibiotic; biochemical and genetic (E. coli / other bacteria), not previously active in H37Rv	Weak	dihydropteroate synthase	carbon, amino acid, and cofactor metabolism	folate metabolism	Cc1cc(C)nc(NS(=O)(=O)c2ccc(N)cc2)n1
BRD-K14705039	5340	Sulfathiazole	sulfonamide	https://doi.org/10.1038/srep38083|https://go.drugbank.com/drugs/DB06147	DHPS	antibiotic; genetic (E. coli), active in H37Rv	Strong	dihydropteroate synthase	carbon, amino acid, and cofactor metabolism	folate metabolism	Nc1ccc(cc1)S(=O)(=O)Nc1nccs1
BRD-K71125014	5323	Sulfadimethoxine	sulfonamide	https://doi.org/10.1038/srep38083|https://go.drugbank.com/drugs/DB06150	DHPS	antibiotic; co-crystal/cryo-EM (E. coli), active in H37Rv	Strong	dihydropteroate synthase	carbon, amino acid, and cofactor metabolism	folate metabolism	COc1cc(NS(=O)(=O)c2ccc(N)cc2)nc(OC)n1
BRD-K87492696	5326	Sulfameter|Sulfametoxydiazine|Sulfamethoxydiazine	sulfonamide	https://doi.org/10.1038/srep38083|https://go.drugbank.com/drugs/DB06821	DHPS	antibiotic; co-crystal/cryo-EM (E. coli), not previously active in H37Rv	Weak	dihydropteroate synthase	carbon, amino acid, and cofactor metabolism	folate metabolism	COc1cnc(NS(=O)(=O)c2ccc(N)cc2)nc1
BRD-K19742012	12894	Sulfamoxole	sulfonamide	https://doi.org/10.1038/srep38083|https://go.drugbank.com/drugs/DB08798	DHPS	antibiotic; biochemical (Arabidopsis thaliana), co-crystal/cryo-EM (E. coli), not reported against H37Rv	Moderate	dihydropteroate synthase	carbon, amino acid, and cofactor metabolism	folate metabolism	Cc1nc(NS(=O)(=O)c2ccc(N)cc2)oc1C
BRD-K76845197	5334	Sulfanitran	sulfonamide	https://doi.org/10.1038/srep38083|https://go.drugbank.com/drugs/DB11463	DHPS	sulfonamide analog without mechanistic or activity study in H37Rv	Weak	dihydropteroate synthase	carbon, amino acid, and cofactor metabolism	folate metabolism	CC(=O)Nc1ccc(cc1)S(=O)(=O)Nc1ccc(cc1)[N+]([O-])=O
BRD-K52416806	5343	Sulfisomidine	sulfonamide	https://doi.org/10.1038/srep38083|https://go.drugbank.com/drugs/DB13283	DHPS	antibiotic; biochemical (P. carinii), not reported against H37Rv	Moderate	dihydropteroate synthase	carbon, amino acid, and cofactor metabolism	folate metabolism	Cc1cc(NS(=O)(=O)c2ccc(N)cc2)nc(C)n1
BRD-K62363391	2955	Dapsone	sulfone	https://doi.org/10.1038/srep38083|https://go.drugbank.com/drugs/DB00250|https://doi.org/10.1006/jmbi.2000.4094|https://doi.org/10.1128/jb.181.21.6814-6821.1999	DHPS	antibiotic; biochemical and genetic, active in H37Rv	Strong	dihydropteroate synthase	carbon, amino acid, and cofactor metabolism	folate metabolism	Nc1ccc(cc1)S(=O)(=O)c1ccc(N)cc1
BRD-K05512067	74079	8-hydroxyquinoline-2-carboxylic acid	quinoline	https://doi.org/10.1021/bi401022b|https://doi.org/10.1128/aac.00325-16|https://doi.org/10.1002/cmdc.201700759	Fba	co-crystal/cryo-EM and biochemical	Strong	fructose 1,6-bisphosphate aldolase	carbon, amino acid, and cofactor metabolism	glycolysis	OC(=O)c1ccc2cccc(O)c2n1
BRD-K36292707	145991461	Fosmidomycin prodrug		https://doi.org/10.1021/acsmedchemlett.8b00223	Dxr	active in H37Ra without mechanistic study; prodrug of Fosmidomycin - co-crystal/cryo-EM and biochemical	Moderate	Dxr	carbon, amino acid, and cofactor metabolism	isoprenoid biosynthesis	CN(O)C(=O)CCCP(=O)(OCC1=CC=C(OC(=O)C2=CC=CC=C2)C=C1)OCC1=CC=C(OC(=O)C2=CC=CC=C2)C=C1
BRD-K87317809	72571	Redoxal		https://doi.org/10.1021/acsinfecdis.0c00472	UppS	biochemical and docking, not previously active in H37Rv, lacks whole-cell mechanistic support	Weak	polyprenoid synthesis	carbon, amino acid, and cofactor metabolism	isoprenoid biosynthesis	COC1=C(NC2=CC=CC=C2C(O)=O)C=CC(=C1)C1=CC(OC)=C(NC2=CC=CC=C2C(O)=O)C=C1
BRD-K00092684	24721539	6,7,3',4'-Tetrahydroxyflavone		https://doi.org/10.1038/s41467-020-20224-x	CoaBC	docking (M. smeg) and biochemical, not previously active in H37Rv	Weak	Coenzyme A biosynthesis bifunctional protein	carbon, amino acid, and cofactor metabolism	pantothenate/CoA synthesis	OC1=CC2=C(C=C1O)C(=O)C=C(O2)C1=CC(O)=C(O)C=C1
BRD-K00092683	919792	2,3,4,4'-Tetrahydroxybenzophenone		https://doi.org/10.1038/s41467-020-20224-x|https://doi.org/10.2210/pdb6THC/pdb	CoaBC	co-crystal/cryo-EM (M. smeg) and biochemical, not previously active in H37Rv	Weak	Coenzyme A biosynthesis bifunctional protein	carbon, amino acid, and cofactor metabolism	pantothenate/CoA synthesis	OC1=CC=C(C=C1)C(=O)C1=C(O)C(O)=C(O)C=C1
BRD-K90874731	3100256	6-nitro-2-(2-phenylethenyl)-1H-benzimidazole|5l		https://doi.org/10.1186/s13065-017-0295-z	PanC	docking only, active in H37Rv	Weak	pantothenate synthetase	carbon, amino acid, and cofactor metabolism	pantothenate/CoA synthesis	[O-][N+](=O)c1ccc2nc(C=Cc3ccccc3)[nH]c2c1
BRD-K00092183	44416870	GAB-001		https://doi.org/10.1371/journal.pone.0072786	PanC	biochemical and Mt-PanC under-expressor strain sensitivity	Moderate	pantothenate synthetase	carbon, amino acid, and cofactor metabolism	pantothenate/CoA synthesis	CCSc1c(C#N)c(c(C(O)=O)n1C)-c1ccc(cc1)-c1ccccc1
BRD-K00092688	44416873	GAB-002		https://doi.org/10.1371/journal.pone.0072786	PanC	biochemical and Mt-PanC under-expressor strain sensitivity	Moderate	pantothenate synthetase	carbon, amino acid, and cofactor metabolism	pantothenate/CoA synthesis	CCc1c(C#N)c(c(C(O)=O)n1C)-c1ccc(cc1)-c1ccc(cc1)C#N
BRD-K31740437	16296311	[n-(5-(azepan-1-ylsulfonyl)-2-methoxyphenyl)-2-(4-oxo-3,4-dihydrophthalazin-1-yl)acetamide]		https://doi.org/10.1073/pnas.1600630113|https://doi.org/10.1021/acs.jmedchem.9b01203	Fum	co-crystal/cryo-EM, not previously active in H37Rv	Strong	fumarate hydratase	carbon, amino acid, and cofactor metabolism	TCA cycle	COc1ccc(cc1NC(=O)C=C1NNC(=O)c2ccccc12)S(=O)(=O)N1CCCCCC1
BRD-K54145401	16124726	LW6		https://doi.org/10.1002/anie.201304987|https://doi.org/10.1371/journal.pone.0162568	Mdh	click chemistry (human mitochondria), not reported against H37Rv	Weak	malate dehydrogenase	carbon, amino acid, and cofactor metabolism	TCA cycle	COC(=O)c1ccc(O)c(NC(=O)COc2ccc(cc2)C23CC4CC(CC(C4)C2)C3)c1
BRD-A16591784	49800004|4868	Polymyxin B|Aerosporin	cyclic peptide	https://doi.org/10.1093/jac/dkm357|https://doi.org/10.1016/j.mib.2010.09.002|patent:WO2020014469|https://doi.org/10.1371/journal.pcbi.1004180|https://go.drugbank.com/drugs/DB00781	membrane integrity	molecular dynamics simulation, bacterial outer membrane generally, without mechanistic or activity study in H37Rv	Weak	membrane integrity	cell shape/integrity	cell membrane	CCC(C)CCCCC(=O)N[C@@H](CCN)C(=O)N[C@@H]([C@@H](C)O)C(=O)N[C@@H](CCN)C(=O)N[C@H]1CCNC(=O)[C@@H](NC(=O)[C@H](CCN)NC(=O)[C@H](CCN)NC(=O)[C@H](CC(C)C)NC(=O)[C@@H](Cc2ccccc2)NC(=O)[C@@H](CCN)NC1=O)[C@@H](C)O
BRD-K10090029	16134395	Daptomycin|Cubicin	cyclic peptide	https://doi.org/10.3390/ph9030059|https://doi.org/10.1101/cshperspect.a026997|https://go.drugbank.com/drugs/DB00080	membrane integrity	molecular dynamics simulation, bacterial outer membrane generally, without mechanistic or activity study in H37Rv	Weak	membrane integrity	cell shape/integrity	cell membrane	CCCCCCCCCC(=O)N[C@@H](Cc1c[nH]c2ccccc12)C(=O)N[C@@H](CC(N)=O)C(=O)N[C@@H](CC(O)=O)C(=O)N[C@H]1[C@@H](C)OC(=O)[C@H](CC(=O)c2ccccc2N)NC(=O)[C@@H](NC(=O)[C@@H](CO)NC(=O)CNC(=O)[C@H](CC(O)=O)NC(=O)[C@@H](C)NC(=O)[C@H](CC(O)=O)NC(=O)[C@H](CCCN)NC(=O)CNC1=O)[C@H](C)CC(O)=O
BRD-K77432251	159326	Abafungin	thiazole|arylguanidine|1,3-thiazole	https://doi.org/10.1159/000142334|https://doi.org/10.1007/s00044-012-0314-5	sterol metabolism	studies against fungi, without mechanistic or activity study in H37Rv	Weak	sterol metabolism	cell shape/integrity	complex lipid synthesis	Cc1ccc(Oc2ccccc2-c2csc(N=C3NCCCN3)n2)c(C)c1
BRD-K66039912	4063207	F1358-0416|297F|Methyl (2-(4-(piperidin-1-ylsulfonyl)benzamido)thiophene-3-carbonyl)carbamate	thiophene-benzenesulfonamide	https://doi.org/10.1038/ja.2014.89|https://doi.org/10.1016/j.ejmech.2022.114145	FtsZ|DprE1-DprE2 complex	biochemical and docking, active in H37Rv	Strong	Z ring formation/function|DprE1-DprE2 complex	cell shape/integrity	division septum formation|LAM/AG synthesis and transport	COC(=O)NC(=O)c1ccsc1NC(=O)c1ccc(cc1)S(=O)(=O)N1CCCCC1
BRD-K83641560	2803170	ac1mcz7p|MB16695		https://doi.org/10.1074/jbc.M114.589200	GlgB	docking and biochemical, active in H37Rv	Weak	glucan branching enzyme	cell shape/integrity	glucan synthesis	N=C(NNC(=O)c1ccco1)c1ccccn1
BRD-K14661019	72792692	TBA-7371	azaindole	https://doi.org/10.1101/cshperspect.a021154|https://doi.org/10.1021/jm401382v|https://doi.org/10.1128/aac.03233-14|https://doi.org/10.1128/aac.00583-21|https://doi.org/10.1128/aac.00052-23|https://go.drugbank.com/drugs/DB16243	DprE1-DprE2 complex	genetic and biochemical (M. smeg)	Strong	DprE1-DprE2 complex	cell shape/integrity	LAM/AG synthesis and transport	COc1ncnc(Cn2cc(C(=O)NCCO)c3ncc(C)cc23)c1C
BRD-K87395897	42609849	BTZ043	Benzothiazinone	https://doi.org/10.1126/science.1171583|https://doi.org/10.1073/pnas.1205735109|https://doi.org/10.1126/scitranslmed.3004395|https://doi.org/10.1002/emmm.201303575	DprE1-DprE2 complex	co-crystal/cryo-EM, genetic and biochemical	Strong	DprE1-DprE2 complex	cell shape/integrity	LAM/AG synthesis and transport	C[C@H]1COC2(CCN(CC2)c2nc(=O)c3cc(cc([N+]([O-])=O)c3s2)C(F)(F)F)O1
BRD-K58597051	834170	taacf377790|1-(4-tert-butylbenzyl)-3-nitro-1H-1,2,4-triazole	nitrotriazole	https://doi.org/10.1021/cb300151m|https://doi.org/10.1021/acs.jmedchem.8b00281|https://doi.org/10.1186/s13065-018-0441-2|https://doi.org/10.1007/978-3-031-15955-8_24	DprE1-DprE2 complex	genetic and biochemical	Strong	DprE1-DprE2 complex	cell shape/integrity	LAM/AG synthesis and transport	CC(C)(C)c1ccc(Cn2cnc(n2)[N+]([O-])=O)cc1
BRD-K76257682	4557640	TCA1	thiophene	https://doi.org/10.1073/pnas.1309171110|https://doi.org/10.1021/jm5002937|https://doi.org/10.1002/anie.201707324|https://doi.org/10.1016/j.ejmech.2021.113932	DprE1-DprE2 complex	co-crystal/cryo-EM, genetic, and biochemical	Strong	DprE1-DprE2 complex	cell shape/integrity	LAM/AG synthesis and transport	CCOC(=O)NC(=O)c1ccsc1NC(=O)c1nc2ccccc2s1
BRD-K63155003	580264	dnb1		https://doi.org/10.1007/s00253-013-5218-x|https://doi.org/10.1073/pnas.1205735109|https://doi.org/10.1126/scitranslmed.3004395|https://doi.org/10.3389/fphar.2021.790583	DprE1-DprE2 complex	genetic, biochemical, and docking	Strong	DprE1-DprE2 complex	cell shape/integrity	LAM/AG synthesis and transport	COc1ccc(OCCNC(=O)c2cc(cc(c2)[N+]([O-])=O)[N+]([O-])=O)cc1
BRD-K16343284	57331386	PBTZ169|Macozinone		https://doi.org/10.1002/emmm.201303575|https://doi.org/10.1021/acschembio.5b00237|https://doi.org/10.1128/aac.00448-22|https://go.drugbank.com/drugs/DB14821	DprE1-DprE2 complex	co-crystal/cryo-EM, genetic and biochemical	Strong	DprE1-DprE2 complex	cell shape/integrity	LAM/AG synthesis and transport	[O-][N+](=O)c1cc(cc2c1sc(nc2=O)N1CCN(CC2CCCCC2)CC1)C(F)(F)F
BRD-A23080907	606818	3,5-Dinitro-N-(1-phenylethyl)benzamide	Dinitrobenzamide	https://doi.org/10.1021/ja311058q|https://doi.org/10.1371/journal.ppat.1000645|https://doi.org/10.1021/acsomega.2c05307	DprE1-DprE2 complex	dinitro benzamide derivative of BTZ403 and analog of dnb1 without mechanistic study, active in H37Rv	Moderate	DprE1-DprE2 complex	cell shape/integrity	LAM/AG synthesis and transport	CC(NC(=O)c1cc(cc(c1)[N+]([O-])=O)[N+]([O-])=O)c1ccccc1
BRD-K96671969	456199	Pretomanid|PA-824	nitroimidazopyran	https://doi.org/10.1038/35016103|https://doi.org/10.1126/science.1164571|https://doi.org/10.4161/cib.2.3.7926|https://doi.org/10.1371/journal.ppat.1000645|https://doi.org/10.1128/aac.01755-19|https://doi.org/10.1038/s41467-023-39300-z|https://www.drugbank.ca/drugs/DB05154	DprE1-DprE2 complex	antibiotic; biochemical and genetic (Mt-DprE2 over-expressor strain); pro-drugs with possible multifaceted killing mechanism	Strong	DprE1-DprE2 complex	cell shape/integrity	LAM/AG synthesis and transport	[O-][N+](=O)c1cn2C[C@@H](COc2n1)OCc1ccc(OC(F)(F)F)cc1
BRD-K00005141	11756905|6480466	Delamanid|OPC-67683 (racemic)	nitroimidazopyran	https://doi.org/10.1371/journal.pmed.0030466|https://doi.org/10.1056/NEJMoa1112433|https://doi.org/10.1128/aac.01755-19|https://doi.org/10.1038/s41467-023-39300-z|https://www.drugbank.ca/drugs/DB11637	DprE1-DprE2 complex	antibiotic; biochemical and genetic (Mt-DprE2 over-expressor strain); pro-drugs with possible multifaceted killing mechanism	Strong	DprE1-DprE2 complex	cell shape/integrity	LAM/AG synthesis and transport	CC1(COc2ccc(N3CCC(Oc4ccc(OC(F)(F)F)cc4)CC3)cc2)Cn2cc([N+]([O-])=O)nc2O1
BRD-K17480742	6480466	Delamanid|OPC-67683	nitroimidazopyran	https://doi.org/10.1371/journal.pmed.0030466|https://doi.org/10.1056/NEJMoa1112433|https://doi.org/10.1128/aac.01755-19|https://doi.org/10.1038/s41467-023-39300-z|https://www.drugbank.ca/drugs/DB11637	DprE1-DprE2 complex	antibiotic; biochemical and genetic (Mt-DprE2 over-expressor strain); pro-drugs with possible multifaceted killing mechanism	Strong	DprE1-DprE2 complex	cell shape/integrity	LAM/AG synthesis and transport	C[C@]1(COc2ccc(N3CCC(Oc4ccc(OC(F)(F)F)cc4)CC3)cc2)Cn2cc([N+]([O-])=O)nc2O1
BRD-K93231391	14052	Ethambutol		https://go.drugbank.com/drugs/DB00330|https://doi.org/10.1126/science.aba9102|https://doi.org/10.2210/pdb7BVF/pdb|https://doi.org/10.1128/aac.00162-09	EmbABC	first-line antibiotic; co-crystal/cryo-EM and genetic	Strong	arabinosyl transferase	cell shape/integrity	LAM/AG synthesis and transport	CC[C@@H](CO)NCCN[C@@H](CC)CO
BRD-K43913323	136851849	N-[(Z)-(3,4-dihydroxyphenyl)methylideneamino]thiophene-2-carboxamide		https://doi.org/10.1039/C7CC05251K	Glf	docking and biochemical (not whole-cell), active in H37Rv	Weak	udp-galactopyranose mutase	cell shape/integrity	LAM/AG synthesis and transport	O=C(N/N=C/c1ccc(O)c(O)c1)c1cccs1
BRD-K33394115	135544854	N'-[(E)-(3,4-dihydroxyphenyl)methylidene]-2-thiophenecarbohydrazide		https://doi.org/10.1039/C7CC05251K	Glf	docking and biochemical (not whole-cell), active in H37Rv	Weak	udp-galactopyranose mutase	cell shape/integrity	LAM/AG synthesis and transport	C1=CSC(=C1)C(=O)NN=CC2=CC(=C(C=C2)O)O
BRD-K00092686	6382956	N'(1),N'(9)-BIS(4-(DIMETHYLAMINO)BENZYLIDENE)NONANEDIHYDRAZIDE|LB04	Dimethylaminophenyl Hydrazide	https://doi.org/10.1021/acsinfecdis.9b00497	LprG	docking and biochemical (not whole-cell), active in M. smeg but not reported/measured in H37Rv	Weak	Lipoarabinomannan carrier protein	cell shape/integrity	LAM/AG synthesis and transport	O=C(N/N=C/C1=CC=C(N(C)C)C=C1)CCCCCCCC(N/N=C/C2=CC=C(N(C)C)C=C2)=O
BRD-K00092687	5723291	N'(1),N'(8)-BIS(4-(DIMETHYLAMINO)BENZYLIDENE)OCTANEDIHYDRAZIDE|LB04-III	Dimethylaminophenyl Hydrazide	https://doi.org/10.1021/acsinfecdis.9b00497	LprG	docking and biochemical (not whole-cell), active in M. smeg but not reported/measured in H37Rv	Weak	Lipoarabinomannan carrier protein	cell shape/integrity	LAM/AG synthesis and transport	CN(C)C1=CC=C(\C=N\NC(=O)CCCCCCC(=O)N\N=C\C2=CC=C(C=C2)N(C)C)C=C1
BRD-A42812271	135494822|135571111	Alloxydim	cyclohexandione	https://doi.org/10.1128/aac.02574-13|https://doi.org/10.1128/jb.01019-06|https://doi.org/10.1021/acscombsci.5b00019	AccD6	herbicide; biochemical (weak inhibition in MTb AccD6 enzymatic assay), no reported activity in H37Rv	Weak	acyl-coA carboxylase	cell shape/integrity	MA synthesis and transport	CCCC(NOCC=C)=C1C(=O)CC(C)(C)C(C(=O)OC)C1=O
BRD-A34856796	38687	Diclofop	diaryl ether	https://doi.org/10.1128/aac.02574-13|https://doi.org/10.1128/jb.01019-06|https://doi.org/10.1074/jbc.M511761200|https://doi.org/10.1073/pnas.0400891101	AccD6	herbicide; biochemical (weak inhibition in MTb AccD6 enzymatic assay), co-crystal/cryo-EM (yeast ACC), no reported activity in H37Rv	Weak	acyl-coA carboxylase	cell shape/integrity	MA synthesis and transport	CC(Oc1ccc(Oc2ccc(Cl)cc2Cl)cc1)C(O)=O
BRD-A59733260	50895	Haloxyfop	diaryl ether	https://doi.org/10.1128/aac.02574-13|https://doi.org/10.1128/jb.01019-06|https://go.drugbank.com/drugs/DB07870|https://doi.org/10.1073/pnas.0400891101	AccD6	herbicide; biochemical, co-crystal/cryo-EM (Haloxyfop-R-methyl analog), no reported activity in H37Rv	Weak	acyl-coA carboxylase	cell shape/integrity	MA synthesis and transport	CC(Oc1ccc(Oc2ncc(cc2Cl)C(F)(F)F)cc1)C(O)=O
BRD-A02179977	126593808		4,6-subst quinoline	https://doi.org/10.1016/j.bmcl.2018.09.037	FadD32	genetic	Strong	FadD32	cell shape/integrity	MA synthesis and transport	CN(C)C1CCN(C1)C(=O)c1cc(-c2ccccc2Cl)c2c(C)c(c(C)cc2n1)-c1ccc(CN2CCOCC2)cc1
BRD-K00251100	126593895		4,6-subst quinoline	https://doi.org/10.1016/j.bmcl.2018.09.037	FadD32	genetic	Strong	FadD32	cell shape/integrity	MA synthesis and transport	CNC(=O)c1cc(-c2ccccc2F)c2c(C)c(c(C)cc2n1)-c1ccc(CN2CCOCC2)cc1
BRD-K87879546	126594078		4,6-subst quinoline	https://doi.org/10.1016/j.bmcl.2018.09.037	FadD32	genetic	Strong	FadD32	cell shape/integrity	MA synthesis and transport	CNC(=O)c1cc(-c2ccccc2Cl)c2c(C)c(c(C)cc2n1)-c1ccncc1
BRD-K17346269	71549486	chembl2443167	coumarin FadD32	https://doi.org/10.1073/pnas.1302114110|https://doi.org/10.1016/j.bmcl.2013.09.035|https://doi.org/10.1016/j.bmcl.2018.09.037	FadD32	biochemical and genetic	Strong	FadD32	cell shape/integrity	MA synthesis and transport	O=C1C=C(C2=CC=CC=C2)C3=C(C=C(C)C(C4=CC=NC=C4)=C3C)O1
BRD-K26238968	71515461	5,7-dimethyl-6-[4-(morpholinomethyl)phenyl]-4-phenyl-chromen-2-one	coumarin FadD32	https://doi.org/10.1073/pnas.1302114110|https://doi.org/10.1016/j.bmcl.2013.09.035|https://doi.org/10.1016/j.bmcl.2018.09.037	FadD32	biochemical and genetic	Strong	FadD32	cell shape/integrity	MA synthesis and transport	O=C1C=C(C2=CC=CC=C2)C3=C(C=C(C)C(C4=CC=C(CN5CCOCC5)C=C4)=C3C)O1
BRD-K34883066	6540210	mls000518091	coumarin FadD32	https://doi.org/10.1073/pnas.1302114110|https://doi.org/10.1016/j.bmcl.2013.09.035|https://doi.org/10.1016/j.bmcl.2018.09.037	FadD32	biochemical and genetic	Strong	FadD32	cell shape/integrity	MA synthesis and transport	O=C1C=C(C2=CC=CC=C2)C3=C(C=C(C)C(C4=CC=C(CO)C=C4)=C3C)O1
BRD-K29887672	71548930	fadD32 coumarin	coumarin FadD32	https://doi.org/10.1073/pnas.1302114110|https://doi.org/10.1016/j.bmcl.2013.09.035|https://doi.org/10.1016/j.bmcl.2018.09.037|https://doi.org/10.1016/j.ejmech.2020.112408	FadD32	biochemical and genetic	Strong	FadD32	cell shape/integrity	MA synthesis and transport	Cc1cc2oc(=O)cc(-c3cccc(N)c3)c2c(C)c1-c1ccc(CN2CCOCC2)cc1
BRD-K27302037	9568512	Thioacetazone|Amithiozone	thiacetazone / 227	https://doi.org/10.1074/jbc.M112.400994|https://doi.org/10.1021/id500032q|https://www.drugbank.ca/drugs/DB12829|https://doi.org/10.3390/ijms22062884	HadABC	antibiotic; biochemical and genetic	Strong	beta-ketoacyl-ACP dehydrase	cell shape/integrity	MA synthesis and transport	CC(=O)Nc1ccc(cc1)\C=N\NC(N)=S
BRD-K92661767	3001386	Thiocarlide|Isoxyl	thiocarbamide	https://doi.org/10.1074/jbc.M112.400994|https://doi.org/10.1021/id500032q|https://go.drugbank.com/drugs/DB13608|https://doi.org/10.3390/ijms22062884	HadABC	antibiotic; biochemical and genetic	Strong	beta-ketoacyl-ACP dehydrase	cell shape/integrity	MA synthesis and transport	CC(C)CCOc1ccc(NC(=S)Nc2ccc(OCCC(C)C)cc2)cc1
BRD-K28594598	3312383	3-{[4-(1,3-benzodioxol-5-ylmethyl)-1-piperazinyl]-methyl}-9-ethyl-9h-carbazole	carbazole piperazine	https://doi.org/10.1021/ci300571n	InhA	docking only, active in M. smeg but not reported/measured in H37Rv	Weak	InhA	cell shape/integrity	MA synthesis and transport	CCn1c2ccccc2c2cc(CN3CCN(Cc4ccc5OCOc5c4)CC3)ccc12
BRD-K95141739	481709	diazaborine|2-tosylsulfonyl-benzodiazaborine	diazoborine	https://doi.org/10.1107/S2053230X15022098|https://doi.org/10.1371/journal.pone.0239354|https://doi.org/10.1038/s41467-022-34511-2	InhA	biochemical (E. coli) and co-crystal/cryo-EM (E. coli), genetic (diazaborine analogs), no reported activity in H37Rv	Weak	InhA	cell shape/integrity	MA synthesis and transport	Cc1ccc(cc1)S(=O)(=O)N1N=Cc2ccccc2B1O
BRD-K12102668	4472	Nialamide	isonicotinic hydrazine	https://doi.org/10.1176/ajp.117.3.269|10.1164/arrd.1960.82.2.251|https://www.drugbank.ca/drugs/DB04820	InhA	genetic (cross-resistance to isoniazid), active in H37Rv	Strong	InhA	cell shape/integrity	MA synthesis and transport	O=C(CCNNC(=O)c1ccncc1)NCc1ccccc1
BRD-K57864646	16192544		isonicotinic hydrazine	https://doi.org/10.1002/jps.3030430902	InhA	isonicotinic hydrazine, no reported activity or mechanistic study in H37Rv	Moderate	InhA	cell shape/integrity	MA synthesis and transport	CC(\C=C\C1=C(C)CCCC1(C)C)=NNC(=O)c1ccncc1
BRD-K61582089	3769	Methaniazide	isonicotinic hydrazine	PMID: 13217309	InhA	isoniazid derivative, active in H37Rv	Strong	InhA	cell shape/integrity	MA synthesis and transport	OS(=O)(=O)CNNC(=O)c1ccncc1
BRD-K11943448	5414799|5345302	ac1ntzdp|N-[(Z)-[2,5-dimethyl-1-(2-methylphenyl)pyrrol-3-yl]methylideneamino]pyridine-4-carboxamide|N'-{[2,5-dimethyl-1-(2-methylphenyl)-1H-pyrrol-3-yl]methylene}isonicotinohydrazide	isonicotinic hydrazine	https://pubchem.ncbi.nlm.nih.gov/bioassay/492952|https://pubchem.ncbi.nlm.nih.gov/bioassay/488890	InhA	isonicotinic hydrazine, active in H37Rv	Strong	InhA	cell shape/integrity	MA synthesis and transport	CC1=CC=CC=C1N2C(=CC(=C2C)C=NNC(=O)C3=CC=NC=C3)C
BRD-K20041728	5910452|6881660	ac1nzkeh|N-[(Z)-[(2E)-2-(2,2-dimethyl-6-phenyl-1,3-dioxin-4-ylidene)ethylidene]amino]pyridine-4-carboxamide|N-[(E)-[(2E)-2-(2,2-dimethyl-6-phenyl-1,3-dioxin-4-ylidene)ethylidene]amino]pyridine-4-carboxamide	isonicotinic hydrazine	https://pubchem.ncbi.nlm.nih.gov/bioassay/492952|https://pubchem.ncbi.nlm.nih.gov/bioassay/488890	InhA	isonicotinic hydrazine, active in H37Rv	Strong	InhA	cell shape/integrity	MA synthesis and transport	CC1(C)OC(=C\C=N\NC(=O)c2ccncc2)\C=C(O1)c1ccccc1
BRD-K29901445	9557454	zinc00497750|(E)-N'-((5-(3-nitrophenyl)furan-2-yl)methylene)isonicotinohydrazide	isonicotinic hydrazine	https://pubchem.ncbi.nlm.nih.gov/bioassay/2842	InhA	isonicotinic hydrazine, active in H37Rv	Strong	InhA	cell shape/integrity	MA synthesis and transport	C1=CC(=CC(=C1)[N+](=O)[O-])C2=CC=C(O2)C=NNC(=O)C3=CC=NC=C3
BRD-K15707964	5418123	N-[(Z)-[5-(3-nitrophenyl)furan-2-yl]methylideneamino]pyridine-4-carboxamide	isonicotinic hydrazine	https://pubchem.ncbi.nlm.nih.gov/bioassay/2842	InhA	isonicotinic hydrazine, active in H37Rv (E isomer)	Strong	InhA	cell shape/integrity	MA synthesis and transport	O=C(N/N=C/c1ccc(-c2cccc([N+](=O)[O-])c2)o1)c1ccncc1
BRD-K51997757	5510955|5340311	ac1nurl5|[2-methoxy-4-[(Z)-(pyridine-4-carbonylhydrazinylidene)methyl]phenyl] 3-fluorobenzoate|2-Methoxy-4-[(E)-{[(pyridin-4-YL)formamido]imino}methyl]phenyl 3-fluorobenzoate	isonicotinic hydrazine	https://pubchem.ncbi.nlm.nih.gov/bioassay/492952|https://pubchem.ncbi.nlm.nih.gov/bioassay/488890	InhA	isonicotinic hydrazine, active in H37Rv	Strong	InhA	cell shape/integrity	MA synthesis and transport	COc1cc(\C=N\NC(=O)c2ccncc2)ccc1OC(=O)c1cccc(F)c1
BRD-K98427564	757999	zinc00219235|N-(1,3-diphenylpropan-2-ylideneamino)pyridine-4-carboxamide	isonicotinic hydrazine	https://doi.org/10.1002/jps.3030430902	InhA	isonicotinic hydrazine, active in H37Rv	Strong	InhA	cell shape/integrity	MA synthesis and transport	O=C(NN=C(Cc1ccccc1)Cc1ccccc1)c1ccncc1
BRD-K55128567	5567509|4105346	zinc02057352|N-[3-(2-methoxyphenyl)prop-2-enylideneamino]pyridine-4-carboxamide	isonicotinic hydrazine	https://doi.org/10.1016/j.ejmech.2009.05.009	InhA	isoniazid derivative, active in H37Rv	Strong	InhA	cell shape/integrity	MA synthesis and transport	COc1ccccc1\C=C\C=N\NC(=O)c1ccncc1
BRD-K80390541	5539315	ac1nvnp3|N-[(Z)-[(E)-3-phenylprop-2-enylidene]amino]pyridine-4-carboxamide	isonicotinic hydrazine	https://doi.org/10.1016/j.ejmech.2009.05.009	InhA	isoniazid derivative, active in H37Rv	Strong	InhA	cell shape/integrity	MA synthesis and transport	O=C(N\N=C\C=C\c1ccccc1)c1ccncc1
BRD-K72948907	6879980	zinc02233166|N-[(E)-[(E)-3-(2-nitrophenyl)prop-2-enylidene]amino]pyridine-4-carboxamide	isonicotinic hydrazine	https://doi.org/10.1016/j.ejmech.2009.05.009	InhA	isoniazid derivative, active in H37Rv	Strong	InhA	cell shape/integrity	MA synthesis and transport	C1=CC=C(C(=C1)C=CC=NNC(=O)C2=CC=NC=C2)[N+](=O)[O-]
BRD-K16904384	5539246|5469564	nsc690249|N'-[(5-methyl-2-thienyl)methylene]isonicotinohydrazide	isonicotinic hydrazine	https://doi.org/10.1080/14756360500456806	InhA	isoniazid derivative, active in H37Rv	Strong	InhA	cell shape/integrity	MA synthesis and transport	Cc1ccc(\C=N\NC(=O)c2ccncc2)s1
BRD-K38633957	5424902	nsc690248	isonicotinic hydrazine	https://doi.org/10.1100/tsw.2010.124	InhA	isoniazid derivative, active in H37Rv	Strong	InhA	cell shape/integrity	MA synthesis and transport	[O-][N+](=O)c1ccc(\C=N\NC(=O)c2ccncc2)s1
BRD-K08753063	5417575|9616325	zinc04728933|Isonicotinic acid [1-(6-methoxy-2-oxo-2H-chromen-3-yl)-eth-(E)-ylidene]-hydrazide	isonicotinic hydrazine	https://pubchem.ncbi.nlm.nih.gov/bioassay/488890|https://pubchem.ncbi.nlm.nih.gov/bioassay/492952	InhA	isonicotinic hydrazine, active in H37Rv	Strong	InhA	cell shape/integrity	MA synthesis and transport	COc1ccc2oc(=O)c(cc2c1)C(\C)=N\NC(=O)c1ccncc1
BRD-K38402943	5640924|6893827	zinc02702665|N-[(E)-[(E)-3-(furan-2-yl)prop-2-enylidene]amino]pyridine-4-carboxamide	isonicotinic hydrazine	https://pubchem.ncbi.nlm.nih.gov/bioassay/488890|https://pubchem.ncbi.nlm.nih.gov/bioassay/492952	InhA	isonicotinic hydrazine, active in H37Rv	Strong	InhA	cell shape/integrity	MA synthesis and transport	O=C(N\N=C\C=C\c1ccco1)c1ccncc1
BRD-K60267961	5933134|9637759	zinc05576980|N-[(E)-quinoxalin-5-ylmethylideneamino]pyridine-4-carboxamide	isonicotinic hydrazine	https://pubchem.ncbi.nlm.nih.gov/bioassay/488890|https://pubchem.ncbi.nlm.nih.gov/bioassay/492952	InhA	isonicotinic hydrazine, active in H37Rv	Strong	InhA	cell shape/integrity	MA synthesis and transport	O=C(N\N=C\c1cccc2nccnc12)c1ccncc1
BRD-K30516678	5750646	N-[[(E)-1-methyl-3-(2,6,6-trimethylcyclohexen-1-yl)prop-2-enylidene]amino]isonicotinamide	isonicotinic hydrazine	https://doi.org/10.1002/jps.3030430902	InhA	isonicotinic hydrazine, active in H37Rv	Strong	InhA	cell shape/integrity	MA synthesis and transport	CC1=C(/C=C/C(C)=N\NC(=O)c2ccncc2)C(C)(C)CCC1
BRD-K16675056	5592238	N-[(Z)-[(E)-3-(2-nitrophenyl)prop-2-enylidene]amino]pyridine-4-carboxamide	isonicotinic hydrazine	https://doi.org/10.1016/j.ejmech.2009.05.009	InhA	isoniazid derivative, active in H37Rv	Strong	InhA	cell shape/integrity	MA synthesis and transport	O=C(N/N=C/C=C/c1ccccc1[N+](=O)[O-])c1ccncc1
BRD-K88568253	3748	Iproniazid	isonicotinic hydrazine	10.1164/art.1952.65.4.357|https://doi.org/10.1002/slct.201600040|https://doi.org/10.1016/j.jinorgbio.2017.11.013|https://go.drugbank.com/drugs/DB04818	InhA	isoniazid derivative, active in H37Rv	Strong	InhA	cell shape/integrity	MA synthesis and transport	CC(C)NNC(=O)c1ccncc1
BRD-K87202646	3767	Isoniazid	isonicotinic hydrazine	https://doi.org/10.1038/358591a0|10.1126/science.8284673|https://doi.org/10.1038/s41467-022-29832-1|https://doi.org/10.1038/s41564-020-00810-x|https://doi.org/10.1038/s41467-021-25867-y|https://doi.org/10.1038/s41467-021-21748-6|https://doi.org/10.1038/s41467-021-22833-6|https://doi.org/10.1038/s41467-021-27616-7|https://go.drugbank.com/drugs/DB00951	InhA	first-line antibiotic; co-crystal/cryo-EM and genetic	Strong	InhA	cell shape/integrity	MA synthesis and transport	NNC(=O)c1ccncc1
BRD-K41731458	5564	Triclosan	phenol	https://doi.org/10.1021/bi0008940|https://doi.org/10.1021/cb0500042|https://go.drugbank.com/drugs/DB08604|https://doi.org/10.1074/jbc.M211968200	InhA	antibiotic; co-crystal/cryo-EM, biochemical, and genetic	Strong	InhA	cell shape/integrity	MA synthesis and transport	Oc1cc(Cl)ccc1Oc1ccc(Cl)cc1Cl
BRD-K11210723	1099019	1-(1,3-benzodioxol-5-ylmethyl)-4-(3-phenoxybenzyl)piperazine	phenoxybenzyl piperazine	https://doi.org/10.1021/ci300571n	InhA	docking only, active in M. smeg but not reported/measured in H37Rv	Weak	InhA	cell shape/integrity	MA synthesis and transport	C(N1CCN(Cc2cccc(Oc3ccccc3)c2)CC1)c1ccc2OCOc2c1
BRD-K44817881	1529372	1-(3-phenoxybenzyl)-4-(4-pyridinylmethyl)piperazine	phenoxybenzyl piperazine	https://doi.org/10.1021/ci300571n	InhA	docking only, active in M. smeg but not reported/measured in H37Rv	Weak	InhA	cell shape/integrity	MA synthesis and transport	C(N1CCN(Cc2cccc(Oc3ccccc3)c2)CC1)c1ccncc1
BRD-K45520244	883623	1-(2-furylmethyl)-4-(3-phenoxybenzyl)piperazine oxalate	phenoxybenzyl piperazine	https://doi.org/10.1021/ci300571n	InhA	docking only, active in M. smeg but not reported/measured in H37Rv	Weak	InhA	cell shape/integrity	MA synthesis and transport	C(N1CCN(Cc2cccc(Oc3ccccc3)c2)CC1)c1ccco1
BRD-K80978124	1069672	1-(2-fluorophenyl)-4-(3-phenoxybenzyl)piperazine	phenoxybenzyl piperazine	https://doi.org/10.1021/ci300571n	InhA	docking only, active in M. smeg but not reported/measured in H37Rv	Weak	InhA	cell shape/integrity	MA synthesis and transport	Fc1ccccc1N1CCN(Cc2cccc(Oc3ccccc3)c2)CC1
BRD-K92522608	762248	1-(3-phenoxybenzyl)-4-(2-pyridinyl)piperazine	phenoxybenzyl piperazine	https://doi.org/10.1021/ci300571n	InhA	docking only, active in M. smeg but not reported/measured in H37Rv	Weak	InhA	cell shape/integrity	MA synthesis and transport	C(N1CCN(CC1)c1ccccn1)c1cccc(Oc2ccccc2)c1
BRD-K77268072	1072252	1-(2-furoyl)-4-(3-phenoxybenzyl)piperazine oxalate	phenoxybenzyl piperazine	https://doi.org/10.1021/ci300571n|https://doi.org/10.1016/j.ejmech.2015.02.062	InhA	biochemical and docking only, active in M. smeg but not reported/measured in H37Rv	Weak	InhA	cell shape/integrity	MA synthesis and transport	O=C(N1CCN(Cc2cccc(Oc3ccccc3)c2)CC1)c1ccco1
BRD-A05354310	24275299	(1-(4-Fluorophenyl)pyrrolidin-3-YL)methanamine	pyrrolidine	https://doi.org/10.1021/jm060715y|https://doi.org/10.1016/j.ejmech.2016.07.028|https://doi.org/10.1016/j.ejmech.2013.09.041	InhA	substructure of 3-(9h-fluoren-9-yl)-1-(4-fluorophenyl)pyrrolidine (biochemical) which authors suggest possible target(s)	Weak	InhA	cell shape/integrity	MA synthesis and transport	NCC1CCN(C1)c1ccc(F)cc1
BRD-A78106073	22562216	5-Benzyloctahydro-1H-pyrrolo[3,4-C]pyridine	pyrrolidine	https://doi.org/10.1021/jm060715y|https://doi.org/10.1016/j.ejmech.2016.07.028|https://doi.org/10.1016/j.ejmech.2013.09.041	InhA	pyrrolidine substructure with similarity to 1-benzyl-3-(9H-fluoren-9-yl)pyrrolidine (biochemical) which authors suggest possible target(s)	Weak	InhA	cell shape/integrity	MA synthesis and transport	C(N1CCC2CNCC2C1)c1ccccc1
BRD-A95980241	11835328	2-Butyl-3a,11b-dihydrophenanthro[9,10-c]pyrrole-1,3-dione	pyrrolidine dione	https://doi.org/10.1021/jm060715y|https://doi.org/10.1016/j.ejmech.2016.07.028|https://doi.org/10.1016/j.ejmech.2013.09.041	InhA	3-(9H-fluoren-9-yl)pyrrolidine-2,5-dione (biochemical) and related substructure of 3-(9H-fluoren-9-yl)-1-nonylpyrrolidine (biochemical)	Moderate	InhA	cell shape/integrity	MA synthesis and transport	CCCCN1C(=O)C2C(C1=O)c1ccccc1-c1ccccc21
BRD-K33710385	2761171	Ethionamide	thiocarbamide	https://doi.org/10.1126/science.8284673|https://doi.org/10.1128/aac.47.12.3799-3805.2003|https://doi.org/10.1038/nm.1950|https://doi.org/10.1038/s42003-023-04433-w|https://www.drugbank.ca/drugs/DB00609	InhA	second-line antibiotic; genetic, co-crystal/cryo-EM (purified ETH-NAD adduct), biochemical	Strong	InhA	cell shape/integrity	MA synthesis and transport	CCc1cc(ccn1)C(S)=N
BRD-K51207550	2761171	Ethionamide	thiocarbamide	https://doi.org/10.1126/science.8284673|https://doi.org/10.1128/aac.47.12.3799-3805.2003|https://doi.org/10.1038/nm.1950|https://doi.org/10.1038/s42003-023-04433-w|https://www.drugbank.ca/drugs/DB00609	InhA	second-line antibiotic; genetic, co-crystal/cryo-EM (purified ETH-NAD adduct), biochemical	Strong	InhA	cell shape/integrity	MA synthesis and transport	CCc1cc(ccn1)C(S)=N
BRD-K75360161	666418	Prothionamide|Protionamide	thiocarbamide	https://doi.org/10.1084/jem.20062100|https://go.drugbank.com/drugs/DB12667	InhA	second-line antibiotic; genetic, co-crystal/cryo-EM (purified PTH-NAD adduct), biochemical	Strong	InhA	cell shape/integrity	MA synthesis and transport	CCCc1cc(ccn1)C(S)=N
BRD-K97863768	666418	Prothionamide|Protionamide	thiocarbamide	https://doi.org/10.1084/jem.20062100|https://go.drugbank.com/drugs/DB12667	InhA	second-line antibiotic; genetic, co-crystal/cryo-EM (purified PTH-NAD adduct), biochemical	Strong	InhA	cell shape/integrity	MA synthesis and transport	CCCc1cc(ccn1)C(S)=N
BRD-K98305621	17157707	N-[4-(benzyloxy)-3-chlorobenzyl]hexan-1-amine	triclosan analog	https://doi.org/10.1002/cmdc.201402255	InhA	related substructure of compound 17 (5-Chloro-2-[2-chloro-4-[(hexylamino)methyl]phenoxy]phenol) (genetic and biochemical)	Weak	InhA	cell shape/integrity	MA synthesis and transport	CCCCCCNCc1ccc(OCc2ccccc2)c(Cl)c1
BRD-K12037340	44384687	2-methylsulfonyl-benzodiazaborine	diazoborine	https://doi.org/10.1107/S2053230X15022098|https://doi.org/10.1371/journal.pone.0239354	InhA	substructure of diazaborine analogs (genetic and co-crystal/cryo-EM) but not directly reported	Moderate	InhA	cell shape/integrity	MA synthesis and transport	CS(=O)(=O)N1N=Cc2ccccc2B1O
BRD-K58861914	3931	alpha-Linoleic acid|9,12-Octadecadienoic acid		https://doi.org/10.1016/j.febslet.2005.08.028|https://doi.org/10.1021/ar700156e|https://go.drugbank.com/drugs/DB14104|https://doi.org/10.1371/journal.pone.0082914|https://doi.org/10.1111/j.1742-4658.2006.05420.x	InhA	biochemical (S. aureus)	Weak	InhA	cell shape/integrity	MA synthesis and transport	CCCCCC=CCC=CCCCCCCCC(O)=O
BRD-K08973992	5280450	Linoleic acid		https://doi.org/10.1016/j.febslet.2005.08.028|https://doi.org/10.1021/ar700156e|https://go.drugbank.com/drugs/DB14104	InhA	biochemical (S. aureus)	Weak	InhA	cell shape/integrity	MA synthesis and transport	CCCCC\C=C/C\C=C/CCCCCCCC(O)=O
BRD-K79707415	71981205	2-(4-Nitropyrazol-1-yl)-4-(trifluoromethyl)pyrimidine		https://doi.org/10.1021/ar700156e	InhA	pyrazole-based related substructure of Genz-8575 (biochemical) but not directly reported	Weak	InhA	cell shape/integrity	MA synthesis and transport	[O-][N+](=O)c1cnn(c1)-c1nccc(n1)C(F)(F)F
BRD-K95496644	3372165	4-[(3-Cyano-4,6-dithiophen-2-ylpyridin-2-yl)sulfanylmethyl]benzoic acid		https://doi.org/10.1021/ar700156e	InhA	thiopyridine analog (methyl vs ethyl) of GTC-004061 biochemical (E. coli), genetic (S. aureus) and antimicrobial patent	Weak	InhA	cell shape/integrity	MA synthesis and transport	OC(=O)c1ccc(CSc2nc(cc(-c3cccs3)c2C#N)-c2cccs2)cc1
BRD-K48888725	11844916	CG400549		https://doi.org/10.1021/ar700156e|https://doi.org/10.1074/jbc.M113.532804|https://doi.org/10.1111/cbdd.12635|https://www.drugbank.ca/drugs/DB12347	InhA	antibiotic; co-crystal/cryo-EM (E. coli and S. aureus) and biochemical (S. aureus)	Moderate	InhA	cell shape/integrity	MA synthesis and transport	Cc1c(N)cccc1Cn1ccc(OCCc2cccs2)cc1=O
BRD-K23791635	10407120	AFN-1252|chembl1652621		https://doi.org/10.1021/ar700156e|https://doi.org/10.1128/aac.01741-15|https://doi.org/10.1021/acsinfecdis.0c00437|https://www.drugbank.ca/drugs/DB12658	InhA	antibiotic; biochemical (S. aureus) but selective for S. aureus (co-crystal/cryo-EM + molecular dynamics simulation)	Weak	InhA	cell shape/integrity	MA synthesis and transport	CN(Cc1oc2ccccc2c1C)C(=O)\C=C\C1=CNC2=NC(=O)CCC2=C1
BRD-A96641513	2883505	1-cyclohexyl-5-oxo-N-phenylpyrrolidine-3-carboxamide	pyrrolidine carboxamide	https://doi.org/10.1021/jm060715y|https://doi.org/10.1016/j.ejmech.2018.01.047	InhA	biochemical and co-crystal/cryo-EM but H37Rv activity not reported	Strong	InhA	cell shape/integrity	MA synthesis and transport	O=C(Nc1ccccc1)C1CN(C2CCCCC2)C(=O)C1
BRD-K53492054	658081	cd117b|2-(2-Oxo-2-ethoxyethylthio)-4-amino-5,6-butanothieno[2,3-d]pyrimidine		https://doi.org/10.1128/aac.00266-11|https://doi.org/10.1021/acs.biochem.2c00658	InhA	analog of CD117 - biochemical (whole-cell thin-layer chromatography) and genetic (InhA overexpression strain) but authors suggest target InhA and other enzymes	Moderate	InhA	cell shape/integrity	MA synthesis and transport	CCOC(=O)CSc1nc(N)c2c3CCCCc3sc2n1
BRD-A46973818	2876539	cd117|Ethyl [(4-amino-7-tert-butyl-5,6,7,8-tetrahydro[1]benzothieno[2,3-d]pyrimidin-2-yl)sulfanyl]acetate		https://doi.org/10.1128/aac.00266-11|https://doi.org/10.1021/acsmedchemlett.7b00299|https://doi.org/10.1021/acs.biochem.2c00658	InhA	biochemical (whole-cell thin-layer chromatography) and genetic (InhA overexpression strain) but authors suggest target InhA and other enzymes	Moderate	InhA	cell shape/integrity	MA synthesis and transport	CCOC(=O)CSc1nc(N)c2c3CCC(Cc3sc2n1)C(C)(C)C
BRD-K93139382	658260	zinc00497831|Methyl [(4-amino-5,6,7,8-tetrahydro[1]benzothieno[2,3-d]pyrimidin-2-yl)sulfanyl]acetate		https://doi.org/10.1128/aac.00266-11|https://doi.org/10.1021/acs.biochem.2c00658	InhA	analog of CD117 - biochemical (whole-cell thin-layer chromatography) and genetic (InhA overexpression strain) but authors suggest target InhA and other enzymes	Moderate	InhA	cell shape/integrity	MA synthesis and transport	COC(=O)CSc1nc(N)c2c3CCCCc3sc2n1
BRD-A82163352	135403829|91932750	Thiolactomycin	thiolactone	https://doi.org/10.1074/jbc.M000569200|https://doi.org/10.1074/jbc.M003241200|https://doi.org/10.1016/j.str.2009.04.012|https://doi.org/10.1074/jbc.M113.511436	KasA	co-crystal/cryo-EM, genetic, and biochemical but whole-cell inactive against H37Rv	Strong	KasA	cell shape/integrity	MA synthesis and transport	CC1C(=O)SC(C)(\C=C(/C)C=C)C1=O
BRD-K52075040	5282054	Cerulenin	epoxydodecadienamide	https://doi.org/10.1128/aac.50.2.519-526.2006|https://doi.org/10.1074/jbc.M003241200|https://doi.org/10.1074/jbc.M108903200|https://doi.org/10.1128/jb.01019-06|https://www.drugbank.ca/drugs/DB01034	KasA|AccD6	antibiotic; for KasAB, biochemical (moderate inhibition at 100 uM) and co-crystal/cryo-EM (B. subtilis); for AccD6 biochemical (moderate inhibition at 100 uM)	Strong	KasA|acyl-coA carboxylase	cell shape/integrity	MA synthesis and transport	C\C=C\C\C=C\CCC(=O)[C@H]1O[C@H]1C(N)=O
BRD-K63343048	3034010	Orlistat|Tetrahydrolipstatin|THL|Alli		https://doi.org/10.1016/j.ijantimicag.2013.03.007|https://www.drugbank.ca/drugs/DB01083|https://doi.org/10.1038/nsmb1265|https://doi.org/10.1371/journal.pone.0004281|https://doi.org/10.1007/s11033-013-2861-3|https://doi.org/10.1111/j.1365-2958.2005.04717.x|https://doi.org/10.1371/journal.pone.0046493|https://doi.org/10.1074/jbc.M110.150094|https://doi.org/10.1021/acs.biochem.8b00152|https://doi.o…	lipid esterases	human lipase inhibitor; co-crystal/cryo-EM (Ag85C) and biochemical (Ag85C, Rv3802c, i.e., Cut6/Culp6, and Pks13-TE) and biochemical (Rv3802c, i.e., Cut6/Culp6) but authors clarify does not confirm primary target in culture and likely inhibits other enzymes	Moderate	lipid esterases	cell shape/integrity	MA synthesis and transport	CCCCCCCCCCC[C@@H](C[C@@H]1OC(=O)[C@H]1CCCCCC)OC(=O)[C@H](CC(C)C)NC=O
BRD-K28119352	5274428	SQ109	amantadine	https://doi.org/10.1016/j.cell.2019.01.003|https://doi.org/10.1021/acsinfecdis.9b00048|https://doi.org/10.1021/acs.jmedchem.3c00398|https://www.drugbank.ca/drugs/DB05186|https://doi.org/10.1021/jm500131s	MmpL3	antibiotic; co-crystal/cryo-EM, genetic, and biochemical but also PMF dissipation and decaprenyl diphosphate phosphatase inhibition	Strong	MmpL3	cell shape/integrity	MA synthesis and transport	CC(C)=CCC\C(C)=C\CNCCNC1C2CC3CC(C2)CC1C3
BRD-K00005150	3754047	1-(2-adamantyl)-3-(2,3,4-trifluorophenyl)urea|AU1235	amantadyl urea	https://doi.org/10.1038/nchembio.794|https://doi.org/10.1101/cshperspect.a021154|https://doi.org/10.1128/aac.03229-14|https://doi.org/10.1073/pnas.1521988112|https://doi.org/10.1016/j.cell.2019.01.003|https://doi.org/10.1021/acsinfecdis.9b00048|https://doi.org/10.3390/ijms22062884|https://doi.org/10.1021/acsinfecdis.0c00675	MmpL3	co-crystal/cryo-EM, genetic, and biochemical but also PMF dissipation	Strong	MmpL3	cell shape/integrity	MA synthesis and transport	O=C(NC1[C@@H]2C[C@H]3C[C@@H](C2)C[C@@H]1C3)NC4=C(C(F)=C(C=C4)F)F
BRD-K69774614	54752297	1-(1-Adamantyl)-3-(2,3,4-trifluorophenyl)urea|AU1235	amantadyl urea	https://doi.org/10.1101/cshperspect.a021154|https://doi.org/10.1128/aac.03229-14|https://doi.org/10.1073/pnas.1521988112|https://doi.org/10.1016/j.cell.2019.01.003|https://doi.org/10.1021/acsinfecdis.9b00048|https://doi.org/10.3390/ijms22062884|https://doi.org/10.1021/acsinfecdis.0c00675	MmpL3	co-crystal/cryo-EM, genetic, and biochemical but also PMF dissipation	Strong	MmpL3	cell shape/integrity	MA synthesis and transport	Fc1ccc(NC(=O)NC23CC4CC(CC(C4)C2)C3)c(F)c1F
BRD-K15788763	6621371	C215	C215	https://doi.org/10.1021/cb300151m|https://doi.org/10.1101/cshperspect.a021154|https://doi.org/10.1007/s11095-013-1172-7	MmpL3	genetic (RMs shifted only ~2-fold relative to wild-type parents) and biochemical (metabolic labeling of mycolic acids)	Moderate	MmpL3	cell shape/integrity	MA synthesis and transport	CCCn1cnc2cc(NCc3ccc(Cl)cc3Cl)ccc12
BRD-K45430307	72694224	nitd-304|4,6-dichloro-N-(4,4-dimethylcyclohexyl)-1H-indole-2-carboxamide	ICA	https://doi.org/10.1021/jm4012774|https://doi.org/10.1101/cshperspect.a021154|https://doi.org/10.1021/acs.jmedchem.6b00415|https://doi.org/10.1021/acsinfecdis.9b00048|https://doi.org/10.1016/j.cell.2019.01.003	MmpL3	genetic and biochemical and co-crystal/cryo-EM (analog ICA38)	Strong	MmpL3	cell shape/integrity	MA synthesis and transport	CC1(C)CCC(CC1)NC(=O)c1cc2c(Cl)cc(Cl)cc2[nH]1
BRD-K64497452	70689288	1'-(2,3-Dihydro-1,4-benzodioxin-6-ylmethyl)spiro[6,7-dihydrothieno[3,2-c]pyran-4,4'-piperidine]	Spiro	https://doi.org/10.1371/journal.pone.0060933|GSK communication|https://doi.org/10.1016/j.jmb.2020.05.019	MmpL3	co-crystal/cryo-EM (M. smeg), genetic (RMs and MmpL3 over and unexpression strains) and biochemical (M. bovis BCG)	Strong	MmpL3	cell shape/integrity	MA synthesis and transport	C(N1CCC2(CC1)OCCc3sccc23)c4ccc5OCCOc5c4
BRD-A49616161	2979533	Tcmdc-142722|GSK937733A	THPP	https://doi.org/10.1371/journal.pone.0060933|https://doi.org/10.1128/aac.03229-14|https://doi.org/10.1038/nmicrobiol.2015.6|https://doi.org/10.1021/acsinfecdis.9b00048|https://doi.org/10.1021/acsinfecdis.0c00675	MmpL3|EchA6	co-crystal/cryo-EM (ethyl analog GSK951A with EchA6), genetic (RMs and MmpL3 over and unexpression strains) and biochemical (THPP's)	Strong	MmpL3|EchA6	cell shape/integrity	MA synthesis and transport	Cc1ccc(C2CC(C(F)(F)F)n3ncc(C(=O)NCc4ccc5c(c4)OCO5)c3N2)cc1
BRD-A84807802	135619737	5-(4-ethylphenyl)-N-[(4-methoxyphenyl)methyl]-7-(trifluoromethyl)-4,5,6,7-tetrahydropyrazolo[1,5-a]pyrimidine-3-carboxamide	THPP	https://doi.org/10.1371/journal.pone.0060933|https://doi.org/10.1128/aac.03229-14|https://doi.org/10.1101/cshperspect.a021154|https://doi.org/10.1038/nmicrobiol.2015.6|https://doi.org/10.1021/acsinfecdis.9b00048	MmpL3|EchA6	co-crystal/cryo-EM (THPP analog GSK951A with EchA6), genetic (RMs and MmpL3 over and unexpression strains) and biochemical	Strong	MmpL3|EchA6	cell shape/integrity	MA synthesis and transport	CCc1ccc(cc1)C1CC(n2ncc(C(=O)NCc3ccc(OC)cc3)c2N1)C(F)(F)F
BRD-K31807080	2129850	ethyl 5-hydroxy-4-[(4-methylpiperidin-1-yl)methyl]-2-phenyl-1-benzofuran-3-carboxylate|TAM1	benzofuran	https://doi.org/10.1021/acs.jmedchem.7b01319|https://doi.org/10.1016/j.cell.2017.06.025	Pks13	co-crystal/cryo-EM, genetic, biochemical	Strong	Pks13	cell shape/integrity	MA synthesis and transport	CCOC(=O)c1c(oc2ccc(O)c(CN3CCC(C)CC3)c12)-c1ccccc1
BRD-K79491187	2164122	Ethyl 5-carbamoyl-4-methyl-2-(perfluorobenzamido)thiophene-3-carboxylate|TP4|ST50917943	thiophene	https://doi.org/10.1038/nchembio.1277|https://doi.org/10.1021/acs.jmedchem.7b01319	Pks13	genetic and biochemical and computational docking	Strong	Pks13	cell shape/integrity	MA synthesis and transport	CCOC(=O)c1c(NC(=O)c2c(F)c(F)c(F)c(F)c2F)sc(C(N)=O)c1C
BRD-K63591033	40122	Phenicaberan|TAM6	benzofuran	https://doi.org/10.1021/acs.jmedchem.7b01319|https://doi.org/10.1016/j.cell.2017.06.025	Pks13	co-crystal/cryo-EM and biochemical	Strong	Pks13	cell shape/integrity	MA synthesis and transport	CCOC(=O)c1c(oc2ccc(O)c(CN(C)C)c12)-c1ccccc1
BRD-K04030334	1181906	Ethyl 5-hydroxy-2-phenyl-4-(1-piperidylmethyl)benzofuran-3-carboxylate|TAM9	benzofuran	https://doi.org/10.1016/j.cell.2017.06.025|https://doi.org/10.1021/acs.jmedchem.7b01319|https://doi.org/10.1021/acs.jmedchem.9b00010|https://doi.org/10.1016/j.ejmech.2021.113202|https://doi.org/10.1002/cmdc.201200428	Pks13	biochemical and co-crystal/cryo-EM (other close TAM analogs)	Moderate	Pks13	cell shape/integrity	MA synthesis and transport	CCOC(=O)C1=C(C2=CC=CC=C2)OC2=CC=C(O)C(CN3CCCCC3)=C12
BRD-K66898851	5154|68635	Sanguinarium|Sanguinarine Chloride	benzophenanthridine alkaloid	https://doi.org/10.1039/b913291k|https://doi.org/10.1021/cb500263p|https://doi.org/10.1371/journal.pone.0164100|https://doi.org/10.1021/bi050767+	PptT|FtsZ	biochemical (Mtb PptT and Mtb FtsZ) and H37Ra activity (>100 uM) and morphological imaging (E. coli and B. subtilis)	Moderate	phosphopantetheinyl transferase|Z ring formation/function	cell shape/integrity	MA synthesis and transport|division septum formation	C[n+]1cc2c3OCOc3ccc2c2ccc3cc4OCOc4cc3c12
BRD-K91214177	137629401	ChemBridge 5655606|CD39|(5Z)-2-imino-5-[(E)-3-(5-nitrofuran-2-yl)prop-2-enylidene]-1,3-thiazolidin-4-one	2-Amino-4-Oxothiazoline	https://doi.org/10.1016/j.tube.2015.06.003|https://doi.org/10.1128/aac.00266-11	InhA|GlmU	GlmU - biochemical; InhA - biochemical (whole-cell thin-layer chromatography) and genetic (InhA overexpression strain) but authors suggest target InhA and other enzymes; whole-cell active against H37Rv	Moderate	InhA|GlcNAc synthesis	cell shape/integrity	MA synthesis and transport|PG synthesis and transport	[O-][N+](=O)c1ccc(\C=C\C=C2/SC(=N)NC2=O)o1
BRD-K01802697	2826318	cds1_001049	thiadiazolidinone	https://doi.org/10.1016/j.bcp.2013.05.004|https://doi.org/10.1021/acs.jmedchem.0c00803	Alr	biochemical (Mtb Alr) but supplementation of D-alanine did not rescue; H37Rv activity but authors suggest "likely not due to direct inhibition of cellular alanine racemase alone, and that these inhibitors likely function by other mechanisms."; more recently reported SrtA inhibitor in S. aureus	Weak	alanine racemase	cell shape/integrity	PG synthesis and transport	Cn1c(=O)sn(-c2cccc3ccccc23)c1=O
BRD-K03950661	2810218	ac1mdezl	thiadiazolidinone	https://doi.org/10.1016/j.bcp.2013.05.004	Alr	biochemical (Mtb Alr) but supplementation of D-alanine did not rescue; H37Rv activity but authors suggest "likely not due to direct inhibition of cellular alanine racemase alone, and that these inhibitors likely function by other mechanisms."	Weak	alanine racemase	cell shape/integrity	PG synthesis and transport	CCOC(=O)c1cccc(c1)-n1sc(=O)n(C2Cc3ccccc3C2)c1=O
BRD-K08893438	2733079	ccg 50014	thiadiazolidinone	https://doi.org/10.1016/j.bcp.2013.05.004	Alr	biochemical (Mtb Alr) but supplementation of D-alanine did not rescue; H37Rv activity but authors suggest "likely not due to direct inhibition of cellular alanine racemase alone, and that these inhibitors likely function by other mechanisms."	Weak	alanine racemase	cell shape/integrity	PG synthesis and transport	Cc1ccc(cc1)-n1sc(=O)n(Cc2ccc(F)cc2)c1=O
BRD-K16424896	2810216	ac1mdezf	thiadiazolidinone	https://doi.org/10.1016/j.bcp.2013.05.004	Alr	biochemical (Mtb Alr) but supplementation of D-alanine did not rescue; H37Rv activity but authors suggest "likely not due to direct inhibition of cellular alanine racemase alone, and that these inhibitors likely function by other mechanisms."; BioAssay active for Mtb MbtI and V. cholerae chromosome II	Weak	alanine racemase	cell shape/integrity	PG synthesis and transport	Fc1ccc(cc1Cl)-n1sc(=O)n(C2Cc3ccccc3C2)c1=O
BRD-K19854078	2810217	cyto4d5	thiadiazolidinone	https://doi.org/10.1016/j.bcp.2013.05.004	Alr	biochemical (Mtb Alr) but supplementation of D-alanine did not rescue; H37Rv activity but authors suggest "likely not due to direct inhibition of cellular alanine racemase alone, and that these inhibitors likely function by other mechanisms."	Weak	alanine racemase	cell shape/integrity	PG synthesis and transport	[O-][N+](=O)c1ccc(c(Cl)c1)-n1sc(=O)n(C2Cc3ccccc3C2)c1=O
BRD-K27030784	2732897	ac1mbxnm	thiadiazolidinone	https://doi.org/10.1016/j.bcp.2013.05.004	Alr	biochemical (Mtb Alr) but supplementation of D-alanine did not rescue; H37Rv activity but authors suggest "likely not due to direct inhibition of cellular alanine racemase alone, and that these inhibitors likely function by other mechanisms."	Weak	alanine racemase	cell shape/integrity	PG synthesis and transport	CC(C)c1ccc(cc1)-n1c(=O)sn(-c2ccc(SC(F)(F)F)cc2)c1=O
BRD-K39339421	2810370	cyto4g5	thiadiazolidinone	https://doi.org/10.1016/j.bcp.2013.05.004	Alr	biochemical (Mtb Alr) but supplementation of D-alanine did not rescue; H37Rv activity but authors suggest "likely not due to direct inhibition of cellular alanine racemase alone, and that these inhibitors likely function by other mechanisms."; BioAssay active for Mtb MbtI	Weak	alanine racemase	cell shape/integrity	PG synthesis and transport	Cc1cccc(Cl)c1-n1sc(=O)n(CC2CC2)c1=O
BRD-K51096299	4165609	ac1n53sx	thiadiazolidinone	https://doi.org/10.1016/j.bcp.2013.05.004	Alr	biochemical (Mtb Alr) but supplementation of D-alanine did not rescue; H37Rv activity but authors suggest "likely not due to direct inhibition of cellular alanine racemase alone, and that these inhibitors likely function by other mechanisms."; BioAssay active for Plasmodium falciparum apicoplast DNA polymerase (Pf-apPOL)	Weak	alanine racemase	cell shape/integrity	PG synthesis and transport	Cc1noc(C)c1-n1sc(=O)n(-c2ccc(F)cc2)c1=O
BRD-K60362380	2810030	ac1mdeka	thiadiazolidinone	https://doi.org/10.1016/j.bcp.2013.05.004	Alr	biochemical (Mtb Alr) but supplementation of D-alanine did not rescue; H37Rv activity but authors suggest "likely not due to direct inhibition of cellular alanine racemase alone, and that these inhibitors likely function by other mechanisms."; BioAssay active for Mtb MbtI	Weak	alanine racemase	cell shape/integrity	PG synthesis and transport	Cc1noc(C)c1-n1sc(=O)n(CC2CC2)c1=O
BRD-K83910486	2810372	cyto4h5	thiadiazolidinone	https://doi.org/10.1016/j.bcp.2013.05.004	Alr	biochemical (Mtb Alr) but supplementation of D-alanine did not rescue; H37Rv activity but authors suggest "likely not due to direct inhibition of cellular alanine racemase alone, and that these inhibitors likely function by other mechanisms."	Weak	alanine racemase	cell shape/integrity	PG synthesis and transport	[O-][N+](=O)c1ccc(c(Cl)c1)-n1sc(=O)n(CC2CC2)c1=O
BRD-K09343855	2810371	4-(Cyclopropylmethyl)-2-[2-(trifluoromethyl)phenyl]-1,2,4-thiadiazolidine-3,5-dione	thiadiazolidinone	https://doi.org/10.1016/j.bcp.2011.11.021|https://doi.org/10.1016/j.bcp.2013.05.004	Alr	biochemical (Mtb Alr) but supplementation of D-alanine did not rescue; H37Rv activity but authors suggest "likely not due to direct inhibition of cellular alanine racemase alone, and that these inhibitors likely function by other mechanisms."; BioAssay active for Mtb MbtI	Weak	alanine racemase	cell shape/integrity	PG synthesis and transport	FC(F)(F)c1ccccc1-n1sc(=O)n(CC2CC2)c1=O
BRD-K89211941	2732726	4-Methyl-2-phenyl-1,2,4-thiadiazolidine-3,5-dione	thiadiazolidinone	https://doi.org/10.1016/j.bcp.2011.11.021|https://doi.org/10.1016/j.bcp.2013.05.004	Alr	biochemical (Mtb Alr) but supplementation of D-alanine did not rescue; H37Rv activity but authors suggest "likely not due to direct inhibition of cellular alanine racemase alone, and that these inhibitors likely function by other mechanisms."; BioAssay active for Mtb MbtI and V. cholerae chromosome II	Weak	alanine racemase	cell shape/integrity	PG synthesis and transport	Cn1c(=O)sn(-c2ccccc2)c1=O
BRD-K11310996	16447151	n-benzyl-5-chloro-2-methylsulfonylpyrimidine-4-carboxamide|L2-05		https://doi.org/10.1371/journal.pone.0020374	Alr	biochemical and mass spectrometry suggests irreversible binding (Mtb Alr) but supplementation of D-alanine did not rescue; H37Rv activity but authors suggest "the observed MICs may not be due solely to inhibition of alanine racemase, and that additional cellular targets for these inhibitors likely exist" and cytotoxic	Weak	alanine racemase	cell shape/integrity	PG synthesis and transport	CS(=O)(=O)c1ncc(Cl)c(n1)C(=O)NCc1ccccc1
BRD-K68017837	300164	2-phenyl-1-piperidin-1-ylethanethione|L2-12		https://doi.org/10.1371/journal.pone.0020374	Alr	biochemical and mass spectrometry suggests irreversible binding (Mtb Alr) but supplementation of D-alanine did not rescue; H37Rv activity but authors suggest "the observed MICs may not be due solely to inhibition of alanine racemase, and that additional cellular targets for these inhibitors likely exist"	Weak	alanine racemase	cell shape/integrity	PG synthesis and transport	S=C(Cc1ccccc1)N1CCCCC1
BRD-K80953170	2987701	5-chloro-n-(3-chloro-4-methoxyphenyl)-2-(methylsulfonyl)pyrimidine-4-carboxamide|L2-06		https://doi.org/10.1371/journal.pone.0020374	Alr	biochemical and mass spectrometry suggests irreversible binding (Mtb Alr) but supplementation of D-alanine did not rescue; H37Rv activity but authors suggest "the observed MICs may not be due solely to inhibition of alanine racemase, and that additional cellular targets for these inhibitors likely exist" and cytotoxic; ; BioAssay active for Mtb MbtI	Weak	alanine racemase	cell shape/integrity	PG synthesis and transport	COc1ccc(NC(=O)c2nc(ncc2Cl)S(C)(=O)=O)cc1Cl
BRD-K87685179	687336	ethyl 3-(pyridin-2-ylthio)propanoate|L2-04		https://doi.org/10.1371/journal.pone.0020374	Alr	biochemical and mass spectrometry suggests reversible binding (Mtb Alr) but supplementation of D-alanine did not rescue; H37Rv activity but authors suggest "the observed MICs may not be due solely to inhibition of alanine racemase, and that additional cellular targets for these inhibitors likely exist" and cytotoxic; ; BioAssay active for LtaS in S. aureus	Weak	alanine racemase	cell shape/integrity	PG synthesis and transport	CCOC(=O)CCSc1ccccn1
BRD-K87226815	6234	D-cycloserine|Cycloserine	anti-metabolite	https://www.drugbank.ca/drugs/DB00260|https://doi.org/10.1021/bi047842l|https://doi.org/10.1128/aac.00558-10|https://doi.org/10.1021/ml400349n|https://doi.org/10.1093/jac/47.2.203|https://doi.org/10.1038/ng.3548|https://doi.org/10.1021/bi400839f|https://doi.org/10.1111/febs.12108|https://doi.org/10.1021/acschembio.7b00142|https://doi.org/10.1016/j.bcp.2013.05.004	Alr|DdlA	second-line antibiotic; enzymatic assay and stable isotope-mass spectrometry (MS)-based metabolomic profiling; but suspected to likely inhibit other PLP-dependent enzymes and co-crystal/cryo-EM with Mtb IlvE (other PLP-dependent enzyme) although L-cycloserine is better inhibitor	Moderate	alanine racemase|D-alanine--D-alanine ligase	cell shape/integrity	PG synthesis and transport	N[C@@H]1CONC1=O
BRD-K94250879	5280980	Clavulanic Acid	beta-lactamase inhibitor	https://go.drugbank.com/drugs/DB00766|https://doi.org/10.1021/bi701506h|10.1126/science.1167498	beta-lactamase	biochemical and mass spectrometry (stably inhibits Mtb BlaC) but no growth inhibition on its own	Moderate	beta-lactamase	cell shape/integrity	PG synthesis and transport	OC\C=C1/O[C@@H]2CC(=O)N2[C@H]1C(O)=O
BRD-K14312455	123630	Tazobactam	beta-lactamase inhibitor	https://go.drugbank.com/drugs/DB01606|https://doi.org/10.1021/bi701506h	beta-lactamase	biochemical and mass spectrometry (unstable inactivation of Mtb BlaC) but no growth inhibition on its own	Moderate	beta-lactamase	cell shape/integrity	PG synthesis and transport	C[C@]1(Cn2ccnn2)[C@@H](N2[C@@H](CC2=O)S1(=O)=O)C(O)=O
BRD-K44133266	130313	Sulbactam	beta-lactamase inhibitor	https://go.drugbank.com/drugs/DB09324|https://doi.org/10.1021/bi701506h|https://doi.org/10.1038/s41467-023-41246-1|https://doi.org/10.2210/pdb8EBR/pdb	beta-lactamase	biochemical and mass spectrometry (unstable inactivation of Mtb BlaC), co-crystal/cryo-EM but no growth inhibition on its own	Moderate	beta-lactamase	cell shape/integrity	PG synthesis and transport	CC1(C)[C@@H](N2[C@@H](CC2=O)S1(=O)=O)C(O)=O
BRD-K71364508	2059104	(5Z)-5-(furan-3-ylmethylidene)-1-(4-methoxyphenyl)-2-sulfanylidene-1,3-diazinane-4,6-dione		https://doi.org/10.1016/j.tube.2015.06.003|https://doi.org/10.1021/acscombsci.5b00019	GlmU	docking and biochemical (not whole-cell), no tested H37Rv activity	Weak	GlcNAc synthesis	cell shape/integrity	PG synthesis and transport	COc1ccc(cc1)N1C(=S)NC(=O)\C(=C\c2ccoc2)C1=O
BRD-K45142033	885281	ChemBridge 6624116|(4-Oxocyclohexa-2,5-dien-1-ylidene)amino 2,6-dimethoxybenzoate		https://doi.org/10.1016/j.tube.2015.06.003	GlmU	docking and biochemical (not whole-cell), with reported H37Rv activity	Weak	GlcNAc synthesis	cell shape/integrity	PG synthesis and transport	COc1cccc(OC)c1C(=O)ON=C1C=CC(=O)C=C1
BRD-K21375516	5335985	(5Z)-5-[(2E)-3-(5-nitro-2-furyl)prop-2-enylidene]-2-thioxo-1,3-thiazolidin-4-one		https://doi.org/10.1021/acscombsci.5b00019	GlmU	docking and biochemical (not whole-cell), no tested H37Rv activity	Weak	GlcNAc synthesis	cell shape/integrity	PG synthesis and transport	O=C1NC(=S)S/C1=C\C=C\c1ccc([N+](=O)[O-])o1
BRD-K51346944	439771	3-chloro-D-alanine|beta-Chloro-D-alanine|51887-88-8	3-chloroalanine	https://doi.org/10.1128/aac.01249-16|https://doi.org/10.1093/jac/47.2.203	MurI	biochemical and genetic (BsMurI overexpression in H37Rv)	Moderate	glutamate racemase	cell shape/integrity	PG synthesis and transport	N[C@H](CCl)C(O)=O
BRD-K18574842	8982	Nafcillin	beta-lactam	https://doi.org/10.1128/aac.39.12.2620|https://www.drugbank.ca/drugs/DB00607|https://doi.org/10.1111/febs.13738|https://doi.org/10.1155/2018/3579832	PG transpeptidation and transport	penicillin antibiotic; genetic and biochemical	Strong	PG transpeptidation and transport	cell shape/integrity	PG synthesis and transport	CCOc1ccc2ccccc2c1C(=O)N[C@H]1[C@H]2SC(C)(C)[C@@H](N2C1=O)C(O)=O
BRD-K27871792	21319	Flucloxacillin	beta-lactam	https://www.drugbank.ca/drugs/DB00301|https://doi.org/10.1128/aac.39.12.2620|https://doi.org/10.1111/febs.13738|https://doi.org/10.1155/2018/3579832	PG transpeptidation and transport	penicillin antibiotic; genetic and biochemical	Strong	PG transpeptidation and transport	cell shape/integrity	PG synthesis and transport	Cc1onc(c1C(=O)N[C@H]1[C@H]2SC(C)(C)[C@@H](N2C1=O)C(O)=O)-c1c(F)cccc1Cl
BRD-K05673000	18381	Dicloxacillin	beta-lactam	https://www.drugbank.ca/drugs/DB00485|https://doi.org/10.1164/arrd.1966.94.2.260|https://doi.org/10.1128/aac.06027-11|https://doi.org/10.1111/febs.13738|https://doi.org/10.1155/2018/3579832|https://doi.org/10.1002/cbic.201900379	PG transpeptidation and transport	penicillin antibiotic; genetic and biochemical	Strong	PG transpeptidation and transport	cell shape/integrity	PG synthesis and transport	Cc1onc(c1C(=O)N[C@H]1[C@H]2SC(C)(C)[C@@H](N2C1=O)C(O)=O)-c1c(Cl)cccc1Cl
BRD-K96786677	6196	Oxacillin	beta-lactam	https://www.drugbank.ca/drugs/DB00713|https://doi.org/10.1128/jb.187.6.1892-1900.2005|https://doi.org/10.1371/journal.pone.0005470|https://doi.org/10.1038/nchembio.2237|https://doi.org/10.1126/scitranslmed.aal3973	PG transpeptidation and transport	penicillin antibiotic; genetic and biochemical	Strong	PG transpeptidation and transport	cell shape/integrity	PG synthesis and transport	Cc1onc(c1C(=O)N[C@H]1[C@H]2SC(C)(C)[C@@H](N2C1=O)C(O)=O)-c1ccccc1
BRD-K01244426	6098	Cloxacillin	beta-lactam	https://www.drugbank.ca/drugs/DB01147|https://doi.org/10.1111/febs.13738|https://doi.org/10.1155/2018/3579832	PG transpeptidation and transport	penicillin antibiotic; genetic and biochemical	Strong	PG transpeptidation and transport	cell shape/integrity	PG synthesis and transport	Cc1onc(c1C(=O)N[C@H]1[C@H]2SC(C)(C)[C@@H](N2C1=O)C(O)=O)-c1ccccc1Cl
BRD-K60663764	6479523|23685176	Azlocillin|azlocillin sodium salt	beta-lactam	https://www.drugbank.ca/drugs/DB01061	PG transpeptidation and transport	penicillin antibiotic; genetic and biochemical (analogs), not directly reported for study or activity in H37Rv	Moderate	PG transpeptidation and transport	cell shape/integrity	PG synthesis and transport	CC1(C)S[C@@H]2[C@H](NC(=O)[C@H](NC(=O)N3CCNC3=O)c3ccccc3)C(=O)N2[C@H]1C(O)=O
BRD-K28224173	9892071	Tebipenem pivoxil|Orapenem	carbapenem	https://go.drugbank.com/drugs/DB16840|https://doi.org/10.1111/febs.14010|https://doi.org/10.1038/nchembio.2237|https://doi.org/10.1128/aac.01158-15|https://doi.org/10.1186/s12858-017-0082-4|https://doi.org/10.1021/bi500339j|https://doi.org/10.1155/2018/3579832|https://doi.org/10.1002/cbic.201900379|https://doi.org/10.1128/aac.03539-14	PG transpeptidation and transport	prodrug of Tebipenem; genetic and biochemical and co-crystal/cryo-EM (Tebipenem)	Strong	PG transpeptidation and transport	cell shape/integrity	PG synthesis and transport	C[C@@H](O)[C@@H]1[C@H]2[C@@H](C)C(SC3CN(C3)C3=NCCS3)=C(N2C1=O)C(=O)OCOC(=O)C(C)(C)C
BRD-K72167406	6917926|6437877	Cefditoren Pivoxil|Cefditoren	cefalosporin	https://go.drugbank.com/drugs/DB01066|https://doi.org/10.1038/srep34293|https://doi.org/10.1128/aac.06027-11	PG transpeptidation and transport	prodrug of cefditoren; co-crystal/cryo-EM (S. pneumoniae) and genetic	Strong	PG transpeptidation and transport	cell shape/integrity	PG synthesis and transport	CO/N=C(\C(=O)N[C@@H]1C(=O)N2C(C(=O)OCOC(=O)C(C)(C)C)=C(/C=C\c3scnc3C)CS[C@H]12)c1csc(N)n1
BRD-K80545773	5282187|6437877	Cefditoren Pivoxil|Cefditoren	cefalosporin	https://go.drugbank.com/drugs/DB01066|https://doi.org/10.1038/srep34293|https://doi.org/10.1128/aac.06027-11	PG transpeptidation and transport	prodrug of cefditoren; co-crystal/cryo-EM (S. pneumoniae) and genetic	Strong	PG transpeptidation and transport	cell shape/integrity	PG synthesis and transport	CON=C(C(=O)N[C@H]1[C@H]2SCC(\C=C/c3scnc3C)=C(N2C1=O)C(=O)OCOC(=O)C(C)(C)C)c1csc(N)n1
BRD-K02292852	44187	Cefoperazone	cefalosporin	https://www.drugbank.ca/drugs/DB01329|https://doi.org/10.1099/mic.0.27629-0|https://doi.org/10.1128/aac.39.12.2620|https://doi.org/10.1038/srep34293	PG transpeptidation and transport	broad-spectrum antibiotic; genetic (M. smeg) and biochemical, not previously active in H37Rv	Strong	PG transpeptidation and transport	cell shape/integrity	PG synthesis and transport	CCN1CCN(C(=O)N[C@@H](C(=O)N[C@H]2[C@H]3SCC(CSc4nnnn4C)=C(N3C2=O)C(O)=O)c2ccc(O)cc2)C(=O)C1=O
BRD-K82960980	5484735|6328657	Ceftiofur E-isomer|Ceftiofur	cefalosporin	https://www.drugbank.ca/drugs/DB11485|https://doi.org/10.1038/srep34293	PG transpeptidation and transport	broad-spectrum antibiotic; genetic	Strong	PG transpeptidation and transport	cell shape/integrity	PG synthesis and transport	CO/N=C(\C(=O)N[C@@H]1C(=O)N2C(C(=O)O)=C(CSC(=O)c3ccco3)CS[C@H]12)c1csc(N)n1
BRD-K24871708	5281006	Cefprozil	cefalosporin	https://www.drugbank.ca/drugs/DB01150|https://doi.org/10.1038/srep34293|https://doi.org/10.1021/acschembio.7b00468	PG transpeptidation and transport	broad-spectrum antibiotic; genetic	Strong	PG transpeptidation and transport	cell shape/integrity	PG synthesis and transport	C\C=C\C1=C(N2[C@H](SC1)[C@H](NC(=O)[C@H](N)c1ccc(O)cc1)C2=O)C(O)=O
BRD-M30170555	76523918	Zinc Bacitracin	cyclic peptide	https://www.drugbank.ca/drugs/DB00626	PG transpeptidation and transport	narrow-spectrum antibiotic for Gram-positive bacteria; biochemical (E. faecalis) and other Gram-positive bacteria	Weak	PG transpeptidation and transport	cell shape/integrity	PG synthesis and transport	[Zn].CCC(C)C(NC(=O)C(CCC(O)=O)NC(=O)C(CC(C)C)NC(=O)C1CSC(N1)=C(N)C(C)CC)C(=O)NC1CCCCNC(=O)C(CC(N)=O)NC(=O)C(CC(O)=O)NC(=O)C(Cc2c[nH]cn2)NC(=O)C(Cc2ccccc2)NC(=O)C(NC(=O)C(CCCN)NC1=O)C(C)CC
BRD-K91065602	14969	Vancomycin	glycopeptide	https://www.drugbank.ca/drugs/DB00512|https://doi.org/10.1099/mic.0.024802-0	PG transpeptidation and transport	narrow-spectrum antibiotic for Gram-positive bacteria; biochermical (Gram-positive bacteria); not previously active in vitro in H37Rv or mycobacteria	Weak	PG transpeptidation and transport	cell shape/integrity	PG synthesis and transport	C[C@H]1[C@H]([C@@](C[C@@H](O1)O[C@@H]2[C@H]([C@@H]([C@H](O[C@H]2OC3=C4C=C5C=C3OC6=C(C=C(C=C6)[C@H]([C@H](C(=O)N[C@H](C(=O)N[C@H]5C(=O)N[C@@H]7C8=CC(=C(C=C8)O)C9=C(C=C(C=C9[C@H](NC(=O)[C@H]([C@@H](C1=CC(=C(O4)C=C1)Cl)O)NC7=O)C(=O)O)O)O)CC(=O)N)NC(=O)[C@@H](CC(C)C)NC)O)Cl)CO)O)O)(C)N)O
BRD-A79545933	14969	Vancomycin	glycopeptide	https://www.drugbank.ca/drugs/DB00512|https://doi.org/10.1099/mic.0.024802-0	PG transpeptidation and transport	narrow-spectrum antibiotic for Gram-positive bacteria; biochermical (Gram-positive bacteria); not previously active in vitro in H37Rv or mycobacteria	Weak	PG transpeptidation and transport	cell shape/integrity	PG synthesis and transport	CN[C@H](CC(C)C)C(=O)N[C@@H]1[C@H](O)c2ccc(Oc3cc4cc(Oc5ccc(cc5Cl)[C@@H](O)[C@@H]5NC(=O)[C@H](NC(=O)[C@@H]4NC(=O)[C@H](CC(N)=O)NC1=O)c1ccc(O)c(c1)-c1c(O)cc(O)cc1[C@H](NC5=O)C(O)=O)c3O[C@@H]1O[C@H](CO)[C@@H](O)[C@H](O)[C@H]1O[C@H]1C[C@](C)(N)[C@H](O)[C@H](C)O1)c(Cl)c2
BRD-K15766189	6399253	Cefdinir|E-Cefdinir	cefalosporin	https://go.drugbank.com/drugs/DB00535|https://doi.org/10.1128/aac.01063-15|https://doi.org/10.1128/aac.00866-17|https://doi.org/10.3389/fphar.2021.677005|https://doi.org/10.1038/nchembio.2237|https://doi.org/10.1038/srep34293	PG transpeptidation and transport	broad-spectrum antibiotic; genetic and biochemical	Strong	PG transpeptidation and transport	cell shape/integrity	PG synthesis and transport	C=CC1=C(C(=O)O)N2C(=O)[C@@H](NC(=O)/C(=N\O)C3=CSC(N)=N3)[C@H]2SC1
BRD-K17971521	135408575	311|2-Hydroxy-1-naphthylaldehyde isonicotinoyl hydrazone	isonicotinic hydrazine	https://doi.org/10.1002/jps.3030430902|https://doi.org/10.1016/j.tube.2016.09.025|https://doi.org/10.1007/s00044-013-0632-2	InhA|MapAB	isonicotinic hydrazine, active in H37Rv (for InhA); enzymatic assay only without whole-cell evidence (for MetAP)	Strong	InhA|methionine aminopeptidase	cell shape/integrity|translation	MA synthesis and transport|protein processing	Oc1ccc2ccccc2c1\C=N\NC(=O)c1ccncc1
BRD-A07932845	4106	Methiothepin		https://doi.org/10.1093/jac/dkq311	ParA	docking and biochemical (not whole-cell), with reported H37Rv activity	Weak	chromosome partitioning protein	DNA replication and repair	chromosome segregation	CSc1ccc2Sc3ccccc3CC(N3CCN(C)CC3)c2c1
BRD-A67799922	4768	Phenoxybenzamine		https://doi.org/10.1093/jac/dkq311	ParA	docking and biochemical (not whole-cell), with reported H37Rv inactivity	Weak	chromosome partitioning protein	DNA replication and repair	chromosome segregation	CC(COc1ccccc1)N(CCCl)Cc1ccccc1
BRD-A07244995	54675768	Coumermycin a1	aminocoumarin	https://doi.org/10.1021/acs.jmedchem.8b01928|https://doi.org/10.1021/acsinfecdis.0c00025|https://go.drugbank.com/drugs/DB13912	GyrAB	antibacterial; co-crystal/cryo-EM (E. coli and Thermus thermophilus GyrB) and biochemical (E. coli and other bacteria)	Moderate	DNA gyrase	DNA replication and repair	DNA replication	CO[C@@H]1[C@@H](OC(=O)c2ccc(C)[nH]2)[C@@H](O)[C@H](Oc2ccc3C(=O)C(NC(=O)c4c[nH]c(C(=O)NC5C(=O)Oc6c(C)c(O[C@@H]7OC(C)(C)[C@H](OC)[C@@H](OC(=O)c8ccc(C)[nH]8)[C@H]7O)ccc6C5=O)c4C)C(=O)Oc3c2C)OC1(C)C
BRD-K85307935	54675769	Novobiocin	aminocoumarin	https://doi.org/10.1038/s41586-019-1315-z|https://doi.org/10.1093/jac/dkaa286|https://go.drugbank.com/drugs/DB01051	GyrAB	antibiotic; biochemical (Mtb GyrB) and co-crystal/cryo-EM (M. smeg, PsA, E. coli and other bacteria) and molecular dynamics simulations, previously active in H37Rv	Strong	DNA gyrase	DNA replication and repair	DNA replication	CO[C@@H]1[C@@H](OC(N)=O)[C@@H](O)[C@H](Oc2ccc3c(O)c(NC(=O)c4ccc(O)c(CC=C(C)C)c4)c(=O)oc3c2C)OC1(C)C
BRD-K90991629	487101	Delafloxacin	fluoroquinolone	https://doi.org/10.1128/AAC.47.10.3260-3269.2003|https://go.drugbank.com/drugs/DB11943	GyrAB	broad-spectrum antibiotic; co-crystal/cryo-EM (S. pneumoniae) and biochemical (E. coli and S. aureus) and reported activity in H37Rv	Strong	DNA gyrase	DNA replication and repair	DNA replication	Nc1nc(c(F)cc1F)-n1cc(C(O)=O)c(=O)c2cc(F)c(N3CC(O)C3)c(Cl)c12
BRD-K66615216	152946	Moxifloxacin	fluoroquinolone	https://doi.org/10.1073/pnas.1525047113|https://doi.org/10.1128/aac.00944-06|https://doi.org/10.1038/s41586-019-1315-z|https://go.drugbank.com/drugs/DB00218	GyrAB	broad-spectrum antibiotic; co-crystal/cryo-EM, genetic, and biochemical	Strong	DNA gyrase	DNA replication and repair	DNA replication	COc1c(N2C[C@@H]3CCCN[C@@H]3C2)c(F)cc2c1n(cc(C(O)=O)c2=O)C1CC1
BRD-K04804440	2764	Ciprofloxacin	fluoroquinolone	https://doi.org/10.1073/pnas.1525047113|https://doi.org/10.1128/aac.00944-06|https://doi.org/10.1038/s41586-019-1315-z|https://go.drugbank.com/drugs/DB00537	GyrAB	broad-spectrum antibiotic; co-crystal/cryo-EM and biochemical	Strong	DNA gyrase	DNA replication and repair	DNA replication	OC(=O)c1cn(C2CC2)c2cc(N3CCNCC3)c(F)cc2c1=O
BRD-K09471561	149096	Levofloxacin	fluoroquinolone	https://doi.org/10.1073/pnas.1525047113|https://doi.org/10.1128/aac.00944-06|https://doi.org/10.1038/s41586-019-1315-z|https://go.drugbank.com/drugs/DB01137	GyrAB	broad-spectrum antibiotic; co-crystal/cryo-EM, genetic, and biochemical	Strong	DNA gyrase	DNA replication and repair	DNA replication	C[C@H]1COc2c(N3CCN(C)CC3)c(F)cc3c2n1cc(C(O)=O)c3=O
BRD-A47790386	65958	Balofloxacin	fluoroquinolone	https://doi.org/10.1128/aac.00944-06|https://doi.org/10.1038/s41586-019-1315-z	GyrAB	broad-spectrum antibiotic; biochemical and genetic (analogs)	Strong	DNA gyrase	DNA replication and repair	DNA replication	CNC1CCCN(C1)c1c(F)cc2c(c1OC)n(cc(C(O)=O)c2=O)C1CC1
BRD-K78113049	3229	enoxacin	fluoroquinolone	https://doi.org/10.1128/aac.00944-06|https://doi.org/10.1038/s41586-019-1315-z|https://go.drugbank.com/drugs/DB00467	GyrAB	broad-spectrum antibiotic; genetic and biochemical	Strong	DNA gyrase	DNA replication and repair	DNA replication	CCn1cc(C(O)=O)c(=O)c2cc(F)c(nc12)N1CCNCC1
BRD-K55034111	51081	pefloxacin	fluoroquinolone	https://doi.org/10.1128/aac.00944-06|https://doi.org/10.1038/s41586-019-1315-z|https://go.drugbank.com/drugs/DB00487	GyrAB	broad-spectrum antibiotic; biochemical and genetic (analogs and in other bacteria)	Strong	DNA gyrase	DNA replication and repair	DNA replication	CCn1cc(C(O)=O)c(=O)c2cc(F)c(cc12)N1CCN(C)CC1
BRD-A74980173	5379	gatifloxacin	fluoroquinolone	https://doi.org/10.1128/aac.00944-06|https://doi.org/10.1038/s41586-019-1315-z|https://go.drugbank.com/drugs/DB01044	GyrAB	broad-spectrum antibiotic; co-crystal/cryo-EM, genetic, and biochemical	Strong	DNA gyrase	DNA replication and repair	DNA replication	COc1c(N2CCNC(C)C2)c(F)cc2c1n(cc(C(O)=O)c2=O)C1CC1
BRD-K11196887	4539	norfloxacin	fluoroquinolone	https://doi.org/10.1128/aac.00944-06|https://doi.org/10.1038/s41586-019-1315-z|https://go.drugbank.com/drugs/DB01059	GyrAB	broad-spectrum antibiotic; biochemical and genetic (analogs and in other bacteria)	Strong	DNA gyrase	DNA replication and repair	DNA replication	CCn1cc(C(O)=O)c(=O)c2cc(F)c(cc12)N1CCNCC1
BRD-A24228527	4583	ofloxacin	fluoroquinolone	https://doi.org/10.1128/aac.00944-06|https://doi.org/10.1038/s41586-019-1315-z|https://go.drugbank.com/drugs/DB01165	GyrAB	broad-spectrum antibiotic; genetic and biochemical	Strong	DNA gyrase	DNA replication and repair	DNA replication	CC1COc2c(N3CCN(C)CC3)c(F)cc3c(=O)c(C(=O)O)cn1c23
BRD-A05468928	60021	temafloxacin	fluoroquinolone	https://doi.org/10.1128/aac.00944-06|https://doi.org/10.1038/s41586-019-1315-z|https://go.drugbank.com/drugs/DB01405	GyrAB	broad-spectrum antibiotic; genetic and biochemical	Strong	DNA gyrase	DNA replication and repair	DNA replication	CC1CN(CCN1)c1cc2n(cc(C(O)=O)c(=O)c2cc1F)-c1ccc(F)cc1F
BRD-K77038618	124093	garenoxacin	fluoroquinolone	https://doi.org/10.1128/aac.00944-06|https://doi.org/10.1038/s41586-019-1315-z|https://go.drugbank.com/drugs/DB06160	GyrAB	broad-spectrum antibiotic; biochemical and genetic (analogs and in other bacteria)	Strong	DNA gyrase	DNA replication and repair	DNA replication	C[C@H]1NCc2cc(ccc12)-c1ccc2c(c1OC(F)F)n(cc(C(O)=O)c2=O)C1CC1
BRD-K98384930	11567473	finafloxacin	fluoroquinolone	https://doi.org/10.1128/aac.00944-06|https://doi.org/10.1038/s41586-019-1315-z|https://go.drugbank.com/drugs/DB09047	GyrAB	broad-spectrum antibiotic; biochemical (analogs and in other bacteria) and genetic (analogs and in other bacteria)	Strong	DNA gyrase	DNA replication and repair	DNA replication	OC(=O)c1cn(C2CC2)c2c(C#N)c(N3C[C@@H]4NCCO[C@H]4C3)c(F)cc2c1=O
BRD-K45916615	71335	danofloxacin	fluoroquinolone	https://doi.org/10.1128/aac.00944-06|https://doi.org/10.1038/s41586-019-1315-z|https://go.drugbank.com/drugs/DB11393	GyrAB	broad-spectrum antibiotic; biochemical (analogs and in other bacteria) and genetic (analogs and in other bacteria)	Strong	DNA gyrase	DNA replication and repair	DNA replication	CN1C[C@@H]2C[C@H]1CN2c1cc2n(cc(C(O)=O)c(=O)c2cc1F)C1CC1
BRD-K76534306	71188	enrofloxacin	fluoroquinolone	https://doi.org/10.1128/aac.00944-06|https://doi.org/10.1038/s41586-019-1315-z|https://go.drugbank.com/drugs/DB11404	GyrAB	broad-spectrum antibiotic; biochemical and genetic (analogs and in other bacteria)	Strong	DNA gyrase	DNA replication and repair	DNA replication	CCN1CCN(CC1)c1cc2n(cc(C(O)=O)c(=O)c2cc1F)C1CC1
BRD-K71926323	60651	marbofloxacin	fluoroquinolone	https://doi.org/10.1128/aac.00944-06|https://doi.org/10.1038/s41586-019-1315-z|https://go.drugbank.com/drugs/DB11426	GyrAB	broad-spectrum antibiotic; biochemical (analogs and in other bacteria) and genetic (analogs and in other bacteria)	Strong	DNA gyrase	DNA replication and repair	DNA replication	CN1CCN(CC1)c1c(F)cc2c3c1OCN(C)n3cc(C(O)=O)c2=O
BRD-K08525451	56208	sarafloxacin	fluoroquinolone	https://doi.org/10.1128/aac.00944-06|https://doi.org/10.1038/s41586-019-1315-z|https://go.drugbank.com/drugs/DB11491	GyrAB	broad-spectrum antibiotic; biochemical and genetic (analogs and in other bacteria)	Strong	DNA gyrase	DNA replication and repair	DNA replication	OC(=O)c1cn(-c2ccc(F)cc2)c2cc(N3CCNCC3)c(F)cc2c1=O
BRD-K73923631	56206	difloxacin	fluoroquinolone	https://doi.org/10.1128/aac.00944-06|https://doi.org/10.1038/s41586-019-1315-z|https://go.drugbank.com/drugs/DB11511	GyrAB	broad-spectrum antibiotic; biochemical and genetic (analogs and in other bacteria)	Strong	DNA gyrase	DNA replication and repair	DNA replication	CN1CCN(CC1)c1cc2n(cc(C(O)=O)c(=O)c2cc1F)-c1ccc(F)cc1
BRD-K66412701	65957	pazufloxacin	fluoroquinolone	https://doi.org/10.1128/aac.00944-06|https://doi.org/10.1038/s41586-019-1315-z|https://go.drugbank.com/drugs/DB11774	GyrAB	broad-spectrum antibiotic; biochemical and genetic (analogs and in other bacteria)	Strong	DNA gyrase	DNA replication and repair	DNA replication	C[C@H]1COc2c(c(F)cc3c2n1cc(C(O)=O)c3=O)C1(N)CC1
BRD-A92341659	65947	prulifloxacin	fluoroquinolone	https://doi.org/10.1128/aac.00944-06|https://doi.org/10.1038/s41586-019-1315-z|https://go.drugbank.com/drugs/DB11892	GyrAB	broad-spectrum antibiotic; biochemical and genetic (analogs and in other bacteria)	Strong	DNA gyrase	DNA replication and repair	DNA replication	CC1Sc2c(C(O)=O)c(=O)c3cc(F)c(cc3n12)N1CCN(Cc2oc(=O)oc2C)CC1
BRD-A24397426	4410	nadifloxacin	fluoroquinolone	https://doi.org/10.1128/aac.00944-06|https://doi.org/10.1038/s41586-019-1315-z|https://go.drugbank.com/drugs/DB12447	GyrAB	broad-spectrum antibiotic; biochemical and genetic (analogs and in other bacteria)	Strong	DNA gyrase	DNA replication and repair	DNA replication	CC1CCc2c(N3CCC(O)CC3)c(F)cc3c2n1cc(C(O)=O)c3=O
BRD-K62374253	58258	rufloxacin	fluoroquinolone	https://doi.org/10.1128/aac.00944-06|https://doi.org/10.1038/s41586-019-1315-z|https://go.drugbank.com/drugs/DB13772	GyrAB	broad-spectrum antibiotic; biochemical (analogs and in other bacteria) and genetic (analogs and in other bacteria)	Strong	DNA gyrase	DNA replication and repair	DNA replication	CN1CCN(CC1)c1c(F)cc2c3c1SCCn3cc(C(O)=O)c2=O
BRD-A93964801	60063	clinafloxacin	fluoroquinolone	https://doi.org/10.1128/aac.00944-06|https://doi.org/10.1038/s41586-019-1315-z|https://go.drugbank.com/drugs/DB14025	GyrAB	broad-spectrum antibiotic; biochemical and genetic (analogs and in other bacteria)	Strong	DNA gyrase	DNA replication and repair	DNA replication	NC1CCN(C1)c1c(F)cc2c(c1Cl)n(cc(C(O)=O)c2=O)C1CC1
BRD-A41450521	5517	tosufloxacin	fluoroquinolone	https://doi.org/10.1128/aac.00944-06|https://doi.org/10.1038/s41586-019-1315-z|https://go.drugbank.com/drugs/DB16850	GyrAB	broad-spectrum antibiotic; biochemical and genetic (analogs and in other bacteria)	Strong	DNA gyrase	DNA replication and repair	DNA replication	NC1CCN(C1)c1nc2n(cc(C(O)=O)c(=O)c2cc1F)-c1ccc(F)cc1F
BRD-K10362825	452548	Teniposide	podophyllotoxin	PMID: 6094001|https://doi.org/10.1038/ncomms10048|https://go.drugbank.com/drugs/DB00444	GyrAB	antineoplastic drug; co-crystal/cryo-EM (analog Etoposide with S. aureus GyrB), biochemical (analog Etoposide with S. aureus and E. coli DNA gyrase), and genetic (against S. pneumoniae Etoposide-resistant mutants)	Moderate	DNA gyrase	DNA replication and repair	DNA replication	COc1cc(cc(OC)c1O)[C@H]1[C@@H]2[C@H](COC2=O)[C@H](O[C@@H]2O[C@@H]3CO[C@H](O[C@H]3[C@H](O)[C@H]2O)c2cccs2)c2cc3OCOc3cc12
BRD-K37798499	36462	Etoposide	podophyllotoxin	PMID: 6094001|https://doi.org/10.1038/ncomms10048|https://go.drugbank.com/drugs/DB00773	GyrAB	antineoplastic drug; co-crystal/cryo-EM (S. aureus GyrB), biochemical (S. aureus and E. coli DNA gyrase), and genetic (S. pneumoniae)	Moderate	DNA gyrase	DNA replication and repair	DNA replication	COc1cc(cc(OC)c1O)[C@H]1[C@@H]2[C@H](COC2=O)[C@H](O[C@@H]2O[C@@H]3CO[C@@H](C)O[C@H]3[C@H](O)[C@H]2O)c2cc3OCOc3cc12
BRD-K47869605	10607	Podofilox|Podophyllotoxin	podophyllotoxin	PMID: 6094001|https://doi.org/10.1038/ncomms10048|https://go.drugbank.com/drugs/DB01179	GyrAB	antimitotic drug; additional reports of tubulin binding; co-crystal/cryo-EM (analog Etoposide with S. aureus GyrB), biochemical (analog Etoposide with S. aureus and E. coli DNA gyrase), and genetic (analogs against S. pneumoniae Etoposide-resistant mutants), not directly studied or reported	Moderate	DNA gyrase	DNA replication and repair	DNA replication	COc1cc(cc(OC)c1OC)[C@H]1[C@@H]2[C@H](COC2=O)[C@@H](O)c2cc3OCOc3cc12
BRD-K32368635	2744426	4-Methyl-5-[3-(Methylsulfanyl)-1h-Pyrazol-5-Yl]-2-Thiophen-2-Yl-1,3-Thiazole	pyrazolthiazole	https://doi.org/10.1016/j.bmcl.2010.03.052|https://doi.org/10.2210/pdb3G75/pdb	GyrAB	co-crystal/cryo-EM (S. aureus GyrB) and biochemical (E. coli GyrB), not repeated or followed up, no reported activity or study in H37Rv	Moderate	DNA gyrase	DNA replication and repair	DNA replication	CSc1cc([nH]n1)-c1sc(nc1C)-c1cccs1
BRD-K47886988	4421	Nalidixic acid	quinolone	https://doi.org/10.1016/j.bmcl.2015.07.071|https://go.drugbank.com/drugs/DB00779	GyrAB	broad-spectrum antibiotic; genetic and biochemical	Strong	DNA gyrase	DNA replication and repair	DNA replication	CCn1cc(C(O)=O)c(=O)c2ccc(C)nc12
BRD-K08999871	4831	Pipemidic acid	quinolone	https://doi.org/10.1128/aac.00944-06|https://go.drugbank.com/drugs/DB13823	GyrAB	broad-spectrum antibiotic; genetic and biochemical, reported to be weakly/inactive in H37Rv	Strong	DNA gyrase	DNA replication and repair	DNA replication	CCn1cc(C(O)=O)c(=O)c2cnc(nc12)N1CCNCC1
BRD-A69777949	3374	Flumequine	quinolone	https://doi.org/10.1128/aac.42.8.2084|https://doi.org/10.1128/aac.00944-06|https://go.drugbank.com/drugs/DB08972	GyrAB	broad-spectrum antibiotic; genetic and biochemical	Strong	DNA gyrase	DNA replication and repair	DNA replication	CC1CCc2cc(F)cc3c2n1cc(C(O)=O)c3=O
BRD-K49841478	287180	Rosoxacin	quinolone	https://go.drugbank.com/drugs/DB00817	GyrAB	broad-spectrum antibiotic; biochemical (analogs and in other bacteria) and genetic (analogs and in other bacteria)	Strong	DNA gyrase	DNA replication and repair	DNA replication	CCn1cc(C(O)=O)c(=O)c2ccc(cc12)-c1ccncc1
BRD-K14704277	2762	Cinoxacin	quinolone	https://go.drugbank.com/drugs/DB00827	GyrAB	broad-spectrum antibiotic; biochemical (analogs and in other bacteria) and genetic (analogs and in other bacteria)	Strong	DNA gyrase	DNA replication and repair	DNA replication	CCn1nc(C(O)=O)c(=O)c2cc3OCOc3cc12
BRD-K28247815	15920759	2-benzamido-5-phenylthiophene-3-carboxamide		https://doi.org/10.1016/j.bmc.2015.02.032	GyrAB	docking and biochemical (not whole-cell, Mtb GyrAB supercoiling assay and M. smeg protein-ligand thermal stability), with reported H37Rv activity	Moderate	DNA gyrase	DNA replication and repair	DNA replication	NC(=O)c1cc(sc1NC(=O)c1ccccc1)-c1ccccc1
BRD-K04548931	41867	Epirubicin	anthracycline	https://doi.org/10.1093/nar/gks1292|https://doi.org/10.1038/ja.2014.131|https://doi.org/10.1042/BCJ20200462|https://go.drugbank.com/drugs/DB00445	GyrAB|DnaG	antineoplastic drug and Doxorubicin analog; DnaG: biochemical and active in H37Rv (Doxorubicin and other analogs); GyrAB: docking and biochemical (ATPase and DNA supercoiling assays) and type II topoisomerase activity inhibition (human)	Moderate	DNA gyrase|DNA primase	DNA replication and repair	DNA replication	COc1cccc2C(=O)c3c(O)c4C[C@](O)(C[C@H](O[C@H]5C[C@H](N)[C@@H](O)[C@H](C)O5)c4c(O)c3C(=O)c12)C(=O)CO
BRD-K13843533	3035016	Amrubicin	anthracycline	https://doi.org/10.1093/nar/gks1292|https://doi.org/10.1038/ja.2014.131|https://doi.org/10.1042/BCJ20200462|https://go.drugbank.com/drugs/DB06263	GyrAB|DnaG	antineoplastic drug, prodrug, and Doxorubicin analog; DnaG: biochemical and active in H37Rv (Doxorubicin and other analogs); GyrAB: docking and biochemical (ATPase and DNA supercoiling assays for Doxorubicin and other analogs) and type II topoisomerase activity inhibition (human); not directly studied or reported for TB	Moderate	DNA gyrase|DNA primase	DNA replication and repair	DNA replication	CC(=O)[C@@]1(N)C[C@H](O[C@H]2C[C@H](O)[C@H](O)CO2)c2c(O)c3C(=O)c4ccccc4C(=O)c3c(O)c2C1
BRD-K28767608	636397	Pirarubicin	anthracycline	https://doi.org/10.1093/nar/gks1292|https://doi.org/10.1038/ja.2014.131|https://doi.org/10.1042/BCJ20200462|https://go.drugbank.com/drugs/DB11616	GyrAB|DnaG	antineoplastic drug and Doxorubicin analog; DnaG: biochemical and active in H37Rv (Doxorubicin and other analogs); GyrAB: docking and biochemical (ATPase and DNA supercoiling assays for Doxorubicin and other analogs) and type II topoisomerase activity inhibition (human); not directly studied or reported for TB	Moderate	DNA gyrase|DNA primase	DNA replication and repair	DNA replication	COc1cccc2C(=O)c3c(O)c4C[C@](O)(C[C@H](O[C@H]5C[C@H](N)[C@H](O[C@H]6CCCCO6)[C@H](C)O5)c4c(O)c3C(=O)c12)C(=O)CO
BRD-K43389675	30323	Daunorubicin	anthracycline	https://doi.org/10.1093/nar/gks1292|https://doi.org/10.1038/ja.2014.131|https://doi.org/10.1042/BCJ20200462|https://www.drugbank.ca/drugs/DB00694	GyrAB|DnaG	antineoplastic drug and Doxorubicin analog; DnaG: biochemical and active in H37Rv; GyrAB: docking and biochemical (ATPase and DNA supercoiling assays for Doxorubicin and other analogs) and type II topoisomerase activity inhibition (human)	Moderate	DNA gyrase|DNA primase	DNA replication and repair	DNA replication	COc1cccc2C(=O)c3c(O)c4C[C@](O)(C[C@H](O[C@H]5C[C@H](N)[C@H](O)[C@H](C)O5)c4c(O)c3C(=O)c12)C(C)=O
BRD-K92093830	31703	Doxorubicin	anthracycline	https://doi.org/10.1093/nar/gks1292|https://doi.org/10.1038/ja.2014.131|https://doi.org/10.1042/BCJ20200462|https://www.drugbank.ca/drugs/DB00997	GyrAB|DnaG	antineoplastic drug; DnaG: biochemical and active in H37Rv; GyrAB: docking and biochemical (ATPase and DNA supercoiling assays) and type II topoisomerase activity inhibition (human)	Strong	DNA gyrase|DNA primase	DNA replication and repair	DNA replication	COc1cccc2C(=O)c3c(O)c4C[C@](O)(C[C@H](O[C@H]5C[C@H](N)[C@H](O)[C@H](C)O5)c4c(O)c3C(=O)c12)C(=O)CO
BRD-K69650333	42890	Idarubicin	anthracycline	https://doi.org/10.1093/nar/gks1292|https://doi.org/10.1038/ja.2014.131|https://doi.org/10.1042/BCJ20200462|https://www.drugbank.ca/drugs/DB01177	GyrAB|DnaG	antineoplastic drug and Doxorubicin analog; DnaG: biochemical and active in H37Rv; GyrAB: docking and biochemical (ATPase and DNA supercoiling assays) and type II topoisomerase activity inhibition (human)	Moderate	DNA gyrase|DNA primase	DNA replication and repair	DNA replication	C[C@@H]1O[C@H](C[C@H](N)[C@@H]1O)O[C@H]1C[C@@](O)(Cc2c(O)c3C(=O)c4ccccc4C(=O)c3c(O)c12)C(C)=O
BRD-K68346641	2179	Amsacrine	acridine	https://doi.org/10.1016/j.bbrc.2014.03.029|https://doi.org/10.1016/j.bmc.2016.01.011|https://doi.org/10.3389/fmicb.2018.01592|https://www.drugbank.ca/drugs/DB00276	GyrAB|TopA	antineoplastic drug; GyrAB: biochemical (MTB DNA gyrase supercoiling assay) and type II topoisomerase activity inhibition (human); TopA: docking and biochemical, reported H37Rv activity, genetic-biochemical (M smeg)	Strong	DNA gyrase|topoisomerase I	DNA replication and repair	DNA replication	COc1cc(NS(C)(=O)=O)ccc1Nc1c2ccccc2nc2ccccc12
BRD-K72560711	62344	Acridine orange	acridine	https://doi.org/10.1016/j.bmc.2016.01.011	GyrAB|TopA	aminoacridine; biochemical for other aminoacridine analogs; activity reported in H37Rv but directly studied for mechanistic evidence	Moderate	DNA gyrase|topoisomerase I	DNA replication and repair	DNA replication	CN(C)c1ccc2cc3ccc(cc3nc2c1)N(C)C
BRD-K81100236	3110324	N-(4-chlorophenyl)-2-methylacridin-9-amine	acridine	https://doi.org/10.1016/j.bmc.2016.01.011|https://doi.org/10.1016/j.arabjc.2012.12.035	GyrAB|TopA	antineoplastic Amsacrine analog; biochemical for other aminoacridine analogs; not directly studied for activity or mechanistic evidence in TB	Moderate	DNA gyrase|topoisomerase I	DNA replication and repair	DNA replication	Cc1ccc2nc3ccccc3c(Nc3ccc(Cl)cc3)c2c1
BRD-K77614261	625123	n-(4-(acridin-9-ylamino)phenyl)-4-methylbenzene- sulphonamide	acridine	https://doi.org/10.1016/j.bmc.2016.01.011|https://doi.org/10.1111/cbdd.12949	GyrAB|TopA	antineoplastic Amsacrine analog; GyrAB: biochemical (MTB DNA gyrase supercoiling assay) and docking and molecular dynamics simulation; TopA: docking and biochemical for Amsacrine	Moderate	DNA gyrase|topoisomerase I	DNA replication and repair	DNA replication	Cc1ccc(cc1)S(=O)(=O)Nc1ccc(Nc2c3ccccc3nc3ccccc23)cc1
BRD-K00535541	7019	Aminacrine|9-Aminoacridine	acridine	https://doi.org/10.1016/j.bmc.2016.01.011|https://www.drugbank.ca/drugs/DB11561	GyrAB|TopA	aminoacridine Amsacrine analog; biochemical for other aminoacridine analogs; not directly studied for activity or mechanistic evidence in TB	Moderate	DNA gyrase|topoisomerase I	DNA replication and repair	DNA replication	Nc1c2ccccc2nc2ccccc12
BRD-K44595561	43664	N-(4-chlorophenyl)acridin-9-amine	acridine	https://doi.org/10.1021/bi00300a022|https://doi.org/10.1021/jm00134a009|https://doi.org/10.1016/j.bmc.2016.01.011	GyrAB|TopA	aminoacridine Amsacrine analog; biochemical for other aminoacridine analogs; not directly studied for activity or mechanistic evidence in TB	Moderate	DNA gyrase|topoisomerase I	DNA replication and repair	DNA replication	Clc1ccc(Nc2c3ccccc3nc3ccccc23)cc1
BRD-K84417469	51971	9-(4-Methylanilino)-acridine	acridine	https://doi.org/10.1021/jm00134a009|https://doi.org/10.1016/j.bmc.2016.01.011	GyrAB|TopA	aminoacridine Amsacrine analog; biochemical for other aminoacridine analogs; not directly studied for activity or mechanistic evidence in TB	Moderate	DNA gyrase|topoisomerase I	DNA replication and repair	DNA replication	Cc1ccc(cc1)N=c1c2ccccc2[nH]c2ccccc12
BRD-K94650501	47508	Acetanilide, 4'-(9-acridinylamino)-	acridine	https://doi.org/10.1021/jm00134a009|https://doi.org/10.1016/j.bmc.2016.01.011	GyrAB|TopA	aminoacridine Amsacrine analog; biochemical for other aminoacridine analogs; not directly studied for activity or mechanistic evidence in TB	Moderate	DNA gyrase|topoisomerase I	DNA replication and repair	DNA replication	CC(=O)Nc1ccc(Nc2c3ccccc3nc3ccccc23)cc1
BRD-M87138257	452192	Euflavine|Acridine-3,6-diamine; 10-methylacridin-10-ium-3,6-diamine	acridine	https://doi.org/10.1128/jb.00631-09|https://go.drugbank.com/drugs/DB13326|https://www.drugbank.ca/drugs/DB01123	GyrAB|TopA	aminoacridine Proflavine mixture / Amsacrine analog, antibacterial drug; genetic (M. smeg) and biochemical for other aminoacridine analogs	Moderate	DNA gyrase|topoisomerase I	DNA replication and repair	DNA replication	Nc1ccc2cc3ccc(N)cc3nc2c1.C[n+]1c2cc(N)ccc2cc2ccc(N)cc12
BRD-K68408467	7099	Proflavine	acridine	https://doi.org/10.1128/jb.00631-09|https://www.drugbank.ca/drugs/DB01123	GyrAB|TopA	aminoacridine Proflavine mixture / Amsacrine analog, antibacterial drug; genetic (M. smeg) and biochemical for other aminoacridine analogs	Moderate	DNA gyrase|topoisomerase I	DNA replication and repair	DNA replication	Nc1ccc2cc3ccc(N)cc3nc2c1
BRD-K24715592	2017	Ethacridine	acridine	https://doi.org/10.1038/s41586-019-1315-z|https://go.drugbank.com/drugs/DB13190	GyrAB|TopA	aminoacridine anti-infective agent Amsacrine analog; GyrAB: biochemical (MTB DNA gyrase supercoiling assay); TopA: docking and biochemical for Amsacrine	Moderate	DNA gyrase|topoisomerase I	DNA replication and repair	DNA replication	CCOc1ccc2nc3cc(N)ccc3c(N)c2c1
BRD-K63784565	97226	10-Hydroxycamptothecin	Camptotheca	https://doi.org/10.1016/j.ejps.2015.02.017|https://www.drugbank.ca/drugs/DB12385	TopA	antineoplastic; docking (using tertiary protein model) and biochemical, no reported (whole-cell) antibacterial activity	Weak	topoisomerase I	DNA replication and repair	DNA replication	CC[C@@]1(O)C(=O)OCc2c1cc1-c3nc4ccc(O)cc4cc3Cn1c2=O
BRD-K79821389	472335	Rubitecan|9-Nitrocamptothecin	Camptotheca	https://go.drugbank.com/drugs/DB06159	TopA	antineoplastic prodrug camptothecin derivative; biochemical (human TopI) but not studied or reported for MtbTopI or other prokaryotic TopI inhibition	Weak	topoisomerase I	DNA replication and repair	DNA replication	CC[C@@]1(O)C(=O)OCc2c1cc1-c3nc4cccc([N+]([O-])=O)c4cc3Cn1c2=O
BRD-K37890730	24360	Camptothecin	Camptotheca	https://www.drugbank.ca/drugs/DB04690|https://doi.org/10.1021/jm049146p|https://doi.org/10.1016/j.ejps.2015.02.017|https://doi.org/10.1038/s41598-018-19944-4	TopA	antineoplastic drug; co-crystal/cryo-EM (human TopI), genetic (human, yeast, and hamster Topo I) and biochemical (human Topo I) but not studied or reported for MtbTopI or other prokaryotic TopI inhibition	Weak	topoisomerase I	DNA replication and repair	DNA replication	CC[C@@]1(O)C(=O)OCc2c1cc1-c3nc4ccccc4cc3Cn1c2=O
BRD-K55696337	60700	Topotecan	Camptotheca	https://www.drugbank.ca/drugs/DB01030	TopA	antineoplastic drug camptothecin derivative; co-crystal/cryo-EM (human TopI) but not studied or reported for MtbTopI or other prokaryotic TopI inhibition	Weak	topoisomerase I	DNA replication and repair	DNA replication	CC[C@@]1(O)C(=O)OCc2c1cc1-c3nc4ccc(O)c(CN(C)C)c4cc3Cn1c2=O
BRD-K08547377	60838|104842	Irinotecan|SN-38 prodrug	Camptotheca	https://www.drugbank.ca/drugs/DB00762	TopA	antineoplastic prodrug camptothecin derivative; biochemical (human TopI) but not studied or reported for MtbTopI or other prokaryotic TopI inhibition	Weak	topoisomerase I	DNA replication and repair	DNA replication	CCc1c2Cn3c(cc4c(COC(=O)[C@]4(O)CC)c3=O)-c2nc2ccc(OC(=O)N3CCC(CC3)N3CCCCC3)cc12
BRD-K56767355	25286052	ambcb37097280|2-{1-[(3,5-dimethyl-1-benzofuran-2-yl)carbonyl]-4-piperidinyl}-5-methyl-1H-benzimidazole		https://doi.org/10.1038/s41598-018-19944-4	TopA	docking and biochemical (not whole-cell), no tested H37Rv activity, M. smeg activity (in combination with efflux pump inhibitor)	Weak	topoisomerase I	DNA replication and repair	DNA replication	Cc1c(oc2ccc(C)cc12)C(=O)N1CCC(CC1)c1nc2cc(C)ccc2[nH]1
BRD-K57698251	17596824	stock6s-47063|[4-(1H-benzimidazol-2-yl)piperidin-1-yl](3,5,6-trimethyl-1-benzofuran-2-yl)methanone		https://doi.org/10.1038/s41598-018-19944-4	TopA	docking and biochemical (not whole-cell), no tested H37Rv activity, M. smeg activity (in combination with efflux pump inhibitor)	Weak	topoisomerase I	DNA replication and repair	DNA replication	Cc1c(oc2cc(C)c(C)cc12)C(=O)N1CCC(CC1)c1nc2ccccc2[nH]1
BRD-K64323980	23723413	mls001008551|1-[(3,5-Dimethyl-1-benzofuran-2-yl)carbonyl]-4-[3-(trifluoromethyl)phenyl]piperidin-4-ol		https://doi.org/10.1038/s41598-018-19944-4	TopA	docking and biochemical (not whole-cell), no tested H37Rv activity, genetic via M. smeg activity (in combination with efflux pump inhibitor) and overexpression of recombinant MtbTopI	Weak	topoisomerase I	DNA replication and repair	DNA replication	Cc1c(oc2ccc(C)cc12)C(=O)N1CCC(O)(CC1)c1cccc(c1)C(F)(F)F
BRD-K67617993	46959557	zinc12145761|1'-[3-(1,3-Benzothiazol-2-yl)propanoyl]spiro[1,3-dihydroquinazoline-2,4'-piperidine]-4-one		https://doi.org/10.1038/s41598-018-19944-4	TopA	docking and biochemical (not whole-cell), no tested H37Rv activity, inactive in M. smeg activity (even in combination with efflux pump inhibitor)	Weak	topoisomerase I	DNA replication and repair	DNA replication	O=C(CCc1nc2ccccc2s1)N1CCC2(CC1)NC(=O)c1ccccc1N2
BRD-K87207035	92600175	zinc19566092|[4-(5-Isoquinolin-1-yl-1,3,4-oxadiazol-2-yl)piperidin-1-yl]-(3-methyl-1-benzofuran-2-yl)methanone		https://doi.org/10.1038/s41598-018-19944-4	TopA	docking and biochemical (not whole-cell), no tested H37Rv activity, genetic via M. smeg activity (in combination with efflux pump inhibitor) and overexpression of recombinant MtbTopI	Weak	topoisomerase I	DNA replication and repair	DNA replication	Cc1c(oc2ccccc12)C(=O)N1CCC(CC1)c1nnc(o1)-c1nccc2ccccc12
BRD-A42752142	70770797	molport-027-828-596|1'-[(3,6-dimethyl-1-benzofuran-2-yl)carbonyl]spiro[chromene-2,3'-pyrrolidin]-4(3H)-one		https://doi.org/10.1038/s41598-018-19944-4	TopA	docking and biochemical (not whole-cell), no tested H37Rv activity, inactive in M. smeg activity (even in combination with efflux pump inhibitor)	Weak	topoisomerase I	DNA replication and repair	DNA replication	Cc1c(oc2cc(C)ccc12)C(=O)N1CCC2(C1)CC(=O)c1ccccc1O2
BRD-A50652048	45235091	ambcb73600812|4-(2-{1-[(7-Fluoro-3-methyl-1-benzofuran-2-yl)carbonyl]-2-piperidinyl}ethyl)phenol		https://doi.org/10.1038/s41598-018-19944-4	TopA	docking and biochemical (not whole-cell), no tested H37Rv activity, genetic via M. smeg activity (in combination with efflux pump inhibitor) and overexpression of recombinant MtbTopI	Weak	topoisomerase I	DNA replication and repair	DNA replication	Cc1c(oc2c(F)cccc12)C(=O)N1CCCCC1CCc1ccc(O)cc1
BRD-K48195670	26218|5463917	Metavanadate|Metavanadic acid		https://doi.org/10.1128/jb.77.6.794-799.1959|10.1093/jac/dkq311|https://doi.org/10.1006/bbrc.1999.0357	ParA|membrane potential disruption and efflux	vanadium oxoanion reported as ATPase / ion transport inhibitor, reported activity in H37Rv	Weak	chromosome partitioning protein|membrane potential disruption and efflux	DNA replication and repair|respiration	chromosome segregation|membrane potential	O[V](=O)=O
BRD-K91601245	667490	Mercaptopurine|6-Mercaptopurine|Purinethol	purine analog	https://en.wikipedia.org/wiki/Mercaptopurine|https://www.drugbank.ca/drugs/DB01033|https://doi.org/10.1016/j.bmc.2010.05.009|https://doi.org/10.1093/jac/dkp339	purine metabolism	antineoplastic antimetabolite; docking only, reported activity in H37Rv, no whole-cell mechanistic evidence in TB	Weak	purine metabolism	nucleotide metabolism	nucleotide synthesis	S=C1NC=NC2=C1NC=N2
BRD-K49350383	2723601	Thioguanine|6-Thioguanine|Tioguanine	purine analog|guanine analog	https://en.wikipedia.org/wiki/Tioguanine|https://www.drugbank.ca/drugs/DB00352|https://doi.org/10.1021/jm901059x|https://doi.org/10.1016/j.bmc.2014.02.022	purine metabolism	antineoplastic antimetabolite; no reported activity in H37Rv, no whole-cell mechanistic study in TB	Weak	purine metabolism	nucleotide metabolism	nucleotide synthesis	Nc1nc2nc[nH]c2c(=S)[nH]1
BRD-K91543828	439693	Pentostatin|Deoxycoformycin	purine analog|adenosine analog	https://doi.org/10.1016/j.bcp.2006.03.006|https://doi.org/10.1016/j.jmb.2008.06.048|https://doi.org/10.1371/journal.pone.0218449|https://en.wikipedia.org/wiki/Pentostatin|https://go.drugbank.com/drugs/DB00552	purine metabolism	antineoplastic antimetabolite; co-crystal/cryo-EM (S. typhimurium, V. cholerae, and P. vivax adenosine deaminase), biochemical (MtbAdoK); no reported activity in H37Rv (but can enhance inhibition of cordycepin in combination), no whole-cell mechanistic study in TB	Weak	purine metabolism	nucleotide metabolism	nucleotide synthesis	OC[C@H]1O[C@H](C[C@@H]1O)n1cnc2[C@H](O)CNC=Nc12
BRD-K41601912	6245	Tubercidin|7-Deazaadenosine	purine analog|adenosine analog	https://doi.org/10.1021/bi00190a007|https://doi.org/10.18388/abp.1998_4269|https://doi.org/10.1371/journal.pone.0044282|https://doi.org/10.1016/j.bcp.2006.03.006|https://doi.org/10.1099/jmm.0.001763|https://www.drugbank.ca/drugs/DB03172	purine metabolism	antineoplastic antimetabolite; co-crystal/cryo-EM (E. coli and B. subtilis DeoD and S. mansoni MTAP and S. mansoni AdoK), biochemical (MtbAdoK); reported activity in H37Rv, no whole-cell mechanistic study in TB	Moderate	purine metabolism	nucleotide metabolism	nucleotide synthesis	Nc1ncnc2n(ccc12)[C@@H]1O[C@H](CO)[C@@H](O)[C@H]1O
BRD-K86484527	2211551	dpu-1|1-[4-Chloro-3-(trifluoromethyl)phenyl]-3-(3-nitrophenyl)urea	diphenyl urea	https://doi.org/10.1016/j.tube.2009.05.008|https://doi.org/10.1099/mic.0.042549-0|https://doi.org/10.1038/srep38986	purine metabolism|GuaB2	genetic (M. smeg over-expressing Mt-GuaB2 and M. bovis BCG over-expressing Mt-GuaB2), biochemical (E.coli expressing recombinant Mt-GuaB2 and MtbGuaB2), and docking, reported activity in H37Rv	Strong	purine metabolism|inosine monophosphate dehydrogenase	nucleotide metabolism	nucleotide synthesis	[O-][N+](=O)c1cccc(NC(=O)Nc2ccc(Cl)c(c2)C(F)(F)F)c1
BRD-K42267433	898741	dpu-2|N-(3-Chlorophenyl)-N'-(2-methyl-5-nitrophenyl)urea	diphenyl urea	https://doi.org/10.1099/mic.0.042549-0|https://doi.org/10.1038/srep38986	purine metabolism|GuaB2	genetic (M. smeg over-expressing Mt-GuaB2 and M. bovis BCG over-expressing Mt-GuaB2), biochemical (E.coli expressing recombinant Mt-GuaB2 and MtbGuaB2), and docking, reported activity in H37Rv	Strong	purine metabolism|inosine monophosphate dehydrogenase	nucleotide metabolism	nucleotide synthesis	Cc1ccc(cc1NC(=O)Nc1cccc(Cl)c1)[N+]([O-])=O
BRD-K79019129	1028213	dpu-3|N-(4-bromo-2-fluorophenyl)-N'-(3,4-dichlorophenyl)urea	diphenyl urea	https://doi.org/10.1099/mic.0.042549-0|https://doi.org/10.1038/srep38986	purine metabolism|GuaB2	genetic (M. smeg over-expressing Mt-GuaB2 and M. bovis BCG over-expressing Mt-GuaB2), biochemical (E.coli expressing recombinant Mt-GuaB2 and MtbGuaB2), and docking, reported activity in H37Rv	Strong	purine metabolism|inosine monophosphate dehydrogenase	nucleotide metabolism	nucleotide synthesis	Fc1cc(Br)ccc1NC(=O)Nc1ccc(Cl)c(Cl)c1
BRD-K22796536	7590385	jagc_4|N-(7-chloro-4-methoxy-1,3-benzothiazol-2-yl)-N-[2-(dimethylamino)ethyl]acetamide		https://doi.org/10.1038/srep38986	purine metabolism|GuaB2	genetic (BCG over-expressing Mt-GuaB2), biochemical (Mtb GuaB2 weak inhibition compared to dpu- control compounds), and docking, no reported activity in H37Rv	Weak	purine metabolism|inosine monophosphate dehydrogenase	nucleotide metabolism	nucleotide synthesis	COc1ccc(Cl)c2sc(nc12)N(CCN(C)C)C(C)=O
BRD-K50327268	8069576	jagc_3|Methyl 5,5-dimethyl-2-(piperazine-1-carbonylamino)-4,7-dihydrothieno[2,3-c]pyran-3-carboxylate		https://doi.org/10.1038/srep38986	purine metabolism|GuaB2	genetic (BCG over-expressing Mt-GuaB2), biochemical (Mtb GuaB2 weak inhibition compared to dpu- control compounds), and docking, no reported activity in H37Rv	Weak	purine metabolism|inosine monophosphate dehydrogenase	nucleotide metabolism	nucleotide synthesis	COC(=O)c1c(NC(=O)N2CCNCC2)sc2COC(C)(C)Cc12
BRD-K93034159	20279	Cladribine|2-Chloro-2'-deoxyadenosine|Leustatin	purine analog|adenosine analog	https://en.wikipedia.org/wiki/Cladribine|https://www.drugbank.ca/drugs/DB00242|https://doi.org/10.1016/j.bcp.2009.06.094|https://doi.org/10.1016/j.bcp.2008.01.007|https://doi.org/10.1021/jm800134t	purine metabolism|NrdF2	antineoplastic antimetabolite; co-crystal/cryo-EM (human deoxycytidine kinase dCK for phosphorylation), biochemical (human ribonucleotide reductase) and genetic (human ribonucleotide reductase), biochemical (Mtb AdoK), no whole-cell activity report or mechanistic evidence in TB	Weak	purine metabolism|ribonucleoside-diphosphate reductase	nucleotide metabolism	nucleotide synthesis	Nc1nc(Cl)nc2n(cnc12)[C@H]1C[C@H](O)[C@@H](CO)O1
BRD-K34022604	119182	Clofarabine|Clolar	purine analog|adenosine analog	https://en.wikipedia.org/wiki/Clofarabine|https://www.drugbank.ca/drugs/DB00631|https://doi.org/10.1107/S0907444905034293|https://doi.org/10.1016/j.bcp.2008.01.007	purine metabolism|NrdF2	antineoplastic antimetabolite; co-crystal/cryo-EM (human deoxycytidine kinase dCK for phosphorylation), biochemical (human ribonucleotide reductase) and genetic (human ribonucleotide reductase), biochemical (Mtb AdoK), no whole-cell activity report or mechanistic evidence in TB	Weak	purine metabolism|ribonucleoside-diphosphate reductase	nucleotide metabolism	nucleotide synthesis	Nc1nc(Cl)nc2n(cnc12)[C@@H]1O[C@H](CO)[C@@H](O)[C@@H]1F
BRD-K84466663	3011155	Nelarabine|Arranon	purine analog|guanine analog	https://en.wikipedia.org/wiki/Nelarabine|https://www.drugbank.ca/drugs/DB01280|https://doi.org/10.1016/j.clinthera.2007.09.002|https://doi.org/10.2174/157488706778250104	purine metabolism|NrdF2	antineoplastic antimetabolite; biochemical (human ribonucleoside-diphosphate reductase large subunit); no reported activity in H37Rv, no whole-cell mechanistic study in TB	Weak	purine metabolism|ribonucleoside-diphosphate reductase	nucleotide metabolism	nucleotide synthesis	COc1nc(N)nc2n(cnc12)[C@@H]1O[C@H](CO)[C@@H](O)[C@@H]1O
BRD-A99822647	3367|657237	Fludarabine|2-Far|F-Ara-A	purine analog|adenosine analog	https://en.wikipedia.org/wiki/Fludarabine|https://go.drugbank.com/drugs/DB01073|https://doi.org/10.3390/molecules14031183|https://doi.org/10.1016/j.bcp.2006.03.006 (2-aza-ado not 2-ara-ado)	purine metabolism|NrdF2	antineoplastic antimetabolite; co-crystal/cryo-EM (human deoxycytidine kinase dCK for phosphorylation), biochemical (human ribonucleotide reductase) and genetic (human ribonucleotide reductase), co-crystal/cryo-EM (E. coli purine nucleoside phosphorylase), co-crystal/cryo-EM and biochemical (Mtb AdoK), reported activity in H37Rv	Moderate	purine metabolism|ribonucleoside-diphosphate reductase	nucleotide metabolism	nucleotide synthesis	Nc1nc(F)nc2n(cnc12)C1OC(CO)C(O)C1O
BRD-K51747290	3657	Hydroxyurea|Hydroxycarbamide	urea	https://en.wikipedia.org/wiki/Hydroxycarbamide|https://www.drugbank.ca/drugs/DB01005|https://doi.org/10.1016/j.molcel.2009.11.024|https://doi.org/10.1021/bi100037b|https://doi.org/10.1128/iai.71.11.6124-6131.2003|https://doi.org/10.1128/jb.01409-08	purine metabolism|pyrimidine metabolism|NrdF2	antineoplastic antimetabolite; genetic (E. coli ribonucleotide reductase and M. smeg) and biochemical (Mtb ribonucleotide reductase); biochemical (Mtb SerB2 expressed in E. coli); reported activity in H37Rv	Moderate	purine metabolism|pyrimidine metabolism|ribonucleoside-diphosphate reductase	nucleotide metabolism	nucleotide synthesis	NC(=O)NO
BRD-K33106058	6253	Cytarabine|Cytosine arabinoside	pyrimidine analog|cytosine analog	https://en.wikipedia.org/wiki/Cytarabine|https://www.drugbank.ca/drugs/DB00987|https://doi.org/10.1042/BCJ20170666	pyrimidine metabolism	antineoplastic antimetabolite; co-crystal/cryo-EM (human deoxycytidine kinase dCK), MOA not completely understood in context of human cancer cells; co-crystal/cryo-EM (PsA Pth); no reported activity in H37Rv, no whole-cell mechanistic study in TB	Weak	pyrimidine metabolism	nucleotide metabolism	nucleotide synthesis	Nc1ccn([C@@H]2O[C@H](CO)[C@@H](O)[C@@H]2O)c(=O)n1
BRD-K03406345	9444	Azacitidine|5-azacytidine	pyrimidine analog|cytidine analog	https://en.wikipedia.org/wiki/Azacitidine|https://www.drugbank.ca/drugs/DB00928|https://doi.org/10.1042/BJ20140631	pyrimidine metabolism	antineoplastic antimetabolite; biochemical (human at successive enzymatic steps in pyrimidine metabolism and DNA methyltransferases); co-crystal/cryo-EM (PsA Pth); no reported activity in H37Rv, no whole-cell mechanistic study in TB	Weak	pyrimidine metabolism	nucleotide metabolism	nucleotide synthesis	Nc1ncn([C@@H]2O[C@H](CO)[C@@H](O)[C@H]2O)c(=O)n1
BRD-K79254416	451668	Decitabine|5-Aza-2'-deoxycytidine|Dacogen	pyrimidine analog|2'-deoxycytidine|cytidine analog	https://en.wikipedia.org/wiki/Decitabine|https://www.drugbank.ca/drugs/DB01262	pyrimidine metabolism	antineoplastic antimetabolite; biochemical (human DNA methyltransferases); no reported activity in H37Rv, no whole-cell mechanistic study in TB	Weak	pyrimidine metabolism	nucleotide metabolism	nucleotide synthesis	Nc1ncn([C@H]2C[C@H](O)[C@@H](CO)O2)c(=O)n1
BRD-K15108141	60750	Gemcitabine|2'-Deoxy-2',2'-difluorocytidine	pyrimidine analog|2'-deoxycytidine|cytidine analog	https://en.wikipedia.org/wiki/Gemcitabine|https://www.drugbank.ca/drugs/DB00441|https://doi.org/10.2210/pdb6NL4/pdb|https://doi.org/10.1002/chem.200700260|https://doi.org/10.1021/acsinfecdis.6b00116	pyrimidine metabolism|NrdF2	antineoplastic antimetabolite; co-crystal/cryo-EM (human deoxycytidine kinase dCK); biochemical (human ribonucleotide reductase) and genetic (human ribonucleotide reductase); co-crystal/cryo-EM (Mtb BioD); no reported activity in H37Rv, no whole-cell mechanistic study in TB	Weak	pyrimidine metabolism|ribonucleoside-diphosphate reductase	nucleotide metabolism	nucleotide synthesis	Nc1ccn([C@@H]2O[C@H](CO)[C@@H](O)C2(F)F)c(=O)n1
BRD-K36137799	10205	Plumbagin	napthoquinone	https://doi.org/10.1371/journal.pone.0228657|https://www.drugbank.ca/drugs/DB17048|https://doi.org/10.1111/j.1747-0285.2010.00987.x|https://doi.org/10.1002/ptr.5090|https://doi.org/10.1016/j.ijantimicag.2009.04.008|https://doi.org/10.1016/j.pupt.2013.08.001|https://doi.org/10.3390/ijms22136861	pyrimidine metabolism|ThyAX	antineoplastic antimetabolite; biochemical (Mtb ThyX), genetic (M. smeg ThyX overexpression), reported activity in H37Rv; co-crystal/cryo-EM (yeast Dihydroorotase i.e., PyrC) and DrugBank report for PyrD	Moderate	thymidylate synthase|pyrimidine metabolism	nucleotide metabolism|carbon, amino acid, and cofactor metabolism	nucleotide synthesis|folate metabolism	CC1=CC(=O)C2=C(O)C=CC=C2C1=O
BRD-K24844714	3385	Fluorouracil|5-FU	pyrimidine analog|uracil analog|fluorouracil	https://en.wikipedia.org/wiki/Fluorouracil|https://www.drugbank.ca/drugs/DB00544|https://doi.org/10.1038/s41586-019-1315-z|https://doi.org/10.1016/j.chembiol.2014.11.006|https://doi.org/10.1107/S1399004715009311|https://doi.org/10.1016/j.bbrc.2019.08.153|https://doi.org/10.1016/j.bbrc.2016.02.071|https://doi.org/10.1016/j.bbrc.2015.09.133	pyrimidine metabolism|ThyAX	antineoplastic antimetabolite; co-crystal/cryo-EM and genetic (Mtb PyrR and Mtb Upp) and biochemical, genetic (Mtb ThyX); biochemical and genetic (human thymidylate synthase); co-crystal/cryo-EM (PsA dihydropyrimidinase), co-crystal/cryo-EM (yeast Dihydroorotase i.e., PyrC)	Moderate	thymidylate synthase|pyrimidine metabolism	nucleotide metabolism|carbon, amino acid, and cofactor metabolism	nucleotide synthesis|folate metabolism	Fc1c[nH]c(=O)[nH]c1=O
BRD-K11630072	2577	Carmofur	pyrimidine analog|uracil analog|fluorouracil|5-FU prodrug	https://en.wikipedia.org/wiki/Carmofur|https://www.drugbank.ca/drugs/DB09010|https://doi.org/10.1038/s41586-019-1315-z|https://doi.org/10.1016/j.chembiol.2014.11.006|https://doi.org/10.1016/j.bbrc.2016.02.071|https://doi.org/10.1107/S1399004715009311	pyrimidine metabolism|ThyAX	antineoplastic antimetabolite 5-FU derivative; co-crystal/cryo-EM and genetic (Mtb PyrR and Mtb Upp) and biochemical, genetic (Mtb ThyX); biochemical and genetic (human thymidylate synthase); co-crystal/cryo-EM (PsA dihydropyrimidinase), co-crystal/cryo-EM (yeast Dihydroorotase i.e., PyrC)	Moderate	thymidylate synthase|pyrimidine metabolism	nucleotide metabolism|carbon, amino acid, and cofactor metabolism	nucleotide synthesis|folate metabolism	CCCCCCNC(=O)n1cc(F)c(=O)[nH]c1=O
BRD-A79903587	5386	Tegafur	pyrimidine analog|uracil analog|fluorouracil|5-FU prodrug	https://en.wikipedia.org/wiki/Tegafur|https://www.drugbank.ca/drugs/DB09256|https://doi.org/10.1016/j.chembiol.2014.11.006|https://doi.org/10.1016/j.bbrc.2016.02.071|https://doi.org/10.1107/S1399004715009311	pyrimidine metabolism|ThyAX	antineoplastic antimetabolite 5-FU derivative; co-crystal/cryo-EM and genetic (Mtb PyrR and Mtb Upp) and biochemical, genetic (Mtb ThyX); biochemical and genetic (human thymidylate synthase); co-crystal/cryo-EM (PsA dihydropyrimidinase), co-crystal/cryo-EM (yeast Dihydroorotase i.e., PyrC)	Moderate	thymidylate synthase|pyrimidine metabolism	nucleotide metabolism|carbon, amino acid, and cofactor metabolism	nucleotide synthesis|folate metabolism	Fc1cn(C2CCCO2)c(=O)[nH]c1=O
BRD-K58262659	18343	Doxifluridine	pyrimidine analog|uracil analog|fluorouracil|pyrimidine 2'-deoxyribonucleoside|5-FU prodrug	https://en.wikipedia.org/wiki/Doxifluridine|https://www.drugbank.ca/drugs/DB12947|https://doi.org/10.1016/S0960-894X(03)00643-7|https://doi.org/10.1021/ci050064z|https://doi.org/10.1016/j.chembiol.2014.11.006|https://doi.org/10.1016/j.bbrc.2016.02.071|https://doi.org/10.1107/S1399004715009311	pyrimidine metabolism|ThyAX	antineoplastic antimetabolite 5-FU derivative; co-crystal/cryo-EM and genetic (Mtb PyrR and Mtb Upp) and biochemical, genetic (Mtb ThyX); biochemical and genetic (human thymidylate synthase); co-crystal/cryo-EM (PsA dihydropyrimidinase), co-crystal/cryo-EM (yeast Dihydroorotase i.e., PyrC)	Moderate	thymidylate synthase|pyrimidine metabolism	nucleotide metabolism|carbon, amino acid, and cofactor metabolism	nucleotide synthesis|folate metabolism	C[C@H]1O[C@H]([C@H](O)[C@@H]1O)n1cc(F)c(=O)[nH]c1=O
BRD-K47832606	5790	Floxuridine	pyrimidine analog|uracil analog|fluorouracil|pyrimidine 2'-deoxyribonucleoside|5-FU prodrug	https://en.wikipedia.org/wiki/Floxuridine|https://www.drugbank.ca/drugs/DB00322|https://doi.org/10.1002/cbic.200300608|https://doi.org/10.1016/j.bmc.2005.07.046|https://doi.org/10.1016/j.chembiol.2014.11.006|https://doi.org/10.1016/j.bbrc.2016.02.071|https://doi.org/10.1107/S1399004715009311|https://doi.org/10.1021/ci050064z|https://doi.org/10.1021/jm0703901	pyrimidine metabolism|ThyAX	antineoplastic antimetabolite 5-FU derivative; co-crystal/cryo-EM and genetic (Mtb PyrR and Mtb Upp) and biochemical, genetic (Mtb ThyX); biochemical and genetic (human thymidylate synthase); co-crystal/cryo-EM (PsA dihydropyrimidinase), co-crystal/cryo-EM (yeast Dihydroorotase i.e., PyrC)	Moderate	thymidylate synthase|pyrimidine metabolism	nucleotide metabolism|carbon, amino acid, and cofactor metabolism	nucleotide synthesis|folate metabolism	OC[C@H]1O[C@H](C[C@@H]1O)n1cc(F)c(=O)[nH]c1=O
BRD-K61192372	60953	Capecitabine	pyrimidine analog|cytidine analog|5-FU prodrug	https://en.wikipedia.org/wiki/Capecitabine|https://www.drugbank.ca/drugs/DB01101|https://doi.org/10.1016/j.chembiol.2014.11.006|https://doi.org/10.1016/j.bbrc.2016.02.071|https://doi.org/10.1107/S1399004715009311	pyrimidine metabolism|ThyAX	antineoplastic antimetabolite 5-FU derivative; co-crystal/cryo-EM and genetic (Mtb PyrR and Mtb Upp) and biochemical, genetic (Mtb ThyX); biochemical and genetic (human thymidylate synthase); co-crystal/cryo-EM (PsA dihydropyrimidinase), co-crystal/cryo-EM (yeast Dihydroorotase i.e., PyrC)	Moderate	thymidylate synthase|pyrimidine metabolism	nucleotide metabolism|carbon, amino acid, and cofactor metabolism	nucleotide synthesis|folate metabolism	CCCCCOC(=O)Nc1nc(=O)n(cc1F)[C@@H]1O[C@H](C)[C@@H](O)[C@H]1O
BRD-A18840826	16328916	GSK1611550A|2-phenoxy-N-[4-(2-pyridinyl)-2-thiazolyl]propanamide	4-(pyridin-2-yl)thiazole	https://doi.org/10.1021/acsinfecdis.7b00006|https://doi.org/10.1002/cmdc.201200428	pyrimidine metabolism|CoaA and PyrG	biochemical (Mtb PyrG); MtB PanK (i.e., CoaA) studies were analogs; previously reported activity in H37Rv	Moderate	pyrimidine metabolism|pantothenate kinase and CTP synthetase	nucleotide metabolism|carbon, amino acid, and cofactor metabolism	nucleotide synthesis|pantothenate/CoA synthesis	CC(Oc1ccccc1)C(=O)Nc1nc(cs1)-c1ccccn1
BRD-K66227851	2660463	GSK1570606A|2-(4-fluorophenyl)-N-(4-pyridin-2-yl-1,3-thiazol-2-yl)acetamide	4-(pyridin-2-yl)thiazole	https://doi.org/10.1021/acsinfecdis.7b00006|https://doi.org/10.3389/fphar.2017.00681|https://doi.org/10.1002/cmdc.201200428	pyrimidine metabolism|CoaA and PyrG	biochemical (Mtb PyrG and Hu-CTPS1), docking (Mtb PyrG) and genetic (Mtb PyrG conditional knock-down strain); metabolomic (interference with CTP dependent biochemical pathways - pleiotropic effects); biochemical (Mtb PanK inactive) and docking (Mtb PanK i.e., CoaA); previously reported activity in H37Rv	Moderate	pyrimidine metabolism|pantothenate kinase and CTP synthetase	nucleotide metabolism|carbon, amino acid, and cofactor metabolism	nucleotide synthesis|pantothenate/CoA synthesis	Fc1ccc(cc1)CC(=O)Nc1scc(n1)-c1ccccn1
BRD-K51626221	973099	GSK445886A|N-(5-chloro-2-pyridyl)-4-(2-pyridyl)thiazol-2-amine	4-(pyridin-2-yl)thiazole	https://doi.org/10.1021/acsinfecdis.7b00006|https://doi.org/10.3389/fphar.2017.00681|https://doi.org/10.1002/cmdc.201200428|https://doi.org/10.1016/j.bmc.2013.08.048	pyrimidine metabolism|CoaA and PyrG	biochemical (Mtb PyrG); MtB PanK (i.e., CoaA) studies were analogs; previously reported activity in H37Rv	Moderate	pyrimidine metabolism|pantothenate kinase and CTP synthetase	nucleotide metabolism|carbon, amino acid, and cofactor metabolism	nucleotide synthesis|pantothenate/CoA synthesis	ClC1=CC=C(NC2=NC(C3=CC=CC=N3)=CS2)N=C1
BRD-K85204746	22581408	GSK921295A|GSK921190A|4-(methylthio)-N-(4-(pyridin-2-yl)thiazol-2-yl)benzamide	4-(pyridin-2-yl)thiazole	https://doi.org/10.1021/acsinfecdis.7b00006|https://doi.org/10.3389/fphar.2017.00681|https://doi.org/10.1002/cmdc.201200428|https://doi.org/10.1016/j.bmcl.2013.12.022	pyrimidine metabolism|CoaA and PyrG	biochemical (Mtb PyrG); MtB PanK (i.e., CoaA) studies were analogs; previously reported activity in H37Rv	Moderate	pyrimidine metabolism|pantothenate kinase and CTP synthetase	nucleotide metabolism|carbon, amino acid, and cofactor metabolism	nucleotide synthesis|pantothenate/CoA synthesis	CSc1ccc(C(=O)Nc2scc(n2)-c2ccccn2)cc1
BRD-K41140669	7086360	GSK735826A|N-(4-pyridin-2-yl-1,3-thiazol-2-yl)-[1,3]dioxolo[4,5-f][1,3]benzothiazol-6-amine	4-(pyridin-2-yl)thiazole	https://doi.org/10.1021/acsinfecdis.7b00006|https://doi.org/10.3389/fphar.2017.00681|https://doi.org/10.1007/s11224-019-01422-w|https://doi.org/10.1002/cmdc.201200428	pyrimidine metabolism|CoaA and PyrG	biochemical (Mtb PyrG and Hu-CTPS1), docking (Mtb PyrG) and genetic (Mtb PyrG conditional knock-down strain); metabolomic (interference with CTP dependent biochemical pathways - pleiotropic effects); biochemical (Mtb PanK active) and docking (Mtb PanK i.e., CoaA); previously reported activity in H37Rv	Moderate	pyrimidine metabolism|pantothenate kinase and CTP synthetase	nucleotide metabolism|carbon, amino acid, and cofactor metabolism	nucleotide synthesis|pantothenate/CoA synthesis	C1Oc2cc3nc(Nc4nc(cs4)-c4ccccn4)sc3cc2O1
BRD-K69540638	2660519	GSK920684A|2-(3-Fluorophenoxy)-N-(4-(pyridin-2-yl)thiazol-2-yl)acetamide	4-(pyridin-2-yl)thiazole	https://doi.org/10.1021/acsinfecdis.7b00006|https://doi.org/10.3389/fphar.2017.00681|https://doi.org/10.1002/cmdc.201200428	pyrimidine metabolism|CoaA and PyrG	biochemical (Mtb PyrG and Hu-CTPS1), docking (Mtb PyrG) and genetic (Mtb PyrG conditional knock-down strain); metabolomic (interference with CTP dependent biochemical pathways - pleiotropic effects); biochemical (Mtb PanK inactive) and docking (Mtb PanK i.e., CoaA); previously reported activity in H37Rv	Moderate	pyrimidine metabolism|pantothenate kinase and CTP synthetase	nucleotide metabolism|carbon, amino acid, and cofactor metabolism	nucleotide synthesis|pantothenate/CoA synthesis	Fc1cccc(OCC(=O)Nc2nc(cs2)-c2ccccn2)c1
BRD-K59325863	24800541	Delanzomib	boronic acid	https://doi.org/10.1128/mbio.00253-15|https://www.drugbank.ca/drugs/DB11956	clp protease / proteasome	antineoplastic, human proteasome drug; whole-cell biochemical (M. smeg pTet-GFP-SsrA and M. smeg p38-mRFP-SsrA reporter strains for ClpP1P2 activity), genetic (analog Bortezomib against M. smeg ClpP1P2 under and overexpression strains), and molecular modeling (Mtb ClpP1P2)	Strong	clp protease / proteasome	protein stress	protein degradation	CC(C)C[C@H](NC(=O)[C@@H](NC(=O)c1cccc(n1)-c1ccccc1)[C@@H](C)O)B(O)O
BRD-K78659596	25183872	Ixazomib	boronic acid	https://doi.org/10.1128/mbio.00253-15|https://www.drugbank.ca/drugs/DB09570	clp protease / proteasome	antineoplastic, human proteasome drug; co-crystal/cryo-EM (human 20S proteasome and S. epidermis ClpP); whole-cell biochemical (M. smeg pTet-GFP-SsrA and M. smeg p38-mRFP-SsrA reporter strains for ClpP1P2 activity), genetic (analog Bortezomib against M. smeg ClpP1P2 under and overexpression strains), and molecular modeling (Mtb ClpP1P2)	Strong	clp protease / proteasome	protein stress	protein degradation	CC(C)C[C@H](NC(=O)CNC(=O)c1cc(Cl)ccc1Cl)B(O)O
BRD-K88510285	387447	Bortezomib	boronic acid	https://doi.org/10.1128/mbio.00253-15|https://doi.org/10.1038/nature08357|https://www.drugbank.ca/drugs/DB00188|https://doi.org/10.1128/aac.02307-16|https://doi.org/10.1038/s41467-025-58410-4	clp protease / proteasome	antineoplastic, human proteasome drug; co-crystal/cryo-EM (Mtb ClpP1P2 and human 20S proteasome); whole-cell biochemical (M. smeg pTet-GFP-SsrA and M. smeg p38-mRFP-SsrA reporter strains for ClpP1P2 activity), genetic (M. smeg ClpP1P2 under and overexpression strains), and molecular modeling (Mtb ClpP1P2)	Strong	clp protease / proteasome	protein stress	protein degradation	CC(C)C[C@H](NC(=O)[C@H](Cc1ccccc1)NC(=O)c1cnccn1)B(O)O
BRD-K37908742	6223	Gliotoxin	2,5-diketopiperazine	https://doi.org/10.2174/092986709787581860|https://doi.org/10.1021/cb300151m|https://doi.org/10.3390/md21120616|https://doi.org/10.1016/S0968-0896(02)00345-0|https://doi.org/10.1021/acsinfecdis.5b00150|https://doi.org/10.1007/s11095-013-1172-7|https://doi.org/10.1016/j.cclet.2023.108504	clp protease / proteasome	antifungal; reported disulfide-bond dependent protein inactivation (mammalian cells), authors suggest nonspecific MOA in Mtb; biochemical (not whole-cell; Mtb mycothiol-S-conjugate amidase i.e., MCA); previous reported activity against H37Rv	Weak	clp protease / proteasome	protein stress	protein degradation	CN1C(=O)[C@]23CC4=CC=C[C@H](O)[C@H]4N2C(=O)[C@@]1(CO)SS3
BRD-A74906485	53656716|122724	Celastrol	pentacyclic nortriterpen quinone	https://doi.org/10.2174/092986709787581860|https://doi.org/10.1186/1472-6882-14-400|https://doi.org/10.1002/advs.202302459	clp protease / proteasome	antineoplastic agent; biochemical (not whole-cell; Mtb proteasome); co-crystal/cryo-EM (human peroxiredoxin 1 PRDX1) but biochemical (human topoisomerase II activity in vitro); S. aureus delta-1-pyrroline-5-carboxylate dehydrogenase P5CDH: docking, biochemical (not whole-cell), and genetic	Weak	clp protease / proteasome	protein stress	protein degradation	CC1C(=O)C(=O)C=C2C1=CC=C1[C@@]2(C)CC[C@@]2(C)[C@@H]3C[C@@](C)(CC[C@]3(C)CC[C@]12C)C(O)=O
BRD-K60230970	462382	MG132|Z-Leu-leu-leu-al	peptidyl aldehyde	https://doi.org/10.2174/092986709787581860|https://doi.org/10.1111/j.1365-2958.2005.05035.x|https://doi.org/10.1186/1472-6882-14-400	clp protease / proteasome	biochemical (not whole-cell; Mtb proteasome); co-crystal/cryo-EM (human 20S proteasome) and biochemical (human 20S proteasome); no previous reported H37Rv activity	Moderate	clp protease / proteasome	protein stress	protein degradation	CC(C)C[C@H](NC(=O)[C@H](CC(C)C)NC(=O)[C@H](CC(C)C)NC(=O)OCc1ccccc1)C=O
BRD-K15179879	11556711	Carfilzomib	peptide epoxide	https://doi.org/10.1021/acs.jmedchem.1c00296|https://doi.org/10.1080/07391102.2020.1852966|https://www.drugbank.ca/drugs/DB08889	clp protease / proteasome	antineoplastic, human proteasome drug; biochemical (Mtb proteasome and human 20S proteasome) but docking (no whole-cell evidence against Mtb InhA); mechanistic study primarily against human multiple myeloma	Moderate	clp protease / proteasome	protein stress	protein degradation	CC(C)C[C@H](NC(=O)[C@H](CCc1ccccc1)NC(=O)CN1CCOCC1)C(=O)N[C@@H](Cc1ccccc1)C(=O)N[C@@H](CC(C)C)C(=O)[C@@]1(C)CO1
BRD-K91438851	25067547	Oprozomib	epoxyketone	https://doi.org/10.1016/j.bcp.2015.04.008|https://www.drugbank.ca/drugs/DB11991	clp protease / proteasome	antineoplastic, human proteasome drug; epoxomicin derivative; biochemical (human 20S proteasome); mechanistic study primarily against human multiple myeloma	Weak	clp protease / proteasome	protein stress	protein degradation	COC[C@H](NC(=O)[C@H](COC)NC(=O)c1cnc(C)s1)C(=O)N[C@@H](Cc1ccccc1)C(=O)[C@@]1(C)CO1
BRD-A13121918	588625	Bz-Dl-Phe-Betana|N-{1-[(naphthalen-2-yl)amino]-1-oxo-3-phenylpropan-2-yl}benzamide		https://doi.org/10.1007/s11030-015-9624-0	clp protease / proteasome	docking and biochemical (not whole-cell), no tested H37Rv activity	Weak	clp protease / proteasome	protein stress	protein degradation	O=C(Nc1ccc2ccccc2c1)C(Cc1ccccc1)NC(=O)c1ccccc1
BRD-A27303082	3979329	STK142210|N-{2-[(3-ethoxypropyl)amino]-1-(4-methylphenyl)-2-oxoethyl}pyrazine-2-carboxamide		https://doi.org/10.1007/s11030-015-9624-0	clp protease / proteasome	docking and biochemical (not whole-cell), no tested H37Rv activity	Weak	clp protease / proteasome	protein stress	protein degradation	CCOCCCNC(=O)C(NC(=O)c1cnccn1)c1ccc(C)cc1
BRD-A28477941	22580796	molport-007-881-101|4-[(2H-1,3-Benzodioxol-5-YL)methyl]-N-(3,4-dihydro-2H-1-benzopyran-3-YL)piperazine-1-carboxamide		https://doi.org/10.1007/s11030-015-9624-0	clp protease / proteasome	docking and biochemical (not whole-cell), no tested H37Rv activity	Weak	clp protease / proteasome	protein stress	protein degradation	O=C(NC1COc2ccccc2C1)N1CCN(Cc2ccc3OCOc3c2)CC1
BRD-A34408345	2850817	cds1_004169|2-acetamido-N-(benzylcarbamoyl)heptanamide		https://doi.org/10.1007/s11030-015-9624-0	clp protease / proteasome	docking and biochemical (not whole-cell), no tested H37Rv activity	Weak	clp protease / proteasome	protein stress	protein degradation	CCCCCC(NC(C)=O)C(=O)NC(=O)NCc1ccccc1
BRD-A60772044	22580822	molport-007-881-134|1-{2-[Benzyl(methyl)amino]ethyl}-3-(3,4-dihydro-2H-1-benzopyran-3-YL)urea		https://doi.org/10.1007/s11030-015-9624-0	clp protease / proteasome	docking and biochemical (not whole-cell), no tested H37Rv activity	Weak	clp protease / proteasome	protein stress	protein degradation	CN(CCNC(=O)NC1COc2ccccc2C1)Cc1ccccc1
BRD-A75281937	3235906	STK142432|N-[2-(3-ethoxypropylamino)-1-(4-methoxyphenyl)-2-oxoethyl]-2-pyrazinecarboxamide		https://doi.org/10.1007/s11030-015-9624-0	clp protease / proteasome	docking and biochemical (not whole-cell), no tested H37Rv activity	Weak	clp protease / proteasome	protein stress	protein degradation	CCOCCCNC(=O)C(NC(=O)c1cnccn1)c1ccc(OC)cc1
BRD-A77529650	22580969	molport-007-881-287|1-(6-methoxy-3,4-dihydro-2H-1-benzopyran-3-yl)-3-[2-(pyrrolidin-1-yl)ethyl]urea		https://doi.org/10.1007/s11030-015-9624-0	clp protease / proteasome	docking and biochemical (not whole-cell), no tested H37Rv activity	Weak	clp protease / proteasome	protein stress	protein degradation	COc1ccc2OCC(Cc2c1)NC(=O)NCCN1CCCC1
BRD-A89016892	154792231	N-[(Z)-(2-hydroxy-3-methoxyphenyl)methylideneamino]-2-(naphthalen-1-ylamino)propanamide		https://doi.org/10.1007/s11030-015-9624-0	clp protease / proteasome	docking and biochemical (not whole-cell), no tested H37Rv activity	Weak	clp protease / proteasome	protein stress	protein degradation	COc1cccc(\C=N\NC(=O)C(C)Nc2cccc3ccccc23)c1O
BRD-K03591040	16015597	N-{[1-(dimethylamino)cyclohexyl]methyl}-2-methylpropanamide		https://doi.org/10.1007/s11030-015-9624-0	clp protease / proteasome	docking and biochemical (not whole-cell), no tested H37Rv activity	Weak	clp protease / proteasome	protein stress	protein degradation	CC(C)C(=O)NCC1(CCCCC1)N(C)C
BRD-K10610814	16023376	CHEMBL1398244|5-Amino-N-(3,5-dimethoxyphenyl)-1-[(phenylcarbamoyl)methyl]-1H-1,2,3-triazole-4-carboxamide		https://doi.org/10.1007/s11030-015-9624-0	clp protease / proteasome	docking and biochemical (not whole-cell), no tested H37Rv activity	Weak	clp protease / proteasome	protein stress	protein degradation	COc1cc(NC(=O)c2nnn(CC(=O)Nc3ccccc3)c2N)cc(OC)c1
BRD-K32667026	30842228	N-(adamantan-1-yl)-2-[cyclohexyl(2-hydroxyethyl)amino]acetamide	adamantyl acetamide	https://doi.org/10.1007/s11030-015-9624-0	clp protease / proteasome	docking and biochemical (not whole-cell), no tested H37Rv activity	Weak	clp protease / proteasome	protein stress	protein degradation	OCCN(CC(=O)NC12CC3CC(CC(C3)C1)C2)C1CCCCC1
BRD-K50582804	16455845	molport-004-886-910|4-Butyl-N-{[1-(morpholin-4-YL)cyclohexyl]methyl}cyclohexane-1-carboxamide		https://doi.org/10.1007/s11030-015-9624-0	clp protease / proteasome	docking and biochemical (not whole-cell), no tested H37Rv activity	Weak	clp protease / proteasome	protein stress	protein degradation	CCCCC1CCC(CC1)C(=O)NCC1(CCCCC1)N1CCOCC1
BRD-K96235226	392966	GL5|5-[5-Methyl-2-(methylsulfanyl)-3-thienyl]-1,3,4-oxathiazol-2-one		https://doi.org/10.1038/nature08357|https://doi.org/10.1007/s11030-015-9624-0	clp protease / proteasome	biochemical (Mtb proteasome and intact M. bovis BCG proteasome) and LC–MS/MS; activity reported in M. bovis BCG but not H37Rv	Moderate	clp protease / proteasome	protein stress	protein degradation	CSc1sc(C)cc1-c1nsc(=O)o1
BRD-K72066874	5281628	Hispidulin|6-methoxy-apigenin	flavonoid	https://www.drugbank.ca/drugs/DB14008|https://doi.org/10.1186/1472-6882-14-400|https://doi.org/10.1007/s00044-012-0268-7	clp protease / proteasome	antineoplastic drug; biochemical (not whole-cell; Mtb proteasome) but annotated human benzodiazepine (BZD) receptor inhibitor; previous reported H37Rv activity	Weak	clp protease / proteasome	protein stress	protein degradation	COc1c(O)cc2oc(cc(=O)c2c1O)-c1ccc(O)cc1
BRD-K78741702	673481	329221-38-7|AX20017|2-[(Cyclopropylcarbonyl)amino]-4,5,6,7-tetrahydro-1-benzothiophene-3-carboxamide		https://doi.org/10.1073/pnas.0702842104|https://doi.org/10.1126/science.1099384|https://doi.org/10.1016/j.imlet.2007.12.005|https://doi.org/10.1074/jbc.M116.747089|https://doi.org/10.1080/07391102.2021.1965913|https://doi.org/10.1016/j.bmc.2016.09.012|https://doi.org/10.1016/j.bmc.2012.07.009	PknAG	co-crystal/cryo-EM, biochemical, genetic, and docking (Mtb PknG); previous reported activity in H37Rv	Strong	PknAG	protein stress	protein kinase activity	NC(=O)c1c(NC(=O)C2CC2)sc2CCCCc12
BRD-K46404219	11252976	IMB-YH-8|Methyl 4-(4-methoxyphenyl)-4-oxobut-2-enoate	4-oxo-crotonic acid	https://doi.org/10.1038/s41598-017-04108-7|https://doi.org/10.1039/C6RA24953A|https://doi.org/10.1016/j.bmcl.2019.01.001	PknB	biochemical (Mtb PknB and PknA), docking (Mtb PknB), and scanning electron microscopy; previous reported activity in H37Rv	Moderate	PknB	protein stress	protein kinase activity	COC(=O)\C=C\C(=O)c1ccc(OC)cc1
BRD-K91011325	829570	4-(4-chlorophenyl)-2-(propylpyridin-4-yl)thiazole	arylthiazole	https://doi.org/10.1021/jm500833f|https://doi.org/10.1021/jm200304y	PrrB	genetic (Mtb prrB), reported activity in H37Rv	Strong	PrrB-PrrA two-component system	protein stress	protein kinase activity	CCCc1cc(ccn1)-c1nc(cs1)-c1ccc(Cl)cc1
BRD-K57363465	8057213	STK614756|TK006-010-P1|molport-000-837-524	arylthiazole	https://doi.org/10.1021/jm500833f|https://doi.org/10.1021/jm200304y	PrrB	genetic (Mtb prrB), reported activity in H37Rv	Strong	PrrB-PrrA two-component system	protein stress	protein kinase activity	CCCc1cc(ccn1)-c1nc(cs1)-c1ccc(OC)cc1
BRD-K90817094	5388906	Bedaquiline		https://www.drugbank.ca/drugs/DB08903|https://doi.org/10.1126/science.1106753|https://doi.org/10.1038/s41418-021-00788-x|https://doi.org/10.1038/ncomms4369	ATP synthase	second-line antibiotic; co-crystal/cryo-EM, biochemical and genetic (Mtb ATP synthase)	Strong	ATP synthase	respiration	ATP production	COc1nc2ccc(Br)cc2cc1[C@@H](c1ccccc1)[C@@](O)(CCN(C)C)c1cccc2ccccc12
BRD-K05614754	6124753	Aurachin D	sesquiterpenoid	https://doi.org/10.1038/srep10333|https://doi.org/10.1038/s41598-018-20989-8|https://doi.org/10.1021/acsmedchemlett.2c00401	CydAB	biochemical (Mtb cytochrome bd, M. smeg cytochrome bd, E. coli cytochrome bd) and genetic (co-treatment with Q203 as compared to genetic cytochrome bd inactivation co-treated with Q203); co-crystal/cryo-EM (V. cholerae Na+-NQR complex)	Strong	cytochrome bd	respiration	electron transport	CC(C)=CCC\C(C)=C\CC\C(C)=C\Cc1c(C)[nH]c2ccccc2c1=O
BRD-K76372632	826058	2-Methyl-3-propyl-quinolin-4-ol	Aurachin D analog	https://doi.org/10.1038/srep10333|https://doi.org/10.1038/s41598-018-20989-8|https://doi.org/10.1021/acsmedchemlett.2c00401	CydAB	Aurachin D derivative/analog; biochemical (Mtb cytochrome bd)	Moderate	cytochrome bd	respiration	electron transport	CCCC1=C(C)N=C2C=CC=CC2=C1O
BRD-K92184319	760847	3-[(Z)-3-chlorobut-2-enyl]-8-methoxy-2-methyl-1H-quinolin-4-one	Aurachin D analog	https://doi.org/10.1038/srep10333|https://doi.org/10.1038/s41598-018-20989-8|https://doi.org/10.1021/acsmedchemlett.2c00401	CydAB	Aurachin D derivative/analog; biochemical (Mtb cytochrome bd)	Moderate	cytochrome bd	respiration	electron transport	COC1=CC=CC2=C(O)C(C/C=C(/C)Cl)=C(C)N=C12
BRD-K55192287	1949	Ro 48-8071|[4-({6-[Allyl(methyl)amino]hexyl}oxy)-2-fluorophenyl](4-bromophenyl)methanone		https://doi.org/10.1111/j.1365-2958.2009.06625.x|https://doi.org/10.1021/acsinfecdis.2c00190|https://doi.org/10.1128/aac.03229-14|https://doi.org/10.1073/pnas.1521988112	menaquinone synthesis	antineoplastic agent; mass spectrometry and biochemical (oxygen consumption and rescue of growth and oxygen consumption by menaquinone and Mtb MenA and Mtb MenG); co-crystal/cryo-EM (human oxidosqualene cyclase OSC); previous reported activity in H37Rv	Strong	menaquinone synthesis	respiration	electron transport	CN(CCCCCCOc1ccc(C(=O)c2ccc(Br)cc2)c(F)c1)CC=C
BRD-K00376689	135408823	STK116169|ac1mdmxp|N-cyclohexyl-2-((4-oxo-1,4-dihydroquinazolin-2-yl)thio)acetamide	2-mercapto-quinazolinone	https://doi.org/10.1021/acsinfecdis.7b00275|https://doi.org/10.1371/journal.pone.0075245|https://doi.org/10.1016/j.ejmech.2018.06.005|https://doi.org/10.1002/anie.201800260|https://doi.org/10.1038/s41467-019-12956-2|https://doi.org/10.1021/acs.jmedchem.5c00049	NADH dehydrogenase	co-crystal/cryo-EM (M. smeg NDH-2), genetic and biochemical (Mtb NDH-2); previous reported activity in H37Rv	Strong	NADH dehydrogenase	respiration	electron transport	O=C(CSc1nc2ccccc2c(=O)[nH]1)NC1CCCCC1
BRD-K00092698	135496567	STK216389|N-benzyl-2-[(4-hydroxyquinazolin-2-yl)thio]acetamide	2-mercapto-quinazolinone	https://doi.org/10.1021/acsinfecdis.7b00275|https://doi.org/10.1016/j.ejmech.2018.06.005|https://doi.org/10.1002/anie.201800260|https://doi.org/10.1038/s41467-019-12956-2|https://doi.org/10.1021/acs.jmedchem.5c00049	NADH dehydrogenase	co-crystal/cryo-EM (M. smeg NDH-2), genetic and biochemical (Mtb NDH-2); previous reported activity in H37Rv	Strong	NADH dehydrogenase	respiration	electron transport	O=C(CSc1nc(=O)c2ccccc2[nH]1)NCc1ccccc1
BRD-K56614220	2794	Clofazimine	phenazine|riminophenazine	https://doi.org/10.1093/jac/43.5.615|https://doi.org/10.1074/jbc.M110.200501|https://doi.org/10.1128/aac.00395-15|https://doi.org/10.1128/aac.00699-11|https://doi.org/10.1371/journal.pone.0102135|https://doi.org/10.1038/srep10333|https://doi.org/10.1093/jac/dkw426|https://doi.org/10.1038/s41467-019-12956-2|https://www.drugbank.ca/drugs/DB00845	NADH dehydrogenase|phenazine-like	riminophenazine antitubercular drug; biochemical (Mtb NDH-2, M. smeg NDH-2; Mtb and M. smeg redox/ROS), other secondary mechanisms of action suggested by authors; previous reported activity in H37Rv	Moderate	NADH dehydrogenase|phenazine-like	respiration	electron transport	CC(C)\N=c1/cc2n(-c3ccc(Cl)cc3)c3ccccc3nc2cc1Nc1ccc(Cl)cc1
BRD-K90535337	95069	Phenazine-1-carboxylic acid|Phenazine-1-carboxylate|PCA|Tubermycin B	phenazine	https://doi.org/10.1128/jb.01188-09|https://doi.org/10.1016/j.ijantimicag.2008.09.016|https://doi.org/10.1038/srep08220|https://doi.org/10.1039/C3OB42416B|https://doi.org/10.1016/j.ejmech.2017.11.026|https://doi.org/10.1128/mbio.01520-15|https://doi.org/10.1128/jb.00763-17	phenazine-like	phenazine antimicrobial; biochemical (PsA redox); analogs/phenazine derivatives with reported activity in H37Rv, S. aureus, and E. coli	Weak	phenazine-like	respiration	electron transport	OC(=O)c1cccc2nc3ccccc3nc12
BRD-K26793974	76124|76123	Janus Green B cation|Janus green B	phenazine|dye	https://doi.org/10.1128/jb.01188-09|https://doi.org/10.1128/aac.39.12.2671	phenazine-like	phenazine dye; biochemical (PsA redox); reported activity in malaria; analogs/phenazine derivatives with reported activity in H37Rv, S. aureus, and E. coli	Weak	phenazine-like	respiration	electron transport	CCN(CC)c1ccc2nc3ccc(cc3[n+](-c3ccccc3)c2c1)\N=N\c1ccc(cc1)N(C)C
BRD-K49755152	2723801|2723800	Safranin O cation|Basic red 2	phenazine|dye	https://doi.org/10.1128/jb.01188-09|https://doi.org/10.1128/jb.180.22.6068-6071.1998|https://doi.org/10.1093/nar/gks677|https://doi.org/10.1002/pro.2424|https://doi.org/10.1128/aac.39.12.2671	phenazine-like	phenazine dye; biochemical (PsA redox); analogs/phenazine derivatives with reported activity in H37Rv, S. aureus, and E. coli	Weak	phenazine-like	respiration	electron transport	Cc1cc2nc3cc(C)c(N)cc3[n+](-c3ccccc3)c2cc1N
BRD-K74423833	3743824	N,N-dimethyl-2-(methylsulfanyl)-4-quinazolinamine	2-thio-4-aminoquinazoline|2-Ethylthio-4-methylaminoquinazoline	https://doi.org/10.1371/journal.ppat.1008270	QcrB	quinazoline derivative; genetic (Mtb QcrB and QcrA and cytochrome bd overexpression), molecular modeling (Mtb QcrB and QcrA), biochemical (ATP depletion, oxygen consumption), and transcriptomic analysis	Strong	cytochrome bcc	respiration	electron transport	CSC1=NC(N(C)C)=C2C=CC=CC2=N1
DT2012-0328419	780645	N-benzyl-2-methylsulfanylquinazolin-4-amine	2-thio-4-aminoquinazoline|2-Ethylthio-4-methylaminoquinazoline	https://doi.org/10.1371/journal.ppat.1008270	QcrB	quinazoline derivative; genetic (Mtb QcrB and QcrA and cytochrome bd overexpression), molecular modeling (Mtb QcrB and QcrA), biochemical (ATP depletion, oxygen consumption), and transcriptomic analysis	Strong	cytochrome bcc	respiration	electron transport	CSC1=NC2=CC=CC=C2C(=N1)NCC3=CC=CC=C3
BRD-K66994095	53113024	Methyl 4-{[(4-ethylphenyl)carbamoyl]methoxy}-6-methoxyquinoline-2-carboxylate	QOA	https://doi.org/10.1016/j.ijantimicag.2017.08.023|https://doi.org/10.1016/j.ejmech.2020.112179|https://doi.org/10.1021/acsmedchemlett.5b00324|https://doi.org/10.1021/acs.jmedchem.6b00245|https://doi.org/10.1016/j.ejmech.2016.11.048|https://doi.org/10.1039/C6MD00236F|https://doi.org/10.1021/acsmedchemlett.2c00254	QcrB	QOA derivative; genetic (Mtb QcrB) and docking (Mtb QcrB)	Strong	cytochrome bcc	respiration	electron transport	CCc1ccc(NC(=O)COc2cc(nc3ccc(OC)cc23)C(=O)OC)cc1
BRD-K76929026	16293858	N-butyl-2-(6-methoxy-2-methylquinolin-4-yl)oxyacetamide	QOA	https://doi.org/10.1016/j.ijantimicag.2017.08.023|https://doi.org/10.1016/j.ejmech.2020.112179|https://doi.org/10.1021/acsmedchemlett.5b00324|https://doi.org/10.1021/acs.jmedchem.6b00245|https://doi.org/10.1016/j.ejmech.2016.11.048|https://doi.org/10.1039/C6MD00236F|https://doi.org/10.1021/acsmedchemlett.2c00254	QcrB	QOA derivative; genetic (Mtb QcrB) and docking (Mtb QcrB)	Strong	cytochrome bcc	respiration	electron transport	CCCCNC(=O)COc1cc(C)nc2ccc(OC)cc12
BRD-K99107635	53113026	Methyl 6-methoxy-4-(2-oxo-2-(p-tolylamino)ethoxy)quinoline-2-carboxylate	QOA	https://doi.org/10.1016/j.ijantimicag.2017.08.023|https://doi.org/10.1016/j.ejmech.2020.112179|https://doi.org/10.1021/acsmedchemlett.5b00324|https://doi.org/10.1021/acs.jmedchem.6b00245|https://doi.org/10.1016/j.ejmech.2016.11.048|https://doi.org/10.1039/C6MD00236F|https://doi.org/10.1021/acsmedchemlett.2c00254	QcrB	QOA derivative; genetic (Mtb QcrB) and docking (Mtb QcrB)	Strong	cytochrome bcc	respiration	electron transport	COC(=O)c1cc(OCC(=O)Nc2ccc(C)cc2)c2cc(OC)ccc2n1
BRD-K40154364	16317922	N-ethyl-2-(6-methoxy-2-methylquinolin-4-yl)oxyacetamide	QOA	https://doi.org/10.1016/j.ijantimicag.2017.08.023|https://doi.org/10.1016/j.ejmech.2020.112179|https://doi.org/10.1021/acsmedchemlett.5b00324|https://doi.org/10.1021/acs.jmedchem.6b00245|https://doi.org/10.1016/j.ejmech.2016.11.048|https://doi.org/10.1039/C6MD00236F|https://doi.org/10.1021/acsmedchemlett.2c00254	QcrB	QOA derivative; genetic (Mtb QcrB) and docking (Mtb QcrB)	Strong	cytochrome bcc	respiration	electron transport	CCNC(=O)COc1cc(C)nc2ccc(OC)cc12
BRD-K59853741	68234908	Q203|Telacebec	IMP	https://doi.org/10.1038/nm.3262|https://doi.org/10.1038/ncomms12393|https://doi.org/10.7554/eLife.69418|https://doi.org/10.7554/eLife.71959|https://go.drugbank.com/drugs/DB17754	QcrB	antitubercular drug; co-crystal/cryo-EM (Mtb cytochrome bcc complex), genetic (Mtb QcrB), and biochemical (ATP depletion)	Strong	cytochrome bcc	respiration	electron transport	CCC1=C(N2C=C(Cl)C=CC2=N1)C(=O)NCC1=CC=C(C=C1)N1CCC(CC1)C1=CC=C(OC(F)(F)F)C=C1
BRD-K35960502	4477	Niclosamide	salicyanilide	https://doi.org/10.1054/tuld.1999.0212|https://doi.org/10.1021/ml200157f|https://doi.org/10.1016/j.tube.2019.04.008|https://doi.org/10.1371/journal.pone.0222970|https://go.drugbank.com/drugs/DB06803	membrane potential disruption and efflux	antihelminthic drug; biochemical (Mtb intrabacterial pH homeostasis and membrane potential spectrofluorimetric analysis); previous reported activity in H37Rv	Moderate	membrane potential disruption and efflux	respiration	membrane potential	Oc1ccc(Cl)cc1C(=O)Nc1ccc(cc1Cl)[N+]([O-])=O
BRD-K07283971	16779	Oxyclozanide	salicyanilide	https://doi.org/10.1371/journal.pone.0124595|https://doi.org/10.1016/j.bmc.2012.10.056	membrane potential disruption and efflux	antihelminthic drug; biochemical (salicylanilides for mitochondria proton gradient disruption) but no reported mechanistic study in Mtb; previous reported activity in H37Rv	Weak	membrane potential disruption and efflux	respiration	membrane potential	Oc1c(Cl)cc(Cl)cc1NC(=O)c1c(O)c(Cl)cc(Cl)c1Cl
BRD-K96471533	41684	Nitazoxanide	nitro-thiazolyl|thiazolide|salicylamide	https://doi.org/10.1021/ml200157f|https://doi.org/10.1016/j.tube.2016.03.002|https://doi.org/10.1021/acsomega.7b00892|https://doi.org/10.3390/ijms241310482|https://www.drugbank.ca/drugs/DB00507	membrane potential disruption and efflux	broad-spectrum anti-infective drug; biochemical (Mtb intrabacterial pH homeostasis and membrane potential spectrofluorimetric analysis); other potential MOAs suggested by authors and in other organisms (E. coli pyruvate dehydrogenase); previous reported activity in H37Rv	Moderate	membrane potential disruption and efflux	respiration	membrane potential	CC(=O)Oc1ccccc1C(=O)Nc1ncc(s1)[N+]([O-])=O
BRD-K15616905	2603	CCCP|(3-Chlorophenyl)hydrazonomalononitrile	ionophore	https://doi.org/10.1007/BF01868942|https://doi.org/10.1128/aac.02107-17|https://doi.org/10.1080/1120009X.2023.2173857|https://doi.org/10.1038/ja.2015.9|https://doi.org/10.1021/acssensors.1c01390|https://doi.org/10.1038/ja.2015.101	membrane potential disruption and efflux	antibacterial and mitochondrial depolarizing agent; biochemical (Mtb intrabacterial pH homeostasis and membrane potential spectrofluorimetric analysis and M. bovis BCG membrane damage fluorescence assay) and genetic (Mtb sigE membrane stress reporter induction); previous reported activity in H37Rv	Moderate	membrane potential disruption and efflux	respiration	membrane potential	Clc1cccc(NN=C(C#N)C#N)c1
BRD-K14821540	3330	FCCP|Carbonyl cyanide p-trifluoromethoxyphenylhydrazone	ionophore	https://doi.org/10.1016/S0006-3495(83)84449-X|https://doi.org/10.1128/aac.00827-19|https://pubchem.ncbi.nlm.nih.gov/compound/Carbonyl-cyanide-p-trifluoromethoxyphenylhydrazone|https://doi.org/10.1016/0006-291X(62)90189-4	membrane potential disruption and efflux	mitochondrial depolarizing agent and analog of CCCP; biochemical (mitochondrial pH homeostasis and membrane potential spectrofluorimetric analysis); biochemical (M. abs weak ATP concentration increase) and activity in M. abs; reported ATP synthase inhibitor activity as well; no specific activity or mechanistic study reported in Mtb	Moderate	membrane potential disruption and efflux	respiration	membrane potential	FC(F)(F)Oc1ccc(NN=C(C#N)C#N)cc1
BRD-K01826543	1234	Gallopamil|methoxyverapamil	Ca channel blocker|phenylalkylamine	https://doi.org/10.1128/JB.182.17.4856-4861.2000|https://go.drugbank.com/drugs/DB12923	membrane potential disruption and efflux	Verapamil analog and Calcium channel blocker; biochemical (E. coli chemotaxis); no specific activity or mechanistic study reported in Mtb	Weak	membrane potential disruption and efflux	respiration	membrane potential	COc1ccc(CCN(C)CCCC(C#N)(C(C)C)c2cc(OC)c(OC)c(OC)c2)cc1OC
BRD-K01826542	2520	Verapamil	Ca channel blocker|phenylalkylamine	https://doi.org/10.1128/aac.02107-17|https://doi.org/10.1016/j.cell.2011.02.022|https://doi.org/10.1128/aac.01462-13|10.1016/j.ijantimicag.2016.04.007|https://go.drugbank.com/drugs/DB00661|https://doi.org/10.1371/journal.pone.0149326|https://doi.org/10.1038/ja.2015.9|https://doi.org/10.1038/ja.2015.101	membrane potential disruption and efflux	Calcium channel blocker; biochemical (Mtb intrabacterial pH homeostasis and membrane potential spectrofluorimetric analysis and M. bovis BCG membrane damage fluorescence assay) and genetic (Mtb sigE and clgR membrane stress reporter induction); biochemical (Mtb Rv1258c MDR efflux pump and potentiator of bedaquiline, clofazimine, and rifampin) but (negative Mtb LC/MS-based result for increasing in…	Moderate	membrane potential disruption and efflux	respiration	membrane potential	COc1ccc(CCN(C)CCCC(C#N)(C(C)C)c2ccc(OC)c(OC)c2)cc1OC
BRD-K95921201	5770	Reserpine	indole alkaloid	https://doi.org/10.1042/bj20020615|https://doi.org/10.1016/j.cell.2011.02.022|https://doi.org/10.1371/journal.pone.0102135|https://doi.org/10.1080/1120009X.2023.2173857|https://go.drugbank.com/drugs/DB00206|https://doi.org/10.1016/j.micpath.2019.103790|https://doi.org/10.1006/bbrc.1999.0357|https://doi.org/10.1186/1471-2180-8-78|https://doi.org/10.1128/aac.00610-10|https://doi.org/10.1038/ja.2015…	membrane potential disruption and efflux	antipsychotic drug, neural monoamine:proton antiporter inhibitor; co-crystal/cryo-EM (human VMAT2); biochemical (M. smeg INH accumulation); biochemical (S. aureus antibiofilm activity); previous reported activity in H37Rv; no specific mechanistic study reported in Mtb	Weak	membrane potential disruption and efflux	respiration	membrane potential	CO[C@H]1[C@@H](C[C@@H]2CN3CCc4c([nH]c5cc(OC)ccc45)[C@H]3C[C@@H]2[C@@H]1C(=O)OC)OC(=O)c1cc(OC)c(OC)c(OC)c1
BRD-K35559145	72287	Levomepromazine|Methotrimeprazine	phenothiazine	https://doi.org/10.1073/pnas.0500469102|https://doi.org/10.1016/s0924-8579(00)00199-0|https://doi.org/10.1016/S0924-8579(00)00343-5|https://doi.org/10.1093/jac/dks483|https://www.drugbank.ca/drugs/DB01403	membrane potential disruption and efflux|NADH dehydrogenase	antipsychotic drug and Chlorpromazine analog; previous reported activity in H37Rv	Moderate	membrane potential disruption and efflux|NADH dehydrogenase	respiration	membrane potential|electron transport	COc1ccc2Sc3ccccc3N(C[C@H](C)CN(C)C)c2c1
BRD-K89997465	2726	Chlorpromazine	phenothiazine	https://doi.org/10.1073/pnas.0500469102|https://doi.org/10.1016/s0924-8579(00)00199-0|https://doi.org/10.1016/S0924-8579(00)00343-5|https://doi.org/10.1093/jac/dks483|https://doi.org/10.1371/journal.pone.0149326|https://doi.org/10.1021/acsomega.2c05511|https://doi.org/10.1038/ja.2015.9|https://go.drugbank.com/drugs/DB00477|https://doi.org/10.1038/ja.2015.101	membrane potential disruption and efflux|NADH dehydrogenase	antipsychotic drug; biochemical (Mtb NADH-Q2 oxidoreductase activity of purified recombinant Ndh and NdhA); previous reported activity in H37Rv	Strong	membrane potential disruption and efflux|NADH dehydrogenase	respiration	membrane potential|electron transport	CN(C)CCCN1c2ccccc2Sc2ccc(Cl)cc12
BRD-A84481105	5452	Thioridazine	phenothiazine	https://doi.org/10.1073/pnas.0500469102|https://doi.org/10.1016/s0924-8579(00)00199-0|https://doi.org/10.1016/S0924-8579(00)00343-5|https://doi.org/10.1093/jac/dks483|https://doi.org/10.1371/journal.pone.0149326|https://doi.org/10.1038/ja.2015.9|https://go.drugbank.com/drugs/DB00679|https://doi.org/10.1038/ja.2015.101	membrane potential disruption and efflux|NADH dehydrogenase	antipsychotic drug and Chlorpromazine analog; previous reported activity in H37Rv	Moderate	membrane potential disruption and efflux|NADH dehydrogenase	respiration	membrane potential|electron transport	CSc1ccc2Sc3ccccc3N(CCC3CCCCN3C)c2c1
BRD-K06980535	4926	Promazine	phenothiazine	https://doi.org/10.1073/pnas.0500469102|https://doi.org/10.1016/s0924-8579(00)00199-0|https://doi.org/10.1016/S0924-8579(00)00343-5|https://doi.org/10.1093/jac/dks483|https://go.drugbank.com/drugs/DB00420	membrane potential disruption and efflux|NADH dehydrogenase	antipsychotic drug and Chlorpromazine analog; previous reported inactive in H37Rv	Weak	membrane potential disruption and efflux|NADH dehydrogenase	respiration	membrane potential|electron transport	CN(C)CCCN1c2ccccc2Sc2ccccc12
BRD-K19352500	4917	Prochlorperazine	phenothiazine	https://doi.org/10.1073/pnas.0500469102|https://doi.org/10.1016/s0924-8579(00)00199-0|https://doi.org/10.1016/S0924-8579(00)00343-5|https://doi.org/10.1093/jac/dks483|https://go.drugbank.com/drugs/DB00433	membrane potential disruption and efflux|NADH dehydrogenase	antipsychotic drug and Chlorpromazine analog; previous reported activity in H37Rv	Moderate	membrane potential disruption and efflux|NADH dehydrogenase	respiration	membrane potential|electron transport	CN1CCN(CCCN2c3ccccc3Sc3ccc(Cl)cc23)CC1
BRD-K63675182	5568	Triflupromazine	phenothiazine	https://doi.org/10.1073/pnas.0500469102|https://doi.org/10.1016/s0924-8579(00)00199-0|https://doi.org/10.1016/S0924-8579(00)00343-5|https://doi.org/10.1093/jac/dks483|https://go.drugbank.com/drugs/DB00508	membrane potential disruption and efflux|NADH dehydrogenase	antipsychotic drug and Chlorpromazine analog; previous reported activity in H37Rv	Moderate	membrane potential disruption and efflux|NADH dehydrogenase	respiration	membrane potential|electron transport	CN(C)CCCN1c2ccccc2Sc2ccc(cc12)C(F)(F)F
BRD-K55127134	3372	Fluphenazine	phenothiazine	https://doi.org/10.1073/pnas.0500469102|https://doi.org/10.1016/s0924-8579(00)00199-0|https://doi.org/10.1016/S0924-8579(00)00343-5|https://doi.org/10.1093/jac/dks483|https://go.drugbank.com/drugs/DB00623	membrane potential disruption and efflux|NADH dehydrogenase	antipsychotic drug and Chlorpromazine analog; previous reported activity in H37Rv	Moderate	membrane potential disruption and efflux|NADH dehydrogenase	respiration	membrane potential|electron transport	OCCN1CCN(CCCN2c3ccccc3Sc3ccc(cc23)C(F)(F)F)CC1
BRD-K89732114	5566	Trifluoperazine	phenothiazine	https://doi.org/10.1073/pnas.0500469102|https://doi.org/10.1016/s0924-8579(00)00199-0|https://doi.org/10.1016/S0924-8579(00)00343-5|https://doi.org/10.1093/jac/dks483|https://go.drugbank.com/drugs/DB00831	membrane potential disruption and efflux|NADH dehydrogenase	antipsychotic drug; biochemical (Mtb membrane NADH-dependent oxygen consumption, Mtb Ndh activity); previous reported activity in H37Rv	Strong	membrane potential disruption and efflux|NADH dehydrogenase	respiration	membrane potential|electron transport	CN1CCN(CCCN2c3ccccc3Sc3ccc(cc23)C(F)(F)F)CC1
BRD-K10995081	4748	Perphenazine	phenothiazine	https://doi.org/10.1073/pnas.0500469102|https://doi.org/10.1016/s0924-8579(00)00199-0|https://doi.org/10.1016/S0924-8579(00)00343-5|https://doi.org/10.1093/jac/dks483|https://go.drugbank.com/drugs/DB00850	membrane potential disruption and efflux|NADH dehydrogenase	antipsychotic drug and Chlorpromazine analog; previous reported activity in H37Rv	Moderate	membrane potential disruption and efflux|NADH dehydrogenase	respiration	membrane potential|electron transport	OCCN1CCN(CCCN2c3ccccc3Sc3ccc(Cl)cc23)CC1
BRD-K01825828	4927	Promethazine	phenothiazine	https://doi.org/10.1073/pnas.0500469102|https://doi.org/10.1016/s0924-8579(00)00199-0|https://doi.org/10.1016/S0924-8579(00)00343-5|https://doi.org/10.1093/jac/dks483|https://go.drugbank.com/drugs/DB01069	membrane potential disruption and efflux|NADH dehydrogenase	antipsychotic drug and Chlorpromazine analog; previous reported activity in H37Rv	Moderate	membrane potential disruption and efflux|NADH dehydrogenase	respiration	membrane potential|electron transport	CC(CN1c2ccccc2Sc2ccccc12)N(C)C
BRD-K60762818	2995	Desipramine	dibenzoazepine	https://doi.org/10.1073/pnas.0500469102|https://doi.org/10.1016/s0924-8579(00)00199-0|https://doi.org/10.1016/S0924-8579(00)00343-5|https://doi.org/10.1093/jac/dks483|https://go.drugbank.com/drugs/DB01151	membrane potential disruption and efflux|NADH dehydrogenase	antipsychotic drug and Chlorpromazine analog; co-crystal/cryo-EM (Aquifex aeolicus LeuT); previous reported inactive in H37Rv	Weak	membrane potential disruption and efflux|NADH dehydrogenase	respiration	membrane potential|electron transport	CNCCCN1c2ccccc2CCc2ccccc12
BRD-K43172524	805280	AC1LFM7S|1-(Morpholinomethyl)-3-phenyl-benzimidazole-2-thione	benzimidazole-2-thione	https://doi.org/10.1002/cmdc.201000275	MbtI	biochemical (not whole-cell, Mtb MbtI); no reported activity or whole-cell mechanistic study in H37Rv; reported viral RNA polymerase inhibition	Weak	mycobactin synthesis (iron acquisition)	stress and metal ion homeostasis	metal ion homeostasis	S=c1n(CN2CCOCC2)c2ccccc2n1-c1ccccc1
BRD-K54931188	1068510	AC1LLJNQ|3-(3,4-Dichlorophenyl)sulfonylbenzenesulfonamide	diarylsulfone	https://doi.org/10.1002/cmdc.201000275	MbtI	biochemical (not whole-cell, Mtb MbtI); no reported activity or whole-cell mechanistic study in H37Rv	Weak	mycobactin synthesis (iron acquisition)	stress and metal ion homeostasis	metal ion homeostasis	NS(=O)(=O)c1cccc(c1)S(=O)(=O)c1ccc(Cl)c(Cl)c1
BRD-A84314495	135522128	SMR000028729|N-(3-methoxyphenyl)-2-[(4-oxo-4,5,6,7-tetrahydro-3H-cyclopenta[d]pyrimidin-2-yl)thio]butanamide		https://doi.org/10.1002/cmdc.201000275	MbtI	biochemical (not whole-cell, Mtb MbtI); no reported activity or whole-cell mechanistic study in H37Rv	Weak	mycobactin synthesis (iron acquisition)	stress and metal ion homeostasis	metal ion homeostasis	CCC(Sc1nc2CCCc2c(=O)[nH]1)C(=O)Nc1cccc(OC)c1
BRD-K17583151	1565638	BRN 5608559|2,4(1H,3H)-Pyrimidinedione, 5-bromo-1-((4-propoxyphenyl)sulfonyl)-		https://doi.org/10.1002/cmdc.201000275	MbtI	biochemical (not whole-cell, Mtb MbtI); no reported activity or whole-cell mechanistic study in H37Rv	Weak	mycobactin synthesis (iron acquisition)	stress and metal ion homeostasis	metal ion homeostasis	CCCOc1ccc(cc1)S(=O)(=O)n1cc(Br)c(=O)[nH]c1=O
BRD-K29869729	2771319	59749-96-1|Acetanilide, 2-(thiocarbamyl)-		https://doi.org/10.1002/cmdc.201000275	MbtI	biochemical (not whole-cell, Mtb MbtI); no reported activity or whole-cell mechanistic study in H37Rv	Weak	mycobactin synthesis (iron acquisition)	stress and metal ion homeostasis	metal ion homeostasis	NC(=S)CC(=O)Nc1ccccc1
BRD-K47871594	1104844	AC1LL6GD|Ethyl 4-[[4-(dimethylamino)phenyl]methylidene]-5-oxo-1-phenylpyrazole-3-carboxylate		https://doi.org/10.1002/cmdc.201000275	MbtI	biochemical (not whole-cell, Mtb MbtI); no reported activity or whole-cell mechanistic study in H37Rv	Weak	mycobactin synthesis (iron acquisition)	stress and metal ion homeostasis	metal ion homeostasis	CCOC(=O)C1=NN(C(=O)C1=Cc1ccc(cc1)N(C)C)c1ccccc1
BRD-K98033054	2242443	AC1M3Q7I|4-(dimethylamino)-N-(2-methoxyethyl)benzenecarbothioamide		https://doi.org/10.1002/cmdc.201000275	MbtI	biochemical (not whole-cell, Mtb MbtI); no reported activity or whole-cell mechanistic study in H37Rv	Weak	mycobactin synthesis (iron acquisition)	stress and metal ion homeostasis	metal ion homeostasis	COCCNC(=S)c1ccc(cc1)N(C)C
BRD-K97534525	19910	Nitroxoline|5-nitroquinolin-8-ol	chelator|8-Hydroxyquinoline	https://doi.org/10.1128/aac.00325-16|https://doi.org/10.1002/ddr.21531|https://doi.org/10.3389/fphar.2022.906097|https://www.drugbank.ca/drugs/DB01422	metal ion chelation	antibacterial drug; whole-cell biochemical (copper-dependent activity in H37Rv), biochemical (PGFL assay of labile cellular metal content), and UV-visible titration assay for metal complex formation; previous reported activity in H37Rv	Moderate	metal ion chelation	stress and metal ion homeostasis	metal ion homeostasis	Oc1ccc([N+]([O-])=O)c2cccnc12
BRD-K67035534	1511784	7-Chloro-5-nitroquinolin-8-ol	chelator|8-Hydroxyquinoline	https://doi.org/10.1128/aac.00325-16|https://doi.org/10.1002/ddr.21531|https://doi.org/10.3389/fphar.2022.906097	metal ion chelation	Nitroxoline/8HQ derivative; previous reported activity in H37Rv	Moderate	metal ion chelation	stress and metal ion homeostasis	metal ion homeostasis	Oc1c(Cl)cc([N+]([O-])=O)c2cccnc12
BRD-K11851919	1895574	5-(Propoxymethyl)quinolin-8-ol	chelator|8-Hydroxyquinoline	https://doi.org/10.1128/aac.00325-16|https://doi.org/10.1002/ddr.21531|https://doi.org/10.3389/fphar.2022.906097	metal ion chelation	Nitroxoline/8HQ derivative; no previous reported activity in H37Rv	Weak	metal ion chelation	stress and metal ion homeostasis	metal ion homeostasis	CCCOCc1ccc(O)c2ncccc12
BRD-K85985071	3213	Ellipticine	pyrido[4,3-b]carbazole	https://doi.org/10.1021/acschembio.5b00517|https://www.drugbank.ca/drugs/DB17026|https://doi.org/10.1107/S0907444905015404|https://en.wikipedia.org/wiki/Ellipticine|https://doi.org/10.1016/j.pharmthera.2011.07.006|https://doi.org/10.1074/jbc.M112.411611	CysH	antineoplastic agent; biochemical (not whole-cell; Mtb APSR, i.e., CysH and isothermal titration calorimetric to Mtb APSR) and analogs for genetic (M. smeg CysH conditional knockout strain and Mtb CysH complementation strain) and whole-cell biochemical (M. smeg sulfur metabolite reduction and Mtb MSH redox potential); but biochemical (human topoisomerase II) and co-crystal/cryo-EM (6 bp oligonucl…	Moderate	cysteine synthesis	stress and metal ion homeostasis	thiol-redox homeostasis	Cc1c2[nH]c3ccccc3c2c(C)c2cnccc12
BRD-A65053104	3496652	NTF1836|10-(3-chlorobenzyl)-N-{3-[cyclohexyl(methyl)amino]propyl}-11-oxo-10,11-dihydrodibenzo[b,f][1,4]thiazepine-8-carboxamide 5-oxide		https://doi.org/10.1016/j.bmc.2011.05.028|https://doi.org/10.1016/j.carres.2017.10.014|https://doi.org/10.2174/1570180814666170823163045	MshC	biochemical (whole-cell and non whole-cell assays; Mtb MshC) but authors note other essential targets cannot be ruled out; previous reported activity in Mtb	Moderate	mycothiol synthesis	stress and metal ion homeostasis	thiol-redox homeostasis	CN(CCCNC(=O)c1ccc2c(c1)N(Cc1cccc(Cl)c1)C(=O)c1ccccc1S2=O)C1CCCCC1
BRD-K80404833	482697	PMX 464|4-(Benzothiazol-2-yl)-4-hydroxy-2,5-cyclohexadien-1-one	hydroxycyclohexadienone	https://doi.org/10.1002/pro.533|https://doi.org/10.1371/journal.pone.0163006	TrxC	co-crystal/cryo-EM (Mtb TrxC active site mutant MtbTrxCC40S) and mass spectrometry (2:1 MtbTrxCC40S-PMX464 complex) and biochemical (not whole-cell; Mtb TrxC); previous reported activity in H37Rv	Moderate	thioredoxin	stress and metal ion homeostasis	thiol-redox homeostasis	OC1(C=CC(=O)C=C1)c1nc2ccccc2s1
BRD-K26040644	16403629	C3-rifampicin piperidin-1-yl analog|[(7S,9E,11S,12R,13S,14S,15S,16R,17S,18S,19E,21Z)-2,15,17-trihydroxy-11-methoxy-3,7,12,14,16,18,22-heptamethyl-6,23,27,29-tetraoxo-26-piperidin-1-yl-8,30-dioxa-24-azatetracyclo[23.3.1.14,7.05,28]triaconta-1(28),2,4,9,19,21,25-heptaen-13-yl] acetate	rifamycin	https://doi.org/10.1021/cr030112j|https://doi.org/10.1038/ja.2014.107	RpoB	rifampin derivative; genetic/biochemical/co-crystal/cryo-EM (analogs)	Moderate	DNA-dependent RNA polymerase	transcription	RNA synthesis	CO[C@H]1C=CO[C@@]2(C)Oc3c(C)c(O)c4c(c3C2=O)C(=O)C(N2CCCCC2)=C(NC(=O)/C(C)=C\C=C/[C@H](C)[C@H](O)[C@@H](C)[C@H](O)[C@H](C)[C@H](OC(C)=O)[C@@H]1C)C4=O
BRD-K82498081	16400804	rifamycin-like|C3-rifampicin (3-methoxy-3-oxopropyl)amino analog|methyl 3-[[(7S,9E,11S,12R,13S,14S,15S,16R,17S,18S,19E,21Z)-13-acetyloxy-2,15,17-trihydroxy-11-methoxy-3,7,12,14,16,18,22-heptamethyl-6,23,27,29-tetraoxo-8,30-dioxa-24-azatetracyclo[23.3.1.14,7.05,28]triaconta-1(28),2,4,9,19,21,25-heptaen-26-yl]amino]propanoate	rifamycin	https://doi.org/10.1021/cr030112j|https://doi.org/10.1038/ja.2014.107	RpoB	rifampin derivative; genetic/biochemical/co-crystal/cryo-EM (analogs)	Moderate	DNA-dependent RNA polymerase	transcription	RNA synthesis	COC(=O)CCNC1=C2NC(=O)/C(C)=C\C=C/[C@H](C)[C@H](O)[C@@H](C)[C@H](O)[C@H](C)[C@H](OC(C)=O)[C@H](C)[C@@H](OC)C=CO[C@@]3(C)Oc4c(C)c(O)c(c(c4C3=O)C1=O)C2=O
BRD-K43962705	135398743|137698378	Rifabutin|Mycobutin	rifamycin	https://go.drugbank.com/drugs/DB00615|https://doi.org/10.1021/cr030112j|https://doi.org/10.1038/ja.2014.107	RpoB	broad-spectrum antibiotic; rifampin analog; genetic	Strong	DNA-dependent RNA polymerase	transcription	RNA synthesis	CO[C@H]1\C=C/O[C@@]2(C)Oc3c(C2=O)c2C4=NC5(CCN(CC(C)C)CC5)NC4=C(NC(=O)\C(C)=C/C=C\[C@H](C)[C@H](O)[C@@H](C)[C@@H](O)[C@@H](C)[C@H](OC(C)=O)[C@@H]1C)C(=O)c2c(O)c3C
BRD-A46188889	135900090|135398735	Rifampin|Rifampicin	rifamycin	https://go.drugbank.com/drugs/DB01045|https://doi.org/10.1021/cr030112j|https://doi.org/10.1038/ja.2014.107	RpoB	first-line antibiotic; co-crystal/cryo-EM, genetic, and biochemical	Strong	DNA-dependent RNA polymerase	transcription	RNA synthesis	CO[C@H]1\C=C/O[C@@]2(C)Oc3c(C2=O)c2C(=O)\C(=C\NN4CCN(C)CC4)C(NC(=O)\C(C)=C/C=C\[C@H](C)[C@H](O)[C@@H](C)[C@@H](O)[C@@H](C)[C@H](OC(C)=O)[C@@H]1C)C(=O)c2c(O)c3C
BRD-K01507359	135550179|137225336|135398735	Rifampin|Rifampicin	rifamycin	https://go.drugbank.com/drugs/DB01045|https://doi.org/10.1021/cr030112j|https://doi.org/10.1038/ja.2014.107	RpoB	first-line antibiotic; co-crystal/cryo-EM, genetic, and biochemical	Strong	DNA-dependent RNA polymerase	transcription	RNA synthesis	CO[C@H]1\C=C/O[C@@]2(C)Oc3c(C2=O)c2C(=O)\C(=C\NN4CCN(C)CC4)C(NC(=O)\C(C)=C/C=C\[C@H](C)[C@H](O)[C@@H](C)[C@@H](O)[C@@H](C)[C@H](OC(C)=O)[C@@H]1C)C(=O)c2c(O)c3C
BRD-A06889673	135448133|135968625|135403821	Rifapentine|Priftin	rifamycin	https://go.drugbank.com/drugs/DB01201|https://doi.org/10.1021/cr030112j|https://doi.org/10.1038/ja.2014.107	RpoB	broad-spectrum antibiotic; rifampin analog; genetic and co-crystal/cryo-EM (T. thermophilus RNApol)	Strong	DNA-dependent RNA polymerase	transcription	RNA synthesis	CO[C@H]1\C=C/O[C@@]2(C)Oc3c(C2=O)c2C(=O)\C(=C\NN4CCN(CC4)C4CCCC4)C(NC(=O)\C(C)=C/C=C\[C@H](C)[C@H](O)[C@@H](C)[C@@H](O)[C@@H](C)[C@H](OC(C)=O)[C@@H]1C)C(=O)c2c(O)c3C
BRD-K92835935	6436173|46783403	Rifaximin|Xifaxan	rifamycin	https://go.drugbank.com/drugs/DB01220|https://doi.org/10.1021/cr030112j|https://doi.org/10.1038/ja.2014.107	RpoB	broad-spectrum antibiotic; rifampin analog; genetic	Strong	DNA-dependent RNA polymerase	transcription	RNA synthesis	CO[C@H]1\C=C/O[C@@]2(C)Oc3c(C2=O)c2c4nc5cc(C)ccn5c4c(NC(=O)\C(C)=C/C=C\[C@H](C)[C@H](O)[C@@H](C)[C@@H](O)[C@@H](C)[C@H](OC(C)=O)[C@@H]1C)c(O)c2c(O)c3C
BRD-K92838188	6436173|57507834	Rifaximin|Xifaxan	rifamycin	https://go.drugbank.com/drugs/DB01220|https://doi.org/10.1021/cr030112j|https://doi.org/10.1038/ja.2014.107	RpoB	broad-spectrum antibiotic; rifampin analog; genetic	Strong	DNA-dependent RNA polymerase	transcription	RNA synthesis	CO[C@H]1C=CO[C@@]2(C)Oc3c(C)c(O)c4c(O)c(c5c(nc6cc(C)ccn65)c4c3C2=O)NC(=O)/C(C)=C\C=C/[C@H](C)[C@H](O)[C@@H](C)[C@@H](O)[C@@H](C)[C@H](OC(C)=O)[C@@H]1C
BRD-A50987946	91494761|54726192	Eravacycline	fluorocycline	https://www.drugbank.ca/drugs/DB12329|https://doi.org/10.1111/j.1749-6632.2011.06323.x|https://doi.org/10.1007/s40265-016-0545-8|https://doi.org/10.1128/mBio.01031-21|https://doi.org/10.1038/s41594-023-01047-y	30S ribosome	broad-spectrum antibiotic, tetracycline derivative; cryo-EM (A. baumannii and E.coli 30S ribosome) and biochemical (E. coli)	Strong	30S ribosome	translation	70S ribosome	CN(C)[C@H]1[C@@H]2C[C@@H]3Cc4c(F)cc(NC(=O)CN5CCCC5)c(O)c4C(=O)C3C(=O)[C@]2(O)C(=O)C(C(N)=O)C1=O
BRD-A15637061	90727668|54681908	Sarecycline	tetracycline	https://www.drugbank.ca/drugs/DB12035|https://doi.org/10.1093/nar/gkad103	30S ribosome	narrow spectrum antibiotic, tetracycline derivative; cryo-EM (C. acnes and T. thermophilus 70S ribosome) and biochemical (C. acnes and E. coli)	Moderate	30S ribosome	translation	70S ribosome	CON(C)Cc1ccc(O)c2C(=O)C3[C@H](C[C@H]4[C@H](N(C)C)C(=O)C(C(N)=O)C(=O)[C@@]4(O)C3=O)Cc12
BRD-A22740840	57004235|54675779	Oxytetracycline|Terramycin	tetracycline	https://www.drugbank.ca/drugs/DB00595|https://doi.org/10.1111/j.1749-6632.1950.tb42164.x|https://doi.org/10.1074/jbc.M111.302588	30S ribosome	broad-spectrum antibiotic, tetracycline derivative; biochemical (E. coli) and genetic (E. coli)	Strong	30S ribosome	translation	70S ribosome	CN(C)[C@H]1[C@@H]2[C@@H](O)[C@H]3C(C(=O)c4c(O)cccc4[C@@]3(C)O)C(=O)[C@]2(O)C(=O)C(C(N)=O)C1=O
BRD-A25492003	57222566|54675777	Chlortetracycline|Aureomycin	tetracycline	https://www.drugbank.ca/drugs/DB09093|10.1164/artpd.1955.72.3.367|https://doi.org/10.1074/jbc.M111.302588	30S ribosome	broad-spectrum antibiotic, tetracycline derivative; co-crystal (E. coli TetR) and biochemical (E. coli and B. subtilis cell-free translation) and biophysical (E. coli 30S ribosome single protein omission reconstitution experiments)	Strong	30S ribosome	translation	70S ribosome	CN(C)[C@H]1[C@@H]2C[C@H]3C(C(=O)c4c(O)ccc(Cl)c4[C@@]3(C)O)C(=O)[C@]2(O)C(=O)C(C(N)=O)C1=O
BRD-K01666773	57222566|54675777	Sigma-MFCD00864876|Chlortetracycline|Aureomycin	tetracycline	https://www.drugbank.ca/drugs/DB09093|10.1164/artpd.1955.72.3.367|https://doi.org/10.1074/jbc.M111.302588	30S ribosome	broad-spectrum antibiotic, tetracycline derivative; co-crystal (E. coli TetR) and biochemical (E. coli and B. subtilis cell-free translation) and biophysical (E. coli 30S ribosome single protein omission reconstitution experiments)	Strong	30S ribosome	translation	70S ribosome	CN(C)[C@H]1[C@@H]2C[C@H]3C(C(=O)c4c(O)ccc(Cl)c4[C@@]3(C)O)C(=O)[C@]2(O)C(=O)C(C(N)=O)C1=O
BRD-A34145622	10050129|54680690	Demeclocycline|Ledermycin	tetracycline	https://www.drugbank.ca/drugs/DB00618|https://doi.org/10.1016/j.tube.2010.09.002|https://doi.org/10.1074/jbc.M111.302588|https://doi.org/10.1016/j.tube.2023.102336	30S ribosome	broad-spectrum antibiotic, tetracycline derivative; biochemical (E. coli) and molecular modeling (E. coli)	Strong	30S ribosome	translation	70S ribosome	CN(C)[C@H]1[C@@H]2C[C@@H]3[C@H](O)c4c(Cl)ccc(O)c4C(=O)C3C(=O)[C@]2(O)C(=O)C(C(N)=O)C1=O
BRD-K01666774	54091660|54675776	Tetracycline	tetracycline	https://doi.org/10.1038/s41594-023-01047-y|https://www.drugbank.ca/drugs/DB00759|https://doi.org/10.1021/bi00474a024	30S ribosome	broad-spectrum antibiotic; cryo-EM (E. coli 30S ribosome) and biochemical (E. coli) and genetic (E. coli) and biophysical (E. coli 30S ribosome single protein omission reconstitution experiments)	Strong	30S ribosome	translation	70S ribosome	CN(C)[C@H]1[C@@H]2C[C@H]3C(C(=O)c4c(O)cccc4[C@@]3(C)O)C(=O)[C@]2(O)C(=O)C(C(N)=O)C1=O
BRD-A49035384	44246715|54675785	Methacycline|Rondomycin	tetracycline	https://www.drugbank.ca/drugs/DB00931|https://doi.org/10.1074/jbc.M111.302588|https://doi.org/10.1016/j.tube.2023.102336	30S ribosome	broad-spectrum antibiotic, tetracycline derivative; biochemical/genetic (enteric bacteria)	Strong	30S ribosome	translation	70S ribosome	CN(C)[C@H]1[C@@H]2[C@@H](O)[C@H]3C(C(=O)c4c(O)cccc4C3=C)C(=O)[C@]2(O)C(=O)C(C(N)=O)C1=O
BRD-A54142827	24748044|54675758	Anhydrotetracycline	tetracycline	https://doi.org/10.1093/nar/gni013|https://doi.org/10.1093/nar/gkp015	30S ribosome	inducer in tetracycline-controlled gene expression systems, tetracycline derivative; inhibition mechanism inferred from tetracycline	Moderate	30S ribosome	translation	70S ribosome	CN(C)[C@H]1[C@@H]2Cc3c(C)c4cccc(O)c4c(O)c3C(=O)[C@]2(O)C(=O)C(C(N)=O)C1=O
BRD-A62336573	16760201|54682938	Rolitetracycline	tetracycline	https://www.drugbank.ca/drugs/DB01301|https://doi.org/10.1016/j.bmcl.2006.11.055	30S ribosome	broad-spectrum antibiotic, tetracycline derivative; biochemical (E. coli) and inferred from tetracycline	Moderate	30S ribosome	translation	70S ribosome	CN(C)[C@H]1[C@@H]2C[C@H]3C(C(=O)c4c(O)cccc4[C@@]3(C)O)C(=O)[C@]2(O)C(=O)C(C(=O)NCN2CCCC2)C1=O
BRD-A69651145	54575046|54675783	Minocycline	tetracycline	https://www.drugbank.ca/drugs/DB01017|https://doi.org/10.1016/j.ijantimicag.2017.02.008|https://doi.org/10.1093/infdis/jiy587	30S ribosome	broad-spectrum antibiotic, tetracycline derivative; co-crystal (E. coli TetR), biochemical/genetic (E. coli and enteric bacteria) and inferred from tetracycline	Moderate	30S ribosome	translation	70S ribosome	CN(C)[C@H]1[C@@H]2C[C@@H]3Cc4c(ccc(O)c4C(=O)C3C(=O)[C@]2(O)C(=O)C(C(N)=O)C1=O)N(C)C
BRD-M68646745	54671203	Doxycycline	tetracycline	https://www.drugbank.ca/drugs/DB00254|https://doi.org/10.1016/j.ijantimicag.2014.11.017|https://doi.org/10.1164/rccm.201110-1769OC|https://doi.org/10.1074/jbc.M111.302588|https://doi.org/10.1038/srep13985	30S ribosome	broad-spectrum antibiotic, tetracycline derivative; co-crystal (E. coli TetR), biochemical/genetic (S. pseudintermedius)	Strong	30S ribosome	translation	70S ribosome	CCO.C[C@@H]1[C@H]2[C@H](O)[C@H]3[C@H](N(C)C)C(=O)C(C(N)=O)C(=O)[C@@]3(O)C(=O)C2C(=O)c2c(O)cccc12
BRD-K01825150	54686904|73707446	Tigecycline	tetracycline|glycylcycline	https://go.drugbank.com/drugs/DB00560|https://doi.org/10.1128/aac.03112-15	30S ribosome	broad-spectrum antibiotic, tetracycline derivative; cryo-EM (human and yeast 80S ribosome, A. baumannii 30S ribosome) and co-crystal (E. coli TetR, E. coli 30S ribosome) and genetic (E. coli)	Strong	30S ribosome	translation	70S ribosome	CN(C)[C@H]1[C@@H]2C[C@@H]3Cc4c(cc(NC(=O)CNC(C)(C)C)c(O)c4C(=O)C3C(=O)[C@]2(O)C(=O)C(C(N)=O)C1=O)N(C)C
BRD-A70638330	90488914|56928061	Hygromycin B	aminoglycoside	https://doi.org/10.1038/s41594-023-01047-y|https://www.drugbank.ca/drugs/DB11520|https://doi.org/10.1099/13500872-140-1-133	30S ribosome	broad-spectrum antibiotic and common mycobacterial resistance vector selection marker; cryo-EM (E. coli 30S ribosome) and co-crystal (E. coli 30S ribosome) and biochemical (E. coli) and genetic (E. coli)	Strong	30S ribosome	translation	70S ribosome	CN[C@H]1C[C@@H](N)[C@H](O)C(O[C@@H]2O[C@H](CO)[C@H](O)[C@@H]3OC4(O[C@H]23)O[C@H]([C@@H](N)CO)[C@H](O)[C@@H](O)[C@H]4O)[C@@H]1O
BRD-K00005140	3000502|3000503	Capreomycin	aminoglycoside|tuberactinomycin	https://doi.org/10.1038/s41594-023-01047-y|https://go.drugbank.com/drugs/DB00314|https://doi.org/10.1038/231301a0|https://doi.org/10.1093/jac/dks497|https://doi.org/10.1038/nsmb.1755|https://doi.org/10.1128/aac.49.2.571-577.2005	30S ribosome	second-line antitubercular, viomycin derivative; cryo-EM (E. coli 30S ribosome and 50S ribosome interface) and co-crystal (T. thermophilus 30S ribosome and 50S ribosome interface) and genetics (Mtb tlyA) and biochemical (M. smeg)	Moderate	30S ribosome	translation	70S ribosome	C[C@H]1C(=O)N[C@H](C(=O)N/C(=C/NC(=O)N)/C(=O)N[C@H](C(=O)NC[C@@H](C(=O)N1)N)[C@H]2CCN=C(N2)N)CNC(=O)C[C@H](CCCN)N.C1CN=C(N[C@H]1[C@H]2C(=O)NC[C@@H](C(=O)N[C@H](C(=O)N[C@H](C(=O)N/C(=C/NC(=O)N)/C(=O)N2)CNC(=O)C[C@H](CCCN)N)CO)N)N
BRD-K11905747	15541	Spectinomycin	aminocyclitol	https://doi.org/10.1038/s41594-023-01047-y|https://doi.org/10.1038/srep13985|https://www.drugbank.ca/drugs/DB00919|https://doi.org/10.1038/s41586-021-03713-x|https://doi.org/10.1021/cb700100n|https://doi.org/10.1038/nm.3458|https://doi.org/10.1021/acsinfecdis.1c00213	30S ribosome	antibiotic; cryo-EM (E. coli 30S ribosome), co-crystal (E. coli 30S ribosome), genetic (E. coli)	Strong	30S ribosome	translation	70S ribosome	CN[C@@H]1[C@H](O)[C@H](NC)[C@H]2O[C@]3(O)[C@@H](O[C@H](C)CC3=O)O[C@@H]2[C@H]1O
BRD-K40939496	439318|71306482	Bekanamycin|Kanamycin B,(S)	aminoglycoside	https://go.drugbank.com/drugs/DB13673|https://doi.org/10.1111/j.1348-0421.1977.tb00294.x|https://doi.org/10.1074/jbc.M108810200|https://doi.org/10.1021/acs.biochem.5b00710	30S ribosome	antibiotic; biochemical (E. coli) and biochemical (Mtb rRNA A-site RNA hairpins)	Strong	30S ribosome	translation	70S ribosome	NC[C@H]1O[C@H](O[C@H]2[C@H](N)C[C@H](N)[C@@H](O[C@H]3O[C@H](CO)[C@@H](O)[C@H](N)[C@H]3O)[C@@H]2O)[C@H](N)[C@@H](O)[C@@H]1O
BRD-K71772032	36119	Sisomicin	aminoglycoside	https://www.drugbank.ca/drugs/DB12604|https://doi.org/10.1073/pnas.1105379108|https://doi.org/10.1021/bi3004473|https://doi.org/10.1002/cbic.201300359|https://doi.org/10.1021/acsinfecdis.5b00036	30S ribosome	antibiotic; co-crystal (T. thermophilus 30S ribosome) and biochemical (S. aureus); co-crystal (M. smeg Eis)	Strong	30S ribosome	translation	70S ribosome	CN[C@@H]1[C@@H](O)[C@@H](O[C@H]2[C@H](N)C[C@H](N)[C@@H](O[C@H]3OC(CN)=CC[C@H]3N)[C@@H]2O)OC[C@]1(C)O
BRD-K74759733	3037209	Isepamicin	aminoglycoside	https://go.drugbank.com/drugs/DB13540|https://doi.org/10.1128/aac.41.3.607	30S ribosome	broad-spectrum antibiotic, gentamicin and amikacin derivative; inferred from analog similarity to amikacin but analog-specific mechanistic evidence not extensively published in Mtb or other bacteria	Moderate	30S ribosome	translation	70S ribosome	CN[C@@H]1[C@@H](O)[C@@H](O[C@H]2[C@@H](C[C@H](N)[C@@H](O[C@H]3O[C@H](CN)[C@@H](O)[C@H](O)[C@H]3O)[C@@H]2O)NC(=O)[C@@H](O)CN)OC[C@]1(C)O
BRD-K88043978	37768	Amikacin	aminoglycoside	https://www.drugbank.ca/drugs/DB00479|https://doi.org/10.1128/aac.42.5.1295|https://doi.org/10.1016/j.str.2020.08.004|https://doi.org/10.1038/s41467-023-40416-5|https://doi.org/10.1073/pnas.0907925106|https://doi.org/10.1371/journal.pone.0033275|https://doi.org/10.1128/aac.49.2.571-577.2005|https://doi.org/10.1089/mdr.2011.0063|https://doi.org/10.1128/aac.49.8.3192-3197.2005	30S ribosome	broad-spectrum antibiotic; cryo-EM (A. baumannii 30S ribosome and E. coli 70S ribosome), co-crystal (T. thermophilus 70S ribosome), genetic (E. coli), biochemical (E. coli)	Strong	30S ribosome	translation	70S ribosome	NCC[C@H](O)C(=O)N[C@@H]1C[C@H](N)[C@@H](O[C@H]2O[C@H](CN)[C@@H](O)[C@H](O)[C@H]2O)[C@H](O)[C@H]1O[C@H]1O[C@H](CO)[C@@H](O)[C@H](N)[C@H]1O
BRD-M29626677	441306|129010008	Netilmicin|Netilmicin sulfate	aminoglycoside	https://www.drugbank.ca/drugs/DB00955|https://doi.org/10.1073/pnas.1105379108|https://doi.org/10.1021/bi3004473|https://doi.org/10.1074/jbc.M108810200|https://doi.org/10.1002/cbic.201300359|https://doi.org/10.1021/acsinfecdis.5b00036|https://doi.org/10.4065/74.5.519	30S ribosome	antibiotic, gentamicin and sisomycin derivative; biochemical (M. smeg), genetic (E. coli)	Strong	30S ribosome	translation	70S ribosome	CCN[C@@H]1C[C@H](N)[C@@H](O[C@H]2OC(CN)=CC[C@H]2N)[C@H](O)[C@H]1O[C@H]1OC[C@](C)(O)[C@H](NC)[C@H]1O.CCN[C@@H]1C[C@H](N)[C@@H](O[C@H]2OC(CN)=CC[C@H]2N)[C@H](O)[C@H]1O[C@H]1OC[C@](C)(O)[C@H](NC)[C@H]1O
BRD-M50166410	19649	Streptomycin	aminoglycoside	https://doi.org/10.1038/s41594-023-01047-y|https://www.drugbank.ca/drugs/DB01082|https://doi.org/10.1128/aac.38.2.228|https://doi.org/10.1128/aac.40.4.1024|https://doi.org/10.1128/aac.40.11.2452	30S ribosome	second-line antitubercular; cryo-EM (E. coli 30S ribosome), co-crystal (T. thermophilus 30S ribosome), genetic (Mtb)	Strong	30S ribosome	translation	70S ribosome	C[C@H]1[C@@]([C@H]([C@@H](O1)O[C@@H]2[C@H]([C@@H]([C@H]([C@@H]([C@H]2O)O)N=C(N)N)O)N=C(N)N)O[C@H]3[C@H]([C@@H]([C@H]([C@@H](O3)CO)O)O)NC)(C=O)O
BRD-A17411484	2581	Carprofen	2-arylpropanoic acid	https://doi.org/10.1136/bmjopen-2013-002672|https://www.drugbank.ca/drugs/DB00821|https://doi.org/10.1093/jac/dkaa307	30S ribosome|InfB	non-steroidal anti-inflammatory drug; HT-SPOTi assay in Mtb followed by bioinformatic/computational prediction to InfB (based on protein homology to COX1 and COX2 in humans), other authors have suggested pleiotropic mechanism/membrane potential disruption; COX1 and COX2 cyclooxygenase inhibitors in humans; previously reported active in H37Rv	Weak	30S ribosome|translation (initiation)	translation	70S ribosome	CC(C(O)=O)c1ccc2c(c1)[nH]c1ccc(Cl)cc21
BRD-A17655518	3672	Ibuprofen	2-arylpropanoic acid	https://doi.org/10.1136/bmjopen-2013-002672|https://www.drugbank.ca/drugs/DB01050|https://doi.org/10.1093/jac/dkaa307|https://doi.org/10.1093/jac/dkl486|https://doi.org/10.1093/infdis/jit152|https://doi.org/10.1038/s42003-019-0530-3	30S ribosome|InfB	non-steroidal anti-inflammatory drug; HT-SPOTi assay in Mtb followed by bioinformatic/computational prediction to InfB (based on protein homology to COX1 and COX2 in humans), other authors have suggested pleiotropic mechanism/membrane potential disruption; COX1 and COX2 cyclooxygenase inhibitors in humans; previously reported active in H37Rv	Weak	30S ribosome|translation (initiation)	translation	70S ribosome	CC(C)Cc1ccc(cc1)C(C)C(O)=O
BRD-K36007650	439530	Puromycin	aminonucleoside|aminoacyl‐tRNA analog	https://www.drugbank.ca/drugs/DB08437|https://doi.org/10.1038/sj.emboj.7601433|https://doi.org/10.1016/j.bcp.2006.03.006|https://doi.org/10.1016/j.csbj.2020.04.014|https://doi.org/10.1128/mbio.03469-22	30S ribosome|tRNA synthesis	antibiotic and antineoplastic agent; co-crystal (E. coli leucyl/phenylalanyl-tRNA-protein transferase) and genetic (Mtb Pth knockdown strain) and biochemical (Mtb peptidyl tRNA drop-off); previous reported activity in H37Rv	Moderate	30S ribosome|tRNA synthesis	translation	70S ribosome	COc1ccc(C[C@H](N)C(=O)N[C@@H]2[C@@H](CO)O[C@H]([C@@H]2O)n2cnc3c(ncnc23)N(C)C)cc1
BRD-K37130656	9875401	Rivaroxaban	oxazolidone	https://www.drugbank.ca/drugs/DB06228|https://doi.org/10.1007/7355_2017_15	50S ribosome	anticoagulant; mechanism inferred based on analog similarity to other oxazolidones but not specifically reported in Mtb or other bacteria; no previous activity reported in H37Rv	Weak	50S ribosome	translation	70S ribosome	Clc1ccc(s1)C(=O)NC[C@H]1CN(C(=O)O1)c1ccc(cc1)N1CCOCC1=O
BRD-K59436580	11234049	Tedizolid|DA-7157	oxazolidone	https://www.drugbank.ca/drugs/DB14569|https://doi.org/10.1021/acsptsci.0c00041|https://doi.org/10.1128/aac.00571-06|https://doi.org/10.1093/cid/ciy626|https://doi.org/10.1128/aac.01691-15|https://doi.org/10.3389/fphar.2020.616294|https://doi.org/10.1111/j.1749-6632.2011.06323.x|https://doi.org/10.1021/acsinfecdis.6b00051	50S ribosome	broad-spectrum antibiotic; cryo-EM (S. aureus 50S ribosome) and biochemical/genetic (enteric bacteria); previous reported activity in H37Rv	Strong	50S ribosome	translation	70S ribosome	Cn1nnc(n1)-c1ccc(cn1)-c1ccc(cc1F)N1C[C@H](CO)OC1=O
BRD-K66876909	441401	Linezolid	oxazolidone	https://www.drugbank.ca/drugs/DB00601|https://doi.org/10.1021/jm9509556|https://doi.org/10.1056/NEJMoa1201964|https://doi.org/10.1056/NEJMoa1901814|https://doi.org/10.1073/pnas.1517952112|https://doi.org/10.1038/s41594-022-00723-9	50S ribosome	broad-spectrum antibiotic; cryo-EM (S. aureus and E. coli 50S ribosome and human 39S mitoribosome), biochemical (E. coli), genetic (enteric bacteria and S. aureus); previous reported activity in H37Rv	Strong	50S ribosome	translation	70S ribosome	CC(=O)NC[C@H]1CN(C(=O)O1)c1ccc(N2CCOCC2)c(F)c1
BRD-K69553440	73180	(R)-Linezolid	oxazolidone	https://www.drugbank.ca/drugs/DB00601|https://doi.org/10.1021/jm9509556|https://doi.org/10.1056/NEJMoa1201964|https://doi.org/10.1056/NEJMoa1901814|https://doi.org/10.1073/pnas.1517952112|https://doi.org/10.1038/s41594-022-00723-9	50S ribosome	isomer of linezolid; based on linezolid: cryo-EM (S. aureus and E. coli 50S ribosome and human 39S mitoribosome), biochemical (E. coli), genetic (enteric bacteria and S. aureus); previous reported activity in H37Rv	Strong	50S ribosome	translation	70S ribosome	CC(=O)NC[C@@H]1CN(C(=O)O1)c1ccc(N2CCOCC2)c(F)c1
BRD-K86670086	465951	Sutezolid|PNU-100480	oxazolidone	https://www.drugbank.ca/drugs/DB11905|https://doi.org/10.1021/jm950956y|https://doi.org/10.1128/aac.01179-10|https://doi.org/10.1128/aac.43.5.1189|https://doi.org/10.1128/aac.02410-14	50S ribosome	antitubercular drug; based on more extensive structural biology and genetic studies of close analog linezolid	Moderate	50S ribosome	translation	70S ribosome	CC(=O)NC[C@H]1CN(C(=O)O1)c1ccc(N2CCSCC2)c(F)c1
BRD-K23586533	446598	Clindamycin	lincosamide	https://go.drugbank.com/drugs/DB01190|https://doi.org/10.1073/pnas.1007988107|https://doi.org/10.1038/s41594-023-01047-y|https://doi.org/10.1038/srep13985|https://doi.org/10.1128/aac.48.1.143-150.2004	50S ribosome	narrow spectrum antibiotic, lincomycin derivative; cryo-EM (E. coli and C. acnes 50S ribosome), co-crystal (E. coli ribosome); previous reported activity in H37Rv	Strong	50S ribosome	translation	70S ribosome	CCC[C@@H]1C[C@H](N(C)C1)C(=O)N[C@H]([C@H](C)Cl)[C@H]1O[C@H](SC)[C@H](O)[C@@H](O)[C@H]1O
BRD-K27771035	443385	Clindamycin Phosphate	lincosamide	https://go.drugbank.com/drugs/DB01190|https://doi.org/10.1073/pnas.1007988107|https://doi.org/10.1038/s41594-023-01047-y|https://doi.org/10.1038/srep13985|https://doi.org/10.1128/aac.48.1.143-150.2004	50S ribosome	narrow spectrum antibiotic, lincomycin derivative; cryo-EM (E. coli and C. acnes 50S ribosome), co-crystal (E. coli ribosome); previous reported activity in H37Rv	Strong	50S ribosome	translation	70S ribosome	CCC[C@@H]1C[C@H](N(C)C1)C(=O)N[C@H]([C@H](C)Cl)[C@H]1O[C@H](SC)[C@H](OP(O)(O)=O)[C@@H](O)[C@H]1O
BRD-K49384696	3000540	Lincomycin	lincosamide	https://www.drugbank.ca/drugs/DB01627|https://doi.org/10.1073/pnas.0505446102|https://doi.org/10.1038/s41594-023-01047-y|https://doi.org/10.1093/nar/gkx658	50S ribosome	narrow spectrum antibiotic; cryo-EM (E. coli and L. monocytogenes 50S ribosome), co-crystal (S. aureus ribosome), biochemical/genetic (enteric bacteria) and genetic (Mtb whiB7 KO strain); previous reported activity in H37Rv	Strong	50S ribosome	translation	70S ribosome	CCC[C@@H]1C[C@H](N(C)C1)C(=O)N[C@H]([C@@H](C)O)[C@H]1O[C@H](SC)[C@H](O)[C@@H](O)[C@H]1O
BRD-A03433762	5128452|5282169	Midecamycin	macrolide	https://www.drugbank.ca/drugs/DB13456|https://doi.org/10.1074/jbc.M111.302588	50S ribosome	broad-spectrum antibiotic; genetic (M. pneumonia) and docking, activity and mechanistic evidence not extensively studied in Mtb	Moderate	50S ribosome	translation	70S ribosome	CCC(=O)OC1C(C)OC(CC1(C)O)OC1C(C)OC(OC2C(CC=O)CC(C)C(O)C=CC=CCC(C)OC(=O)CC(OC(=O)CC)C2OC)C(O)C1N(C)C
BRD-A11805855	71306735|3002190	Telithromycin	macrolide|ketolide	https://www.drugbank.ca/drugs/DB00976|https://doi.org/10.1128/aac.49.4.1447-1454.2005|https://doi.org/10.1074/jbc.M505727200|https://doi.org/10.1128/aac.00474-11|https://doi.org/10.1038/s41467-021-23068-1	50S ribosome	broad-spectrum antibiotic, erythromycin derivative; co-crystal (E. coli and T. thermophilus 70S ribosome and S. aureus and H. marismortui 50S ribosome); previously reported inactive in H37Rv	Strong	50S ribosome	translation	70S ribosome	CCC1OC(=O)[C@H](C)C(=O)[C@H](C)[C@@H](O[C@@H]2OC(C)C[C@@H](C2O)N(C)C)C(C)(C[C@@H](C)C(=O)[C@H](C)[C@H]2N(CCCCn3cnc(c3)-c3cccnc3)C(=O)O[C@]12C)OC
BRD-A22164928	6419898|5289394	Spiramycin	macrolide	https://go.drugbank.com/drugs/DB06145	50S ribosome	broad-spectrum antibiotic; co-crystal (H. marismortui 50S ribosome); previously reported inactive in H37Rv	Strong	50S ribosome	translation	70S ribosome	CO[C@H]1[C@H](O)CC(=O)O[C@H](C)C\C=C\C=C\[C@H](OC2CCC(C(C)O2)N(C)C)[C@H](C)C[C@H](CC=O)[C@@H]1OC1OC(C)C(OC2CC(C)(O)C(O)C(C)O2)C(C1O)N(C)C
BRD-A39183045	44348866|202225	Troleandomycin	macrolide	https://www.drugbank.ca/drugs/DB13179|https://doi.org/10.1128/aac.00817-09	50S ribosome	broad-spectrum antibiotic, erythromycin derivative; co-crystal (H. marismortui 50S ribosome), biochemical/genetic (E. coli and D. radiodurans); previously reported inactive in H37Rv	Strong	50S ribosome	translation	70S ribosome	COC1CC(O[C@H]2[C@H](C)[C@@H](OC3OC(C)CC(C3OC(C)=O)N(C)C)[C@@H](C)C[C@]3(CO3)C(=O)[C@H](C)[C@@H](OC(C)=O)[C@@H](C)[C@@H](C)OC(=O)[C@@H]2C)OC(C)C1OC(C)=O
BRD-A96252257	19822|72493	Oleandomycin	macrolide	https://www.drugbank.ca/drugs/DB11442|https://doi.org/10.1074/jbc.M111.302588	50S ribosome	broad-spectrum antibiotic, erythromycin derivative; mechanistic evidence not extensively reported in Mtb or other bacteria; previously reported inactive in H37Rv	Moderate	50S ribosome	translation	70S ribosome	COC1CC(O[C@H]2[C@H](C)[C@@H](OC3OC(C)CC(C3O)N(C)C)[C@@H](C)C[C@]3(CO3)C(=O)[C@H](C)[C@@H](O)[C@@H](C)[C@@H](C)OC(=O)[C@@H]2C)OC(C)C1O
BRD-K32256160	25242512	Solithromycin	macrolide|ketolide|aminoglycoside	https://www.drugbank.ca/drugs/DB09308|https://doi.org/10.1111/j.1749-6632.2011.06323.x	50S ribosome	antibiotic; cryo-EM (E. coli and S. aureus 50S ribosome), co-crystal (E. coli 50S ribosome), biochemical (E. coli)	Strong	50S ribosome	translation	70S ribosome	CC[C@H]1OC(=O)[C@@](C)(F)C(=O)[C@H](C)[C@@H](O[C@@H]2O[C@H](C)C[C@@H]([C@H]2O)N(C)C)[C@@](C)(C[C@@H](C)C(=O)[C@H](C)[C@H]2N(CCCCn3cc(nn3)-c3cccc(N)c3)C(=O)O[C@]12C)OC
BRD-K36796419	5282521	Tilmicosin	macrolide	https://go.drugbank.com/drugs/DB11471|https://doi.org/10.1074/jbc.M111.302588	50S ribosome	antibiotic; genetic (Mtb whiB7 KO); previously reported active in H37Rv; mechanistic evidence not extensively studied in Mtb or other bacteria but inferred from macrolide	Moderate	50S ribosome	translation	70S ribosome	CC[C@H]1OC(=O)C[C@@H](O)[C@H](C)[C@@H](O[C@@H]2O[C@H](C)[C@@H](O)[C@H](N(C)C)[C@H]2O)[C@@H](CCN2C[C@@H](C)C[C@@H](C)C2)C[C@@H](C)C(=O)/C=C/C(C)=C/[C@@H]1CO[C@@H]1O[C@H](C)[C@@H](O)[C@@H](OC)[C@H]1OC
BRD-K37753391	5280440	Tylosin	macrolide	https://www.drugbank.ca/drugs/DB11475| https://doi.org/10.2210/pdb8G2C/pdb|https://doi.org/10.1016/s1097-2765(02)00570-1|https://doi.org/10.1074/jbc.M111.302588	50S ribosome	broad-spectrum antibiotic; co-crystal (T. thermophilus 70S ribosome and H. marismortui 50S ribosome), biochemical (E. coli), genetic (S. fradiae)	Strong	50S ribosome	translation	70S ribosome	CC[C@H]1OC(=O)C[C@@H](O)[C@H](C)[C@@H](O[C@@H]2O[C@H](C)[C@@H](O[C@H]3C[C@@](C)(O)[C@@H](O)[C@H](C)O3)[C@@H]([C@H]2O)N(C)C)[C@@H](CC=O)C[C@@H](C)C(=O)\C=C\C(C)=C\[C@@H]1CO[C@@H]1O[C@H](C)[C@@H](O)[C@@H](OC)[C@H]1OC
BRD-K38684403	5480431|6915744	(Z)-roxithromycin|Roxithromycin|Rulide	macrolide	https://www.drugbank.ca/drugs/DB00778|https://doi.org/10.1128/aac.39.5.1162|https://doi.org/10.1038/35101544|https://doi.org/10.1093/jac/40.6.885|https://doi.org/10.2217/fmb-2018-0207|https://doi.org/10.1074/jbc.M111.302588	50S ribosome	broad-spectrum antibiotic, erythromycin derivative; co-crystal (D. radiodurans 50S ribosome), biochemical (E. coli), genetic (E. coli)	Strong	50S ribosome	translation	70S ribosome	CC[C@H]1OC(=O)[C@H](C)[C@@H](O[C@H]2C[C@@](C)(OC)[C@@H](O)[C@H](C)O2)[C@H](C)[C@@H](O[C@@H]2O[C@H](C)C[C@@H]([C@H]2O)N(C)C)[C@](C)(O)C[C@@H](C)\C(=N/OCOCCOC)[C@H](C)[C@@H](O)[C@]1(C)O
BRD-K49668410	84029	Clarithromycin	macrolide	https://go.drugbank.com/drugs/DB01211|https://doi.org/10.1038/srep13985|https://doi.org/10.1128/aac.39.12.2827|https://doi.org/10.1128/aac.00264-06|https://doi.org/10.1128/aac.39.7.1542|https://doi.org/10.1128/aac.48.1.143-150.2004|https://doi.org/10.1073/pnas.0505446102|https://doi.org/10.1080/22221751.2021.2022439	50S ribosome	broad-spectrum antibiotic, erythromycin derivative; cryo-EM (Mtb 50S ribosome) and co-crystal (D. radiodurans 50S ribosome), biochemical (S. pneumoniae); previous reported activity in H37Rv	Strong	50S ribosome	translation	70S ribosome	CC[C@H]1OC(=O)[C@H](C)[C@@H](O[C@H]2C[C@@](C)(OC)[C@@H](O)[C@H](C)O2)[C@H](C)[C@@H](O[C@@H]2O[C@H](C)C[C@@H]([C@H]2O)N(C)C)[C@@](C)(C[C@@H](C)C(=O)[C@H](C)[C@@H](O)[C@]1(C)O)OC
BRD-K52756523	6473883	Dirithromycin	macrolide	https://www.drugbank.ca/drugs/DB00954|https://doi.org/10.1074/jbc.M111.302588|https://doi.org/10.1261/rna.073817.119|https://doi.org/10.1128/AAC.02266-18	50S ribosome	broad-spectrum antibiotic, erythromycin derivative; cryo-EM (E. coli 50S ribosome), co-crystal (T. thermophilus 70S ribosome), biochemical/genetic (enteric bacteria); previously reported active in H37Rv	Strong	50S ribosome	translation	70S ribosome	CC[C@H]1OC(=O)[C@H](C)[C@@H](O[C@H]2C[C@@](C)(OC)[C@@H](O)[C@H](C)O2)[C@H](C)[C@@H](O[C@@H]2O[C@H](C)C[C@@H]([C@H]2O)N(C)C)[C@](C)(O)C[C@@H](C)[C@@H]2N[C@@H](COCCOC)O[C@H]([C@H]2C)[C@]1(C)O
BRD-K74501079	447043	Azithromycin	macrolide	https://www.drugbank.ca/drugs/DB00207|https://doi.org/10.1128/aac.48.1.143-150.2004|https://doi.org/10.1128/aac.05546-11|https://doi.org/10.1172/JCI46095|https://doi.org/10.1093/jac/38.3.539|https://doi.org/10.1016/j.str.2017.03.007| https://doi.org/10.2210/pdb8E42/pdb	50S ribosome	broad-spectrum antibiotic, erythromycin derivative; cryo-EM (E. coli 50S ribosome), co-crystal (T. thermophilus 70S ribosome and H. marismortui 50S ribosome), biochemical (S. pneumoniae)	Strong	50S ribosome	translation	70S ribosome	CC[C@H]1OC(=O)[C@H](C)[C@@H](O[C@H]2C[C@@](C)(OC)[C@@H](O)[C@H](C)O2)[C@H](C)[C@@H](O[C@@H]2O[C@H](C)C[C@@H]([C@H]2O)N(C)C)[C@](C)(O)C[C@@H](C)CN(C)[C@H](C)[C@@H](O)[C@]1(C)O
BRD-A84854230	5388936	Virginiamycin S1	streptogramins	https://www.drugbank.ca/drugs/DB04805|https://doi.org/10.1016/j.cell.2005.02.005|https://doi.org/10.1038/s41586-020-2761-3	50S ribosome	antibiotic; cryo-EM (E. coli 50S ribosome), co-crystal (H. marismortui 50S ribosome), genetic (E.coli and H. marismortui); no previous activity reported/measured in H37Rv	Strong	50S ribosome	translation	70S ribosome	CC[C@H]1NC(=O)[C@@H](NC(=O)c2ncccc2O)[C@@H](C)OC(=O)C(NC(=O)[C@@H]2CC(=O)CCN2C(=O)[C@H](Cc2ccccc2)N(C)C(=O)[C@@H]2CCCN2C1=O)c1ccccc1
BRD-K01825145	3256|443953	Erythromycin Ethylsuccinate	macrolide	https://go.drugbank.com/drugs/DB00199|https://doi.org/10.1038/35101544	50S ribosome	broad-spectrum antibiotic, ethylsuccinate salt form of erythromycin; based on erythromycin: cryo-EM (M. smeg and S. aureus 50S ribosome), co-crystal (E. coli and T. thermophilus 70S ribosome and H. marismortui 50S ribosome), biochemical (E. coli)	Strong	50S ribosome	translation	70S ribosome	CCOC(=O)CCC(=O)OC1C(OC2C(C)C(OC3CC(C)(OC)C(O)C(C)O3)C(C)C(=O)OC(CC)C(C)(O)C(O)C(C)C(=O)C(C)CC2(C)O)OC(C)CC1N(C)C
BRD-K63550407	12560	Erythromycin	macrolide	https://go.drugbank.com/drugs/DB00199|https://doi.org/10.1038/35101544|https://doi.org/10.1128/aac.48.1.143-150.2004|https://doi.org/10.1073/pnas.0505446102|https://doi.org/10.1074/jbc.M505727200|https://doi.org/10.1128/aac.49.4.1447-1454.2005|https://doi.org/10.1016/j.str.2017.03.007|https://doi.org/10.1128/mbio.00659-23|https://doi.org/10.1007/s13238-017-0502-7|https://doi.org/10.1038/s41598-01…	50S ribosome	broad-spectrum antibiotic; cryo-EM (M. smeg and S. aureus 50S ribosome), co-crystal (E. coli and T. thermophilus 70S ribosome and H. marismortui 50S ribosome), biochemical (E. coli); previously reported active in H37Rv	Strong	50S ribosome	translation	70S ribosome	CC[C@H]1OC(=O)[C@H](C)[C@@H](O[C@H]2C[C@@](C)(OC)[C@@H](O)[C@H](C)O2)[C@H](C)[C@@H](O[C@@H]2O[C@H](C)C[C@@H]([C@H]2O)N(C)C)[C@](C)(O)C[C@@H](C)C(=O)[C@H](C)[C@@H](O)[C@]1(C)O
BRD-K08111712	5959	Chloramphenicol	amphenicol	https://www.drugbank.ca/drugs/DB00446|https://doi.org/10.1038/s41586-022-05255-2|https://doi.org/10.1038/s41594-022-00720-y|https://doi.org/10.1016/s0022-2836(03)00668-5|https://doi.org/10.1073/pnas.1008685107|https://doi.org/10.1073/pnas.1007988107|https://doi.org/10.1038/35101544|https://doi.org/10.7554/eLife.09684|https://doi.org/10.1073/pnas.0505446102|https://doi.org/10.1016/j.femsle.2004.09…	50S ribosome	broad-spectrum antibiotic; cryo-EM (M. smeg and M. pneumoniae 50S ribosome), co-crystal (E. coli and T. thermophilus 70S ribosome), biochemical (E. coli and S. aureus); previously reported active in H37Rv	Strong	50S ribosome	translation	70S ribosome	OC[C@@H](NC(=O)C(Cl)Cl)[C@H](O)c1ccc(cc1)[N+]([O-])=O
BRD-K11298197	114811	Florfenicol	amphenicol	https://www.drugbank.ca/drugs/DB11413|https://doi.org/10.1371/journal.pone.0213713|https://doi.org/10.1074/jbc.M111.302588|https://doi.org/10.1128/aac.00853-09	50S ribosome	antibiotic, chloramphenicol derivative; biochemical (S. aureus), genetic (M. bovis BCG rpsI), and further mechanistic evidence inferred from chloramphenicol; previously reported active in H37Rv	Moderate	50S ribosome	translation	70S ribosome	CS(=O)(=O)c1ccc(cc1)[C@@H](O)[C@@H](CF)NC(=O)C(Cl)Cl
BRD-K79711234	27200	Thiamphenicol	amphenicol	https://go.drugbank.com/drugs/DB08621|https://doi.org/10.1371/journal.pone.0213713|https://doi.org/10.1128/aac.00853-09|https://doi.org/10.1093/jac/26.3.307	50S ribosome	broad-spectrum antibiotic, chloramphenicol derivative; biochemical (cell-free translation systems) and further mechanistic evidence inferred from chloramphenicol; previous activity reported in H37Rv	Moderate	50S ribosome	translation	70S ribosome	CS(=O)(=O)c1ccc(cc1)[C@@H](O)[C@@H](CO)NC(=O)C(Cl)Cl
BRD-A43748923	15922406|9886081	Pleuromutilin|Drosophilin B	pleuromutilin	https://doi.org/10.1039/C1SC00116G|https://doi.org/10.3390/ph3071988|https://doi.org/10.1074/jbc.M111.302588|https://doi.org/10.1016/j.bmcl.2015.02.023|https://doi.org/10.1016/j.bmc.2018.07.034|https://doi.org/10.3390/molecules28124628	50S ribosome	natural product antibacterial; mechanistic evidence not directly, extensively reported in Mtb and other bacteria, inferred from retapamulin and other pleuromutilins; previously reported activity in Mtb	Moderate	50S ribosome	translation	70S ribosome	CC1CC[C@@]23CCC(=O)[C@H]2[C@@]1(C)[C@@H](C[C@@](C)(C=C)[C@@H](O)[C@@H]3C)OC(=O)CO
BRD-A19584055	6918462	Retapamulin|Altabax	pleuromutilin	https://doi.org/10.1038/s41594-023-01047-y|https://www.drugbank.ca/drugs/DB01256|https://doi.org/10.1074/jbc.M111.302588|https://doi.org/10.7554/eLife.73980|https://doi.org/10.1080/07391102.2023.2279699	50S ribosome	antibiotic, pleuromutilin derivative; cryo-EM (E. coli 50S ribosome), co-crystal (D. radiodurans 50S ribosome), biochemical (E. coli), genetic (S. aureus) and genetic (Mtb whiB7 KO strain)	Strong	50S ribosome	translation	70S ribosome	C[C@@H]1CC[C@@]23CCC(=O)[C@H]2[C@]1(C)[C@@H](C[C@@](C)(C=C)[C@@H](O)[C@@H]3C)OC(=O)CSC1C[C@@H]2CC[C@H](C1)N2C
BRD-K22938173	9850878	Valnemulin	pleuromutilin	https://doi.org/10.1136/vr.148.13.399|https://doi.org/10.1093/jac/dku457|https://doi.org/10.1021/acschembio.7b00468	50S ribosome	antibacterial, pleuromutilin derivative; biochemical (E. coli) and further mechanistic evidence inferred from retapamulin; previously reported active in H37Rv	Moderate	50S ribosome	translation	70S ribosome	CC(C)[C@@H](N)C(=O)NCC(C)(C)SCC(=O)O[C@@H]1C[C@@](C)(C=C)[C@@H](O)[C@H](C)[C@]23CCC(=O)[C@H]2[C@@]1(C)[C@H](C)CC3
BRD-K33127883	16072188	Azamulin	pleuromutilin	https://doi.org/10.1016/j.jbc.2022.101909|https://doi.org/10.1021/jm8000136|https://doi.org/10.1021/jm500374c|https://doi.org/10.1021/jm501552x|https://doi.org/10.1124/dmd.32.1.105	50S ribosome	antibacterial, pleuromutilin derivative; activity and docking (S. aureus and E. coli) and further mechanistic evidence inferred from retapamulin	Moderate	50S ribosome	translation	70S ribosome	CC[C@]1(C)C[C@@H](OC(=O)CSc2nnc(N)[nH]2)[C@@]2(C)[C@@H]3C(=O)CC[C@@]3(CC[C@H]2C)[C@@H](C)[C@@H]1O
BRD-K21656677	4128171	KKL-35|4-chloro-N-(5-(4-fluorophenyl)-1,3,4-oxadiazol-2-yl)benzamide	1,3,4-oxadiazole benzamide	https://doi.org/10.1021/acsinfecdis.7b00028|https://doi.org/10.1128/aac.01459-17|https://doi.org/10.1002/cmdc.201200428|https://doi.org/10.1073/pnas.1302816110|https://doi.org/10.1128/aac.03089-15	50S ribosome	biochemical (analog KKL-2098 - M. smeg intracellular photoaffinity labeling and click bioconjugation for helix 89 of the 23S rRNA) and molecular docking (T. thermophilus 50S ribosome) but negative, follow-up results for trans-translation activity in L. pneumophila and authors suggest mode of action remains to be identified; previous reported activity in H37Rv	Weak	50S ribosome	translation	70S ribosome	Fc1ccc(cc1)-c1nnc(NC(=O)c2ccc(Cl)cc2)o1
BRD-K74722711	4464310	KKL-40|N-(5-(4-fluorophenyl)-1,3,4-oxadiazol-2-yl)-3-(trifluoromethyl)benzamide	1,3,4-oxadiazole benzamide	https://doi.org/10.1021/acsinfecdis.7b00028|https://doi.org/10.1128/aac.01459-17|https://doi.org/10.1128/aac.03089-15|https://doi.org/10.1128/aac.02362-18	50S ribosome	biochemical (analog KKL-2098 - M. smeg intracellular photoaffinity labeling and click bioconjugation for helix 89 of the 23S rRNA) and molecular docking (analog KKL-35 - T. thermophilus 50S ribosome) but analog KKL-35 had negative, follow-up results for trans-translation activity in L. pneumophila and authors suggest mode of action remains to be identified; previous reported activity in H37Rv	Weak	50S ribosome	translation	70S ribosome	Fc1ccc(cc1)-c1nnc(NC(=O)c2cccc(C(F)(F)F)c2)o1
BRD-K78355918	3000226	Fusidic Acid	steroid antibiotic	https://www.drugbank.ca/drugs/DB02703|https://doi.org/10.1016/j.tube.2020.101920|https://doi.org/10.1021/acsinfecdis.9b00208|https://doi.org/10.1021/acsinfecdis.9b00405|https://doi.org/10.1021/acsinfecdis.1c00195|https://doi.org/10.1016/j.cell.2014.11.049|https://doi.org/10.1038/s41586-021-03713-x|https://doi.org/10.1126/science.1179709	50S ribosome|FusA1	antibiotic; cryo-EM (E. coli 70S ribosome with S. aureus EF-G and S. aureus 70S ribosome with EF-G), co-crystal (T. thermophilus 70S ribosome with EF-G), genetic (Mtb and S. aureus); previously reported active in H37Rv	Strong	50S ribosome|translation (EF-G)	translation	70S ribosome	C[C@@H]1[C@H](O)CC[C@@]2(C)[C@H]1CC[C@@]1(C)[C@H]2[C@H](O)C[C@@H]2[C@]1(C)C[C@H](OC(C)=O)\C2=C(\CCC=C(C)C)C(O)=O
BRD-A88442245	3000226|5353638	Fusidic Acid|(2E)-2-[(17E)-16-(acetyloxy)-3,11-dihydroxy-4,8,10,14-tetramethylgonan-17-ylidene]-6-methylhept-5-enoic acid	steroid antibiotic	https://www.drugbank.ca/drugs/DB02703|https://doi.org/10.1016/j.tube.2020.101920|https://doi.org/10.1021/acsinfecdis.9b00208|https://doi.org/10.1021/acsinfecdis.9b00405|https://doi.org/10.1021/acsinfecdis.1c00195|https://doi.org/10.1016/j.cell.2014.11.049|https://doi.org/10.1038/s41586-021-03713-x|https://doi.org/10.1126/science.1179709	50S ribosome|FusA1	antibiotic; cryo-EM (E. coli 70S ribosome with S. aureus EF-G and S. aureus 70S ribosome with EF-G), co-crystal (T. thermophilus 70S ribosome with EF-G), genetic (Mtb and S. aureus); previously reported active in H37Rv	Strong	50S ribosome|translation (EF-G)	translation	70S ribosome	CC(=O)OC1CC2(C)C(CC(O)C3C4(C)CCC(O)C(C)C4CCC32C)/C1=C(/CCC=C(C)C)C(=O)O
BRD-K20683639	1332698	(E)-1-(5-(2,4-dichlorobenzylidene)-4-oxo-4,5-dihydrothiazol-2-yl)piperidine-4-carboxamide		https://doi.org/10.1371/journal.pone.0113568|https://doi.org/10.1371/journal.pone.0075245	tRNA synthesis	genetic (Mtb aspS and M. bovis BCG aspS and M. bovis and M. smeg aspS overexpression strains), biochemical (Mtb-AspS), docking (M. smeg AspS); previously reported activity in H37Rv	Strong	tRNA synthesis	translation	tRNA synthesis	NC(=O)C1CCN(C2=NC(=O)/C(=C\c3ccc(Cl)cc3Cl)S2)CC1
BRD-K13447729	396090	3,4-dihydro-2H-chromeno[2',3':4,5]pyrimido[2,1-b][1,3]thiazine-6,7-dione		https://doi.org/10.1242/dmm.049145	tRNA synthesis	genetic (analog TBA161-C for Mtb and M. marinum aspS and mutated aspS gene overexpression strains), docking (analog TBA161-C for Mtb-AspS); previously reported activity in H37Rv	Moderate	tRNA synthesis	translation	tRNA synthesis	O=c1n2c(nc3oc4ccccc4c(=O)c13)SCCC2
BRD-K15262564	446596	Mupirocin|Pseudomonic acid A		https://pubs.acs.org/doi/10.1021/bi9603027|https://doi.org/10.1042/bj1760305|https://doi.org/10.1080/15476286.2017.1397262|https://www.drugbank.ca/drugs/DB00410	tRNA synthesis	broad-spectrum antibiotic; co-crystal (P. megaterium isoleucyl-tRNA synthetase 1 and 2 and H. pylori isoleucyl-tRNA synthetase), biochemical/genetic (S. aureus and E. coli) but Mtb IleS reported resistant to Pseudomonic acid A (Mupirocin); previously reported inactive in H37Rv	Weak	tRNA synthesis	translation	tRNA synthesis	C[C@H](O)[C@H](C)[C@@H]1O[C@H]1C[C@H]1CO[C@@H](C\C(C)=C\C(=O)OCCCCCCCCC(O)=O)[C@H](O)[C@@H]1O
BRD-K76713213	11499245	Tavaborole|AN-2690	oxaborole	https://doi.org/10.7547/16-154|https://doi.org/10.1126/science.1142189|https://doi.org/10.1016/j.jmb.2009.04.073|https://doi.org/10.1038/nsmb.2317|https://doi.org/10.1128/aac.02058-12|https://doi.org/10.1021/jacs.2c04808|https://doi.org/10.1128/aac.02324-20|https://www.drugbank.ca/drugs/DB09041	tRNA synthesis	antifungal; co-crystal (T. thermophilus LeuRS and C. albicans LeuRS with analog AN3018), genetic (T. rubrum and S. cerevisiae), biochemical (S. cerevisiae); activity not previously measured/reported in H37Rv	Moderate	tRNA synthesis	translation	tRNA synthesis	OB1OCc2cc(F)ccc12
BRD-K03924778	135889655	4-{[4-(4-bromo-phenyl)-thiazol-2-yl]hydrazonomethyl}-2-methoxy-6-nitro-phenol		https://doi.org/10.1016/j.bmc.2016.01.028|https://doi.org/10.1039/C9MD00347A	tRNA synthesis	docking (Mtb LeuRS with T. thermophilus LeuRS as homology modeling template) and biochemical (non-whole-cell; Mtb-LeuRS); previously reported active in H37Rv	Weak	tRNA synthesis	translation	tRNA synthesis	COc1cc(cc(c1O)[N+]([O-])=O)\C=N/Nc1nc(cs1)-c1ccc(Br)cc1
