# Supplementary material for: Reference-based chemical-genetic interaction profiling to elucidate small molecule mechanism of action in Mycobacterium tuberculosis
Source: Nat Commun. 2025 Nov 3;16:9673. doi: 10.1038/s41467-025-64662-x (PMC12583738; doi:10.1038/s41467-025-64662-x)
Supplement: Supplementary file 4 — Supplementary Data 2 [file 41467_2025_64662_MOESM4_ESM.xlsx]

## Sheet: strains and baseline doublings
Strain label	Strain name	Gene	H37Rv locus	TetON promoter	Transcriptional control	Minimum number of doublings	Median number of doublings	Mean number of doublings	Standard deviation in number of doublings	Maximum number of doublings	Number of screens included in strain pool	Strain category	Strain used in PCL analysis
acn	Rv1475c-TetOn 1.1	acn	Rv1475c	1		4.5277	5.44444	5.39245	0.507199	5.96438	6	Used in PCL analysis	yes
pgsA3	pgsA3-TetOn18	pgsA3	Rv2746c	18		5.33665	5.33665	5.33665	NA	5.33665	1	Excluded - not in all screening waves
dapF	dapF-FLAG-tetOn-1	dapF	Rv2726c	1		4.62343	5.33178	5.31576	0.583034	6.07906	6	Used in PCL analysis	yes
aspS	aspS-FLAG-tetOn-1	aspS	Rv2572c	1		4.57276	5.34122	5.26787	0.364908	5.61002	6	Used in PCL analysis	yes
Rv2228c	Rv2228c-_DAS #3	Rv2228c	Rv2228c	-		4.128	5.43241	5.25626	0.633609	5.80849	6	Used in PCL analysis	yes
rne	rne-DAS_3296 #1	rne	Rv2444c	-		4.00765	5.2792	5.20246	0.705983	6.0029	6	Used in PCL analysis	yes
glf	glf-Flag-Das-tetON-10	glf	Rv3809c	10		4.06683	5.36375	5.19359	0.72081	6.06068	6	Used in PCL analysis	yes
Rv3722c	Rv3722c::FLAG-DAS Giles::pTetON-18_sspB	Rv3722c	Rv3722c	18		4.0767	5.0638	5.13616	0.689407	6.18766	6	Used in PCL analysis	yes
Rv3910	Rv3910-TetOn18	Rv3910	Rv3910	18		4.02082	5.00265	5.10261	0.895366	6.44194	5	Excluded - not in all screening waves
dnaG	Rv2343c (dnaG)_Flag/DAS + pTetON-1 sspB	dnaG	Rv2343c	1		4.32429	4.99621	5.09563	0.546982	5.96206	6	Used in PCL analysis	yes
rpiB	Rv2465c_TetOn18.1	rpiB	Rv2465c	18		5.08485	5.08485	5.08485	NA	5.08485	1	Excluded - not in all screening waves
lpqF	LpqF_DAS_2420 #1	lpqF	Rv3593	-		3.88137	5.20189	5.08184	0.629529	5.67207	6	Used in PCL analysis	yes
Rv0225	Rv0225-Rv0225_teton2.1	Rv0225	Rv0225	2		4.25429	5.01072	5.05833	0.567681	6.03152	6	Used in PCL analysis	yes
menH	menH-tetOn-6.1	menH	Rv0558	6		4.09062	5.09287	5.05659	0.696455	5.96399	6	Used in PCL analysis	yes
accA2	accA2_DAS_10797 #1	accA2	Rv0973c	-		4.00435	5.21832	5.0049	0.536797	5.42704	6	Used in PCL analysis	yes
Rv3791	Rv3791_TetOn18.3	dprE2	Rv3791	18		4.98634	4.98634	4.98634	NA	4.98634	1	Excluded - not in all screening waves
accD2	accD2_DAS_6886 #1	accD2	Rv0974c	-		3.99726	5.12541	4.98244	0.560314	5.68413	6	Used in PCL analysis	yes
lipA	lipA-FLAG-tetOn-10	lipA	Rv2218	10		4.1899	4.93704	4.9618	0.497589	5.59925	6	Used in PCL analysis	yes
mtrB	mtrB-DAS_8684 #3	mtrB	Rv3245c	-		3.97635	5.12833	4.93238	0.536306	5.36391	6	Used in PCL analysis	yes
Rv0472c	H37RvMA::Rv0472c-FLAG/DAS+pTetON-18 sspB	Rv0472c	Rv0472c	18		4.92787	4.92787	4.92787	NA	4.92787	1	Excluded - not in all screening waves
mmpL2	mmpl2-tetOn-6.2	mmpL2	Rv0507	6		3.98343	5.18479	4.90331	0.719305	5.5997	6	Used in PCL analysis	yes
hadB	Rv0636-hadB_TetOn2.1	hadB	Rv0636	2		3.77511	5.03001	4.87201	0.643251	5.5774	6	Used in PCL analysis	yes
wbbL1	H37RvMA::Rv3265c(wbbL1)-FLAG/DAS+pTetON-18 sspB	wbbL1	Rv3265c	18		4.87163	4.87163	4.87163	NA	4.87163	1	Excluded - not in all screening waves
pyrC	pyrC-Flag-Das-tetON-1	pyrC	Rv1381	1		4.11557	4.86022	4.86308	0.506531	5.55958	6	Used in PCL analysis	yes
fas	fas-TetOn 10.1	fas	Rv2524c	10		4.06487	4.96842	4.85634	0.540552	5.51047	6	Used in PCL analysis	yes
prrB	Rv0902c-prrB-TetOn1.1	prrB	Rv0902c	1		3.8488	5.07781	4.83058	0.552193	5.27801	6	Used in PCL analysis	yes
truA	H37RvMA::Rv3455c(truA)-FLAG/DAS+pTetON-18 sspB	truA	Rv3455c	18		4.8241	4.8241	4.8241	NA	4.8241	1	Excluded - not in all screening waves
aspB	aspB TetOn 18.1	aspB	Rv3565	18		3.68474	5.11891	4.82311	0.678729	5.53317	6	Used in PCL analysis	yes
Rv1697	Rv1697-Rv1697_TetOn6.1	Rv1697	Rv1697	6		4.31941	4.76168	4.81798	0.353079	5.31048	6	Used in PCL analysis	yes
desA1	desA1-TetOn10.1	desA1	Rv0824c	10		4.07069	4.87356	4.81222	0.624679	5.69498	6	Used in PCL analysis	yes
mraY	H37RvMA::Rv2156c(mraY)-FLAG/DAS+pTetON-18 sspB	murX	Rv2156c	18		4.80286	4.80286	4.80286	NA	4.80286	1	Excluded - not in all screening waves
iscS	icsS-TetOn 2.3	iscS	Rv3025c	2		4.02001	4.7172	4.79778	0.703198	5.76808	6	Used in PCL analysis	yes
pmmA	Rv3257c_Flag/DAS + pTetON-18 sspB	pmmA	Rv3257c	18		3.68577	4.88771	4.79679	0.654356	5.56858	6	Used in PCL analysis	yes
fadE19	fadE19-DAS_11176 #1	fadE19	Rv2500c	-		3.75004	4.82136	4.78607	0.667498	5.58852	6	Used in PCL analysis	yes
ppnK	Rv1695-ppnK-TetOn6.1	ppnK	Rv1695	6		3.75787	4.7959	4.77815	0.749581	5.89051	6	Used in PCL analysis	yes
Rv2611c	H37RvMA::Rv2611c-FLAG/DAS+pTetON-10 sspB	Rv2611c	Rv2611c	10		3.25184	5.09527	4.76835	0.804775	5.39543	6	Used in PCL analysis	yes
oxcA	oxcA_DAS_1775 #1	oxcA	Rv0118c	-		3.86903	4.71623	4.76393	0.570426	5.57162	6	Used in PCL analysis	yes
fusA1	Rv0684(fusA1)::FLAG-DAS Giles::pTetON-18_sspB	fusA1	Rv0684	18		3.80896	4.93982	4.75599	0.542887	5.26025	6	Used in PCL analysis	yes
pgsA2	Rv1822-pgsA2-Teton6.1	pgsA2	Rv1822	6		3.81018	5.06585	4.74962	0.723432	5.51722	6	Used in PCL analysis	yes
H37RvBC08	BC08	NA	NA	-		3.71656	4.90888	4.74615	0.513503	5.13375	6	Used in PCL analysis	yes
ilvC	ilvC-TetOn 10.1	ilvC	Rv3001c	10		3.88455	4.78314	4.7303	0.571584	5.32608	6	Used in PCL analysis	yes
Rv3603c	H37RvMA::Rv3603c-FLAG/DAS+pTetON-18 sspB	Rv3603c	Rv3603c	18		4.7241	4.7241	4.7241	NA	4.7241	1	Excluded - not in all screening waves
gpsI	gpsI-TetOn6.1	gpsI	Rv2783c	6		3.69029	4.9367	4.7152	0.679978	5.42167	6	Used in PCL analysis	yes
Rv3802c	Rv3802c-_TetON18.1	Rv3802c	Rv3802c	18		4.71406	4.71406	4.71406	NA	4.71406	1	Excluded - not in all screening waves
dnaK	Rv0350 (dnaK)_Flag/DAS +pTetON-10 sspB	dnaK	Rv0350	10		3.65772	4.64592	4.71111	0.747337	5.96142	6	Used in PCL analysis	yes
leuB	leuB-TetOn 6.1	leuB	Rv2995c	6		3.6588	4.84451	4.70779	0.615737	5.44046	6	Used in PCL analysis	yes
manA	Rv3255c (manA)_flag/DAS +pTetON-18_sspB	manA	Rv3255c	18		4.17628	4.57156	4.70503	0.557967	5.54266	6	Used in PCL analysis	yes
Rv0260c	Rv0260c-tetOn-18.2	Rv0260c	Rv0260c	18		3.795	4.77634	4.69762	0.556762	5.30633	6	Used in PCL analysis	yes
Rv2971	Rv2971-FLAG/DAS+pTetON-10 sspB	Rv2971	Rv2971	10		4.14485	4.61964	4.68419	0.451304	5.44349	6	Used in PCL analysis	yes
kasB	kasB-TetOn 10.2	kasB	Rv2246	10		3.77098	4.80681	4.66367	0.65475	5.55202	6	Used in PCL analysis	yes
menA	Rv0534c-menA-TetOn18.1	menA	Rv0534c	18		3.74858	4.64561	4.64588	0.559661	5.43412	6	Used in PCL analysis	yes
lipB	lipB-tetOn18.1	lipB	Rv2217	18		3.6947	4.74375	4.64366	0.605088	5.46299	6	Used in PCL analysis	yes
Rv0289	Rv0289-TetOn 18.1	espG3	Rv0289	18		3.61695	4.68039	4.63815	0.561164	5.14231	6	Used in PCL analysis	yes
rhlE	rhlE-Flag-Das-tetON-6	rhlE	Rv3211	6		4.62891	4.62891	4.62891	NA	4.62891	1	Excluded - not in all screening waves
rplQ	H37RvMA::Rv3456c(rplQ)-FLAG/DAS+pTetON-18 sspB	rplQ	Rv3456c	18		4.61632	4.61632	4.61632	NA	4.61632	1	Excluded - not in all screening waves
rnc	rnc-DAS_1507#1	rnc	Rv2925c	-		3.43367	4.79349	4.61614	0.625201	5.17165	6	Used in PCL analysis	yes
asnB	Rv2201-TetOn 10.1	asnB	Rv2201	10		4.05317	4.52946	4.60324	0.544223	5.45732	6	Used in PCL analysis	yes
sucC	sucC-tetOn 18.2	sucC	Rv0951	18		3.64028	4.61139	4.60315	0.581976	5.37748	6	Used in PCL analysis	yes
gcvB	Rv1832-TetOn 18.3	gcvB	Rv1832	18		3.69492	4.59278	4.60293	0.601736	5.54506	6	Used in PCL analysis	yes
galU	galU-TetOn18	galU	Rv0993	18		3.82788	4.67182	4.59555	0.812393	5.86094	5	Excluded - not in all screening waves
Rv0525	Rv0525-TetOn18.1	Rv0525	Rv0525	18		3.95513	4.55979	4.57723	0.410167	5.03953	6	Used in PCL analysis	yes
rfe	H37RvMA::Rv1302(rfe)-FLAG/DAS + pTetON-1 sspB	rfe	Rv1302	1		3.34211	4.78526	4.57265	0.758524	5.27658	6	Used in PCL analysis	yes
pstP	pstP-tetOn10	pstP	Rv0018c	10		0.0738929	5.52387	4.56718	2.3002	6.18299	6	Excluded - slow growth (less than 1 doubling in a screening wave)
mptA	mpta-TetOn10.2	mptA	Rv2174	10		3.81905	4.65518	4.55694	0.375378	4.84238	6	Used in PCL analysis	yes
mapB	mapB-tetOn18.1	mapB	Rv2861c	18		3.48607	4.71477	4.55317	0.5768	5.13863	6	Used in PCL analysis	yes
hisC1	Rv1699-hisC1-TetOn 10.1	hisC1	Rv1600	10		3.49595	4.51718	4.55293	0.718893	5.39649	6	Used in PCL analysis	yes
Rv1836c	Rv1836c-TetOn 18.1	Rv1836c	Rv1836c	18		3.78448	4.5255	4.54863	0.544858	5.47284	6	Used in PCL analysis	yes
Rv3267	Rv3267-FLAG-tetOn-10	Rv3267	Rv3267	10		3.53667	4.75148	4.54839	0.570439	5.0675	6	Used in PCL analysis	yes
pra	Rv1078-TetOn 6.1	pra	Rv1078	6		3.45932	4.70255	4.54554	0.646743	5.23866	6	Used in PCL analysis	yes
ispF	ispF-TetOn18	ispF	Rv3581c	18		3.79802	4.6823	4.54302	0.756872	5.65794	5	Excluded - not in all screening waves
Rv0810c	Rv0810c_DAS #1	Rv0810c	Rv0810c	-		4.52623	4.52623	4.52623	NA	4.52623	1	Excluded - not in all screening waves
hisF	Rv1605-hisF-TetOn10.1	hisF	Rv1605	10		3.31572	4.75399	4.52286	0.685904	5.31899	6	Used in PCL analysis	yes
wag31	wag31-Flag-DAS-tetON-6	wag31	Rv2145c	6		3.68718	4.60608	4.5053	0.443287	4.96034	6	Used in PCL analysis	yes
Rv0224c	Rv0224c::FLAG-DAS Giles::pTetON-10_sspB	Rv0224c	Rv0224c	10		3.31946	4.53599	4.50246	0.761045	5.61402	6	Used in PCL analysis	yes
Rv2509	Rv2509_TetOn18.1	Rv2509	Rv2509	18		3.72807	4.58954	4.49511	0.532885	5.19512	5	Excluded - not in all screening waves
rpoZ	Rv1390-rpoZ_DAS #1	rpoZ	Rv1390	-		3.2739	4.76929	4.48394	0.612007	4.86597	6	Used in PCL analysis	yes
H37RvBC06	BC06	NA	NA	-		3.69811	4.55659	4.48367	0.437716	4.96149	6	Used in PCL analysis	yes
murG	murG-tetOn18	murG	Rv2153c	18		3.54708	4.56875	4.48298	0.496105	4.89324	6	Used in PCL analysis	yes
leuA	leuA-TetOn 18.1	leuA	Rv3710	18		3.44918	4.57909	4.47882	0.539328	5.0067	6	Used in PCL analysis	yes
aroF	Rv2540c-TetOn 18.1	aroF	Rv2540c	18		3.39424	4.64803	4.47707	0.573837	4.93246	6	Used in PCL analysis	yes
Rv2794c	Rv2794c_TetOn10.1	pptT	Rv2794c	10		4.47681	4.47681	4.47681	NA	4.47681	1	Excluded - not in all screening waves
Rv1828	Rv1828-Rv1828_10.1	Rv1828	Rv1828	10		3.37761	4.64708	4.47398	0.588592	5.0588	6	Used in PCL analysis	yes
nusA	nusA-TetOn 18.1	nusA	Rv2841c	18		3.57918	4.63048	4.47269	0.519978	5.00175	6	Used in PCL analysis	yes
atpH	Rv1307-atpH-TetOn18.1	atpH	Rv1307	18		3.5401	4.49762	4.46642	0.542294	5.10826	6	Used in PCL analysis	yes
rpsE	Rv0721 (rpsE) -FLAG/DAS+pTetON-10 sspB	rpsE	Rv0721	10		3.66285	4.56987	4.46541	0.537626	5.18116	6	Used in PCL analysis	yes
guaB2	guaB2-Flag-DAS-tetON-6	guaB2	Rv3411c	6		3.67017	4.54408	4.46436	0.50177	5.00944	6	Used in PCL analysis	yes
cysT	cysT-Flag-DAS-tetON-18	cysT	Rv2399c	18		3.60014	4.52303	4.46222	0.517946	5.00134	6	Used in PCL analysis	yes
Rv3627c	H37RvMA::Rv3627c-FLAG/DAS+pTetON-18 sspB	Rv3627c	Rv3627c	18		4.45908	4.45908	4.45908	NA	4.45908	1	Excluded - not in all screening waves
serB2	Rv3042c_TetOn6	serB2	Rv3042c	6		4.45805	4.45805	4.45805	NA	4.45805	1	Excluded - not in all screening waves
fadD32	fadD32-tetOn-6.1	fadD32	Rv3801c	6		3.58257	4.55988	4.45684	0.538493	5.12785	6	Used in PCL analysis	yes
fabD	Rv2243-fabD_teton1.1	fabD	Rv2243	1		3.59397	4.39797	4.45683	0.588891	5.3969	6	Used in PCL analysis	yes
Rv2190c	Rv2190c-TetOn 18.1	Rv2190c	Rv2190c	18		3.81022	4.46487	4.45586	0.531163	5.01115	6	Used in PCL analysis	yes
gyrA	gyrA-FLAG-tetOn-10	gyrA	Rv0006	10		3.80548	4.5695	4.44408	0.355778	4.75337	6	Used in PCL analysis	yes
embC	Rv3793 (embC)_flag/DAS +pTetON-18_sspB	embC	Rv3793	18		3.76817	4.54757	4.44107	0.558832	5.097	6	Used in PCL analysis	yes
Rv3587c	Rv3587c_TetOn18.1	Rv3587c	Rv3587c	18		3.50833	4.59399	4.44006	0.528575	4.97231	6	Used in PCL analysis	yes
fadD7	fadD7-TetOn 6.1	fadD7	Rv0119	6		3.5229	4.541	4.43695	0.739146	5.33669	6	Used in PCL analysis	yes
pirG	pirG-Flag-DAS-tetON-18	pirG	Rv3810	18		3.59639	4.4618	4.436	0.597766	5.35607	6	Used in PCL analysis	yes
mmpL12	Rv1522c (mmpL12)::FLAG-DAS Giles::pTetON-18_sspB	mmpL12	Rv1522c	18		3.37903	4.61369	4.43598	0.643506	5.20372	6	Used in PCL analysis	yes
aftA	Rv3792 (aftA)_Flag/DAS + pTetON-10 sspB	aftA	Rv3792	10		3.79905	4.53967	4.43497	0.472664	5.00208	5	Excluded - not in all screening waves
ftsK	ftsK-FLAG-tetOn-10	ftsK	Rv2748c	10		3.57481	4.54169	4.4331	0.463621	4.96622	6	Used in PCL analysis	yes
fadD30	fadD30-tetOn-18.2	fadD30	Rv0404	18		3.47583	4.64014	4.4325	0.54989	4.91556	6	Used in PCL analysis	yes
Rv2455c	Rv2455c-FLAG/DAS+pTetON-10 sspB	Rv2455c	Rv2455c	10		3.72408	4.52448	4.42816	0.377526	4.81902	6	Used in PCL analysis	yes
kasA	kasA-TetOn 18.1	kasA	Rv2245	18		3.73557	4.51975	4.42281	0.565785	5.02162	6	Used in PCL analysis	yes
dprE1	Rv3790-dprE1_TetOn18.1	dprE1	Rv3790	18		3.48182	4.46661	4.41406	0.602338	5.26465	6	Used in PCL analysis	yes
Rv1254	Rv1254::FLAG-DAS Giles::pTetON-18_sspB	Rv1254	Rv1254	18		3.41887	4.56996	4.411	0.563811	5.01308	6	Used in PCL analysis	yes
hisB	Rv1601-hisB-TetOn10.1	hisB	Rv1601	10		3.19214	4.59308	4.40246	0.702645	5.10313	6	Used in PCL analysis	yes
Rv0431	Rv0431-TetOn 18.1	Rv0431	Rv0431	18		3.46207	4.48844	4.39761	0.548298	5.01752	6	Used in PCL analysis	yes
aftD	Rv0236c-aftD_18.1	aftD	Rv0236c	18		3.34413	4.58847	4.39604	0.55445	4.83522	6	Used in PCL analysis	yes
H37RvBC09	BC09	NA	NA	-		3.61687	4.55614	4.38204	0.386105	4.61115	6	Used in PCL analysis	yes
rmlC	rmlC-TetOn18	rmlC	Rv3465	18		4.3805	4.3805	4.3805	NA	4.3805	1	Excluded - not in all screening waves
Rv1111c	Rv1111c::FLAG-DAS Giles::pTetON-18_sspB	Rv1111c	Rv1111c	18		3.68177	4.56391	4.36577	0.490918	4.82299	6	Used in PCL analysis	yes
argB	Rv1654-argB-TetOn10.1	argB	Rv1654	10		2.73573	4.78797	4.36576	0.843325	4.90721	6	Used in PCL analysis	yes
Rv1576c	Rv1576-TetOn 10.1	Rv1576c	Rv1576c	10		3.29188	4.5904	4.36383	0.588638	4.83014	6	Used in PCL analysis	yes
pcnA	pcnA-TetOn 10.3	pcnA	Rv3907c	10		3.2649	4.58272	4.36062	0.563099	4.78527	6	Used in PCL analysis	yes
topA	topA-tetOn18	topA	Rv3646c	18		3.46688	4.33501	4.35876	0.58016	5.14978	6	Used in PCL analysis	yes
Rv2980	Rv2980-TetOn18.2	Rv2980	Rv2980	18		3.46801	4.57508	4.35144	0.662435	5.1076	6	Used in PCL analysis	yes
mmpL9	Rv2339 (mmpL9)::FLAG-DAS Giles::pTetON-18_sspB	mmpL9	Rv2339	18		3.31037	4.41307	4.34829	0.606644	5.13935	6	Used in PCL analysis	yes
glpD2	Rv3302c-TetOn 18.1	glpD2	Rv3302c	18		3.47371	4.38859	4.34725	0.483172	4.78438	6	Used in PCL analysis	yes
Rv2554c	Rv2554c-TetOn 6.1	Rv2554c	Rv2554c	6		3.45896	4.3513	4.3446	0.632796	5.20204	6	Used in PCL analysis	yes
Rv0455c	Rv0455c-TetOn 10.1	Rv0455c	Rv0455c	10		3.51225	4.46011	4.33786	0.532563	4.95105	6	Used in PCL analysis	yes
ino1	ino1-FLAG-tetOn-10	ino1	Rv0046c	10		3.62641	4.39475	4.33007	0.532612	4.9679	6	Used in PCL analysis	yes
lppL	lppL-TetOn18.1	lppL	Rv2138	18		3.57742	4.21524	4.32859	0.650173	5.35836	6	Used in PCL analysis	yes
menD	menD-TetOn 18.1	menD	Rv0555	18		3.56345	4.45592	4.32793	0.421471	4.74248	6	Used in PCL analysis	yes
H37RvBC16	BC16	NA	NA	-		3.73427	4.36712	4.32395	0.327221	4.67601	6	Used in PCL analysis	yes
gcvH	gcvH-TetOn 6.1	gcvH	Rv1826	6		3.28159	4.47994	4.31977	0.653867	5.19587	6	Used in PCL analysis	yes
Rv3030	Rv3030-FLAG/DAS+pTetON-18 sspB	Rv3030	Rv3030	18		3.44986	4.52188	4.31755	0.470589	4.68006	6	Used in PCL analysis	yes
Rv0228	Rv0228-Flag-DAS-tetON-6	Rv0228	Rv0228	6		3.23182	4.42947	4.31513	0.676086	5.16693	6	Used in PCL analysis	yes
Rv0697	Rv0697::FLAG-DAS Giles::pTetON-18_sspB	Rv0697	Rv0697	18		3.40272	4.41233	4.31235	0.54879	4.94326	6	Used in PCL analysis	yes
rbfA	H37RvMA::Rv2838c(rbfA)-FLAG/DAS+pTetON-6 sspB	rbfA	Rv2838c	6		4.30055	4.30055	4.30055	NA	4.30055	1	Excluded - not in all screening waves
Rv0913c	Rv0913c::FLAG-DAS Giles::pTetON-18_sspB	Rv0913c	Rv0913c	18		3.3965	4.46372	4.30042	0.525573	4.90182	6	Used in PCL analysis	yes
Rv2699c	Rv2699c_TetOn10.1	Rv2699c	Rv2699c	10		4.2996	4.2996	4.2996	NA	4.2996	1	Excluded - not in all screening waves
gcvT	Rv2211c-gcvT_18.1	gcvT	Rv2211c	18		3.25198	4.37278	4.29657	0.66184	4.98822	6	Used in PCL analysis	yes
Rv0556	Rv0556-TetOn18	Rv0556	Rv0556	18		3.62877	4.1015	4.29071	0.725549	5.53053	5	Excluded - not in all screening waves
Rv2969c	Rv2969c_TetOn18.1	Rv2969c	Rv2969c	18		4.28836	4.28836	4.28836	NA	4.28836	1	Excluded - not in all screening waves
Rv0504c	Rv0504c-TetOn 10.2	Rv0504c	Rv0504c	10		3.65694	4.30358	4.28226	0.426947	4.92636	6	Used in PCL analysis	yes
Rv0226c	Rv0226c-Rv0226c_teton18.1	Rv0226c	Rv0226c	18		3.27003	4.51732	4.28124	0.627152	4.80715	6	Used in PCL analysis	yes
Rv0787A	Rv0787A-TetOn10.1	Rv0787A	Rv0787A	10		3.30835	4.5056	4.27591	0.577358	4.83966	6	Used in PCL analysis	yes
Rv1339	Rv1339-FLAG-tetOn-10	Rv1339	Rv1339	10		3.71123	4.33312	4.27188	0.394952	4.70662	6	Used in PCL analysis	yes
Rv0526	Rv0526-TetOn18.1	Rv0526	Rv0526	18		3.31029	4.42741	4.26884	0.50097	4.76855	6	Used in PCL analysis	yes
Rv0373c	Rv0373c::FLAG-DAS Giles::pTetON-10_sspB	Rv0373c	Rv0373c	10		3.27211	4.46227	4.26853	0.604553	4.86436	6	Used in PCL analysis	yes
Rv3719	Rv3719-FLAG-tetOn-18	Rv3719	Rv3719	18		3.27686	4.38407	4.26406	0.607172	4.94499	6	Used in PCL analysis	yes
lepB	lepB-tetOn6.1	lepB	Rv2903c	6		3.16996	4.32003	4.26153	0.585544	4.89542	6	Used in PCL analysis	yes
rpsC	H37RvMA::Rv0707(rpsC)-FLAG/DAS + pTetON-18 sspB	rpsC	Rv0707	18		3.27899	4.36578	4.25929	0.533871	4.84944	6	Used in PCL analysis	yes
Rv3579c	Rv3579c_DAS_2294 #1	Rv3579c	Rv3579c	-		3.10628	4.28077	4.25796	0.647447	4.93938	6	Used in PCL analysis	yes
purL	purL-Flag-DAS-tetON-6	purL	Rv0803	6		3.54272	4.35847	4.25779	0.407138	4.64266	6	Used in PCL analysis	yes
ribG	ribG-Flag-Das-tetON-18	ribG	Rv1409	18		3.61769	4.3316	4.24134	0.370412	4.63806	6	Used in PCL analysis	yes
H37RvBC14	BC14	NA	NA	-		3.40003	4.38355	4.23469	0.472744	4.70088	6	Used in PCL analysis	yes
marP	marP-tetOn18	Rv3671c	Rv3671c	18		3.17836	4.29884	4.23454	0.672711	5.06758	6	Used in PCL analysis	yes
ligD	ligD-Flag-Das-tetON-6	ligD	Rv0938	6		3.22616	4.37125	4.23106	0.577623	4.77872	6	Used in PCL analysis	yes
Rv0479c	Rv0479c-FLAG-DAS +pTetON-18-sspB	Rv0479c	Rv0479c	18		3.38178	4.38581	4.22811	0.491654	4.76381	6	Used in PCL analysis	yes
gca	gca-FLAG-tetOn-18	gca	Rv0112	18		3.38787	4.28951	4.22523	0.449669	4.70817	6	Used in PCL analysis	yes
H37RvBC07	BC07	NA	NA	-		3.3296	4.2631	4.21963	0.529779	4.88733	6	Used in PCL analysis	yes
glmU	Rv1018c (glmU)_flag/DAS + pTetON-10 sspB	glmU	Rv1018c	10		3.17319	4.38228	4.21931	0.534407	4.68395	6	Used in PCL analysis	yes
Rv1490	Rv1490::FLAG-DAS Giles::pTetON-18_sspB	Rv1490	Rv1490	18		3.38839	4.36809	4.21443	0.51556	4.70254	5	Excluded - not in all screening waves
parB	parB-Flag-DAS-tetON-18	parB	Rv3917c	18		3.3703	4.25208	4.20934	0.562748	4.95911	6	Used in PCL analysis	yes
Rv2747	Rv2747-TetOn6.1	argA	Rv2747	6		3.26544	4.27442	4.20845	0.536771	4.71678	6	Used in PCL analysis	yes
Rv0817c	Rv0817c-Flag-DAS-tetON-18	Rv0817c	Rv0817c	18		3.61123	4.35958	4.20565	0.370908	4.50527	6	Used in PCL analysis	yes
lprD	Rv1343c-TetOn 6.1	lprD	Rv1343c	6		3.45439	4.45366	4.20266	0.479675	4.56805	6	Used in PCL analysis	yes
mmpS3	Rv2198-TetOn18.1	mmpS3	Rv2198c	18		3.46967	4.05453	4.20045	0.555732	5.07289	6	Used in PCL analysis	yes
cobQ2	Rv3713_TetOn18.1	cobQ2	Rv3713	18		3.34199	4.4058	4.19844	0.757395	4.94814	5	Excluded - not in all screening waves
mtrA	mtrA_DAS_3692 #7	mtrA	Rv3246c	-		3.14868	4.4018	4.19539	0.599403	4.7525	6	Used in PCL analysis	yes
mycP3	Rv0291-TetOn 18.1	mycP3	Rv0291	18		3.20629	4.36476	4.19512	0.557161	4.72729	6	Used in PCL analysis	yes
PE5	Rv0285-PE5_TetOn18.1	PE5	Rv0285	18		3.39899	4.31206	4.18963	0.495857	4.63369	5	Excluded - not in all screening waves
Rv1342c	Rv1342c-TetOn10.1	Rv1342c	Rv1342c	10		3.43034	4.2225	4.18778	0.562784	4.8706	6	Used in PCL analysis	yes
menE	menE- TetOn 6.1	menE	Rv0542c	6		3.19742	4.16903	4.18744	0.574126	4.84716	6	Used in PCL analysis	yes
ligA	Rv3014c-ligA_6.1	ligA	Rv3014c	6		3.44507	4.13637	4.18161	0.468966	4.78422	6	Used in PCL analysis	yes
qcrC	Rv2194-qcrC_teton18.1	qcrC	Rv2194	18		3.38794	4.15201	4.1809	0.5664	4.94833	6	Used in PCL analysis	yes
dfp	dfp-Flag-DAS-tetON-10	dfp	Rv1391	10		3.66907	4.33075	4.18069	0.402267	4.65625	5	Excluded - not in all screening waves
purK	Rv3276c-purK_TetOn6.3	purK	Rv3276c	6		3.48211	4.00497	4.17595	0.615868	5.00352	6	Used in PCL analysis	yes
Rv3032	Rv3032_Rv3032_18.1	Rv3032	Rv3032	18		3.46097	4.10683	4.17439	0.644599	5.20554	5	Excluded - not in all screening waves
Rv2700	Rv2700_TetOn18	Rv2700	Rv2700	18		4.17331	4.17331	4.17331	NA	4.17331	1	Excluded - not in all screening waves
lppZ	lppZ-TetOn10.2	lppZ	Rv3006	10		3.37426	4.29	4.17013	0.558568	4.89255	6	Used in PCL analysis	yes
Rv1382	Rv1382-FLAG/DAS+pTetON-18 sspB	Rv1382	Rv1382	18		3.59306	4.19403	4.16044	0.349199	4.53754	6	Used in PCL analysis	yes
wbbl2	Rv1525 (wbbl2)_flag/DAS + pTetON-18	wbbL2	Rv1525	18		3.246	4.20891	4.15437	0.511228	4.66796	6	Used in PCL analysis	yes
desA2	desA2-TetOn 6.1	desA2	Rv1094	6		3.03835	4.34391	4.15401	0.560133	4.59084	6	Used in PCL analysis	yes
cstA	cstA-TetOn 18.1	cstA	Rv3063	18		3.18253	4.25167	4.15399	0.62133	4.74057	6	Used in PCL analysis	yes
rocA	rocA-TetOn 18.1	rocA	Rv1187	18		3.21517	4.33766	4.15342	0.498977	4.55745	6	Used in PCL analysis	yes
Rv3031	Rv3031-Rv3031_18.1	Rv3031	Rv3031	18		3.37313	4.14406	4.14687	0.474371	4.68271	6	Used in PCL analysis	yes
Rv3843c	Rv3843c_TetOn18.1	Rv3843c	Rv3843c	18		4.13926	4.13926	4.13926	NA	4.13926	1	Excluded - not in all screening waves
tyrS	Rv1689 (tyrS)_flag/DAS + pTetON-10	tyrS	Rv1689	10		3.32372	4.3401	4.13705	0.449721	4.51701	6	Used in PCL analysis	yes
acpM	Rv2244-acpM_teton18.1	acpM	Rv2244	18		3.17909	4.18968	4.13603	0.661034	4.83048	6	Used in PCL analysis	yes
pks7	Rv1661 (pks7)::FLAG-DAS Giles::pTetON-18_sspB	pks7	Rv1661	18		3.38836	4.25358	4.12915	0.477559	4.72382	6	Used in PCL analysis	yes
moeB1	moeB1-TetOn18	moeB1	Rv3206c	18		4.12798	4.12798	4.12798	NA	4.12798	1	Excluded - not in all screening waves
rpsM	rpsM-FLAG-tetOn-1	rpsM	Rv3460c	1		3.3588	4.25046	4.12754	0.540551	4.79727	6	Used in PCL analysis	yes
Rv2242	Rv2242-Flag-Das-tetON-18	Rv2242	Rv2242	18		3.19318	4.27767	4.1181	0.493491	4.61151	6	Used in PCL analysis	yes
pyrH	pyrH-Flag-Das-tetON-18	pyrH	Rv2883c	18		3.42039	4.24987	4.11367	0.389741	4.43665	6	Used in PCL analysis	yes
Rv2673	Rv2673-Flag-DAS-tetON-18	aftC	Rv2673	18		3.17769	4.13892	4.11361	0.591964	4.93224	6	Used in PCL analysis	yes
infA	H37RvMA::Rv3462c(infA)-FLAG/DAS+pTetON-6 sspB	infA	Rv3462c	6		4.10516	4.10516	4.10516	NA	4.10516	1	Excluded - not in all screening waves
thrC	thrC-Flag DAS-tetON-6	thrC	Rv1295	6		3.27382	4.1406	4.10284	0.500021	4.80111	6	Used in PCL analysis	yes
Rv1683	Rv1683-tet18.1	Rv1683	Rv1683	18		3.25564	4.2622	4.09992	0.434836	4.42484	6	Used in PCL analysis	yes
Rv2047c	Rv2047c_Flag/DAS + pTetON-18 sspB	Rv2047c	Rv2047c	18		3.32463	4.15687	4.09623	0.476746	4.68765	6	Used in PCL analysis	yes
Rv2219	Rv2219-tetOn-18.1	Rv2219	Rv2219	18		3.45107	3.93137	4.09562	0.657781	5.07641	6	Used in PCL analysis	yes
Rv3222c	Rv3222c-FLAG/DAS+pTetON-10 sspB	Rv3222c	Rv3222c	10		3.3664	4.09377	4.0948	0.437579	4.58411	6	Used in PCL analysis	yes
glgB	glgB-FLAG-tetOn-6	glgB	Rv1326c	6		3.67308	4.17548	4.09036	0.284802	4.38712	6	Used in PCL analysis	yes
hisD	Rv1599-hisD-TetOn6.1	hisD	Rv1599	6		3.08835	4.18017	4.0833	0.534183	4.66865	6	Used in PCL analysis	yes
mycP5	Rv1796-mycP5_TetOn18.1	mycP5	Rv1796	18		3.22518	4.22589	4.0759	0.470732	4.45025	6	Used in PCL analysis	yes
Hpt	hpt	hpt	Rv3624c	NA	yes	4.07536	4.07536	4.07536	NA	4.07536	1	Excluded - not in all screening waves
Rv0412c	Rv0412c-TetOn 10.1	Rv0412c	Rv0412c	10		3.55942	3.7209	4.07508	0.750314	5.38624	5	Excluded - not in all screening waves
Rv3208	Rv3208-tetOn18.3	Rv3208	Rv3208	18		2.56954	4.40212	4.07136	0.834635	4.87204	6	Used in PCL analysis	yes
Rv3604c	Rv3604c-Flag-DAS-tetON-18	Rv3604c	Rv3604c	18		3.36936	4.08199	4.06501	0.430679	4.49935	6	Used in PCL analysis	yes
Rv0204c	Rv0204c-TetOn 1.3	Rv0204c	Rv0204c	1		3.12956	3.9917	4.06384	0.689014	5.06249	6	Used in PCL analysis	yes
Rv1044	Rv1044-FLAG-DAS + pTetON-18 sspB	Rv1044	Rv1044	18		3.19848	4.00083	4.05942	0.624733	4.76715	6	Used in PCL analysis	yes
otsB2	Rv3372-otsB2_DAS #2	otsB2	Rv3372	-		1.71269	4.29829	4.05416	1.26295	5.1974	6	Used in PCL analysis	yes
zmp1	zmp1-Flag-DAS-tetON-18	zmp1	Rv0198c	18		3.25995	4.07464	4.05332	0.508766	4.65932	6	Used in PCL analysis	yes
guaA	guaA	guaA	Rv3396c	NA	yes	4.05266	4.05266	4.05266	NA	4.05266	1	Excluded - not in all screening waves
rpoB	rpoB-tetOn-10	rpoB	Rv0667	10		3.31326	4.13852	4.04353	0.468345	4.64597	6	Used in PCL analysis	yes
hsdM	hsdM-FLAG-tetOn-18	hsdM	Rv2756c	18		3.16611	4.15518	4.03996	0.530435	4.54848	6	Used in PCL analysis	yes
H37RvBC17	BC17	NA	NA	-		3.24388	4.13794	4.03781	0.425745	4.47093	6	Used in PCL analysis	yes
Rv0347	Rv0347_TetOn18.2	Rv0347	Rv0347	18		3.2171	3.91726	4.03523	0.615926	4.94979	6	Used in PCL analysis	yes
cyp135A1	Rv0327c(cyp135A1)::FLAG-DAS Giles::pTetON-10_sspB	cyp135A1	Rv0327c	10		3.05207	4.14033	4.03471	0.553758	4.61757	6	Used in PCL analysis	yes
hisE	Rv2122c-hisE_TetOn18.1	hisE	Rv2122c	18		4.03389	4.03389	4.03389	NA	4.03389	1	Excluded - not in all screening waves
lipU	lipU-TetOn 18.1	lipU	Rv1076	18		3.00459	4.20287	4.03148	0.512863	4.36614	6	Used in PCL analysis	yes
gpgS	Rv1208-gpgS_TetOn10.1	gpgS	Rv1208	10		3.38933	4.05833	4.02019	0.375325	4.45614	6	Used in PCL analysis	yes
Rv2581c	Rv2581c_TetOn18.2	Rv2581c	Rv2581c	18		3.23653	4.05164	4.00136	0.475426	4.558	6	Used in PCL analysis	yes
def	def-teton18.1	def	Rv0429c	18		3.33359	3.99363	4.00055	0.468148	4.54869	6	Used in PCL analysis	yes
Rv0875c	Rv0875_TetOn18	Rv0875c	Rv0875c	18		3.99471	3.99471	3.99471	NA	3.99471	1	Excluded - not in all screening waves
trpG	Rv0013-TetOn 18.1	trpG	Rv0013	18		3.46001	3.94931	3.99416	0.458701	4.59337	6	Used in PCL analysis	yes
mesJ	mesJ-tetOn18	mesJ	Rv3625c	18		3.19614	4.01718	3.99263	0.502808	4.72014	6	Used in PCL analysis	yes
mshC	mshC-tetOn18	mshC	Rv2130c	18		3.1462	4.24595	3.98606	0.497208	4.35955	6	Used in PCL analysis	yes
metK	metK-TetOn2	metK	Rv1392	2		3.98464	3.98464	3.98464	NA	3.98464	1	Excluded - not in all screening waves
secD	secD-tetOn2.2	secD	Rv2587c	2		2.98872	4.07467	3.98383	0.707694	5.04563	6	Used in PCL analysis	yes
hisI	Rv1606-TetOn 6.1	hisI	Rv1606	6		3.02307	4.04902	3.97941	0.680201	4.99634	6	Used in PCL analysis	yes
cmk	cmk-Flag-DAS-tetON-18	cmk	Rv1712	18		3.50527	3.86938	3.97907	0.425622	4.62032	6	Used in PCL analysis	yes
adk	Rv0733-adk_TetOn18.3	adk	Rv0733	18		3.41059	3.82813	3.97461	0.628232	5.07551	6	Used in PCL analysis	yes
Rv0283	Rv0283-TetOn18.1	eccB3	Rv0283	18		3.14008	4.08113	3.96902	0.430468	4.40476	6	Used in PCL analysis	yes
trxB2	Rv3913-trxB2-TetOn18.2	trxB2	Rv3913	18		3.32949	4.10723	3.96358	0.3432	4.24743	6	Used in PCL analysis	yes
hisG	Rv2121c::hyg/(255)P606-10C32C8C-SD5_Rv2121c_pL5-Strep-TetR10	hisG	Rv2121c	NA	yes	3.95573	3.95573	3.95573	NA	3.95573	1	Excluded - not in all screening waves
Rv2454c	Rv2454c_TetOn18.1	Rv2454c	Rv2454c	18		3.20135	3.97188	3.95398	0.481782	4.5643	6	Used in PCL analysis	yes
atpB	Rv1304-atpB-TetOn18.1	atpB	Rv1304	18		3.08942	4.00893	3.9536	0.52175	4.69025	6	Used in PCL analysis	yes
rfbD	rfbD	rfbD	Rv3783	NA	yes	3.9429	3.9429	3.9429	NA	3.9429	1	Excluded - not in all screening waves
aceE	aceE-TetOn 18.1	aceE	Rv2241	18		3.21378	3.87682	3.94082	0.616894	4.75554	6	Used in PCL analysis	yes
Rv0292	Rv0292_DAS-TetOn10.1	eccE3	Rv0292	10		3.00949	4.02475	3.92805	0.741819	4.813	6	Used in PCL analysis	yes
manB	manB-FLAG-tetOn-10	manB	Rv3264c	10		2.62642	4.10001	3.9265	0.750366	4.58363	6	Used in PCL analysis	yes
cysS1	Rv3580c (cysS1)_flag/DAS +pTetON-10_sspB	cysS1	Rv3580c	10		2.74196	4.05606	3.9137	0.65303	4.55239	6	Used in PCL analysis	yes
esxG	Rv0287-esxG_TetOn2.3	esxG	Rv0287	2		3.15261	3.9542	3.9128	0.59639	4.75824	6	Used in PCL analysis	yes
icd2	Rv0066c-TetOn 10.2	icd2	Rv0066c	10		2.66815	4.05487	3.90896	0.646799	4.57849	6	Used in PCL analysis	yes
mmpL3	mmpL3_tetOn_6.2	mmpL3	Rv0206c	6		3.2447	3.96228	3.8995	0.340245	4.18266	6	Used in PCL analysis	yes
gcpE	gcpE-TetOn10	gcpE	Rv2868c	10		3.88602	3.88602	3.88602	NA	3.88602	1	Excluded - not in all screening waves
hemL	hemL-tetOn-tetOn-18.2	hemL	Rv0524	18		3.01836	3.89328	3.87929	0.521279	4.58909	6	Used in PCL analysis	yes
Rv3105c	∆Rv3105c+P606-10C32C-SD5-Rv3105c	prfB	Rv3105c	NA	yes	3.87792	3.87792	3.87792	NA	3.87792	1	Excluded - not in all screening waves
H37RvBC02	BC02	NA	NA	-		1.84072	4.18014	3.87362	1.08834	4.78047	6	Excluded - noisy growth (conditions with GR>20)
purM	purM-Flag-DAS-tetON-6	purM	Rv0809	6		3.08448	3.83129	3.86683	0.493123	4.46455	6	Used in PCL analysis	yes
thiL	thiL-TetOn10	thiL	Rv2977c	10		3.85382	3.85382	3.85382	NA	3.85382	1	Excluded - not in all screening waves
Rv3635	Rv3635-Flag-Das-tetON-18	Rv3635	Rv3635	18		3.17897	3.86643	3.83518	0.379301	4.35879	6	Used in PCL analysis	yes
guaB3	guaB3-TetOn18	guaB3	Rv3410c	18		3.83164	3.83164	3.83164	NA	3.83164	1	Excluded - not in all screening waves
otsB1	Rv2006 (otsB1)_flag/DAS + pTetON-18	otsB1	Rv2006	18		3.06823	3.93876	3.82798	0.420488	4.2857	6	Used in PCL analysis	yes
rplU	H37RvMA::Rv2442c(rplU)-FLAG/DAS+pTetON-18 sspB	rplU	Rv2442c	18		2.81578	4.10777	3.82706	0.647942	4.34227	6	Used in PCL analysis	yes
hemK	hemK-TetOn18.1	hemK	Rv1300	18		3.10015	3.76159	3.82407	0.547948	4.48571	6	Used in PCL analysis	yes
secF	secF-tetOn18.2	secF	Rv2586c	18		2.90858	3.92781	3.81877	0.5507	4.48166	6	Used in PCL analysis	yes
hemA	hemA-tetOn-6.3	hemA	Rv0509	6		2.74123	3.96722	3.81491	0.66452	4.60347	6	Used in PCL analysis	yes
thiO	Rv0415-thiO-TetOn18.1	thiO	Rv0415	18		3.16656	3.86778	3.79846	0.577569	4.49128	6	Used in PCL analysis	yes
thiD	Rv0422c-thiD-TetOn6.1	thiD	Rv0422c	6		2.93617	3.75558	3.77997	0.694746	4.60558	6	Used in PCL analysis	yes
alr	alr-FLAG-tetOn2	alr	Rv3423c	2		2.47274	3.86182	3.77825	0.776095	4.54668	6	Used in PCL analysis	yes
prcBA	prcBA	prcB|prcA	Rv2110c|Rv2109c	NA	yes	0.110696	4.47778	3.76971	1.84082	5.15457	6	Excluded - slow growth (less than 1 doubling in a screening wave)
dnaN	dnaN-FLAG-tetOn-18	dnaN	Rv0002	18		2.5341	3.99017	3.75731	0.749437	4.47652	6	Used in PCL analysis	yes
ilvB1	Rv3003c-ilvB1_TetOn10.1	ilvB1	Rv3003c	10		2.66307	3.95412	3.75356	0.636937	4.29776	6	Used in PCL analysis	yes
pabB	pabB-Flag-DAS-tetON-6	pabB	Rv1005c	6		2.8364	3.59941	3.73762	0.777244	4.83148	6	Used in PCL analysis	yes
Rv1456c	Rv1456c-FLAG-DAS + pTetON-18-sspB	Rv1456c	Rv1456c	18		2.8892	3.78673	3.73647	0.565652	4.54091	6	Used in PCL analysis	yes
moxR1	moxR1-TetOn 6.1	moxR1	Rv1479	6		2.55642	3.76487	3.72353	0.772002	4.72375	6	Used in PCL analysis	yes
Rv2698	Rv2698_TetOn18.1	Rv2698	Rv2698	18		2.79714	3.90014	3.72333	0.60106	4.48983	6	Used in PCL analysis	yes
rplK	Rv0640 (rplK) -FLAG-DAS + pTetON-18-sspB	rplK	Rv0640	18		2.86541	3.94868	3.72332	0.493381	4.09511	6	Used in PCL analysis	yes
dapB	Rv2773c-TetOn 6.3	dapB	Rv2773c	6		2.62281	3.91368	3.72036	0.630427	4.25087	6	Used in PCL analysis	yes
echA17	echA17-TetOn 10.1	echA17	Rv3039c	10		3.04964	3.67881	3.70808	0.573239	4.48817	6	Used in PCL analysis	yes
ccsX	ccsX-tetOn18	Rv3673c	Rv3673c	18		2.54356	3.94448	3.70361	0.664332	4.2909	6	Used in PCL analysis	yes
gatA	Rv3011c (gatA)_flag/DAS +pTetON-18_sspB	gatA	Rv3011c	18		2.79668	3.75574	3.68264	0.512433	4.37893	6	Used in PCL analysis	yes
Rv3038c	3038c-Flag-DAS-tetON-18	Rv3038c	Rv3038c	18		2.84374	3.83403	3.6797	0.426144	3.95555	6	Used in PCL analysis	yes
Rv3281	Rv3281-Rv3281_2.1	accE5	Rv3281	2		2.86475	3.75697	3.67567	0.577462	4.25266	6	Used in PCL analysis	yes
ftsW	ftsW-Flag-DAS-tetON-18	ftsW	Rv2154c	18		2.93596	3.78447	3.66343	0.592905	4.26846	6	Used in PCL analysis	yes
Rv0023	Rv0023-TetOn 6.2	Rv0023	Rv0023	6		1.31964	4.00927	3.65729	1.25072	4.76584	6	Used in PCL analysis	yes
pknA	pknA-Flag-DAS-tetON-10	pknA	Rv0015c	10		2.90482	3.67734	3.65722	0.646936	4.7115	6	Used in PCL analysis	yes
purD	purD-Flag-DAS-tetON-1	purD	Rv0772	1		3.42289	3.53002	3.6571	0.259071	4.0419	6	Used in PCL analysis	yes
thiE	Rv0414c-thiE-TetOn18.1	thiE	Rv0414c	18		2.7682	3.6069	3.63079	0.621127	4.65113	6	Used in PCL analysis	yes
Rv1797	Rv1797-TetOn 18.1	eccE5	Rv1797	18		2.87664	3.73353	3.62869	0.636787	4.3564	6	Used in PCL analysis	yes
ndhA	ndhA	ndhA	Rv0392c	NA	yes	2.69447	3.52998	3.60805	0.662735	4.64312	6	Used in PCL analysis	yes
Rv1457c	RV1457c-TetOn2.3	Rv1457c	Rv1457c	2		2.73109	3.61692	3.59352	0.72284	4.56326	6	Used in PCL analysis	yes
lgt	Rv1614::hyg/(213)P606-10C32C-SD5_Rv1614_pL5-Strep-TetR10	lgt	Rv1614	NA	yes	3.59305	3.59305	3.59305	NA	3.59305	1	Excluded - not in all screening waves
Rv3212	Rv3212-TetOn18	Rv3212	Rv3212	18		3.56197	3.56197	3.56197	NA	3.56197	1	Excluded - not in all screening waves
Rv0248c	Rv0248-teton10.1	Rv0248c	Rv0248c	10		2.95545	3.57104	3.55958	0.385249	4.13361	6	Used in PCL analysis	yes
Rv1783	Rv1783-TetOn 10.2	eccC5	Rv1783	10		3.0293	3.48681	3.55756	0.485888	4.34856	6	Used in PCL analysis	yes
thyA	thyA-Flag-DAS-tetON-10	thyA	Rv2764c	10		2.27596	3.52793	3.54189	0.800053	4.62085	6	Used in PCL analysis	yes
rplJ	Rv0651 (rplJ) -FLAG/DAS	rplJ	Rv0651	-		2.47799	3.75752	3.53049	0.709359	4.4425	6	Used in PCL analysis	yes
fba	fba-tetOn2	fba	Rv0363c	2		2.78966	3.35567	3.50927	0.731801	4.4882	6	Used in PCL analysis	yes
aroK	aroK-TetOn18	aroK	Rv2539c	18		2.41291	3.25165	3.50436	1.00699	5.08159	5	Excluded - not in all screening waves
Rv3778c	Rv3778c_Flag/DAS + pTetON-2 sspB	Rv3778c	Rv3778c	2		2.97012	3.43577	3.50093	0.55837	4.2033	6	Used in PCL analysis	yes
rpoA	Rv3457c-rpoA_Teton1.1	rpoA	Rv3457c	1		3.01074	3.24259	3.50083	0.573588	4.34935	6	Used in PCL analysis	yes
clpX	Rv2457c (clpX)_Flag/DAS + pTetON-10 sspB	clpX	Rv2457c	10		2.67682	3.41857	3.47489	0.589376	4.16961	6	Used in PCL analysis	yes
thiC	Rv0423c-thiC_6.1	thiC	Rv0423c	6		2.67889	3.49916	3.47439	0.604552	4.24543	6	Used in PCL analysis	yes
TB18.5	Rv0164-TB18.5_6.1	TB18.5	Rv0164	6		2.71797	3.48006	3.47093	0.478086	4.07258	6	Used in PCL analysis	yes
trpB	Rv1612-trpB_TetOn6.3	trpB	Rv1612	6		2.87261	3.29184	3.46918	0.617361	4.39795	6	Used in PCL analysis	yes
Rv1459c	Rv1459c::hyg/(171)P606-10C-SD5_Rv1459c_pL5-Strep-TetR10	Rv1459c	Rv1459c	NA	yes	3.46901	3.46901	3.46901	NA	3.46901	1	Excluded - not in all screening waves
fmt	fmt-FLAG-tetOn-10	fmt	Rv1406	10		2.92707	3.34815	3.43971	0.541648	4.34958	6	Used in PCL analysis	yes
Rv2050	Rv2050-TetOn 10.1	Rv2050	Rv2050	10		2.89782	3.46073	3.42309	0.385819	4.00299	6	Used in PCL analysis	yes
rplT	H37RvMA::Rv1643(rplT)-FLAG/DAS+pTetON-18 sspB	rplT	Rv1643	18		3.4226	3.4226	3.4226	NA	3.4226	1	Excluded - not in all screening waves
trmD	trmD-TetOn6.1	trmD	Rv2906c	6		2.84886	3.41358	3.41198	0.500895	4.18677	6	Used in PCL analysis	yes
rplY	Rv1015c (rplY) -FLAG/DAS+pTetON-10 sspB	rplY	Rv1015c	10		2.53086	3.44991	3.39583	0.588159	4.20233	6	Used in PCL analysis	yes
nrdH	Rv3053c-TetOn 2.3	nrdH	Rv3053c	2		1.67008	3.61264	3.39378	0.904536	4.1978	6	Used in PCL analysis	yes
Rv1348	Rv1348-Rv1348_TetON18.3	irtA	Rv1348	18		1.6266	3.57251	3.39316	1.03812	4.76542	6	Used in PCL analysis	yes
atpG	Rv1309-atpG-TetOn18.1	atpG	Rv1309	18		2.25584	3.51724	3.39256	0.749398	4.25264	6	Used in PCL analysis	yes
efpA	efpA-tetOn2	efpA	Rv2846c	2		2.60234	3.29683	3.39144	0.64453	4.20081	6	Used in PCL analysis	yes
Rv2017	Rv2017-TetOn2.1	Rv2017	Rv2017	2		1.77586	3.43893	3.3819	1.08824	4.63576	6	Used in PCL analysis	yes
Rv0364	Rv0364-FLAG-DAS + pTetON-18-sspB	Rv0364	Rv0364	18		2.91829	3.25234	3.36491	0.470505	4.15856	5	Excluded - not in all screening waves
rplE	Rv0716 (rplE) -FLAG-DAS +pTetON-18 sspB	rplE	Rv0716	18		2.50175	3.24963	3.36193	0.609898	4.24572	6	Used in PCL analysis	yes
nadE	nadE-tetOn18	nadE	Rv2438c	18		2.55007	3.43957	3.35475	0.434663	3.76625	6	Used in PCL analysis	yes
metS	metS-FLAG-tetOn-10	metS	Rv1007c	10		2.43122	3.39977	3.34373	0.493798	3.78775	6	Used in PCL analysis	yes
rpmA	Rv2441c (rpmA) -FLAG/DAS+pTetON-18 sspB	rpmA	Rv2441c	18		2.34543	3.31128	3.33668	0.714695	4.44943	6	Used in PCL analysis	yes
rplP	Rv0708 (rplP) -FLAG/DAS+pTetON-18 sspB	rplP	Rv0708	18		2.71233	3.1398	3.32578	0.624196	4.38783	6	Used in PCL analysis	yes
Rv3780	Rv3780_TetOn1.1	Rv3780	Rv3780	1		3.32086	3.32086	3.32086	NA	3.32086	1	Excluded - not in all screening waves
Rv1476	Rv1476-Rv1476_10.1	Rv1476	Rv1476	10		2.53349	3.25719	3.31631	0.580861	4.02679	6	Used in PCL analysis	yes
Rv0284	Rv0284-TetOn 1.1	eccC3	Rv0284	1		2.24438	3.31428	3.3003	0.87649	4.21027	6	Used in PCL analysis	yes
rplW	Rv0703 (rplW) -FLAG/DAS+pTetON-18 sspB	rplW	Rv0703	18		2.38654	3.34629	3.29317	0.620682	4.23574	6	Used in PCL analysis	yes
birA	Rv3279c-birA_TetOn18.1	birA	Rv3279c	18		2.75649	3.1524	3.26855	0.492743	3.92864	6	Used in PCL analysis	yes
orn	orn-tetOn18.1	orn	Rv2511	18		2.7571	3.27693	3.26539	0.397204	3.76483	6	Used in PCL analysis	yes
Rv0811	Rv0811-TetOn18.1	Rv0811c	Rv0811c	18		2.56818	3.38662	3.2577	0.544627	3.80452	6	Used in PCL analysis	yes
thrB	Rv1296-TetOn 10.3	thrB	Rv1296	10		2.53544	3.37914	3.2478	0.479614	3.71669	6	Used in PCL analysis	yes
panC	panC-Flag-DAS-tetON-18	panC	Rv3602c	18		2.00435	3.23248	3.24517	0.884858	4.32103	6	Used in PCL analysis	yes
cysW	cysW-TetOn18	cysW	Rv2398c	18		3.23824	3.23824	3.23824	NA	3.23824	1	Excluded - not in all screening waves
TB39.8	Rv0020c-Flag-DAS-tetON-18	fhaA	Rv0020c	18		1.54549	3.59776	3.23168	0.916388	4.1238	6	Used in PCL analysis	yes
argJ	Rv1653-argJ-TetOn18.1	argJ	Rv1653	18		2.17347	3.06572	3.22602	0.781236	4.3997	6	Used in PCL analysis	yes
mprB	mprB-TetOn 6.1	mprB	Rv0982	6		2.5638	3.07026	3.22463	0.56529	4.02383	6	Used in PCL analysis	yes
lexA	lexA-TetOn18.1	lexA	Rv2720	18		2.09717	3.22237	3.21687	0.67932	3.96845	6	Used in PCL analysis	yes
rplM	Rv3443c-FLAG/DAS+pTetON-18 sspB	rplM	Rv3443c	18		2.48945	3.06207	3.21679	0.737056	4.52387	6	Used in PCL analysis	yes
dlat	dlat-tetOn10	dlaT	Rv2215	10		2.92458	3.17121	3.21116	0.241179	3.52632	6	Used in PCL analysis	yes
hupB	hupB-TetOn18	hupB	Rv2986c	18		3.20296	3.20296	3.20296	NA	3.20296	1	Excluded - not in all screening waves
Rv3922c	Rv3922c-TetOn18.1	Rv3922c	Rv3922c	18		2.42299	3.2445	3.19376	0.568009	3.88003	6	Used in PCL analysis	yes
nadC	Rv1596-nadC-TetOn18.2	nadC	Rv1596	18		2.56919	3.04762	3.18838	0.636941	3.94525	6	Used in PCL analysis	yes
whiB1	Rv3219-whiB1-TetOn2.1	whiB1	Rv3219	2		2.3386	3.10907	3.15212	0.529344	3.86266	6	Used in PCL analysis	yes
serC	Rv0884c-TetOn 6.2	serC	Rv0884c	6		2.19093	3.31086	3.15057	0.599512	3.89018	6	Used in PCL analysis	yes
Rv0528	Rv0528-Rv0528_TetOn6.3	Rv0528	Rv0528	6		1.99885	3.04115	3.14193	0.908818	4.47188	6	Used in PCL analysis	yes
Rv3210c	Rv3210c-TetOn18.1	Rv3210c	Rv3210c	18		2.30796	3.06023	3.14025	0.55275	3.86632	6	Used in PCL analysis	yes
grpE	Rv0351(grpE)::FLAG-DAS Giles::pTetON-10_sspB	grpE	Rv0351	10		2.41153	3.16358	3.13258	0.649132	3.96257	6	Used in PCL analysis	yes
Rv3909	Rv3909-Flag-DAS-tetON-18	Rv3909	Rv3909	18		2.6589	2.9992	3.11767	0.508728	4.01792	6	Used in PCL analysis	yes
rpsQ	Rv0710 (rpsQ) -FLAG/DAS+pTetON-18 sspB	rpsQ	Rv0710	18		2.53362	2.93799	3.10855	0.627231	4.10138	6	Used in PCL analysis	yes
ndh	Rv1854c-ndh-TetOn18.1	ndh	Rv1854c	18		2.59877	2.99661	3.09694	0.416391	3.65132	6	Used in PCL analysis	yes
Rv0282	Rv0282-TetOn 10.1	eccA3	Rv0282	10		1.9955	3.0143	3.09157	0.991064	4.15078	6	Used in PCL analysis	yes
gyrB	gyrB-FLAG-tetOn-6	gyrB	Rv0005	6		1.34166	3.17899	3.08363	1.00824	4.22657	6	Used in PCL analysis	yes
rplV	Rv0706 (rplV) -FLAG/DAS+pTetON-18 sspB	rplV	Rv0706	18		2.13608	3.11133	3.07379	0.726258	4.2109	6	Used in PCL analysis	yes
argF	Rv1656-argF_TetOn18.1	argF	Rv1656	18		1.9102	3.05656	3.06747	0.757761	3.99017	6	Used in PCL analysis	yes
Rv1711	H37RvMA::Rv1711-FLAG/DAS+pTetON-18 sspB	Rv1711	Rv1711	18		3.05926	3.05926	3.05926	NA	3.05926	1	Excluded - not in all screening waves
secY	secY-tetOn-10.1	secY	Rv0732	10		2.42209	3.03097	3.04119	0.581638	3.76796	6	Used in PCL analysis	yes
miaA	miaA-TetOn18.1	miaA	Rv2727c	18		2.1168	2.9828	3.03775	0.62517	3.88388	6	Used in PCL analysis	yes
dxr	dxr-tetOn2.1	dxr	Rv2870c	2		2.16985	3.0712	3.01083	0.607252	3.84461	6	Used in PCL analysis	yes
rpsH	H37RvMA::Rv0718(rpsH)-FLAG/DAS+pTetON-18 sspB	rpsH	Rv0718	18		3.00947	3.00947	3.00947	NA	3.00947	1	Excluded - not in all screening waves
adoK	adoK-FLAG-tetOn-10	adoK	Rv2202c	10		2.23756	3.05132	3.00638	0.657344	4.02031	6	Used in PCL analysis	yes
gpm1	Rv0489-TetOn 10.2	gpm1	Rv0489	10		2.02959	3.13296	3.00449	0.608275	3.84892	6	Used in PCL analysis	yes
rplD	Rv0702 (rplD) -FLAG/DAS+pTetON-18 sspB	rplD	Rv0702	18		1.96826	2.93455	3.00078	0.8306	4.43987	6	Used in PCL analysis	yes
Rv2182c	Rv2182c::FLAG-DAS Giles::pTetON-18_sspB	Rv2182c	Rv2182c	18		2.61047	2.90509	2.98916	0.383264	3.65971	6	Used in PCL analysis	yes
rpe	rpe-Flag-DAS-tetON-18	rpe	Rv1408	18		2.04394	2.50972	2.98901	1.023	4.46497	6	Used in PCL analysis	yes
hemB	hemB-TetOn10.1	hemB	Rv0512	10		2.17547	3.07989	2.97341	0.657521	3.67104	6	Used in PCL analysis	yes
glcB	glcB-tetOn18	glcB	Rv1837c	18		2.33873	2.96272	2.95754	0.375888	3.36115	6	Used in PCL analysis	yes
ppm1	ppm1-TetOn18.3	ppm1	Rv2051c	18		2.15122	2.92894	2.95378	0.628813	3.99796	6	Used in PCL analysis	yes
nadB	Rv1595-nadB-TetOn18.1	nadB	Rv1595	18		2.32566	2.81443	2.94773	0.541748	3.79018	6	Used in PCL analysis	yes
metE	Rv1133-TetOn 1.1	metE	Rv1133c	1		2.49678	2.8855	2.92142	0.363481	3.49251	5	Excluded - not in all screening waves
lsr2	H37RvMA::Rv3597c(lsr2)-FLAG/DAS+pTetON-18 sspB	lsr2	Rv3597c	18		2.92117	2.92117	2.92117	NA	2.92117	1	Excluded - not in all screening waves
rplC	Rv0701 (rplC) -FLAG-DAS + pTetON-18-sspB	rplC	Rv0701	18		2.16089	2.76741	2.89253	0.755798	4.05462	6	Used in PCL analysis	yes
fdxC	Rv1177-fdxC-TetOn6.1	fdxC	Rv1177	6		1.5202	2.95809	2.88777	0.771597	3.77701	6	Used in PCL analysis	yes
rimM	Rv2907c_TetOn18.1	rimM	Rv2907c	18		2.66359	2.72028	2.87609	0.320217	3.24439	3	Excluded - not in all screening waves
tmk	tmk-FLAG-tetOn-1	tmk	Rv3247c	1		1.56879	2.90053	2.86662	0.728504	3.58478	6	Used in PCL analysis	yes
Rv3644c	Rv3644c-FLAG-tetOn-18	Rv3644c	Rv3644c	18		1.52021	2.88565	2.86232	0.952464	4.06757	6	Used in PCL analysis	yes
Rv3645	Rv3645::FLAG-DAS Giles::pTetON-10_sspB	Rv3645	Rv3645	10		2.21803	2.9586	2.8614	0.356372	3.24513	6	Used in PCL analysis	yes
parA	parA-Flag-Das-tetON-2	parA	Rv3918c	2		2.38112	2.72426	2.84745	0.464609	3.69291	6	Used in PCL analysis	yes
gltB	Rv3859c-TetOn 6.1	gltB	Rv3859c	6		1.84972	3.02692	2.83891	0.781158	3.93486	6	Used in PCL analysis	yes
Rv2507	Rv2507-tetOn-18.1	Rv2507	Rv2507	18		1.90258	2.94623	2.82767	0.55595	3.39931	6	Used in PCL analysis	yes
proB	Rv2439c-TetOn1.3	proB	Rv2439c	1		1.89124	2.81162	2.82565	0.608114	3.54117	6	Used in PCL analysis	yes
infB	infB-FLAG-tetOn-6	infB	Rv2839c	6		1.91086	2.91341	2.82143	0.787831	3.98923	6	Used in PCL analysis	yes
nrdF2	nrdF2-Flag-DAS-tetON-6	nrdF2	Rv3048c	6		1.39963	3.04826	2.82128	0.751771	3.59262	6	Used in PCL analysis	yes
era	Rv2364c::hyg/(220)P606-10C32C-SD5_Rv2364c_pL5-Strep-TetR10	era	Rv2364c	NA	yes	2.81441	2.81441	2.81441	NA	2.81441	1	Excluded - not in all screening waves
ispD	ispD-TetOn18.1	ispD	Rv3582c	18		2.30423	2.60159	2.81226	0.597042	3.87447	6	Used in PCL analysis	yes
PPE4	Rv0286-PPE4_teton10.1	PPE4	Rv0286	10		-0.0279115	3.47098	2.80457	1.59077	4.00627	6	Excluded - slow growth (less than 1 doubling in a screening wave)
gnd2	Rv1122-gnd2_TetOn10.3	gnd2	Rv1122	10		0.893392	3.15515	2.79736	1.50772	4.35365	5	Excluded - not in all screening waves
obgE	Rv2440c (obgE) -FLAG/DAS+pTetON-6 sspB	obg	Rv2440c	6		2.21812	2.76923	2.79424	0.457869	3.42219	6	Used in PCL analysis	yes
atpDC	atpDC	atpD|atpC	Rv1310|Rv1311	NA	yes	1.83068	2.88138	2.72964	0.537144	3.20568	6	Used in PCL analysis	yes
pheS	Rv1649 (pheS)_Flag/DAS	pheS	Rv1649	-		1.06353	3.11582	2.70175	0.934124	3.51858	6	Used in PCL analysis	yes
Rv3712	Rv3712_TetOn6.1	Rv3712	Rv3712	6		2.68657	2.68657	2.68657	NA	2.68657	1	Excluded - not in all screening waves
Rv2235	Rv2235_Flag/DAS + pTetON-18	Rv2235	Rv2235	18		1.55077	2.8316	2.6712	0.829859	3.6028	6	Used in PCL analysis	yes
thiG	thiG-Flag-Das-tetON-10	thiG	Rv0417	10		1.27646	2.67967	2.67031	0.809835	3.61174	6	Used in PCL analysis	yes
pks13	pks-Teton1.1	pks13	Rv3800c	1		1.63486	2.67986	2.63386	0.664765	3.48514	6	Used in PCL analysis	yes
ctaC	ctaC-tetOn18	ctaC	Rv2200c	18		1.79528	2.66274	2.58371	0.563174	3.40707	6	Used in PCL analysis	yes
ppk1	ppk1-Flag-Das-tetON-1	ppk1	Rv2984	1		1.98546	2.40396	2.58233	0.671176	3.4505	6	Used in PCL analysis	yes
tpi	tpi-tetOn6	tpi	Rv1438	6		2.0811	2.40232	2.57417	0.497472	3.35585	6	Used in PCL analysis	yes
pimA	Rv2610c-pimA_10.1	pimA	Rv2610c	10		1.55282	2.58835	2.57197	0.763356	3.5802	6	Used in PCL analysis	yes
entC	Rv3215-TetOn10.1	entC	Rv3215	10		1.11042	2.74011	2.5391	0.755511	3.21443	6	Used in PCL analysis	yes
metA	metA TetOn 6.3	metA	Rv3341	6		1.72126	2.55815	2.53659	0.518591	3.26346	6	Used in PCL analysis	yes
tsf	H37RvMA::Rv2889c(tsf)-FLAG/DAS+pTetON-18 sspB	tsf	Rv2889c	18		2.51162	2.51162	2.51162	NA	2.51162	1	Excluded - not in all screening waves
rpsG	H37RvMA::Rv0683(rpsG)-FLAG/DAS+pTetON-10 sspB	rpsG	Rv0683	10		2.50361	2.50361	2.50361	NA	2.50361	1	Excluded - not in all screening waves
carB	Rv1384-TetOn 6.2	carB	Rv1384	6		1.05679	2.52523	2.46213	0.994371	3.91216	6	Excluded - noisy growth (conditions with GR>20)
folB	folB-tetOn6	folB	Rv3607c	6		1.67002	2.43305	2.46198	0.629778	3.22874	6	Used in PCL analysis	yes
canB	Rv3588c-TetOn 6.1	canB	Rv3588c	6		1.6016	2.41344	2.45817	0.758292	3.78392	6	Used in PCL analysis	yes
menC	Rv0553-menC-TetOn10.2	menC	Rv0553	10		1.74499	2.22032	2.45229	0.782538	3.77495	6	Used in PCL analysis	yes
mdh	mdh-tetOn6	mdh	Rv1240	6		1.30725	2.64027	2.44632	0.875327	3.47511	5	Excluded - not in all screening waves
Rv1465	Rv1465-FLAG/DAS+pTetON-18 sspB	Rv1465	Rv1465	18		1.2696	2.52239	2.42567	0.809731	3.27515	6	Used in PCL analysis	yes
folD	Rv3356c-folD_TetOn6.1	folD	Rv3356c	6		1.65614	2.43625	2.41013	0.634045	3.1538	6	Used in PCL analysis	yes
Rv2413c	Rv2413c-_TetOn18.1	Rv2413c	Rv2413c	18		1.33621	2.54118	2.3889	0.651732	3.04732	6	Used in PCL analysis	yes
csd	Rv1464 (csd) -FLAG/DAS+pTetON-10 sspB	csd	Rv1464	10		1.24705	2.35079	2.38244	0.879768	3.38592	6	Used in PCL analysis	yes
qcrA	Rv2195-qcrA_teton18.3	qcrA	Rv2195	18		1.41189	2.19868	2.37831	0.839698	3.47929	6	Used in PCL analysis	yes
nusB	Rv2533c-nusB_TetOn6.1	nusB	Rv2533c	6		2.35703	2.35703	2.35703	NA	2.35703	1	Excluded - not in all screening waves
argD	Rv1655-argD_TetOn18.3	argD	Rv1655	18		1.50411	2.26237	2.35071	0.639793	3.35982	6	Used in PCL analysis	yes
coaE	coaE-Flag-DAS-tetON-18	coaE	Rv1631	18		1.57139	2.51055	2.33832	0.610908	3.11989	6	Used in PCL analysis	yes
efp	Rv2534c (efp) -FLAG-DAS + pTetON-10 sspB	efp	Rv2534c	10		1.95341	2.39912	2.33	0.285231	2.63549	6	Used in PCL analysis	yes
rpmC	Rv0709 (rpmC) -FLAG/DAS+pTetON-6 sspB	rpmC	Rv0709	6		1.67946	2.15343	2.32917	0.583068	3.22601	6	Used in PCL analysis	yes
prfA	prfA-FLAG-tetOn-2	prfA	Rv1299	2		1.88354	2.25711	2.32562	0.453364	3.13093	6	Used in PCL analysis	yes
qcrB	Rv2196-qcrB_teton1.1	qcrB	Rv2196	1		1.41522	2.31756	2.3043	0.698937	3.45674	6	Used in PCL analysis	yes
otsA	otsA-FLAG-tetOn-1	otsA	Rv3490	1		1.70469	2.01142	2.29457	0.651211	3.2633	6	Used in PCL analysis	yes
fixB	Rv3028c-fixB_1.1	fixB	Rv3028c	1		0.936688	2.41734	2.28487	0.882994	3.22576	6	Excluded - slow growth (less than 1 doubling in a screening wave)
rmlB	H37RvMA::Rv3464(rmlB)-FLAG/DAS+pTetON-6 sspB	rmlB	Rv3464	6		2.27531	2.27531	2.27531	NA	2.27531	1	Excluded - not in all screening waves
dnaE1	dnaE1-FLAG-tetOn-2	dnaE1	Rv1547	2		0.227356	2.69978	2.23386	1.08023	3.11799	6	Excluded - slow growth (less than 1 doubling in a screening wave)
leuC	Rv2988c-leuC_6.1	leuC	Rv2988c	6		1.24885	2.17005	2.11436	0.643866	3.08965	6	Used in PCL analysis	yes
pyrB	pyrB-TetOn6.1	pyrB	Rv1380	6		1.00092	2.18338	2.10176	0.690223	2.95762	6	Excluded - noisy growth (conditions with GR>20)
folP1	Rv3608c-folP1-TetOn10.2	folP1	Rv3608c	10		1.00003	2.10812	2.10097	0.738084	3.02062	6	Excluded - noisy growth (conditions with GR>20)
Rv1462	H37RvMA::Rv1462-FLAG/DAS + pTetON-18 sspB	Rv1462	Rv1462	18		0.935411	1.94367	2.09888	1.06409	3.44428	6	Excluded - slow growth (less than 1 doubling in a screening wave)
murD	murD-FLAG-tetOn-1	murD	Rv2155c	1		1.13191	2.16661	2.08537	0.592428	2.90629	6	Excluded - noisy growth (conditions with GR>20)
murA	murA-FLAG-tetOn-10	murA	Rv1315	10		0.720028	2.0285	2.06889	0.973342	3.58423	6	Excluded - slow growth (less than 1 doubling in a screening wave)
hisA	Rv1603-hisA_TetOn6.2	hisA	Rv1603	6		1.25039	2.09799	2.04251	0.535191	2.67282	6	Used in PCL analysis	yes
Rv2172c	Rv2172c-FLAG/DAS+pTetON-10 sspB	Rv2172c	Rv2172c	10		1.30315	1.91706	2.04008	0.687791	3.16158	6	Used in PCL analysis	yes
gap	gap-tetOn2	gap	Rv1436	2		1.22795	1.84687	2.03416	0.731481	3.0414	6	Used in PCL analysis	yes
Rv0647c	Rv0647c-FLAG-DAS + pTetON-10-sspB	Rv0647c	Rv0647c	10		0.924322	2.14683	2.03326	0.702732	2.92538	6	Excluded - slow growth (less than 1 doubling in a screening wave)
panD	Rv3601c-panD_TetOn6.3	panD	Rv3601c	6		1.28788	2.08132	2.02047	0.628339	2.70954	6	Used in PCL analysis	yes
aroE	Rv2552c-_TetOn6.1	aroE	Rv2552c	6		1.18957	2.10842	1.96925	0.67881	2.96546	6	Used in PCL analysis	yes
panB	panB-Flag-Das-tetON-18	panB	Rv2225	18		0.646946	2.03633	1.96387	1.03326	3.08214	6	Excluded - slow growth (less than 1 doubling in a screening wave)
glgE	Rv1327c-glgE_TetOn6.1	glgE	Rv1327c	6		1.9631	1.9631	1.9631	NA	1.9631	1	Excluded - not in all screening waves
proC	proC-TetOn-2.1	proC	Rv0500	2		1.10235	1.9029	1.94285	0.767395	3.04092	6	Used in PCL analysis	yes
dapE	Rv1202-TetOn 18.2	dapE	Rv1202	18		0.978671	1.84337	1.93766	0.810066	3.20008	6	Excluded - slow growth (less than 1 doubling in a screening wave)
aspC	aspC-Teton 2.1	aspC	Rv0337c	2		0.0621326	2.11523	1.93141	1.03708	2.94804	6	Excluded - slow growth (less than 1 doubling in a screening wave)
ctaD	Rv3043c-ctaD_teton18.2	ctaD	Rv3043c	18		0.88237	1.85534	1.91701	0.871088	3.40237	6	Excluded - slow growth (less than 1 doubling in a screening wave)
gatB	Rv3009c (gatB)_flag/DAS +pTetON-6_sspB	gatB	Rv3009c	6		1.34505	1.85677	1.91377	0.547418	2.84203	6	Used in PCL analysis	yes
leuD	leuD-Flag-DAS-tetON-18	leuD	Rv2987c	18		1.22949	1.77475	1.89402	0.574546	2.64913	6	Used in PCL analysis	yes
hemC	hemC-TetOn6.2	hemC	Rv0510	6		0.768488	1.93375	1.8629	0.971265	3.05615	6	Excluded - slow growth (less than 1 doubling in a screening wave)
ccsA	ccsA	ccsA	Rv0529	NA	yes	1.85366	1.85366	1.85366	NA	1.85366	1	Excluded - not in all screening waves
Rv1463	H37RvMA::Rv1463-FLAG/DAS + pTetON-10 sspB	Rv1463	Rv1463	10		0.770288	1.7831	1.84729	0.814494	3.26186	6	Excluded - slow growth (less than 1 doubling in a screening wave)
lysA	lysA-TetOn6.1	lysA	Rv1293	6		0.954658	1.82587	1.80724	0.649694	2.83219	6	Excluded - slow growth (less than 1 doubling in a screening wave)
rfbE	Rv3781-rfbE-TetOn 1.1	rfbE	Rv3781	1		1.18807	1.68115	1.80347	0.624928	2.83511	6	Used in PCL analysis	yes
tkt	Rv1449c-tkt_TetON6.3	tkt	Rv1449c	6		0.684219	1.7085	1.71372	0.695482	2.68091	6	Excluded - slow growth (less than 1 doubling in a screening wave)
pheA	pheA-Flag-DAS-tetON-1	pheA	Rv3838c	1		0.902589	1.6659	1.69887	0.738202	2.65284	6	Excluded - slow growth (less than 1 doubling in a screening wave)
galE1	H37RvMA::Rv3634c(galE1)-FLAG/DAS+pTetON-6 sspB	galE1	Rv3634c	6		1.68387	1.68387	1.68387	NA	1.68387	1	Excluded - not in all screening waves
aroB	aroB-Flag-Das-tetON-6	aroB	Rv2538c	6		0.980309	1.71245	1.68264	0.558328	2.26922	6	Excluded - slow growth (less than 1 doubling in a screening wave)
gltS	Rv2992c (gltS)_Flag/DAS + pTetON-2 sspB	gltS	Rv2992c	2		0.415375	1.58212	1.65344	0.908814	2.66932	6	Excluded - slow growth (less than 1 doubling in a screening wave)
Rv2477c	H37RvMA::Rv2477c-FLAG/DAS+pTetON-10 sspB	Rv2477c	Rv2477c	10		1.65014	1.65014	1.65014	NA	1.65014	1	Excluded - not in all screening waves
trpS	trpS-FLAG-tetOn-1	trpS	Rv3336c	1		0.882766	1.64207	1.62347	0.585797	2.39805	6	Excluded - slow growth (less than 1 doubling in a screening wave)
trpE	Rv1609-trpE-TetOn1.1	trpE	Rv1609	1		0.569201	1.41694	1.57251	0.728711	2.6372	6	Excluded - slow growth (less than 1 doubling in a screening wave)
eno	eno-tetOn2	eno	Rv1023	2		0.695639	1.75713	1.56388	0.525864	2.08891	6	Excluded - slow growth (less than 1 doubling in a screening wave)
pyrE	pyrE-FLAG-tetOn-1	pyrE	Rv0382c	1		0.653421	1.59945	1.52308	0.596628	2.15866	6	Excluded - slow growth (less than 1 doubling in a screening wave)
trpA	trpA-TetOn 6.1	trpA	Rv1613	6		0.666414	1.39244	1.50148	0.633272	2.39224	6	Excluded - slow growth (less than 1 doubling in a screening wave)
murF	H37RvMA::Rv2157c(murF)-FLAG/DAS+pTetON-1 sspB	murF	Rv2157c	1		1.50066	1.50066	1.50066	NA	1.50066	1	Excluded - not in all screening waves
hemE	hemE-TetOn 6.1	hemE	Rv2678c	6		0.66266	1.52884	1.49685	0.773942	2.57174	6	Excluded - slow growth (less than 1 doubling in a screening wave)
cwlM	H37RvMA::Rv3915(cwlM)-FLAG/DAS+pTetON-10 sspB	Rv3915	Rv3915	10		1.47228	1.47228	1.47228	NA	1.47228	1	Excluded - not in all screening waves
Rv1301	Rv1301::hyg/(165)P606-10C-SD5_Rv1301_pL5-Strep-TetR10	Rv1301	Rv1301	NA	yes	1.43082	1.43082	1.43082	NA	1.43082	1	Excluded - not in all screening waves
Rv3137	Rv3137_TetOn2.3	Rv3137	Rv3137	2		1.40245	1.40245	1.40245	NA	1.40245	1	Excluded - not in all screening waves
atpF	Rv1306-atpF-TetOn2.1	atpF	Rv1306	2		0.775908	1.13915	1.37244	0.626107	2.15194	6	Excluded - slow growth (less than 1 doubling in a screening wave)
mrp	Rv1229c-mrp_2.1	mrp	Rv1229c	2		1.32943	1.32943	1.32943	NA	1.32943	1	Excluded - not in all screening waves
fum	fum-tetOn10	fum	Rv1098c	10		0.473522	1.08697	1.20467	0.55023	1.94795	6	Excluded - slow growth (less than 1 doubling in a screening wave)
trpD	Rv2192c-trpD-TetOn 1.1	trpD	Rv2192c	1		0.602501	1.00762	1.20369	0.556587	2.10792	6	Excluded - slow growth (less than 1 doubling in a screening wave)
Rv1201c	Rv1201c-FLAG-DAS + pTetON-6-sspB	dapD	Rv1201c	6		0.478511	1.13357	1.2013	0.522103	1.98458	6	Excluded - slow growth (less than 1 doubling in a screening wave)
dfrA	dfrA-FLAG-tetOn2	dfrA	Rv2763c	2		1.19871	1.19871	1.19871	NA	1.19871	1	Excluded - not in all screening waves
murE	H37RvMA::Rv2158c(murE)-FLAG/DAS+pTetON-2 sspB	murE	Rv2158c	2		1.16122	1.16122	1.16122	NA	1.16122	1	Excluded - not in all screening waves
murC	murC-FLAG-tetOn-1	murC	Rv2152c	1		0.829842	1.01908	1.11048	0.279878	1.5838	6	Excluded - slow growth (less than 1 doubling in a screening wave)
glyA1	glyA1-TetOn10	glyA1	Rv1093	10		1.10121	1.10121	1.10121	NA	1.10121	1	Excluded - not in all screening waves
tyrA	tyrA-TetOn10.1	tyrA	Rv3754	10		0.549375	0.885092	1.04826	0.467159	1.84681	6	Excluded - slow growth (less than 1 doubling in a screening wave)
aroG	aroG-TetOn6.3	aroG	Rv2178c	6		-0.0556882	1.05581	1.03983	0.812585	2.26345	6	Excluded - slow growth (less than 1 doubling in a screening wave)
serA1	Rv2996c-serA1_TetOn18.2	serA1	Rv2996c	18		1.00517	1.00517	1.00517	NA	1.00517	1	Excluded - not in all screening waves
argC	argC-TetOn2.1	argC	Rv1652	2		0.313771	0.855287	0.988041	0.581152	1.78192	6	Excluded - slow growth (less than 1 doubling in a screening wave)
hemY	hemY-DAS-TetOn 18.1	hemY	Rv2677c	18		0.351353	0.485948	0.884736	0.761745	2.18498	6	Excluded - slow growth (less than 1 doubling in a screening wave)
atpA	Rv1308-atpA-TetOn6.1	atpA	Rv1308	6		0.415149	0.652923	0.874949	0.564559	1.83411	6	Excluded - slow growth (less than 1 doubling in a screening wave)
proS	proS-FLAG-tetOn-1	proS	Rv2845c	1		0.201775	0.916658	0.869861	0.457194	1.57884	6	Excluded - slow growth (less than 1 doubling in a screening wave)
grcC1	grcC1_TetOn 2.1	grcC1	Rv0562	2		0.029883	0.728886	0.787778	0.588581	1.5226	6	Excluded - slow growth (less than 1 doubling in a screening wave)
hemZ	hemZ-TetOn 10.1	hemZ	Rv1485	10		0.0628769	0.332248	0.640838	0.635514	1.58608	6	Excluded - slow growth (less than 1 doubling in a screening wave)
rpsB	H37RvMA::Rv2890c(rpsB)-FLAG/DAS+pTetON-1 sspB	rpsB	Rv2890c	1		0.565569	0.565569	0.565569	NA	0.565569	1	Excluded - not in all screening waves
argG	argG-TetOn2.1	argG	Rv1658	2		0.0117658	0.385494	0.564876	0.593253	1.29098	6	Excluded - slow growth (less than 1 doubling in a screening wave)
alaS	alaS-FLAG-tetOn-1	alaS	Rv2555c	1		0.0288993	0.460012	0.468535	0.398768	0.919182	6	Excluded - slow growth (less than 1 doubling in a screening wave)
leuS	leuS-FLAG-tetOn-6	leuS	Rv0041	6		-0.170157	0.262862	0.336325	0.400591	1.05514	6	Excluded - slow growth (less than 1 doubling in a screening wave)
thrS	H37RvMA::Rv2614c(thrS)-FLAG/DAS+pTetON-2 sspB	thrS	Rv2614c	2		0.224262	0.224262	0.224262	NA	0.224262	1	Excluded - not in all screening waves
Rv0338c	Rv0338c-TetOn2.2	Rv0338c	Rv0338c	2		-0.150591	0.106682	0.19995	0.360209	0.721582	6	Excluded - slow growth (less than 1 doubling in a screening wave)
menB	menB_DAS_10555	menB	Rv0548c	-		NA	NA	NA	NA	NA	0	Excluded - not in all screening waves
