# Supplementary material for: Reference-based chemical-genetic interaction profiling to elucidate small molecule mechanism of action in Mycobacterium tuberculosis
Source: Nat Commun. 2025 Nov 3;16:9673. doi: 10.1038/s41467-025-64662-x (PMC12583738; doi:10.1038/s41467-025-64662-x)
Supplement: Supplementary file 7 — Supplementary Data 5 [file 41467_2025_64662_MOESM7_ESM.xlsx]

## Sheet: All GSK
TCMDC Code	set	SMILES	PCL confidence	PCL-based MOA assignment	PCL RID, top	PCL RIDs, all high-confidence	annotated / unannotated	published MOA	MOA citation	concordant/discordant	internal, unblinded batch was in KABX set	structural group	chemical cluster iD
TCMDC-142379	177 (2013)	C(N1CCC2(CC1)OCCc1sccc21)c1ccc2OCCOc2c1	1	Alr	Alr:206	Alr:206	A	MmpL3	10.1371/journal.pone.0060933	discordant	yes	spiro	14
TCMDC-142380	177 (2013)	CCc1ccc(CN2CCC3(CC2)OCCc2sccc32)s1	1	Alr	Alr:206	Alr:206|Alr:3	A	MmpL3	10.1371/journal.pone.0060933	discordant		spiro	14
TCMDC-142628	177 (2013)	Cc1ccccc1CN1CCC(O)(CC1)c1ccc(Cl)c(c1)C(F)(F)F	1	Alr	Alr:206	Alr:206	A*	MmpL3*	*10.1074/jbc.RA119.010135; 10.1111/mmi.13406; 10.1111/mmi.13406; but 10.1021/acsinfecdis.0c00675	discordant		singleton (piperindol)	S
TCMDC-143674	50 (2015)	FC(F)(F)c1nnc2ccc(nn12)-n1cnc(n1)C#N	1	Alr	Alr:190	Alr:190	U					3-(trifluoromethyl)-[1,2,4]triazolo[4,3-b]pyridazine	28
TCMDC-142813	177 (2013)	O=C(Nc1ccccc1N1CCOCC1)[C@H](Cc1ccccc1)NC(=O)c1cccs1	1	Alr	Alr:197	Alr:197	U					N-(1-((2-morpholinophenyl)amino)-1-oxo-3-phenylpropan-2-yl)thiophene-2-carboxamide	1
TCMDC-143042	177 (2013)	Cn1c2nsc(S(C)=O)c2c(=O)n(C)c1=O	1	Alr	Alr:190	Alr:190	U					singleton	S
TCMDC-142795	177 (2013)	C(CN1CCOCC1)Cn1c(Sc2ccnc(n2)N2CCN(CC2)c2ccncc2)nnc1-c1ccccn1	1	Alr	Alr:197	Alr:197	U					triazole thioether	21
TCMDC-143029	177 (2013)	COc1cc(CN2CCC3(CC2)C=Cc2ccccc32)cc2OCOc12	1	Alr	Alr:206	Alr:206	U*	MmpL3*	*spiro, but 10.1021/acsinfecdis.0c00675			spiro	S
TCMDC-142936	177 (2013)	COc1ccc2sc(Nc3nc(cs3)-c3ccccn3)nc2c1	1	CoaA and PyrG	CoaA and PyrG:33	CoaA and PyrG:33	U					Thiazole pyridine - aminoaryl	18
TCMDC-131305	177 (2013)	CCc1ccccc1OCCCON1C(=N)N=C(N)NC1(C)C	1	DHFR	DHFR:93	DHFR:93|DHFR:96|DHFR:97|DHFR:95|ThyAX:6|DHFR:110|DHFR:94	A	DHFR	10.1021/acsinfecdis.5b00063	concordant		diaminotriazine	6
TCMDC-131336	177 (2013)	CCCc1cc(ccc1OCCCON1C(=N)N=C(N)NC1(C)C)C(C)=O	1	DHFR	DHFR:97	DHFR:97|DHPS:55	A	DHFR	10.1021/acsinfecdis.5b00063	concordant		diaminotriazine	6
TCMDC-131751	177 (2013)	CC(C)(C)c1ccccc1OCCCON1C(=N)N=C(N)NC1(C)C	1	DHFR	DHFR:97	DHFR:97|DHFR:96|DHFR:95|DHFR:92|DHFR:94|DHPS:113	A	DHFR	10.1021/acsinfecdis.5b00063	concordant		diaminotriazine	6
TCMDC-131755	177 (2013)	CC1(C)N=C(N)N=C(N)N1OCCc1ccc2ccccc2c1	1	DHFR	DHFR:96	DHFR:96|DHFR:97|DHFR:95	A	DHFR	10.1021/acsinfecdis.5b00063	concordant		diaminotriazine	6
TCMDC-131793	177 (2013)	Cc1ccccc1OCCCON1C(=N)N=C(N)NC1(C)C	1	DHFR	DHFR:96	DHFR:96|DHFR:97|DHFR:95	A	DHFR	10.1021/acsinfecdis.5b00063	concordant	yes	diaminotriazine	6
TCMDC-142720	177 (2013)	Cc1cc(C)cc(OCCCON2C(=N)N=C(N)NC2(C)C)c1	1	DHFR	DHFR:96	DHFR:96|DHFR:95|DHFR:97|DHFR:92|DHFR:94	A	DHFR	10.1021/acsinfecdis.5b00063	concordant		diaminotriazine	6
TCMDC-143688	50 (2015)	Nc1ccc(cc1)S(=O)(=O)Nc1ccnn1-c1ccccc1	1	DHPS	DHPS:102	DHPS:102|DHPS:107|DHPS:103|DHPS:105|DHPS:104|DHPS:99|DHPS:110|DHPS:106|DHPS:111|DHPS:108|DHPS:98|DHPS:100|GyrAB:313|DHPS:61	A	DHPS	Drugbank: DB06729	concordant	yes	sulfonamide adduct	15
TCMDC-143656	50 (2015)	NS(=O)(=O)c1ccc(Nc2cnc3ccccc3n2)cc1	1	DHPS	DHPS:107	DHPS:107|DHPS:103|DHPS:105|DHPS:99|DHPS:102|DHPS:110|DHPS:98|DHPS:104|DHPS:111|DHPS:108|DHPS:61|DHPS:106|DHPS:109|DHFR:102|DHPS:29|DHPS:100	U					sulfonamide adduct	15
TCMDC-143670	50 (2015)	CCOCn1ccc(NS(=O)(=O)c2ccc(N)cc2)nc1=O	1	DHPS	DHPS:98	DHPS:98|DHPS:107|DHPS:103|DHPS:99|DHPS:105|DHPS:110|DHPS:102|DHPS:100|DHPS:61|DHPS:104|DHPS:106|DHPS:111|DHPS:136|DHPS:108|DHPS:109|DHFR:94	U					sulfonamide adduct	15
TCMDC-142629	177 (2013)	O=C(C1CCN(CC1)c1nnc(s1)-n1cccc1)N1CCC(Cc2ccccc2)CC1	1	DprE1-DprE2 complex	DprE1-DprE2 complex:40	DprE1-DprE2 complex:40|DprE1-DprE2 complex:66|DprE1-DprE2 complex:30|DprE1-DprE2 complex:29	A	DprE1	10.1021/acsinfecdis.5b00065	concordant		singleton	S
TCMDC-142476	177 (2013)	CCOc1ccc(OCc2ccc(cc2)C(=O)NNC(=O)c2ccc(o2)N(=O)=O)cc1	1	DprE1-DprE2 complex	DprE1-DprE2 complex:40	DprE1-DprE2 complex:40	U					singleton	S
TCMDC-142364	177 (2013)	Cc1cccc(n1)-c1nc(Nc2ccncn2)c2sccc2n1	1	GlgB	GlgB:11	GlgB:11	U					TPA	20
TCMDC-143649	50 (2015)	COc1ccc2nccc(NC(=O)C3CCN(CCc4ccc(Cl)cc4)CC3)c2n1	1	GyrAB	GyrAB:206	GyrAB:206|GyrAB:210	A	GyrAB (MGI)	10.1128/AAC.00676-21	concordant		singleton	S
TCMDC-142770	177 (2013)	O=C(CCC1CCCCC1)Nc1cccc(c1)-c1nnc(o1)-c1ccco1	1	GyrAB	GyrAB:34	GyrAB:34	A	MmpL3	10.1021/acsinfecdis.0c00675	discordant		singleton	S
TCMDC-143671	50 (2015)	FC(F)(F)Oc1ccc(cc1)-c1cc2ccncc2cc1OC1CCNCC1	1	GyrAB	GyrAB:23	GyrAB:23	U					isoquinoline	24
TCMDC-142423	177 (2013)	CC(C)(C)c1ccc(cc1)-c1nnc(SCC(=O)OC2CCCCC2)o1	1	InhA	InhA:57	InhA:57	A	FbpA	10.1038/s41598-018-22228-6	discordant		singleton	S
TCMDC-142826	177 (2013)	CC(C)OC(=O)COc1ccc(cc1)-c1cnc(nc1)N(C)CCc1ccncc1	1	InhA	InhA:57	InhA:57	A	MurC	10.1038/s41598-018-22228-6	discordant		singleton	S
TCMDC-142514	177 (2013)	COc1ccc(cc1)-c1cc(=O)c2cc(OCC(=O)OC(C)C)ccc2o1	1	InhA	InhA:57	InhA:57|MmpL3:1	U					methoxychromone	26
TCMDC-142918	177 (2013)	CCCOC(=O)COc1ccc2c(c1)occ(-c1ccccc1OC)c2=O	1	InhA	InhA:57	InhA:57	U					methoxychromone	26
TCMDC-142355	177 (2013)	Nc1nc2ccc(cc2[nH]1)-c1cncc(Oc2ccc(F)cc2)c1	1	InhA	InhA:427	InhA:427	U					PAB; distinct structurally from TCMDC-142980	S
TCMDC-142615	177 (2013)	CCOC(=O)c1cc(on1)-c1csc(Nc2c(C)cc(C)cc2C)n1	1	InhA	InhA:57	InhA:57	U					singleton	S
TCMDC-142690	177 (2013)	Fc1cccc(Cl)c1COC(=O)c1ccc(cc1)-n1ncc(Cl)c(Cl)c1=O	1	InhA	InhA:57	InhA:57	U					singleton	S
TCMDC-143002	177 (2013)	CCCCc1ccc(nc1)C(=O)Nc1nccc2ccccc12	1	InhA	InhA:57	InhA:57	U					singleton	S
TCMDC-143683	50 (2015)	COC(=O)c1ccc(Oc2ccc(cc2F)-c2csc(C)n2)nn1	1	InhA	InhA:57	InhA:57	U					singleton	S
TCMDC-143684	50 (2015)	CC(C)c1noc(n1)N1CCC(CC1)[C@H](C)Oc1cnc(cn1)-c1ccc(c(F)c1)S(C)(=O)=O	1	InhA	InhA:93	InhA:93	U					singleton	S
TCMDC-143691	50 (2015)	CC(C)Oc1ccc(cc1Cl)-c1nnc(s1)-c1ccc2CCNCCc2c1	1	InhA	InhA:338	InhA:338	U					singleton	S
TCMDC-142396	177 (2013)	Cc1ccc(CNC(=O)c2cnn3C(CC(Nc23)c2ccc(C)cc2)C(F)F)cc1	1	MmpL3	MmpL3:30	MmpL3:30|EchA6:13|Alr:206	A	MmpL3/EchA6	MmpL3: 10.1371/journal.pone.0075245;10.1371/journal.pone.0060933|echA6: 10.1038/nmicrobiol.2015.6	concordant		THPP	19
TCMDC-142687	177 (2013)	CC(C)n1ncc2c(cc(nc12)-c1ccccc1)C(=O)NCC(N1CCOCC1)c1cccs1	1	MmpL3	MmpL3:50	MmpL3:50	A	MmpL3/EchA6	MmpL3: 10.1371/journal.pone.0075245;10.1371/journal.pone.0060933|echA6: 10.1038/nmicrobiol.2015.6	concordant		THPP	19
TCMDC-142456	177 (2013)	Nc1cccnc1Nc1ccc(cc1)C(F)(F)F	1	NADH dehydrogenase	NADH dehydrogenase:9	NADH dehydrogenase:9|phenazine-like:3	U					2-AP	3
TCMDC-142349	177 (2013)	Nc1cccnc1Nc1ccc(Cl)cc1	1	phenazine-like	phenazine-like:3	phenazine-like:3	U					2-AP	3
TCMDC-142431	177 (2013)	Nc1ccccc1Nc1ccc2OCOc2c1	1	phenazine-like	phenazine-like:3	phenazine-like:3|NADH dehydrogenase:9	U					DPA	7
TCMDC-142860	177 (2013)	COc1ccc(Nc2ccccc2NC(=O)c2ccc(O)nc2)cc1	1	phenazine-like	phenazine-like:3	phenazine-like:3	U					DPA	7
TCMDC-143654	50 (2015)	Nc1ccccc1Nc1ccc(Cl)cc1	1	phenazine-like	phenazine-like:3	phenazine-like:3|NADH dehydrogenase:9	U					DPA	7
TCMDC-143677	50 (2015)	CC(C)N(C(=O)CNc1ccccc1Nc1ccccc1)c1ccccc1	1	phenazine-like	phenazine-like:3	phenazine-like:3	U					DPA	7
TCMDC-142405	177 (2013)	COc1ccc(cc1)-c1cncc(c1)-c1cc(nc(n1)-c1ccccc1)N1CCN(CCO)CC1	1	phenazine-like	phenazine-like:3	phenazine-like:3	U					PPP	25
TCMDC-142942	177 (2013)	CC(C)c1ccc(cc1)-c1cncc(n1)N1CCN(CC1)c1ccncc1	1	phenazine-like	phenazine-like:3	phenazine-like:3	U					singleton	S
TCMDC-143675	50 (2015)	Cn1cc(CCNC(=O)Nc2ccc(nc2)N2CCCCC2)cn1	1	phenazine-like	phenazine-like:3	phenazine-like:3	U					singleton	S
TCMDC-143044	177 (2013)	CC(Oc1ccccc1)C(=O)Nc1nc(cs1)-c1ccccn1	1	pyrimidine metabolism	pyrimidine metabolism:93	pyrimidine metabolism:93|CoaA and PyrG:19|pyrimidine metabolism:62	A	pyrimidine metabolism|CoaA and PyrG	PyrG: 10.1021/acsinfecdis.7b00006; CoaA:10.1038/s41598-018-21614-4	concordant	yes	Thiazole pyridine - amide	18
TCMDC-142903	177 (2013)	CCCc1ccc(cc1)S(=O)(=O)Nc1ccc(CN2CCN(CC3CC3)CC2)cc1	1	pyrimidine metabolism	pyrimidine metabolism:62	pyrimidine metabolism:62|CoaA and PyrG:19	U					benzine sulfonamide	23
TCMDC-143690	50 (2015)	CCCCc1ccc(nc1)C(=O)Nc1nnc(s1)S(=O)(=O)CCCC	1	pyrimidine metabolism	pyrimidine metabolism:93	pyrimidine metabolism:93|CoaA and PyrG:26	U					singleton	S
TCMDC-142422	177 (2013)	CSc1ccccc1C(=O)Nc1nc(cs1)-c1ccccn1	1	pyrimidine metabolism	pyrimidine metabolism:93	pyrimidine metabolism:93|CoaA and PyrG:26	U					Thiazole pyridine - amide	18
TCMDC-142590	177 (2013)	CSc1cccc(c1)C(=O)Nc1nc(cs1)-c1ccccn1	1	pyrimidine metabolism	pyrimidine metabolism:93	pyrimidine metabolism:93	U					Thiazole pyridine - amide	18
TCMDC-142919	177 (2013)	O=C(Nc1nc(cs1)-c1ccccn1)c1cncn1-c1ccccc1	1	pyrimidine metabolism	pyrimidine metabolism:93	pyrimidine metabolism:93|CoaA and PyrG:26	U					Thiazole pyridine - amide	18
TCMDC-142949	177 (2013)	Cc1ccc(s1)C(=O)Nc1nc(cs1)-c1ccccn1	1	pyrimidine metabolism	pyrimidine metabolism:93	pyrimidine metabolism:93	U					Thiazole pyridine - amide	18
TCMDC-142969	177 (2013)	Nc1nc(N)c2c(Sc3ccc4ccccc4c3)cccc2n1	1	QcrB	QcrB:11	QcrB:11	A	DHFR	10.1126/scitranslmed.aal3973	discordant		QZ; 2,4-Diamino-5-thioquinazoline	13
TCMDC-142775	177 (2013)	COc1cc(Nc2ccccc2)ccc1NS(=O)(=O)c1c(C)noc1C	1	QcrB	QcrB:25	QcrB:25|phenazine-like:3	A	DHFR	GSK270670A in 10.1126/scitranslmed.aal3973	discordant		singleton	S
TCMDC-142376	177 (2013)	Cc1ccc2nc(c(C(=O)NCc3cccs3)n2c1)C(F)(F)F	1	QcrB	QcrB:25	QcrB:25|QcrB:11	A	QcrB	10.1371/journal.pone.0052951; 10.1016/j.bioorg.2022.106074	concordant		IMP	8
TCMDC-142377	177 (2013)	Cc1ccc2nc(c(C(=O)NCc3cc(Cl)cc(Cl)c3)n2c1)C(F)(F)F	1	QcrB	QcrB:25	QcrB:25|QcrB:27|QcrB:11	A	QcrB	10.1371/journal.pone.0052951; 10.1016/j.bioorg.2022.106074	concordant		IMP	8
TCMDC-142387	177 (2013)	Cc1ccc2nc(c(C(=O)NCc3ccc4OCOc4c3)n2c1)C(F)(F)F	1	QcrB	QcrB:25	QcrB:25|QcrB:11	A	QcrB	10.1371/journal.pone.0052951; 10.1016/j.bioorg.2022.106074	concordant		IMP	8
TCMDC-142398	177 (2013)	Cc1nc2ccc(C)cn2c1C(=O)NCc1ccco1	1	QcrB	QcrB:11	QcrB:11|QcrB:25	A	QcrB	10.1371/journal.pone.0052951; 10.1016/j.bioorg.2022.106074	concordant		IMP	8
TCMDC-142444	177 (2013)	Cc1nc2ccccn2c1C(=O)NCc1ccccc1	1	QcrB	QcrB:25	QcrB:25|QcrB:11	A	QcrB	10.1371/journal.pone.0052951; 10.1016/j.bioorg.2022.106074	concordant		IMP	8
TCMDC-142449	177 (2013)	CC(C)Oc1cccc(CNC(=O)c2c(nc3ccc(C)cn23)C(F)(F)F)c1	1	QcrB	QcrB:25	QcrB:25|QcrB:11	A	QcrB	10.1371/journal.pone.0052951; 10.1016/j.bioorg.2022.106074	concordant		IMP	8
TCMDC-142511	177 (2013)	Cc1nc2ccccn2c1C(=O)NCc1ccc2OCOc2c1	1	QcrB	QcrB:11	QcrB:11|QcrB:25|QcrB:27|QcrB:26	A	QcrB	10.1371/journal.pone.0052951; 10.1016/j.bioorg.2022.106074	concordant		IMP	8
TCMDC-142533	177 (2013)	COc1ccc(CCNC(=O)c2c(C)nc3ccccn23)cc1	1	QcrB	QcrB:11	QcrB:11|QcrB:25	A	QcrB	10.1371/journal.pone.0052951; 10.1016/j.bioorg.2022.106074	concordant		IMP	8
TCMDC-142546	177 (2013)	FC(F)(F)c1nc2ccccn2c1C(=O)NCc1ccc2OCOc2c1	1	QcrB	QcrB:25	QcrB:25|QcrB:11	A	QcrB	10.1371/journal.pone.0052951; 10.1016/j.bioorg.2022.106074	concordant		IMP	8
TCMDC-142557	177 (2013)	Cc1ccc(CNC(=O)c2c(nc3ccc(C)cn23)C(F)(F)F)o1	1	QcrB	QcrB:11	QcrB:11|QcrB:25|QcrB:27	A	QcrB	10.1371/journal.pone.0052951; 10.1016/j.bioorg.2022.106074	concordant		IMP	8
TCMDC-142697	177 (2013)	Cc1nc2ccc(C)cn2c1-c1ccn(Cc2ccccc2)n1	1	QcrB	QcrB:25	QcrB:25|QcrB:11|QcrB:27	A	QcrB	10.1371/journal.pone.0052951; 10.1016/j.bioorg.2022.106074	concordant		IMP	8
TCMDC-142785	177 (2013)	Cc1nc2ccccn2c1C(=O)Nc1ccc(cc1)C(C)(C)C	1	QcrB	QcrB:25	QcrB:25|QcrB:22	A	QcrB	10.1371/journal.pone.0052951; 10.1016/j.bioorg.2022.106074	concordant		IMP	8
TCMDC-142828	177 (2013)	COc1ccc(CC(=O)Nc2c(nc3cc(C)ccn23)-c2cccs2)cc1	1	QcrB	QcrB:25	QcrB:25|QcrB:11	A	QcrB	10.1371/journal.pone.0052951; 10.1016/j.bioorg.2022.106074	concordant		IMP	8
TCMDC-142992	177 (2013)	Cc1nc2ccccn2c1C(=O)NCc1cccs1	1	QcrB	QcrB:25	QcrB:25|QcrB:11	A	QcrB	10.1371/journal.pone.0052951; 10.1016/j.bioorg.2022.106074	concordant		IMP	8
TCMDC-142980	177 (2013)	CCc1nc2ccccc2n1CC(O)COc1cc(C)ccc1Cl	1	QcrB	QcrB:25	QcrB:25	A	QcrB	10.1021/acsinfecdis.7b00112	concordant		PAB	S
TCMDC-142435	177 (2013)	Brc1ccc(CN2CCN(CC2)C(=O)C=Cc2cccs2)s1	1	QcrB	QcrB:11	QcrB:11|QcrB:25|QcrB:27|QcrB:26	A	QcrB	10.1128/mBio.01276-18	concordant		PIP	11
TCMDC-142490	177 (2013)	O=C(N1CCN(Cc2ccc3OCOc3c2)CC1)c1cc2ccccc2o1	1	QcrB	QcrB:25	QcrB:25|QcrB:11	A	QcrB	10.1128/mBio.01276-18	concordant		PIP	11
TCMDC-142706	177 (2013)	Fc1ccccc1-c1noc(n1)N1CCN(Cc2ccc3OCOc3c2)CC1	1	QcrB	QcrB:25	QcrB:25|QcrB:10	A	QcrB	10.1128/mBio.01276-18	concordant		PIP	11
TCMDC-142712	177 (2013)	O=C(N1CCN(Cc2ccc3OCOc3c2)CC1)c1cc2CCCc2s1	1	QcrB	QcrB:25	QcrB:25|QcrB:11	A	QcrB	10.1128/mBio.01276-18	concordant		PIP	11
TCMDC-142814	177 (2013)	Fc1ccccc1CNC(=O)N1CCN(Cc2ccc(Br)s2)CC1	1	QcrB	QcrB:25	QcrB:25|QcrB:11|QcrB:27	A	QcrB	10.1128/mBio.01276-18	concordant		PIP	11
TCMDC-142938	177 (2013)	O=C(\C=C\c1ccccc1)N1CCN(Cc2cccc(OCc3ccccc3)c2)CC1	1	QcrB	QcrB:25	QcrB:25|QcrB:11|QcrB:27	A	QcrB	10.1128/mBio.01276-18	concordant		PIP	11
TCMDC-143650	50 (2015)	O=C(NCc1ccoc1)N1CCN(Cc2ccc3OCOc3c2)CC1	1	QcrB	QcrB:25	QcrB:25|QcrB:11	A	QcrB	10.1128/mBio.01276-18	concordant		PIP	11
TCMDC-143652	50 (2015)	O=C(NCc1ccco1)N1CCN(Cc2ccc3OCCc3c2)CC1	1	QcrB	QcrB:11	QcrB:11|QcrB:25	A	QcrB	10.1128/mBio.01276-18	concordant		PIP	11
TCMDC-143653	50 (2015)	Clc1ccc(CN2CCN(CC2)C(=O)NCc2ccco2)s1	1	QcrB	QcrB:25	QcrB:25|QcrB:11	A	QcrB	10.1128/mBio.01276-18	concordant		PIP	11
TCMDC-143657	50 (2015)	O=C(NCc1ccco1)N1CCN(Cc2cccs2)CC1	1	QcrB	QcrB:11	QcrB:11|QcrB:25	A	QcrB	10.1128/mBio.01276-18	concordant		PIP	11
TCMDC-143698	50 (2015)	COc1ccc(CN2CCN(CC2)C(=O)C=Cc2csc(C)n2)cc1	1	QcrB	QcrB:25	QcrB:25|QcrB:11|QcrB:27|QcrB:22|QcrB:10	A	QcrB	10.1128/mBio.01276-18	concordant		PIP	11
TCMDC-142353	177 (2013)	COc1ccc2nc(C)cc(OCC(=O)Nc3cc(C)cc(C)c3)c2c1	1	QcrB	QcrB:25	QcrB:25|QcrB:11|QcrB:12	A	QcrB	10.1039/c6md00236f; 10.1016/j.ijantimicag.2017.08.023	concordant		QOA	12
TCMDC-142388	177 (2013)	COc1ccc2nc(C)cc(OCC(=O)NCc3ccccc3)c2c1	1	QcrB	QcrB:11	QcrB:11|QcrB:25	A	QcrB	10.1039/c6md00236f; 10.1016/j.ijantimicag.2017.08.023	concordant		QOA	12
TCMDC-142461	177 (2013)	Cc1cc(OCC(=O)NCc2ccccc2)c2cc(Br)ccc2n1	1	QcrB	QcrB:25	QcrB:25|QcrB:11	A	QcrB	10.1039/c6md00236f; 10.1016/j.ijantimicag.2017.08.023	concordant		QOA	12
TCMDC-142552	177 (2013)	Cc1cc(OCC(=O)Nc2ccccc2)c2cc(Br)ccc2n1	1	QcrB	QcrB:25	QcrB:25|QcrB:11	A	QcrB	10.1039/c6md00236f; 10.1016/j.ijantimicag.2017.08.023	concordant		QOA	12
TCMDC-142715	177 (2013)	COc1cc(nc2ccc(C)c(N)c12)C(F)(F)F	1	QcrB	QcrB:11	QcrB:11|QcrB:25	A	QcrB	10.1039/c6md00236f; 10.1016/j.ijantimicag.2017.08.023	concordant		QOA	12
TCMDC-142430	177 (2013)	Cc1n[nH]c(C)c1S(=O)(=O)NCc1nc(NCCCc2ccccc2)c2ccccc2n1	1	QcrB	QcrB:25	QcrB:25|QcrB:11	A	QcrB	10.1371/journal.ppat.1008270	concordant		QZ	13
TCMDC-142498	177 (2013)	CCN(Cc1ccc2OCOc2c1)C(=O)CSc1nc(NC)c2ccccc2n1	1	QcrB	QcrB:25	QcrB:25	A	QcrB	10.1371/journal.ppat.1008270; QZ scaffold: https://doi.org/10.1021/acsinfecdis.0c00675	concordant		QZ	13
TCMDC-142537	177 (2013)	CSc1nc(NCC=C)c2ccccc2n1	1	QcrB	QcrB:11	QcrB:11|QcrB:25|QcrB:27	A	QcrB	10.1371/journal.ppat.1008270	concordant		QZ	13
TCMDC-142368	177 (2013)	COc1ccc(CCNc2cc(nc3ncnn23)-c2ccccc2)cc1	1	QcrB	QcrB:11	QcrB:11|QcrB:25|QcrB:27|QcrB:26	A	QcrB	10.1128/aac.02041-21	concordant		TAP	16
TCMDC-142408	177 (2013)	Clc1ccc(CCNc2cc(nc3ncnn23)-c2ccccc2)cc1	1	QcrB	QcrB:25	QcrB:25|QcrB:11	A	QcrB	10.1128/aac.02041-21	concordant		TAP	16
TCMDC-142724	177 (2013)	C(Cc1ccccc1)Nc1cc(nc2nncn12)-c1ccccc1	1	QcrB	QcrB:25	QcrB:25|QcrB:11	A	QcrB	10.1128/aac.02041-21	concordant		TAP	16
TCMDC-142359	177 (2013)	Cc1nc2ccccn2c1C(=O)NCc1ccc(Cl)cc1	1	QcrB	QcrB:25	QcrB:25|QcrB:11	A	QcrB|DHFR	QcrB: 10.1371/journal.pone.0052951| DHFR: 10.1038/s41598-018-22228-6	concordant		IMP	8
TCMDC-142595	177 (2013)	Cc1ccc2nc(c(C(=O)NCc3ccco3)n2c1)C(F)(F)F	1	QcrB	QcrB:11	QcrB:11|QcrB:25	A	QcrB|MurC	QcrB: 10.1371/journal.pone.0052951 | MurC: 10.1038/s41598-018-22228-6	concordant		IMP	8
TCMDC-143667	50 (2015)	Clc1nnc(N2CCCC2)c2ccccc12	1	QcrB	QcrB:11	QcrB:11|QcrB:25	U					1-Aminophthalazine	27
TCMDC-143678	50 (2015)	COc1ccc(Nc2ncccc2N)cc1	1	QcrB	QcrB:25	QcrB:25|QcrB:11|phenazine-like:3	U					2-AP	3
TCMDC-142614	177 (2013)	CC(C)(C)C(=O)CC1(O)Oc2ccccc2N=C1C=C(O)C(C)(C)C	1	QcrB	QcrB:11	QcrB:11	U					benzoxazine	4
TCMDC-142817	177 (2013)	OC1(Oc2ccccc2N=C1c1ccccc1)c1ccccc1	1	QcrB	QcrB:11	QcrB:11|QcrB:25	U					benzoxazine	4
TCMDC-142455	177 (2013)	COc1ccccc1-c1cccc(CNC(=O)c2cc3ccccc3cc2OC)c1	1	QcrB	QcrB:25	QcrB:25|QcrB:11|QcrB:27	U					NC	10
TCMDC-143694	50 (2015)	CCOc1cc2ccccc2cc1C(=O)NC	1	QcrB	QcrB:25	QcrB:25|QcrB:11	U					NC	10
TCMDC-142492	177 (2013)	Fc1ccccc1-c1nc(C#N)c(NCCc2ccccc2)o1	1	QcrB	QcrB:25	QcrB:25	U					singleton	S
TCMDC-142550	177 (2013)	FC(F)(F)c1cc(SCc2ccccc2)nc(n1)-c1ccccn1	1	QcrB	QcrB:25	QcrB:25|QcrB:11|QcrB:27|QcrB:22|QcrB:10	U					singleton	S
TCMDC-142559	177 (2013)	NC(=O)c1cc(ccc1OCCOc1ccccc1)-c1ccsc1	1	QcrB	QcrB:25	QcrB:25|QcrB:11	U					singleton	S
TCMDC-142584	177 (2013)	CC(=O)N1CCc2cc3nc(C)cc(C)c3cc12	1	QcrB	QcrB:11	QcrB:11|QcrB:25	U					singleton	S
TCMDC-142587	177 (2013)	Cc1cccc(Cn2ccc(NC(=O)c3ccc4OCOc4c3)n2)c1	1	QcrB	QcrB:25	QcrB:25|QcrB:11	U					singleton	S
TCMDC-142679	177 (2013)	Brc1c(nc2ncccn12)-c1ccc2OCOc2c1	1	QcrB	QcrB:11	QcrB:11|QcrB:25	U					singleton	S
TCMDC-142709	177 (2013)	Cc1nn(Cc2ccccc2)c(Cl)c1C(=O)NC1CCCCCC1	1	QcrB	QcrB:25	QcrB:25|QcrB:11	U					singleton	S
TCMDC-142889	177 (2013)	Cc1ccc2nc(Cl)c(CNCc3cccs3)cc2c1	1	QcrB	QcrB:25	QcrB:25	U					singleton	S
TCMDC-142902	177 (2013)	Cc1onc(c1C(=O)NCCSc1ccc(C)cc1)-c1ccccc1	1	QcrB	QcrB:11	QcrB:11|QcrB:25	U					singleton	S
TCMDC-142950	177 (2013)	Clc1cccc2sc(nc12)N(CCCn1ccnc1)C(=O)c1ccco1	1	QcrB	QcrB:11	QcrB:11	U					singleton	S
TCMDC-142962	177 (2013)	Fc1ccc2c(Cl)c(sc2c1)C(=O)NC1=NCCS1	1	QcrB	QcrB:11	QcrB:11|QcrB:25	U					singleton	S
TCMDC-143659	50 (2015)	CNc1snc(C)c1C(=O)NCCOc1ccc(OC)cc1	1	QcrB	QcrB:25	QcrB:25|QcrB:11	U					singleton	S
TCMDC-143664	50 (2015)	NC(=O)c1ccc(CN(C2CC2)S(=O)(=O)c2ccccc2F)cc1	1	QcrB	QcrB:25	QcrB:25|QcrB:11	U					singleton	S
TCMDC-143668	50 (2015)	Cc1n(C)nc2c(Nc3cnn(Cc4ccccc4F)c3)nc(C)nc12	1	QcrB	QcrB:25	QcrB:25|QcrB:11|QcrB:27	U					singleton	S
TCMDC-143697	50 (2015)	Cc1c([nH]c2CCCC(=O)c12)C(=O)NCCOc1ccccc1	1	QcrB	QcrB:25	QcrB:25|QcrB:11	U					singleton	S
TCMDC-142471	177 (2013)	C(c1cccs1)c1nn2c(nnc2s1)-c1n[nH]c2CCCc12	1	QcrB	QcrB:25	QcrB:25|QcrB:11	U					TTDZ	22
TCMDC-142484	177 (2013)	C(Sc1ccccc1)c1nn2c(nnc2s1)-c1ccccc1	1	QcrB	QcrB:25	QcrB:25|QcrB:11|InhA:111	U					TTDZ	22
TCMDC-143660	50 (2015)	COc1ccc(cc1)-c1nnc2sc(Cc3csc(C)n3)nn12	1	QcrB	QcrB:25	QcrB:25	U					TTDZ	22
TCMDC-137799	177 (2013)	O=C(Nc1ccc(NC2=NCCN2)cc1)c1ccc(cc1)C(=O)Nc1ccc(NC2=NCCN2)cc1	1	TopA	TopA:156	TopA:156	U					singleton	S
TCMDC-142691	177 (2013)	CCc1ccc(cc1)C1CC(n2ncc(C(=O)NCc3ccc(OC)cc3)c2N1)C(F)(F)F	1	TopA | MmpL3	TopA:156	TopA:156|MmpL3:35	A	MmpL3/EchA6	MmpL3: 10.1371/journal.pone.0075245;10.1371/journal.pone.0060933|echA6: 10.1038/nmicrobiol.2015.6	concordant	yes	THPP	19
TCMDC-142493	177 (2013)	CCC(Sc1nc2ccccc2o1)C(=O)Nc1nccs1	0.975863	uncertain	membrane potential disruption and efflux:137		U					benzoxazole-2-thione	2
TCMDC-143662	50 (2015)	Nc1ccc(cc1O)C(O)CNCCc1ccccc1	0.957631	uncertain	phenazine-like:3		U					singleton	S
TCMDC-142382	177 (2013)	Clc1ccc2[nH]c(cc2c1)C(=O)NC12CC3CC(CC(C3)C1)C2	0.95	uncertain	InhA:159		A	MmpL3	10.1021/acs.jmedchem.7b00582			singleton	S
TCMDC-143681	50 (2015)	FC(F)(F)c1nnc2ccc(Sc3nnc(o3)-c3ccco3)nn12	0.95	uncertain	InhA:363		U					3-(trifluoromethyl)-[1,2,4]triazolo[4,3-b]pyridazine	28
TCMDC-142968	177 (2013)	O=C(Nc1ccccc1-c1nc(cs1)C1CCC1)OCC1CCNCC1	0.941176	uncertain	50S ribosome:18		U					singleton	S
TCMDC-142879	177 (2013)	CN1CCN(CC1)c1cc(nc(n1)-c1ccncc1)-c1ccc(F)cc1	0.904838	uncertain	QcrB:12		U					PPP	25
TCMDC-142436	177 (2013)	CN1CCN(CC1)c1ccc(cc1NC(=O)c1ccccn1)C(F)(F)F	0.9	uncertain	membrane potential disruption and efflux:97		U					singleton	S
TCMDC-142345	177 (2013)	FC(F)(F)c1nc2ccccn2c1C(=O)NCc1ccc(Oc2ccccc2)cc1	0.857143	uncertain	QcrB:25		A	QcrB	10.1371/journal.pone.0052951; 10.1016/j.bioorg.2022.106074			IMP	8
TCMDC-142890	177 (2013)	O=C(Nc1ccccc1N1CCOCC1)C(Cc1ccccc1)NC(=O)c1cccs1	0.834024	uncertain	50S ribosome:22		A*	RpoB*	*racemic mixture; MMV68845 (R- stereoisomer) is published NTM RNA polymerase inhibitor 10.1128/spectrum.02760-22 and TB RpoB (stereospecific activity, distinct binding site from rifamycins) 10.1016/j.molcel.2017.03.001			N-(1-((2-morpholinophenyl)amino)-1-oxo-3-phenylpropan-2-yl)thiophene-2-carboxamide	1
TCMDC-142702	177 (2013)	Brc1cncc(c1)-c1cc(NCCCn2ccnc2)nc(n1)-c1ccccc1	0.833333	uncertain	QcrB:11		U					singleton	S
TCMDC-123885	177 (2013)	Clc1ccc(Nc2nc(cs2)-c2ccccn2)nc1	0.82825	uncertain	pyrimidine metabolism:93		A	pyrimidine metabolism|CoaA and PyrG	PyrG: 10.1021/acsinfecdis.7b00006; CoaA:10.1038/s41598-018-21614-4		yes	Thiazole pyridine - aminoaryl	18
TCMDC-143031	177 (2013)	COc1ccc2cc(sc2c1)C(=O)Nc1ccc(cc1)C1CCN(C)CC1	0.818182	uncertain	membrane potential disruption and efflux:96		U					1-benzothiophene-2-carboxamide	29
TCMDC-131843	177 (2013)	Cc1cc(NCCc2ccccc2)nc(NC(=N)Nc2ccc(Cl)cc2)n1	0.809524	uncertain	InhA:330		A	MmpL3	10.1021/acsinfecdis.0c00675			singleton	S
TCMDC-142743	177 (2013)	FC(F)(F)c1cccc(c1)C(=O)Nc1nnc(o1)-c1ccc(Cl)cc1	0.805534	uncertain	pyrimidine metabolism:93		U					oxadiazole amide	9
TCMDC-143686	50 (2015)	COc1ccc(CCNC(=O)C2(CCCCC2)n2cnnn2)cc1	0.80526	uncertain	Alr:206		A	MmpL3 (or multi-target)	10.1021/acsinfecdis.0c00675; 10.1126/scitranslmed.aal3973			singleton	S
TCMDC-142582	177 (2013)	COc1ccc(cc1OC)-c1nc(no1)-c1cccc(NC(=O)Cc2ccc(F)cc2)c1	0.802668	uncertain	Alr:206		A	MmpL3	10.1038/s41598-018-22228-6			singleton	S
TCMDC-142563	177 (2013)	CC1(C)NC(N)=NC(=N)N1OCCCOc1ccc(Cl)cc1Cl	0.8	uncertain	DHFR:97		A	DHFR	10.1021/acsinfecdis.5b00063			diaminotriazine	6
TCMDC-143004	177 (2013)	Fc1ccc(CC(=O)Nc2nc(cs2)-c2ccccn2)cc1	0.8	uncertain	pyrimidine metabolism:93	pyrimidine metabolism:93|CoaA and PyrG:26	A	pyrimidine metabolism|CoaA and PyrG	PyrG: 10.1021/acsinfecdis.7b00006; CoaA:10.1038/s41598-018-21614-4		yes	Thiazole pyridine - amide	18
TCMDC-142904	177 (2013)	Clc1ccc(s1)C(=O)Nc1nnc(o1)-c1ccc(Cl)s1	0.8	uncertain	pyrimidine metabolism:93		U					oxadiazole amide	9
TCMDC-142670	177 (2013)	Cn1ccnc1CNCCS(=O)(=O)c1cccc(Nc2ccc(cn2)-c2cccc(F)c2)c1	0.8	uncertain	50S ribosome:89		U					singleton	S
TCMDC-142933	177 (2013)	COc1ccc(cc1)-c1cc(NC(=O)c2ccc(F)cc2Cl)ccc1OC	0.762367	uncertain	CydAB:11		A	MenG	10.1128/mbio.02022-16			singleton	S
TCMDC-142997	177 (2013)	FC(F)(F)c1nnc2ccc(Cl)nn12	0.75	uncertain	InhA:342		U					3-(trifluoromethyl)-[1,2,4]triazolo[4,3-b]pyridazine	28
TCMDC-142392	177 (2013)	C[C@@H](NCCc1nc(no1)-c1cn(C)c2ccccc12)C1CCCCC1	0.73913	uncertain	50S ribosome:18		U					singleton	S
TCMDC-142347	177 (2013)	CNc1nc(SC)nc2ccccc12	0.714286	uncertain	50S ribosome:103		A	QcrB	10.1371/journal.ppat.1008270			QZ; 2-thioquinazoline	13
TCMDC-142816	177 (2013)	CSc1ccc(cc1)-c1nnc(NC(=O)c2ccc(Cl)s2)o1	0.714286	uncertain	pyrimidine metabolism:93		U					oxadiazole amide	9
TCMDC-142399	177 (2013)	CCCCS(=O)(=O)Nc1ccc2cnn(C)c2c1	0.703704	uncertain	InhA:85		A	KasA	10.1038/ncomms12581.			singleton	S
TCMDC-142943	177 (2013)	O=C(CCCSc1ccccc1)NNC(=O)c1cccs1	0.702703	uncertain	50S ribosome:103		U					diacylhydrazide	5
TCMDC-142922	177 (2013)	CCc1nnc(NC(=O)c2cccc(n2)C(=O)Nc2nnc(CC)s2)s1	0.681306	uncertain	50S ribosome:32		U					singleton	S
TCMDC-143665	50 (2015)	NC(=O)c1cc2ccc(CC(=O)c3cccs3)cc2s1	0.666667	uncertain	QcrB:25		U					1-benzothiophene-2-carboxamide	29
TCMDC-134505	177 (2013)	Cc1ccc2[nH]c(C3CCCNC3)c(-c3ccncc3)c2c1	0.666667	uncertain	QcrB:25		U					singleton	S
TCMDC-142412	177 (2013)	CN(C)c1nc2scc(-c3ccccc3)c2c(=O)o1	0.666667	uncertain	DprE1-DprE2 complex:37		U					singleton	S
TCMDC-142496	177 (2013)	CCc1ccc(Nc2nnc(SCc3cc(C)on3)s2)cc1	0.666667	uncertain	QcrB:25		U					thiadiazole thioether	17
TCMDC-143651	50 (2015)	CCCC\C=C\c1cc2ccncc2cc1OC1CCNCC1	0.635351	uncertain	Alr:62		U					isoquinoline	24
TCMDC-142944	177 (2013)	O=C(NNC(=O)c1ccc2ccccc2c1)c1ccc(o1)N(=O)=O	0.619048	uncertain	GyrAB:34		U					diacylhydrazide	5
TCMDC-142991	177 (2013)	CN1CCN(CC1)c1cc(nc(n1)-c1ccccc1)-c1ccncc1	0.616652	uncertain	phenazine-like:3		U					PPP	25
TCMDC-142807	177 (2013)	Cn1cc(NC(=O)c2cc(NC(=O)CNC(N)=N)cn2C)cc1C(=O)NCCC(N)=N	0.586479	uncertain	DHPS:115		A*	DNA damage*	*Netropsin: specific binding to AT-rich double stranded DNA - intercalating or DNA damage activity but no known, specific MOA in TB to our knowledge			singleton	S
TCMDC-142383	177 (2013)	CCOc1ccc(cc1)-c1nc(CNCCc2ccc(F)cc2)cs1	0.573652	uncertain	pyrimidine metabolism:94		U					singleton	S
TCMDC-142671	177 (2013)	CCc1ccc(cc1)S(=O)(=O)Nc1cc(CN2CCN(CCC(C)C)CC2)ccc1C	0.571429	uncertain	TopA:143		U					benzine sulfonamide	23
TCMDC-142515	177 (2013)	COc1cc(Cc2cnc(N)nc2N)c2cnccc2c1N(C)C	0.555556	uncertain	InhA:111		U					singleton	S
TCMDC-143669	50 (2015)	O=N(=O)c1cnc(s1)-c1nc2ccccc2[nH]1	0.553688	uncertain	GyrAB:309		U					singleton	S
TCMDC-142419	177 (2013)	COc1ccc(cc1)-c1nsc(SCC(=O)N2CCCC2)n1	0.545455	uncertain	InhA:317		U					thiadiazole thioether	17
TCMDC-142967	177 (2013)	CSc1ccc(cc1)C(=O)Nc1nc(cs1)-c1ccccn1	0.506722	uncertain	Alr:205		A*	pyrimidine metabolism|CoaA and PyrG	*not directly in references but close analog of GSK1570606A compound 1 in PyrG reference; PyrG: 10.1021/acsinfecdis.7b00006; CoaA:10.1038/s41598-018-21614-4; EthR:10.3389/fphar.2017.00681		yes	Thiazole pyridine - amide	18
TCMDC-142910	177 (2013)	C(Cn1c(Cc2ccccc2)nnc1Sc1ccnc(n1)N1CCN(CC1)c1ccncc1)N1CCOCC1	0.492898	uncertain	GyrAB:217		U					triazole thioether	21
TCMDC-143682	50 (2015)	Cc1ccc2oc(SCC(=O)Nc3nccs3)nc2n1	0.487347	uncertain	InhA:146		U					benzoxazole-2-thione	2
TCMDC-142983	177 (2013)	Clc1ccc(cc1)S(=O)(=O)c1oc(nc1C#N)-c1ccccc1	0.482759	uncertain	GyrAB:162		U					singleton	S
TCMDC-143658	50 (2015)	O=S(=O)(NCc1ccccc1)c1ccc(s1)-c1cc2ccncc2cc1OC1CCNCC1	0.480863	uncertain	50S ribosome:103		U					isoquinoline	24
TCMDC-143673	50 (2015)	COc1ccc(Nc2nc(N[C@@H]3CCNC3)nc3cc[nH]c(=O)c23)cc1NC(=O)c1ccccc1	0.474963	uncertain	DHPS:38		U					singleton	S
TCMDC-142753	177 (2013)	Cc1nnc(NCc2cccc(Cl)c2)c2ccccc12	0.467742	uncertain	InhA:85		U					1-Aminophthalazine	27
TCMDC-135244	177 (2013)	Cc1occc1C(=O)Nc1nc(nc2ccsc12)-c1ccccn1	0.460034	uncertain	InhA:138		U					TPA	20
TCMDC-142346	177 (2013)	Cc1nc2ccc(C)cn2c1C(=O)NCc1cccs1	0.455108	uncertain	50S ribosome:103		A	QcrB	10.1371/journal.pone.0052951; 10.1016/j.bioorg.2022.106074			IMP	8
TCMDC-143687	50 (2015)	OC(=O)CCc1nc2ccccc2oc1=O	0.416667	uncertain	QcrB:11		U					singleton	S
TCMDC-142878	177 (2013)	C1CCCN(CC1)c1nc(nc(n1)-n1ccnc1)-c1ccccc1	0.407407	uncertain	InhA:335		U					singleton	S
TCMDC-143030	177 (2013)	Oc1ccc(F)cc1C(=O)c1cnn(c1)C(=O)c1ccco1	0.322521	uncertain	DHPS:109		U					singleton	S
