# Supplementary material for: Reference-based chemical-genetic interaction profiling to elucidate small molecule mechanism of action in Mycobacterium tuberculosis
Source: Nat Commun. 2025 Nov 3;16:9673. doi: 10.1038/s41467-025-64662-x (PMC12583738; doi:10.1038/s41467-025-64662-x)
Supplement: Supplementary file 8 — Supplementary Data 6 [file 41467_2025_64662_MOESM8_ESM.xlsx]

## Sheet: highest_tanimoto_results
Compound ID	Compound SMILES	Highest Tanimoto similarity to reference compounds	Reference compound with highest Tanimoto similarity	Reference compound SMILES	MOA of reference compound with highest Tanimoto similarity	Compound annotated / unannotated	Compound published MOA	Compound published MOA citation	MOA of reference compound with highest Tanimoto similarity concordant or discordant with published MOA?	Compound structural group	Compound chemical cluster iD
BRD-K59864310	CC1=CC=C(CN2N=CC3=C2N=CN=C3N2CCCC2)C=C1	0.342857	BRD-K52025859	COc1cccc(OCCN2CCN(CC2)c2ncnc3n(ncc23)-c2ccccc2)c1	cAMP modulation
TCMDC-142379	C(N1CCC2(CC1)OCCc1sccc21)c1ccc2OCCOc2c1	1	BRD-K64497452	C(N1CCC2(CC1)OCCc3sccc23)c4ccc5OCCOc5c4	MmpL3	A	MmpL3	10.1371/journal.pone.0060933	concordant	spiro	14
TCMDC-142380	CCc1ccc(CN2CCC3(CC2)OCCc2sccc32)s1	0.584906	BRD-K64497452	C(N1CCC2(CC1)OCCc3sccc23)c4ccc5OCCOc5c4	MmpL3	A	MmpL3	10.1371/journal.pone.0060933	concordant	spiro	14
TCMDC-142628	Cc1ccccc1CN1CCC(O)(CC1)c1ccc(Cl)c(c1)C(F)(F)F	0.302632	BRD-K64323980	Cc1c(oc2ccc(C)cc12)C(=O)N1CCC(O)(CC1)c1cccc(c1)C(F)(F)F	TopA	A*	MmpL3*	*10.1074/jbc.RA119.010135; 10.1111/mmi.13406; 10.1111/mmi.13406; but 10.1021/acsinfecdis.0c00675	discordant	singleton (piperindol)	S
TCMDC-143674	FC(F)(F)c1nnc2ccc(nn12)-n1cnc(n1)C#N	0.169231	BRD-K79707415	[O-][N+](=O)c1cnn(c1)-c1nccc(n1)C(F)(F)F	InhA	U				3-(trifluoromethyl)-[1,2,4]triazolo[4,3-b]pyridazine	28
TCMDC-142813	O=C(Nc1ccccc1N1CCOCC1)[C@H](Cc1ccccc1)NC(=O)c1cccs1	0.373134	BRD-A13121918	O=C(Nc1ccc2ccccc2c1)C(Cc1ccccc1)NC(=O)c1ccccc1	clp protease / proteasome	U				N-(1-((2-morpholinophenyl)amino)-1-oxo-3-phenylpropan-2-yl)thiophene-2-carboxamide	1
TCMDC-143042	Cn1c2nsc(S(C)=O)c2c(=O)n(C)c1=O	0.195652	BRD-K89211941	Cn1c(=O)sn(-c2ccccc2)c1=O	Alr	U				singleton	S
TCMDC-142795	C(CN1CCOCC1)Cn1c(Sc2ccnc(n2)N2CCN(CC2)c2ccncc2)nnc1-c1ccccn1	0.233766	BRD-K43172524	S=c1n(CN2CCOCC2)c2ccccc2n1-c1ccccc1	MbtI	U				triazole thioether	21
TCMDC-143029	COc1cc(CN2CCC3(CC2)C=Cc2ccccc32)cc2OCOc12	0.343284	BRD-K11210723	C(N1CCN(Cc2cccc(Oc3ccccc3)c2)CC1)c1ccc2OCOc2c1	InhA	U*	MmpL3*	*spiro, but 10.1021/acsinfecdis.0c00675		spiro	S
TCMDC-142936	COc1ccc2sc(Nc3nc(cs3)-c3ccccn3)nc2c1	0.625	BRD-K41140669	C1Oc2cc3nc(Nc4nc(cs4)-c4ccccn4)sc3cc2O1	pyrimidine metabolism|CoaA and PyrG	U				Thiazole pyridine - aminoaryl	18
TCMDC-131305	CCc1ccccc1OCCCON1C(=N)N=C(N)NC1(C)C	0.76	BRD-K65278948	Cc1ccccc1OCCCON1C(=N)N=C(N)NC1(C)C	DHFR	A	DHFR	10.1021/acsinfecdis.5b00063	concordant	diaminotriazine	6
TCMDC-131336	CCCc1cc(ccc1OCCCON1C(=N)N=C(N)NC1(C)C)C(C)=O	0.555556	BRD-K65278948	Cc1ccccc1OCCCON1C(=N)N=C(N)NC1(C)C	DHFR	A	DHFR	10.1021/acsinfecdis.5b00063	concordant	diaminotriazine	6
TCMDC-131751	CC(C)(C)c1ccccc1OCCCON1C(=N)N=C(N)NC1(C)C	0.745098	BRD-K65278948	Cc1ccccc1OCCCON1C(=N)N=C(N)NC1(C)C	DHFR	A	DHFR	10.1021/acsinfecdis.5b00063	concordant	diaminotriazine	6
TCMDC-131755	CC1(C)N=C(N)N=C(N)N1OCCc1ccc2ccccc2c1	0.482143	BRD-K74016539	CC1(C)N=C(N)N=C(N)N1OCCCOc1ccc(cc1)-c1ccc(Cl)cc1	DHFR	A	DHFR	10.1021/acsinfecdis.5b00063	concordant	diaminotriazine	6
TCMDC-131793	Cc1ccccc1OCCCON1C(=N)N=C(N)NC1(C)C	1	BRD-K65278948	Cc1ccccc1OCCCON1C(=N)N=C(N)NC1(C)C	DHFR	A	DHFR	10.1021/acsinfecdis.5b00063	concordant	diaminotriazine	6
TCMDC-142720	Cc1cc(C)cc(OCCCON2C(=N)N=C(N)NC2(C)C)c1	0.647059	BRD-K65278948	Cc1ccccc1OCCCON1C(=N)N=C(N)NC1(C)C	DHFR	A	DHFR	10.1021/acsinfecdis.5b00063	concordant	diaminotriazine	6
TCMDC-143688	Nc1ccc(cc1)S(=O)(=O)Nc1ccnn1-c1ccccc1	1	BRD-K10671814	Nc1ccc(cc1)S(=O)(=O)Nc1ccnn1-c1ccccc1	DHPS	A	DHPS	Drugbank: DB06729	concordant	sulfonamide adduct	15
TCMDC-143656	NS(=O)(=O)c1ccc(Nc2cnc3ccccc3n2)cc1	0.358491	BRD-K77614261	Cc1ccc(cc1)S(=O)(=O)Nc1ccc(Nc2c3ccccc3nc3ccccc23)cc1	GyrAB|TopA	U				sulfonamide adduct	15
TCMDC-143670	CCOCn1ccc(NS(=O)(=O)c2ccc(N)cc2)nc1=O	0.48	BRD-K25799961	Cc1cccc(NS(=O)(=O)c2ccc(N)cc2)n1	DHPS	U				sulfonamide adduct	15
TCMDC-142629	O=C(C1CCN(CC1)c1nnc(s1)-n1cccc1)N1CCC(Cc2ccccc2)CC1	0.233333	BRD-K68017837	S=C(Cc1ccccc1)N1CCCCC1	Alr	A	DprE1	10.1021/acsinfecdis.5b00065	discordant	singleton	S
TCMDC-142476	CCOc1ccc(OCc2ccc(cc2)C(=O)NNC(=O)c2ccc(o2)N(=O)=O)cc1	0.333333	BRD-K63155003	COc1ccc(OCCNC(=O)c2cc(cc(c2)[N+]([O-])=O)[N+]([O-])=O)cc1	DprE1-DprE2 complex	U				singleton	S
TCMDC-142364	Cc1cccc(n1)-c1nc(Nc2ccncn2)c2sccc2n1	0.235294	BRD-K51626221	ClC1=CC=C(NC2=NC(C3=CC=CC=N3)=CS2)N=C1	pyrimidine metabolism|CoaA and PyrG	U				TPA	20
TCMDC-143649	COc1ccc2nccc(NC(=O)C3CCN(CCc4ccc(Cl)cc4)CC3)c2n1	0.241379	BRD-K66994095	CCc1ccc(NC(=O)COc2cc(nc3ccc(OC)cc23)C(=O)OC)cc1	QcrB	A	GyrAB (MGI)	10.1128/AAC.00676-21	discordant	singleton	S
TCMDC-142770	O=C(CCC1CCCCC1)Nc1cccc(c1)-c1nnc(o1)-c1ccco1	0.263158	BRD-K74722711	Fc1ccc(cc1)-c1nnc(NC(=O)c2cccc(C(F)(F)F)c2)o1	50S ribosome	A	MmpL3	10.1021/acsinfecdis.0c00675	discordant	singleton	S
TCMDC-143671	FC(F)(F)Oc1ccc(cc1)-c1cc2ccncc2cc1OC1CCNCC1	0.25641	BRD-K96671969	[O-][N+](=O)c1cn2C[C@@H](COc2n1)OCc1ccc(OC(F)(F)F)cc1	DprE1-DprE2 complex	U				isoquinoline	24
TCMDC-142423	CC(C)(C)c1ccc(cc1)-c1nnc(SCC(=O)OC2CCCCC2)o1	0.264706	BRD-K21656677	Fc1ccc(cc1)-c1nnc(NC(=O)c2ccc(Cl)cc2)o1	50S ribosome	A	FbpA	10.1038/s41598-018-22228-6	discordant	singleton	S
TCMDC-142826	CC(C)OC(=O)COc1ccc(cc1)-c1cnc(nc1)N(C)CCc1ccncc1	0.229508	BRD-K88568253	CC(C)NNC(=O)c1ccncc1	InhA	A	MurC	10.1038/s41598-018-22228-6	discordant	singleton	S
TCMDC-142514	COc1ccc(cc1)-c1cc(=O)c2cc(OCC(=O)OC(C)C)ccc2o1	0.350877	BRD-K00092684	OC1=CC2=C(C=C1O)C(=O)C=C(O2)C1=CC(O)=C(O)C=C1	CoaBC	U				methoxychromone	26
TCMDC-142918	CCCOC(=O)COc1ccc2c(c1)occ(-c1ccccc1OC)c2=O	0.25641	BRD-K76929026	CCCCNC(=O)COc1cc(C)nc2ccc(OC)cc12	QcrB	U				methoxychromone	26
TCMDC-142355	Nc1nc2ccc(cc2[nH]1)-c1cncc(Oc2ccc(F)cc2)c1	0.222222	BRD-K24715592	CCOc1ccc2nc3cc(N)ccc3c(N)c2c1	GyrAB|TopA	U				PAB; distinct structurally from TCMDC-142980	S
TCMDC-142615	CCOC(=O)c1cc(on1)-c1csc(Nc2c(C)cc(C)cc2C)n1	0.256757	BRD-K69540638	Fc1cccc(OCC(=O)Nc2nc(cs2)-c2ccccn2)c1	pyrimidine metabolism|CoaA and PyrG	U				singleton	S
TCMDC-142690	Fc1cccc(Cl)c1COC(=O)c1ccc(cc1)-n1ncc(Cl)c(Cl)c1=O	0.227273	BRD-K27871792	Cc1onc(c1C(=O)N[C@H]1[C@H]2SC(C)(C)[C@@H](N2C1=O)C(O)=O)-c1c(F)cccc1Cl	PG transpeptidation and transport	U				singleton	S
TCMDC-143002	CCCCc1ccc(nc1)C(=O)Nc1nccc2ccccc12	0.287879	BRD-K11310996	CS(=O)(=O)c1ncc(Cl)c(n1)C(=O)NCc1ccccc1	Alr	U				singleton	S
TCMDC-143683	COC(=O)c1ccc(Oc2ccc(cc2F)-c2csc(C)n2)nn1	0.261905	BRD-K03924778	COc1cc(cc(c1O)[N+]([O-])=O)\C=N/Nc1nc(cs1)-c1ccc(Br)cc1	tRNA synthesis	U				singleton	S
TCMDC-143684	CC(C)c1noc(n1)N1CCC(CC1)[C@H](C)Oc1cnc(cn1)-c1ccc(c(F)c1)S(C)(=O)=O	0.212121	BRD-K59436580	Cn1nnc(n1)-c1ccc(cn1)-c1ccc(cc1F)N1C[C@H](CO)OC1=O	50S ribosome	U				singleton	S
TCMDC-143691	CC(C)Oc1ccc(cc1Cl)-c1nnc(s1)-c1ccc2CCNCCc2c1	0.234375	BRD-A34856796	CC(Oc1ccc(Oc2ccc(Cl)cc2Cl)cc1)C(O)=O	AccD6	U				singleton	S
TCMDC-142396	Cc1ccc(CNC(=O)c2cnn3C(CC(Nc23)c2ccc(C)cc2)C(F)F)cc1	0.597222	BRD-A49616161	Cc1ccc(C2CC(C(F)(F)F)n3ncc(C(=O)NCc4ccc5c(c4)OCO5)c3N2)cc1	MmpL3|EchA6	A	MmpL3/EchA6	MmpL3: 10.1371/journal.pone.0075245;10.1371/journal.pone.0060933|echA6: 10.1038/nmicrobiol.2015.6	concordant	THPP	19
TCMDC-142687	CC(C)n1ncc2c(cc(nc12)-c1ccccc1)C(=O)NCC(N1CCOCC1)c1cccs1	0.241758	BRD-K76257682	CCOC(=O)NC(=O)c1ccsc1NC(=O)c1nc2ccccc2s1	DprE1-DprE2 complex	A	MmpL3/EchA6	MmpL3: 10.1371/journal.pone.0075245;10.1371/journal.pone.0060933|echA6: 10.1038/nmicrobiol.2015.6	discordant	THPP	19
TCMDC-142456	Nc1cccnc1Nc1ccc(cc1)C(F)(F)F	0.26087	BRD-K32273377	Nc1ccc(cc1)S(=O)(=O)Nc1ncccn1	DHPS	U				2-AP	3
TCMDC-142349	Nc1cccnc1Nc1ccc(Cl)cc1	0.375	BRD-K44595561	Clc1ccc(Nc2c3ccccc3nc3ccccc23)cc1	GyrAB|TopA	U				2-AP	3
TCMDC-142431	Nc1ccccc1Nc1ccc2OCOc2c1	0.307692	BRD-K60731427	C(c1ccc(cc1)-c1ccc2OCOc2c1)n1ccnc1	Cyp121	U				DPA	7
TCMDC-142860	COc1ccc(Nc2ccccc2NC(=O)c2ccc(O)nc2)cc1	0.326923	BRD-K46404219	COC(=O)\C=C\C(=O)c1ccc(OC)cc1	PknB	U				DPA	7
TCMDC-143654	Nc1ccccc1Nc1ccc(Cl)cc1	0.416667	BRD-K44595561	Clc1ccc(Nc2c3ccccc3nc3ccccc23)cc1	GyrAB|TopA	U				DPA	7
TCMDC-143677	CC(C)N(C(=O)CNc1ccccc1Nc1ccccc1)c1ccccc1	0.270833	BRD-K29869729	NC(=S)CC(=O)Nc1ccccc1	MbtI	U				DPA	7
TCMDC-142405	COc1ccc(cc1)-c1cncc(c1)-c1cc(nc(n1)-c1ccccc1)N1CCN(CCO)CC1	0.320988	BRD-K52025859	COc1cccc(OCCN2CCN(CC2)c2ncnc3n(ncc23)-c2ccccc2)c1	cAMP modulation	U				PPP	25
TCMDC-142942	CC(C)c1ccc(cc1)-c1cncc(n1)N1CCN(CC1)c1ccncc1	0.21875	BRD-K91011325	CCCc1cc(ccn1)-c1nc(cs1)-c1ccc(Cl)cc1	PrrB	U				singleton	S
TCMDC-143675	Cn1cc(CCNC(=O)Nc2ccc(nc2)N2CCCCC2)cn1	0.240506	BRD-A77529650	COc1ccc2OCC(Cc2c1)NC(=O)NCCN1CCCC1	clp protease / proteasome	U				singleton	S
TCMDC-143044	CC(Oc1ccccc1)C(=O)Nc1nc(cs1)-c1ccccn1	1	BRD-A18840826	CC(Oc1ccccc1)C(=O)Nc1nc(cs1)-c1ccccn1	pyrimidine metabolism|CoaA and PyrG	A	pyrimidine metabolism|CoaA and PyrG	PyrG: 10.1021/acsinfecdis.7b00006; CoaA:10.1038/s41598-018-21614-4	concordant	Thiazole pyridine - amide	18
TCMDC-142903	CCCc1ccc(cc1)S(=O)(=O)Nc1ccc(CN2CCN(CC3CC3)CC2)cc1	0.322034	BRD-K76845197	CC(=O)Nc1ccc(cc1)S(=O)(=O)Nc1ccc(cc1)[N+]([O-])=O	DHPS	U				benzine sulfonamide	23
TCMDC-143690	CCCCc1ccc(nc1)C(=O)Nc1nnc(s1)S(=O)(=O)CCCC	0.239437	BRD-K11310996	CS(=O)(=O)c1ncc(Cl)c(n1)C(=O)NCc1ccccc1	Alr	U				singleton	S
TCMDC-142422	CSc1ccccc1C(=O)Nc1nc(cs1)-c1ccccn1	0.686275	BRD-K85204746	CSc1ccc(C(=O)Nc2scc(n2)-c2ccccn2)cc1	pyrimidine metabolism|CoaA and PyrG	U				Thiazole pyridine - amide	18
TCMDC-142590	CSc1cccc(c1)C(=O)Nc1nc(cs1)-c1ccccn1	0.795918	BRD-K85204746	CSc1ccc(C(=O)Nc2scc(n2)-c2ccccn2)cc1	pyrimidine metabolism|CoaA and PyrG	U				Thiazole pyridine - amide	18
TCMDC-142919	O=C(Nc1nc(cs1)-c1ccccn1)c1cncn1-c1ccccc1	0.525424	BRD-K85204746	CSc1ccc(C(=O)Nc2scc(n2)-c2ccccn2)cc1	pyrimidine metabolism|CoaA and PyrG	U				Thiazole pyridine - amide	18
TCMDC-142949	Cc1ccc(s1)C(=O)Nc1nc(cs1)-c1ccccn1	0.603774	BRD-K85204746	CSc1ccc(C(=O)Nc2scc(n2)-c2ccccn2)cc1	pyrimidine metabolism|CoaA and PyrG	U				Thiazole pyridine - amide	18
TCMDC-142969	Nc1nc(N)c2c(Sc3ccc4ccccc4c3)cccc2n1	0.261905	BRD-K00535541	Nc1c2ccccc2nc2ccccc12	GyrAB|TopA	A	DHFR	10.1126/scitranslmed.aal3973	discordant	QZ; 2,4-Diamino-5-thioquinazoline	13
TCMDC-142775	COc1cc(Nc2ccccc2)ccc1NS(=O)(=O)c1c(C)noc1C	0.419355	BRD-K68346641	COc1cc(NS(C)(=O)=O)ccc1Nc1c2ccccc2nc2ccccc12	GyrAB|TopA	A	DHFR	GSK270670A in 10.1126/scitranslmed.aal3973	discordant	singleton	S
TCMDC-142376	Cc1ccc2nc(c(C(=O)NCc3cccs3)n2c1)C(F)(F)F	0.3	BRD-K59853741	CCC1=C(N2C=C(Cl)C=CC2=N1)C(=O)NCC1=CC=C(C=C1)N1CCC(CC1)C1=CC=C(OC(F)(F)F)C=C1	QcrB	A	QcrB	10.1371/journal.pone.0052951; 10.1016/j.bioorg.2022.106074	concordant	IMP	8
TCMDC-142377	Cc1ccc2nc(c(C(=O)NCc3cc(Cl)cc(Cl)c3)n2c1)C(F)(F)F	0.380952	BRD-K59853741	CCC1=C(N2C=C(Cl)C=CC2=N1)C(=O)NCC1=CC=C(C=C1)N1CCC(CC1)C1=CC=C(OC(F)(F)F)C=C1	QcrB	A	QcrB	10.1371/journal.pone.0052951; 10.1016/j.bioorg.2022.106074	concordant	IMP	8
TCMDC-142387	Cc1ccc2nc(c(C(=O)NCc3ccc4OCOc4c3)n2c1)C(F)(F)F	0.481013	BRD-A49616161	Cc1ccc(C2CC(C(F)(F)F)n3ncc(C(=O)NCc4ccc5c(c4)OCO5)c3N2)cc1	MmpL3|EchA6	A	QcrB	10.1371/journal.pone.0052951; 10.1016/j.bioorg.2022.106074	discordant	IMP	8
TCMDC-142398	Cc1nc2ccc(C)cn2c1C(=O)NCc1ccco1	0.272727	BRD-K59853741	CCC1=C(N2C=C(Cl)C=CC2=N1)C(=O)NCC1=CC=C(C=C1)N1CCC(CC1)C1=CC=C(OC(F)(F)F)C=C1	QcrB	A	QcrB	10.1371/journal.pone.0052951; 10.1016/j.bioorg.2022.106074	concordant	IMP	8
TCMDC-142444	Cc1nc2ccccn2c1C(=O)NCc1ccccc1	0.385965	BRD-K11310996	CS(=O)(=O)c1ncc(Cl)c(n1)C(=O)NCc1ccccc1	Alr	A	QcrB	10.1371/journal.pone.0052951; 10.1016/j.bioorg.2022.106074	discordant	IMP	8
TCMDC-142449	CC(C)Oc1cccc(CNC(=O)c2c(nc3ccc(C)cn23)C(F)(F)F)c1	0.336957	BRD-K59853741	CCC1=C(N2C=C(Cl)C=CC2=N1)C(=O)NCC1=CC=C(C=C1)N1CCC(CC1)C1=CC=C(OC(F)(F)F)C=C1	QcrB	A	QcrB	10.1371/journal.pone.0052951; 10.1016/j.bioorg.2022.106074	concordant	IMP	8
TCMDC-142511	Cc1nc2ccccn2c1C(=O)NCc1ccc2OCOc2c1	0.417722	BRD-A49616161	Cc1ccc(C2CC(C(F)(F)F)n3ncc(C(=O)NCc4ccc5c(c4)OCO5)c3N2)cc1	MmpL3|EchA6	A	QcrB	10.1371/journal.pone.0052951; 10.1016/j.bioorg.2022.106074	discordant	IMP	8
TCMDC-142533	COc1ccc(CCNC(=O)c2c(C)nc3ccccn23)cc1	0.30303	BRD-K63155003	COc1ccc(OCCNC(=O)c2cc(cc(c2)[N+]([O-])=O)[N+]([O-])=O)cc1	DprE1-DprE2 complex	A	QcrB	10.1371/journal.pone.0052951; 10.1016/j.bioorg.2022.106074	discordant	IMP	8
TCMDC-142546	FC(F)(F)c1nc2ccccn2c1C(=O)NCc1ccc2OCOc2c1	0.419753	BRD-A49616161	Cc1ccc(C2CC(C(F)(F)F)n3ncc(C(=O)NCc4ccc5c(c4)OCO5)c3N2)cc1	MmpL3|EchA6	A	QcrB	10.1371/journal.pone.0052951; 10.1016/j.bioorg.2022.106074	discordant	IMP	8
TCMDC-142557	Cc1ccc(CNC(=O)c2c(nc3ccc(C)cn23)C(F)(F)F)o1	0.303371	BRD-K59853741	CCC1=C(N2C=C(Cl)C=CC2=N1)C(=O)NCC1=CC=C(C=C1)N1CCC(CC1)C1=CC=C(OC(F)(F)F)C=C1	QcrB	A	QcrB	10.1371/journal.pone.0052951; 10.1016/j.bioorg.2022.106074	concordant	IMP	8
TCMDC-142697	Cc1nc2ccc(C)cn2c1-c1ccn(Cc2ccccc2)n1	0.27451	BRD-K32795028	C(c1ccccc1)n1ccnc1	Cyp121	A	QcrB	10.1371/journal.pone.0052951; 10.1016/j.bioorg.2022.106074	discordant	IMP	8
TCMDC-142785	Cc1nc2ccccn2c1C(=O)Nc1ccc(cc1)C(C)(C)C	0.280702	BRD-K94650501	CC(=O)Nc1ccc(Nc2c3ccccc3nc3ccccc23)cc1	GyrAB|TopA	A	QcrB	10.1371/journal.pone.0052951; 10.1016/j.bioorg.2022.106074	discordant	IMP	8
TCMDC-142828	COc1ccc(CC(=O)Nc2c(nc3cc(C)ccn23)-c2cccs2)cc1	0.276316	BRD-K66227851	Fc1ccc(cc1)CC(=O)Nc1scc(n1)-c1ccccn1	pyrimidine metabolism|CoaA and PyrG	A	QcrB	10.1371/journal.pone.0052951; 10.1016/j.bioorg.2022.106074	discordant	IMP	8
TCMDC-142992	Cc1nc2ccccn2c1C(=O)NCc1cccs1	0.253731	BRD-K11310996	CS(=O)(=O)c1ncc(Cl)c(n1)C(=O)NCc1ccccc1	Alr	A	QcrB	10.1371/journal.pone.0052951; 10.1016/j.bioorg.2022.106074	discordant	IMP	8
TCMDC-142980	CCc1nc2ccccc2n1CC(O)COc1cc(C)ccc1Cl	0.25	BRD-K81100236	Cc1ccc2nc3ccccc3c(Nc3ccc(Cl)cc3)c2c1	GyrAB|TopA	A	QcrB	10.1021/acsinfecdis.7b00112	discordant	PAB	S
TCMDC-142435	Brc1ccc(CN2CCN(CC2)C(=O)C=Cc2cccs2)s1	0.26087	BRD-K77268072	O=C(N1CCN(Cc2cccc(Oc3ccccc3)c2)CC1)c1ccco1	InhA	A	QcrB	10.1128/mBio.01276-18	discordant	PIP	11
TCMDC-142490	O=C(N1CCN(Cc2ccc3OCOc3c2)CC1)c1cc2ccccc2o1	0.507692	BRD-A28477941	O=C(NC1COc2ccccc2C1)N1CCN(Cc2ccc3OCOc3c2)CC1	clp protease / proteasome	A	QcrB	10.1128/mBio.01276-18	discordant	PIP	11
TCMDC-142706	Fc1ccccc1-c1noc(n1)N1CCN(Cc2ccc3OCOc3c2)CC1	0.459016	BRD-K11210723	C(N1CCN(Cc2cccc(Oc3ccccc3)c2)CC1)c1ccc2OCOc2c1	InhA	A	QcrB	10.1128/mBio.01276-18	discordant	PIP	11
TCMDC-142712	O=C(N1CCN(Cc2ccc3OCOc3c2)CC1)c1cc2CCCc2s1	0.463768	BRD-A28477941	O=C(NC1COc2ccccc2C1)N1CCN(Cc2ccc3OCOc3c2)CC1	clp protease / proteasome	A	QcrB	10.1128/mBio.01276-18	discordant	PIP	11
TCMDC-142814	Fc1ccccc1CNC(=O)N1CCN(Cc2ccc(Br)s2)CC1	0.306667	BRD-A28477941	O=C(NC1COc2ccccc2C1)N1CCN(Cc2ccc3OCOc3c2)CC1	clp protease / proteasome	A	QcrB	10.1128/mBio.01276-18	discordant	PIP	11
TCMDC-142938	O=C(\C=C\c1ccccc1)N1CCN(Cc2cccc(OCc3ccccc3)c2)CC1	0.483333	BRD-K77268072	O=C(N1CCN(Cc2cccc(Oc3ccccc3)c2)CC1)c1ccco1	InhA	A	QcrB	10.1128/mBio.01276-18	discordant	PIP	11
TCMDC-143650	O=C(NCc1ccoc1)N1CCN(Cc2ccc3OCOc3c2)CC1	0.523077	BRD-A28477941	O=C(NC1COc2ccccc2C1)N1CCN(Cc2ccc3OCOc3c2)CC1	clp protease / proteasome	A	QcrB	10.1128/mBio.01276-18	discordant	PIP	11
TCMDC-143652	O=C(NCc1ccco1)N1CCN(Cc2ccc3OCCc3c2)CC1	0.430556	BRD-A28477941	O=C(NC1COc2ccccc2C1)N1CCN(Cc2ccc3OCOc3c2)CC1	clp protease / proteasome	A	QcrB	10.1128/mBio.01276-18	discordant	PIP	11
TCMDC-143653	Clc1ccc(CN2CCN(CC2)C(=O)NCc2ccco2)s1	0.333333	BRD-K77268072	O=C(N1CCN(Cc2cccc(Oc3ccccc3)c2)CC1)c1ccco1	InhA	A	QcrB	10.1128/mBio.01276-18	discordant	PIP	11
TCMDC-143657	O=C(NCc1ccco1)N1CCN(Cc2cccs2)CC1	0.34375	BRD-K77268072	O=C(N1CCN(Cc2cccc(Oc3ccccc3)c2)CC1)c1ccco1	InhA	A	QcrB	10.1128/mBio.01276-18	discordant	PIP	11
TCMDC-143698	COc1ccc(CN2CCN(CC2)C(=O)C=Cc2csc(C)n2)cc1	0.277778	BRD-K77268072	O=C(N1CCN(Cc2cccc(Oc3ccccc3)c2)CC1)c1ccco1	InhA	A	QcrB	10.1128/mBio.01276-18	discordant	PIP	11
TCMDC-142353	COc1ccc2nc(C)cc(OCC(=O)Nc3cc(C)cc(C)c3)c2c1	0.711538	BRD-K40154364	CCNC(=O)COc1cc(C)nc2ccc(OC)cc12	QcrB	A	QcrB	10.1039/c6md00236f; 10.1016/j.ijantimicag.2017.08.023	concordant	QOA	12
TCMDC-142388	COc1ccc2nc(C)cc(OCC(=O)NCc3ccccc3)c2c1	0.764706	BRD-K40154364	CCNC(=O)COc1cc(C)nc2ccc(OC)cc12	QcrB	A	QcrB	10.1039/c6md00236f; 10.1016/j.ijantimicag.2017.08.023	concordant	QOA	12
TCMDC-142461	Cc1cc(OCC(=O)NCc2ccccc2)c2cc(Br)ccc2n1	0.561404	BRD-K40154364	CCNC(=O)COc1cc(C)nc2ccc(OC)cc12	QcrB	A	QcrB	10.1039/c6md00236f; 10.1016/j.ijantimicag.2017.08.023	concordant	QOA	12
TCMDC-142552	Cc1cc(OCC(=O)Nc2ccccc2)c2cc(Br)ccc2n1	0.526316	BRD-K40154364	CCNC(=O)COc1cc(C)nc2ccc(OC)cc12	QcrB	A	QcrB	10.1039/c6md00236f; 10.1016/j.ijantimicag.2017.08.023	concordant	QOA	12
TCMDC-142715	COc1cc(nc2ccc(C)c(N)c12)C(F)(F)F	0.232143	BRD-K07208025	NC1=NC=C(CC2=CC(OC)=C(OC)C(OC)=C2)C(N)=N1	DHFR	A	QcrB	10.1039/c6md00236f; 10.1016/j.ijantimicag.2017.08.023	discordant	QOA	12
TCMDC-142430	Cc1n[nH]c(C)c1S(=O)(=O)NCc1nc(NCCCc2ccccc2)c2ccccc2n1	0.359375	DT2012-0328419	CSC1=NC2=CC=CC=C2C(=N1)NCC3=CC=CC=C3	QcrB	A	QcrB	10.1371/journal.ppat.1008270	concordant	QZ	13
TCMDC-142498	CCN(Cc1ccc2OCOc2c1)C(=O)CSc1nc(NC)c2ccccc2n1	0.318841	DT2012-0328419	CSC1=NC2=CC=CC=C2C(=N1)NCC3=CC=CC=C3	QcrB	A	QcrB	10.1371/journal.ppat.1008270; QZ scaffold: https://doi.org/10.1021/acsinfecdis.0c00675	concordant	QZ	13
TCMDC-142537	CSc1nc(NCC=C)c2ccccc2n1	0.658537	DT2012-0328419	CSC1=NC2=CC=CC=C2C(=N1)NCC3=CC=CC=C3	QcrB	A	QcrB	10.1371/journal.ppat.1008270	concordant	QZ	13
TCMDC-142368	COc1ccc(CCNc2cc(nc3ncnn23)-c2ccccc2)cc1	0.289855	BRD-K57363465	CCCc1cc(ccn1)-c1nc(cs1)-c1ccc(OC)cc1	PrrB	A	QcrB	10.1128/aac.02041-21	discordant	TAP	16
TCMDC-142408	Clc1ccc(CCNc2cc(nc3ncnn23)-c2ccccc2)cc1	0.253731	BRD-K91011325	CCCc1cc(ccn1)-c1nc(cs1)-c1ccc(Cl)cc1	PrrB	A	QcrB	10.1128/aac.02041-21	discordant	TAP	16
TCMDC-142724	C(Cc1ccccc1)Nc1cc(nc2nncn12)-c1ccccc1	0.237288	DT2012-0328419	CSC1=NC2=CC=CC=C2C(=N1)NCC3=CC=CC=C3	QcrB	A	QcrB	10.1128/aac.02041-21	concordant	TAP	16
TCMDC-142359	Cc1nc2ccccn2c1C(=O)NCc1ccc(Cl)cc1	0.360656	BRD-K11310996	CS(=O)(=O)c1ncc(Cl)c(n1)C(=O)NCc1ccccc1	Alr	A	QcrB|DHFR	QcrB: 10.1371/journal.pone.0052951| DHFR: 10.1038/s41598-018-22228-6	discordant	IMP	8
TCMDC-142595	Cc1ccc2nc(c(C(=O)NCc3ccco3)n2c1)C(F)(F)F	0.3	BRD-K59853741	CCC1=C(N2C=C(Cl)C=CC2=N1)C(=O)NCC1=CC=C(C=C1)N1CCC(CC1)C1=CC=C(OC(F)(F)F)C=C1	QcrB	A	QcrB|MurC	QcrB: 10.1371/journal.pone.0052951 | MurC: 10.1038/s41598-018-22228-6	concordant	IMP	8
TCMDC-143667	Clc1nnc(N2CCCC2)c2ccccc12	0.238095	BRD-K68017837	S=C(Cc1ccccc1)N1CCCCC1	Alr	U				1-Aminophthalazine	27
TCMDC-143678	COc1ccc(Nc2ncccc2N)cc1	0.326531	BRD-K17205817	COc1nccnc1NS(=O)(=O)c1ccc(N)cc1	DHPS	U				2-AP	3
TCMDC-142614	CC(C)(C)C(=O)CC1(O)Oc2ccccc2N=C1C=C(O)C(C)(C)C	0.197368	BRD-K20041728	CC1(C)OC(=C\C=N\NC(=O)c2ccncc2)\C=C(O1)c1ccccc1	InhA	U				benzoxazine	4
TCMDC-142817	OC1(Oc2ccccc2N=C1c1ccccc1)c1ccccc1	0.19697	BRD-K20041728	CC1(C)OC(=C\C=N\NC(=O)c2ccncc2)\C=C(O1)c1ccccc1	InhA	U				benzoxazine	4
TCMDC-142455	COc1ccccc1-c1cccc(CNC(=O)c2cc3ccccc3cc2OC)c1	0.322034	BRD-K87317809	COC1=C(NC2=CC=CC=C2C(O)=O)C=CC(=C1)C1=CC(OC)=C(NC2=CC=CC=C2C(O)=O)C=C1	UppS	U				NC	10
TCMDC-143694	CCOc1cc2ccccc2cc1C(=O)NC	0.318182	BRD-K18574842	CCOc1ccc2ccccc2c1C(=O)N[C@H]1[C@H]2SC(C)(C)[C@@H](N2C1=O)C(O)=O	PG transpeptidation and transport	U				NC	10
TCMDC-142492	Fc1ccccc1-c1nc(C#N)c(NCCc2ccccc2)o1	0.253968	BRD-K99844592	C1=CC=C(C(=C1)C2=CC=C(C=C2)[C@@H]3[C@@H](N[C@H]3C#N)CO)F	TrpAB	U				singleton	S
TCMDC-142550	FC(F)(F)c1cc(SCc2ccccc2)nc(n1)-c1ccccn1	0.257576	BRD-K66227851	Fc1ccc(cc1)CC(=O)Nc1scc(n1)-c1ccccn1	pyrimidine metabolism|CoaA and PyrG	U				singleton	S
TCMDC-142559	NC(=O)c1cc(ccc1OCCOc1ccccc1)-c1ccsc1	0.310345	BRD-K87317809	COC1=C(NC2=CC=CC=C2C(O)=O)C=CC(=C1)C1=CC(OC)=C(NC2=CC=CC=C2C(O)=O)C=C1	UppS	U				singleton	S
TCMDC-142584	CC(=O)N1CCc2cc3nc(C)cc(C)c3cc12	0.230769	BRD-K40154364	CCNC(=O)COc1cc(C)nc2ccc(OC)cc12	QcrB	U				singleton	S
TCMDC-142587	Cc1cccc(Cn2ccc(NC(=O)c3ccc4OCOc4c3)n2)c1	0.323529	BRD-K11210723	C(N1CCN(Cc2cccc(Oc3ccccc3)c2)CC1)c1ccc2OCOc2c1	InhA	U				singleton	S
TCMDC-142679	Brc1c(nc2ncccn12)-c1ccc2OCOc2c1	0.381818	BRD-K60731427	C(c1ccc(cc1)-c1ccc2OCOc2c1)n1ccnc1	Cyp121	U				singleton	S
TCMDC-142709	Cc1nn(Cc2ccccc2)c(Cl)c1C(=O)NC1CCCCCC1	0.328358	BRD-K00376689	O=C(CSc1nc2ccccc2c(=O)[nH]1)NC1CCCCC1	NADH dehydrogenase	U				singleton	S
TCMDC-142889	Cc1ccc2nc(Cl)c(CNCc3cccs3)cc2c1	0.283333	BRD-K81100236	Cc1ccc2nc3ccccc3c(Nc3ccc(Cl)cc3)c2c1	GyrAB|TopA	U				singleton	S
TCMDC-142902	Cc1onc(c1C(=O)NCCSc1ccc(C)cc1)-c1ccccc1	0.42029	BRD-K96786677	Cc1onc(c1C(=O)N[C@H]1[C@H]2SC(C)(C)[C@@H](N2C1=O)C(O)=O)-c1ccccc1	PG transpeptidation and transport	U				singleton	S
TCMDC-142950	Clc1cccc2sc(nc12)N(CCCn1ccnc1)C(=O)c1ccco1	0.301587	BRD-K32795028	C(c1ccccc1)n1ccnc1	Cyp121	U				singleton	S
TCMDC-142962	Fc1ccc2c(Cl)c(sc2c1)C(=O)NC1=NCCS1	0.246154	BRD-K21656677	Fc1ccc(cc1)-c1nnc(NC(=O)c2ccc(Cl)cc2)o1	50S ribosome	U				singleton	S
TCMDC-143659	CNc1snc(C)c1C(=O)NCCOc1ccc(OC)cc1	0.45614	BRD-K63155003	COc1ccc(OCCNC(=O)c2cc(cc(c2)[N+]([O-])=O)[N+]([O-])=O)cc1	DprE1-DprE2 complex	U				singleton	S
TCMDC-143664	NC(=O)c1ccc(CN(C2CC2)S(=O)(=O)c2ccccc2F)cc1	0.21519	BRD-A50652048	Cc1c(oc2c(F)cccc12)C(=O)N1CCCCC1CCc1ccc(O)cc1	TopA	U				singleton	S
TCMDC-143668	Cc1n(C)nc2c(Nc3cnn(Cc4ccccc4F)c3)nc(C)nc12	0.177083	BRD-K00251100	CNC(=O)c1cc(-c2ccccc2F)c2c(C)c(c(C)cc2n1)-c1ccc(CN2CCOCC2)cc1	FadD32	U				singleton	S
TCMDC-143697	Cc1c([nH]c2CCCC(=O)c12)C(=O)NCCOc1ccccc1	0.318182	BRD-K63155003	COc1ccc(OCCNC(=O)c2cc(cc(c2)[N+]([O-])=O)[N+]([O-])=O)cc1	DprE1-DprE2 complex	U				singleton	S
TCMDC-142471	C(c1cccs1)c1nn2c(nnc2s1)-c1n[nH]c2CCCc12	0.232877	BRD-K32368635	CSc1cc([nH]n1)-c1sc(nc1C)-c1cccs1	GyrAB	U				TTDZ	22
TCMDC-142484	C(Sc1ccccc1)c1nn2c(nnc2s1)-c1ccccc1	0.222222	BRD-K00092183	CCSc1c(C#N)c(c(C(O)=O)n1C)-c1ccc(cc1)-c1ccccc1	PanC	U				TTDZ	22
TCMDC-143660	COc1ccc(cc1)-c1nnc2sc(Cc3csc(C)n3)nn12	0.307692	BRD-K57363465	CCCc1cc(ccn1)-c1nc(cs1)-c1ccc(OC)cc1	PrrB	U				TTDZ	22
TCMDC-137799	O=C(Nc1ccc(NC2=NCCN2)cc1)c1ccc(cc1)C(=O)Nc1ccc(NC2=NCCN2)cc1	0.285714	BRD-K87202646	NNC(=O)c1ccncc1	InhA	U				singleton	S
TCMDC-142691	CCc1ccc(cc1)C1CC(n2ncc(C(=O)NCc3ccc(OC)cc3)c2N1)C(F)(F)F	1	BRD-A84807802	CCc1ccc(cc1)C1CC(n2ncc(C(=O)NCc3ccc(OC)cc3)c2N1)C(F)(F)F	MmpL3|EchA6	A	MmpL3/EchA6	MmpL3: 10.1371/journal.pone.0075245;10.1371/journal.pone.0060933|echA6: 10.1038/nmicrobiol.2015.6	concordant	THPP	19
TCMDC-142493	CCC(Sc1nc2ccccc2o1)C(=O)Nc1nccs1	0.315068	BRD-K76257682	CCOC(=O)NC(=O)c1ccsc1NC(=O)c1nc2ccccc2s1	DprE1-DprE2 complex	U				benzoxazole-2-thione	2
TCMDC-143662	Nc1ccc(cc1O)C(O)CNCCc1ccccc1	0.204082	BRD-K80267133	Nc1ccc(C(O)=O)c(O)c1	DHFR	U				singleton	S
TCMDC-142382	Clc1ccc2[nH]c(cc2c1)C(=O)NC12CC3CC(CC(C3)C1)C2	0.363636	BRD-K69774614	Fc1ccc(NC(=O)NC23CC4CC(CC(C4)C2)C3)c(F)c1F	MmpL3	A	MmpL3	10.1021/acs.jmedchem.7b00582	concordant	singleton	S
TCMDC-143681	FC(F)(F)c1nnc2ccc(Sc3nnc(o3)-c3ccco3)nn12	0.2	BRD-K74722711	Fc1ccc(cc1)-c1nnc(NC(=O)c2cccc(C(F)(F)F)c2)o1	50S ribosome	U				3-(trifluoromethyl)-[1,2,4]triazolo[4,3-b]pyridazine	28
TCMDC-142968	O=C(Nc1ccccc1-c1nc(cs1)C1CCC1)OCC1CCNCC1	0.243902	BRD-K77432251	Cc1ccc(Oc2ccccc2-c2csc(N=C3NCCCN3)n2)c(C)c1	sterol metabolism	U				singleton	S
TCMDC-142879	CN1CCN(CC1)c1cc(nc(n1)-c1ccncc1)-c1ccc(F)cc1	0.279412	BRD-K73923631	CN1CCN(CC1)c1cc2n(cc(C(O)=O)c(=O)c2cc1F)-c1ccc(F)cc1	GyrAB	U				PPP	25
TCMDC-142436	CN1CCN(CC1)c1ccc(cc1NC(=O)c1ccccn1)C(F)(F)F	0.338235	BRD-K89732114	CN1CCN(CCCN2c3ccccc3Sc3ccc(cc23)C(F)(F)F)CC1	membrane potential disruption and efflux|NADH dehydrogenase	U				singleton	S
TCMDC-142345	FC(F)(F)c1nc2ccccn2c1C(=O)NCc1ccc(Oc2ccccc2)cc1	0.348837	BRD-K59853741	CCC1=C(N2C=C(Cl)C=CC2=N1)C(=O)NCC1=CC=C(C=C1)N1CCC(CC1)C1=CC=C(OC(F)(F)F)C=C1	QcrB	A	QcrB	10.1371/journal.pone.0052951; 10.1016/j.bioorg.2022.106074	concordant	IMP	8
TCMDC-142890	O=C(Nc1ccccc1N1CCOCC1)C(Cc1ccccc1)NC(=O)c1cccs1	0.373134	BRD-A13121918	O=C(Nc1ccc2ccccc2c1)C(Cc1ccccc1)NC(=O)c1ccccc1	clp protease / proteasome	A*	RpoB*	*racemic mixture; MMV68845 (R- stereoisomer) is published NTM RNA polymerase inhibitor 10.1128/spectrum.02760-22 and TB RpoB (stereospecific activity, distinct binding site from rifamycins) 10.1016/j.molcel.2017.03.001	discordant	N-(1-((2-morpholinophenyl)amino)-1-oxo-3-phenylpropan-2-yl)thiophene-2-carboxamide	1
TCMDC-142702	Brc1cncc(c1)-c1cc(NCCCn2ccnc2)nc(n1)-c1ccccc1	0.315789	BRD-K32795028	C(c1ccccc1)n1ccnc1	Cyp121	U				singleton	S
TCMDC-123885	Clc1ccc(Nc2nc(cs2)-c2ccccn2)nc1	1	BRD-K51626221	ClC1=CC=C(NC2=NC(C3=CC=CC=N3)=CS2)N=C1	pyrimidine metabolism|CoaA and PyrG	A	pyrimidine metabolism|CoaA and PyrG	PyrG: 10.1021/acsinfecdis.7b00006; CoaA:10.1038/s41598-018-21614-4	concordant	Thiazole pyridine - aminoaryl	18
TCMDC-143031	COc1ccc2cc(sc2c1)C(=O)Nc1ccc(cc1)C1CCN(C)CC1	0.285714	BRD-K99107635	COC(=O)c1cc(OCC(=O)Nc2ccc(C)cc2)c2cc(OC)ccc2n1	QcrB	U				1-benzothiophene-2-carboxamide	29
TCMDC-131843	Cc1cc(NCCc2ccccc2)nc(NC(=N)Nc2ccc(Cl)cc2)n1	0.296875	BRD-K81100236	Cc1ccc2nc3ccccc3c(Nc3ccc(Cl)cc3)c2c1	GyrAB|TopA	A	MmpL3	10.1021/acsinfecdis.0c00675	discordant	singleton	S
TCMDC-142743	FC(F)(F)c1cccc(c1)C(=O)Nc1nnc(o1)-c1ccc(Cl)cc1	0.816327	BRD-K74722711	Fc1ccc(cc1)-c1nnc(NC(=O)c2cccc(C(F)(F)F)c2)o1	50S ribosome	U				oxadiazole amide	9
TCMDC-143686	COc1ccc(CCNC(=O)C2(CCCCC2)n2cnnn2)cc1	0.261905	BRD-A84807802	CCc1ccc(cc1)C1CC(n2ncc(C(=O)NCc3ccc(OC)cc3)c2N1)C(F)(F)F	MmpL3|EchA6	A	MmpL3 (or multi-target)	10.1021/acsinfecdis.0c00675; 10.1126/scitranslmed.aal3973	concordant	singleton	S
TCMDC-142582	COc1ccc(cc1OC)-c1nc(no1)-c1cccc(NC(=O)Cc2ccc(F)cc2)c1	0.328767	BRD-K66227851	Fc1ccc(cc1)CC(=O)Nc1scc(n1)-c1ccccn1	pyrimidine metabolism|CoaA and PyrG	A	MmpL3	10.1038/s41598-018-22228-6	discordant	singleton	S
TCMDC-142563	CC1(C)NC(N)=NC(=N)N1OCCCOc1ccc(Cl)cc1Cl	0.648148	BRD-K65278948	Cc1ccccc1OCCCON1C(=N)N=C(N)NC1(C)C	DHFR	A	DHFR	10.1021/acsinfecdis.5b00063	concordant	diaminotriazine	6
TCMDC-143004	Fc1ccc(CC(=O)Nc2nc(cs2)-c2ccccn2)cc1	1	BRD-K66227851	Fc1ccc(cc1)CC(=O)Nc1scc(n1)-c1ccccn1	pyrimidine metabolism|CoaA and PyrG	A	pyrimidine metabolism|CoaA and PyrG	PyrG: 10.1021/acsinfecdis.7b00006; CoaA:10.1038/s41598-018-21614-4	concordant	Thiazole pyridine - amide	18
TCMDC-142904	Clc1ccc(s1)C(=O)Nc1nnc(o1)-c1ccc(Cl)s1	0.415094	BRD-K21656677	Fc1ccc(cc1)-c1nnc(NC(=O)c2ccc(Cl)cc2)o1	50S ribosome	U				oxadiazole amide	9
TCMDC-142670	Cn1ccnc1CNCCS(=O)(=O)c1cccc(Nc2ccc(cn2)-c2cccc(F)c2)c1	0.186813	BRD-K69540638	Fc1cccc(OCC(=O)Nc2nc(cs2)-c2ccccn2)c1	pyrimidine metabolism|CoaA and PyrG	U				singleton	S
TCMDC-142933	COc1ccc(cc1)-c1cc(NC(=O)c2ccc(F)cc2Cl)ccc1OC	0.358209	BRD-K80953170	COc1ccc(NC(=O)c2nc(ncc2Cl)S(C)(=O)=O)cc1Cl	Alr	A	MenG	10.1128/mbio.02022-16	discordant	singleton	S
TCMDC-142997	FC(F)(F)c1nnc2ccc(Cl)nn12	0.166667	BRD-A59733260	CC(Oc1ccc(Oc2ncc(cc2Cl)C(F)(F)F)cc1)C(O)=O	AccD6	U				3-(trifluoromethyl)-[1,2,4]triazolo[4,3-b]pyridazine	28
TCMDC-142392	C[C@@H](NCCc1nc(no1)-c1cn(C)c2ccccc12)C1CCCCC1	0.25641	BRD-K00376689	O=C(CSc1nc2ccccc2c(=O)[nH]1)NC1CCCCC1	NADH dehydrogenase	U				singleton	S
TCMDC-142347	CNc1nc(SC)nc2ccccc12	0.648649	DT2012-0328419	CSC1=NC2=CC=CC=C2C(=N1)NCC3=CC=CC=C3	QcrB	A	QcrB	10.1371/journal.ppat.1008270	concordant	QZ; 2-thioquinazoline	13
TCMDC-142816	CSc1ccc(cc1)-c1nnc(NC(=O)c2ccc(Cl)s2)o1	0.464286	BRD-K21656677	Fc1ccc(cc1)-c1nnc(NC(=O)c2ccc(Cl)cc2)o1	50S ribosome	U				oxadiazole amide	9
TCMDC-142399	CCCCS(=O)(=O)Nc1ccc2cnn(C)c2c1	0.242424	BRD-K15788763	CCCn1cnc2cc(NCc3ccc(Cl)cc3Cl)ccc12	MmpL3	A	KasA	10.1038/ncomms12581.	discordant	singleton	S
TCMDC-142943	O=C(CCCSc1ccccc1)NNC(=O)c1cccs1	0.310345	BRD-K43913323	O=C(N/N=C/c1ccc(O)c(O)c1)c1cccs1	Glf	U				diacylhydrazide	5
TCMDC-142922	CCc1nnc(NC(=O)c2cccc(n2)C(=O)Nc2nnc(CC)s2)s1	0.285714	BRD-K76257682	CCOC(=O)NC(=O)c1ccsc1NC(=O)c1nc2ccccc2s1	DprE1-DprE2 complex	U				singleton	S
TCMDC-143665	NC(=O)c1cc2ccc(CC(=O)c3cccs3)cc2s1	0.288136	BRD-K43913323	O=C(N/N=C/c1ccc(O)c(O)c1)c1cccs1	Glf	U				1-benzothiophene-2-carboxamide	29
TCMDC-134505	Cc1ccc2[nH]c(C3CCCNC3)c(-c3ccncc3)c2c1	0.263158	BRD-K56767355	Cc1c(oc2ccc(C)cc12)C(=O)N1CCC(CC1)c1nc2cc(C)ccc2[nH]1	TopA	U				singleton	S
TCMDC-142412	CN(C)c1nc2scc(-c3ccccc3)c2c(=O)o1	0.315789	BRD-K17346269	O=C1C=C(C2=CC=CC=C2)C3=C(C=C(C)C(C4=CC=NC=C4)=C3C)O1	FadD32	U				singleton	S
TCMDC-142496	CCc1ccc(Nc2nnc(SCc3cc(C)on3)s2)cc1	0.222222	BRD-K28494619	Cc1cc(NS(=O)(=O)c2ccc(N)cc2)no1	DHPS	U				thiadiazole thioether	17
TCMDC-143651	CCCC\C=C\c1cc2ccncc2cc1OC1CCNCC1	0.2	BRD-K76929026	CCCCNC(=O)COc1cc(C)nc2ccc(OC)cc12	QcrB	U				isoquinoline	24
TCMDC-142944	O=C(NNC(=O)c1ccc2ccccc2c1)c1ccc(o1)N(=O)=O	0.298246	BRD-A23080907	CC(NC(=O)c1cc(cc(c1)[N+]([O-])=O)[N+]([O-])=O)c1ccccc1	DprE1-DprE2 complex	U				diacylhydrazide	5
TCMDC-142991	CN1CCN(CC1)c1cc(nc(n1)-c1ccccc1)-c1ccncc1	0.293103	BRD-K17346269	O=C1C=C(C2=CC=CC=C2)C3=C(C=C(C)C(C4=CC=NC=C4)=C3C)O1	FadD32	U				PPP	25
TCMDC-142807	Cn1cc(NC(=O)c2cc(NC(=O)CNC(N)=N)cn2C)cc1C(=O)NCCC(N)=N	0.232143	BRD-K29869729	NC(=S)CC(=O)Nc1ccccc1	MbtI	A*	DNA damage*	*Netropsin: specific binding to AT-rich double stranded DNA - intercalating or DNA damage activity but no known, specific MOA in TB to our knowledge	discordant	singleton	S
TCMDC-142383	CCOc1ccc(cc1)-c1nc(CNCCc2ccc(F)cc2)cs1	0.34375	BRD-K57363465	CCCc1cc(ccn1)-c1nc(cs1)-c1ccc(OC)cc1	PrrB	U				singleton	S
TCMDC-142671	CCc1ccc(cc1)S(=O)(=O)Nc1cc(CN2CCN(CCC(C)C)CC2)ccc1C	0.278689	BRD-K11640013	Cc1cc(C)nc(NS(=O)(=O)c2ccc(N)cc2)n1	DHPS	U				benzine sulfonamide	23
TCMDC-142515	COc1cc(Cc2cnc(N)nc2N)c2cnccc2c1N(C)C	0.481481	BRD-K07208025	NC1=NC=C(CC2=CC(OC)=C(OC)C(OC)=C2)C(N)=N1	DHFR	U				singleton	S
TCMDC-143669	O=N(=O)c1cnc(s1)-c1nc2ccccc2[nH]1	0.327869	BRD-K96471533	CC(=O)Oc1ccccc1C(=O)Nc1ncc(s1)[N+]([O-])=O	membrane potential disruption and efflux	U				singleton	S
TCMDC-142419	COc1ccc(cc1)-c1nsc(SCC(=O)N2CCCC2)n1	0.263158	BRD-A77529650	COc1ccc2OCC(Cc2c1)NC(=O)NCCN1CCCC1	clp protease / proteasome	U				thiadiazole thioether	17
TCMDC-142967	CSc1ccc(cc1)C(=O)Nc1nc(cs1)-c1ccccn1	1	BRD-K85204746	CSc1ccc(C(=O)Nc2scc(n2)-c2ccccn2)cc1	pyrimidine metabolism|CoaA and PyrG	A*	pyrimidine metabolism|CoaA and PyrG	*not directly in references but close analog of GSK1570606A compound 1 in PyrG reference; PyrG: 10.1021/acsinfecdis.7b00006; CoaA:10.1038/s41598-018-21614-4; EthR:10.3389/fphar.2017.00681	concordant	Thiazole pyridine - amide	18
TCMDC-142910	C(Cn1c(Cc2ccccc2)nnc1Sc1ccnc(n1)N1CCN(CC1)c1ccncc1)N1CCOCC1	0.260274	BRD-K43172524	S=c1n(CN2CCOCC2)c2ccccc2n1-c1ccccc1	MbtI	U				triazole thioether	21
TCMDC-143682	Cc1ccc2oc(SCC(=O)Nc3nccs3)nc2n1	0.258065	BRD-K14705039	Nc1ccc(cc1)S(=O)(=O)Nc1nccs1	DHPS	U				benzoxazole-2-thione	2
TCMDC-142983	Clc1ccc(cc1)S(=O)(=O)c1oc(nc1C#N)-c1ccccc1	0.262295	BRD-K21656677	Fc1ccc(cc1)-c1nnc(NC(=O)c2ccc(Cl)cc2)o1	50S ribosome	U				singleton	S
TCMDC-143658	O=S(=O)(NCc1ccccc1)c1ccc(s1)-c1cc2ccncc2cc1OC1CCNCC1	0.228916	BRD-K11310996	CS(=O)(=O)c1ncc(Cl)c(n1)C(=O)NCc1ccccc1	Alr	U				isoquinoline	24
TCMDC-143673	COc1ccc(Nc2nc(N[C@@H]3CCNC3)nc3cc[nH]c(=O)c23)cc1NC(=O)c1ccccc1	0.261364	BRD-K68346641	COc1cc(NS(C)(=O)=O)ccc1Nc1c2ccccc2nc2ccccc12	GyrAB|TopA	U				singleton	S
TCMDC-142753	Cc1nnc(NCc2cccc(Cl)c2)c2ccccc12	0.352941	DT2012-0328419	CSC1=NC2=CC=CC=C2C(=N1)NCC3=CC=CC=C3	QcrB	U				1-Aminophthalazine	27
TCMDC-135244	Cc1occc1C(=O)Nc1nc(nc2ccsc12)-c1ccccn1	0.342857	BRD-K85204746	CSc1ccc(C(=O)Nc2scc(n2)-c2ccccn2)cc1	pyrimidine metabolism|CoaA and PyrG	U				TPA	20
TCMDC-142346	Cc1nc2ccc(C)cn2c1C(=O)NCc1cccs1	0.272727	BRD-K59853741	CCC1=C(N2C=C(Cl)C=CC2=N1)C(=O)NCC1=CC=C(C=C1)N1CCC(CC1)C1=CC=C(OC(F)(F)F)C=C1	QcrB	A	QcrB	10.1371/journal.pone.0052951; 10.1016/j.bioorg.2022.106074	concordant	IMP	8
TCMDC-143687	OC(=O)CCc1nc2ccccc2oc1=O	0.288889	BRD-K90535337	OC(=O)c1cccc2nc3ccccc3nc12	phenazine-like	U				singleton	S
TCMDC-142878	C1CCCN(CC1)c1nc(nc(n1)-n1ccnc1)-c1ccccc1	0.333333	BRD-K32795028	C(c1ccccc1)n1ccnc1	Cyp121	U				singleton	S
TCMDC-143030	Oc1ccc(F)cc1C(=O)c1cnn(c1)C(=O)c1ccco1	0.275362	BRD-K77268072	O=C(N1CCN(Cc2cccc(Oc3ccccc3)c2)CC1)c1ccco1	InhA	U				singleton	S
