# Supplementary material for: Reference-based chemical-genetic interaction profiling to elucidate small molecule mechanism of action in Mycobacterium tuberculosis
Source: Nat Commun. 2025 Nov 3;16:9673. doi: 10.1038/s41467-025-64662-x (PMC12583738; doi:10.1038/s41467-025-64662-x)
Supplement: Supplementary file 11 — Source data [file 41467_2025_64662_MOESM11_ESM.zip]

Archive with 40 entries (40 files):
- Source Data Fig 1.xlsx
- __MACOSX/._Source Data Fig 1.xlsx
- Source Data Fig 2.xlsx
- __MACOSX/._Source Data Fig 2.xlsx
- Source Data Fig 3.xlsx
- __MACOSX/._Source Data Fig 3.xlsx
- Source Data Fig 4.xlsx
- __MACOSX/._Source Data Fig 4.xlsx
- Source Data SI Data Table 1.xlsx
- __MACOSX/._Source Data SI Data Table 1.xlsx
- Source Data SI Data Table 2.xlsx
- __MACOSX/._Source Data SI Data Table 2.xlsx
- Source Data SI Data Table 3.xlsx
- __MACOSX/._Source Data SI Data Table 3.xlsx
- Source Data SI Data Table 4.xlsx
- __MACOSX/._Source Data SI Data Table 4.xlsx
- Source Data SI Fig 1.xlsx
- __MACOSX/._Source Data SI Fig 1.xlsx
- Source Data SI Fig 2.xlsx
- __MACOSX/._Source Data SI Fig 2.xlsx
- Source Data SI Fig 3.xlsx
- __MACOSX/._Source Data SI Fig 3.xlsx
- Source Data SI Fig 4.xlsx
- __MACOSX/._Source Data SI Fig 4.xlsx
- Source Data SI Fig 5.xlsx
- __MACOSX/._Source Data SI Fig 5.xlsx
- Source Data SI Fig 6.xlsx
- __MACOSX/._Source Data SI Fig 6.xlsx
- Source Data SI Fig 7.xlsx
- __MACOSX/._Source Data SI Fig 7.xlsx
- Source Data SI Fig 8.xlsx
- __MACOSX/._Source Data SI Fig 8.xlsx
- Source Data SI Fig 9.xlsx
- __MACOSX/._Source Data SI Fig 9.xlsx
- Source Data SI Fig 10.xlsx
- __MACOSX/._Source Data SI Fig 10.xlsx
- Source Data SI Fig 11.xlsx
- __MACOSX/._Source Data SI Fig 11.xlsx
- Source Data SI Fig 12.xlsx
- __MACOSX/._Source Data SI Fig 12.xlsx
