# Supplementary material for: Reference-based chemical-genetic interaction profiling to elucidate small molecule mechanism of action in Mycobacterium tuberculosis
Source: Nat Commun. 2025 Nov 3;16:9673. doi: 10.1038/s41467-025-64662-x (PMC12583738; doi:10.1038/s41467-025-64662-x)
Supplement: Supplementary file 11 — Source data [file 41467_2025_64662_MOESM11_ESM.zip › Source Data Fig 1.xlsx]

## Sheet: Fig. 1a
target_process	target_description_simplify_multi	target_desc_label	target_process_title	target_process_fill	number_of_compounds	proportion
DNA replication and repair	GyrAB	GyrAB	DNA Replication And Repair	#5050ffff	47	0.107551
DNA replication and repair	TopA	TopA	DNA Replication And Repair	#5050ffff	12	0.02746
DNA replication and repair	DnaG		DNA Replication And Repair	#5050ffff	6	0.01373
DNA replication and repair	ParA		DNA Replication And Repair	#5050ffff	3	0.00686499
carbon, amino acid, and cofactor metabolism	DHPS	DHPS	Carbon, Amino Acid, And Cofactor Metabolism	#ce3d32ff	20	0.0457666
carbon, amino acid, and cofactor metabolism	DHFR	DHFR	Carbon, Amino Acid, And Cofactor Metabolism	#ce3d32ff	11	0.0251716
carbon, amino acid, and cofactor metabolism	ThyAX	ThyAX	Carbon, Amino Acid, And Cofactor Metabolism	#ce3d32ff	7	0.0160183
carbon, amino acid, and cofactor metabolism	Cyp121		Carbon, Amino Acid, And Cofactor Metabolism	#ce3d32ff	3	0.00686499
carbon, amino acid, and cofactor metabolism	IlvB1		Carbon, Amino Acid, And Cofactor Metabolism	#ce3d32ff	3	0.00686499
carbon, amino acid, and cofactor metabolism	PanC	PanC	Carbon, Amino Acid, And Cofactor Metabolism	#ce3d32ff	3	0.00686499
carbon, amino acid, and cofactor metabolism	CoaBC		Carbon, Amino Acid, And Cofactor Metabolism	#ce3d32ff	2	0.00457666
carbon, amino acid, and cofactor metabolism	Icl		Carbon, Amino Acid, And Cofactor Metabolism	#ce3d32ff	2	0.00457666
carbon, amino acid, and cofactor metabolism	Dxr		Carbon, Amino Acid, And Cofactor Metabolism	#ce3d32ff	1	0.00228833
carbon, amino acid, and cofactor metabolism	Fba		Carbon, Amino Acid, And Cofactor Metabolism	#ce3d32ff	1	0.00228833
carbon, amino acid, and cofactor metabolism	Fum		Carbon, Amino Acid, And Cofactor Metabolism	#ce3d32ff	1	0.00228833
carbon, amino acid, and cofactor metabolism	Mdh		Carbon, Amino Acid, And Cofactor Metabolism	#ce3d32ff	1	0.00228833
carbon, amino acid, and cofactor metabolism	TrpAB		Carbon, Amino Acid, And Cofactor Metabolism	#ce3d32ff	1	0.00228833
carbon, amino acid, and cofactor metabolism	UppS		Carbon, Amino Acid, And Cofactor Metabolism	#ce3d32ff	1	0.00228833
carbon, amino acid, and cofactor metabolism	cAMP modulation		Carbon, Amino Acid, And Cofactor Metabolism	#ce3d32ff	1	0.00228833
cell shape/integrity	InhA	InhA	Cell Shape/Integrity	#749b58ff	49	0.112128
cell shape/integrity	Alr	Alr	Cell Shape/Integrity	#749b58ff	17	0.0389016
cell shape/integrity	PG transpeptidation and transport	PG transpeptidation	Cell Shape/Integrity	#749b58ff	16	0.0366133
cell shape/integrity	DprE1-DprE2 complex	DprE1E2	Cell Shape/Integrity	#749b58ff	10	0.0228833
cell shape/integrity	FadD32	FadD32	Cell Shape/Integrity	#749b58ff	7	0.0160183
cell shape/integrity	MmpL3	MmpL3	Cell Shape/Integrity	#749b58ff	6	0.01373
cell shape/integrity	GlmU		Cell Shape/Integrity	#749b58ff	4	0.00915332
cell shape/integrity	Pks13		Cell Shape/Integrity	#749b58ff	4	0.00915332
cell shape/integrity	AccD6		Cell Shape/Integrity	#749b58ff	3	0.00686499
cell shape/integrity	beta-lactamase		Cell Shape/Integrity	#749b58ff	3	0.00686499
cell shape/integrity	EchA6		Cell Shape/Integrity	#749b58ff	2	0.00457666
cell shape/integrity	Glf		Cell Shape/Integrity	#749b58ff	2	0.00457666
cell shape/integrity	HadABC		Cell Shape/Integrity	#749b58ff	2	0.00457666
cell shape/integrity	KasA		Cell Shape/Integrity	#749b58ff	2	0.00457666
cell shape/integrity	LprG		Cell Shape/Integrity	#749b58ff	2	0.00457666
cell shape/integrity	membrane integrity		Cell Shape/Integrity	#749b58ff	2	0.00457666
cell shape/integrity	EmbABC		Cell Shape/Integrity	#749b58ff	1	0.00228833
cell shape/integrity	FtsZ		Cell Shape/Integrity	#749b58ff	1	0.00228833
cell shape/integrity	GlgB		Cell Shape/Integrity	#749b58ff	1	0.00228833
cell shape/integrity	MurI		Cell Shape/Integrity	#749b58ff	1	0.00228833
cell shape/integrity	PptT		Cell Shape/Integrity	#749b58ff	1	0.00228833
cell shape/integrity	lipid esterases		Cell Shape/Integrity	#749b58ff	1	0.00228833
cell shape/integrity	sterol metabolism		Cell Shape/Integrity	#749b58ff	1	0.00228833
nucleotide metabolism	CoaA and PyrG	CoaA and PyrG	Nucleotide Metabolism	#aa8800ff	6	0.01373
nucleotide metabolism	NrdF2	NrdF2	Nucleotide Metabolism	#aa8800ff	6	0.01373
nucleotide metabolism	GuaB2	GuaB2	Nucleotide Metabolism	#aa8800ff	5	0.0114416
nucleotide metabolism	purine metabolism		Nucleotide Metabolism	#aa8800ff	4	0.00915332
nucleotide metabolism	pyrimidine metabolism		Nucleotide Metabolism	#aa8800ff	3	0.00686499
protein stress	clp protease / proteasome	ClpP / proteasome	Protein Stress	#466983ff	22	0.0503432
protein stress	PrrB		Protein Stress	#466983ff	2	0.00457666
protein stress	PknAG		Protein Stress	#466983ff	1	0.00228833
protein stress	PknB		Protein Stress	#466983ff	1	0.00228833
respiration	NADH dehydrogenase	NDH-2	Respiration	#ba6338ff	13	0.0297483
respiration	membrane potential disruption and efflux	efflux	Respiration	#ba6338ff	8	0.0183066
respiration	QcrB	QcrB	Respiration	#ba6338ff	7	0.0160183
respiration	phenazine-like	phenazine-like	Respiration	#ba6338ff	4	0.00915332
respiration	CydAB		Respiration	#ba6338ff	3	0.00686499
respiration	ATP synthase		Respiration	#ba6338ff	1	0.00228833
respiration	menaquinone synthesis		Respiration	#ba6338ff	1	0.00228833
stress and metal ion homeostasis	MbtI	MbtI	Stress And Metal Ion Homeostasis	#5db1ddff	7	0.0160183
stress and metal ion homeostasis	metal ion chelation		Stress And Metal Ion Homeostasis	#5db1ddff	3	0.00686499
stress and metal ion homeostasis	CysH		Stress And Metal Ion Homeostasis	#5db1ddff	1	0.00228833
stress and metal ion homeostasis	MshC		Stress And Metal Ion Homeostasis	#5db1ddff	1	0.00228833
stress and metal ion homeostasis	TrxC		Stress And Metal Ion Homeostasis	#5db1ddff	1	0.00228833
transcription	RpoB	RpoB	Transcription	#802268ff	8	0.0183066
translation	50S ribosome	50S ribosome	Translation	#1b9e77ff	32	0.0732265
translation	30S ribosome	30S ribosome	Translation	#1b9e77ff	22	0.0503432
translation	tRNA synthesis	tRNA synthesis	Translation	#1b9e77ff	6	0.01373
translation	FusA1		Translation	#1b9e77ff	2	0.00457666
translation	InfB		Translation	#1b9e77ff	2	0.00457666
translation	MapAB		Translation	#1b9e77ff	1	0.00228833

## Sheet: Fig. 1c
cid	pert_id	broad_id	pert_dose	pert_idose	strain	sGR	plot_color	highlight_strain	project_id	x_subproject_id
kabx2:BRD-A24397426-001-12-0:0.097500uM	BRD-A24397426	BRD-A24397426-001-12-0	0.0975	0.097500uM	H37RvBC06	0.27385	#000000	TRUE	screen4wk_screen5wk_tbda1_kabx2	kabx2
kabx2:BRD-A24397426-001-12-0:0.195500uM	BRD-A24397426	BRD-A24397426-001-12-0	0.1955	0.195500uM	H37RvBC06	0.563217	#000000	TRUE	screen4wk_screen5wk_tbda1_kabx2	kabx2
kabx2:BRD-A24397426-001-12-0:0.390500uM	BRD-A24397426	BRD-A24397426-001-12-0	0.3905	0.390500uM	H37RvBC06	0.463784	#000000	TRUE	screen4wk_screen5wk_tbda1_kabx2	kabx2
kabx2:BRD-A24397426-001-12-0:0.781250uM	BRD-A24397426	BRD-A24397426-001-12-0	0.78125	0.781250uM	H37RvBC06	1.34281	#000000	TRUE	screen4wk_screen5wk_tbda1_kabx2	kabx2
kabx2:BRD-A24397426-001-12-0:1.562500uM	BRD-A24397426	BRD-A24397426-001-12-0	1.5625	1.562500uM	H37RvBC06	-3.53488	#000000	TRUE	screen4wk_screen5wk_tbda1_kabx2	kabx2
kabx2:BRD-A24397426-001-12-0:3.125000uM	BRD-A24397426	BRD-A24397426-001-12-0	3.125	3.125000uM	H37RvBC06	-5.09264	#000000	TRUE	screen4wk_screen5wk_tbda1_kabx2	kabx2
kabx2:BRD-A24397426-001-12-0:6.250000uM	BRD-A24397426	BRD-A24397426-001-12-0	6.25	6.250000uM	H37RvBC06	-5.55294	#000000	TRUE	screen4wk_screen5wk_tbda1_kabx2	kabx2
kabx2:BRD-A24397426-001-12-0:12.500000uM	BRD-A24397426	BRD-A24397426-001-12-0	12.5	12.500000uM	H37RvBC06	-4.83694	#000000	TRUE	screen4wk_screen5wk_tbda1_kabx2	kabx2
kabx2:BRD-A24397426-001-12-0:25.000000uM	BRD-A24397426	BRD-A24397426-001-12-0	25	25.000000uM	H37RvBC06	-5.22892	#000000	TRUE	screen4wk_screen5wk_tbda1_kabx2	kabx2
kabx2:BRD-A24397426-001-12-0:50.000000uM	BRD-A24397426	BRD-A24397426-001-12-0	50	50.000000uM	H37RvBC06	-5.26081	#000000	TRUE	screen4wk_screen5wk_tbda1_kabx2	kabx2
kabx2:BRD-A24397426-001-12-0:0.097500uM	BRD-A24397426	BRD-A24397426-001-12-0	0.0975	0.097500uM	H37RvBC07	-0.62276	#000000	TRUE	screen4wk_screen5wk_tbda1_kabx2	kabx2
kabx2:BRD-A24397426-001-12-0:0.195500uM	BRD-A24397426	BRD-A24397426-001-12-0	0.1955	0.195500uM	H37RvBC07	-0.124238	#000000	TRUE	screen4wk_screen5wk_tbda1_kabx2	kabx2
kabx2:BRD-A24397426-001-12-0:0.390500uM	BRD-A24397426	BRD-A24397426-001-12-0	0.3905	0.390500uM	H37RvBC07	1.38741	#000000	TRUE	screen4wk_screen5wk_tbda1_kabx2	kabx2
kabx2:BRD-A24397426-001-12-0:0.781250uM	BRD-A24397426	BRD-A24397426-001-12-0	0.78125	0.781250uM	H37RvBC07	1.52458	#000000	TRUE	screen4wk_screen5wk_tbda1_kabx2	kabx2
kabx2:BRD-A24397426-001-12-0:1.562500uM	BRD-A24397426	BRD-A24397426-001-12-0	1.5625	1.562500uM	H37RvBC07	-3.80143	#000000	TRUE	screen4wk_screen5wk_tbda1_kabx2	kabx2
kabx2:BRD-A24397426-001-12-0:3.125000uM	BRD-A24397426	BRD-A24397426-001-12-0	3.125	3.125000uM	H37RvBC07	-4.67653	#000000	TRUE	screen4wk_screen5wk_tbda1_kabx2	kabx2
kabx2:BRD-A24397426-001-12-0:6.250000uM	BRD-A24397426	BRD-A24397426-001-12-0	6.25	6.250000uM	H37RvBC07	-5.35242	#000000	TRUE	screen4wk_screen5wk_tbda1_kabx2	kabx2
kabx2:BRD-A24397426-001-12-0:12.500000uM	BRD-A24397426	BRD-A24397426-001-12-0	12.5	12.500000uM	H37RvBC07	-4.53239	#000000	TRUE	screen4wk_screen5wk_tbda1_kabx2	kabx2
kabx2:BRD-A24397426-001-12-0:25.000000uM	BRD-A24397426	BRD-A24397426-001-12-0	25	25.000000uM	H37RvBC07	-5.35937	#000000	TRUE	screen4wk_screen5wk_tbda1_kabx2	kabx2
kabx2:BRD-A24397426-001-12-0:50.000000uM	BRD-A24397426	BRD-A24397426-001-12-0	50	50.000000uM	H37RvBC07	-4.89224	#000000	TRUE	screen4wk_screen5wk_tbda1_kabx2	kabx2
kabx2:BRD-A24397426-001-12-0:0.097500uM	BRD-A24397426	BRD-A24397426-001-12-0	0.0975	0.097500uM	H37RvBC08	0.507189	#000000	TRUE	screen4wk_screen5wk_tbda1_kabx2	kabx2
kabx2:BRD-A24397426-001-12-0:0.195500uM	BRD-A24397426	BRD-A24397426-001-12-0	0.1955	0.195500uM	H37RvBC08	1.52544	#000000	TRUE	screen4wk_screen5wk_tbda1_kabx2	kabx2
kabx2:BRD-A24397426-001-12-0:0.390500uM	BRD-A24397426	BRD-A24397426-001-12-0	0.3905	0.390500uM	H37RvBC08	1.1557	#000000	TRUE	screen4wk_screen5wk_tbda1_kabx2	kabx2
kabx2:BRD-A24397426-001-12-0:0.781250uM	BRD-A24397426	BRD-A24397426-001-12-0	0.78125	0.781250uM	H37RvBC08	1.62908	#000000	TRUE	screen4wk_screen5wk_tbda1_kabx2	kabx2
kabx2:BRD-A24397426-001-12-0:1.562500uM	BRD-A24397426	BRD-A24397426-001-12-0	1.5625	1.562500uM	H37RvBC08	-3.0656	#000000	TRUE	screen4wk_screen5wk_tbda1_kabx2	kabx2
kabx2:BRD-A24397426-001-12-0:3.125000uM	BRD-A24397426	BRD-A24397426-001-12-0	3.125	3.125000uM	H37RvBC08	-4.878	#000000	TRUE	screen4wk_screen5wk_tbda1_kabx2	kabx2
kabx2:BRD-A24397426-001-12-0:6.250000uM	BRD-A24397426	BRD-A24397426-001-12-0	6.25	6.250000uM	H37RvBC08	-4.593	#000000	TRUE	screen4wk_screen5wk_tbda1_kabx2	kabx2
kabx2:BRD-A24397426-001-12-0:12.500000uM	BRD-A24397426	BRD-A24397426-001-12-0	12.5	12.500000uM	H37RvBC08	-4.24018	#000000	TRUE	screen4wk_screen5wk_tbda1_kabx2	kabx2
kabx2:BRD-A24397426-001-12-0:25.000000uM	BRD-A24397426	BRD-A24397426-001-12-0	25	25.000000uM	H37RvBC08	-4.91013	#000000	TRUE	screen4wk_screen5wk_tbda1_kabx2	kabx2
kabx2:BRD-A24397426-001-12-0:50.000000uM	BRD-A24397426	BRD-A24397426-001-12-0	50	50.000000uM	H37RvBC08	-5.54411	#000000	TRUE	screen4wk_screen5wk_tbda1_kabx2	kabx2
kabx2:BRD-A24397426-001-12-0:0.097500uM	BRD-A24397426	BRD-A24397426-001-12-0	0.0975	0.097500uM	H37RvBC09	-0.309663	#000000	TRUE	screen4wk_screen5wk_tbda1_kabx2	kabx2
kabx2:BRD-A24397426-001-12-0:0.195500uM	BRD-A24397426	BRD-A24397426-001-12-0	0.1955	0.195500uM	H37RvBC09	0.862225	#000000	TRUE	screen4wk_screen5wk_tbda1_kabx2	kabx2
kabx2:BRD-A24397426-001-12-0:0.390500uM	BRD-A24397426	BRD-A24397426-001-12-0	0.3905	0.390500uM	H37RvBC09	0.854857	#000000	TRUE	screen4wk_screen5wk_tbda1_kabx2	kabx2
kabx2:BRD-A24397426-001-12-0:0.781250uM	BRD-A24397426	BRD-A24397426-001-12-0	0.78125	0.781250uM	H37RvBC09	0.675386	#000000	TRUE	screen4wk_screen5wk_tbda1_kabx2	kabx2
kabx2:BRD-A24397426-001-12-0:1.562500uM	BRD-A24397426	BRD-A24397426-001-12-0	1.5625	1.562500uM	H37RvBC09	-3.98985	#000000	TRUE	screen4wk_screen5wk_tbda1_kabx2	kabx2
kabx2:BRD-A24397426-001-12-0:3.125000uM	BRD-A24397426	BRD-A24397426-001-12-0	3.125	3.125000uM	H37RvBC09	-4.97684	#000000	TRUE	screen4wk_screen5wk_tbda1_kabx2	kabx2
kabx2:BRD-A24397426-001-12-0:6.250000uM	BRD-A24397426	BRD-A24397426-001-12-0	6.25	6.250000uM	H37RvBC09	-4.32501	#000000	TRUE	screen4wk_screen5wk_tbda1_kabx2	kabx2
kabx2:BRD-A24397426-001-12-0:12.500000uM	BRD-A24397426	BRD-A24397426-001-12-0	12.5	12.500000uM	H37RvBC09	-4.88643	#000000	TRUE	screen4wk_screen5wk_tbda1_kabx2	kabx2
kabx2:BRD-A24397426-001-12-0:25.000000uM	BRD-A24397426	BRD-A24397426-001-12-0	25	25.000000uM	H37RvBC09	-5.35923	#000000	TRUE	screen4wk_screen5wk_tbda1_kabx2	kabx2
kabx2:BRD-A24397426-001-12-0:50.000000uM	BRD-A24397426	BRD-A24397426-001-12-0	50	50.000000uM	H37RvBC09	-4.8964	#000000	TRUE	screen4wk_screen5wk_tbda1_kabx2	kabx2
kabx2:BRD-A24397426-001-12-0:0.097500uM	BRD-A24397426	BRD-A24397426-001-12-0	0.0975	0.097500uM	H37RvBC14	0.0414798	#000000	TRUE	screen4wk_screen5wk_tbda1_kabx2	kabx2
kabx2:BRD-A24397426-001-12-0:0.195500uM	BRD-A24397426	BRD-A24397426-001-12-0	0.1955	0.195500uM	H37RvBC14	0.746144	#000000	TRUE	screen4wk_screen5wk_tbda1_kabx2	kabx2
kabx2:BRD-A24397426-001-12-0:0.390500uM	BRD-A24397426	BRD-A24397426-001-12-0	0.3905	0.390500uM	H37RvBC14	0.895804	#000000	TRUE	screen4wk_screen5wk_tbda1_kabx2	kabx2
kabx2:BRD-A24397426-001-12-0:0.781250uM	BRD-A24397426	BRD-A24397426-001-12-0	0.78125	0.781250uM	H37RvBC14	2.46277	#000000	TRUE	screen4wk_screen5wk_tbda1_kabx2	kabx2
kabx2:BRD-A24397426-001-12-0:1.562500uM	BRD-A24397426	BRD-A24397426-001-12-0	1.5625	1.562500uM	H37RvBC14	-3.50016	#000000	TRUE	screen4wk_screen5wk_tbda1_kabx2	kabx2
kabx2:BRD-A24397426-001-12-0:3.125000uM	BRD-A24397426	BRD-A24397426-001-12-0	3.125	3.125000uM	H37RvBC14	-3.78168	#000000	TRUE	screen4wk_screen5wk_tbda1_kabx2	kabx2
kabx2:BRD-A24397426-001-12-0:6.250000uM	BRD-A24397426	BRD-A24397426-001-12-0	6.25	6.250000uM	H37RvBC14	-4.67032	#000000	TRUE	screen4wk_screen5wk_tbda1_kabx2	kabx2
kabx2:BRD-A24397426-001-12-0:12.500000uM	BRD-A24397426	BRD-A24397426-001-12-0	12.5	12.500000uM	H37RvBC14	-4.45815	#000000	TRUE	screen4wk_screen5wk_tbda1_kabx2	kabx2
kabx2:BRD-A24397426-001-12-0:25.000000uM	BRD-A24397426	BRD-A24397426-001-12-0	25	25.000000uM	H37RvBC14	-6.05546	#000000	TRUE	screen4wk_screen5wk_tbda1_kabx2	kabx2
kabx2:BRD-A24397426-001-12-0:50.000000uM	BRD-A24397426	BRD-A24397426-001-12-0	50	50.000000uM	H37RvBC14	-5.26081	#000000	TRUE	screen4wk_screen5wk_tbda1_kabx2	kabx2
kabx2:BRD-A24397426-001-12-0:0.097500uM	BRD-A24397426	BRD-A24397426-001-12-0	0.0975	0.097500uM	H37RvBC16	1.28134	#000000	TRUE	screen4wk_screen5wk_tbda1_kabx2	kabx2
kabx2:BRD-A24397426-001-12-0:0.195500uM	BRD-A24397426	BRD-A24397426-001-12-0	0.1955	0.195500uM	H37RvBC16	-0.145377	#000000	TRUE	screen4wk_screen5wk_tbda1_kabx2	kabx2
kabx2:BRD-A24397426-001-12-0:0.390500uM	BRD-A24397426	BRD-A24397426-001-12-0	0.3905	0.390500uM	H37RvBC16	-0.142505	#000000	TRUE	screen4wk_screen5wk_tbda1_kabx2	kabx2
kabx2:BRD-A24397426-001-12-0:0.781250uM	BRD-A24397426	BRD-A24397426-001-12-0	0.78125	0.781250uM	H37RvBC16	1.86204	#000000	TRUE	screen4wk_screen5wk_tbda1_kabx2	kabx2
kabx2:BRD-A24397426-001-12-0:1.562500uM	BRD-A24397426	BRD-A24397426-001-12-0	1.5625	1.562500uM	H37RvBC16	-3.39728	#000000	TRUE	screen4wk_screen5wk_tbda1_kabx2	kabx2
kabx2:BRD-A24397426-001-12-0:3.125000uM	BRD-A24397426	BRD-A24397426-001-12-0	3.125	3.125000uM	H37RvBC16	-4.45323	#000000	TRUE	screen4wk_screen5wk_tbda1_kabx2	kabx2
kabx2:BRD-A24397426-001-12-0:6.250000uM	BRD-A24397426	BRD-A24397426-001-12-0	6.25	6.250000uM	H37RvBC16	-5.62185	#000000	TRUE	screen4wk_screen5wk_tbda1_kabx2	kabx2
kabx2:BRD-A24397426-001-12-0:12.500000uM	BRD-A24397426	BRD-A24397426-001-12-0	12.5	12.500000uM	H37RvBC16	-5.60329	#000000	TRUE	screen4wk_screen5wk_tbda1_kabx2	kabx2
kabx2:BRD-A24397426-001-12-0:25.000000uM	BRD-A24397426	BRD-A24397426-001-12-0	25	25.000000uM	H37RvBC16	-4.96546	#000000	TRUE	screen4wk_screen5wk_tbda1_kabx2	kabx2
kabx2:BRD-A24397426-001-12-0:50.000000uM	BRD-A24397426	BRD-A24397426-001-12-0	50	50.000000uM	H37RvBC16	-4.75858	#000000	TRUE	screen4wk_screen5wk_tbda1_kabx2	kabx2
kabx2:BRD-A24397426-001-12-0:0.097500uM	BRD-A24397426	BRD-A24397426-001-12-0	0.0975	0.097500uM	H37RvBC17	2.34163	#000000	TRUE	screen4wk_screen5wk_tbda1_kabx2	kabx2
kabx2:BRD-A24397426-001-12-0:0.195500uM	BRD-A24397426	BRD-A24397426-001-12-0	0.1955	0.195500uM	H37RvBC17	-0.0760025	#000000	TRUE	screen4wk_screen5wk_tbda1_kabx2	kabx2
kabx2:BRD-A24397426-001-12-0:0.390500uM	BRD-A24397426	BRD-A24397426-001-12-0	0.3905	0.390500uM	H37RvBC17	0.133957	#000000	TRUE	screen4wk_screen5wk_tbda1_kabx2	kabx2
kabx2:BRD-A24397426-001-12-0:0.781250uM	BRD-A24397426	BRD-A24397426-001-12-0	0.78125	0.781250uM	H37RvBC17	0.99978	#000000	TRUE	screen4wk_screen5wk_tbda1_kabx2	kabx2
kabx2:BRD-A24397426-001-12-0:1.562500uM	BRD-A24397426	BRD-A24397426-001-12-0	1.5625	1.562500uM	H37RvBC17	-2.73879	#000000	TRUE	screen4wk_screen5wk_tbda1_kabx2	kabx2
kabx2:BRD-A24397426-001-12-0:3.125000uM	BRD-A24397426	BRD-A24397426-001-12-0	3.125	3.125000uM	H37RvBC17	-5.46057	#000000	TRUE	screen4wk_screen5wk_tbda1_kabx2	kabx2
kabx2:BRD-A24397426-001-12-0:6.250000uM	BRD-A24397426	BRD-A24397426-001-12-0	6.25	6.250000uM	H37RvBC17	-5.34271	#000000	TRUE	screen4wk_screen5wk_tbda1_kabx2	kabx2
kabx2:BRD-A24397426-001-12-0:12.500000uM	BRD-A24397426	BRD-A24397426-001-12-0	12.5	12.500000uM	H37RvBC17	-4.96546	#000000	TRUE	screen4wk_screen5wk_tbda1_kabx2	kabx2
kabx2:BRD-A24397426-001-12-0:25.000000uM	BRD-A24397426	BRD-A24397426-001-12-0	25	25.000000uM	H37RvBC17	-4.68198	#000000	TRUE	screen4wk_screen5wk_tbda1_kabx2	kabx2
kabx2:BRD-A24397426-001-12-0:50.000000uM	BRD-A24397426	BRD-A24397426-001-12-0	50	50.000000uM	H37RvBC17	-4.75984	#000000	TRUE	screen4wk_screen5wk_tbda1_kabx2	kabx2
kabx2:BRD-A24397426-001-12-0:0.097500uM	BRD-A24397426	BRD-A24397426-001-12-0	0.0975	0.097500uM	Rv0023	0.0951973	#C0C0C0	FALSE	screen4wk_screen5wk_tbda1_kabx2	kabx2
kabx2:BRD-A24397426-001-12-0:0.195500uM	BRD-A24397426	BRD-A24397426-001-12-0	0.1955	0.195500uM	Rv0023	1.4344	#C0C0C0	FALSE	screen4wk_screen5wk_tbda1_kabx2	kabx2
kabx2:BRD-A24397426-001-12-0:0.390500uM	BRD-A24397426	BRD-A24397426-001-12-0	0.3905	0.390500uM	Rv0023	0.83645	#C0C0C0	FALSE	screen4wk_screen5wk_tbda1_kabx2	kabx2
kabx2:BRD-A24397426-001-12-0:0.781250uM	BRD-A24397426	BRD-A24397426-001-12-0	0.78125	0.781250uM	Rv0023	2.57768	#C0C0C0	FALSE	screen4wk_screen5wk_tbda1_kabx2	kabx2
kabx2:BRD-A24397426-001-12-0:1.562500uM	BRD-A24397426	BRD-A24397426-001-12-0	1.5625	1.562500uM	Rv0023	-2.02661	#C0C0C0	FALSE	screen4wk_screen5wk_tbda1_kabx2	kabx2
kabx2:BRD-A24397426-001-12-0:3.125000uM	BRD-A24397426	BRD-A24397426-001-12-0	3.125	3.125000uM	Rv0023	-3.6839	#C0C0C0	FALSE	screen4wk_screen5wk_tbda1_kabx2	kabx2
kabx2:BRD-A24397426-001-12-0:6.250000uM	BRD-A24397426	BRD-A24397426-001-12-0	6.25	6.250000uM	Rv0023	-4.62752	#C0C0C0	FALSE	screen4wk_screen5wk_tbda1_kabx2	kabx2
kabx2:BRD-A24397426-001-12-0:12.500000uM	BRD-A24397426	BRD-A24397426-001-12-0	12.5	12.500000uM	Rv0023	-4.33389	#C0C0C0	FALSE	screen4wk_screen5wk_tbda1_kabx2	kabx2
kabx2:BRD-A24397426-001-12-0:25.000000uM	BRD-A24397426	BRD-A24397426-001-12-0	25	25.000000uM	Rv0023	-5.67633	#C0C0C0	FALSE	screen4wk_screen5wk_tbda1_kabx2	kabx2
kabx2:BRD-A24397426-001-12-0:50.000000uM	BRD-A24397426	BRD-A24397426-001-12-0	50	50.000000uM	Rv0023	-4.53616	#C0C0C0	FALSE	screen4wk_screen5wk_tbda1_kabx2	kabx2
kabx2:BRD-A24397426-001-12-0:0.097500uM	BRD-A24397426	BRD-A24397426-001-12-0	0.0975	0.097500uM	Rv0204c	0.923416	#C0C0C0	FALSE	screen4wk_screen5wk_tbda1_kabx2	kabx2
kabx2:BRD-A24397426-001-12-0:0.195500uM	BRD-A24397426	BRD-A24397426-001-12-0	0.1955	0.195500uM	Rv0204c	1.48595	#C0C0C0	FALSE	screen4wk_screen5wk_tbda1_kabx2	kabx2
kabx2:BRD-A24397426-001-12-0:0.390500uM	BRD-A24397426	BRD-A24397426-001-12-0	0.3905	0.390500uM	Rv0204c	1.12347	#C0C0C0	FALSE	screen4wk_screen5wk_tbda1_kabx2	kabx2
kabx2:BRD-A24397426-001-12-0:0.781250uM	BRD-A24397426	BRD-A24397426-001-12-0	0.78125	0.781250uM	Rv0204c	2.87715	#C0C0C0	FALSE	screen4wk_screen5wk_tbda1_kabx2	kabx2
kabx2:BRD-A24397426-001-12-0:1.562500uM	BRD-A24397426	BRD-A24397426-001-12-0	1.5625	1.562500uM	Rv0204c	-2.13643	#C0C0C0	FALSE	screen4wk_screen5wk_tbda1_kabx2	kabx2
kabx2:BRD-A24397426-001-12-0:3.125000uM	BRD-A24397426	BRD-A24397426-001-12-0	3.125	3.125000uM	Rv0204c	-3.79216	#C0C0C0	FALSE	screen4wk_screen5wk_tbda1_kabx2	kabx2
kabx2:BRD-A24397426-001-12-0:6.250000uM	BRD-A24397426	BRD-A24397426-001-12-0	6.25	6.250000uM	Rv0204c	-4.593	#C0C0C0	FALSE	screen4wk_screen5wk_tbda1_kabx2	kabx2
kabx2:BRD-A24397426-001-12-0:12.500000uM	BRD-A24397426	BRD-A24397426-001-12-0	12.5	12.500000uM	Rv0204c	-5.7596	#C0C0C0	FALSE	screen4wk_screen5wk_tbda1_kabx2	kabx2
kabx2:BRD-A24397426-001-12-0:25.000000uM	BRD-A24397426	BRD-A24397426-001-12-0	25	25.000000uM	Rv0204c	-4.9726	#C0C0C0	FALSE	screen4wk_screen5wk_tbda1_kabx2	kabx2
kabx2:BRD-A24397426-001-12-0:50.000000uM	BRD-A24397426	BRD-A24397426-001-12-0	50	50.000000uM	Rv0204c	-5.29391	#C0C0C0	FALSE	screen4wk_screen5wk_tbda1_kabx2	kabx2
kabx2:BRD-A24397426-001-12-0:0.097500uM	BRD-A24397426	BRD-A24397426-001-12-0	0.0975	0.097500uM	Rv0224c	0.781806	#C0C0C0	FALSE	screen4wk_screen5wk_tbda1_kabx2	kabx2
kabx2:BRD-A24397426-001-12-0:0.195500uM	BRD-A24397426	BRD-A24397426-001-12-0	0.1955	0.195500uM	Rv0224c	0.578978	#C0C0C0	FALSE	screen4wk_screen5wk_tbda1_kabx2	kabx2
kabx2:BRD-A24397426-001-12-0:0.390500uM	BRD-A24397426	BRD-A24397426-001-12-0	0.3905	0.390500uM	Rv0224c	0.876662	#C0C0C0	FALSE	screen4wk_screen5wk_tbda1_kabx2	kabx2
kabx2:BRD-A24397426-001-12-0:0.781250uM	BRD-A24397426	BRD-A24397426-001-12-0	0.78125	0.781250uM	Rv0224c	2.07023	#C0C0C0	FALSE	screen4wk_screen5wk_tbda1_kabx2	kabx2
kabx2:BRD-A24397426-001-12-0:1.562500uM	BRD-A24397426	BRD-A24397426-001-12-0	1.5625	1.562500uM	Rv0224c	-2.33145	#C0C0C0	FALSE	screen4wk_screen5wk_tbda1_kabx2	kabx2
kabx2:BRD-A24397426-001-12-0:3.125000uM	BRD-A24397426	BRD-A24397426-001-12-0	3.125	3.125000uM	Rv0224c	-4.27384	#C0C0C0	FALSE	screen4wk_screen5wk_tbda1_kabx2	kabx2
kabx2:BRD-A24397426-001-12-0:6.250000uM	BRD-A24397426	BRD-A24397426-001-12-0	6.25	6.250000uM	Rv0224c	-5.07431	#C0C0C0	FALSE	screen4wk_screen5wk_tbda1_kabx2	kabx2
kabx2:BRD-A24397426-001-12-0:12.500000uM	BRD-A24397426	BRD-A24397426-001-12-0	12.5	12.500000uM	Rv0224c	-5.70132	#C0C0C0	FALSE	screen4wk_screen5wk_tbda1_kabx2	kabx2
kabx2:BRD-A24397426-001-12-0:25.000000uM	BRD-A24397426	BRD-A24397426-001-12-0	25	25.000000uM	Rv0224c	-4.49532	#C0C0C0	FALSE	screen4wk_screen5wk_tbda1_kabx2	kabx2
kabx2:BRD-A24397426-001-12-0:50.000000uM	BRD-A24397426	BRD-A24397426-001-12-0	50	50.000000uM	Rv0224c	-4.61338	#C0C0C0	FALSE	screen4wk_screen5wk_tbda1_kabx2	kabx2
kabx2:BRD-A24397426-001-12-0:0.097500uM	BRD-A24397426	BRD-A24397426-001-12-0	0.0975	0.097500uM	Rv0225	0.876696	#C0C0C0	FALSE	screen4wk_screen5wk_tbda1_kabx2	kabx2
kabx2:BRD-A24397426-001-12-0:0.195500uM	BRD-A24397426	BRD-A24397426-001-12-0	0.1955	0.195500uM	Rv0225	2.26594	#C0C0C0	FALSE	screen4wk_screen5wk_tbda1_kabx2	kabx2
kabx2:BRD-A24397426-001-12-0:0.390500uM	BRD-A24397426	BRD-A24397426-001-12-0	0.3905	0.390500uM	Rv0225	0.117865	#C0C0C0	FALSE	screen4wk_screen5wk_tbda1_kabx2	kabx2
kabx2:BRD-A24397426-001-12-0:0.781250uM	BRD-A24397426	BRD-A24397426-001-12-0	0.78125	0.781250uM	Rv0225	2.09226	#C0C0C0	FALSE	screen4wk_screen5wk_tbda1_kabx2	kabx2
kabx2:BRD-A24397426-001-12-0:1.562500uM	BRD-A24397426	BRD-A24397426-001-12-0	1.5625	1.562500uM	Rv0225	-2.39094	#C0C0C0	FALSE	screen4wk_screen5wk_tbda1_kabx2	kabx2
kabx2:BRD-A24397426-001-12-0:3.125000uM	BRD-A24397426	BRD-A24397426-001-12-0	3.125	3.125000uM	Rv0225	-3.68126	#C0C0C0	FALSE	screen4wk_screen5wk_tbda1_kabx2	kabx2
kabx2:BRD-A24397426-001-12-0:6.250000uM	BRD-A24397426	BRD-A24397426-001-12-0	6.25	6.250000uM	Rv0225	-4.35909	#C0C0C0	FALSE	screen4wk_screen5wk_tbda1_kabx2	kabx2
kabx2:BRD-A24397426-001-12-0:12.500000uM	BRD-A24397426	BRD-A24397426-001-12-0	12.5	12.500000uM	Rv0225	-4.3571	#C0C0C0	FALSE	screen4wk_screen5wk_tbda1_kabx2	kabx2
kabx2:BRD-A24397426-001-12-0:25.000000uM	BRD-A24397426	BRD-A24397426-001-12-0	25	25.000000uM	Rv0225	-4.96546	#C0C0C0	FALSE	screen4wk_screen5wk_tbda1_kabx2	kabx2
kabx2:BRD-A24397426-001-12-0:50.000000uM	BRD-A24397426	BRD-A24397426-001-12-0	50	50.000000uM	Rv0225	-4.69584	#C0C0C0	FALSE	screen4wk_screen5wk_tbda1_kabx2	kabx2
kabx2:BRD-A24397426-001-12-0:0.097500uM	BRD-A24397426	BRD-A24397426-001-12-0	0.0975	0.097500uM	Rv0226c	1.26095	#C0C0C0	FALSE	screen4wk_screen5wk_tbda1_kabx2	kabx2
kabx2:BRD-A24397426-001-12-0:0.195500uM	BRD-A24397426	BRD-A24397426-001-12-0	0.1955	0.195500uM	Rv0226c	1.16915	#C0C0C0	FALSE	screen4wk_screen5wk_tbda1_kabx2	kabx2
kabx2:BRD-A24397426-001-12-0:0.390500uM	BRD-A24397426	BRD-A24397426-001-12-0	0.3905	0.390500uM	Rv0226c	0.678901	#C0C0C0	FALSE	screen4wk_screen5wk_tbda1_kabx2	kabx2
kabx2:BRD-A24397426-001-12-0:0.781250uM	BRD-A24397426	BRD-A24397426-001-12-0	0.78125	0.781250uM	Rv0226c	2.80338	#C0C0C0	FALSE	screen4wk_screen5wk_tbda1_kabx2	kabx2
kabx2:BRD-A24397426-001-12-0:1.562500uM	BRD-A24397426	BRD-A24397426-001-12-0	1.5625	1.562500uM	Rv0226c	-2.59155	#C0C0C0	FALSE	screen4wk_screen5wk_tbda1_kabx2	kabx2
kabx2:BRD-A24397426-001-12-0:3.125000uM	BRD-A24397426	BRD-A24397426-001-12-0	3.125	3.125000uM	Rv0226c	-3.79839	#C0C0C0	FALSE	screen4wk_screen5wk_tbda1_kabx2	kabx2
kabx2:BRD-A24397426-001-12-0:6.250000uM	BRD-A24397426	BRD-A24397426-001-12-0	6.25	6.250000uM	Rv0226c	-4.86882	#C0C0C0	FALSE	screen4wk_screen5wk_tbda1_kabx2	kabx2
kabx2:BRD-A24397426-001-12-0:12.500000uM	BRD-A24397426	BRD-A24397426-001-12-0	12.5	12.500000uM	Rv0226c	-5.10556	#C0C0C0	FALSE	screen4wk_screen5wk_tbda1_kabx2	kabx2
kabx2:BRD-A24397426-001-12-0:25.000000uM	BRD-A24397426	BRD-A24397426-001-12-0	25	25.000000uM	Rv0226c	-4.78447	#C0C0C0	FALSE	screen4wk_screen5wk_tbda1_kabx2	kabx2
kabx2:BRD-A24397426-001-12-0:50.000000uM	BRD-A24397426	BRD-A24397426-001-12-0	50	50.000000uM	Rv0226c	-5.71753	#C0C0C0	FALSE	screen4wk_screen5wk_tbda1_kabx2	kabx2
kabx2:BRD-A24397426-001-12-0:0.097500uM	BRD-A24397426	BRD-A24397426-001-12-0	0.0975	0.097500uM	Rv0228	1.01562	#C0C0C0	FALSE	screen4wk_screen5wk_tbda1_kabx2	kabx2
kabx2:BRD-A24397426-001-12-0:0.195500uM	BRD-A24397426	BRD-A24397426-001-12-0	0.1955	0.195500uM	Rv0228	1.25984	#C0C0C0	FALSE	screen4wk_screen5wk_tbda1_kabx2	kabx2
kabx2:BRD-A24397426-001-12-0:0.390500uM	BRD-A24397426	BRD-A24397426-001-12-0	0.3905	0.390500uM	Rv0228	1.47818	#C0C0C0	FALSE	screen4wk_screen5wk_tbda1_kabx2	kabx2
kabx2:BRD-A24397426-001-12-0:0.781250uM	BRD-A24397426	BRD-A24397426-001-12-0	0.78125	0.781250uM	Rv0228	1.80911	#C0C0C0	FALSE	screen4wk_screen5wk_tbda1_kabx2	kabx2
kabx2:BRD-A24397426-001-12-0:1.562500uM	BRD-A24397426	BRD-A24397426-001-12-0	1.5625	1.562500uM	Rv0228	-2.41274	#C0C0C0	FALSE	screen4wk_screen5wk_tbda1_kabx2	kabx2
kabx2:BRD-A24397426-001-12-0:3.125000uM	BRD-A24397426	BRD-A24397426-001-12-0	3.125	3.125000uM	Rv0228	-3.99199	#C0C0C0	FALSE	screen4wk_screen5wk_tbda1_kabx2	kabx2
kabx2:BRD-A24397426-001-12-0:6.250000uM	BRD-A24397426	BRD-A24397426-001-12-0	6.25	6.250000uM	Rv0228	-4.08208	#C0C0C0	FALSE	screen4wk_screen5wk_tbda1_kabx2	kabx2
kabx2:BRD-A24397426-001-12-0:12.500000uM	BRD-A24397426	BRD-A24397426-001-12-0	12.5	12.500000uM	Rv0228	-5.19308	#C0C0C0	FALSE	screen4wk_screen5wk_tbda1_kabx2	kabx2
kabx2:BRD-A24397426-001-12-0:25.000000uM	BRD-A24397426	BRD-A24397426-001-12-0	25	25.000000uM	Rv0228	-4.99806	#C0C0C0	FALSE	screen4wk_screen5wk_tbda1_kabx2	kabx2
kabx2:BRD-A24397426-001-12-0:50.000000uM	BRD-A24397426	BRD-A24397426-001-12-0	50	50.000000uM	Rv0228	-4.45323	#C0C0C0	FALSE	screen4wk_screen5wk_tbda1_kabx2	kabx2
kabx2:BRD-A24397426-001-12-0:0.097500uM	BRD-A24397426	BRD-A24397426-001-12-0	0.0975	0.097500uM	Rv0248c	0.788796	#C0C0C0	FALSE	screen4wk_screen5wk_tbda1_kabx2	kabx2
kabx2:BRD-A24397426-001-12-0:0.195500uM	BRD-A24397426	BRD-A24397426-001-12-0	0.1955	0.195500uM	Rv0248c	0.952692	#C0C0C0	FALSE	screen4wk_screen5wk_tbda1_kabx2	kabx2
kabx2:BRD-A24397426-001-12-0:0.390500uM	BRD-A24397426	BRD-A24397426-001-12-0	0.3905	0.390500uM	Rv0248c	1.2473	#C0C0C0	FALSE	screen4wk_screen5wk_tbda1_kabx2	kabx2
kabx2:BRD-A24397426-001-12-0:0.781250uM	BRD-A24397426	BRD-A24397426-001-12-0	0.78125	0.781250uM	Rv0248c	2.8975	#C0C0C0	FALSE	screen4wk_screen5wk_tbda1_kabx2	kabx2
kabx2:BRD-A24397426-001-12-0:1.562500uM	BRD-A24397426	BRD-A24397426-001-12-0	1.5625	1.562500uM	Rv0248c	0.577304	#C0C0C0	FALSE	screen4wk_screen5wk_tbda1_kabx2	kabx2
kabx2:BRD-A24397426-001-12-0:3.125000uM	BRD-A24397426	BRD-A24397426-001-12-0	3.125	3.125000uM	Rv0248c	-3.59916	#C0C0C0	FALSE	screen4wk_screen5wk_tbda1_kabx2	kabx2
kabx2:BRD-A24397426-001-12-0:6.250000uM	BRD-A24397426	BRD-A24397426-001-12-0	6.25	6.250000uM	Rv0248c	-4.33965	#C0C0C0	FALSE	screen4wk_screen5wk_tbda1_kabx2	kabx2
kabx2:BRD-A24397426-001-12-0:12.500000uM	BRD-A24397426	BRD-A24397426-001-12-0	12.5	12.500000uM	Rv0248c	-5.81418	#C0C0C0	FALSE	screen4wk_screen5wk_tbda1_kabx2	kabx2
kabx2:BRD-A24397426-001-12-0:25.000000uM	BRD-A24397426	BRD-A24397426-001-12-0	25	25.000000uM	Rv0248c	-4.28574	#C0C0C0	FALSE	screen4wk_screen5wk_tbda1_kabx2	kabx2
kabx2:BRD-A24397426-001-12-0:50.000000uM	BRD-A24397426	BRD-A24397426-001-12-0	50	50.000000uM	Rv0248c	-4.33727	#C0C0C0	FALSE	screen4wk_screen5wk_tbda1_kabx2	kabx2
kabx2:BRD-A24397426-001-12-0:0.097500uM	BRD-A24397426	BRD-A24397426-001-12-0	0.0975	0.097500uM	Rv0260c	0.545807	#C0C0C0	FALSE	screen4wk_screen5wk_tbda1_kabx2	kabx2
kabx2:BRD-A24397426-001-12-0:0.195500uM	BRD-A24397426	BRD-A24397426-001-12-0	0.1955	0.195500uM	Rv0260c	0.455377	#C0C0C0	FALSE	screen4wk_screen5wk_tbda1_kabx2	kabx2
kabx2:BRD-A24397426-001-12-0:0.390500uM	BRD-A24397426	BRD-A24397426-001-12-0	0.3905	0.390500uM	Rv0260c	0.0772161	#C0C0C0	FALSE	screen4wk_screen5wk_tbda1_kabx2	kabx2
kabx2:BRD-A24397426-001-12-0:0.781250uM	BRD-A24397426	BRD-A24397426-001-12-0	0.78125	0.781250uM	Rv0260c	1.30995	#C0C0C0	FALSE	screen4wk_screen5wk_tbda1_kabx2	kabx2
kabx2:BRD-A24397426-001-12-0:1.562500uM	BRD-A24397426	BRD-A24397426-001-12-0	1.5625	1.562500uM	Rv0260c	-2.84904	#C0C0C0	FALSE	screen4wk_screen5wk_tbda1_kabx2	kabx2
kabx2:BRD-A24397426-001-12-0:3.125000uM	BRD-A24397426	BRD-A24397426-001-12-0	3.125	3.125000uM	Rv0260c	-4.22091	#C0C0C0	FALSE	screen4wk_screen5wk_tbda1_kabx2	kabx2
kabx2:BRD-A24397426-001-12-0:6.250000uM	BRD-A24397426	BRD-A24397426-001-12-0	6.25	6.250000uM	Rv0260c	-5.05488	#C0C0C0	FALSE	screen4wk_screen5wk_tbda1_kabx2	kabx2
kabx2:BRD-A24397426-001-12-0:12.500000uM	BRD-A24397426	BRD-A24397426-001-12-0	12.5	12.500000uM	Rv0260c	-4.74832	#C0C0C0	FALSE	screen4wk_screen5wk_tbda1_kabx2	kabx2
kabx2:BRD-A24397426-001-12-0:25.000000uM	BRD-A24397426	BRD-A24397426-001-12-0	25	25.000000uM	Rv0260c	-5.41465	#C0C0C0	FALSE	screen4wk_screen5wk_tbda1_kabx2	kabx2
kabx2:BRD-A24397426-001-12-0:50.000000uM	BRD-A24397426	BRD-A24397426-001-12-0	50	50.000000uM	Rv0260c	-6.19403	#C0C0C0	FALSE	screen4wk_screen5wk_tbda1_kabx2	kabx2
kabx2:BRD-A24397426-001-12-0:0.097500uM	BRD-A24397426	BRD-A24397426-001-12-0	0.0975	0.097500uM	Rv0282	0.749501	#C0C0C0	FALSE	screen4wk_screen5wk_tbda1_kabx2	kabx2
kabx2:BRD-A24397426-001-12-0:0.195500uM	BRD-A24397426	BRD-A24397426-001-12-0	0.1955	0.195500uM	Rv0282	1.45064	#C0C0C0	FALSE	screen4wk_screen5wk_tbda1_kabx2	kabx2
kabx2:BRD-A24397426-001-12-0:0.390500uM	BRD-A24397426	BRD-A24397426-001-12-0	0.3905	0.390500uM	Rv0282	0.767714	#C0C0C0	FALSE	screen4wk_screen5wk_tbda1_kabx2	kabx2
kabx2:BRD-A24397426-001-12-0:0.781250uM	BRD-A24397426	BRD-A24397426-001-12-0	0.78125	0.781250uM	Rv0282	1.76725	#C0C0C0	FALSE	screen4wk_screen5wk_tbda1_kabx2	kabx2
kabx2:BRD-A24397426-001-12-0:1.562500uM	BRD-A24397426	BRD-A24397426-001-12-0	1.5625	1.562500uM	Rv0282	1.49753	#C0C0C0	FALSE	screen4wk_screen5wk_tbda1_kabx2	kabx2
kabx2:BRD-A24397426-001-12-0:3.125000uM	BRD-A24397426	BRD-A24397426-001-12-0	3.125	3.125000uM	Rv0282	-2.40333	#C0C0C0	FALSE	screen4wk_screen5wk_tbda1_kabx2	kabx2
kabx2:BRD-A24397426-001-12-0:6.250000uM	BRD-A24397426	BRD-A24397426-001-12-0	6.25	6.250000uM	Rv0282	-4.49532	#C0C0C0	FALSE	screen4wk_screen5wk_tbda1_kabx2	kabx2
kabx2:BRD-A24397426-001-12-0:12.500000uM	BRD-A24397426	BRD-A24397426-001-12-0	12.5	12.500000uM	Rv0282	-4.53719	#C0C0C0	FALSE	screen4wk_screen5wk_tbda1_kabx2	kabx2
kabx2:BRD-A24397426-001-12-0:25.000000uM	BRD-A24397426	BRD-A24397426-001-12-0	25	25.000000uM	Rv0282	-5.55294	#C0C0C0	FALSE	screen4wk_screen5wk_tbda1_kabx2	kabx2
kabx2:BRD-A24397426-001-12-0:50.000000uM	BRD-A24397426	BRD-A24397426-001-12-0	50	50.000000uM	Rv0282	-4.77138	#C0C0C0	FALSE	screen4wk_screen5wk_tbda1_kabx2	kabx2
kabx2:BRD-A24397426-001-12-0:0.097500uM	BRD-A24397426	BRD-A24397426-001-12-0	0.0975	0.097500uM	Rv0283	1.64015	#C0C0C0	FALSE	screen4wk_screen5wk_tbda1_kabx2	kabx2
kabx2:BRD-A24397426-001-12-0:0.195500uM	BRD-A24397426	BRD-A24397426-001-12-0	0.1955	0.195500uM	Rv0283	3.3269	#C0C0C0	FALSE	screen4wk_screen5wk_tbda1_kabx2	kabx2
kabx2:BRD-A24397426-001-12-0:0.390500uM	BRD-A24397426	BRD-A24397426-001-12-0	0.3905	0.390500uM	Rv0283	1.2559	#C0C0C0	FALSE	screen4wk_screen5wk_tbda1_kabx2	kabx2
kabx2:BRD-A24397426-001-12-0:0.781250uM	BRD-A24397426	BRD-A24397426-001-12-0	0.78125	0.781250uM	Rv0283	1.78256	#C0C0C0	FALSE	screen4wk_screen5wk_tbda1_kabx2	kabx2
kabx2:BRD-A24397426-001-12-0:1.562500uM	BRD-A24397426	BRD-A24397426-001-12-0	1.5625	1.562500uM	Rv0283	-3.10267	#C0C0C0	FALSE	screen4wk_screen5wk_tbda1_kabx2	kabx2
kabx2:BRD-A24397426-001-12-0:3.125000uM	BRD-A24397426	BRD-A24397426-001-12-0	3.125	3.125000uM	Rv0283	-3.81405	#C0C0C0	FALSE	screen4wk_screen5wk_tbda1_kabx2	kabx2
kabx2:BRD-A24397426-001-12-0:6.250000uM	BRD-A24397426	BRD-A24397426-001-12-0	6.25	6.250000uM	Rv0283	-5.44366	#C0C0C0	FALSE	screen4wk_screen5wk_tbda1_kabx2	kabx2
kabx2:BRD-A24397426-001-12-0:12.500000uM	BRD-A24397426	BRD-A24397426-001-12-0	12.5	12.500000uM	Rv0283	-4.42444	#C0C0C0	FALSE	screen4wk_screen5wk_tbda1_kabx2	kabx2
kabx2:BRD-A24397426-001-12-0:25.000000uM	BRD-A24397426	BRD-A24397426-001-12-0	25	25.000000uM	Rv0283	-5.96317	#C0C0C0	FALSE	screen4wk_screen5wk_tbda1_kabx2	kabx2
kabx2:BRD-A24397426-001-12-0:50.000000uM	BRD-A24397426	BRD-A24397426-001-12-0	50	50.000000uM	Rv0283	-4.89211	#C0C0C0	FALSE	screen4wk_screen5wk_tbda1_kabx2	kabx2
kabx2:BRD-A24397426-001-12-0:0.097500uM	BRD-A24397426	BRD-A24397426-001-12-0	0.0975	0.097500uM	Rv0284	0.620698	#C0C0C0	FALSE	screen4wk_screen5wk_tbda1_kabx2	kabx2
kabx2:BRD-A24397426-001-12-0:0.195500uM	BRD-A24397426	BRD-A24397426-001-12-0	0.1955	0.195500uM	Rv0284	1.16958	#C0C0C0	FALSE	screen4wk_screen5wk_tbda1_kabx2	kabx2
kabx2:BRD-A24397426-001-12-0:0.390500uM	BRD-A24397426	BRD-A24397426-001-12-0	0.3905	0.390500uM	Rv0284	-0.194456	#C0C0C0	FALSE	screen4wk_screen5wk_tbda1_kabx2	kabx2
kabx2:BRD-A24397426-001-12-0:0.781250uM	BRD-A24397426	BRD-A24397426-001-12-0	0.78125	0.781250uM	Rv0284	1.60568	#C0C0C0	FALSE	screen4wk_screen5wk_tbda1_kabx2	kabx2
kabx2:BRD-A24397426-001-12-0:1.562500uM	BRD-A24397426	BRD-A24397426-001-12-0	1.5625	1.562500uM	Rv0284	1.22232	#C0C0C0	FALSE	screen4wk_screen5wk_tbda1_kabx2	kabx2
kabx2:BRD-A24397426-001-12-0:3.125000uM	BRD-A24397426	BRD-A24397426-001-12-0	3.125	3.125000uM	Rv0284	-2.55977	#C0C0C0	FALSE	screen4wk_screen5wk_tbda1_kabx2	kabx2
kabx2:BRD-A24397426-001-12-0:6.250000uM	BRD-A24397426	BRD-A24397426-001-12-0	6.25	6.250000uM	Rv0284	-4.76687	#C0C0C0	FALSE	screen4wk_screen5wk_tbda1_kabx2	kabx2
kabx2:BRD-A24397426-001-12-0:12.500000uM	BRD-A24397426	BRD-A24397426-001-12-0	12.5	12.500000uM	Rv0284	-4.5161	#C0C0C0	FALSE	screen4wk_screen5wk_tbda1_kabx2	kabx2
kabx2:BRD-A24397426-001-12-0:25.000000uM	BRD-A24397426	BRD-A24397426-001-12-0	25	25.000000uM	Rv0284	-5.15547	#C0C0C0	FALSE	screen4wk_screen5wk_tbda1_kabx2	kabx2
kabx2:BRD-A24397426-001-12-0:50.000000uM	BRD-A24397426	BRD-A24397426-001-12-0	50	50.000000uM	Rv0284	-5.21669	#C0C0C0	FALSE	screen4wk_screen5wk_tbda1_kabx2	kabx2
kabx2:BRD-A24397426-001-12-0:0.097500uM	BRD-A24397426	BRD-A24397426-001-12-0	0.0975	0.097500uM	Rv0289	0.778355	#C0C0C0	FALSE	screen4wk_screen5wk_tbda1_kabx2	kabx2
kabx2:BRD-A24397426-001-12-0:0.195500uM	BRD-A24397426	BRD-A24397426-001-12-0	0.1955	0.195500uM	Rv0289	0.5154	#C0C0C0	FALSE	screen4wk_screen5wk_tbda1_kabx2	kabx2
kabx2:BRD-A24397426-001-12-0:0.390500uM	BRD-A24397426	BRD-A24397426-001-12-0	0.3905	0.390500uM	Rv0289	0.841596	#C0C0C0	FALSE	screen4wk_screen5wk_tbda1_kabx2	kabx2
kabx2:BRD-A24397426-001-12-0:0.781250uM	BRD-A24397426	BRD-A24397426-001-12-0	0.78125	0.781250uM	Rv0289	1.4359	#C0C0C0	FALSE	screen4wk_screen5wk_tbda1_kabx2	kabx2
kabx2:BRD-A24397426-001-12-0:1.562500uM	BRD-A24397426	BRD-A24397426-001-12-0	1.5625	1.562500uM	Rv0289	-2.24349	#C0C0C0	FALSE	screen4wk_screen5wk_tbda1_kabx2	kabx2
kabx2:BRD-A24397426-001-12-0:3.125000uM	BRD-A24397426	BRD-A24397426-001-12-0	3.125	3.125000uM	Rv0289	-3.02932	#C0C0C0	FALSE	screen4wk_screen5wk_tbda1_kabx2	kabx2
kabx2:BRD-A24397426-001-12-0:6.250000uM	BRD-A24397426	BRD-A24397426-001-12-0	6.25	6.250000uM	Rv0289	-5.15621	#C0C0C0	FALSE	screen4wk_screen5wk_tbda1_kabx2	kabx2
kabx2:BRD-A24397426-001-12-0:12.500000uM	BRD-A24397426	BRD-A24397426-001-12-0	12.5	12.500000uM	Rv0289	-4.86331	#C0C0C0	FALSE	screen4wk_screen5wk_tbda1_kabx2	kabx2
kabx2:BRD-A24397426-001-12-0:25.000000uM	BRD-A24397426	BRD-A24397426-001-12-0	25	25.000000uM	Rv0289	-4.88643	#C0C0C0	FALSE	screen4wk_screen5wk_tbda1_kabx2	kabx2
kabx2:BRD-A24397426-001-12-0:50.000000uM	BRD-A24397426	BRD-A24397426-001-12-0	50	50.000000uM	Rv0289	-5.60329	#C0C0C0	FALSE	screen4wk_screen5wk_tbda1_kabx2	kabx2
kabx2:BRD-A24397426-001-12-0:0.097500uM	BRD-A24397426	BRD-A24397426-001-12-0	0.0975	0.097500uM	Rv0292	1.00936	#C0C0C0	FALSE	screen4wk_screen5wk_tbda1_kabx2	kabx2
kabx2:BRD-A24397426-001-12-0:0.195500uM	BRD-A24397426	BRD-A24397426-001-12-0	0.1955	0.195500uM	Rv0292	1.21525	#C0C0C0	FALSE	screen4wk_screen5wk_tbda1_kabx2	kabx2
kabx2:BRD-A24397426-001-12-0:0.390500uM	BRD-A24397426	BRD-A24397426-001-12-0	0.3905	0.390500uM	Rv0292	1.44453	#C0C0C0	FALSE	screen4wk_screen5wk_tbda1_kabx2	kabx2
kabx2:BRD-A24397426-001-12-0:0.781250uM	BRD-A24397426	BRD-A24397426-001-12-0	0.78125	0.781250uM	Rv0292	2.66318	#C0C0C0	FALSE	screen4wk_screen5wk_tbda1_kabx2	kabx2
kabx2:BRD-A24397426-001-12-0:1.562500uM	BRD-A24397426	BRD-A24397426-001-12-0	1.5625	1.562500uM	Rv0292	-1.84602	#C0C0C0	FALSE	screen4wk_screen5wk_tbda1_kabx2	kabx2
kabx2:BRD-A24397426-001-12-0:3.125000uM	BRD-A24397426	BRD-A24397426-001-12-0	3.125	3.125000uM	Rv0292	-3.77641	#C0C0C0	FALSE	screen4wk_screen5wk_tbda1_kabx2	kabx2
kabx2:BRD-A24397426-001-12-0:6.250000uM	BRD-A24397426	BRD-A24397426-001-12-0	6.25	6.250000uM	Rv0292	-4.95156	#C0C0C0	FALSE	screen4wk_screen5wk_tbda1_kabx2	kabx2
kabx2:BRD-A24397426-001-12-0:12.500000uM	BRD-A24397426	BRD-A24397426-001-12-0	12.5	12.500000uM	Rv0292	-5.07431	#C0C0C0	FALSE	screen4wk_screen5wk_tbda1_kabx2	kabx2
kabx2:BRD-A24397426-001-12-0:25.000000uM	BRD-A24397426	BRD-A24397426-001-12-0	25	25.000000uM	Rv0292	-4.57009	#C0C0C0	FALSE	screen4wk_screen5wk_tbda1_kabx2	kabx2
kabx2:BRD-A24397426-001-12-0:50.000000uM	BRD-A24397426	BRD-A24397426-001-12-0	50	50.000000uM	Rv0292	-5.41465	#C0C0C0	FALSE	screen4wk_screen5wk_tbda1_kabx2	kabx2
kabx2:BRD-A24397426-001-12-0:0.097500uM	BRD-A24397426	BRD-A24397426-001-12-0	0.0975	0.097500uM	Rv0347	1.65829	#C0C0C0	FALSE	screen4wk_screen5wk_tbda1_kabx2	kabx2
kabx2:BRD-A24397426-001-12-0:0.195500uM	BRD-A24397426	BRD-A24397426-001-12-0	0.1955	0.195500uM	Rv0347	0.78739	#C0C0C0	FALSE	screen4wk_screen5wk_tbda1_kabx2	kabx2
kabx2:BRD-A24397426-001-12-0:0.390500uM	BRD-A24397426	BRD-A24397426-001-12-0	0.3905	0.390500uM	Rv0347	0.55168	#C0C0C0	FALSE	screen4wk_screen5wk_tbda1_kabx2	kabx2
kabx2:BRD-A24397426-001-12-0:0.781250uM	BRD-A24397426	BRD-A24397426-001-12-0	0.78125	0.781250uM	Rv0347	2.23147	#C0C0C0	FALSE	screen4wk_screen5wk_tbda1_kabx2	kabx2
kabx2:BRD-A24397426-001-12-0:1.562500uM	BRD-A24397426	BRD-A24397426-001-12-0	1.5625	1.562500uM	Rv0347	-3.03931	#C0C0C0	FALSE	screen4wk_screen5wk_tbda1_kabx2	kabx2
kabx2:BRD-A24397426-001-12-0:3.125000uM	BRD-A24397426	BRD-A24397426-001-12-0	3.125	3.125000uM	Rv0347	-4.30631	#C0C0C0	FALSE	screen4wk_screen5wk_tbda1_kabx2	kabx2
kabx2:BRD-A24397426-001-12-0:6.250000uM	BRD-A24397426	BRD-A24397426-001-12-0	6.25	6.250000uM	Rv0347	-5.4386	#C0C0C0	FALSE	screen4wk_screen5wk_tbda1_kabx2	kabx2
kabx2:BRD-A24397426-001-12-0:12.500000uM	BRD-A24397426	BRD-A24397426-001-12-0	12.5	12.500000uM	Rv0347	-4.85115	#C0C0C0	FALSE	screen4wk_screen5wk_tbda1_kabx2	kabx2
kabx2:BRD-A24397426-001-12-0:25.000000uM	BRD-A24397426	BRD-A24397426-001-12-0	25	25.000000uM	Rv0347	-4.84476	#C0C0C0	FALSE	screen4wk_screen5wk_tbda1_kabx2	kabx2
kabx2:BRD-A24397426-001-12-0:50.000000uM	BRD-A24397426	BRD-A24397426-001-12-0	50	50.000000uM	Rv0347	-4.67785	#C0C0C0	FALSE	screen4wk_screen5wk_tbda1_kabx2	kabx2
kabx2:BRD-A24397426-001-12-0:0.097500uM	BRD-A24397426	BRD-A24397426-001-12-0	0.0975	0.097500uM	Rv0373c	1.44502	#C0C0C0	FALSE	screen4wk_screen5wk_tbda1_kabx2	kabx2
kabx2:BRD-A24397426-001-12-0:0.195500uM	BRD-A24397426	BRD-A24397426-001-12-0	0.1955	0.195500uM	Rv0373c	1.75014	#C0C0C0	FALSE	screen4wk_screen5wk_tbda1_kabx2	kabx2
kabx2:BRD-A24397426-001-12-0:0.390500uM	BRD-A24397426	BRD-A24397426-001-12-0	0.3905	0.390500uM	Rv0373c	0.787368	#C0C0C0	FALSE	screen4wk_screen5wk_tbda1_kabx2	kabx2
kabx2:BRD-A24397426-001-12-0:0.781250uM	BRD-A24397426	BRD-A24397426-001-12-0	0.78125	0.781250uM	Rv0373c	2.42309	#C0C0C0	FALSE	screen4wk_screen5wk_tbda1_kabx2	kabx2
kabx2:BRD-A24397426-001-12-0:1.562500uM	BRD-A24397426	BRD-A24397426-001-12-0	1.5625	1.562500uM	Rv0373c	-2.36779	#C0C0C0	FALSE	screen4wk_screen5wk_tbda1_kabx2	kabx2
kabx2:BRD-A24397426-001-12-0:3.125000uM	BRD-A24397426	BRD-A24397426-001-12-0	3.125	3.125000uM	Rv0373c	-3.87973	#C0C0C0	FALSE	screen4wk_screen5wk_tbda1_kabx2	kabx2
kabx2:BRD-A24397426-001-12-0:6.250000uM	BRD-A24397426	BRD-A24397426-001-12-0	6.25	6.250000uM	Rv0373c	-4.82823	#C0C0C0	FALSE	screen4wk_screen5wk_tbda1_kabx2	kabx2
kabx2:BRD-A24397426-001-12-0:12.500000uM	BRD-A24397426	BRD-A24397426-001-12-0	12.5	12.500000uM	Rv0373c	-5.96317	#C0C0C0	FALSE	screen4wk_screen5wk_tbda1_kabx2	kabx2
kabx2:BRD-A24397426-001-12-0:25.000000uM	BRD-A24397426	BRD-A24397426-001-12-0	25	25.000000uM	Rv0373c	-5.11876	#C0C0C0	FALSE	screen4wk_screen5wk_tbda1_kabx2	kabx2
kabx2:BRD-A24397426-001-12-0:50.000000uM	BRD-A24397426	BRD-A24397426-001-12-0	50	50.000000uM	Rv0373c	-5.04589	#C0C0C0	FALSE	screen4wk_screen5wk_tbda1_kabx2	kabx2
kabx2:BRD-A24397426-001-12-0:0.097500uM	BRD-A24397426	BRD-A24397426-001-12-0	0.0975	0.097500uM	Rv0431	1.61688	#C0C0C0	FALSE	screen4wk_screen5wk_tbda1_kabx2	kabx2
kabx2:BRD-A24397426-001-12-0:0.195500uM	BRD-A24397426	BRD-A24397426-001-12-0	0.1955	0.195500uM	Rv0431	2.47988	#C0C0C0	FALSE	screen4wk_screen5wk_tbda1_kabx2	kabx2
kabx2:BRD-A24397426-001-12-0:0.390500uM	BRD-A24397426	BRD-A24397426-001-12-0	0.3905	0.390500uM	Rv0431	0.788796	#C0C0C0	FALSE	screen4wk_screen5wk_tbda1_kabx2	kabx2
kabx2:BRD-A24397426-001-12-0:0.781250uM	BRD-A24397426	BRD-A24397426-001-12-0	0.78125	0.781250uM	Rv0431	2.09254	#C0C0C0	FALSE	screen4wk_screen5wk_tbda1_kabx2	kabx2
kabx2:BRD-A24397426-001-12-0:1.562500uM	BRD-A24397426	BRD-A24397426-001-12-0	1.5625	1.562500uM	Rv0431	-3.37566	#C0C0C0	FALSE	screen4wk_screen5wk_tbda1_kabx2	kabx2
kabx2:BRD-A24397426-001-12-0:3.125000uM	BRD-A24397426	BRD-A24397426-001-12-0	3.125	3.125000uM	Rv0431	-4.62817	#C0C0C0	FALSE	screen4wk_screen5wk_tbda1_kabx2	kabx2
kabx2:BRD-A24397426-001-12-0:6.250000uM	BRD-A24397426	BRD-A24397426-001-12-0	6.25	6.250000uM	Rv0431	-5.42283	#C0C0C0	FALSE	screen4wk_screen5wk_tbda1_kabx2	kabx2
kabx2:BRD-A24397426-001-12-0:12.500000uM	BRD-A24397426	BRD-A24397426-001-12-0	12.5	12.500000uM	Rv0431	-5.19308	#C0C0C0	FALSE	screen4wk_screen5wk_tbda1_kabx2	kabx2
kabx2:BRD-A24397426-001-12-0:25.000000uM	BRD-A24397426	BRD-A24397426-001-12-0	25	25.000000uM	Rv0431	-5.53002	#C0C0C0	FALSE	screen4wk_screen5wk_tbda1_kabx2	kabx2
kabx2:BRD-A24397426-001-12-0:50.000000uM	BRD-A24397426	BRD-A24397426-001-12-0	50	50.000000uM	Rv0431	-4.98092	#C0C0C0	FALSE	screen4wk_screen5wk_tbda1_kabx2	kabx2
kabx2:BRD-A24397426-001-12-0:0.097500uM	BRD-A24397426	BRD-A24397426-001-12-0	0.0975	0.097500uM	Rv0455c	0.370081	#C0C0C0	FALSE	screen4wk_screen5wk_tbda1_kabx2	kabx2
kabx2:BRD-A24397426-001-12-0:0.195500uM	BRD-A24397426	BRD-A24397426-001-12-0	0.1955	0.195500uM	Rv0455c	1.87471	#C0C0C0	FALSE	screen4wk_screen5wk_tbda1_kabx2	kabx2
kabx2:BRD-A24397426-001-12-0:0.390500uM	BRD-A24397426	BRD-A24397426-001-12-0	0.3905	0.390500uM	Rv0455c	0.741458	#C0C0C0	FALSE	screen4wk_screen5wk_tbda1_kabx2	kabx2
kabx2:BRD-A24397426-001-12-0:0.781250uM	BRD-A24397426	BRD-A24397426-001-12-0	0.78125	0.781250uM	Rv0455c	1.85588	#C0C0C0	FALSE	screen4wk_screen5wk_tbda1_kabx2	kabx2
kabx2:BRD-A24397426-001-12-0:1.562500uM	BRD-A24397426	BRD-A24397426-001-12-0	1.5625	1.562500uM	Rv0455c	-2.33617	#C0C0C0	FALSE	screen4wk_screen5wk_tbda1_kabx2	kabx2
kabx2:BRD-A24397426-001-12-0:3.125000uM	BRD-A24397426	BRD-A24397426-001-12-0	3.125	3.125000uM	Rv0455c	-4.3061	#C0C0C0	FALSE	screen4wk_screen5wk_tbda1_kabx2	kabx2
kabx2:BRD-A24397426-001-12-0:6.250000uM	BRD-A24397426	BRD-A24397426-001-12-0	6.25	6.250000uM	Rv0455c	-4.62752	#C0C0C0	FALSE	screen4wk_screen5wk_tbda1_kabx2	kabx2
kabx2:BRD-A24397426-001-12-0:12.500000uM	BRD-A24397426	BRD-A24397426-001-12-0	12.5	12.500000uM	Rv0455c	-4.72067	#C0C0C0	FALSE	screen4wk_screen5wk_tbda1_kabx2	kabx2
kabx2:BRD-A24397426-001-12-0:25.000000uM	BRD-A24397426	BRD-A24397426-001-12-0	25	25.000000uM	Rv0455c	-5.27196	#C0C0C0	FALSE	screen4wk_screen5wk_tbda1_kabx2	kabx2
kabx2:BRD-A24397426-001-12-0:50.000000uM	BRD-A24397426	BRD-A24397426-001-12-0	50	50.000000uM	Rv0455c	-3.89942	#C0C0C0	FALSE	screen4wk_screen5wk_tbda1_kabx2	kabx2
kabx2:BRD-A24397426-001-12-0:0.097500uM	BRD-A24397426	BRD-A24397426-001-12-0	0.0975	0.097500uM	Rv0479c	1.61318	#C0C0C0	FALSE	screen4wk_screen5wk_tbda1_kabx2	kabx2
kabx2:BRD-A24397426-001-12-0:0.195500uM	BRD-A24397426	BRD-A24397426-001-12-0	0.1955	0.195500uM	Rv0479c	1.78938	#C0C0C0	FALSE	screen4wk_screen5wk_tbda1_kabx2	kabx2
kabx2:BRD-A24397426-001-12-0:0.390500uM	BRD-A24397426	BRD-A24397426-001-12-0	0.3905	0.390500uM	Rv0479c	1.73364	#C0C0C0	FALSE	screen4wk_screen5wk_tbda1_kabx2	kabx2
kabx2:BRD-A24397426-001-12-0:0.781250uM	BRD-A24397426	BRD-A24397426-001-12-0	0.78125	0.781250uM	Rv0479c	1.93585	#C0C0C0	FALSE	screen4wk_screen5wk_tbda1_kabx2	kabx2
kabx2:BRD-A24397426-001-12-0:1.562500uM	BRD-A24397426	BRD-A24397426-001-12-0	1.5625	1.562500uM	Rv0479c	-3.31318	#C0C0C0	FALSE	screen4wk_screen5wk_tbda1_kabx2	kabx2
kabx2:BRD-A24397426-001-12-0:3.125000uM	BRD-A24397426	BRD-A24397426-001-12-0	3.125	3.125000uM	Rv0479c	-3.90489	#C0C0C0	FALSE	screen4wk_screen5wk_tbda1_kabx2	kabx2
kabx2:BRD-A24397426-001-12-0:6.250000uM	BRD-A24397426	BRD-A24397426-001-12-0	6.25	6.250000uM	Rv0479c	-4.8193	#C0C0C0	FALSE	screen4wk_screen5wk_tbda1_kabx2	kabx2
kabx2:BRD-A24397426-001-12-0:12.500000uM	BRD-A24397426	BRD-A24397426-001-12-0	12.5	12.500000uM	Rv0479c	-4.42818	#C0C0C0	FALSE	screen4wk_screen5wk_tbda1_kabx2	kabx2
kabx2:BRD-A24397426-001-12-0:25.000000uM	BRD-A24397426	BRD-A24397426-001-12-0	25	25.000000uM	Rv0479c	-5.24642	#C0C0C0	FALSE	screen4wk_screen5wk_tbda1_kabx2	kabx2
kabx2:BRD-A24397426-001-12-0:50.000000uM	BRD-A24397426	BRD-A24397426-001-12-0	50	50.000000uM	Rv0479c	-4.01257	#C0C0C0	FALSE	screen4wk_screen5wk_tbda1_kabx2	kabx2
kabx2:BRD-A24397426-001-12-0:0.097500uM	BRD-A24397426	BRD-A24397426-001-12-0	0.0975	0.097500uM	Rv0504c	1.14986	#C0C0C0	FALSE	screen4wk_screen5wk_tbda1_kabx2	kabx2
kabx2:BRD-A24397426-001-12-0:0.195500uM	BRD-A24397426	BRD-A24397426-001-12-0	0.1955	0.195500uM	Rv0504c	0.682935	#C0C0C0	FALSE	screen4wk_screen5wk_tbda1_kabx2	kabx2
kabx2:BRD-A24397426-001-12-0:0.390500uM	BRD-A24397426	BRD-A24397426-001-12-0	0.3905	0.390500uM	Rv0504c	0.390195	#C0C0C0	FALSE	screen4wk_screen5wk_tbda1_kabx2	kabx2
kabx2:BRD-A24397426-001-12-0:0.781250uM	BRD-A24397426	BRD-A24397426-001-12-0	0.78125	0.781250uM	Rv0504c	2.90186	#C0C0C0	FALSE	screen4wk_screen5wk_tbda1_kabx2	kabx2
kabx2:BRD-A24397426-001-12-0:1.562500uM	BRD-A24397426	BRD-A24397426-001-12-0	1.5625	1.562500uM	Rv0504c	-3.21013	#C0C0C0	FALSE	screen4wk_screen5wk_tbda1_kabx2	kabx2
kabx2:BRD-A24397426-001-12-0:3.125000uM	BRD-A24397426	BRD-A24397426-001-12-0	3.125	3.125000uM	Rv0504c	-4.16745	#C0C0C0	FALSE	screen4wk_screen5wk_tbda1_kabx2	kabx2
kabx2:BRD-A24397426-001-12-0:6.250000uM	BRD-A24397426	BRD-A24397426-001-12-0	6.25	6.250000uM	Rv0504c	-5.15547	#C0C0C0	FALSE	screen4wk_screen5wk_tbda1_kabx2	kabx2
kabx2:BRD-A24397426-001-12-0:12.500000uM	BRD-A24397426	BRD-A24397426-001-12-0	12.5	12.500000uM	Rv0504c	-5.29391	#C0C0C0	FALSE	screen4wk_screen5wk_tbda1_kabx2	kabx2
kabx2:BRD-A24397426-001-12-0:25.000000uM	BRD-A24397426	BRD-A24397426-001-12-0	25	25.000000uM	Rv0504c	-5.5655	#C0C0C0	FALSE	screen4wk_screen5wk_tbda1_kabx2	kabx2
kabx2:BRD-A24397426-001-12-0:50.000000uM	BRD-A24397426	BRD-A24397426-001-12-0	50	50.000000uM	Rv0504c	-4.76687	#C0C0C0	FALSE	screen4wk_screen5wk_tbda1_kabx2	kabx2
kabx2:BRD-A24397426-001-12-0:0.097500uM	BRD-A24397426	BRD-A24397426-001-12-0	0.0975	0.097500uM	Rv0525	1.05125	#C0C0C0	FALSE	screen4wk_screen5wk_tbda1_kabx2	kabx2
kabx2:BRD-A24397426-001-12-0:0.195500uM	BRD-A24397426	BRD-A24397426-001-12-0	0.1955	0.195500uM	Rv0525	1.30108	#C0C0C0	FALSE	screen4wk_screen5wk_tbda1_kabx2	kabx2
kabx2:BRD-A24397426-001-12-0:0.390500uM	BRD-A24397426	BRD-A24397426-001-12-0	0.3905	0.390500uM	Rv0525	0.087443	#C0C0C0	FALSE	screen4wk_screen5wk_tbda1_kabx2	kabx2
kabx2:BRD-A24397426-001-12-0:0.781250uM	BRD-A24397426	BRD-A24397426-001-12-0	0.78125	0.781250uM	Rv0525	1.49167	#C0C0C0	FALSE	screen4wk_screen5wk_tbda1_kabx2	kabx2
kabx2:BRD-A24397426-001-12-0:1.562500uM	BRD-A24397426	BRD-A24397426-001-12-0	1.5625	1.562500uM	Rv0525	-2.83147	#C0C0C0	FALSE	screen4wk_screen5wk_tbda1_kabx2	kabx2
kabx2:BRD-A24397426-001-12-0:3.125000uM	BRD-A24397426	BRD-A24397426-001-12-0	3.125	3.125000uM	Rv0525	-3.10267	#C0C0C0	FALSE	screen4wk_screen5wk_tbda1_kabx2	kabx2
kabx2:BRD-A24397426-001-12-0:6.250000uM	BRD-A24397426	BRD-A24397426-001-12-0	6.25	6.250000uM	Rv0525	-4.86882	#C0C0C0	FALSE	screen4wk_screen5wk_tbda1_kabx2	kabx2
kabx2:BRD-A24397426-001-12-0:12.500000uM	BRD-A24397426	BRD-A24397426-001-12-0	12.5	12.500000uM	Rv0525	-4.3161	#C0C0C0	FALSE	screen4wk_screen5wk_tbda1_kabx2	kabx2
kabx2:BRD-A24397426-001-12-0:25.000000uM	BRD-A24397426	BRD-A24397426-001-12-0	25	25.000000uM	Rv0525	-5.83711	#C0C0C0	FALSE	screen4wk_screen5wk_tbda1_kabx2	kabx2
kabx2:BRD-A24397426-001-12-0:50.000000uM	BRD-A24397426	BRD-A24397426-001-12-0	50	50.000000uM	Rv0525	-5.91388	#C0C0C0	FALSE	screen4wk_screen5wk_tbda1_kabx2	kabx2
kabx2:BRD-A24397426-001-12-0:0.097500uM	BRD-A24397426	BRD-A24397426-001-12-0	0.0975	0.097500uM	Rv0526	1.20117	#C0C0C0	FALSE	screen4wk_screen5wk_tbda1_kabx2	kabx2
kabx2:BRD-A24397426-001-12-0:0.195500uM	BRD-A24397426	BRD-A24397426-001-12-0	0.1955	0.195500uM	Rv0526	0.753105	#C0C0C0	FALSE	screen4wk_screen5wk_tbda1_kabx2	kabx2
kabx2:BRD-A24397426-001-12-0:0.390500uM	BRD-A24397426	BRD-A24397426-001-12-0	0.3905	0.390500uM	Rv0526	1.59445	#C0C0C0	FALSE	screen4wk_screen5wk_tbda1_kabx2	kabx2
kabx2:BRD-A24397426-001-12-0:0.781250uM	BRD-A24397426	BRD-A24397426-001-12-0	0.78125	0.781250uM	Rv0526	2.59099	#C0C0C0	FALSE	screen4wk_screen5wk_tbda1_kabx2	kabx2
kabx2:BRD-A24397426-001-12-0:1.562500uM	BRD-A24397426	BRD-A24397426-001-12-0	1.5625	1.562500uM	Rv0526	-2.17349	#C0C0C0	FALSE	screen4wk_screen5wk_tbda1_kabx2	kabx2
kabx2:BRD-A24397426-001-12-0:3.125000uM	BRD-A24397426	BRD-A24397426-001-12-0	3.125	3.125000uM	Rv0526	-4.07552	#C0C0C0	FALSE	screen4wk_screen5wk_tbda1_kabx2	kabx2
kabx2:BRD-A24397426-001-12-0:6.250000uM	BRD-A24397426	BRD-A24397426-001-12-0	6.25	6.250000uM	Rv0526	-4.43973	#C0C0C0	FALSE	screen4wk_screen5wk_tbda1_kabx2	kabx2
kabx2:BRD-A24397426-001-12-0:12.500000uM	BRD-A24397426	BRD-A24397426-001-12-0	12.5	12.500000uM	Rv0526	-4.45942	#C0C0C0	FALSE	screen4wk_screen5wk_tbda1_kabx2	kabx2
kabx2:BRD-A24397426-001-12-0:25.000000uM	BRD-A24397426	BRD-A24397426-001-12-0	25	25.000000uM	Rv0526	-4.39366	#C0C0C0	FALSE	screen4wk_screen5wk_tbda1_kabx2	kabx2
kabx2:BRD-A24397426-001-12-0:50.000000uM	BRD-A24397426	BRD-A24397426-001-12-0	50	50.000000uM	Rv0526	-4.71123	#C0C0C0	FALSE	screen4wk_screen5wk_tbda1_kabx2	kabx2
kabx2:BRD-A24397426-001-12-0:0.097500uM	BRD-A24397426	BRD-A24397426-001-12-0	0.0975	0.097500uM	Rv0528	1.30589	#C0C0C0	FALSE	screen4wk_screen5wk_tbda1_kabx2	kabx2
kabx2:BRD-A24397426-001-12-0:0.195500uM	BRD-A24397426	BRD-A24397426-001-12-0	0.1955	0.195500uM	Rv0528	1.31118	#C0C0C0	FALSE	screen4wk_screen5wk_tbda1_kabx2	kabx2
kabx2:BRD-A24397426-001-12-0:0.390500uM	BRD-A24397426	BRD-A24397426-001-12-0	0.3905	0.390500uM	Rv0528	0.990719	#C0C0C0	FALSE	screen4wk_screen5wk_tbda1_kabx2	kabx2
kabx2:BRD-A24397426-001-12-0:0.781250uM	BRD-A24397426	BRD-A24397426-001-12-0	0.78125	0.781250uM	Rv0528	2.07618	#C0C0C0	FALSE	screen4wk_screen5wk_tbda1_kabx2	kabx2
kabx2:BRD-A24397426-001-12-0:1.562500uM	BRD-A24397426	BRD-A24397426-001-12-0	1.5625	1.562500uM	Rv0528	0.770649	#C0C0C0	FALSE	screen4wk_screen5wk_tbda1_kabx2	kabx2
kabx2:BRD-A24397426-001-12-0:3.125000uM	BRD-A24397426	BRD-A24397426-001-12-0	3.125	3.125000uM	Rv0528	-3.42364	#C0C0C0	FALSE	screen4wk_screen5wk_tbda1_kabx2	kabx2
kabx2:BRD-A24397426-001-12-0:6.250000uM	BRD-A24397426	BRD-A24397426-001-12-0	6.25	6.250000uM	Rv0528	-5.27701	#C0C0C0	FALSE	screen4wk_screen5wk_tbda1_kabx2	kabx2
kabx2:BRD-A24397426-001-12-0:12.500000uM	BRD-A24397426	BRD-A24397426-001-12-0	12.5	12.500000uM	Rv0528	-5.27196	#C0C0C0	FALSE	screen4wk_screen5wk_tbda1_kabx2	kabx2
kabx2:BRD-A24397426-001-12-0:25.000000uM	BRD-A24397426	BRD-A24397426-001-12-0	25	25.000000uM	Rv0528	-4.73753	#C0C0C0	FALSE	screen4wk_screen5wk_tbda1_kabx2	kabx2
kabx2:BRD-A24397426-001-12-0:50.000000uM	BRD-A24397426	BRD-A24397426-001-12-0	50	50.000000uM	Rv0528	-5.37713	#C0C0C0	FALSE	screen4wk_screen5wk_tbda1_kabx2	kabx2
kabx2:BRD-A24397426-001-12-0:0.097500uM	BRD-A24397426	BRD-A24397426-001-12-0	0.0975	0.097500uM	Rv0697	0.958262	#C0C0C0	FALSE	screen4wk_screen5wk_tbda1_kabx2	kabx2
kabx2:BRD-A24397426-001-12-0:0.195500uM	BRD-A24397426	BRD-A24397426-001-12-0	0.1955	0.195500uM	Rv0697	1.09647	#C0C0C0	FALSE	screen4wk_screen5wk_tbda1_kabx2	kabx2
kabx2:BRD-A24397426-001-12-0:0.390500uM	BRD-A24397426	BRD-A24397426-001-12-0	0.3905	0.390500uM	Rv0697	0.575662	#C0C0C0	FALSE	screen4wk_screen5wk_tbda1_kabx2	kabx2
kabx2:BRD-A24397426-001-12-0:0.781250uM	BRD-A24397426	BRD-A24397426-001-12-0	0.78125	0.781250uM	Rv0697	2.44608	#C0C0C0	FALSE	screen4wk_screen5wk_tbda1_kabx2	kabx2
kabx2:BRD-A24397426-001-12-0:1.562500uM	BRD-A24397426	BRD-A24397426-001-12-0	1.5625	1.562500uM	Rv0697	-2.45685	#C0C0C0	FALSE	screen4wk_screen5wk_tbda1_kabx2	kabx2
kabx2:BRD-A24397426-001-12-0:3.125000uM	BRD-A24397426	BRD-A24397426-001-12-0	3.125	3.125000uM	Rv0697	-3.39728	#C0C0C0	FALSE	screen4wk_screen5wk_tbda1_kabx2	kabx2
kabx2:BRD-A24397426-001-12-0:6.250000uM	BRD-A24397426	BRD-A24397426-001-12-0	6.25	6.250000uM	Rv0697	-4.64377	#C0C0C0	FALSE	screen4wk_screen5wk_tbda1_kabx2	kabx2
kabx2:BRD-A24397426-001-12-0:12.500000uM	BRD-A24397426	BRD-A24397426-001-12-0	12.5	12.500000uM	Rv0697	-4.51182	#C0C0C0	FALSE	screen4wk_screen5wk_tbda1_kabx2	kabx2
kabx2:BRD-A24397426-001-12-0:25.000000uM	BRD-A24397426	BRD-A24397426-001-12-0	25	25.000000uM	Rv0697	-5.45231	#C0C0C0	FALSE	screen4wk_screen5wk_tbda1_kabx2	kabx2
kabx2:BRD-A24397426-001-12-0:50.000000uM	BRD-A24397426	BRD-A24397426-001-12-0	50	50.000000uM	Rv0697	-6.05546	#C0C0C0	FALSE	screen4wk_screen5wk_tbda1_kabx2	kabx2
kabx2:BRD-A24397426-001-12-0:0.097500uM	BRD-A24397426	BRD-A24397426-001-12-0	0.0975	0.097500uM	Rv0787A	1.06788	#C0C0C0	FALSE	screen4wk_screen5wk_tbda1_kabx2	kabx2
kabx2:BRD-A24397426-001-12-0:0.195500uM	BRD-A24397426	BRD-A24397426-001-12-0	0.1955	0.195500uM	Rv0787A	-0.319482	#C0C0C0	FALSE	screen4wk_screen5wk_tbda1_kabx2	kabx2
kabx2:BRD-A24397426-001-12-0:0.390500uM	BRD-A24397426	BRD-A24397426-001-12-0	0.3905	0.390500uM	Rv0787A	0.875368	#C0C0C0	FALSE	screen4wk_screen5wk_tbda1_kabx2	kabx2
kabx2:BRD-A24397426-001-12-0:0.781250uM	BRD-A24397426	BRD-A24397426-001-12-0	0.78125	0.781250uM	Rv0787A	2.08178	#C0C0C0	FALSE	screen4wk_screen5wk_tbda1_kabx2	kabx2
kabx2:BRD-A24397426-001-12-0:1.562500uM	BRD-A24397426	BRD-A24397426-001-12-0	1.5625	1.562500uM	Rv0787A	-3.07961	#C0C0C0	FALSE	screen4wk_screen5wk_tbda1_kabx2	kabx2
kabx2:BRD-A24397426-001-12-0:3.125000uM	BRD-A24397426	BRD-A24397426-001-12-0	3.125	3.125000uM	Rv0787A	-4.11362	#C0C0C0	FALSE	screen4wk_screen5wk_tbda1_kabx2	kabx2
kabx2:BRD-A24397426-001-12-0:6.250000uM	BRD-A24397426	BRD-A24397426-001-12-0	6.25	6.250000uM	Rv0787A	-4.59146	#C0C0C0	FALSE	screen4wk_screen5wk_tbda1_kabx2	kabx2
kabx2:BRD-A24397426-001-12-0:12.500000uM	BRD-A24397426	BRD-A24397426-001-12-0	12.5	12.500000uM	Rv0787A	-5.63455	#C0C0C0	FALSE	screen4wk_screen5wk_tbda1_kabx2	kabx2
kabx2:BRD-A24397426-001-12-0:25.000000uM	BRD-A24397426	BRD-A24397426-001-12-0	25	25.000000uM	Rv0787A	-5.07431	#C0C0C0	FALSE	screen4wk_screen5wk_tbda1_kabx2	kabx2
kabx2:BRD-A24397426-001-12-0:50.000000uM	BRD-A24397426	BRD-A24397426-001-12-0	50	50.000000uM	Rv0787A	-5.73427	#C0C0C0	FALSE	screen4wk_screen5wk_tbda1_kabx2	kabx2
kabx2:BRD-A24397426-001-12-0:0.097500uM	BRD-A24397426	BRD-A24397426-001-12-0	0.0975	0.097500uM	Rv0811	0.872969	#C0C0C0	FALSE	screen4wk_screen5wk_tbda1_kabx2	kabx2
kabx2:BRD-A24397426-001-12-0:0.195500uM	BRD-A24397426	BRD-A24397426-001-12-0	0.1955	0.195500uM	Rv0811	2.21273	#C0C0C0	FALSE	screen4wk_screen5wk_tbda1_kabx2	kabx2
kabx2:BRD-A24397426-001-12-0:0.390500uM	BRD-A24397426	BRD-A24397426-001-12-0	0.3905	0.390500uM	Rv0811	1.34359	#C0C0C0	FALSE	screen4wk_screen5wk_tbda1_kabx2	kabx2
kabx2:BRD-A24397426-001-12-0:0.781250uM	BRD-A24397426	BRD-A24397426-001-12-0	0.78125	0.781250uM	Rv0811	2.4294	#C0C0C0	FALSE	screen4wk_screen5wk_tbda1_kabx2	kabx2
kabx2:BRD-A24397426-001-12-0:1.562500uM	BRD-A24397426	BRD-A24397426-001-12-0	1.5625	1.562500uM	Rv0811	-0.168398	#C0C0C0	FALSE	screen4wk_screen5wk_tbda1_kabx2	kabx2
kabx2:BRD-A24397426-001-12-0:3.125000uM	BRD-A24397426	BRD-A24397426-001-12-0	3.125	3.125000uM	Rv0811	-2.96505	#C0C0C0	FALSE	screen4wk_screen5wk_tbda1_kabx2	kabx2
kabx2:BRD-A24397426-001-12-0:6.250000uM	BRD-A24397426	BRD-A24397426-001-12-0	6.25	6.250000uM	Rv0811	-5.42824	#C0C0C0	FALSE	screen4wk_screen5wk_tbda1_kabx2	kabx2
kabx2:BRD-A24397426-001-12-0:12.500000uM	BRD-A24397426	BRD-A24397426-001-12-0	12.5	12.500000uM	Rv0811	-4.35413	#C0C0C0	FALSE	screen4wk_screen5wk_tbda1_kabx2	kabx2
kabx2:BRD-A24397426-001-12-0:25.000000uM	BRD-A24397426	BRD-A24397426-001-12-0	25	25.000000uM	Rv0811	-5.83711	#C0C0C0	FALSE	screen4wk_screen5wk_tbda1_kabx2	kabx2
kabx2:BRD-A24397426-001-12-0:50.000000uM	BRD-A24397426	BRD-A24397426-001-12-0	50	50.000000uM	Rv0811	-5.04907	#C0C0C0	FALSE	screen4wk_screen5wk_tbda1_kabx2	kabx2
kabx2:BRD-A24397426-001-12-0:0.097500uM	BRD-A24397426	BRD-A24397426-001-12-0	0.0975	0.097500uM	Rv0817c	1.75454	#C0C0C0	FALSE	screen4wk_screen5wk_tbda1_kabx2	kabx2
kabx2:BRD-A24397426-001-12-0:0.195500uM	BRD-A24397426	BRD-A24397426-001-12-0	0.1955	0.195500uM	Rv0817c	2.15881	#C0C0C0	FALSE	screen4wk_screen5wk_tbda1_kabx2	kabx2
kabx2:BRD-A24397426-001-12-0:0.390500uM	BRD-A24397426	BRD-A24397426-001-12-0	0.3905	0.390500uM	Rv0817c	1.83502	#C0C0C0	FALSE	screen4wk_screen5wk_tbda1_kabx2	kabx2
kabx2:BRD-A24397426-001-12-0:0.781250uM	BRD-A24397426	BRD-A24397426-001-12-0	0.78125	0.781250uM	Rv0817c	2.22211	#C0C0C0	FALSE	screen4wk_screen5wk_tbda1_kabx2	kabx2
kabx2:BRD-A24397426-001-12-0:1.562500uM	BRD-A24397426	BRD-A24397426-001-12-0	1.5625	1.562500uM	Rv0817c	-2.95961	#C0C0C0	FALSE	screen4wk_screen5wk_tbda1_kabx2	kabx2
kabx2:BRD-A24397426-001-12-0:3.125000uM	BRD-A24397426	BRD-A24397426-001-12-0	3.125	3.125000uM	Rv0817c	-3.26446	#C0C0C0	FALSE	screen4wk_screen5wk_tbda1_kabx2	kabx2
kabx2:BRD-A24397426-001-12-0:6.250000uM	BRD-A24397426	BRD-A24397426-001-12-0	6.25	6.250000uM	Rv0817c	-3.79685	#C0C0C0	FALSE	screen4wk_screen5wk_tbda1_kabx2	kabx2
kabx2:BRD-A24397426-001-12-0:12.500000uM	BRD-A24397426	BRD-A24397426-001-12-0	12.5	12.500000uM	Rv0817c	-4.20122	#C0C0C0	FALSE	screen4wk_screen5wk_tbda1_kabx2	kabx2
kabx2:BRD-A24397426-001-12-0:25.000000uM	BRD-A24397426	BRD-A24397426-001-12-0	25	25.000000uM	Rv0817c	-5.02755	#C0C0C0	FALSE	screen4wk_screen5wk_tbda1_kabx2	kabx2
kabx2:BRD-A24397426-001-12-0:50.000000uM	BRD-A24397426	BRD-A24397426-001-12-0	50	50.000000uM	Rv0817c	-5.15082	#C0C0C0	FALSE	screen4wk_screen5wk_tbda1_kabx2	kabx2
kabx2:BRD-A24397426-001-12-0:0.097500uM	BRD-A24397426	BRD-A24397426-001-12-0	0.0975	0.097500uM	Rv0913c	1.68144	#C0C0C0	FALSE	screen4wk_screen5wk_tbda1_kabx2	kabx2
kabx2:BRD-A24397426-001-12-0:0.195500uM	BRD-A24397426	BRD-A24397426-001-12-0	0.1955	0.195500uM	Rv0913c	1.22328	#C0C0C0	FALSE	screen4wk_screen5wk_tbda1_kabx2	kabx2
kabx2:BRD-A24397426-001-12-0:0.390500uM	BRD-A24397426	BRD-A24397426-001-12-0	0.3905	0.390500uM	Rv0913c	0.811267	#C0C0C0	FALSE	screen4wk_screen5wk_tbda1_kabx2	kabx2
kabx2:BRD-A24397426-001-12-0:0.781250uM	BRD-A24397426	BRD-A24397426-001-12-0	0.78125	0.781250uM	Rv0913c	1.75069	#C0C0C0	FALSE	screen4wk_screen5wk_tbda1_kabx2	kabx2
kabx2:BRD-A24397426-001-12-0:1.562500uM	BRD-A24397426	BRD-A24397426-001-12-0	1.5625	1.562500uM	Rv0913c	-2.98609	#C0C0C0	FALSE	screen4wk_screen5wk_tbda1_kabx2	kabx2
kabx2:BRD-A24397426-001-12-0:3.125000uM	BRD-A24397426	BRD-A24397426-001-12-0	3.125	3.125000uM	Rv0913c	-4.50854	#C0C0C0	FALSE	screen4wk_screen5wk_tbda1_kabx2	kabx2
kabx2:BRD-A24397426-001-12-0:6.250000uM	BRD-A24397426	BRD-A24397426-001-12-0	6.25	6.250000uM	Rv0913c	-4.72616	#C0C0C0	FALSE	screen4wk_screen5wk_tbda1_kabx2	kabx2
kabx2:BRD-A24397426-001-12-0:12.500000uM	BRD-A24397426	BRD-A24397426-001-12-0	12.5	12.500000uM	Rv0913c	-5.11504	#C0C0C0	FALSE	screen4wk_screen5wk_tbda1_kabx2	kabx2
kabx2:BRD-A24397426-001-12-0:25.000000uM	BRD-A24397426	BRD-A24397426-001-12-0	25	25.000000uM	Rv0913c	-5.93669	#C0C0C0	FALSE	screen4wk_screen5wk_tbda1_kabx2	kabx2
kabx2:BRD-A24397426-001-12-0:50.000000uM	BRD-A24397426	BRD-A24397426-001-12-0	50	50.000000uM	Rv0913c	-4.46564	#C0C0C0	FALSE	screen4wk_screen5wk_tbda1_kabx2	kabx2
kabx2:BRD-A24397426-001-12-0:0.097500uM	BRD-A24397426	BRD-A24397426-001-12-0	0.0975	0.097500uM	Rv1044	1.77325	#C0C0C0	FALSE	screen4wk_screen5wk_tbda1_kabx2	kabx2
kabx2:BRD-A24397426-001-12-0:0.195500uM	BRD-A24397426	BRD-A24397426-001-12-0	0.1955	0.195500uM	Rv1044	1.81066	#C0C0C0	FALSE	screen4wk_screen5wk_tbda1_kabx2	kabx2
kabx2:BRD-A24397426-001-12-0:0.390500uM	BRD-A24397426	BRD-A24397426-001-12-0	0.3905	0.390500uM	Rv1044	2.10684	#C0C0C0	FALSE	screen4wk_screen5wk_tbda1_kabx2	kabx2
kabx2:BRD-A24397426-001-12-0:0.781250uM	BRD-A24397426	BRD-A24397426-001-12-0	0.78125	0.781250uM	Rv1044	3.02592	#C0C0C0	FALSE	screen4wk_screen5wk_tbda1_kabx2	kabx2
kabx2:BRD-A24397426-001-12-0:1.562500uM	BRD-A24397426	BRD-A24397426-001-12-0	1.5625	1.562500uM	Rv1044	-3.34379	#C0C0C0	FALSE	screen4wk_screen5wk_tbda1_kabx2	kabx2
kabx2:BRD-A24397426-001-12-0:3.125000uM	BRD-A24397426	BRD-A24397426-001-12-0	3.125	3.125000uM	Rv1044	-4.19534	#C0C0C0	FALSE	screen4wk_screen5wk_tbda1_kabx2	kabx2
kabx2:BRD-A24397426-001-12-0:6.250000uM	BRD-A24397426	BRD-A24397426-001-12-0	6.25	6.250000uM	Rv1044	-4.67361	#C0C0C0	FALSE	screen4wk_screen5wk_tbda1_kabx2	kabx2
kabx2:BRD-A24397426-001-12-0:12.500000uM	BRD-A24397426	BRD-A24397426-001-12-0	12.5	12.500000uM	Rv1044	-4.63581	#C0C0C0	FALSE	screen4wk_screen5wk_tbda1_kabx2	kabx2
kabx2:BRD-A24397426-001-12-0:25.000000uM	BRD-A24397426	BRD-A24397426-001-12-0	25	25.000000uM	Rv1044	-4.91521	#C0C0C0	FALSE	screen4wk_screen5wk_tbda1_kabx2	kabx2
kabx2:BRD-A24397426-001-12-0:50.000000uM	BRD-A24397426	BRD-A24397426-001-12-0	50	50.000000uM	Rv1044	-5.44366	#C0C0C0	FALSE	screen4wk_screen5wk_tbda1_kabx2	kabx2
kabx2:BRD-A24397426-001-12-0:0.097500uM	BRD-A24397426	BRD-A24397426-001-12-0	0.0975	0.097500uM	Rv1111c	1.30526	#C0C0C0	FALSE	screen4wk_screen5wk_tbda1_kabx2	kabx2
kabx2:BRD-A24397426-001-12-0:0.195500uM	BRD-A24397426	BRD-A24397426-001-12-0	0.1955	0.195500uM	Rv1111c	1.41045	#C0C0C0	FALSE	screen4wk_screen5wk_tbda1_kabx2	kabx2
kabx2:BRD-A24397426-001-12-0:0.390500uM	BRD-A24397426	BRD-A24397426-001-12-0	0.3905	0.390500uM	Rv1111c	0.788037	#C0C0C0	FALSE	screen4wk_screen5wk_tbda1_kabx2	kabx2
kabx2:BRD-A24397426-001-12-0:0.781250uM	BRD-A24397426	BRD-A24397426-001-12-0	0.78125	0.781250uM	Rv1111c	-0.163908	#C0C0C0	FALSE	screen4wk_screen5wk_tbda1_kabx2	kabx2
kabx2:BRD-A24397426-001-12-0:1.562500uM	BRD-A24397426	BRD-A24397426-001-12-0	1.5625	1.562500uM	Rv1111c	-3.77949	#C0C0C0	FALSE	screen4wk_screen5wk_tbda1_kabx2	kabx2
kabx2:BRD-A24397426-001-12-0:3.125000uM	BRD-A24397426	BRD-A24397426-001-12-0	3.125	3.125000uM	Rv1111c	-4.8964	#C0C0C0	FALSE	screen4wk_screen5wk_tbda1_kabx2	kabx2
kabx2:BRD-A24397426-001-12-0:6.250000uM	BRD-A24397426	BRD-A24397426-001-12-0	6.25	6.250000uM	Rv1111c	-4.77424	#C0C0C0	FALSE	screen4wk_screen5wk_tbda1_kabx2	kabx2
kabx2:BRD-A24397426-001-12-0:12.500000uM	BRD-A24397426	BRD-A24397426-001-12-0	12.5	12.500000uM	Rv1111c	-4.5835	#C0C0C0	FALSE	screen4wk_screen5wk_tbda1_kabx2	kabx2
kabx2:BRD-A24397426-001-12-0:25.000000uM	BRD-A24397426	BRD-A24397426-001-12-0	25	25.000000uM	Rv1111c	-5.57954	#C0C0C0	FALSE	screen4wk_screen5wk_tbda1_kabx2	kabx2
kabx2:BRD-A24397426-001-12-0:50.000000uM	BRD-A24397426	BRD-A24397426-001-12-0	50	50.000000uM	Rv1111c	-4.47683	#C0C0C0	FALSE	screen4wk_screen5wk_tbda1_kabx2	kabx2
kabx2:BRD-A24397426-001-12-0:0.097500uM	BRD-A24397426	BRD-A24397426-001-12-0	0.0975	0.097500uM	Rv1254	1.05102	#C0C0C0	FALSE	screen4wk_screen5wk_tbda1_kabx2	kabx2
kabx2:BRD-A24397426-001-12-0:0.195500uM	BRD-A24397426	BRD-A24397426-001-12-0	0.1955	0.195500uM	Rv1254	1.48187	#C0C0C0	FALSE	screen4wk_screen5wk_tbda1_kabx2	kabx2
kabx2:BRD-A24397426-001-12-0:0.390500uM	BRD-A24397426	BRD-A24397426-001-12-0	0.3905	0.390500uM	Rv1254	0.396682	#C0C0C0	FALSE	screen4wk_screen5wk_tbda1_kabx2	kabx2
kabx2:BRD-A24397426-001-12-0:0.781250uM	BRD-A24397426	BRD-A24397426-001-12-0	0.78125	0.781250uM	Rv1254	1.81803	#C0C0C0	FALSE	screen4wk_screen5wk_tbda1_kabx2	kabx2
kabx2:BRD-A24397426-001-12-0:1.562500uM	BRD-A24397426	BRD-A24397426-001-12-0	1.5625	1.562500uM	Rv1254	-2.5993	#C0C0C0	FALSE	screen4wk_screen5wk_tbda1_kabx2	kabx2
kabx2:BRD-A24397426-001-12-0:3.125000uM	BRD-A24397426	BRD-A24397426-001-12-0	3.125	3.125000uM	Rv1254	-4.17608	#C0C0C0	FALSE	screen4wk_screen5wk_tbda1_kabx2	kabx2
kabx2:BRD-A24397426-001-12-0:6.250000uM	BRD-A24397426	BRD-A24397426-001-12-0	6.25	6.250000uM	Rv1254	-4.86882	#C0C0C0	FALSE	screen4wk_screen5wk_tbda1_kabx2	kabx2
kabx2:BRD-A24397426-001-12-0:12.500000uM	BRD-A24397426	BRD-A24397426-001-12-0	12.5	12.500000uM	Rv1254	-4.83694	#C0C0C0	FALSE	screen4wk_screen5wk_tbda1_kabx2	kabx2
kabx2:BRD-A24397426-001-12-0:25.000000uM	BRD-A24397426	BRD-A24397426-001-12-0	25	25.000000uM	Rv1254	-4.74589	#C0C0C0	FALSE	screen4wk_screen5wk_tbda1_kabx2	kabx2
kabx2:BRD-A24397426-001-12-0:50.000000uM	BRD-A24397426	BRD-A24397426-001-12-0	50	50.000000uM	Rv1254	-4.29696	#C0C0C0	FALSE	screen4wk_screen5wk_tbda1_kabx2	kabx2
kabx2:BRD-A24397426-001-12-0:0.097500uM	BRD-A24397426	BRD-A24397426-001-12-0	0.0975	0.097500uM	Rv1339	1.00603	#C0C0C0	FALSE	screen4wk_screen5wk_tbda1_kabx2	kabx2
kabx2:BRD-A24397426-001-12-0:0.195500uM	BRD-A24397426	BRD-A24397426-001-12-0	0.1955	0.195500uM	Rv1339	1.33805	#C0C0C0	FALSE	screen4wk_screen5wk_tbda1_kabx2	kabx2
kabx2:BRD-A24397426-001-12-0:0.390500uM	BRD-A24397426	BRD-A24397426-001-12-0	0.3905	0.390500uM	Rv1339	1.44976	#C0C0C0	FALSE	screen4wk_screen5wk_tbda1_kabx2	kabx2
kabx2:BRD-A24397426-001-12-0:0.781250uM	BRD-A24397426	BRD-A24397426-001-12-0	0.78125	0.781250uM	Rv1339	3.52615	#C0C0C0	FALSE	screen4wk_screen5wk_tbda1_kabx2	kabx2
kabx2:BRD-A24397426-001-12-0:1.562500uM	BRD-A24397426	BRD-A24397426-001-12-0	1.5625	1.562500uM	Rv1339	-0.473709	#C0C0C0	FALSE	screen4wk_screen5wk_tbda1_kabx2	kabx2
kabx2:BRD-A24397426-001-12-0:3.125000uM	BRD-A24397426	BRD-A24397426-001-12-0	3.125	3.125000uM	Rv1339	-3.79412	#C0C0C0	FALSE	screen4wk_screen5wk_tbda1_kabx2	kabx2
kabx2:BRD-A24397426-001-12-0:6.250000uM	BRD-A24397426	BRD-A24397426-001-12-0	6.25	6.250000uM	Rv1339	-4.5835	#C0C0C0	FALSE	screen4wk_screen5wk_tbda1_kabx2	kabx2
kabx2:BRD-A24397426-001-12-0:12.500000uM	BRD-A24397426	BRD-A24397426-001-12-0	12.5	12.500000uM	Rv1339	-4.95793	#C0C0C0	FALSE	screen4wk_screen5wk_tbda1_kabx2	kabx2
kabx2:BRD-A24397426-001-12-0:25.000000uM	BRD-A24397426	BRD-A24397426-001-12-0	25	25.000000uM	Rv1339	-4.85723	#C0C0C0	FALSE	screen4wk_screen5wk_tbda1_kabx2	kabx2
kabx2:BRD-A24397426-001-12-0:50.000000uM	BRD-A24397426	BRD-A24397426-001-12-0	50	50.000000uM	Rv1339	-6.0037	#C0C0C0	FALSE	screen4wk_screen5wk_tbda1_kabx2	kabx2
kabx2:BRD-A24397426-001-12-0:0.097500uM	BRD-A24397426	BRD-A24397426-001-12-0	0.0975	0.097500uM	Rv1342c	1.23619	#C0C0C0	FALSE	screen4wk_screen5wk_tbda1_kabx2	kabx2
kabx2:BRD-A24397426-001-12-0:0.195500uM	BRD-A24397426	BRD-A24397426-001-12-0	0.1955	0.195500uM	Rv1342c	0.368237	#C0C0C0	FALSE	screen4wk_screen5wk_tbda1_kabx2	kabx2
kabx2:BRD-A24397426-001-12-0:0.390500uM	BRD-A24397426	BRD-A24397426-001-12-0	0.3905	0.390500uM	Rv1342c	2.47169	#C0C0C0	FALSE	screen4wk_screen5wk_tbda1_kabx2	kabx2
kabx2:BRD-A24397426-001-12-0:0.781250uM	BRD-A24397426	BRD-A24397426-001-12-0	0.78125	0.781250uM	Rv1342c	2.69457	#C0C0C0	FALSE	screen4wk_screen5wk_tbda1_kabx2	kabx2
kabx2:BRD-A24397426-001-12-0:1.562500uM	BRD-A24397426	BRD-A24397426-001-12-0	1.5625	1.562500uM	Rv1342c	-3.76136	#C0C0C0	FALSE	screen4wk_screen5wk_tbda1_kabx2	kabx2
kabx2:BRD-A24397426-001-12-0:3.125000uM	BRD-A24397426	BRD-A24397426-001-12-0	3.125	3.125000uM	Rv1342c	-5.41052	#C0C0C0	FALSE	screen4wk_screen5wk_tbda1_kabx2	kabx2
kabx2:BRD-A24397426-001-12-0:6.250000uM	BRD-A24397426	BRD-A24397426-001-12-0	6.25	6.250000uM	Rv1342c	-5.41465	#C0C0C0	FALSE	screen4wk_screen5wk_tbda1_kabx2	kabx2
kabx2:BRD-A24397426-001-12-0:12.500000uM	BRD-A24397426	BRD-A24397426-001-12-0	12.5	12.500000uM	Rv1342c	-4.85421	#C0C0C0	FALSE	screen4wk_screen5wk_tbda1_kabx2	kabx2
kabx2:BRD-A24397426-001-12-0:25.000000uM	BRD-A24397426	BRD-A24397426-001-12-0	25	25.000000uM	Rv1342c	-5.93669	#C0C0C0	FALSE	screen4wk_screen5wk_tbda1_kabx2	kabx2
kabx2:BRD-A24397426-001-12-0:50.000000uM	BRD-A24397426	BRD-A24397426-001-12-0	50	50.000000uM	Rv1342c	-5.55294	#C0C0C0	FALSE	screen4wk_screen5wk_tbda1_kabx2	kabx2
kabx2:BRD-A24397426-001-12-0:0.097500uM	BRD-A24397426	BRD-A24397426-001-12-0	0.0975	0.097500uM	Rv1348	0.876114	#C0C0C0	FALSE	screen4wk_screen5wk_tbda1_kabx2	kabx2
kabx2:BRD-A24397426-001-12-0:0.195500uM	BRD-A24397426	BRD-A24397426-001-12-0	0.1955	0.195500uM	Rv1348	2.58925	#C0C0C0	FALSE	screen4wk_screen5wk_tbda1_kabx2	kabx2
kabx2:BRD-A24397426-001-12-0:0.390500uM	BRD-A24397426	BRD-A24397426-001-12-0	0.3905	0.390500uM	Rv1348	1.04366	#C0C0C0	FALSE	screen4wk_screen5wk_tbda1_kabx2	kabx2
kabx2:BRD-A24397426-001-12-0:0.781250uM	BRD-A24397426	BRD-A24397426-001-12-0	0.78125	0.781250uM	Rv1348	2.75448	#C0C0C0	FALSE	screen4wk_screen5wk_tbda1_kabx2	kabx2
kabx2:BRD-A24397426-001-12-0:1.562500uM	BRD-A24397426	BRD-A24397426-001-12-0	1.5625	1.562500uM	Rv1348	-2.11342	#C0C0C0	FALSE	screen4wk_screen5wk_tbda1_kabx2	kabx2
kabx2:BRD-A24397426-001-12-0:3.125000uM	BRD-A24397426	BRD-A24397426-001-12-0	3.125	3.125000uM	Rv1348	-4.75984	#C0C0C0	FALSE	screen4wk_screen5wk_tbda1_kabx2	kabx2
kabx2:BRD-A24397426-001-12-0:6.250000uM	BRD-A24397426	BRD-A24397426-001-12-0	6.25	6.250000uM	Rv1348	-4.99426	#C0C0C0	FALSE	screen4wk_screen5wk_tbda1_kabx2	kabx2
kabx2:BRD-A24397426-001-12-0:12.500000uM	BRD-A24397426	BRD-A24397426-001-12-0	12.5	12.500000uM	Rv1348	-4.94855	#C0C0C0	FALSE	screen4wk_screen5wk_tbda1_kabx2	kabx2
kabx2:BRD-A24397426-001-12-0:25.000000uM	BRD-A24397426	BRD-A24397426-001-12-0	25	25.000000uM	Rv1348	-5.12931	#C0C0C0	FALSE	screen4wk_screen5wk_tbda1_kabx2	kabx2
kabx2:BRD-A24397426-001-12-0:50.000000uM	BRD-A24397426	BRD-A24397426-001-12-0	50	50.000000uM	Rv1348	-5.17388	#C0C0C0	FALSE	screen4wk_screen5wk_tbda1_kabx2	kabx2
kabx2:BRD-A24397426-001-12-0:0.097500uM	BRD-A24397426	BRD-A24397426-001-12-0	0.0975	0.097500uM	Rv1382	1.22391	#C0C0C0	FALSE	screen4wk_screen5wk_tbda1_kabx2	kabx2
kabx2:BRD-A24397426-001-12-0:0.195500uM	BRD-A24397426	BRD-A24397426-001-12-0	0.1955	0.195500uM	Rv1382	1.39798	#C0C0C0	FALSE	screen4wk_screen5wk_tbda1_kabx2	kabx2
kabx2:BRD-A24397426-001-12-0:0.390500uM	BRD-A24397426	BRD-A24397426-001-12-0	0.3905	0.390500uM	Rv1382	1.67558	#C0C0C0	FALSE	screen4wk_screen5wk_tbda1_kabx2	kabx2
kabx2:BRD-A24397426-001-12-0:0.781250uM	BRD-A24397426	BRD-A24397426-001-12-0	0.78125	0.781250uM	Rv1382	2.92976	#C0C0C0	FALSE	screen4wk_screen5wk_tbda1_kabx2	kabx2
kabx2:BRD-A24397426-001-12-0:1.562500uM	BRD-A24397426	BRD-A24397426-001-12-0	1.5625	1.562500uM	Rv1382	-3.43329	#C0C0C0	FALSE	screen4wk_screen5wk_tbda1_kabx2	kabx2
kabx2:BRD-A24397426-001-12-0:3.125000uM	BRD-A24397426	BRD-A24397426-001-12-0	3.125	3.125000uM	Rv1382	-4.20122	#C0C0C0	FALSE	screen4wk_screen5wk_tbda1_kabx2	kabx2
kabx2:BRD-A24397426-001-12-0:6.250000uM	BRD-A24397426	BRD-A24397426-001-12-0	6.25	6.250000uM	Rv1382	-5.41465	#C0C0C0	FALSE	screen4wk_screen5wk_tbda1_kabx2	kabx2
kabx2:BRD-A24397426-001-12-0:12.500000uM	BRD-A24397426	BRD-A24397426-001-12-0	12.5	12.500000uM	Rv1382	-4.79488	#C0C0C0	FALSE	screen4wk_screen5wk_tbda1_kabx2	kabx2
kabx2:BRD-A24397426-001-12-0:25.000000uM	BRD-A24397426	BRD-A24397426-001-12-0	25	25.000000uM	Rv1382	-5.03618	#C0C0C0	FALSE	screen4wk_screen5wk_tbda1_kabx2	kabx2
kabx2:BRD-A24397426-001-12-0:50.000000uM	BRD-A24397426	BRD-A24397426-001-12-0	50	50.000000uM	Rv1382	-5.30181	#C0C0C0	FALSE	screen4wk_screen5wk_tbda1_kabx2	kabx2
kabx2:BRD-A24397426-001-12-0:0.097500uM	BRD-A24397426	BRD-A24397426-001-12-0	0.0975	0.097500uM	Rv1456c	1.30788	#C0C0C0	FALSE	screen4wk_screen5wk_tbda1_kabx2	kabx2
kabx2:BRD-A24397426-001-12-0:0.195500uM	BRD-A24397426	BRD-A24397426-001-12-0	0.1955	0.195500uM	Rv1456c	0.816259	#C0C0C0	FALSE	screen4wk_screen5wk_tbda1_kabx2	kabx2
kabx2:BRD-A24397426-001-12-0:0.390500uM	BRD-A24397426	BRD-A24397426-001-12-0	0.3905	0.390500uM	Rv1456c	1.66711	#C0C0C0	FALSE	screen4wk_screen5wk_tbda1_kabx2	kabx2
kabx2:BRD-A24397426-001-12-0:0.781250uM	BRD-A24397426	BRD-A24397426-001-12-0	0.78125	0.781250uM	Rv1456c	2.68111	#C0C0C0	FALSE	screen4wk_screen5wk_tbda1_kabx2	kabx2
kabx2:BRD-A24397426-001-12-0:1.562500uM	BRD-A24397426	BRD-A24397426-001-12-0	1.5625	1.562500uM	Rv1456c	-3.25944	#C0C0C0	FALSE	screen4wk_screen5wk_tbda1_kabx2	kabx2
kabx2:BRD-A24397426-001-12-0:3.125000uM	BRD-A24397426	BRD-A24397426-001-12-0	3.125	3.125000uM	Rv1456c	-4.23383	#C0C0C0	FALSE	screen4wk_screen5wk_tbda1_kabx2	kabx2
kabx2:BRD-A24397426-001-12-0:6.250000uM	BRD-A24397426	BRD-A24397426-001-12-0	6.25	6.250000uM	Rv1456c	-4.67361	#C0C0C0	FALSE	screen4wk_screen5wk_tbda1_kabx2	kabx2
kabx2:BRD-A24397426-001-12-0:12.500000uM	BRD-A24397426	BRD-A24397426-001-12-0	12.5	12.500000uM	Rv1456c	-5.32796	#C0C0C0	FALSE	screen4wk_screen5wk_tbda1_kabx2	kabx2
kabx2:BRD-A24397426-001-12-0:25.000000uM	BRD-A24397426	BRD-A24397426-001-12-0	25	25.000000uM	Rv1456c	-4.29696	#C0C0C0	FALSE	screen4wk_screen5wk_tbda1_kabx2	kabx2
kabx2:BRD-A24397426-001-12-0:50.000000uM	BRD-A24397426	BRD-A24397426-001-12-0	50	50.000000uM	Rv1456c	-6.19403	#C0C0C0	FALSE	screen4wk_screen5wk_tbda1_kabx2	kabx2
kabx2:BRD-A24397426-001-12-0:0.097500uM	BRD-A24397426	BRD-A24397426-001-12-0	0.0975	0.097500uM	Rv1457c	1.64941	#C0C0C0	FALSE	screen4wk_screen5wk_tbda1_kabx2	kabx2
kabx2:BRD-A24397426-001-12-0:0.195500uM	BRD-A24397426	BRD-A24397426-001-12-0	0.1955	0.195500uM	Rv1457c	0.876662	#C0C0C0	FALSE	screen4wk_screen5wk_tbda1_kabx2	kabx2
kabx2:BRD-A24397426-001-12-0:0.390500uM	BRD-A24397426	BRD-A24397426-001-12-0	0.3905	0.390500uM	Rv1457c	1.21573	#C0C0C0	FALSE	screen4wk_screen5wk_tbda1_kabx2	kabx2
kabx2:BRD-A24397426-001-12-0:0.781250uM	BRD-A24397426	BRD-A24397426-001-12-0	0.78125	0.781250uM	Rv1457c	2.73868	#C0C0C0	FALSE	screen4wk_screen5wk_tbda1_kabx2	kabx2
kabx2:BRD-A24397426-001-12-0:1.562500uM	BRD-A24397426	BRD-A24397426-001-12-0	1.5625	1.562500uM	Rv1457c	2.07841	#C0C0C0	FALSE	screen4wk_screen5wk_tbda1_kabx2	kabx2
kabx2:BRD-A24397426-001-12-0:3.125000uM	BRD-A24397426	BRD-A24397426-001-12-0	3.125	3.125000uM	Rv1457c	-4.18833	#C0C0C0	FALSE	screen4wk_screen5wk_tbda1_kabx2	kabx2
kabx2:BRD-A24397426-001-12-0:6.250000uM	BRD-A24397426	BRD-A24397426-001-12-0	6.25	6.250000uM	Rv1457c	-5.29786	#C0C0C0	FALSE	screen4wk_screen5wk_tbda1_kabx2	kabx2
kabx2:BRD-A24397426-001-12-0:12.500000uM	BRD-A24397426	BRD-A24397426-001-12-0	12.5	12.500000uM	Rv1457c	-5.29786	#C0C0C0	FALSE	screen4wk_screen5wk_tbda1_kabx2	kabx2
kabx2:BRD-A24397426-001-12-0:25.000000uM	BRD-A24397426	BRD-A24397426-001-12-0	25	25.000000uM	Rv1457c	-5.17724	#C0C0C0	FALSE	screen4wk_screen5wk_tbda1_kabx2	kabx2
kabx2:BRD-A24397426-001-12-0:50.000000uM	BRD-A24397426	BRD-A24397426-001-12-0	50	50.000000uM	Rv1457c	-5.5885	#C0C0C0	FALSE	screen4wk_screen5wk_tbda1_kabx2	kabx2
kabx2:BRD-A24397426-001-12-0:0.097500uM	BRD-A24397426	BRD-A24397426-001-12-0	0.0975	0.097500uM	Rv1465	0.738493	#C0C0C0	FALSE	screen4wk_screen5wk_tbda1_kabx2	kabx2
kabx2:BRD-A24397426-001-12-0:0.195500uM	BRD-A24397426	BRD-A24397426-001-12-0	0.1955	0.195500uM	Rv1465	1.11195	#C0C0C0	FALSE	screen4wk_screen5wk_tbda1_kabx2	kabx2
kabx2:BRD-A24397426-001-12-0:0.390500uM	BRD-A24397426	BRD-A24397426-001-12-0	0.3905	0.390500uM	Rv1465	0.607964	#C0C0C0	FALSE	screen4wk_screen5wk_tbda1_kabx2	kabx2
kabx2:BRD-A24397426-001-12-0:0.781250uM	BRD-A24397426	BRD-A24397426-001-12-0	0.78125	0.781250uM	Rv1465	2.62142	#C0C0C0	FALSE	screen4wk_screen5wk_tbda1_kabx2	kabx2
kabx2:BRD-A24397426-001-12-0:1.562500uM	BRD-A24397426	BRD-A24397426-001-12-0	1.5625	1.562500uM	Rv1465	3.32341	#C0C0C0	FALSE	screen4wk_screen5wk_tbda1_kabx2	kabx2
kabx2:BRD-A24397426-001-12-0:3.125000uM	BRD-A24397426	BRD-A24397426-001-12-0	3.125	3.125000uM	Rv1465	-3.62979	#C0C0C0	FALSE	screen4wk_screen5wk_tbda1_kabx2	kabx2
kabx2:BRD-A24397426-001-12-0:6.250000uM	BRD-A24397426	BRD-A24397426-001-12-0	6.25	6.250000uM	Rv1465	-4.54278	#C0C0C0	FALSE	screen4wk_screen5wk_tbda1_kabx2	kabx2
kabx2:BRD-A24397426-001-12-0:12.500000uM	BRD-A24397426	BRD-A24397426-001-12-0	12.5	12.500000uM	Rv1465	-4.66813	#C0C0C0	FALSE	screen4wk_screen5wk_tbda1_kabx2	kabx2
kabx2:BRD-A24397426-001-12-0:25.000000uM	BRD-A24397426	BRD-A24397426-001-12-0	25	25.000000uM	Rv1465	-4.91013	#C0C0C0	FALSE	screen4wk_screen5wk_tbda1_kabx2	kabx2
kabx2:BRD-A24397426-001-12-0:50.000000uM	BRD-A24397426	BRD-A24397426-001-12-0	50	50.000000uM	Rv1465	-4.64212	#C0C0C0	FALSE	screen4wk_screen5wk_tbda1_kabx2	kabx2
kabx2:BRD-A24397426-001-12-0:0.097500uM	BRD-A24397426	BRD-A24397426-001-12-0	0.0975	0.097500uM	Rv1476	0.743332	#C0C0C0	FALSE	screen4wk_screen5wk_tbda1_kabx2	kabx2
kabx2:BRD-A24397426-001-12-0:0.195500uM	BRD-A24397426	BRD-A24397426-001-12-0	0.1955	0.195500uM	Rv1476	1.01167	#C0C0C0	FALSE	screen4wk_screen5wk_tbda1_kabx2	kabx2
kabx2:BRD-A24397426-001-12-0:0.390500uM	BRD-A24397426	BRD-A24397426-001-12-0	0.3905	0.390500uM	Rv1476	-0.0161895	#C0C0C0	FALSE	screen4wk_screen5wk_tbda1_kabx2	kabx2
kabx2:BRD-A24397426-001-12-0:0.781250uM	BRD-A24397426	BRD-A24397426-001-12-0	0.78125	0.781250uM	Rv1476	-0.938265	#C0C0C0	FALSE	screen4wk_screen5wk_tbda1_kabx2	kabx2
kabx2:BRD-A24397426-001-12-0:1.562500uM	BRD-A24397426	BRD-A24397426-001-12-0	1.5625	1.562500uM	Rv1476	-4.27384	#C0C0C0	FALSE	screen4wk_screen5wk_tbda1_kabx2	kabx2
kabx2:BRD-A24397426-001-12-0:3.125000uM	BRD-A24397426	BRD-A24397426-001-12-0	3.125	3.125000uM	Rv1476	-4.79692	#C0C0C0	FALSE	screen4wk_screen5wk_tbda1_kabx2	kabx2
kabx2:BRD-A24397426-001-12-0:6.250000uM	BRD-A24397426	BRD-A24397426-001-12-0	6.25	6.250000uM	Rv1476	-5.70133	#C0C0C0	FALSE	screen4wk_screen5wk_tbda1_kabx2	kabx2
kabx2:BRD-A24397426-001-12-0:12.500000uM	BRD-A24397426	BRD-A24397426-001-12-0	12.5	12.500000uM	Rv1476	-6.0037	#C0C0C0	FALSE	screen4wk_screen5wk_tbda1_kabx2	kabx2
kabx2:BRD-A24397426-001-12-0:25.000000uM	BRD-A24397426	BRD-A24397426-001-12-0	25	25.000000uM	Rv1476	-5.02756	#C0C0C0	FALSE	screen4wk_screen5wk_tbda1_kabx2	kabx2
kabx2:BRD-A24397426-001-12-0:50.000000uM	BRD-A24397426	BRD-A24397426-001-12-0	50	50.000000uM	Rv1476	-5.56551	#C0C0C0	FALSE	screen4wk_screen5wk_tbda1_kabx2	kabx2
kabx2:BRD-A24397426-001-12-0:0.097500uM	BRD-A24397426	BRD-A24397426-001-12-0	0.0975	0.097500uM	Rv1576c	1.34931	#C0C0C0	FALSE	screen4wk_screen5wk_tbda1_kabx2	kabx2
kabx2:BRD-A24397426-001-12-0:0.195500uM	BRD-A24397426	BRD-A24397426-001-12-0	0.1955	0.195500uM	Rv1576c	0.845835	#C0C0C0	FALSE	screen4wk_screen5wk_tbda1_kabx2	kabx2
kabx2:BRD-A24397426-001-12-0:0.390500uM	BRD-A24397426	BRD-A24397426-001-12-0	0.3905	0.390500uM	Rv1576c	1.03339	#C0C0C0	FALSE	screen4wk_screen5wk_tbda1_kabx2	kabx2
kabx2:BRD-A24397426-001-12-0:0.781250uM	BRD-A24397426	BRD-A24397426-001-12-0	0.78125	0.781250uM	Rv1576c	1.76907	#C0C0C0	FALSE	screen4wk_screen5wk_tbda1_kabx2	kabx2
kabx2:BRD-A24397426-001-12-0:1.562500uM	BRD-A24397426	BRD-A24397426-001-12-0	1.5625	1.562500uM	Rv1576c	-3.84064	#C0C0C0	FALSE	screen4wk_screen5wk_tbda1_kabx2	kabx2
kabx2:BRD-A24397426-001-12-0:3.125000uM	BRD-A24397426	BRD-A24397426-001-12-0	3.125	3.125000uM	Rv1576c	-4.68683	#C0C0C0	FALSE	screen4wk_screen5wk_tbda1_kabx2	kabx2
kabx2:BRD-A24397426-001-12-0:6.250000uM	BRD-A24397426	BRD-A24397426-001-12-0	6.25	6.250000uM	Rv1576c	-4.69215	#C0C0C0	FALSE	screen4wk_screen5wk_tbda1_kabx2	kabx2
kabx2:BRD-A24397426-001-12-0:12.500000uM	BRD-A24397426	BRD-A24397426-001-12-0	12.5	12.500000uM	Rv1576c	-6.05546	#C0C0C0	FALSE	screen4wk_screen5wk_tbda1_kabx2	kabx2
kabx2:BRD-A24397426-001-12-0:25.000000uM	BRD-A24397426	BRD-A24397426-001-12-0	25	25.000000uM	Rv1576c	-5.34002	#C0C0C0	FALSE	screen4wk_screen5wk_tbda1_kabx2	kabx2
kabx2:BRD-A24397426-001-12-0:50.000000uM	BRD-A24397426	BRD-A24397426-001-12-0	50	50.000000uM	Rv1576c	-4.54268	#C0C0C0	FALSE	screen4wk_screen5wk_tbda1_kabx2	kabx2
kabx2:BRD-A24397426-001-12-0:0.097500uM	BRD-A24397426	BRD-A24397426-001-12-0	0.0975	0.097500uM	Rv1683	1.15755	#C0C0C0	FALSE	screen4wk_screen5wk_tbda1_kabx2	kabx2
kabx2:BRD-A24397426-001-12-0:0.195500uM	BRD-A24397426	BRD-A24397426-001-12-0	0.1955	0.195500uM	Rv1683	0.964932	#C0C0C0	FALSE	screen4wk_screen5wk_tbda1_kabx2	kabx2
kabx2:BRD-A24397426-001-12-0:0.390500uM	BRD-A24397426	BRD-A24397426-001-12-0	0.3905	0.390500uM	Rv1683	1.23012	#C0C0C0	FALSE	screen4wk_screen5wk_tbda1_kabx2	kabx2
kabx2:BRD-A24397426-001-12-0:0.781250uM	BRD-A24397426	BRD-A24397426-001-12-0	0.78125	0.781250uM	Rv1683	2.17744	#C0C0C0	FALSE	screen4wk_screen5wk_tbda1_kabx2	kabx2
kabx2:BRD-A24397426-001-12-0:1.562500uM	BRD-A24397426	BRD-A24397426-001-12-0	1.5625	1.562500uM	Rv1683	-3.87082	#C0C0C0	FALSE	screen4wk_screen5wk_tbda1_kabx2	kabx2
kabx2:BRD-A24397426-001-12-0:3.125000uM	BRD-A24397426	BRD-A24397426-001-12-0	3.125	3.125000uM	Rv1683	-4.76543	#C0C0C0	FALSE	screen4wk_screen5wk_tbda1_kabx2	kabx2
kabx2:BRD-A24397426-001-12-0:6.250000uM	BRD-A24397426	BRD-A24397426-001-12-0	6.25	6.250000uM	Rv1683	-5.49845	#C0C0C0	FALSE	screen4wk_screen5wk_tbda1_kabx2	kabx2
kabx2:BRD-A24397426-001-12-0:12.500000uM	BRD-A24397426	BRD-A24397426-001-12-0	12.5	12.500000uM	Rv1683	-4.76839	#C0C0C0	FALSE	screen4wk_screen5wk_tbda1_kabx2	kabx2
kabx2:BRD-A24397426-001-12-0:25.000000uM	BRD-A24397426	BRD-A24397426-001-12-0	25	25.000000uM	Rv1683	-5.15547	#C0C0C0	FALSE	screen4wk_screen5wk_tbda1_kabx2	kabx2
kabx2:BRD-A24397426-001-12-0:50.000000uM	BRD-A24397426	BRD-A24397426-001-12-0	50	50.000000uM	Rv1683	-4.84134	#C0C0C0	FALSE	screen4wk_screen5wk_tbda1_kabx2	kabx2
kabx2:BRD-A24397426-001-12-0:0.097500uM	BRD-A24397426	BRD-A24397426-001-12-0	0.0975	0.097500uM	Rv1697	1.39268	#C0C0C0	FALSE	screen4wk_screen5wk_tbda1_kabx2	kabx2
kabx2:BRD-A24397426-001-12-0:0.195500uM	BRD-A24397426	BRD-A24397426-001-12-0	0.1955	0.195500uM	Rv1697	0.782665	#C0C0C0	FALSE	screen4wk_screen5wk_tbda1_kabx2	kabx2
kabx2:BRD-A24397426-001-12-0:0.390500uM	BRD-A24397426	BRD-A24397426-001-12-0	0.3905	0.390500uM	Rv1697	0.327635	#C0C0C0	FALSE	screen4wk_screen5wk_tbda1_kabx2	kabx2
kabx2:BRD-A24397426-001-12-0:0.781250uM	BRD-A24397426	BRD-A24397426-001-12-0	0.78125	0.781250uM	Rv1697	-1.0286	#C0C0C0	FALSE	screen4wk_screen5wk_tbda1_kabx2	kabx2
kabx2:BRD-A24397426-001-12-0:1.562500uM	BRD-A24397426	BRD-A24397426-001-12-0	1.5625	1.562500uM	Rv1697	-4.43043	#C0C0C0	FALSE	screen4wk_screen5wk_tbda1_kabx2	kabx2
kabx2:BRD-A24397426-001-12-0:3.125000uM	BRD-A24397426	BRD-A24397426-001-12-0	3.125	3.125000uM	Rv1697	-4.3571	#C0C0C0	FALSE	screen4wk_screen5wk_tbda1_kabx2	kabx2
kabx2:BRD-A24397426-001-12-0:6.250000uM	BRD-A24397426	BRD-A24397426-001-12-0	6.25	6.250000uM	Rv1697	-4.25173	#C0C0C0	FALSE	screen4wk_screen5wk_tbda1_kabx2	kabx2
kabx2:BRD-A24397426-001-12-0:12.500000uM	BRD-A24397426	BRD-A24397426-001-12-0	12.5	12.500000uM	Rv1697	-5.00534	#C0C0C0	FALSE	screen4wk_screen5wk_tbda1_kabx2	kabx2
kabx2:BRD-A24397426-001-12-0:25.000000uM	BRD-A24397426	BRD-A24397426-001-12-0	25	25.000000uM	Rv1697	-5.41052	#C0C0C0	FALSE	screen4wk_screen5wk_tbda1_kabx2	kabx2
kabx2:BRD-A24397426-001-12-0:50.000000uM	BRD-A24397426	BRD-A24397426-001-12-0	50	50.000000uM	Rv1697	-3.75505	#C0C0C0	FALSE	screen4wk_screen5wk_tbda1_kabx2	kabx2
kabx2:BRD-A24397426-001-12-0:0.097500uM	BRD-A24397426	BRD-A24397426-001-12-0	0.0975	0.097500uM	Rv1783	1.93586	#C0C0C0	FALSE	screen4wk_screen5wk_tbda1_kabx2	kabx2
kabx2:BRD-A24397426-001-12-0:0.195500uM	BRD-A24397426	BRD-A24397426-001-12-0	0.1955	0.195500uM	Rv1783	1.1376	#C0C0C0	FALSE	screen4wk_screen5wk_tbda1_kabx2	kabx2
kabx2:BRD-A24397426-001-12-0:0.390500uM	BRD-A24397426	BRD-A24397426-001-12-0	0.3905	0.390500uM	Rv1783	2.2013	#C0C0C0	FALSE	screen4wk_screen5wk_tbda1_kabx2	kabx2
kabx2:BRD-A24397426-001-12-0:0.781250uM	BRD-A24397426	BRD-A24397426-001-12-0	0.78125	0.781250uM	Rv1783	1.93637	#C0C0C0	FALSE	screen4wk_screen5wk_tbda1_kabx2	kabx2
kabx2:BRD-A24397426-001-12-0:1.562500uM	BRD-A24397426	BRD-A24397426-001-12-0	1.5625	1.562500uM	Rv1783	-2.50056	#C0C0C0	FALSE	screen4wk_screen5wk_tbda1_kabx2	kabx2
kabx2:BRD-A24397426-001-12-0:3.125000uM	BRD-A24397426	BRD-A24397426-001-12-0	3.125	3.125000uM	Rv1783	-4.33389	#C0C0C0	FALSE	screen4wk_screen5wk_tbda1_kabx2	kabx2
kabx2:BRD-A24397426-001-12-0:6.250000uM	BRD-A24397426	BRD-A24397426-001-12-0	6.25	6.250000uM	Rv1783	-5.70505	#C0C0C0	FALSE	screen4wk_screen5wk_tbda1_kabx2	kabx2
kabx2:BRD-A24397426-001-12-0:12.500000uM	BRD-A24397426	BRD-A24397426-001-12-0	12.5	12.500000uM	Rv1783	-5.4386	#C0C0C0	FALSE	screen4wk_screen5wk_tbda1_kabx2	kabx2
kabx2:BRD-A24397426-001-12-0:25.000000uM	BRD-A24397426	BRD-A24397426-001-12-0	25	25.000000uM	Rv1783	-5.10556	#C0C0C0	FALSE	screen4wk_screen5wk_tbda1_kabx2	kabx2
kabx2:BRD-A24397426-001-12-0:50.000000uM	BRD-A24397426	BRD-A24397426-001-12-0	50	50.000000uM	Rv1783	-4.62817	#C0C0C0	FALSE	screen4wk_screen5wk_tbda1_kabx2	kabx2
kabx2:BRD-A24397426-001-12-0:0.097500uM	BRD-A24397426	BRD-A24397426-001-12-0	0.0975	0.097500uM	Rv1797	1.00936	#C0C0C0	FALSE	screen4wk_screen5wk_tbda1_kabx2	kabx2
kabx2:BRD-A24397426-001-12-0:0.195500uM	BRD-A24397426	BRD-A24397426-001-12-0	0.1955	0.195500uM	Rv1797	-0.0937378	#C0C0C0	FALSE	screen4wk_screen5wk_tbda1_kabx2	kabx2
kabx2:BRD-A24397426-001-12-0:0.390500uM	BRD-A24397426	BRD-A24397426-001-12-0	0.3905	0.390500uM	Rv1797	0.874468	#C0C0C0	FALSE	screen4wk_screen5wk_tbda1_kabx2	kabx2
kabx2:BRD-A24397426-001-12-0:0.781250uM	BRD-A24397426	BRD-A24397426-001-12-0	0.78125	0.781250uM	Rv1797	1.51377	#C0C0C0	FALSE	screen4wk_screen5wk_tbda1_kabx2	kabx2
kabx2:BRD-A24397426-001-12-0:1.562500uM	BRD-A24397426	BRD-A24397426-001-12-0	1.5625	1.562500uM	Rv1797	-1.7436	#C0C0C0	FALSE	screen4wk_screen5wk_tbda1_kabx2	kabx2
kabx2:BRD-A24397426-001-12-0:3.125000uM	BRD-A24397426	BRD-A24397426-001-12-0	3.125	3.125000uM	Rv1797	-4.49055	#C0C0C0	FALSE	screen4wk_screen5wk_tbda1_kabx2	kabx2
kabx2:BRD-A24397426-001-12-0:6.250000uM	BRD-A24397426	BRD-A24397426-001-12-0	6.25	6.250000uM	Rv1797	-4.97684	#C0C0C0	FALSE	screen4wk_screen5wk_tbda1_kabx2	kabx2
kabx2:BRD-A24397426-001-12-0:12.500000uM	BRD-A24397426	BRD-A24397426-001-12-0	12.5	12.500000uM	Rv1797	-4.62517	#C0C0C0	FALSE	screen4wk_screen5wk_tbda1_kabx2	kabx2
kabx2:BRD-A24397426-001-12-0:25.000000uM	BRD-A24397426	BRD-A24397426-001-12-0	25	25.000000uM	Rv1797	-5.57954	#C0C0C0	FALSE	screen4wk_screen5wk_tbda1_kabx2	kabx2
kabx2:BRD-A24397426-001-12-0:50.000000uM	BRD-A24397426	BRD-A24397426-001-12-0	50	50.000000uM	Rv1797	-4.86331	#C0C0C0	FALSE	screen4wk_screen5wk_tbda1_kabx2	kabx2
kabx2:BRD-A24397426-001-12-0:0.097500uM	BRD-A24397426	BRD-A24397426-001-12-0	0.0975	0.097500uM	Rv1828	1.00441	#C0C0C0	FALSE	screen4wk_screen5wk_tbda1_kabx2	kabx2
kabx2:BRD-A24397426-001-12-0:0.195500uM	BRD-A24397426	BRD-A24397426-001-12-0	0.1955	0.195500uM	Rv1828	1.63015	#C0C0C0	FALSE	screen4wk_screen5wk_tbda1_kabx2	kabx2
kabx2:BRD-A24397426-001-12-0:0.390500uM	BRD-A24397426	BRD-A24397426-001-12-0	0.3905	0.390500uM	Rv1828	1.55242	#C0C0C0	FALSE	screen4wk_screen5wk_tbda1_kabx2	kabx2
kabx2:BRD-A24397426-001-12-0:0.781250uM	BRD-A24397426	BRD-A24397426-001-12-0	0.78125	0.781250uM	Rv1828	1.12994	#C0C0C0	FALSE	screen4wk_screen5wk_tbda1_kabx2	kabx2
kabx2:BRD-A24397426-001-12-0:1.562500uM	BRD-A24397426	BRD-A24397426-001-12-0	1.5625	1.562500uM	Rv1828	-3.23827	#C0C0C0	FALSE	screen4wk_screen5wk_tbda1_kabx2	kabx2
kabx2:BRD-A24397426-001-12-0:3.125000uM	BRD-A24397426	BRD-A24397426-001-12-0	3.125	3.125000uM	Rv1828	-3.9663	#C0C0C0	FALSE	screen4wk_screen5wk_tbda1_kabx2	kabx2
kabx2:BRD-A24397426-001-12-0:6.250000uM	BRD-A24397426	BRD-A24397426-001-12-0	6.25	6.250000uM	Rv1828	-4.95313	#C0C0C0	FALSE	screen4wk_screen5wk_tbda1_kabx2	kabx2
kabx2:BRD-A24397426-001-12-0:12.500000uM	BRD-A24397426	BRD-A24397426-001-12-0	12.5	12.500000uM	Rv1828	-5.04308	#C0C0C0	FALSE	screen4wk_screen5wk_tbda1_kabx2	kabx2
kabx2:BRD-A24397426-001-12-0:25.000000uM	BRD-A24397426	BRD-A24397426-001-12-0	25	25.000000uM	Rv1828	-5.31935	#C0C0C0	FALSE	screen4wk_screen5wk_tbda1_kabx2	kabx2
kabx2:BRD-A24397426-001-12-0:50.000000uM	BRD-A24397426	BRD-A24397426-001-12-0	50	50.000000uM	Rv1828	-4.9824	#C0C0C0	FALSE	screen4wk_screen5wk_tbda1_kabx2	kabx2
kabx2:BRD-A24397426-001-12-0:0.097500uM	BRD-A24397426	BRD-A24397426-001-12-0	0.0975	0.097500uM	Rv1836c	1.4437	#C0C0C0	FALSE	screen4wk_screen5wk_tbda1_kabx2	kabx2
kabx2:BRD-A24397426-001-12-0:0.195500uM	BRD-A24397426	BRD-A24397426-001-12-0	0.1955	0.195500uM	Rv1836c	1.78194	#C0C0C0	FALSE	screen4wk_screen5wk_tbda1_kabx2	kabx2
kabx2:BRD-A24397426-001-12-0:0.390500uM	BRD-A24397426	BRD-A24397426-001-12-0	0.3905	0.390500uM	Rv1836c	1.74971	#C0C0C0	FALSE	screen4wk_screen5wk_tbda1_kabx2	kabx2
kabx2:BRD-A24397426-001-12-0:0.781250uM	BRD-A24397426	BRD-A24397426-001-12-0	0.78125	0.781250uM	Rv1836c	1.30171	#C0C0C0	FALSE	screen4wk_screen5wk_tbda1_kabx2	kabx2
kabx2:BRD-A24397426-001-12-0:1.562500uM	BRD-A24397426	BRD-A24397426-001-12-0	1.5625	1.562500uM	Rv1836c	-3.36611	#C0C0C0	FALSE	screen4wk_screen5wk_tbda1_kabx2	kabx2
kabx2:BRD-A24397426-001-12-0:3.125000uM	BRD-A24397426	BRD-A24397426-001-12-0	3.125	3.125000uM	Rv1836c	-4.01848	#C0C0C0	FALSE	screen4wk_screen5wk_tbda1_kabx2	kabx2
kabx2:BRD-A24397426-001-12-0:6.250000uM	BRD-A24397426	BRD-A24397426-001-12-0	6.25	6.250000uM	Rv1836c	-5.67633	#C0C0C0	FALSE	screen4wk_screen5wk_tbda1_kabx2	kabx2
kabx2:BRD-A24397426-001-12-0:12.500000uM	BRD-A24397426	BRD-A24397426-001-12-0	12.5	12.500000uM	Rv1836c	-5.29391	#C0C0C0	FALSE	screen4wk_screen5wk_tbda1_kabx2	kabx2
kabx2:BRD-A24397426-001-12-0:25.000000uM	BRD-A24397426	BRD-A24397426-001-12-0	25	25.000000uM	Rv1836c	-4.97428	#C0C0C0	FALSE	screen4wk_screen5wk_tbda1_kabx2	kabx2
kabx2:BRD-A24397426-001-12-0:50.000000uM	BRD-A24397426	BRD-A24397426-001-12-0	50	50.000000uM	Rv1836c	-5.64483	#C0C0C0	FALSE	screen4wk_screen5wk_tbda1_kabx2	kabx2
kabx2:BRD-A24397426-001-12-0:0.097500uM	BRD-A24397426	BRD-A24397426-001-12-0	0.0975	0.097500uM	Rv2017	0.645473	#C0C0C0	FALSE	screen4wk_screen5wk_tbda1_kabx2	kabx2
kabx2:BRD-A24397426-001-12-0:0.195500uM	BRD-A24397426	BRD-A24397426-001-12-0	0.1955	0.195500uM	Rv2017	0.563927	#C0C0C0	FALSE	screen4wk_screen5wk_tbda1_kabx2	kabx2
kabx2:BRD-A24397426-001-12-0:0.390500uM	BRD-A24397426	BRD-A24397426-001-12-0	0.3905	0.390500uM	Rv2017	0.00923789	#C0C0C0	FALSE	screen4wk_screen5wk_tbda1_kabx2	kabx2
kabx2:BRD-A24397426-001-12-0:0.781250uM	BRD-A24397426	BRD-A24397426-001-12-0	0.78125	0.781250uM	Rv2017	-1.17567	#C0C0C0	FALSE	screen4wk_screen5wk_tbda1_kabx2	kabx2
kabx2:BRD-A24397426-001-12-0:1.562500uM	BRD-A24397426	BRD-A24397426-001-12-0	1.5625	1.562500uM	Rv2017	-3.10576	#C0C0C0	FALSE	screen4wk_screen5wk_tbda1_kabx2	kabx2
kabx2:BRD-A24397426-001-12-0:3.125000uM	BRD-A24397426	BRD-A24397426-001-12-0	3.125	3.125000uM	Rv2017	-4.91866	#C0C0C0	FALSE	screen4wk_screen5wk_tbda1_kabx2	kabx2
kabx2:BRD-A24397426-001-12-0:6.250000uM	BRD-A24397426	BRD-A24397426-001-12-0	6.25	6.250000uM	Rv2017	-5.68811	#C0C0C0	FALSE	screen4wk_screen5wk_tbda1_kabx2	kabx2
kabx2:BRD-A24397426-001-12-0:12.500000uM	BRD-A24397426	BRD-A24397426-001-12-0	12.5	12.500000uM	Rv2017	-5.35923	#C0C0C0	FALSE	screen4wk_screen5wk_tbda1_kabx2	kabx2
kabx2:BRD-A24397426-001-12-0:25.000000uM	BRD-A24397426	BRD-A24397426-001-12-0	25	25.000000uM	Rv2017	-5.65821	#C0C0C0	FALSE	screen4wk_screen5wk_tbda1_kabx2	kabx2
kabx2:BRD-A24397426-001-12-0:50.000000uM	BRD-A24397426	BRD-A24397426-001-12-0	50	50.000000uM	Rv2017	-5.07431	#C0C0C0	FALSE	screen4wk_screen5wk_tbda1_kabx2	kabx2
kabx2:BRD-A24397426-001-12-0:0.097500uM	BRD-A24397426	BRD-A24397426-001-12-0	0.0975	0.097500uM	Rv2047c	0.828016	#C0C0C0	FALSE	screen4wk_screen5wk_tbda1_kabx2	kabx2
kabx2:BRD-A24397426-001-12-0:0.195500uM	BRD-A24397426	BRD-A24397426-001-12-0	0.1955	0.195500uM	Rv2047c	1.04986	#C0C0C0	FALSE	screen4wk_screen5wk_tbda1_kabx2	kabx2
kabx2:BRD-A24397426-001-12-0:0.390500uM	BRD-A24397426	BRD-A24397426-001-12-0	0.3905	0.390500uM	Rv2047c	1.35773	#C0C0C0	FALSE	screen4wk_screen5wk_tbda1_kabx2	kabx2
kabx2:BRD-A24397426-001-12-0:0.781250uM	BRD-A24397426	BRD-A24397426-001-12-0	0.78125	0.781250uM	Rv2047c	2.18705	#C0C0C0	FALSE	screen4wk_screen5wk_tbda1_kabx2	kabx2
kabx2:BRD-A24397426-001-12-0:1.562500uM	BRD-A24397426	BRD-A24397426-001-12-0	1.5625	1.562500uM	Rv2047c	-2.82384	#C0C0C0	FALSE	screen4wk_screen5wk_tbda1_kabx2	kabx2
kabx2:BRD-A24397426-001-12-0:3.125000uM	BRD-A24397426	BRD-A24397426-001-12-0	3.125	3.125000uM	Rv2047c	-4.12563	#C0C0C0	FALSE	screen4wk_screen5wk_tbda1_kabx2	kabx2
kabx2:BRD-A24397426-001-12-0:6.250000uM	BRD-A24397426	BRD-A24397426-001-12-0	6.25	6.250000uM	Rv2047c	-5.55294	#C0C0C0	FALSE	screen4wk_screen5wk_tbda1_kabx2	kabx2
kabx2:BRD-A24397426-001-12-0:12.500000uM	BRD-A24397426	BRD-A24397426-001-12-0	12.5	12.500000uM	Rv2047c	-5.88057	#C0C0C0	FALSE	screen4wk_screen5wk_tbda1_kabx2	kabx2
kabx2:BRD-A24397426-001-12-0:25.000000uM	BRD-A24397426	BRD-A24397426-001-12-0	25	25.000000uM	Rv2047c	-5.5655	#C0C0C0	FALSE	screen4wk_screen5wk_tbda1_kabx2	kabx2
kabx2:BRD-A24397426-001-12-0:50.000000uM	BRD-A24397426	BRD-A24397426-001-12-0	50	50.000000uM	Rv2047c	-5.01336	#C0C0C0	FALSE	screen4wk_screen5wk_tbda1_kabx2	kabx2
kabx2:BRD-A24397426-001-12-0:0.097500uM	BRD-A24397426	BRD-A24397426-001-12-0	0.0975	0.097500uM	Rv2050	0.976712	#C0C0C0	FALSE	screen4wk_screen5wk_tbda1_kabx2	kabx2
kabx2:BRD-A24397426-001-12-0:0.195500uM	BRD-A24397426	BRD-A24397426-001-12-0	0.1955	0.195500uM	Rv2050	1.67052	#C0C0C0	FALSE	screen4wk_screen5wk_tbda1_kabx2	kabx2
kabx2:BRD-A24397426-001-12-0:0.390500uM	BRD-A24397426	BRD-A24397426-001-12-0	0.3905	0.390500uM	Rv2050	1.03261	#C0C0C0	FALSE	screen4wk_screen5wk_tbda1_kabx2	kabx2
kabx2:BRD-A24397426-001-12-0:0.781250uM	BRD-A24397426	BRD-A24397426-001-12-0	0.78125	0.781250uM	Rv2050	2.45736	#C0C0C0	FALSE	screen4wk_screen5wk_tbda1_kabx2	kabx2
kabx2:BRD-A24397426-001-12-0:1.562500uM	BRD-A24397426	BRD-A24397426-001-12-0	1.5625	1.562500uM	Rv2050	-0.150951	#C0C0C0	FALSE	screen4wk_screen5wk_tbda1_kabx2	kabx2
kabx2:BRD-A24397426-001-12-0:3.125000uM	BRD-A24397426	BRD-A24397426-001-12-0	3.125	3.125000uM	Rv2050	-4.23292	#C0C0C0	FALSE	screen4wk_screen5wk_tbda1_kabx2	kabx2
kabx2:BRD-A24397426-001-12-0:6.250000uM	BRD-A24397426	BRD-A24397426-001-12-0	6.25	6.250000uM	Rv2050	-5.41052	#C0C0C0	FALSE	screen4wk_screen5wk_tbda1_kabx2	kabx2
kabx2:BRD-A24397426-001-12-0:12.500000uM	BRD-A24397426	BRD-A24397426-001-12-0	12.5	12.500000uM	Rv2050	-5.35228	#C0C0C0	FALSE	screen4wk_screen5wk_tbda1_kabx2	kabx2
kabx2:BRD-A24397426-001-12-0:25.000000uM	BRD-A24397426	BRD-A24397426-001-12-0	25	25.000000uM	Rv2050	-5.5885	#C0C0C0	FALSE	screen4wk_screen5wk_tbda1_kabx2	kabx2
kabx2:BRD-A24397426-001-12-0:50.000000uM	BRD-A24397426	BRD-A24397426-001-12-0	50	50.000000uM	Rv2050	-6.0037	#C0C0C0	FALSE	screen4wk_screen5wk_tbda1_kabx2	kabx2
kabx2:BRD-A24397426-001-12-0:0.097500uM	BRD-A24397426	BRD-A24397426-001-12-0	0.0975	0.097500uM	Rv2172c	0.310837	#C0C0C0	FALSE	screen4wk_screen5wk_tbda1_kabx2	kabx2
kabx2:BRD-A24397426-001-12-0:0.195500uM	BRD-A24397426	BRD-A24397426-001-12-0	0.1955	0.195500uM	Rv2172c	0.484161	#C0C0C0	FALSE	screen4wk_screen5wk_tbda1_kabx2	kabx2
kabx2:BRD-A24397426-001-12-0:0.390500uM	BRD-A24397426	BRD-A24397426-001-12-0	0.3905	0.390500uM	Rv2172c	0.514366	#C0C0C0	FALSE	screen4wk_screen5wk_tbda1_kabx2	kabx2
kabx2:BRD-A24397426-001-12-0:0.781250uM	BRD-A24397426	BRD-A24397426-001-12-0	0.78125	0.781250uM	Rv2172c	2.67738	#C0C0C0	FALSE	screen4wk_screen5wk_tbda1_kabx2	kabx2
kabx2:BRD-A24397426-001-12-0:1.562500uM	BRD-A24397426	BRD-A24397426-001-12-0	1.5625	1.562500uM	Rv2172c	-2.31959	#C0C0C0	FALSE	screen4wk_screen5wk_tbda1_kabx2	kabx2
kabx2:BRD-A24397426-001-12-0:3.125000uM	BRD-A24397426	BRD-A24397426-001-12-0	3.125	3.125000uM	Rv2172c	-4.65048	#C0C0C0	FALSE	screen4wk_screen5wk_tbda1_kabx2	kabx2
kabx2:BRD-A24397426-001-12-0:6.250000uM	BRD-A24397426	BRD-A24397426-001-12-0	6.25	6.250000uM	Rv2172c	-5.83711	#C0C0C0	FALSE	screen4wk_screen5wk_tbda1_kabx2	kabx2
kabx2:BRD-A24397426-001-12-0:12.500000uM	BRD-A24397426	BRD-A24397426-001-12-0	12.5	12.500000uM	Rv2172c	-5.19308	#C0C0C0	FALSE	screen4wk_screen5wk_tbda1_kabx2	kabx2
kabx2:BRD-A24397426-001-12-0:25.000000uM	BRD-A24397426	BRD-A24397426-001-12-0	25	25.000000uM	Rv2172c	-5.42824	#C0C0C0	FALSE	screen4wk_screen5wk_tbda1_kabx2	kabx2
kabx2:BRD-A24397426-001-12-0:50.000000uM	BRD-A24397426	BRD-A24397426-001-12-0	50	50.000000uM	Rv2172c	-5.865	#C0C0C0	FALSE	screen4wk_screen5wk_tbda1_kabx2	kabx2
kabx2:BRD-A24397426-001-12-0:0.097500uM	BRD-A24397426	BRD-A24397426-001-12-0	0.0975	0.097500uM	Rv2182c	0.874744	#C0C0C0	FALSE	screen4wk_screen5wk_tbda1_kabx2	kabx2
kabx2:BRD-A24397426-001-12-0:0.195500uM	BRD-A24397426	BRD-A24397426-001-12-0	0.1955	0.195500uM	Rv2182c	0.263236	#C0C0C0	FALSE	screen4wk_screen5wk_tbda1_kabx2	kabx2
kabx2:BRD-A24397426-001-12-0:0.390500uM	BRD-A24397426	BRD-A24397426-001-12-0	0.3905	0.390500uM	Rv2182c	0.441303	#C0C0C0	FALSE	screen4wk_screen5wk_tbda1_kabx2	kabx2
kabx2:BRD-A24397426-001-12-0:0.781250uM	BRD-A24397426	BRD-A24397426-001-12-0	0.78125	0.781250uM	Rv2182c	-0.491751	#C0C0C0	FALSE	screen4wk_screen5wk_tbda1_kabx2	kabx2
kabx2:BRD-A24397426-001-12-0:1.562500uM	BRD-A24397426	BRD-A24397426-001-12-0	1.5625	1.562500uM	Rv2182c	-2.87462	#C0C0C0	FALSE	screen4wk_screen5wk_tbda1_kabx2	kabx2
kabx2:BRD-A24397426-001-12-0:3.125000uM	BRD-A24397426	BRD-A24397426-001-12-0	3.125	3.125000uM	Rv2182c	-4.68683	#C0C0C0	FALSE	screen4wk_screen5wk_tbda1_kabx2	kabx2
kabx2:BRD-A24397426-001-12-0:6.250000uM	BRD-A24397426	BRD-A24397426-001-12-0	6.25	6.250000uM	Rv2182c	-5.18465	#C0C0C0	FALSE	screen4wk_screen5wk_tbda1_kabx2	kabx2
kabx2:BRD-A24397426-001-12-0:12.500000uM	BRD-A24397426	BRD-A24397426-001-12-0	12.5	12.500000uM	Rv2182c	-4.4932	#C0C0C0	FALSE	screen4wk_screen5wk_tbda1_kabx2	kabx2
kabx2:BRD-A24397426-001-12-0:25.000000uM	BRD-A24397426	BRD-A24397426-001-12-0	25	25.000000uM	Rv2182c	-5.37713	#C0C0C0	FALSE	screen4wk_screen5wk_tbda1_kabx2	kabx2
kabx2:BRD-A24397426-001-12-0:50.000000uM	BRD-A24397426	BRD-A24397426-001-12-0	50	50.000000uM	Rv2182c	-5.10556	#C0C0C0	FALSE	screen4wk_screen5wk_tbda1_kabx2	kabx2
kabx2:BRD-A24397426-001-12-0:0.097500uM	BRD-A24397426	BRD-A24397426-001-12-0	0.0975	0.097500uM	Rv2190c	1.18921	#C0C0C0	FALSE	screen4wk_screen5wk_tbda1_kabx2	kabx2
kabx2:BRD-A24397426-001-12-0:0.195500uM	BRD-A24397426	BRD-A24397426-001-12-0	0.1955	0.195500uM	Rv2190c	0.382664	#C0C0C0	FALSE	screen4wk_screen5wk_tbda1_kabx2	kabx2
kabx2:BRD-A24397426-001-12-0:0.390500uM	BRD-A24397426	BRD-A24397426-001-12-0	0.3905	0.390500uM	Rv2190c	0.441705	#C0C0C0	FALSE	screen4wk_screen5wk_tbda1_kabx2	kabx2
kabx2:BRD-A24397426-001-12-0:0.781250uM	BRD-A24397426	BRD-A24397426-001-12-0	0.78125	0.781250uM	Rv2190c	1.02283	#C0C0C0	FALSE	screen4wk_screen5wk_tbda1_kabx2	kabx2
kabx2:BRD-A24397426-001-12-0:1.562500uM	BRD-A24397426	BRD-A24397426-001-12-0	1.5625	1.562500uM	Rv2190c	-3.96191	#C0C0C0	FALSE	screen4wk_screen5wk_tbda1_kabx2	kabx2
kabx2:BRD-A24397426-001-12-0:3.125000uM	BRD-A24397426	BRD-A24397426-001-12-0	3.125	3.125000uM	Rv2190c	-3.42358	#C0C0C0	FALSE	screen4wk_screen5wk_tbda1_kabx2	kabx2
kabx2:BRD-A24397426-001-12-0:6.250000uM	BRD-A24397426	BRD-A24397426-001-12-0	6.25	6.250000uM	Rv2190c	-4.24997	#C0C0C0	FALSE	screen4wk_screen5wk_tbda1_kabx2	kabx2
kabx2:BRD-A24397426-001-12-0:12.500000uM	BRD-A24397426	BRD-A24397426-001-12-0	12.5	12.500000uM	Rv2190c	-4.27963	#C0C0C0	FALSE	screen4wk_screen5wk_tbda1_kabx2	kabx2
kabx2:BRD-A24397426-001-12-0:25.000000uM	BRD-A24397426	BRD-A24397426-001-12-0	25	25.000000uM	Rv2190c	-4.80616	#C0C0C0	FALSE	screen4wk_screen5wk_tbda1_kabx2	kabx2
kabx2:BRD-A24397426-001-12-0:50.000000uM	BRD-A24397426	BRD-A24397426-001-12-0	50	50.000000uM	Rv2190c	-5.63455	#C0C0C0	FALSE	screen4wk_screen5wk_tbda1_kabx2	kabx2
kabx2:BRD-A24397426-001-12-0:0.097500uM	BRD-A24397426	BRD-A24397426-001-12-0	0.0975	0.097500uM	Rv2219	0.59615	#C0C0C0	FALSE	screen4wk_screen5wk_tbda1_kabx2	kabx2
kabx2:BRD-A24397426-001-12-0:0.195500uM	BRD-A24397426	BRD-A24397426-001-12-0	0.1955	0.195500uM	Rv2219	0.569	#C0C0C0	FALSE	screen4wk_screen5wk_tbda1_kabx2	kabx2
kabx2:BRD-A24397426-001-12-0:0.390500uM	BRD-A24397426	BRD-A24397426-001-12-0	0.3905	0.390500uM	Rv2219	1.44605	#C0C0C0	FALSE	screen4wk_screen5wk_tbda1_kabx2	kabx2
kabx2:BRD-A24397426-001-12-0:0.781250uM	BRD-A24397426	BRD-A24397426-001-12-0	0.78125	0.781250uM	Rv2219	1.97207	#C0C0C0	FALSE	screen4wk_screen5wk_tbda1_kabx2	kabx2
kabx2:BRD-A24397426-001-12-0:1.562500uM	BRD-A24397426	BRD-A24397426-001-12-0	1.5625	1.562500uM	Rv2219	-1.95035	#C0C0C0	FALSE	screen4wk_screen5wk_tbda1_kabx2	kabx2
kabx2:BRD-A24397426-001-12-0:3.125000uM	BRD-A24397426	BRD-A24397426-001-12-0	3.125	3.125000uM	Rv2219	-4.20248	#C0C0C0	FALSE	screen4wk_screen5wk_tbda1_kabx2	kabx2
kabx2:BRD-A24397426-001-12-0:6.250000uM	BRD-A24397426	BRD-A24397426-001-12-0	6.25	6.250000uM	Rv2219	-4.46101	#C0C0C0	FALSE	screen4wk_screen5wk_tbda1_kabx2	kabx2
kabx2:BRD-A24397426-001-12-0:12.500000uM	BRD-A24397426	BRD-A24397426-001-12-0	12.5	12.500000uM	Rv2219	-5.17388	#C0C0C0	FALSE	screen4wk_screen5wk_tbda1_kabx2	kabx2
kabx2:BRD-A24397426-001-12-0:25.000000uM	BRD-A24397426	BRD-A24397426-001-12-0	25	25.000000uM	Rv2219	-5.10984	#C0C0C0	FALSE	screen4wk_screen5wk_tbda1_kabx2	kabx2
kabx2:BRD-A24397426-001-12-0:50.000000uM	BRD-A24397426	BRD-A24397426-001-12-0	50	50.000000uM	Rv2219	-5.93669	#C0C0C0	FALSE	screen4wk_screen5wk_tbda1_kabx2	kabx2
kabx2:BRD-A24397426-001-12-0:0.097500uM	BRD-A24397426	BRD-A24397426-001-12-0	0.0975	0.097500uM	Rv2228c	0.629761	#C0C0C0	FALSE	screen4wk_screen5wk_tbda1_kabx2	kabx2
kabx2:BRD-A24397426-001-12-0:0.195500uM	BRD-A24397426	BRD-A24397426-001-12-0	0.1955	0.195500uM	Rv2228c	0.859154	#C0C0C0	FALSE	screen4wk_screen5wk_tbda1_kabx2	kabx2
kabx2:BRD-A24397426-001-12-0:0.390500uM	BRD-A24397426	BRD-A24397426-001-12-0	0.3905	0.390500uM	Rv2228c	0.804565	#C0C0C0	FALSE	screen4wk_screen5wk_tbda1_kabx2	kabx2
kabx2:BRD-A24397426-001-12-0:0.781250uM	BRD-A24397426	BRD-A24397426-001-12-0	0.78125	0.781250uM	Rv2228c	1.68556	#C0C0C0	FALSE	screen4wk_screen5wk_tbda1_kabx2	kabx2
kabx2:BRD-A24397426-001-12-0:1.562500uM	BRD-A24397426	BRD-A24397426-001-12-0	1.5625	1.562500uM	Rv2228c	-2.21177	#C0C0C0	FALSE	screen4wk_screen5wk_tbda1_kabx2	kabx2
kabx2:BRD-A24397426-001-12-0:3.125000uM	BRD-A24397426	BRD-A24397426-001-12-0	3.125	3.125000uM	Rv2228c	-4.3421	#C0C0C0	FALSE	screen4wk_screen5wk_tbda1_kabx2	kabx2
kabx2:BRD-A24397426-001-12-0:6.250000uM	BRD-A24397426	BRD-A24397426-001-12-0	6.25	6.250000uM	Rv2228c	-4.64517	#C0C0C0	FALSE	screen4wk_screen5wk_tbda1_kabx2	kabx2
kabx2:BRD-A24397426-001-12-0:12.500000uM	BRD-A24397426	BRD-A24397426-001-12-0	12.5	12.500000uM	Rv2228c	-5.3954	#C0C0C0	FALSE	screen4wk_screen5wk_tbda1_kabx2	kabx2
kabx2:BRD-A24397426-001-12-0:25.000000uM	BRD-A24397426	BRD-A24397426-001-12-0	25	25.000000uM	Rv2228c	-5.70505	#C0C0C0	FALSE	screen4wk_screen5wk_tbda1_kabx2	kabx2
kabx2:BRD-A24397426-001-12-0:50.000000uM	BRD-A24397426	BRD-A24397426-001-12-0	50	50.000000uM	Rv2228c	-5.02755	#C0C0C0	FALSE	screen4wk_screen5wk_tbda1_kabx2	kabx2
kabx2:BRD-A24397426-001-12-0:0.097500uM	BRD-A24397426	BRD-A24397426-001-12-0	0.0975	0.097500uM	Rv2235	0.602352	#C0C0C0	FALSE	screen4wk_screen5wk_tbda1_kabx2	kabx2
kabx2:BRD-A24397426-001-12-0:0.195500uM	BRD-A24397426	BRD-A24397426-001-12-0	0.1955	0.195500uM	Rv2235	0.351705	#C0C0C0	FALSE	screen4wk_screen5wk_tbda1_kabx2	kabx2
kabx2:BRD-A24397426-001-12-0:0.390500uM	BRD-A24397426	BRD-A24397426-001-12-0	0.3905	0.390500uM	Rv2235	1.21406	#C0C0C0	FALSE	screen4wk_screen5wk_tbda1_kabx2	kabx2
kabx2:BRD-A24397426-001-12-0:0.781250uM	BRD-A24397426	BRD-A24397426-001-12-0	0.78125	0.781250uM	Rv2235	2.32769	#C0C0C0	FALSE	screen4wk_screen5wk_tbda1_kabx2	kabx2
kabx2:BRD-A24397426-001-12-0:1.562500uM	BRD-A24397426	BRD-A24397426-001-12-0	1.5625	1.562500uM	Rv2235	2.16261	#C0C0C0	FALSE	screen4wk_screen5wk_tbda1_kabx2	kabx2
kabx2:BRD-A24397426-001-12-0:3.125000uM	BRD-A24397426	BRD-A24397426-001-12-0	3.125	3.125000uM	Rv2235	-3.96882	#C0C0C0	FALSE	screen4wk_screen5wk_tbda1_kabx2	kabx2
kabx2:BRD-A24397426-001-12-0:6.250000uM	BRD-A24397426	BRD-A24397426-001-12-0	6.25	6.250000uM	Rv2235	-5.7717	#C0C0C0	FALSE	screen4wk_screen5wk_tbda1_kabx2	kabx2
kabx2:BRD-A24397426-001-12-0:12.500000uM	BRD-A24397426	BRD-A24397426-001-12-0	12.5	12.500000uM	Rv2235	-5.20054	#C0C0C0	FALSE	screen4wk_screen5wk_tbda1_kabx2	kabx2
kabx2:BRD-A24397426-001-12-0:25.000000uM	BRD-A24397426	BRD-A24397426-001-12-0	25	25.000000uM	Rv2235	-5.57954	#C0C0C0	FALSE	screen4wk_screen5wk_tbda1_kabx2	kabx2
kabx2:BRD-A24397426-001-12-0:50.000000uM	BRD-A24397426	BRD-A24397426-001-12-0	50	50.000000uM	Rv2235	-5.45231	#C0C0C0	FALSE	screen4wk_screen5wk_tbda1_kabx2	kabx2
kabx2:BRD-A24397426-001-12-0:0.097500uM	BRD-A24397426	BRD-A24397426-001-12-0	0.0975	0.097500uM	Rv2242	0.966892	#C0C0C0	FALSE	screen4wk_screen5wk_tbda1_kabx2	kabx2
kabx2:BRD-A24397426-001-12-0:0.195500uM	BRD-A24397426	BRD-A24397426-001-12-0	0.1955	0.195500uM	Rv2242	1.53531	#C0C0C0	FALSE	screen4wk_screen5wk_tbda1_kabx2	kabx2
kabx2:BRD-A24397426-001-12-0:0.390500uM	BRD-A24397426	BRD-A24397426-001-12-0	0.3905	0.390500uM	Rv2242	0.92828	#C0C0C0	FALSE	screen4wk_screen5wk_tbda1_kabx2	kabx2
kabx2:BRD-A24397426-001-12-0:0.781250uM	BRD-A24397426	BRD-A24397426-001-12-0	0.78125	0.781250uM	Rv2242	2.31636	#C0C0C0	FALSE	screen4wk_screen5wk_tbda1_kabx2	kabx2
kabx2:BRD-A24397426-001-12-0:1.562500uM	BRD-A24397426	BRD-A24397426-001-12-0	1.5625	1.562500uM	Rv2242	-3.42364	#C0C0C0	FALSE	screen4wk_screen5wk_tbda1_kabx2	kabx2
kabx2:BRD-A24397426-001-12-0:3.125000uM	BRD-A24397426	BRD-A24397426-001-12-0	3.125	3.125000uM	Rv2242	-4.74832	#C0C0C0	FALSE	screen4wk_screen5wk_tbda1_kabx2	kabx2
kabx2:BRD-A24397426-001-12-0:6.250000uM	BRD-A24397426	BRD-A24397426-001-12-0	6.25	6.250000uM	Rv2242	-5.76565	#C0C0C0	FALSE	screen4wk_screen5wk_tbda1_kabx2	kabx2
kabx2:BRD-A24397426-001-12-0:12.500000uM	BRD-A24397426	BRD-A24397426-001-12-0	12.5	12.500000uM	Rv2242	-5.45231	#C0C0C0	FALSE	screen4wk_screen5wk_tbda1_kabx2	kabx2
kabx2:BRD-A24397426-001-12-0:25.000000uM	BRD-A24397426	BRD-A24397426-001-12-0	25	25.000000uM	Rv2242	-5.76565	#C0C0C0	FALSE	screen4wk_screen5wk_tbda1_kabx2	kabx2
kabx2:BRD-A24397426-001-12-0:50.000000uM	BRD-A24397426	BRD-A24397426-001-12-0	50	50.000000uM	Rv2242	-5.24346	#C0C0C0	FALSE	screen4wk_screen5wk_tbda1_kabx2	kabx2
kabx2:BRD-A24397426-001-12-0:0.097500uM	BRD-A24397426	BRD-A24397426-001-12-0	0.0975	0.097500uM	Rv2413c	-0.227299	#C0C0C0	FALSE	screen4wk_screen5wk_tbda1_kabx2	kabx2
kabx2:BRD-A24397426-001-12-0:0.195500uM	BRD-A24397426	BRD-A24397426-001-12-0	0.1955	0.195500uM	Rv2413c	-0.109712	#C0C0C0	FALSE	screen4wk_screen5wk_tbda1_kabx2	kabx2
kabx2:BRD-A24397426-001-12-0:0.390500uM	BRD-A24397426	BRD-A24397426-001-12-0	0.3905	0.390500uM	Rv2413c	-0.697981	#C0C0C0	FALSE	screen4wk_screen5wk_tbda1_kabx2	kabx2
kabx2:BRD-A24397426-001-12-0:0.781250uM	BRD-A24397426	BRD-A24397426-001-12-0	0.78125	0.781250uM	Rv2413c	-0.236244	#C0C0C0	FALSE	screen4wk_screen5wk_tbda1_kabx2	kabx2
kabx2:BRD-A24397426-001-12-0:1.562500uM	BRD-A24397426	BRD-A24397426-001-12-0	1.5625	1.562500uM	Rv2413c	-3.07244	#C0C0C0	FALSE	screen4wk_screen5wk_tbda1_kabx2	kabx2
kabx2:BRD-A24397426-001-12-0:3.125000uM	BRD-A24397426	BRD-A24397426-001-12-0	3.125	3.125000uM	Rv2413c	-4.84476	#C0C0C0	FALSE	screen4wk_screen5wk_tbda1_kabx2	kabx2
kabx2:BRD-A24397426-001-12-0:6.250000uM	BRD-A24397426	BRD-A24397426-001-12-0	6.25	6.250000uM	Rv2413c	-4.68586	#C0C0C0	FALSE	screen4wk_screen5wk_tbda1_kabx2	kabx2
kabx2:BRD-A24397426-001-12-0:12.500000uM	BRD-A24397426	BRD-A24397426-001-12-0	12.5	12.500000uM	Rv2413c	-4.57092	#C0C0C0	FALSE	screen4wk_screen5wk_tbda1_kabx2	kabx2
kabx2:BRD-A24397426-001-12-0:25.000000uM	BRD-A24397426	BRD-A24397426-001-12-0	25	25.000000uM	Rv2413c	-5.91388	#C0C0C0	FALSE	screen4wk_screen5wk_tbda1_kabx2	kabx2
kabx2:BRD-A24397426-001-12-0:50.000000uM	BRD-A24397426	BRD-A24397426-001-12-0	50	50.000000uM	Rv2413c	-4.63581	#C0C0C0	FALSE	screen4wk_screen5wk_tbda1_kabx2	kabx2
kabx2:BRD-A24397426-001-12-0:0.097500uM	BRD-A24397426	BRD-A24397426-001-12-0	0.0975	0.097500uM	Rv2454c	2.03868	#C0C0C0	FALSE	screen4wk_screen5wk_tbda1_kabx2	kabx2
kabx2:BRD-A24397426-001-12-0:0.195500uM	BRD-A24397426	BRD-A24397426-001-12-0	0.1955	0.195500uM	Rv2454c	1.9063	#C0C0C0	FALSE	screen4wk_screen5wk_tbda1_kabx2	kabx2
kabx2:BRD-A24397426-001-12-0:0.390500uM	BRD-A24397426	BRD-A24397426-001-12-0	0.3905	0.390500uM	Rv2454c	1.5741	#C0C0C0	FALSE	screen4wk_screen5wk_tbda1_kabx2	kabx2
kabx2:BRD-A24397426-001-12-0:0.781250uM	BRD-A24397426	BRD-A24397426-001-12-0	0.78125	0.781250uM	Rv2454c	1.77684	#C0C0C0	FALSE	screen4wk_screen5wk_tbda1_kabx2	kabx2
kabx2:BRD-A24397426-001-12-0:1.562500uM	BRD-A24397426	BRD-A24397426-001-12-0	1.5625	1.562500uM	Rv2454c	-2.93288	#C0C0C0	FALSE	screen4wk_screen5wk_tbda1_kabx2	kabx2
kabx2:BRD-A24397426-001-12-0:3.125000uM	BRD-A24397426	BRD-A24397426-001-12-0	3.125	3.125000uM	Rv2454c	-3.48098	#C0C0C0	FALSE	screen4wk_screen5wk_tbda1_kabx2	kabx2
kabx2:BRD-A24397426-001-12-0:6.250000uM	BRD-A24397426	BRD-A24397426-001-12-0	6.25	6.250000uM	Rv2454c	-5.03618	#C0C0C0	FALSE	screen4wk_screen5wk_tbda1_kabx2	kabx2
kabx2:BRD-A24397426-001-12-0:12.500000uM	BRD-A24397426	BRD-A24397426-001-12-0	12.5	12.500000uM	Rv2454c	-5.88057	#C0C0C0	FALSE	screen4wk_screen5wk_tbda1_kabx2	kabx2
kabx2:BRD-A24397426-001-12-0:25.000000uM	BRD-A24397426	BRD-A24397426-001-12-0	25	25.000000uM	Rv2454c	-5.13501	#C0C0C0	FALSE	screen4wk_screen5wk_tbda1_kabx2	kabx2
kabx2:BRD-A24397426-001-12-0:50.000000uM	BRD-A24397426	BRD-A24397426-001-12-0	50	50.000000uM	Rv2454c	-4.77255	#C0C0C0	FALSE	screen4wk_screen5wk_tbda1_kabx2	kabx2
kabx2:BRD-A24397426-001-12-0:0.097500uM	BRD-A24397426	BRD-A24397426-001-12-0	0.0975	0.097500uM	Rv2455c	2.12014	#C0C0C0	FALSE	screen4wk_screen5wk_tbda1_kabx2	kabx2
kabx2:BRD-A24397426-001-12-0:0.195500uM	BRD-A24397426	BRD-A24397426-001-12-0	0.1955	0.195500uM	Rv2455c	1.1396	#C0C0C0	FALSE	screen4wk_screen5wk_tbda1_kabx2	kabx2
kabx2:BRD-A24397426-001-12-0:0.390500uM	BRD-A24397426	BRD-A24397426-001-12-0	0.3905	0.390500uM	Rv2455c	1.18259	#C0C0C0	FALSE	screen4wk_screen5wk_tbda1_kabx2	kabx2
kabx2:BRD-A24397426-001-12-0:0.781250uM	BRD-A24397426	BRD-A24397426-001-12-0	0.78125	0.781250uM	Rv2455c	1.59279	#C0C0C0	FALSE	screen4wk_screen5wk_tbda1_kabx2	kabx2
kabx2:BRD-A24397426-001-12-0:1.562500uM	BRD-A24397426	BRD-A24397426-001-12-0	1.5625	1.562500uM	Rv2455c	-2.15124	#C0C0C0	FALSE	screen4wk_screen5wk_tbda1_kabx2	kabx2
kabx2:BRD-A24397426-001-12-0:3.125000uM	BRD-A24397426	BRD-A24397426-001-12-0	3.125	3.125000uM	Rv2455c	-5.2889	#C0C0C0	FALSE	screen4wk_screen5wk_tbda1_kabx2	kabx2
kabx2:BRD-A24397426-001-12-0:6.250000uM	BRD-A24397426	BRD-A24397426-001-12-0	6.25	6.250000uM	Rv2455c	-4.88643	#C0C0C0	FALSE	screen4wk_screen5wk_tbda1_kabx2	kabx2
kabx2:BRD-A24397426-001-12-0:12.500000uM	BRD-A24397426	BRD-A24397426-001-12-0	12.5	12.500000uM	Rv2455c	-5.11504	#C0C0C0	FALSE	screen4wk_screen5wk_tbda1_kabx2	kabx2
kabx2:BRD-A24397426-001-12-0:25.000000uM	BRD-A24397426	BRD-A24397426-001-12-0	25	25.000000uM	Rv2455c	-5.60329	#C0C0C0	FALSE	screen4wk_screen5wk_tbda1_kabx2	kabx2
kabx2:BRD-A24397426-001-12-0:50.000000uM	BRD-A24397426	BRD-A24397426-001-12-0	50	50.000000uM	Rv2455c	-5.88057	#C0C0C0	FALSE	screen4wk_screen5wk_tbda1_kabx2	kabx2
kabx2:BRD-A24397426-001-12-0:0.097500uM	BRD-A24397426	BRD-A24397426-001-12-0	0.0975	0.097500uM	Rv2507	1.23631	#C0C0C0	FALSE	screen4wk_screen5wk_tbda1_kabx2	kabx2
kabx2:BRD-A24397426-001-12-0:0.195500uM	BRD-A24397426	BRD-A24397426-001-12-0	0.1955	0.195500uM	Rv2507	1.06194	#C0C0C0	FALSE	screen4wk_screen5wk_tbda1_kabx2	kabx2
kabx2:BRD-A24397426-001-12-0:0.390500uM	BRD-A24397426	BRD-A24397426-001-12-0	0.3905	0.390500uM	Rv2507	1.94007	#C0C0C0	FALSE	screen4wk_screen5wk_tbda1_kabx2	kabx2
kabx2:BRD-A24397426-001-12-0:0.781250uM	BRD-A24397426	BRD-A24397426-001-12-0	0.78125	0.781250uM	Rv2507	2.8975	#C0C0C0	FALSE	screen4wk_screen5wk_tbda1_kabx2	kabx2
kabx2:BRD-A24397426-001-12-0:1.562500uM	BRD-A24397426	BRD-A24397426-001-12-0	1.5625	1.562500uM	Rv2507	-3.2271	#C0C0C0	FALSE	screen4wk_screen5wk_tbda1_kabx2	kabx2
kabx2:BRD-A24397426-001-12-0:3.125000uM	BRD-A24397426	BRD-A24397426-001-12-0	3.125	3.125000uM	Rv2507	-3.75173	#C0C0C0	FALSE	screen4wk_screen5wk_tbda1_kabx2	kabx2
kabx2:BRD-A24397426-001-12-0:6.250000uM	BRD-A24397426	BRD-A24397426-001-12-0	6.25	6.250000uM	Rv2507	-4.88313	#C0C0C0	FALSE	screen4wk_screen5wk_tbda1_kabx2	kabx2
kabx2:BRD-A24397426-001-12-0:12.500000uM	BRD-A24397426	BRD-A24397426-001-12-0	12.5	12.500000uM	Rv2507	-4.36153	#C0C0C0	FALSE	screen4wk_screen5wk_tbda1_kabx2	kabx2
kabx2:BRD-A24397426-001-12-0:25.000000uM	BRD-A24397426	BRD-A24397426-001-12-0	25	25.000000uM	Rv2507	-4.68586	#C0C0C0	FALSE	screen4wk_screen5wk_tbda1_kabx2	kabx2
kabx2:BRD-A24397426-001-12-0:50.000000uM	BRD-A24397426	BRD-A24397426-001-12-0	50	50.000000uM	Rv2507	-4.40989	#C0C0C0	FALSE	screen4wk_screen5wk_tbda1_kabx2	kabx2
kabx2:BRD-A24397426-001-12-0:0.097500uM	BRD-A24397426	BRD-A24397426-001-12-0	0.0975	0.097500uM	Rv2554c	1.09594	#C0C0C0	FALSE	screen4wk_screen5wk_tbda1_kabx2	kabx2
kabx2:BRD-A24397426-001-12-0:0.195500uM	BRD-A24397426	BRD-A24397426-001-12-0	0.1955	0.195500uM	Rv2554c	1.75842	#C0C0C0	FALSE	screen4wk_screen5wk_tbda1_kabx2	kabx2
kabx2:BRD-A24397426-001-12-0:0.390500uM	BRD-A24397426	BRD-A24397426-001-12-0	0.3905	0.390500uM	Rv2554c	1.14803	#C0C0C0	FALSE	screen4wk_screen5wk_tbda1_kabx2	kabx2
kabx2:BRD-A24397426-001-12-0:0.781250uM	BRD-A24397426	BRD-A24397426-001-12-0	0.78125	0.781250uM	Rv2554c	2.80943	#C0C0C0	FALSE	screen4wk_screen5wk_tbda1_kabx2	kabx2
kabx2:BRD-A24397426-001-12-0:1.562500uM	BRD-A24397426	BRD-A24397426-001-12-0	1.5625	1.562500uM	Rv2554c	-3.55929	#C0C0C0	FALSE	screen4wk_screen5wk_tbda1_kabx2	kabx2
kabx2:BRD-A24397426-001-12-0:3.125000uM	BRD-A24397426	BRD-A24397426-001-12-0	3.125	3.125000uM	Rv2554c	-4.84613	#C0C0C0	FALSE	screen4wk_screen5wk_tbda1_kabx2	kabx2
kabx2:BRD-A24397426-001-12-0:6.250000uM	BRD-A24397426	BRD-A24397426-001-12-0	6.25	6.250000uM	Rv2554c	-5.31478	#C0C0C0	FALSE	screen4wk_screen5wk_tbda1_kabx2	kabx2
kabx2:BRD-A24397426-001-12-0:12.500000uM	BRD-A24397426	BRD-A24397426-001-12-0	12.5	12.500000uM	Rv2554c	-5.7717	#C0C0C0	FALSE	screen4wk_screen5wk_tbda1_kabx2	kabx2
kabx2:BRD-A24397426-001-12-0:25.000000uM	BRD-A24397426	BRD-A24397426-001-12-0	25	25.000000uM	Rv2554c	-5.36689	#C0C0C0	FALSE	screen4wk_screen5wk_tbda1_kabx2	kabx2
kabx2:BRD-A24397426-001-12-0:50.000000uM	BRD-A24397426	BRD-A24397426-001-12-0	50	50.000000uM	Rv2554c	-4.8112	#C0C0C0	FALSE	screen4wk_screen5wk_tbda1_kabx2	kabx2
kabx2:BRD-A24397426-001-12-0:0.097500uM	BRD-A24397426	BRD-A24397426-001-12-0	0.0975	0.097500uM	Rv2581c	3.84006	#C0C0C0	FALSE	screen4wk_screen5wk_tbda1_kabx2	kabx2
kabx2:BRD-A24397426-001-12-0:0.195500uM	BRD-A24397426	BRD-A24397426-001-12-0	0.1955	0.195500uM	Rv2581c	1.65829	#C0C0C0	FALSE	screen4wk_screen5wk_tbda1_kabx2	kabx2
kabx2:BRD-A24397426-001-12-0:0.390500uM	BRD-A24397426	BRD-A24397426-001-12-0	0.3905	0.390500uM	Rv2581c	1.54803	#C0C0C0	FALSE	screen4wk_screen5wk_tbda1_kabx2	kabx2
kabx2:BRD-A24397426-001-12-0:0.781250uM	BRD-A24397426	BRD-A24397426-001-12-0	0.78125	0.781250uM	Rv2581c	1.81328	#C0C0C0	FALSE	screen4wk_screen5wk_tbda1_kabx2	kabx2
kabx2:BRD-A24397426-001-12-0:1.562500uM	BRD-A24397426	BRD-A24397426-001-12-0	1.5625	1.562500uM	Rv2581c	-2.61131	#C0C0C0	FALSE	screen4wk_screen5wk_tbda1_kabx2	kabx2
kabx2:BRD-A24397426-001-12-0:3.125000uM	BRD-A24397426	BRD-A24397426-001-12-0	3.125	3.125000uM	Rv2581c	-4.82823	#C0C0C0	FALSE	screen4wk_screen5wk_tbda1_kabx2	kabx2
kabx2:BRD-A24397426-001-12-0:6.250000uM	BRD-A24397426	BRD-A24397426-001-12-0	6.25	6.250000uM	Rv2581c	-5.03849	#C0C0C0	FALSE	screen4wk_screen5wk_tbda1_kabx2	kabx2
kabx2:BRD-A24397426-001-12-0:12.500000uM	BRD-A24397426	BRD-A24397426-001-12-0	12.5	12.500000uM	Rv2581c	-4.75984	#C0C0C0	FALSE	screen4wk_screen5wk_tbda1_kabx2	kabx2
kabx2:BRD-A24397426-001-12-0:25.000000uM	BRD-A24397426	BRD-A24397426-001-12-0	25	25.000000uM	Rv2581c	-5.40268	#C0C0C0	FALSE	screen4wk_screen5wk_tbda1_kabx2	kabx2
kabx2:BRD-A24397426-001-12-0:50.000000uM	BRD-A24397426	BRD-A24397426-001-12-0	50	50.000000uM	Rv2581c	-4.81935	#C0C0C0	FALSE	screen4wk_screen5wk_tbda1_kabx2	kabx2
kabx2:BRD-A24397426-001-12-0:0.097500uM	BRD-A24397426	BRD-A24397426-001-12-0	0.0975	0.097500uM	Rv2611c	1.31139	#C0C0C0	FALSE	screen4wk_screen5wk_tbda1_kabx2	kabx2
kabx2:BRD-A24397426-001-12-0:0.195500uM	BRD-A24397426	BRD-A24397426-001-12-0	0.1955	0.195500uM	Rv2611c	2.02913	#C0C0C0	FALSE	screen4wk_screen5wk_tbda1_kabx2	kabx2
kabx2:BRD-A24397426-001-12-0:0.390500uM	BRD-A24397426	BRD-A24397426-001-12-0	0.3905	0.390500uM	Rv2611c	2.36766	#C0C0C0	FALSE	screen4wk_screen5wk_tbda1_kabx2	kabx2
kabx2:BRD-A24397426-001-12-0:0.781250uM	BRD-A24397426	BRD-A24397426-001-12-0	0.78125	0.781250uM	Rv2611c	2.9518	#C0C0C0	FALSE	screen4wk_screen5wk_tbda1_kabx2	kabx2
kabx2:BRD-A24397426-001-12-0:1.562500uM	BRD-A24397426	BRD-A24397426-001-12-0	1.5625	1.562500uM	Rv2611c	-2.73638	#C0C0C0	FALSE	screen4wk_screen5wk_tbda1_kabx2	kabx2
kabx2:BRD-A24397426-001-12-0:3.125000uM	BRD-A24397426	BRD-A24397426-001-12-0	3.125	3.125000uM	Rv2611c	-4.08379	#C0C0C0	FALSE	screen4wk_screen5wk_tbda1_kabx2	kabx2
kabx2:BRD-A24397426-001-12-0:6.250000uM	BRD-A24397426	BRD-A24397426-001-12-0	6.25	6.250000uM	Rv2611c	-5.13501	#C0C0C0	FALSE	screen4wk_screen5wk_tbda1_kabx2	kabx2
kabx2:BRD-A24397426-001-12-0:12.500000uM	BRD-A24397426	BRD-A24397426-001-12-0	12.5	12.500000uM	Rv2611c	-5.44366	#C0C0C0	FALSE	screen4wk_screen5wk_tbda1_kabx2	kabx2
kabx2:BRD-A24397426-001-12-0:25.000000uM	BRD-A24397426	BRD-A24397426-001-12-0	25	25.000000uM	Rv2611c	-5.18465	#C0C0C0	FALSE	screen4wk_screen5wk_tbda1_kabx2	kabx2
kabx2:BRD-A24397426-001-12-0:50.000000uM	BRD-A24397426	BRD-A24397426-001-12-0	50	50.000000uM	Rv2611c	-5.24948	#C0C0C0	FALSE	screen4wk_screen5wk_tbda1_kabx2	kabx2
kabx2:BRD-A24397426-001-12-0:0.097500uM	BRD-A24397426	BRD-A24397426-001-12-0	0.0975	0.097500uM	Rv2673	1.82444	#C0C0C0	FALSE	screen4wk_screen5wk_tbda1_kabx2	kabx2
kabx2:BRD-A24397426-001-12-0:0.195500uM	BRD-A24397426	BRD-A24397426-001-12-0	0.1955	0.195500uM	Rv2673	1.75641	#C0C0C0	FALSE	screen4wk_screen5wk_tbda1_kabx2	kabx2
kabx2:BRD-A24397426-001-12-0:0.390500uM	BRD-A24397426	BRD-A24397426-001-12-0	0.3905	0.390500uM	Rv2673	1.22232	#C0C0C0	FALSE	screen4wk_screen5wk_tbda1_kabx2	kabx2
kabx2:BRD-A24397426-001-12-0:0.781250uM	BRD-A24397426	BRD-A24397426-001-12-0	0.78125	0.781250uM	Rv2673	2.13159	#C0C0C0	FALSE	screen4wk_screen5wk_tbda1_kabx2	kabx2
kabx2:BRD-A24397426-001-12-0:1.562500uM	BRD-A24397426	BRD-A24397426-001-12-0	1.5625	1.562500uM	Rv2673	-3.34555	#C0C0C0	FALSE	screen4wk_screen5wk_tbda1_kabx2	kabx2
kabx2:BRD-A24397426-001-12-0:3.125000uM	BRD-A24397426	BRD-A24397426-001-12-0	3.125	3.125000uM	Rv2673	-4.60087	#C0C0C0	FALSE	screen4wk_screen5wk_tbda1_kabx2	kabx2
kabx2:BRD-A24397426-001-12-0:6.250000uM	BRD-A24397426	BRD-A24397426-001-12-0	6.25	6.250000uM	Rv2673	-4.99937	#C0C0C0	FALSE	screen4wk_screen5wk_tbda1_kabx2	kabx2
kabx2:BRD-A24397426-001-12-0:12.500000uM	BRD-A24397426	BRD-A24397426-001-12-0	12.5	12.500000uM	Rv2673	-5.07913	#C0C0C0	FALSE	screen4wk_screen5wk_tbda1_kabx2	kabx2
kabx2:BRD-A24397426-001-12-0:25.000000uM	BRD-A24397426	BRD-A24397426-001-12-0	25	25.000000uM	Rv2673	-4.96546	#C0C0C0	FALSE	screen4wk_screen5wk_tbda1_kabx2	kabx2
kabx2:BRD-A24397426-001-12-0:50.000000uM	BRD-A24397426	BRD-A24397426-001-12-0	50	50.000000uM	Rv2673	-5.10556	#C0C0C0	FALSE	screen4wk_screen5wk_tbda1_kabx2	kabx2
kabx2:BRD-A24397426-001-12-0:0.097500uM	BRD-A24397426	BRD-A24397426-001-12-0	0.0975	0.097500uM	Rv2698	1.63877	#C0C0C0	FALSE	screen4wk_screen5wk_tbda1_kabx2	kabx2
kabx2:BRD-A24397426-001-12-0:0.195500uM	BRD-A24397426	BRD-A24397426-001-12-0	0.1955	0.195500uM	Rv2698	1.41001	#C0C0C0	FALSE	screen4wk_screen5wk_tbda1_kabx2	kabx2
kabx2:BRD-A24397426-001-12-0:0.390500uM	BRD-A24397426	BRD-A24397426-001-12-0	0.3905	0.390500uM	Rv2698	1.06807	#C0C0C0	FALSE	screen4wk_screen5wk_tbda1_kabx2	kabx2
kabx2:BRD-A24397426-001-12-0:0.781250uM	BRD-A24397426	BRD-A24397426-001-12-0	0.78125	0.781250uM	Rv2698	2.4294	#C0C0C0	FALSE	screen4wk_screen5wk_tbda1_kabx2	kabx2
kabx2:BRD-A24397426-001-12-0:1.562500uM	BRD-A24397426	BRD-A24397426-001-12-0	1.5625	1.562500uM	Rv2698	-2.37269	#C0C0C0	FALSE	screen4wk_screen5wk_tbda1_kabx2	kabx2
kabx2:BRD-A24397426-001-12-0:3.125000uM	BRD-A24397426	BRD-A24397426-001-12-0	3.125	3.125000uM	Rv2698	-5.17388	#C0C0C0	FALSE	screen4wk_screen5wk_tbda1_kabx2	kabx2
kabx2:BRD-A24397426-001-12-0:6.250000uM	BRD-A24397426	BRD-A24397426-001-12-0	6.25	6.250000uM	Rv2698	-4.93237	#C0C0C0	FALSE	screen4wk_screen5wk_tbda1_kabx2	kabx2
kabx2:BRD-A24397426-001-12-0:12.500000uM	BRD-A24397426	BRD-A24397426-001-12-0	12.5	12.500000uM	Rv2698	-5.63455	#C0C0C0	FALSE	screen4wk_screen5wk_tbda1_kabx2	kabx2
kabx2:BRD-A24397426-001-12-0:25.000000uM	BRD-A24397426	BRD-A24397426-001-12-0	25	25.000000uM	Rv2698	-5.88057	#C0C0C0	FALSE	screen4wk_screen5wk_tbda1_kabx2	kabx2
kabx2:BRD-A24397426-001-12-0:50.000000uM	BRD-A24397426	BRD-A24397426-001-12-0	50	50.000000uM	Rv2698	-4.52957	#C0C0C0	FALSE	screen4wk_screen5wk_tbda1_kabx2	kabx2
kabx2:BRD-A24397426-001-12-0:0.097500uM	BRD-A24397426	BRD-A24397426-001-12-0	0.0975	0.097500uM	Rv2747	0.512871	#C0C0C0	FALSE	screen4wk_screen5wk_tbda1_kabx2	kabx2
kabx2:BRD-A24397426-001-12-0:0.195500uM	BRD-A24397426	BRD-A24397426-001-12-0	0.1955	0.195500uM	Rv2747	1.49753	#C0C0C0	FALSE	screen4wk_screen5wk_tbda1_kabx2	kabx2
kabx2:BRD-A24397426-001-12-0:0.390500uM	BRD-A24397426	BRD-A24397426-001-12-0	0.3905	0.390500uM	Rv2747	0.748542	#C0C0C0	FALSE	screen4wk_screen5wk_tbda1_kabx2	kabx2
kabx2:BRD-A24397426-001-12-0:0.781250uM	BRD-A24397426	BRD-A24397426-001-12-0	0.78125	0.781250uM	Rv2747	2.69457	#C0C0C0	FALSE	screen4wk_screen5wk_tbda1_kabx2	kabx2
kabx2:BRD-A24397426-001-12-0:1.562500uM	BRD-A24397426	BRD-A24397426-001-12-0	1.5625	1.562500uM	Rv2747	-2.92963	#C0C0C0	FALSE	screen4wk_screen5wk_tbda1_kabx2	kabx2
kabx2:BRD-A24397426-001-12-0:3.125000uM	BRD-A24397426	BRD-A24397426-001-12-0	3.125	3.125000uM	Rv2747	-4.33029	#C0C0C0	FALSE	screen4wk_screen5wk_tbda1_kabx2	kabx2
kabx2:BRD-A24397426-001-12-0:6.250000uM	BRD-A24397426	BRD-A24397426-001-12-0	6.25	6.250000uM	Rv2747	-5.02289	#C0C0C0	FALSE	screen4wk_screen5wk_tbda1_kabx2	kabx2
kabx2:BRD-A24397426-001-12-0:12.500000uM	BRD-A24397426	BRD-A24397426-001-12-0	12.5	12.500000uM	Rv2747	-4.89211	#C0C0C0	FALSE	screen4wk_screen5wk_tbda1_kabx2	kabx2
kabx2:BRD-A24397426-001-12-0:25.000000uM	BRD-A24397426	BRD-A24397426-001-12-0	25	25.000000uM	Rv2747	-5.82565	#C0C0C0	FALSE	screen4wk_screen5wk_tbda1_kabx2	kabx2
kabx2:BRD-A24397426-001-12-0:50.000000uM	BRD-A24397426	BRD-A24397426-001-12-0	50	50.000000uM	Rv2747	-5.82565	#C0C0C0	FALSE	screen4wk_screen5wk_tbda1_kabx2	kabx2
kabx2:BRD-A24397426-001-12-0:0.097500uM	BRD-A24397426	BRD-A24397426-001-12-0	0.0975	0.097500uM	Rv2971	1.22328	#C0C0C0	FALSE	screen4wk_screen5wk_tbda1_kabx2	kabx2
kabx2:BRD-A24397426-001-12-0:0.195500uM	BRD-A24397426	BRD-A24397426-001-12-0	0.1955	0.195500uM	Rv2971	0.510188	#C0C0C0	FALSE	screen4wk_screen5wk_tbda1_kabx2	kabx2
kabx2:BRD-A24397426-001-12-0:0.390500uM	BRD-A24397426	BRD-A24397426-001-12-0	0.3905	0.390500uM	Rv2971	0.420045	#C0C0C0	FALSE	screen4wk_screen5wk_tbda1_kabx2	kabx2
kabx2:BRD-A24397426-001-12-0:0.781250uM	BRD-A24397426	BRD-A24397426-001-12-0	0.78125	0.781250uM	Rv2971	2.57297	#C0C0C0	FALSE	screen4wk_screen5wk_tbda1_kabx2	kabx2
kabx2:BRD-A24397426-001-12-0:1.562500uM	BRD-A24397426	BRD-A24397426-001-12-0	1.5625	1.562500uM	Rv2971	-3.06846	#C0C0C0	FALSE	screen4wk_screen5wk_tbda1_kabx2	kabx2
kabx2:BRD-A24397426-001-12-0:3.125000uM	BRD-A24397426	BRD-A24397426-001-12-0	3.125	3.125000uM	Rv2971	-3.97957	#C0C0C0	FALSE	screen4wk_screen5wk_tbda1_kabx2	kabx2
kabx2:BRD-A24397426-001-12-0:6.250000uM	BRD-A24397426	BRD-A24397426-001-12-0	6.25	6.250000uM	Rv2971	-4.91866	#C0C0C0	FALSE	screen4wk_screen5wk_tbda1_kabx2	kabx2
kabx2:BRD-A24397426-001-12-0:12.500000uM	BRD-A24397426	BRD-A24397426-001-12-0	12.5	12.500000uM	Rv2971	-5.11876	#C0C0C0	FALSE	screen4wk_screen5wk_tbda1_kabx2	kabx2
kabx2:BRD-A24397426-001-12-0:25.000000uM	BRD-A24397426	BRD-A24397426-001-12-0	25	25.000000uM	Rv2971	-5.0673	#C0C0C0	FALSE	screen4wk_screen5wk_tbda1_kabx2	kabx2
kabx2:BRD-A24397426-001-12-0:50.000000uM	BRD-A24397426	BRD-A24397426-001-12-0	50	50.000000uM	Rv2971	-5.00872	#C0C0C0	FALSE	screen4wk_screen5wk_tbda1_kabx2	kabx2
kabx2:BRD-A24397426-001-12-0:0.097500uM	BRD-A24397426	BRD-A24397426-001-12-0	0.0975	0.097500uM	Rv2980	1.62444	#C0C0C0	FALSE	screen4wk_screen5wk_tbda1_kabx2	kabx2
kabx2:BRD-A24397426-001-12-0:0.195500uM	BRD-A24397426	BRD-A24397426-001-12-0	0.1955	0.195500uM	Rv2980	1.5637	#C0C0C0	FALSE	screen4wk_screen5wk_tbda1_kabx2	kabx2
kabx2:BRD-A24397426-001-12-0:0.390500uM	BRD-A24397426	BRD-A24397426-001-12-0	0.3905	0.390500uM	Rv2980	1.29405	#C0C0C0	FALSE	screen4wk_screen5wk_tbda1_kabx2	kabx2
kabx2:BRD-A24397426-001-12-0:0.781250uM	BRD-A24397426	BRD-A24397426-001-12-0	0.78125	0.781250uM	Rv2980	2.59099	#C0C0C0	FALSE	screen4wk_screen5wk_tbda1_kabx2	kabx2
kabx2:BRD-A24397426-001-12-0:1.562500uM	BRD-A24397426	BRD-A24397426-001-12-0	1.5625	1.562500uM	Rv2980	-1.97757	#C0C0C0	FALSE	screen4wk_screen5wk_tbda1_kabx2	kabx2
kabx2:BRD-A24397426-001-12-0:3.125000uM	BRD-A24397426	BRD-A24397426-001-12-0	3.125	3.125000uM	Rv2980	-4.52279	#C0C0C0	FALSE	screen4wk_screen5wk_tbda1_kabx2	kabx2
kabx2:BRD-A24397426-001-12-0:6.250000uM	BRD-A24397426	BRD-A24397426-001-12-0	6.25	6.250000uM	Rv2980	-5.19308	#C0C0C0	FALSE	screen4wk_screen5wk_tbda1_kabx2	kabx2
kabx2:BRD-A24397426-001-12-0:12.500000uM	BRD-A24397426	BRD-A24397426-001-12-0	12.5	12.500000uM	Rv2980	-5.49845	#C0C0C0	FALSE	screen4wk_screen5wk_tbda1_kabx2	kabx2
kabx2:BRD-A24397426-001-12-0:25.000000uM	BRD-A24397426	BRD-A24397426-001-12-0	25	25.000000uM	Rv2980	-5.30181	#C0C0C0	FALSE	screen4wk_screen5wk_tbda1_kabx2	kabx2
kabx2:BRD-A24397426-001-12-0:50.000000uM	BRD-A24397426	BRD-A24397426-001-12-0	50	50.000000uM	Rv2980	-4.96144	#C0C0C0	FALSE	screen4wk_screen5wk_tbda1_kabx2	kabx2
kabx2:BRD-A24397426-001-12-0:0.097500uM	BRD-A24397426	BRD-A24397426-001-12-0	0.0975	0.097500uM	Rv3030	0.650035	#C0C0C0	FALSE	screen4wk_screen5wk_tbda1_kabx2	kabx2
kabx2:BRD-A24397426-001-12-0:0.195500uM	BRD-A24397426	BRD-A24397426-001-12-0	0.1955	0.195500uM	Rv3030	1.46063	#C0C0C0	FALSE	screen4wk_screen5wk_tbda1_kabx2	kabx2
kabx2:BRD-A24397426-001-12-0:0.390500uM	BRD-A24397426	BRD-A24397426-001-12-0	0.3905	0.390500uM	Rv3030	1.10858	#C0C0C0	FALSE	screen4wk_screen5wk_tbda1_kabx2	kabx2
kabx2:BRD-A24397426-001-12-0:0.781250uM	BRD-A24397426	BRD-A24397426-001-12-0	0.78125	0.781250uM	Rv3030	2.6108	#C0C0C0	FALSE	screen4wk_screen5wk_tbda1_kabx2	kabx2
kabx2:BRD-A24397426-001-12-0:1.562500uM	BRD-A24397426	BRD-A24397426-001-12-0	1.5625	1.562500uM	Rv3030	-2.9967	#C0C0C0	FALSE	screen4wk_screen5wk_tbda1_kabx2	kabx2
kabx2:BRD-A24397426-001-12-0:3.125000uM	BRD-A24397426	BRD-A24397426-001-12-0	3.125	3.125000uM	Rv3030	-4.45815	#C0C0C0	FALSE	screen4wk_screen5wk_tbda1_kabx2	kabx2
kabx2:BRD-A24397426-001-12-0:6.250000uM	BRD-A24397426	BRD-A24397426-001-12-0	6.25	6.250000uM	Rv3030	-5.18919	#C0C0C0	FALSE	screen4wk_screen5wk_tbda1_kabx2	kabx2
kabx2:BRD-A24397426-001-12-0:12.500000uM	BRD-A24397426	BRD-A24397426-001-12-0	12.5	12.500000uM	Rv3030	-5.01843	#C0C0C0	FALSE	screen4wk_screen5wk_tbda1_kabx2	kabx2
kabx2:BRD-A24397426-001-12-0:25.000000uM	BRD-A24397426	BRD-A24397426-001-12-0	25	25.000000uM	Rv3030	-5.85106	#C0C0C0	FALSE	screen4wk_screen5wk_tbda1_kabx2	kabx2
kabx2:BRD-A24397426-001-12-0:50.000000uM	BRD-A24397426	BRD-A24397426-001-12-0	50	50.000000uM	Rv3030	-5.85106	#C0C0C0	FALSE	screen4wk_screen5wk_tbda1_kabx2	kabx2
kabx2:BRD-A24397426-001-12-0:0.097500uM	BRD-A24397426	BRD-A24397426-001-12-0	0.0975	0.097500uM	Rv3031	0.570473	#C0C0C0	FALSE	screen4wk_screen5wk_tbda1_kabx2	kabx2
kabx2:BRD-A24397426-001-12-0:0.195500uM	BRD-A24397426	BRD-A24397426-001-12-0	0.1955	0.195500uM	Rv3031	1.67475	#C0C0C0	FALSE	screen4wk_screen5wk_tbda1_kabx2	kabx2
kabx2:BRD-A24397426-001-12-0:0.390500uM	BRD-A24397426	BRD-A24397426-001-12-0	0.3905	0.390500uM	Rv3031	1.06398	#C0C0C0	FALSE	screen4wk_screen5wk_tbda1_kabx2	kabx2
kabx2:BRD-A24397426-001-12-0:0.781250uM	BRD-A24397426	BRD-A24397426-001-12-0	0.78125	0.781250uM	Rv3031	1.95779	#C0C0C0	FALSE	screen4wk_screen5wk_tbda1_kabx2	kabx2
kabx2:BRD-A24397426-001-12-0:1.562500uM	BRD-A24397426	BRD-A24397426-001-12-0	1.5625	1.562500uM	Rv3031	-2.56803	#C0C0C0	FALSE	screen4wk_screen5wk_tbda1_kabx2	kabx2
kabx2:BRD-A24397426-001-12-0:3.125000uM	BRD-A24397426	BRD-A24397426-001-12-0	3.125	3.125000uM	Rv3031	-4.33389	#C0C0C0	FALSE	screen4wk_screen5wk_tbda1_kabx2	kabx2
kabx2:BRD-A24397426-001-12-0:6.250000uM	BRD-A24397426	BRD-A24397426-001-12-0	6.25	6.250000uM	Rv3031	-4.99806	#C0C0C0	FALSE	screen4wk_screen5wk_tbda1_kabx2	kabx2
kabx2:BRD-A24397426-001-12-0:12.500000uM	BRD-A24397426	BRD-A24397426-001-12-0	12.5	12.500000uM	Rv3031	-4.61069	#C0C0C0	FALSE	screen4wk_screen5wk_tbda1_kabx2	kabx2
kabx2:BRD-A24397426-001-12-0:25.000000uM	BRD-A24397426	BRD-A24397426-001-12-0	25	25.000000uM	Rv3031	-4.02748	#C0C0C0	FALSE	screen4wk_screen5wk_tbda1_kabx2	kabx2
kabx2:BRD-A24397426-001-12-0:50.000000uM	BRD-A24397426	BRD-A24397426-001-12-0	50	50.000000uM	Rv3031	-5.18919	#C0C0C0	FALSE	screen4wk_screen5wk_tbda1_kabx2	kabx2
kabx2:BRD-A24397426-001-12-0:0.097500uM	BRD-A24397426	BRD-A24397426-001-12-0	0.0975	0.097500uM	Rv3038c	0.978174	#C0C0C0	FALSE	screen4wk_screen5wk_tbda1_kabx2	kabx2
kabx2:BRD-A24397426-001-12-0:0.195500uM	BRD-A24397426	BRD-A24397426-001-12-0	0.1955	0.195500uM	Rv3038c	1.10334	#C0C0C0	FALSE	screen4wk_screen5wk_tbda1_kabx2	kabx2
kabx2:BRD-A24397426-001-12-0:0.390500uM	BRD-A24397426	BRD-A24397426-001-12-0	0.3905	0.390500uM	Rv3038c	1.81894	#C0C0C0	FALSE	screen4wk_screen5wk_tbda1_kabx2	kabx2
kabx2:BRD-A24397426-001-12-0:0.781250uM	BRD-A24397426	BRD-A24397426-001-12-0	0.78125	0.781250uM	Rv3038c	2.90186	#C0C0C0	FALSE	screen4wk_screen5wk_tbda1_kabx2	kabx2
kabx2:BRD-A24397426-001-12-0:1.562500uM	BRD-A24397426	BRD-A24397426-001-12-0	1.5625	1.562500uM	Rv3038c	-2.65971	#C0C0C0	FALSE	screen4wk_screen5wk_tbda1_kabx2	kabx2
kabx2:BRD-A24397426-001-12-0:3.125000uM	BRD-A24397426	BRD-A24397426-001-12-0	3.125	3.125000uM	Rv3038c	-4.0886	#C0C0C0	FALSE	screen4wk_screen5wk_tbda1_kabx2	kabx2
kabx2:BRD-A24397426-001-12-0:6.250000uM	BRD-A24397426	BRD-A24397426-001-12-0	6.25	6.250000uM	Rv3038c	-5.04308	#C0C0C0	FALSE	screen4wk_screen5wk_tbda1_kabx2	kabx2
kabx2:BRD-A24397426-001-12-0:12.500000uM	BRD-A24397426	BRD-A24397426-001-12-0	12.5	12.500000uM	Rv3038c	-5.04589	#C0C0C0	FALSE	screen4wk_screen5wk_tbda1_kabx2	kabx2
kabx2:BRD-A24397426-001-12-0:25.000000uM	BRD-A24397426	BRD-A24397426-001-12-0	25	25.000000uM	Rv3038c	-5.89722	#C0C0C0	FALSE	screen4wk_screen5wk_tbda1_kabx2	kabx2
kabx2:BRD-A24397426-001-12-0:50.000000uM	BRD-A24397426	BRD-A24397426-001-12-0	50	50.000000uM	Rv3038c	-5.89722	#C0C0C0	FALSE	screen4wk_screen5wk_tbda1_kabx2	kabx2
kabx2:BRD-A24397426-001-12-0:0.097500uM	BRD-A24397426	BRD-A24397426-001-12-0	0.0975	0.097500uM	Rv3208	1.64409	#C0C0C0	FALSE	screen4wk_screen5wk_tbda1_kabx2	kabx2
kabx2:BRD-A24397426-001-12-0:0.195500uM	BRD-A24397426	BRD-A24397426-001-12-0	0.1955	0.195500uM	Rv3208	1.41356	#C0C0C0	FALSE	screen4wk_screen5wk_tbda1_kabx2	kabx2
kabx2:BRD-A24397426-001-12-0:0.390500uM	BRD-A24397426	BRD-A24397426-001-12-0	0.3905	0.390500uM	Rv3208	1.50522	#C0C0C0	FALSE	screen4wk_screen5wk_tbda1_kabx2	kabx2
kabx2:BRD-A24397426-001-12-0:0.781250uM	BRD-A24397426	BRD-A24397426-001-12-0	0.78125	0.781250uM	Rv3208	2.36787	#C0C0C0	FALSE	screen4wk_screen5wk_tbda1_kabx2	kabx2
kabx2:BRD-A24397426-001-12-0:1.562500uM	BRD-A24397426	BRD-A24397426-001-12-0	1.5625	1.562500uM	Rv3208	-2.31848	#C0C0C0	FALSE	screen4wk_screen5wk_tbda1_kabx2	kabx2
kabx2:BRD-A24397426-001-12-0:3.125000uM	BRD-A24397426	BRD-A24397426-001-12-0	3.125	3.125000uM	Rv3208	-4.27495	#C0C0C0	FALSE	screen4wk_screen5wk_tbda1_kabx2	kabx2
kabx2:BRD-A24397426-001-12-0:6.250000uM	BRD-A24397426	BRD-A24397426-001-12-0	6.25	6.250000uM	Rv3208	-4.59146	#C0C0C0	FALSE	screen4wk_screen5wk_tbda1_kabx2	kabx2
kabx2:BRD-A24397426-001-12-0:12.500000uM	BRD-A24397426	BRD-A24397426-001-12-0	12.5	12.500000uM	Rv3208	-4.5603	#C0C0C0	FALSE	screen4wk_screen5wk_tbda1_kabx2	kabx2
kabx2:BRD-A24397426-001-12-0:25.000000uM	BRD-A24397426	BRD-A24397426-001-12-0	25	25.000000uM	Rv3208	-6.10651	#C0C0C0	FALSE	screen4wk_screen5wk_tbda1_kabx2	kabx2
kabx2:BRD-A24397426-001-12-0:50.000000uM	BRD-A24397426	BRD-A24397426-001-12-0	50	50.000000uM	Rv3208	-4.7985	#C0C0C0	FALSE	screen4wk_screen5wk_tbda1_kabx2	kabx2
kabx2:BRD-A24397426-001-12-0:0.097500uM	BRD-A24397426	BRD-A24397426-001-12-0	0.0975	0.097500uM	Rv3210c	0.467257	#C0C0C0	FALSE	screen4wk_screen5wk_tbda1_kabx2	kabx2
kabx2:BRD-A24397426-001-12-0:0.195500uM	BRD-A24397426	BRD-A24397426-001-12-0	0.1955	0.195500uM	Rv3210c	1.4096	#C0C0C0	FALSE	screen4wk_screen5wk_tbda1_kabx2	kabx2
kabx2:BRD-A24397426-001-12-0:0.390500uM	BRD-A24397426	BRD-A24397426-001-12-0	0.3905	0.390500uM	Rv3210c	1.03583	#C0C0C0	FALSE	screen4wk_screen5wk_tbda1_kabx2	kabx2
kabx2:BRD-A24397426-001-12-0:0.781250uM	BRD-A24397426	BRD-A24397426-001-12-0	0.78125	0.781250uM	Rv3210c	1.8954	#C0C0C0	FALSE	screen4wk_screen5wk_tbda1_kabx2	kabx2
kabx2:BRD-A24397426-001-12-0:1.562500uM	BRD-A24397426	BRD-A24397426-001-12-0	1.5625	1.562500uM	Rv3210c	-2.34011	#C0C0C0	FALSE	screen4wk_screen5wk_tbda1_kabx2	kabx2
kabx2:BRD-A24397426-001-12-0:3.125000uM	BRD-A24397426	BRD-A24397426-001-12-0	3.125	3.125000uM	Rv3210c	-3.77083	#C0C0C0	FALSE	screen4wk_screen5wk_tbda1_kabx2	kabx2
kabx2:BRD-A24397426-001-12-0:6.250000uM	BRD-A24397426	BRD-A24397426-001-12-0	6.25	6.250000uM	Rv3210c	-4.754	#C0C0C0	FALSE	screen4wk_screen5wk_tbda1_kabx2	kabx2
kabx2:BRD-A24397426-001-12-0:12.500000uM	BRD-A24397426	BRD-A24397426-001-12-0	12.5	12.500000uM	Rv3210c	-5.01336	#C0C0C0	FALSE	screen4wk_screen5wk_tbda1_kabx2	kabx2
kabx2:BRD-A24397426-001-12-0:25.000000uM	BRD-A24397426	BRD-A24397426-001-12-0	25	25.000000uM	Rv3210c	-6.10651	#C0C0C0	FALSE	screen4wk_screen5wk_tbda1_kabx2	kabx2
kabx2:BRD-A24397426-001-12-0:50.000000uM	BRD-A24397426	BRD-A24397426-001-12-0	50	50.000000uM	Rv3210c	-5.81418	#C0C0C0	FALSE	screen4wk_screen5wk_tbda1_kabx2	kabx2
kabx2:BRD-A24397426-001-12-0:0.097500uM	BRD-A24397426	BRD-A24397426-001-12-0	0.0975	0.097500uM	Rv3222c	2.61012	#C0C0C0	FALSE	screen4wk_screen5wk_tbda1_kabx2	kabx2
kabx2:BRD-A24397426-001-12-0:0.195500uM	BRD-A24397426	BRD-A24397426-001-12-0	0.1955	0.195500uM	Rv3222c	0.49961	#C0C0C0	FALSE	screen4wk_screen5wk_tbda1_kabx2	kabx2
kabx2:BRD-A24397426-001-12-0:0.390500uM	BRD-A24397426	BRD-A24397426-001-12-0	0.3905	0.390500uM	Rv3222c	2.5107	#C0C0C0	FALSE	screen4wk_screen5wk_tbda1_kabx2	kabx2
kabx2:BRD-A24397426-001-12-0:0.781250uM	BRD-A24397426	BRD-A24397426-001-12-0	0.78125	0.781250uM	Rv3222c	2.57693	#C0C0C0	FALSE	screen4wk_screen5wk_tbda1_kabx2	kabx2
kabx2:BRD-A24397426-001-12-0:1.562500uM	BRD-A24397426	BRD-A24397426-001-12-0	1.5625	1.562500uM	Rv3222c	-3.09284	#C0C0C0	FALSE	screen4wk_screen5wk_tbda1_kabx2	kabx2
kabx2:BRD-A24397426-001-12-0:3.125000uM	BRD-A24397426	BRD-A24397426-001-12-0	3.125	3.125000uM	Rv3222c	-4.95313	#C0C0C0	FALSE	screen4wk_screen5wk_tbda1_kabx2	kabx2
kabx2:BRD-A24397426-001-12-0:6.250000uM	BRD-A24397426	BRD-A24397426-001-12-0	6.25	6.250000uM	Rv3222c	-4.56407	#C0C0C0	FALSE	screen4wk_screen5wk_tbda1_kabx2	kabx2
kabx2:BRD-A24397426-001-12-0:12.500000uM	BRD-A24397426	BRD-A24397426-001-12-0	12.5	12.500000uM	Rv3222c	-5.71753	#C0C0C0	FALSE	screen4wk_screen5wk_tbda1_kabx2	kabx2
kabx2:BRD-A24397426-001-12-0:25.000000uM	BRD-A24397426	BRD-A24397426-001-12-0	25	25.000000uM	Rv3222c	-4.58513	#C0C0C0	FALSE	screen4wk_screen5wk_tbda1_kabx2	kabx2
kabx2:BRD-A24397426-001-12-0:50.000000uM	BRD-A24397426	BRD-A24397426-001-12-0	50	50.000000uM	Rv3222c	-5.18465	#C0C0C0	FALSE	screen4wk_screen5wk_tbda1_kabx2	kabx2
kabx2:BRD-A24397426-001-12-0:0.097500uM	BRD-A24397426	BRD-A24397426-001-12-0	0.0975	0.097500uM	Rv3267	0.799627	#C0C0C0	FALSE	screen4wk_screen5wk_tbda1_kabx2	kabx2
kabx2:BRD-A24397426-001-12-0:0.195500uM	BRD-A24397426	BRD-A24397426-001-12-0	0.1955	0.195500uM	Rv3267	1.19913	#C0C0C0	FALSE	screen4wk_screen5wk_tbda1_kabx2	kabx2
kabx2:BRD-A24397426-001-12-0:0.390500uM	BRD-A24397426	BRD-A24397426-001-12-0	0.3905	0.390500uM	Rv3267	1.07565	#C0C0C0	FALSE	screen4wk_screen5wk_tbda1_kabx2	kabx2
kabx2:BRD-A24397426-001-12-0:0.781250uM	BRD-A24397426	BRD-A24397426-001-12-0	0.78125	0.781250uM	Rv3267	0.873859	#C0C0C0	FALSE	screen4wk_screen5wk_tbda1_kabx2	kabx2
kabx2:BRD-A24397426-001-12-0:1.562500uM	BRD-A24397426	BRD-A24397426-001-12-0	1.5625	1.562500uM	Rv3267	-3.35165	#C0C0C0	FALSE	screen4wk_screen5wk_tbda1_kabx2	kabx2
kabx2:BRD-A24397426-001-12-0:3.125000uM	BRD-A24397426	BRD-A24397426-001-12-0	3.125	3.125000uM	Rv3267	-4.49174	#C0C0C0	FALSE	screen4wk_screen5wk_tbda1_kabx2	kabx2
kabx2:BRD-A24397426-001-12-0:6.250000uM	BRD-A24397426	BRD-A24397426-001-12-0	6.25	6.250000uM	Rv3267	-4.23287	#C0C0C0	FALSE	screen4wk_screen5wk_tbda1_kabx2	kabx2
kabx2:BRD-A24397426-001-12-0:12.500000uM	BRD-A24397426	BRD-A24397426-001-12-0	12.5	12.500000uM	Rv3267	-4.40949	#C0C0C0	FALSE	screen4wk_screen5wk_tbda1_kabx2	kabx2
kabx2:BRD-A24397426-001-12-0:25.000000uM	BRD-A24397426	BRD-A24397426-001-12-0	25	25.000000uM	Rv3267	-4.80331	#C0C0C0	FALSE	screen4wk_screen5wk_tbda1_kabx2	kabx2
kabx2:BRD-A24397426-001-12-0:50.000000uM	BRD-A24397426	BRD-A24397426-001-12-0	50	50.000000uM	Rv3267	-5.0673	#C0C0C0	FALSE	screen4wk_screen5wk_tbda1_kabx2	kabx2
kabx2:BRD-A24397426-001-12-0:0.097500uM	BRD-A24397426	BRD-A24397426-001-12-0	0.0975	0.097500uM	Rv3281	0.742125	#C0C0C0	FALSE	screen4wk_screen5wk_tbda1_kabx2	kabx2
kabx2:BRD-A24397426-001-12-0:0.195500uM	BRD-A24397426	BRD-A24397426-001-12-0	0.1955	0.195500uM	Rv3281	1.77162	#C0C0C0	FALSE	screen4wk_screen5wk_tbda1_kabx2	kabx2
kabx2:BRD-A24397426-001-12-0:0.390500uM	BRD-A24397426	BRD-A24397426-001-12-0	0.3905	0.390500uM	Rv3281	1.67475	#C0C0C0	FALSE	screen4wk_screen5wk_tbda1_kabx2	kabx2
kabx2:BRD-A24397426-001-12-0:0.781250uM	BRD-A24397426	BRD-A24397426-001-12-0	0.78125	0.781250uM	Rv3281	2.10369	#C0C0C0	FALSE	screen4wk_screen5wk_tbda1_kabx2	kabx2
kabx2:BRD-A24397426-001-12-0:1.562500uM	BRD-A24397426	BRD-A24397426-001-12-0	1.5625	1.562500uM	Rv3281	-2.17886	#C0C0C0	FALSE	screen4wk_screen5wk_tbda1_kabx2	kabx2
kabx2:BRD-A24397426-001-12-0:3.125000uM	BRD-A24397426	BRD-A24397426-001-12-0	3.125	3.125000uM	Rv3281	-4.3631	#C0C0C0	FALSE	screen4wk_screen5wk_tbda1_kabx2	kabx2
kabx2:BRD-A24397426-001-12-0:6.250000uM	BRD-A24397426	BRD-A24397426-001-12-0	6.25	6.250000uM	Rv3281	-5.00337	#C0C0C0	FALSE	screen4wk_screen5wk_tbda1_kabx2	kabx2
kabx2:BRD-A24397426-001-12-0:12.500000uM	BRD-A24397426	BRD-A24397426-001-12-0	12.5	12.500000uM	Rv3281	-4.65048	#C0C0C0	FALSE	screen4wk_screen5wk_tbda1_kabx2	kabx2
kabx2:BRD-A24397426-001-12-0:25.000000uM	BRD-A24397426	BRD-A24397426-001-12-0	25	25.000000uM	Rv3281	-5.5655	#C0C0C0	FALSE	screen4wk_screen5wk_tbda1_kabx2	kabx2
kabx2:BRD-A24397426-001-12-0:50.000000uM	BRD-A24397426	BRD-A24397426-001-12-0	50	50.000000uM	Rv3281	-5.31478	#C0C0C0	FALSE	screen4wk_screen5wk_tbda1_kabx2	kabx2
kabx2:BRD-A24397426-001-12-0:0.097500uM	BRD-A24397426	BRD-A24397426-001-12-0	0.0975	0.097500uM	Rv3579c	0.333577	#C0C0C0	FALSE	screen4wk_screen5wk_tbda1_kabx2	kabx2
kabx2:BRD-A24397426-001-12-0:0.195500uM	BRD-A24397426	BRD-A24397426-001-12-0	0.1955	0.195500uM	Rv3579c	1.42239	#C0C0C0	FALSE	screen4wk_screen5wk_tbda1_kabx2	kabx2
kabx2:BRD-A24397426-001-12-0:0.390500uM	BRD-A24397426	BRD-A24397426-001-12-0	0.3905	0.390500uM	Rv3579c	1.65245	#C0C0C0	FALSE	screen4wk_screen5wk_tbda1_kabx2	kabx2
kabx2:BRD-A24397426-001-12-0:0.781250uM	BRD-A24397426	BRD-A24397426-001-12-0	0.78125	0.781250uM	Rv3579c	2.51883	#C0C0C0	FALSE	screen4wk_screen5wk_tbda1_kabx2	kabx2
kabx2:BRD-A24397426-001-12-0:1.562500uM	BRD-A24397426	BRD-A24397426-001-12-0	1.5625	1.562500uM	Rv3579c	-2.60562	#C0C0C0	FALSE	screen4wk_screen5wk_tbda1_kabx2	kabx2
kabx2:BRD-A24397426-001-12-0:3.125000uM	BRD-A24397426	BRD-A24397426-001-12-0	3.125	3.125000uM	Rv3579c	-5.05488	#C0C0C0	FALSE	screen4wk_screen5wk_tbda1_kabx2	kabx2
kabx2:BRD-A24397426-001-12-0:6.250000uM	BRD-A24397426	BRD-A24397426-001-12-0	6.25	6.250000uM	Rv3579c	-4.207	#C0C0C0	FALSE	screen4wk_screen5wk_tbda1_kabx2	kabx2
kabx2:BRD-A24397426-001-12-0:12.500000uM	BRD-A24397426	BRD-A24397426-001-12-0	12.5	12.500000uM	Rv3579c	-3.52412	#C0C0C0	FALSE	screen4wk_screen5wk_tbda1_kabx2	kabx2
kabx2:BRD-A24397426-001-12-0:25.000000uM	BRD-A24397426	BRD-A24397426-001-12-0	25	25.000000uM	Rv3579c	-5.17724	#C0C0C0	FALSE	screen4wk_screen5wk_tbda1_kabx2	kabx2
kabx2:BRD-A24397426-001-12-0:50.000000uM	BRD-A24397426	BRD-A24397426-001-12-0	50	50.000000uM	Rv3579c	-5.67633	#C0C0C0	FALSE	screen4wk_screen5wk_tbda1_kabx2	kabx2
kabx2:BRD-A24397426-001-12-0:0.097500uM	BRD-A24397426	BRD-A24397426-001-12-0	0.0975	0.097500uM	Rv3587c	1.52339	#C0C0C0	FALSE	screen4wk_screen5wk_tbda1_kabx2	kabx2
kabx2:BRD-A24397426-001-12-0:0.195500uM	BRD-A24397426	BRD-A24397426-001-12-0	0.1955	0.195500uM	Rv3587c	0.872034	#C0C0C0	FALSE	screen4wk_screen5wk_tbda1_kabx2	kabx2
kabx2:BRD-A24397426-001-12-0:0.390500uM	BRD-A24397426	BRD-A24397426-001-12-0	0.3905	0.390500uM	Rv3587c	1.58184	#C0C0C0	FALSE	screen4wk_screen5wk_tbda1_kabx2	kabx2
kabx2:BRD-A24397426-001-12-0:0.781250uM	BRD-A24397426	BRD-A24397426-001-12-0	0.78125	0.781250uM	Rv3587c	1.77162	#C0C0C0	FALSE	screen4wk_screen5wk_tbda1_kabx2	kabx2
kabx2:BRD-A24397426-001-12-0:1.562500uM	BRD-A24397426	BRD-A24397426-001-12-0	1.5625	1.562500uM	Rv3587c	-3.19679	#C0C0C0	FALSE	screen4wk_screen5wk_tbda1_kabx2	kabx2
kabx2:BRD-A24397426-001-12-0:3.125000uM	BRD-A24397426	BRD-A24397426-001-12-0	3.125	3.125000uM	Rv3587c	-3.19548	#C0C0C0	FALSE	screen4wk_screen5wk_tbda1_kabx2	kabx2
kabx2:BRD-A24397426-001-12-0:6.250000uM	BRD-A24397426	BRD-A24397426-001-12-0	6.25	6.250000uM	Rv3587c	-4.72467	#C0C0C0	FALSE	screen4wk_screen5wk_tbda1_kabx2	kabx2
kabx2:BRD-A24397426-001-12-0:12.500000uM	BRD-A24397426	BRD-A24397426-001-12-0	12.5	12.500000uM	Rv3587c	-5.7596	#C0C0C0	FALSE	screen4wk_screen5wk_tbda1_kabx2	kabx2
kabx2:BRD-A24397426-001-12-0:25.000000uM	BRD-A24397426	BRD-A24397426-001-12-0	25	25.000000uM	Rv3587c	-6.05546	#C0C0C0	FALSE	screen4wk_screen5wk_tbda1_kabx2	kabx2
kabx2:BRD-A24397426-001-12-0:50.000000uM	BRD-A24397426	BRD-A24397426-001-12-0	50	50.000000uM	Rv3587c	-4.60683	#C0C0C0	FALSE	screen4wk_screen5wk_tbda1_kabx2	kabx2
kabx2:BRD-A24397426-001-12-0:0.097500uM	BRD-A24397426	BRD-A24397426-001-12-0	0.0975	0.097500uM	Rv3604c	2.43237	#C0C0C0	FALSE	screen4wk_screen5wk_tbda1_kabx2	kabx2
kabx2:BRD-A24397426-001-12-0:0.195500uM	BRD-A24397426	BRD-A24397426-001-12-0	0.1955	0.195500uM	Rv3604c	2.6552	#C0C0C0	FALSE	screen4wk_screen5wk_tbda1_kabx2	kabx2
kabx2:BRD-A24397426-001-12-0:0.390500uM	BRD-A24397426	BRD-A24397426-001-12-0	0.3905	0.390500uM	Rv3604c	1.99683	#C0C0C0	FALSE	screen4wk_screen5wk_tbda1_kabx2	kabx2
kabx2:BRD-A24397426-001-12-0:0.781250uM	BRD-A24397426	BRD-A24397426-001-12-0	0.78125	0.781250uM	Rv3604c	4.59506	#C0C0C0	FALSE	screen4wk_screen5wk_tbda1_kabx2	kabx2
kabx2:BRD-A24397426-001-12-0:1.562500uM	BRD-A24397426	BRD-A24397426-001-12-0	1.5625	1.562500uM	Rv3604c	-2.0942	#C0C0C0	FALSE	screen4wk_screen5wk_tbda1_kabx2	kabx2
kabx2:BRD-A24397426-001-12-0:3.125000uM	BRD-A24397426	BRD-A24397426-001-12-0	3.125	3.125000uM	Rv3604c	-4.86343	#C0C0C0	FALSE	screen4wk_screen5wk_tbda1_kabx2	kabx2
kabx2:BRD-A24397426-001-12-0:6.250000uM	BRD-A24397426	BRD-A24397426-001-12-0	6.25	6.250000uM	Rv3604c	-4.7846	#C0C0C0	FALSE	screen4wk_screen5wk_tbda1_kabx2	kabx2
kabx2:BRD-A24397426-001-12-0:12.500000uM	BRD-A24397426	BRD-A24397426-001-12-0	12.5	12.500000uM	Rv3604c	-4.73766	#C0C0C0	FALSE	screen4wk_screen5wk_tbda1_kabx2	kabx2
kabx2:BRD-A24397426-001-12-0:25.000000uM	BRD-A24397426	BRD-A24397426-001-12-0	25	25.000000uM	Rv3604c	-5.54426	#C0C0C0	FALSE	screen4wk_screen5wk_tbda1_kabx2	kabx2
kabx2:BRD-A24397426-001-12-0:50.000000uM	BRD-A24397426	BRD-A24397426-001-12-0	50	50.000000uM	Rv3604c	-5.13515	#C0C0C0	FALSE	screen4wk_screen5wk_tbda1_kabx2	kabx2
kabx2:BRD-A24397426-001-12-0:0.097500uM	BRD-A24397426	BRD-A24397426-001-12-0	0.0975	0.097500uM	Rv3635	1.66781	#C0C0C0	FALSE	screen4wk_screen5wk_tbda1_kabx2	kabx2
kabx2:BRD-A24397426-001-12-0:0.195500uM	BRD-A24397426	BRD-A24397426-001-12-0	0.1955	0.195500uM	Rv3635	1.78194	#C0C0C0	FALSE	screen4wk_screen5wk_tbda1_kabx2	kabx2
kabx2:BRD-A24397426-001-12-0:0.390500uM	BRD-A24397426	BRD-A24397426-001-12-0	0.3905	0.390500uM	Rv3635	0.623922	#C0C0C0	FALSE	screen4wk_screen5wk_tbda1_kabx2	kabx2
kabx2:BRD-A24397426-001-12-0:0.781250uM	BRD-A24397426	BRD-A24397426-001-12-0	0.78125	0.781250uM	Rv3635	2.83446	#C0C0C0	FALSE	screen4wk_screen5wk_tbda1_kabx2	kabx2
kabx2:BRD-A24397426-001-12-0:1.562500uM	BRD-A24397426	BRD-A24397426-001-12-0	1.5625	1.562500uM	Rv3635	-2.03284	#C0C0C0	FALSE	screen4wk_screen5wk_tbda1_kabx2	kabx2
kabx2:BRD-A24397426-001-12-0:3.125000uM	BRD-A24397426	BRD-A24397426-001-12-0	3.125	3.125000uM	Rv3635	-3.47618	#C0C0C0	FALSE	screen4wk_screen5wk_tbda1_kabx2	kabx2
kabx2:BRD-A24397426-001-12-0:6.250000uM	BRD-A24397426	BRD-A24397426-001-12-0	6.25	6.250000uM	Rv3635	-4.87593	#C0C0C0	FALSE	screen4wk_screen5wk_tbda1_kabx2	kabx2
kabx2:BRD-A24397426-001-12-0:12.500000uM	BRD-A24397426	BRD-A24397426-001-12-0	12.5	12.500000uM	Rv3635	-3.96191	#C0C0C0	FALSE	screen4wk_screen5wk_tbda1_kabx2	kabx2
kabx2:BRD-A24397426-001-12-0:25.000000uM	BRD-A24397426	BRD-A24397426-001-12-0	25	25.000000uM	Rv3635	-4.97428	#C0C0C0	FALSE	screen4wk_screen5wk_tbda1_kabx2	kabx2
kabx2:BRD-A24397426-001-12-0:50.000000uM	BRD-A24397426	BRD-A24397426-001-12-0	50	50.000000uM	Rv3635	-5.64483	#C0C0C0	FALSE	screen4wk_screen5wk_tbda1_kabx2	kabx2
kabx2:BRD-A24397426-001-12-0:0.097500uM	BRD-A24397426	BRD-A24397426-001-12-0	0.0975	0.097500uM	Rv3644c	0.140814	#C0C0C0	FALSE	screen4wk_screen5wk_tbda1_kabx2	kabx2
kabx2:BRD-A24397426-001-12-0:0.195500uM	BRD-A24397426	BRD-A24397426-001-12-0	0.1955	0.195500uM	Rv3644c	-0.0236329	#C0C0C0	FALSE	screen4wk_screen5wk_tbda1_kabx2	kabx2
kabx2:BRD-A24397426-001-12-0:0.390500uM	BRD-A24397426	BRD-A24397426-001-12-0	0.3905	0.390500uM	Rv3644c	-0.223301	#C0C0C0	FALSE	screen4wk_screen5wk_tbda1_kabx2	kabx2
kabx2:BRD-A24397426-001-12-0:0.781250uM	BRD-A24397426	BRD-A24397426-001-12-0	0.78125	0.781250uM	Rv3644c	-0.619599	#C0C0C0	FALSE	screen4wk_screen5wk_tbda1_kabx2	kabx2
kabx2:BRD-A24397426-001-12-0:1.562500uM	BRD-A24397426	BRD-A24397426-001-12-0	1.5625	1.562500uM	Rv3644c	-1.51571	#C0C0C0	FALSE	screen4wk_screen5wk_tbda1_kabx2	kabx2
kabx2:BRD-A24397426-001-12-0:3.125000uM	BRD-A24397426	BRD-A24397426-001-12-0	3.125	3.125000uM	Rv3644c	-4.01452	#C0C0C0	FALSE	screen4wk_screen5wk_tbda1_kabx2	kabx2
kabx2:BRD-A24397426-001-12-0:6.250000uM	BRD-A24397426	BRD-A24397426-001-12-0	6.25	6.250000uM	Rv3644c	-4.72616	#C0C0C0	FALSE	screen4wk_screen5wk_tbda1_kabx2	kabx2
kabx2:BRD-A24397426-001-12-0:12.500000uM	BRD-A24397426	BRD-A24397426-001-12-0	12.5	12.500000uM	Rv3644c	-5.51264	#C0C0C0	FALSE	screen4wk_screen5wk_tbda1_kabx2	kabx2
kabx2:BRD-A24397426-001-12-0:25.000000uM	BRD-A24397426	BRD-A24397426-001-12-0	25	25.000000uM	Rv3644c	-5.26081	#C0C0C0	FALSE	screen4wk_screen5wk_tbda1_kabx2	kabx2
kabx2:BRD-A24397426-001-12-0:50.000000uM	BRD-A24397426	BRD-A24397426-001-12-0	50	50.000000uM	Rv3644c	-5.64483	#C0C0C0	FALSE	screen4wk_screen5wk_tbda1_kabx2	kabx2
kabx2:BRD-A24397426-001-12-0:0.097500uM	BRD-A24397426	BRD-A24397426-001-12-0	0.0975	0.097500uM	Rv3645	1.15729	#C0C0C0	FALSE	screen4wk_screen5wk_tbda1_kabx2	kabx2
kabx2:BRD-A24397426-001-12-0:0.195500uM	BRD-A24397426	BRD-A24397426-001-12-0	0.1955	0.195500uM	Rv3645	1.18719	#C0C0C0	FALSE	screen4wk_screen5wk_tbda1_kabx2	kabx2
kabx2:BRD-A24397426-001-12-0:0.390500uM	BRD-A24397426	BRD-A24397426-001-12-0	0.3905	0.390500uM	Rv3645	1.80324	#C0C0C0	FALSE	screen4wk_screen5wk_tbda1_kabx2	kabx2
kabx2:BRD-A24397426-001-12-0:0.781250uM	BRD-A24397426	BRD-A24397426-001-12-0	0.78125	0.781250uM	Rv3645	0.385579	#C0C0C0	FALSE	screen4wk_screen5wk_tbda1_kabx2	kabx2
kabx2:BRD-A24397426-001-12-0:1.562500uM	BRD-A24397426	BRD-A24397426-001-12-0	1.5625	1.562500uM	Rv3645	-2.02041	#C0C0C0	FALSE	screen4wk_screen5wk_tbda1_kabx2	kabx2
kabx2:BRD-A24397426-001-12-0:3.125000uM	BRD-A24397426	BRD-A24397426-001-12-0	3.125	3.125000uM	Rv3645	-3.71657	#C0C0C0	FALSE	screen4wk_screen5wk_tbda1_kabx2	kabx2
kabx2:BRD-A24397426-001-12-0:6.250000uM	BRD-A24397426	BRD-A24397426-001-12-0	6.25	6.250000uM	Rv3645	-5.08377	#C0C0C0	FALSE	screen4wk_screen5wk_tbda1_kabx2	kabx2
kabx2:BRD-A24397426-001-12-0:12.500000uM	BRD-A24397426	BRD-A24397426-001-12-0	12.5	12.500000uM	Rv3645	-4.60559	#C0C0C0	FALSE	screen4wk_screen5wk_tbda1_kabx2	kabx2
kabx2:BRD-A24397426-001-12-0:25.000000uM	BRD-A24397426	BRD-A24397426-001-12-0	25	25.000000uM	Rv3645	-5.27196	#C0C0C0	FALSE	screen4wk_screen5wk_tbda1_kabx2	kabx2
kabx2:BRD-A24397426-001-12-0:50.000000uM	BRD-A24397426	BRD-A24397426-001-12-0	50	50.000000uM	Rv3645	-5.05852	#C0C0C0	FALSE	screen4wk_screen5wk_tbda1_kabx2	kabx2
kabx2:BRD-A24397426-001-12-0:0.097500uM	BRD-A24397426	BRD-A24397426-001-12-0	0.0975	0.097500uM	Rv3719	1.13216	#C0C0C0	FALSE	screen4wk_screen5wk_tbda1_kabx2	kabx2
kabx2:BRD-A24397426-001-12-0:0.195500uM	BRD-A24397426	BRD-A24397426-001-12-0	0.1955	0.195500uM	Rv3719	0.469638	#C0C0C0	FALSE	screen4wk_screen5wk_tbda1_kabx2	kabx2
kabx2:BRD-A24397426-001-12-0:0.390500uM	BRD-A24397426	BRD-A24397426-001-12-0	0.3905	0.390500uM	Rv3719	0.226759	#C0C0C0	FALSE	screen4wk_screen5wk_tbda1_kabx2	kabx2
kabx2:BRD-A24397426-001-12-0:0.781250uM	BRD-A24397426	BRD-A24397426-001-12-0	0.78125	0.781250uM	Rv3719	2.00314	#C0C0C0	FALSE	screen4wk_screen5wk_tbda1_kabx2	kabx2
kabx2:BRD-A24397426-001-12-0:1.562500uM	BRD-A24397426	BRD-A24397426-001-12-0	1.5625	1.562500uM	Rv3719	-2.87462	#C0C0C0	FALSE	screen4wk_screen5wk_tbda1_kabx2	kabx2
kabx2:BRD-A24397426-001-12-0:3.125000uM	BRD-A24397426	BRD-A24397426-001-12-0	3.125	3.125000uM	Rv3719	-4.5161	#C0C0C0	FALSE	screen4wk_screen5wk_tbda1_kabx2	kabx2
kabx2:BRD-A24397426-001-12-0:6.250000uM	BRD-A24397426	BRD-A24397426-001-12-0	6.25	6.250000uM	Rv3719	-4.57187	#C0C0C0	FALSE	screen4wk_screen5wk_tbda1_kabx2	kabx2
kabx2:BRD-A24397426-001-12-0:12.500000uM	BRD-A24397426	BRD-A24397426-001-12-0	12.5	12.500000uM	Rv3719	-4.02881	#C0C0C0	FALSE	screen4wk_screen5wk_tbda1_kabx2	kabx2
kabx2:BRD-A24397426-001-12-0:25.000000uM	BRD-A24397426	BRD-A24397426-001-12-0	25	25.000000uM	Rv3719	-4.81935	#C0C0C0	FALSE	screen4wk_screen5wk_tbda1_kabx2	kabx2
kabx2:BRD-A24397426-001-12-0:50.000000uM	BRD-A24397426	BRD-A24397426-001-12-0	50	50.000000uM	Rv3719	-5.31478	#C0C0C0	FALSE	screen4wk_screen5wk_tbda1_kabx2	kabx2
kabx2:BRD-A24397426-001-12-0:0.097500uM	BRD-A24397426	BRD-A24397426-001-12-0	0.0975	0.097500uM	Rv3722c	-0.226695	#C0C0C0	FALSE	screen4wk_screen5wk_tbda1_kabx2	kabx2
kabx2:BRD-A24397426-001-12-0:0.195500uM	BRD-A24397426	BRD-A24397426-001-12-0	0.1955	0.195500uM	Rv3722c	0.382969	#C0C0C0	FALSE	screen4wk_screen5wk_tbda1_kabx2	kabx2
kabx2:BRD-A24397426-001-12-0:0.390500uM	BRD-A24397426	BRD-A24397426-001-12-0	0.3905	0.390500uM	Rv3722c	0.310535	#C0C0C0	FALSE	screen4wk_screen5wk_tbda1_kabx2	kabx2
kabx2:BRD-A24397426-001-12-0:0.781250uM	BRD-A24397426	BRD-A24397426-001-12-0	0.78125	0.781250uM	Rv3722c	1.72496	#C0C0C0	FALSE	screen4wk_screen5wk_tbda1_kabx2	kabx2
kabx2:BRD-A24397426-001-12-0:1.562500uM	BRD-A24397426	BRD-A24397426-001-12-0	1.5625	1.562500uM	Rv3722c	-2.20554	#C0C0C0	FALSE	screen4wk_screen5wk_tbda1_kabx2	kabx2
kabx2:BRD-A24397426-001-12-0:3.125000uM	BRD-A24397426	BRD-A24397426-001-12-0	3.125	3.125000uM	Rv3722c	-3.72004	#C0C0C0	FALSE	screen4wk_screen5wk_tbda1_kabx2	kabx2
kabx2:BRD-A24397426-001-12-0:6.250000uM	BRD-A24397426	BRD-A24397426-001-12-0	6.25	6.250000uM	Rv3722c	-4.53227	#C0C0C0	FALSE	screen4wk_screen5wk_tbda1_kabx2	kabx2
kabx2:BRD-A24397426-001-12-0:12.500000uM	BRD-A24397426	BRD-A24397426-001-12-0	12.5	12.500000uM	Rv3722c	-4.30902	#C0C0C0	FALSE	screen4wk_screen5wk_tbda1_kabx2	kabx2
kabx2:BRD-A24397426-001-12-0:25.000000uM	BRD-A24397426	BRD-A24397426-001-12-0	25	25.000000uM	Rv3722c	-5.36689	#C0C0C0	FALSE	screen4wk_screen5wk_tbda1_kabx2	kabx2
kabx2:BRD-A24397426-001-12-0:50.000000uM	BRD-A24397426	BRD-A24397426-001-12-0	50	50.000000uM	Rv3722c	-5.27196	#C0C0C0	FALSE	screen4wk_screen5wk_tbda1_kabx2	kabx2
kabx2:BRD-A24397426-001-12-0:0.097500uM	BRD-A24397426	BRD-A24397426-001-12-0	0.0975	0.097500uM	Rv3778c	1.21964	#C0C0C0	FALSE	screen4wk_screen5wk_tbda1_kabx2	kabx2
kabx2:BRD-A24397426-001-12-0:0.195500uM	BRD-A24397426	BRD-A24397426-001-12-0	0.1955	0.195500uM	Rv3778c	2.35502	#C0C0C0	FALSE	screen4wk_screen5wk_tbda1_kabx2	kabx2
kabx2:BRD-A24397426-001-12-0:0.390500uM	BRD-A24397426	BRD-A24397426-001-12-0	0.3905	0.390500uM	Rv3778c	0.856919	#C0C0C0	FALSE	screen4wk_screen5wk_tbda1_kabx2	kabx2
kabx2:BRD-A24397426-001-12-0:0.781250uM	BRD-A24397426	BRD-A24397426-001-12-0	0.78125	0.781250uM	Rv3778c	0.286247	#C0C0C0	FALSE	screen4wk_screen5wk_tbda1_kabx2	kabx2
kabx2:BRD-A24397426-001-12-0:1.562500uM	BRD-A24397426	BRD-A24397426-001-12-0	1.5625	1.562500uM	Rv3778c	-2.92386	#C0C0C0	FALSE	screen4wk_screen5wk_tbda1_kabx2	kabx2
kabx2:BRD-A24397426-001-12-0:3.125000uM	BRD-A24397426	BRD-A24397426-001-12-0	3.125	3.125000uM	Rv3778c	-4.45126	#C0C0C0	FALSE	screen4wk_screen5wk_tbda1_kabx2	kabx2
kabx2:BRD-A24397426-001-12-0:6.250000uM	BRD-A24397426	BRD-A24397426-001-12-0	6.25	6.250000uM	Rv3778c	-3.92986	#C0C0C0	FALSE	screen4wk_screen5wk_tbda1_kabx2	kabx2
kabx2:BRD-A24397426-001-12-0:12.500000uM	BRD-A24397426	BRD-A24397426-001-12-0	12.5	12.500000uM	Rv3778c	-5.10556	#C0C0C0	FALSE	screen4wk_screen5wk_tbda1_kabx2	kabx2
kabx2:BRD-A24397426-001-12-0:25.000000uM	BRD-A24397426	BRD-A24397426-001-12-0	25	25.000000uM	Rv3778c	-5.23676	#C0C0C0	FALSE	screen4wk_screen5wk_tbda1_kabx2	kabx2
kabx2:BRD-A24397426-001-12-0:50.000000uM	BRD-A24397426	BRD-A24397426-001-12-0	50	50.000000uM	Rv3778c	-4.78868	#C0C0C0	FALSE	screen4wk_screen5wk_tbda1_kabx2	kabx2
kabx2:BRD-A24397426-001-12-0:0.097500uM	BRD-A24397426	BRD-A24397426-001-12-0	0.0975	0.097500uM	Rv3909	1.35675	#C0C0C0	FALSE	screen4wk_screen5wk_tbda1_kabx2	kabx2
kabx2:BRD-A24397426-001-12-0:0.195500uM	BRD-A24397426	BRD-A24397426-001-12-0	0.1955	0.195500uM	Rv3909	1.22161	#C0C0C0	FALSE	screen4wk_screen5wk_tbda1_kabx2	kabx2
kabx2:BRD-A24397426-001-12-0:0.390500uM	BRD-A24397426	BRD-A24397426-001-12-0	0.3905	0.390500uM	Rv3909	1.2559	#C0C0C0	FALSE	screen4wk_screen5wk_tbda1_kabx2	kabx2
kabx2:BRD-A24397426-001-12-0:0.781250uM	BRD-A24397426	BRD-A24397426-001-12-0	0.78125	0.781250uM	Rv3909	0.975791	#C0C0C0	FALSE	screen4wk_screen5wk_tbda1_kabx2	kabx2
kabx2:BRD-A24397426-001-12-0:1.562500uM	BRD-A24397426	BRD-A24397426-001-12-0	1.5625	1.562500uM	Rv3909	-2.65097	#C0C0C0	FALSE	screen4wk_screen5wk_tbda1_kabx2	kabx2
kabx2:BRD-A24397426-001-12-0:3.125000uM	BRD-A24397426	BRD-A24397426-001-12-0	3.125	3.125000uM	Rv3909	-3.46132	#C0C0C0	FALSE	screen4wk_screen5wk_tbda1_kabx2	kabx2
kabx2:BRD-A24397426-001-12-0:6.250000uM	BRD-A24397426	BRD-A24397426-001-12-0	6.25	6.250000uM	Rv3909	-5.70505	#C0C0C0	FALSE	screen4wk_screen5wk_tbda1_kabx2	kabx2
kabx2:BRD-A24397426-001-12-0:12.500000uM	BRD-A24397426	BRD-A24397426-001-12-0	12.5	12.500000uM	Rv3909	-5.00337	#C0C0C0	FALSE	screen4wk_screen5wk_tbda1_kabx2	kabx2
kabx2:BRD-A24397426-001-12-0:25.000000uM	BRD-A24397426	BRD-A24397426-001-12-0	25	25.000000uM	Rv3909	-4.878	#C0C0C0	FALSE	screen4wk_screen5wk_tbda1_kabx2	kabx2
kabx2:BRD-A24397426-001-12-0:50.000000uM	BRD-A24397426	BRD-A24397426-001-12-0	50	50.000000uM	Rv3909	-6.0037	#C0C0C0	FALSE	screen4wk_screen5wk_tbda1_kabx2	kabx2
kabx2:BRD-A24397426-001-12-0:0.097500uM	BRD-A24397426	BRD-A24397426-001-12-0	0.0975	0.097500uM	Rv3922c	1.39056	#C0C0C0	FALSE	screen4wk_screen5wk_tbda1_kabx2	kabx2
kabx2:BRD-A24397426-001-12-0:0.195500uM	BRD-A24397426	BRD-A24397426-001-12-0	0.1955	0.195500uM	Rv3922c	1.74534	#C0C0C0	FALSE	screen4wk_screen5wk_tbda1_kabx2	kabx2
kabx2:BRD-A24397426-001-12-0:0.390500uM	BRD-A24397426	BRD-A24397426-001-12-0	0.3905	0.390500uM	Rv3922c	1.70734	#C0C0C0	FALSE	screen4wk_screen5wk_tbda1_kabx2	kabx2
kabx2:BRD-A24397426-001-12-0:0.781250uM	BRD-A24397426	BRD-A24397426-001-12-0	0.78125	0.781250uM	Rv3922c	2.84411	#C0C0C0	FALSE	screen4wk_screen5wk_tbda1_kabx2	kabx2
kabx2:BRD-A24397426-001-12-0:1.562500uM	BRD-A24397426	BRD-A24397426-001-12-0	1.5625	1.562500uM	Rv3922c	-1.43505	#C0C0C0	FALSE	screen4wk_screen5wk_tbda1_kabx2	kabx2
kabx2:BRD-A24397426-001-12-0:3.125000uM	BRD-A24397426	BRD-A24397426-001-12-0	3.125	3.125000uM	Rv3922c	-3.02001	#C0C0C0	FALSE	screen4wk_screen5wk_tbda1_kabx2	kabx2
kabx2:BRD-A24397426-001-12-0:6.250000uM	BRD-A24397426	BRD-A24397426-001-12-0	6.25	6.250000uM	Rv3922c	-5.62185	#C0C0C0	FALSE	screen4wk_screen5wk_tbda1_kabx2	kabx2
kabx2:BRD-A24397426-001-12-0:12.500000uM	BRD-A24397426	BRD-A24397426-001-12-0	12.5	12.500000uM	Rv3922c	-5.14162	#C0C0C0	FALSE	screen4wk_screen5wk_tbda1_kabx2	kabx2
kabx2:BRD-A24397426-001-12-0:25.000000uM	BRD-A24397426	BRD-A24397426-001-12-0	25	25.000000uM	Rv3922c	-5.13501	#C0C0C0	FALSE	screen4wk_screen5wk_tbda1_kabx2	kabx2
kabx2:BRD-A24397426-001-12-0:50.000000uM	BRD-A24397426	BRD-A24397426-001-12-0	50	50.000000uM	Rv3922c	-4.83329	#C0C0C0	FALSE	screen4wk_screen5wk_tbda1_kabx2	kabx2
kabx2:BRD-A24397426-001-12-0:0.097500uM	BRD-A24397426	BRD-A24397426-001-12-0	0.0975	0.097500uM	TB18.5	0.738501	#C0C0C0	FALSE	screen4wk_screen5wk_tbda1_kabx2	kabx2
kabx2:BRD-A24397426-001-12-0:0.195500uM	BRD-A24397426	BRD-A24397426-001-12-0	0.1955	0.195500uM	TB18.5	1.87471	#C0C0C0	FALSE	screen4wk_screen5wk_tbda1_kabx2	kabx2
kabx2:BRD-A24397426-001-12-0:0.390500uM	BRD-A24397426	BRD-A24397426-001-12-0	0.3905	0.390500uM	TB18.5	-0.218603	#C0C0C0	FALSE	screen4wk_screen5wk_tbda1_kabx2	kabx2
kabx2:BRD-A24397426-001-12-0:0.781250uM	BRD-A24397426	BRD-A24397426-001-12-0	0.78125	0.781250uM	TB18.5	0.0141585	#C0C0C0	FALSE	screen4wk_screen5wk_tbda1_kabx2	kabx2
kabx2:BRD-A24397426-001-12-0:1.562500uM	BRD-A24397426	BRD-A24397426-001-12-0	1.5625	1.562500uM	TB18.5	-2.45588	#C0C0C0	FALSE	screen4wk_screen5wk_tbda1_kabx2	kabx2
kabx2:BRD-A24397426-001-12-0:3.125000uM	BRD-A24397426	BRD-A24397426-001-12-0	3.125	3.125000uM	TB18.5	-2.86771	#C0C0C0	FALSE	screen4wk_screen5wk_tbda1_kabx2	kabx2
kabx2:BRD-A24397426-001-12-0:6.250000uM	BRD-A24397426	BRD-A24397426-001-12-0	6.25	6.250000uM	TB18.5	-4.56736	#C0C0C0	FALSE	screen4wk_screen5wk_tbda1_kabx2	kabx2
kabx2:BRD-A24397426-001-12-0:12.500000uM	BRD-A24397426	BRD-A24397426-001-12-0	12.5	12.500000uM	TB18.5	-4.76103	#C0C0C0	FALSE	screen4wk_screen5wk_tbda1_kabx2	kabx2
kabx2:BRD-A24397426-001-12-0:25.000000uM	BRD-A24397426	BRD-A24397426-001-12-0	25	25.000000uM	TB18.5	-5.7596	#C0C0C0	FALSE	screen4wk_screen5wk_tbda1_kabx2	kabx2
kabx2:BRD-A24397426-001-12-0:50.000000uM	BRD-A24397426	BRD-A24397426-001-12-0	50	50.000000uM	TB18.5	-4.99036	#C0C0C0	FALSE	screen4wk_screen5wk_tbda1_kabx2	kabx2
kabx2:BRD-A24397426-001-12-0:0.097500uM	BRD-A24397426	BRD-A24397426-001-12-0	0.0975	0.097500uM	TB39.8	-0.0241367	#C0C0C0	FALSE	screen4wk_screen5wk_tbda1_kabx2	kabx2
kabx2:BRD-A24397426-001-12-0:0.195500uM	BRD-A24397426	BRD-A24397426-001-12-0	0.1955	0.195500uM	TB39.8	0.406435	#C0C0C0	FALSE	screen4wk_screen5wk_tbda1_kabx2	kabx2
kabx2:BRD-A24397426-001-12-0:0.390500uM	BRD-A24397426	BRD-A24397426-001-12-0	0.3905	0.390500uM	TB39.8	-0.47775	#C0C0C0	FALSE	screen4wk_screen5wk_tbda1_kabx2	kabx2
kabx2:BRD-A24397426-001-12-0:0.781250uM	BRD-A24397426	BRD-A24397426-001-12-0	0.78125	0.781250uM	TB39.8	-0.871755	#C0C0C0	FALSE	screen4wk_screen5wk_tbda1_kabx2	kabx2
kabx2:BRD-A24397426-001-12-0:1.562500uM	BRD-A24397426	BRD-A24397426-001-12-0	1.5625	1.562500uM	TB39.8	-2.73172	#C0C0C0	FALSE	screen4wk_screen5wk_tbda1_kabx2	kabx2
kabx2:BRD-A24397426-001-12-0:3.125000uM	BRD-A24397426	BRD-A24397426-001-12-0	3.125	3.125000uM	TB39.8	-4.56407	#C0C0C0	FALSE	screen4wk_screen5wk_tbda1_kabx2	kabx2
kabx2:BRD-A24397426-001-12-0:6.250000uM	BRD-A24397426	BRD-A24397426-001-12-0	6.25	6.250000uM	TB39.8	-4.99426	#C0C0C0	FALSE	screen4wk_screen5wk_tbda1_kabx2	kabx2
kabx2:BRD-A24397426-001-12-0:12.500000uM	BRD-A24397426	BRD-A24397426-001-12-0	12.5	12.500000uM	TB39.8	-4.88077	#C0C0C0	FALSE	screen4wk_screen5wk_tbda1_kabx2	kabx2
kabx2:BRD-A24397426-001-12-0:25.000000uM	BRD-A24397426	BRD-A24397426-001-12-0	25	25.000000uM	TB39.8	-5.45231	#C0C0C0	FALSE	screen4wk_screen5wk_tbda1_kabx2	kabx2
kabx2:BRD-A24397426-001-12-0:50.000000uM	BRD-A24397426	BRD-A24397426-001-12-0	50	50.000000uM	TB39.8	-5.5885	#C0C0C0	FALSE	screen4wk_screen5wk_tbda1_kabx2	kabx2
kabx2:BRD-A24397426-001-12-0:0.097500uM	BRD-A24397426	BRD-A24397426-001-12-0	0.0975	0.097500uM	accA2	1.76907	#C0C0C0	FALSE	screen4wk_screen5wk_tbda1_kabx2	kabx2
kabx2:BRD-A24397426-001-12-0:0.195500uM	BRD-A24397426	BRD-A24397426-001-12-0	0.1955	0.195500uM	accA2	0.730478	#C0C0C0	FALSE	screen4wk_screen5wk_tbda1_kabx2	kabx2
kabx2:BRD-A24397426-001-12-0:0.390500uM	BRD-A24397426	BRD-A24397426-001-12-0	0.3905	0.390500uM	accA2	0.691689	#C0C0C0	FALSE	screen4wk_screen5wk_tbda1_kabx2	kabx2
kabx2:BRD-A24397426-001-12-0:0.781250uM	BRD-A24397426	BRD-A24397426-001-12-0	0.78125	0.781250uM	accA2	1.30788	#C0C0C0	FALSE	screen4wk_screen5wk_tbda1_kabx2	kabx2
kabx2:BRD-A24397426-001-12-0:1.562500uM	BRD-A24397426	BRD-A24397426-001-12-0	1.5625	1.562500uM	accA2	-3.39728	#C0C0C0	FALSE	screen4wk_screen5wk_tbda1_kabx2	kabx2
kabx2:BRD-A24397426-001-12-0:3.125000uM	BRD-A24397426	BRD-A24397426-001-12-0	3.125	3.125000uM	accA2	-3.71941	#C0C0C0	FALSE	screen4wk_screen5wk_tbda1_kabx2	kabx2
kabx2:BRD-A24397426-001-12-0:6.250000uM	BRD-A24397426	BRD-A24397426-001-12-0	6.25	6.250000uM	accA2	-4.9726	#C0C0C0	FALSE	screen4wk_screen5wk_tbda1_kabx2	kabx2
kabx2:BRD-A24397426-001-12-0:12.500000uM	BRD-A24397426	BRD-A24397426-001-12-0	12.5	12.500000uM	accA2	-4.7985	#C0C0C0	FALSE	screen4wk_screen5wk_tbda1_kabx2	kabx2
kabx2:BRD-A24397426-001-12-0:25.000000uM	BRD-A24397426	BRD-A24397426-001-12-0	25	25.000000uM	accA2	-5.57954	#C0C0C0	FALSE	screen4wk_screen5wk_tbda1_kabx2	kabx2
kabx2:BRD-A24397426-001-12-0:50.000000uM	BRD-A24397426	BRD-A24397426-001-12-0	50	50.000000uM	accA2	-4.42823	#C0C0C0	FALSE	screen4wk_screen5wk_tbda1_kabx2	kabx2
kabx2:BRD-A24397426-001-12-0:0.097500uM	BRD-A24397426	BRD-A24397426-001-12-0	0.0975	0.097500uM	accD2	0.541809	#C0C0C0	FALSE	screen4wk_screen5wk_tbda1_kabx2	kabx2
kabx2:BRD-A24397426-001-12-0:0.195500uM	BRD-A24397426	BRD-A24397426-001-12-0	0.1955	0.195500uM	accD2	0.73018	#C0C0C0	FALSE	screen4wk_screen5wk_tbda1_kabx2	kabx2
kabx2:BRD-A24397426-001-12-0:0.390500uM	BRD-A24397426	BRD-A24397426-001-12-0	0.3905	0.390500uM	accD2	0.942925	#C0C0C0	FALSE	screen4wk_screen5wk_tbda1_kabx2	kabx2
kabx2:BRD-A24397426-001-12-0:0.781250uM	BRD-A24397426	BRD-A24397426-001-12-0	0.78125	0.781250uM	accD2	1.77034	#C0C0C0	FALSE	screen4wk_screen5wk_tbda1_kabx2	kabx2
kabx2:BRD-A24397426-001-12-0:1.562500uM	BRD-A24397426	BRD-A24397426-001-12-0	1.5625	1.562500uM	accD2	-2.94111	#C0C0C0	FALSE	screen4wk_screen5wk_tbda1_kabx2	kabx2
kabx2:BRD-A24397426-001-12-0:3.125000uM	BRD-A24397426	BRD-A24397426-001-12-0	3.125	3.125000uM	accD2	-5.34002	#C0C0C0	FALSE	screen4wk_screen5wk_tbda1_kabx2	kabx2
kabx2:BRD-A24397426-001-12-0:6.250000uM	BRD-A24397426	BRD-A24397426-001-12-0	6.25	6.250000uM	accD2	-4.96546	#C0C0C0	FALSE	screen4wk_screen5wk_tbda1_kabx2	kabx2
kabx2:BRD-A24397426-001-12-0:12.500000uM	BRD-A24397426	BRD-A24397426-001-12-0	12.5	12.500000uM	accD2	-4.45126	#C0C0C0	FALSE	screen4wk_screen5wk_tbda1_kabx2	kabx2
kabx2:BRD-A24397426-001-12-0:25.000000uM	BRD-A24397426	BRD-A24397426-001-12-0	25	25.000000uM	accD2	-5.70505	#C0C0C0	FALSE	screen4wk_screen5wk_tbda1_kabx2	kabx2
kabx2:BRD-A24397426-001-12-0:50.000000uM	BRD-A24397426	BRD-A24397426-001-12-0	50	50.000000uM	accD2	-4.97428	#C0C0C0	FALSE	screen4wk_screen5wk_tbda1_kabx2	kabx2
kabx2:BRD-A24397426-001-12-0:0.097500uM	BRD-A24397426	BRD-A24397426-001-12-0	0.0975	0.097500uM	aceE	0.972449	#C0C0C0	FALSE	screen4wk_screen5wk_tbda1_kabx2	kabx2
kabx2:BRD-A24397426-001-12-0:0.195500uM	BRD-A24397426	BRD-A24397426-001-12-0	0.1955	0.195500uM	aceE	2.69899	#C0C0C0	FALSE	screen4wk_screen5wk_tbda1_kabx2	kabx2
kabx2:BRD-A24397426-001-12-0:0.390500uM	BRD-A24397426	BRD-A24397426-001-12-0	0.3905	0.390500uM	aceE	0.746807	#C0C0C0	FALSE	screen4wk_screen5wk_tbda1_kabx2	kabx2
kabx2:BRD-A24397426-001-12-0:0.781250uM	BRD-A24397426	BRD-A24397426-001-12-0	0.78125	0.781250uM	aceE	2.57073	#C0C0C0	FALSE	screen4wk_screen5wk_tbda1_kabx2	kabx2
kabx2:BRD-A24397426-001-12-0:1.562500uM	BRD-A24397426	BRD-A24397426-001-12-0	1.5625	1.562500uM	aceE	-3.55815	#C0C0C0	FALSE	screen4wk_screen5wk_tbda1_kabx2	kabx2
kabx2:BRD-A24397426-001-12-0:3.125000uM	BRD-A24397426	BRD-A24397426-001-12-0	3.125	3.125000uM	aceE	-4.05073	#C0C0C0	FALSE	screen4wk_screen5wk_tbda1_kabx2	kabx2
kabx2:BRD-A24397426-001-12-0:6.250000uM	BRD-A24397426	BRD-A24397426-001-12-0	6.25	6.250000uM	aceE	-3.66556	#C0C0C0	FALSE	screen4wk_screen5wk_tbda1_kabx2	kabx2
kabx2:BRD-A24397426-001-12-0:12.500000uM	BRD-A24397426	BRD-A24397426-001-12-0	12.5	12.500000uM	aceE	-4.25295	#C0C0C0	FALSE	screen4wk_screen5wk_tbda1_kabx2	kabx2
kabx2:BRD-A24397426-001-12-0:25.000000uM	BRD-A24397426	BRD-A24397426-001-12-0	25	25.000000uM	aceE	-4.81681	#C0C0C0	FALSE	screen4wk_screen5wk_tbda1_kabx2	kabx2
kabx2:BRD-A24397426-001-12-0:50.000000uM	BRD-A24397426	BRD-A24397426-001-12-0	50	50.000000uM	aceE	-4.7985	#C0C0C0	FALSE	screen4wk_screen5wk_tbda1_kabx2	kabx2
kabx2:BRD-A24397426-001-12-0:0.097500uM	BRD-A24397426	BRD-A24397426-001-12-0	0.0975	0.097500uM	acn	0.429237	#C0C0C0	FALSE	screen4wk_screen5wk_tbda1_kabx2	kabx2
kabx2:BRD-A24397426-001-12-0:0.195500uM	BRD-A24397426	BRD-A24397426-001-12-0	0.1955	0.195500uM	acn	0.993158	#C0C0C0	FALSE	screen4wk_screen5wk_tbda1_kabx2	kabx2
kabx2:BRD-A24397426-001-12-0:0.390500uM	BRD-A24397426	BRD-A24397426-001-12-0	0.3905	0.390500uM	acn	-0.0421967	#C0C0C0	FALSE	screen4wk_screen5wk_tbda1_kabx2	kabx2
kabx2:BRD-A24397426-001-12-0:0.781250uM	BRD-A24397426	BRD-A24397426-001-12-0	0.78125	0.781250uM	acn	1.71513	#C0C0C0	FALSE	screen4wk_screen5wk_tbda1_kabx2	kabx2
kabx2:BRD-A24397426-001-12-0:1.562500uM	BRD-A24397426	BRD-A24397426-001-12-0	1.5625	1.562500uM	acn	-0.997167	#C0C0C0	FALSE	screen4wk_screen5wk_tbda1_kabx2	kabx2
kabx2:BRD-A24397426-001-12-0:3.125000uM	BRD-A24397426	BRD-A24397426-001-12-0	3.125	3.125000uM	acn	-4.15128	#C0C0C0	FALSE	screen4wk_screen5wk_tbda1_kabx2	kabx2
kabx2:BRD-A24397426-001-12-0:6.250000uM	BRD-A24397426	BRD-A24397426-001-12-0	6.25	6.250000uM	acn	-5.4386	#C0C0C0	FALSE	screen4wk_screen5wk_tbda1_kabx2	kabx2
kabx2:BRD-A24397426-001-12-0:12.500000uM	BRD-A24397426	BRD-A24397426-001-12-0	12.5	12.500000uM	acn	-5.19308	#C0C0C0	FALSE	screen4wk_screen5wk_tbda1_kabx2	kabx2
kabx2:BRD-A24397426-001-12-0:25.000000uM	BRD-A24397426	BRD-A24397426-001-12-0	25	25.000000uM	acn	-5.13501	#C0C0C0	FALSE	screen4wk_screen5wk_tbda1_kabx2	kabx2
kabx2:BRD-A24397426-001-12-0:50.000000uM	BRD-A24397426	BRD-A24397426-001-12-0	50	50.000000uM	acn	-5.37713	#C0C0C0	FALSE	screen4wk_screen5wk_tbda1_kabx2	kabx2
kabx2:BRD-A24397426-001-12-0:0.097500uM	BRD-A24397426	BRD-A24397426-001-12-0	0.0975	0.097500uM	acpM	-0.0145071	#C0C0C0	FALSE	screen4wk_screen5wk_tbda1_kabx2	kabx2
kabx2:BRD-A24397426-001-12-0:0.195500uM	BRD-A24397426	BRD-A24397426-001-12-0	0.1955	0.195500uM	acpM	0.27385	#C0C0C0	FALSE	screen4wk_screen5wk_tbda1_kabx2	kabx2
kabx2:BRD-A24397426-001-12-0:0.390500uM	BRD-A24397426	BRD-A24397426-001-12-0	0.3905	0.390500uM	acpM	-0.78481	#C0C0C0	FALSE	screen4wk_screen5wk_tbda1_kabx2	kabx2
kabx2:BRD-A24397426-001-12-0:0.781250uM	BRD-A24397426	BRD-A24397426-001-12-0	0.78125	0.781250uM	acpM	-1.92667	#C0C0C0	FALSE	screen4wk_screen5wk_tbda1_kabx2	kabx2
kabx2:BRD-A24397426-001-12-0:1.562500uM	BRD-A24397426	BRD-A24397426-001-12-0	1.5625	1.562500uM	acpM	-4.47683	#C0C0C0	FALSE	screen4wk_screen5wk_tbda1_kabx2	kabx2
kabx2:BRD-A24397426-001-12-0:3.125000uM	BRD-A24397426	BRD-A24397426-001-12-0	3.125	3.125000uM	acpM	-5.7717	#C0C0C0	FALSE	screen4wk_screen5wk_tbda1_kabx2	kabx2
kabx2:BRD-A24397426-001-12-0:6.250000uM	BRD-A24397426	BRD-A24397426-001-12-0	6.25	6.250000uM	acpM	-5.0673	#C0C0C0	FALSE	screen4wk_screen5wk_tbda1_kabx2	kabx2
kabx2:BRD-A24397426-001-12-0:12.500000uM	BRD-A24397426	BRD-A24397426-001-12-0	12.5	12.500000uM	acpM	-5.46057	#C0C0C0	FALSE	screen4wk_screen5wk_tbda1_kabx2	kabx2
kabx2:BRD-A24397426-001-12-0:25.000000uM	BRD-A24397426	BRD-A24397426-001-12-0	25	25.000000uM	acpM	-5.4791	#C0C0C0	FALSE	screen4wk_screen5wk_tbda1_kabx2	kabx2
kabx2:BRD-A24397426-001-12-0:50.000000uM	BRD-A24397426	BRD-A24397426-001-12-0	50	50.000000uM	acpM	-5.91388	#C0C0C0	FALSE	screen4wk_screen5wk_tbda1_kabx2	kabx2
kabx2:BRD-A24397426-001-12-0:0.097500uM	BRD-A24397426	BRD-A24397426-001-12-0	0.0975	0.097500uM	adk	2.36766	#C0C0C0	FALSE	screen4wk_screen5wk_tbda1_kabx2	kabx2
kabx2:BRD-A24397426-001-12-0:0.195500uM	BRD-A24397426	BRD-A24397426-001-12-0	0.1955	0.195500uM	adk	1.75842	#C0C0C0	FALSE	screen4wk_screen5wk_tbda1_kabx2	kabx2
kabx2:BRD-A24397426-001-12-0:0.390500uM	BRD-A24397426	BRD-A24397426-001-12-0	0.3905	0.390500uM	adk	1.46756	#C0C0C0	FALSE	screen4wk_screen5wk_tbda1_kabx2	kabx2
kabx2:BRD-A24397426-001-12-0:0.781250uM	BRD-A24397426	BRD-A24397426-001-12-0	0.78125	0.781250uM	adk	1.86972	#C0C0C0	FALSE	screen4wk_screen5wk_tbda1_kabx2	kabx2
kabx2:BRD-A24397426-001-12-0:1.562500uM	BRD-A24397426	BRD-A24397426-001-12-0	1.5625	1.562500uM	adk	-2.74024	#C0C0C0	FALSE	screen4wk_screen5wk_tbda1_kabx2	kabx2
kabx2:BRD-A24397426-001-12-0:3.125000uM	BRD-A24397426	BRD-A24397426-001-12-0	3.125	3.125000uM	adk	-4.23287	#C0C0C0	FALSE	screen4wk_screen5wk_tbda1_kabx2	kabx2
kabx2:BRD-A24397426-001-12-0:6.250000uM	BRD-A24397426	BRD-A24397426-001-12-0	6.25	6.250000uM	adk	-5.02289	#C0C0C0	FALSE	screen4wk_screen5wk_tbda1_kabx2	kabx2
kabx2:BRD-A24397426-001-12-0:12.500000uM	BRD-A24397426	BRD-A24397426-001-12-0	12.5	12.500000uM	adk	-4.67817	#C0C0C0	FALSE	screen4wk_screen5wk_tbda1_kabx2	kabx2
kabx2:BRD-A24397426-001-12-0:25.000000uM	BRD-A24397426	BRD-A24397426-001-12-0	25	25.000000uM	adk	-5.46057	#C0C0C0	FALSE	screen4wk_screen5wk_tbda1_kabx2	kabx2
kabx2:BRD-A24397426-001-12-0:50.000000uM	BRD-A24397426	BRD-A24397426-001-12-0	50	50.000000uM	adk	-5.67633	#C0C0C0	FALSE	screen4wk_screen5wk_tbda1_kabx2	kabx2
kabx2:BRD-A24397426-001-12-0:0.097500uM	BRD-A24397426	BRD-A24397426-001-12-0	0.0975	0.097500uM	adoK	0.689431	#C0C0C0	FALSE	screen4wk_screen5wk_tbda1_kabx2	kabx2
kabx2:BRD-A24397426-001-12-0:0.195500uM	BRD-A24397426	BRD-A24397426-001-12-0	0.1955	0.195500uM	adoK	1.4192	#C0C0C0	FALSE	screen4wk_screen5wk_tbda1_kabx2	kabx2
kabx2:BRD-A24397426-001-12-0:0.390500uM	BRD-A24397426	BRD-A24397426-001-12-0	0.3905	0.390500uM	adoK	1.4461	#C0C0C0	FALSE	screen4wk_screen5wk_tbda1_kabx2	kabx2
kabx2:BRD-A24397426-001-12-0:0.781250uM	BRD-A24397426	BRD-A24397426-001-12-0	0.78125	0.781250uM	adoK	1.84823	#C0C0C0	FALSE	screen4wk_screen5wk_tbda1_kabx2	kabx2
kabx2:BRD-A24397426-001-12-0:1.562500uM	BRD-A24397426	BRD-A24397426-001-12-0	1.5625	1.562500uM	adoK	-3.18526	#C0C0C0	FALSE	screen4wk_screen5wk_tbda1_kabx2	kabx2
kabx2:BRD-A24397426-001-12-0:3.125000uM	BRD-A24397426	BRD-A24397426-001-12-0	3.125	3.125000uM	adoK	-5.2889	#C0C0C0	FALSE	screen4wk_screen5wk_tbda1_kabx2	kabx2
kabx2:BRD-A24397426-001-12-0:6.250000uM	BRD-A24397426	BRD-A24397426-001-12-0	6.25	6.250000uM	adoK	-4.92682	#C0C0C0	FALSE	screen4wk_screen5wk_tbda1_kabx2	kabx2
kabx2:BRD-A24397426-001-12-0:12.500000uM	BRD-A24397426	BRD-A24397426-001-12-0	12.5	12.500000uM	adoK	-5.67633	#C0C0C0	FALSE	screen4wk_screen5wk_tbda1_kabx2	kabx2
kabx2:BRD-A24397426-001-12-0:25.000000uM	BRD-A24397426	BRD-A24397426-001-12-0	25	25.000000uM	adoK	-5.73427	#C0C0C0	FALSE	screen4wk_screen5wk_tbda1_kabx2	kabx2
kabx2:BRD-A24397426-001-12-0:50.000000uM	BRD-A24397426	BRD-A24397426-001-12-0	50	50.000000uM	adoK	-4.6636	#C0C0C0	FALSE	screen4wk_screen5wk_tbda1_kabx2	kabx2
kabx2:BRD-A24397426-001-12-0:0.097500uM	BRD-A24397426	BRD-A24397426-001-12-0	0.0975	0.097500uM	aftD	0.876704	#C0C0C0	FALSE	screen4wk_screen5wk_tbda1_kabx2	kabx2
kabx2:BRD-A24397426-001-12-0:0.195500uM	BRD-A24397426	BRD-A24397426-001-12-0	0.1955	0.195500uM	aftD	0.980871	#C0C0C0	FALSE	screen4wk_screen5wk_tbda1_kabx2	kabx2
kabx2:BRD-A24397426-001-12-0:0.390500uM	BRD-A24397426	BRD-A24397426-001-12-0	0.3905	0.390500uM	aftD	1.93009	#C0C0C0	FALSE	screen4wk_screen5wk_tbda1_kabx2	kabx2
kabx2:BRD-A24397426-001-12-0:0.781250uM	BRD-A24397426	BRD-A24397426-001-12-0	0.78125	0.781250uM	aftD	2.04187	#C0C0C0	FALSE	screen4wk_screen5wk_tbda1_kabx2	kabx2
kabx2:BRD-A24397426-001-12-0:1.562500uM	BRD-A24397426	BRD-A24397426-001-12-0	1.5625	1.562500uM	aftD	-2.86517	#C0C0C0	FALSE	screen4wk_screen5wk_tbda1_kabx2	kabx2
kabx2:BRD-A24397426-001-12-0:3.125000uM	BRD-A24397426	BRD-A24397426-001-12-0	3.125	3.125000uM	aftD	-3.60672	#C0C0C0	FALSE	screen4wk_screen5wk_tbda1_kabx2	kabx2
kabx2:BRD-A24397426-001-12-0:6.250000uM	BRD-A24397426	BRD-A24397426-001-12-0	6.25	6.250000uM	aftD	-5.865	#C0C0C0	FALSE	screen4wk_screen5wk_tbda1_kabx2	kabx2
kabx2:BRD-A24397426-001-12-0:12.500000uM	BRD-A24397426	BRD-A24397426-001-12-0	12.5	12.500000uM	aftD	-4.77138	#C0C0C0	FALSE	screen4wk_screen5wk_tbda1_kabx2	kabx2
kabx2:BRD-A24397426-001-12-0:25.000000uM	BRD-A24397426	BRD-A24397426-001-12-0	25	25.000000uM	aftD	-5.31478	#C0C0C0	FALSE	screen4wk_screen5wk_tbda1_kabx2	kabx2
kabx2:BRD-A24397426-001-12-0:50.000000uM	BRD-A24397426	BRD-A24397426-001-12-0	50	50.000000uM	aftD	-6.19403	#C0C0C0	FALSE	screen4wk_screen5wk_tbda1_kabx2	kabx2
kabx2:BRD-A24397426-001-12-0:0.097500uM	BRD-A24397426	BRD-A24397426-001-12-0	0.0975	0.097500uM	alr	0.667009	#C0C0C0	FALSE	screen4wk_screen5wk_tbda1_kabx2	kabx2
kabx2:BRD-A24397426-001-12-0:0.195500uM	BRD-A24397426	BRD-A24397426-001-12-0	0.1955	0.195500uM	alr	0.100057	#C0C0C0	FALSE	screen4wk_screen5wk_tbda1_kabx2	kabx2
kabx2:BRD-A24397426-001-12-0:0.390500uM	BRD-A24397426	BRD-A24397426-001-12-0	0.3905	0.390500uM	alr	-0.839419	#C0C0C0	FALSE	screen4wk_screen5wk_tbda1_kabx2	kabx2
kabx2:BRD-A24397426-001-12-0:0.781250uM	BRD-A24397426	BRD-A24397426-001-12-0	0.78125	0.781250uM	alr	0.485256	#C0C0C0	FALSE	screen4wk_screen5wk_tbda1_kabx2	kabx2
kabx2:BRD-A24397426-001-12-0:1.562500uM	BRD-A24397426	BRD-A24397426-001-12-0	1.5625	1.562500uM	alr	-2.92835	#C0C0C0	FALSE	screen4wk_screen5wk_tbda1_kabx2	kabx2
kabx2:BRD-A24397426-001-12-0:3.125000uM	BRD-A24397426	BRD-A24397426-001-12-0	3.125	3.125000uM	alr	-4.12729	#C0C0C0	FALSE	screen4wk_screen5wk_tbda1_kabx2	kabx2
kabx2:BRD-A24397426-001-12-0:6.250000uM	BRD-A24397426	BRD-A24397426-001-12-0	6.25	6.250000uM	alr	-5.26747	#C0C0C0	FALSE	screen4wk_screen5wk_tbda1_kabx2	kabx2
kabx2:BRD-A24397426-001-12-0:12.500000uM	BRD-A24397426	BRD-A24397426-001-12-0	12.5	12.500000uM	alr	-4.8964	#C0C0C0	FALSE	screen4wk_screen5wk_tbda1_kabx2	kabx2
kabx2:BRD-A24397426-001-12-0:25.000000uM	BRD-A24397426	BRD-A24397426-001-12-0	25	25.000000uM	alr	-5.42283	#C0C0C0	FALSE	screen4wk_screen5wk_tbda1_kabx2	kabx2
kabx2:BRD-A24397426-001-12-0:50.000000uM	BRD-A24397426	BRD-A24397426-001-12-0	50	50.000000uM	alr	-5.00534	#C0C0C0	FALSE	screen4wk_screen5wk_tbda1_kabx2	kabx2
kabx2:BRD-A24397426-001-12-0:0.097500uM	BRD-A24397426	BRD-A24397426-001-12-0	0.0975	0.097500uM	argB	0.990722	#C0C0C0	FALSE	screen4wk_screen5wk_tbda1_kabx2	kabx2
kabx2:BRD-A24397426-001-12-0:0.195500uM	BRD-A24397426	BRD-A24397426-001-12-0	0.1955	0.195500uM	argB	1.4508	#C0C0C0	FALSE	screen4wk_screen5wk_tbda1_kabx2	kabx2
kabx2:BRD-A24397426-001-12-0:0.390500uM	BRD-A24397426	BRD-A24397426-001-12-0	0.3905	0.390500uM	argB	1.15598	#C0C0C0	FALSE	screen4wk_screen5wk_tbda1_kabx2	kabx2
kabx2:BRD-A24397426-001-12-0:0.781250uM	BRD-A24397426	BRD-A24397426-001-12-0	0.78125	0.781250uM	argB	1.88255	#C0C0C0	FALSE	screen4wk_screen5wk_tbda1_kabx2	kabx2
kabx2:BRD-A24397426-001-12-0:1.562500uM	BRD-A24397426	BRD-A24397426-001-12-0	1.5625	1.562500uM	argB	-3.62979	#C0C0C0	FALSE	screen4wk_screen5wk_tbda1_kabx2	kabx2
kabx2:BRD-A24397426-001-12-0:3.125000uM	BRD-A24397426	BRD-A24397426-001-12-0	3.125	3.125000uM	argB	-5.4386	#C0C0C0	FALSE	screen4wk_screen5wk_tbda1_kabx2	kabx2
kabx2:BRD-A24397426-001-12-0:6.250000uM	BRD-A24397426	BRD-A24397426-001-12-0	6.25	6.250000uM	argB	-5.83711	#C0C0C0	FALSE	screen4wk_screen5wk_tbda1_kabx2	kabx2
kabx2:BRD-A24397426-001-12-0:12.500000uM	BRD-A24397426	BRD-A24397426-001-12-0	12.5	12.500000uM	argB	-4.85723	#C0C0C0	FALSE	screen4wk_screen5wk_tbda1_kabx2	kabx2
kabx2:BRD-A24397426-001-12-0:25.000000uM	BRD-A24397426	BRD-A24397426-001-12-0	25	25.000000uM	argB	-5.07153	#C0C0C0	FALSE	screen4wk_screen5wk_tbda1_kabx2	kabx2
kabx2:BRD-A24397426-001-12-0:50.000000uM	BRD-A24397426	BRD-A24397426-001-12-0	50	50.000000uM	argB	-4.09012	#C0C0C0	FALSE	screen4wk_screen5wk_tbda1_kabx2	kabx2
kabx2:BRD-A24397426-001-12-0:0.097500uM	BRD-A24397426	BRD-A24397426-001-12-0	0.0975	0.097500uM	argD	0.555241	#C0C0C0	FALSE	screen4wk_screen5wk_tbda1_kabx2	kabx2
kabx2:BRD-A24397426-001-12-0:0.195500uM	BRD-A24397426	BRD-A24397426-001-12-0	0.1955	0.195500uM	argD	1.12994	#C0C0C0	FALSE	screen4wk_screen5wk_tbda1_kabx2	kabx2
kabx2:BRD-A24397426-001-12-0:0.390500uM	BRD-A24397426	BRD-A24397426-001-12-0	0.3905	0.390500uM	argD	1.29539	#C0C0C0	FALSE	screen4wk_screen5wk_tbda1_kabx2	kabx2
kabx2:BRD-A24397426-001-12-0:0.781250uM	BRD-A24397426	BRD-A24397426-001-12-0	0.78125	0.781250uM	argD	1.92262	#C0C0C0	FALSE	screen4wk_screen5wk_tbda1_kabx2	kabx2
kabx2:BRD-A24397426-001-12-0:1.562500uM	BRD-A24397426	BRD-A24397426-001-12-0	1.5625	1.562500uM	argD	-0.165818	#C0C0C0	FALSE	screen4wk_screen5wk_tbda1_kabx2	kabx2
kabx2:BRD-A24397426-001-12-0:3.125000uM	BRD-A24397426	BRD-A24397426-001-12-0	3.125	3.125000uM	argD	-3.70047	#C0C0C0	FALSE	screen4wk_screen5wk_tbda1_kabx2	kabx2
kabx2:BRD-A24397426-001-12-0:6.250000uM	BRD-A24397426	BRD-A24397426-001-12-0	6.25	6.250000uM	argD	-5.16664	#C0C0C0	FALSE	screen4wk_screen5wk_tbda1_kabx2	kabx2
kabx2:BRD-A24397426-001-12-0:12.500000uM	BRD-A24397426	BRD-A24397426-001-12-0	12.5	12.500000uM	argD	-4.72616	#C0C0C0	FALSE	screen4wk_screen5wk_tbda1_kabx2	kabx2
kabx2:BRD-A24397426-001-12-0:25.000000uM	BRD-A24397426	BRD-A24397426-001-12-0	25	25.000000uM	argD	-4.91398	#C0C0C0	FALSE	screen4wk_screen5wk_tbda1_kabx2	kabx2
kabx2:BRD-A24397426-001-12-0:50.000000uM	BRD-A24397426	BRD-A24397426-001-12-0	50	50.000000uM	argD	-4.63855	#C0C0C0	FALSE	screen4wk_screen5wk_tbda1_kabx2	kabx2
kabx2:BRD-A24397426-001-12-0:0.097500uM	BRD-A24397426	BRD-A24397426-001-12-0	0.0975	0.097500uM	argF	0.0443868	#C0C0C0	FALSE	screen4wk_screen5wk_tbda1_kabx2	kabx2
kabx2:BRD-A24397426-001-12-0:0.195500uM	BRD-A24397426	BRD-A24397426-001-12-0	0.1955	0.195500uM	argF	1.31691	#C0C0C0	FALSE	screen4wk_screen5wk_tbda1_kabx2	kabx2
kabx2:BRD-A24397426-001-12-0:0.390500uM	BRD-A24397426	BRD-A24397426-001-12-0	0.3905	0.390500uM	argF	1.18455	#C0C0C0	FALSE	screen4wk_screen5wk_tbda1_kabx2	kabx2
kabx2:BRD-A24397426-001-12-0:0.781250uM	BRD-A24397426	BRD-A24397426-001-12-0	0.78125	0.781250uM	argF	2.69457	#C0C0C0	FALSE	screen4wk_screen5wk_tbda1_kabx2	kabx2
kabx2:BRD-A24397426-001-12-0:1.562500uM	BRD-A24397426	BRD-A24397426-001-12-0	1.5625	1.562500uM	argF	-2.23951	#C0C0C0	FALSE	screen4wk_screen5wk_tbda1_kabx2	kabx2
kabx2:BRD-A24397426-001-12-0:3.125000uM	BRD-A24397426	BRD-A24397426-001-12-0	3.125	3.125000uM	argF	-4.11336	#C0C0C0	FALSE	screen4wk_screen5wk_tbda1_kabx2	kabx2
kabx2:BRD-A24397426-001-12-0:6.250000uM	BRD-A24397426	BRD-A24397426-001-12-0	6.25	6.250000uM	argF	-5.88057	#C0C0C0	FALSE	screen4wk_screen5wk_tbda1_kabx2	kabx2
kabx2:BRD-A24397426-001-12-0:12.500000uM	BRD-A24397426	BRD-A24397426-001-12-0	12.5	12.500000uM	argF	-4.72067	#C0C0C0	FALSE	screen4wk_screen5wk_tbda1_kabx2	kabx2
kabx2:BRD-A24397426-001-12-0:25.000000uM	BRD-A24397426	BRD-A24397426-001-12-0	25	25.000000uM	argF	-5.4791	#C0C0C0	FALSE	screen4wk_screen5wk_tbda1_kabx2	kabx2
kabx2:BRD-A24397426-001-12-0:50.000000uM	BRD-A24397426	BRD-A24397426-001-12-0	50	50.000000uM	argF	-5.27196	#C0C0C0	FALSE	screen4wk_screen5wk_tbda1_kabx2	kabx2
kabx2:BRD-A24397426-001-12-0:0.097500uM	BRD-A24397426	BRD-A24397426-001-12-0	0.0975	0.097500uM	argJ	1.55745	#C0C0C0	FALSE	screen4wk_screen5wk_tbda1_kabx2	kabx2
kabx2:BRD-A24397426-001-12-0:0.195500uM	BRD-A24397426	BRD-A24397426-001-12-0	0.1955	0.195500uM	argJ	0.787494	#C0C0C0	FALSE	screen4wk_screen5wk_tbda1_kabx2	kabx2
kabx2:BRD-A24397426-001-12-0:0.390500uM	BRD-A24397426	BRD-A24397426-001-12-0	0.3905	0.390500uM	argJ	1.07733	#C0C0C0	FALSE	screen4wk_screen5wk_tbda1_kabx2	kabx2
kabx2:BRD-A24397426-001-12-0:0.781250uM	BRD-A24397426	BRD-A24397426-001-12-0	0.78125	0.781250uM	argJ	2.82228	#C0C0C0	FALSE	screen4wk_screen5wk_tbda1_kabx2	kabx2
kabx2:BRD-A24397426-001-12-0:1.562500uM	BRD-A24397426	BRD-A24397426-001-12-0	1.5625	1.562500uM	argJ	-2.51691	#C0C0C0	FALSE	screen4wk_screen5wk_tbda1_kabx2	kabx2
kabx2:BRD-A24397426-001-12-0:3.125000uM	BRD-A24397426	BRD-A24397426-001-12-0	3.125	3.125000uM	argJ	-3.75361	#C0C0C0	FALSE	screen4wk_screen5wk_tbda1_kabx2	kabx2
kabx2:BRD-A24397426-001-12-0:6.250000uM	BRD-A24397426	BRD-A24397426-001-12-0	6.25	6.250000uM	argJ	-4.85875	#C0C0C0	FALSE	screen4wk_screen5wk_tbda1_kabx2	kabx2
kabx2:BRD-A24397426-001-12-0:12.500000uM	BRD-A24397426	BRD-A24397426-001-12-0	12.5	12.500000uM	argJ	-5.4791	#C0C0C0	FALSE	screen4wk_screen5wk_tbda1_kabx2	kabx2
kabx2:BRD-A24397426-001-12-0:25.000000uM	BRD-A24397426	BRD-A24397426-001-12-0	25	25.000000uM	argJ	-5.04907	#C0C0C0	FALSE	screen4wk_screen5wk_tbda1_kabx2	kabx2
kabx2:BRD-A24397426-001-12-0:50.000000uM	BRD-A24397426	BRD-A24397426-001-12-0	50	50.000000uM	argJ	-5.20862	#C0C0C0	FALSE	screen4wk_screen5wk_tbda1_kabx2	kabx2
kabx2:BRD-A24397426-001-12-0:0.097500uM	BRD-A24397426	BRD-A24397426-001-12-0	0.0975	0.097500uM	aroE	0.217871	#C0C0C0	FALSE	screen4wk_screen5wk_tbda1_kabx2	kabx2
kabx2:BRD-A24397426-001-12-0:0.195500uM	BRD-A24397426	BRD-A24397426-001-12-0	0.1955	0.195500uM	aroE	0.605993	#C0C0C0	FALSE	screen4wk_screen5wk_tbda1_kabx2	kabx2
kabx2:BRD-A24397426-001-12-0:0.390500uM	BRD-A24397426	BRD-A24397426-001-12-0	0.3905	0.390500uM	aroE	0.942752	#C0C0C0	FALSE	screen4wk_screen5wk_tbda1_kabx2	kabx2
kabx2:BRD-A24397426-001-12-0:0.781250uM	BRD-A24397426	BRD-A24397426-001-12-0	0.78125	0.781250uM	aroE	2.39768	#C0C0C0	FALSE	screen4wk_screen5wk_tbda1_kabx2	kabx2
kabx2:BRD-A24397426-001-12-0:1.562500uM	BRD-A24397426	BRD-A24397426-001-12-0	1.5625	1.562500uM	aroE	-0.942447	#C0C0C0	FALSE	screen4wk_screen5wk_tbda1_kabx2	kabx2
kabx2:BRD-A24397426-001-12-0:3.125000uM	BRD-A24397426	BRD-A24397426-001-12-0	3.125	3.125000uM	aroE	-4.22315	#C0C0C0	FALSE	screen4wk_screen5wk_tbda1_kabx2	kabx2
kabx2:BRD-A24397426-001-12-0:6.250000uM	BRD-A24397426	BRD-A24397426-001-12-0	6.25	6.250000uM	aroE	-5.2889	#C0C0C0	FALSE	screen4wk_screen5wk_tbda1_kabx2	kabx2
kabx2:BRD-A24397426-001-12-0:12.500000uM	BRD-A24397426	BRD-A24397426-001-12-0	12.5	12.500000uM	aroE	-4.96144	#C0C0C0	FALSE	screen4wk_screen5wk_tbda1_kabx2	kabx2
kabx2:BRD-A24397426-001-12-0:25.000000uM	BRD-A24397426	BRD-A24397426-001-12-0	25	25.000000uM	aroE	-5.49845	#C0C0C0	FALSE	screen4wk_screen5wk_tbda1_kabx2	kabx2
kabx2:BRD-A24397426-001-12-0:50.000000uM	BRD-A24397426	BRD-A24397426-001-12-0	50	50.000000uM	aroE	-4.71228	#C0C0C0	FALSE	screen4wk_screen5wk_tbda1_kabx2	kabx2
kabx2:BRD-A24397426-001-12-0:0.097500uM	BRD-A24397426	BRD-A24397426-001-12-0	0.0975	0.097500uM	aroF	-0.238801	#C0C0C0	FALSE	screen4wk_screen5wk_tbda1_kabx2	kabx2
kabx2:BRD-A24397426-001-12-0:0.195500uM	BRD-A24397426	BRD-A24397426-001-12-0	0.1955	0.195500uM	aroF	0.531712	#C0C0C0	FALSE	screen4wk_screen5wk_tbda1_kabx2	kabx2
kabx2:BRD-A24397426-001-12-0:0.390500uM	BRD-A24397426	BRD-A24397426-001-12-0	0.3905	0.390500uM	aroF	0.909338	#C0C0C0	FALSE	screen4wk_screen5wk_tbda1_kabx2	kabx2
kabx2:BRD-A24397426-001-12-0:0.781250uM	BRD-A24397426	BRD-A24397426-001-12-0	0.78125	0.781250uM	aroF	2.78718	#C0C0C0	FALSE	screen4wk_screen5wk_tbda1_kabx2	kabx2
kabx2:BRD-A24397426-001-12-0:1.562500uM	BRD-A24397426	BRD-A24397426-001-12-0	1.5625	1.562500uM	aroF	-3.05032	#C0C0C0	FALSE	screen4wk_screen5wk_tbda1_kabx2	kabx2
kabx2:BRD-A24397426-001-12-0:3.125000uM	BRD-A24397426	BRD-A24397426-001-12-0	3.125	3.125000uM	aroF	-4.4932	#C0C0C0	FALSE	screen4wk_screen5wk_tbda1_kabx2	kabx2
kabx2:BRD-A24397426-001-12-0:6.250000uM	BRD-A24397426	BRD-A24397426-001-12-0	6.25	6.250000uM	aroF	-5.4791	#C0C0C0	FALSE	screen4wk_screen5wk_tbda1_kabx2	kabx2
kabx2:BRD-A24397426-001-12-0:12.500000uM	BRD-A24397426	BRD-A24397426-001-12-0	12.5	12.500000uM	aroF	-5.49845	#C0C0C0	FALSE	screen4wk_screen5wk_tbda1_kabx2	kabx2
kabx2:BRD-A24397426-001-12-0:25.000000uM	BRD-A24397426	BRD-A24397426-001-12-0	25	25.000000uM	aroF	-4.54268	#C0C0C0	FALSE	screen4wk_screen5wk_tbda1_kabx2	kabx2
kabx2:BRD-A24397426-001-12-0:50.000000uM	BRD-A24397426	BRD-A24397426-001-12-0	50	50.000000uM	aroF	-5.02289	#C0C0C0	FALSE	screen4wk_screen5wk_tbda1_kabx2	kabx2
kabx2:BRD-A24397426-001-12-0:0.097500uM	BRD-A24397426	BRD-A24397426-001-12-0	0.0975	0.097500uM	asnB	1.19659	#C0C0C0	FALSE	screen4wk_screen5wk_tbda1_kabx2	kabx2
kabx2:BRD-A24397426-001-12-0:0.195500uM	BRD-A24397426	BRD-A24397426-001-12-0	0.1955	0.195500uM	asnB	0.563239	#C0C0C0	FALSE	screen4wk_screen5wk_tbda1_kabx2	kabx2
kabx2:BRD-A24397426-001-12-0:0.390500uM	BRD-A24397426	BRD-A24397426-001-12-0	0.3905	0.390500uM	asnB	0.0558	#C0C0C0	FALSE	screen4wk_screen5wk_tbda1_kabx2	kabx2
kabx2:BRD-A24397426-001-12-0:0.781250uM	BRD-A24397426	BRD-A24397426-001-12-0	0.78125	0.781250uM	asnB	-0.371725	#C0C0C0	FALSE	screen4wk_screen5wk_tbda1_kabx2	kabx2
kabx2:BRD-A24397426-001-12-0:1.562500uM	BRD-A24397426	BRD-A24397426-001-12-0	1.5625	1.562500uM	asnB	-3.59916	#C0C0C0	FALSE	screen4wk_screen5wk_tbda1_kabx2	kabx2
kabx2:BRD-A24397426-001-12-0:3.125000uM	BRD-A24397426	BRD-A24397426-001-12-0	3.125	3.125000uM	asnB	-4.21804	#C0C0C0	FALSE	screen4wk_screen5wk_tbda1_kabx2	kabx2
kabx2:BRD-A24397426-001-12-0:6.250000uM	BRD-A24397426	BRD-A24397426-001-12-0	6.25	6.250000uM	asnB	-5.27701	#C0C0C0	FALSE	screen4wk_screen5wk_tbda1_kabx2	kabx2
kabx2:BRD-A24397426-001-12-0:12.500000uM	BRD-A24397426	BRD-A24397426-001-12-0	12.5	12.500000uM	asnB	-5.29391	#C0C0C0	FALSE	screen4wk_screen5wk_tbda1_kabx2	kabx2
kabx2:BRD-A24397426-001-12-0:25.000000uM	BRD-A24397426	BRD-A24397426-001-12-0	25	25.000000uM	asnB	-5.35228	#C0C0C0	FALSE	screen4wk_screen5wk_tbda1_kabx2	kabx2
kabx2:BRD-A24397426-001-12-0:50.000000uM	BRD-A24397426	BRD-A24397426-001-12-0	50	50.000000uM	asnB	-5.18465	#C0C0C0	FALSE	screen4wk_screen5wk_tbda1_kabx2	kabx2
kabx2:BRD-A24397426-001-12-0:0.097500uM	BRD-A24397426	BRD-A24397426-001-12-0	0.0975	0.097500uM	aspB	1.07415	#C0C0C0	FALSE	screen4wk_screen5wk_tbda1_kabx2	kabx2
kabx2:BRD-A24397426-001-12-0:0.195500uM	BRD-A24397426	BRD-A24397426-001-12-0	0.1955	0.195500uM	aspB	0.432707	#C0C0C0	FALSE	screen4wk_screen5wk_tbda1_kabx2	kabx2
kabx2:BRD-A24397426-001-12-0:0.390500uM	BRD-A24397426	BRD-A24397426-001-12-0	0.3905	0.390500uM	aspB	0.660485	#C0C0C0	FALSE	screen4wk_screen5wk_tbda1_kabx2	kabx2
kabx2:BRD-A24397426-001-12-0:0.781250uM	BRD-A24397426	BRD-A24397426-001-12-0	0.78125	0.781250uM	aspB	2.04058	#C0C0C0	FALSE	screen4wk_screen5wk_tbda1_kabx2	kabx2
kabx2:BRD-A24397426-001-12-0:1.562500uM	BRD-A24397426	BRD-A24397426-001-12-0	1.5625	1.562500uM	aspB	-2.52152	#C0C0C0	FALSE	screen4wk_screen5wk_tbda1_kabx2	kabx2
kabx2:BRD-A24397426-001-12-0:3.125000uM	BRD-A24397426	BRD-A24397426-001-12-0	3.125	3.125000uM	aspB	-3.45268	#C0C0C0	FALSE	screen4wk_screen5wk_tbda1_kabx2	kabx2
kabx2:BRD-A24397426-001-12-0:6.250000uM	BRD-A24397426	BRD-A24397426-001-12-0	6.25	6.250000uM	aspB	-5.18465	#C0C0C0	FALSE	screen4wk_screen5wk_tbda1_kabx2	kabx2
kabx2:BRD-A24397426-001-12-0:12.500000uM	BRD-A24397426	BRD-A24397426-001-12-0	12.5	12.500000uM	aspB	-5.71753	#C0C0C0	FALSE	screen4wk_screen5wk_tbda1_kabx2	kabx2
kabx2:BRD-A24397426-001-12-0:25.000000uM	BRD-A24397426	BRD-A24397426-001-12-0	25	25.000000uM	aspB	-4.83694	#C0C0C0	FALSE	screen4wk_screen5wk_tbda1_kabx2	kabx2
kabx2:BRD-A24397426-001-12-0:50.000000uM	BRD-A24397426	BRD-A24397426-001-12-0	50	50.000000uM	aspB	-6.19403	#C0C0C0	FALSE	screen4wk_screen5wk_tbda1_kabx2	kabx2
kabx2:BRD-A24397426-001-12-0:0.097500uM	BRD-A24397426	BRD-A24397426-001-12-0	0.0975	0.097500uM	aspS	1.66231	#C0C0C0	FALSE	screen4wk_screen5wk_tbda1_kabx2	kabx2
kabx2:BRD-A24397426-001-12-0:0.195500uM	BRD-A24397426	BRD-A24397426-001-12-0	0.1955	0.195500uM	aspS	1.39063	#C0C0C0	FALSE	screen4wk_screen5wk_tbda1_kabx2	kabx2
kabx2:BRD-A24397426-001-12-0:0.390500uM	BRD-A24397426	BRD-A24397426-001-12-0	0.3905	0.390500uM	aspS	1.34707	#C0C0C0	FALSE	screen4wk_screen5wk_tbda1_kabx2	kabx2
kabx2:BRD-A24397426-001-12-0:0.781250uM	BRD-A24397426	BRD-A24397426-001-12-0	0.78125	0.781250uM	aspS	2.60377	#C0C0C0	FALSE	screen4wk_screen5wk_tbda1_kabx2	kabx2
kabx2:BRD-A24397426-001-12-0:1.562500uM	BRD-A24397426	BRD-A24397426-001-12-0	1.5625	1.562500uM	aspS	-2.63132	#C0C0C0	FALSE	screen4wk_screen5wk_tbda1_kabx2	kabx2
kabx2:BRD-A24397426-001-12-0:3.125000uM	BRD-A24397426	BRD-A24397426-001-12-0	3.125	3.125000uM	aspS	-4.42444	#C0C0C0	FALSE	screen4wk_screen5wk_tbda1_kabx2	kabx2
kabx2:BRD-A24397426-001-12-0:6.250000uM	BRD-A24397426	BRD-A24397426-001-12-0	6.25	6.250000uM	aspS	-5.13501	#C0C0C0	FALSE	screen4wk_screen5wk_tbda1_kabx2	kabx2
kabx2:BRD-A24397426-001-12-0:12.500000uM	BRD-A24397426	BRD-A24397426-001-12-0	12.5	12.500000uM	aspS	-4.69215	#C0C0C0	FALSE	screen4wk_screen5wk_tbda1_kabx2	kabx2
kabx2:BRD-A24397426-001-12-0:25.000000uM	BRD-A24397426	BRD-A24397426-001-12-0	25	25.000000uM	aspS	-5.33227	#C0C0C0	FALSE	screen4wk_screen5wk_tbda1_kabx2	kabx2
kabx2:BRD-A24397426-001-12-0:50.000000uM	BRD-A24397426	BRD-A24397426-001-12-0	50	50.000000uM	aspS	-5.21669	#C0C0C0	FALSE	screen4wk_screen5wk_tbda1_kabx2	kabx2
kabx2:BRD-A24397426-001-12-0:0.097500uM	BRD-A24397426	BRD-A24397426-001-12-0	0.0975	0.097500uM	atpB	0.000451348	#C0C0C0	FALSE	screen4wk_screen5wk_tbda1_kabx2	kabx2
kabx2:BRD-A24397426-001-12-0:0.195500uM	BRD-A24397426	BRD-A24397426-001-12-0	0.1955	0.195500uM	atpB	1.20109	#C0C0C0	FALSE	screen4wk_screen5wk_tbda1_kabx2	kabx2
kabx2:BRD-A24397426-001-12-0:0.390500uM	BRD-A24397426	BRD-A24397426-001-12-0	0.3905	0.390500uM	atpB	0.876696	#C0C0C0	FALSE	screen4wk_screen5wk_tbda1_kabx2	kabx2
kabx2:BRD-A24397426-001-12-0:0.781250uM	BRD-A24397426	BRD-A24397426-001-12-0	0.78125	0.781250uM	atpB	2.04568	#C0C0C0	FALSE	screen4wk_screen5wk_tbda1_kabx2	kabx2
kabx2:BRD-A24397426-001-12-0:1.562500uM	BRD-A24397426	BRD-A24397426-001-12-0	1.5625	1.562500uM	atpB	-3.26013	#C0C0C0	FALSE	screen4wk_screen5wk_tbda1_kabx2	kabx2
kabx2:BRD-A24397426-001-12-0:3.125000uM	BRD-A24397426	BRD-A24397426-001-12-0	3.125	3.125000uM	atpB	-4.68683	#C0C0C0	FALSE	screen4wk_screen5wk_tbda1_kabx2	kabx2
kabx2:BRD-A24397426-001-12-0:6.250000uM	BRD-A24397426	BRD-A24397426-001-12-0	6.25	6.250000uM	atpB	-5.34002	#C0C0C0	FALSE	screen4wk_screen5wk_tbda1_kabx2	kabx2
kabx2:BRD-A24397426-001-12-0:12.500000uM	BRD-A24397426	BRD-A24397426-001-12-0	12.5	12.500000uM	atpB	-4.90027	#C0C0C0	FALSE	screen4wk_screen5wk_tbda1_kabx2	kabx2
kabx2:BRD-A24397426-001-12-0:25.000000uM	BRD-A24397426	BRD-A24397426-001-12-0	25	25.000000uM	atpB	-5.05852	#C0C0C0	FALSE	screen4wk_screen5wk_tbda1_kabx2	kabx2
kabx2:BRD-A24397426-001-12-0:50.000000uM	BRD-A24397426	BRD-A24397426-001-12-0	50	50.000000uM	atpB	-5.93669	#C0C0C0	FALSE	screen4wk_screen5wk_tbda1_kabx2	kabx2
kabx2:BRD-A24397426-001-12-0:0.097500uM	BRD-A24397426	BRD-A24397426-001-12-0	0.0975	0.097500uM	atpDC	-0.0429693	#C0C0C0	FALSE	screen4wk_screen5wk_tbda1_kabx2	kabx2
kabx2:BRD-A24397426-001-12-0:0.195500uM	BRD-A24397426	BRD-A24397426-001-12-0	0.1955	0.195500uM	atpDC	0.0303332	#C0C0C0	FALSE	screen4wk_screen5wk_tbda1_kabx2	kabx2
kabx2:BRD-A24397426-001-12-0:0.390500uM	BRD-A24397426	BRD-A24397426-001-12-0	0.3905	0.390500uM	atpDC	1.35309	#C0C0C0	FALSE	screen4wk_screen5wk_tbda1_kabx2	kabx2
kabx2:BRD-A24397426-001-12-0:0.781250uM	BRD-A24397426	BRD-A24397426-001-12-0	0.78125	0.781250uM	atpDC	2.07796	#C0C0C0	FALSE	screen4wk_screen5wk_tbda1_kabx2	kabx2
kabx2:BRD-A24397426-001-12-0:1.562500uM	BRD-A24397426	BRD-A24397426-001-12-0	1.5625	1.562500uM	atpDC	-3.12654	#C0C0C0	FALSE	screen4wk_screen5wk_tbda1_kabx2	kabx2
kabx2:BRD-A24397426-001-12-0:3.125000uM	BRD-A24397426	BRD-A24397426-001-12-0	3.125	3.125000uM	atpDC	-4.02881	#C0C0C0	FALSE	screen4wk_screen5wk_tbda1_kabx2	kabx2
kabx2:BRD-A24397426-001-12-0:6.250000uM	BRD-A24397426	BRD-A24397426-001-12-0	6.25	6.250000uM	atpDC	-5.36689	#C0C0C0	FALSE	screen4wk_screen5wk_tbda1_kabx2	kabx2
kabx2:BRD-A24397426-001-12-0:12.500000uM	BRD-A24397426	BRD-A24397426-001-12-0	12.5	12.500000uM	atpDC	-4.46885	#C0C0C0	FALSE	screen4wk_screen5wk_tbda1_kabx2	kabx2
kabx2:BRD-A24397426-001-12-0:25.000000uM	BRD-A24397426	BRD-A24397426-001-12-0	25	25.000000uM	atpDC	-4.72467	#C0C0C0	FALSE	screen4wk_screen5wk_tbda1_kabx2	kabx2
kabx2:BRD-A24397426-001-12-0:50.000000uM	BRD-A24397426	BRD-A24397426-001-12-0	50	50.000000uM	atpDC	-5.03849	#C0C0C0	FALSE	screen4wk_screen5wk_tbda1_kabx2	kabx2
kabx2:BRD-A24397426-001-12-0:0.097500uM	BRD-A24397426	BRD-A24397426-001-12-0	0.0975	0.097500uM	atpG	0.630355	#C0C0C0	FALSE	screen4wk_screen5wk_tbda1_kabx2	kabx2
kabx2:BRD-A24397426-001-12-0:0.195500uM	BRD-A24397426	BRD-A24397426-001-12-0	0.1955	0.195500uM	atpG	1.03413	#C0C0C0	FALSE	screen4wk_screen5wk_tbda1_kabx2	kabx2
kabx2:BRD-A24397426-001-12-0:0.390500uM	BRD-A24397426	BRD-A24397426-001-12-0	0.3905	0.390500uM	atpG	1.16913	#C0C0C0	FALSE	screen4wk_screen5wk_tbda1_kabx2	kabx2
kabx2:BRD-A24397426-001-12-0:0.781250uM	BRD-A24397426	BRD-A24397426-001-12-0	0.78125	0.781250uM	atpG	0.624604	#C0C0C0	FALSE	screen4wk_screen5wk_tbda1_kabx2	kabx2
kabx2:BRD-A24397426-001-12-0:1.562500uM	BRD-A24397426	BRD-A24397426-001-12-0	1.5625	1.562500uM	atpG	-3.05285	#C0C0C0	FALSE	screen4wk_screen5wk_tbda1_kabx2	kabx2
kabx2:BRD-A24397426-001-12-0:3.125000uM	BRD-A24397426	BRD-A24397426-001-12-0	3.125	3.125000uM	atpG	-3.60483	#C0C0C0	FALSE	screen4wk_screen5wk_tbda1_kabx2	kabx2
kabx2:BRD-A24397426-001-12-0:6.250000uM	BRD-A24397426	BRD-A24397426-001-12-0	6.25	6.250000uM	atpG	-4.85421	#C0C0C0	FALSE	screen4wk_screen5wk_tbda1_kabx2	kabx2
kabx2:BRD-A24397426-001-12-0:12.500000uM	BRD-A24397426	BRD-A24397426-001-12-0	12.5	12.500000uM	atpG	-4.70068	#C0C0C0	FALSE	screen4wk_screen5wk_tbda1_kabx2	kabx2
kabx2:BRD-A24397426-001-12-0:25.000000uM	BRD-A24397426	BRD-A24397426-001-12-0	25	25.000000uM	atpG	-5.20862	#C0C0C0	FALSE	screen4wk_screen5wk_tbda1_kabx2	kabx2
kabx2:BRD-A24397426-001-12-0:50.000000uM	BRD-A24397426	BRD-A24397426-001-12-0	50	50.000000uM	atpG	-5.15547	#C0C0C0	FALSE	screen4wk_screen5wk_tbda1_kabx2	kabx2
kabx2:BRD-A24397426-001-12-0:0.097500uM	BRD-A24397426	BRD-A24397426-001-12-0	0.0975	0.097500uM	atpH	-0.0362368	#C0C0C0	FALSE	screen4wk_screen5wk_tbda1_kabx2	kabx2
kabx2:BRD-A24397426-001-12-0:0.195500uM	BRD-A24397426	BRD-A24397426-001-12-0	0.1955	0.195500uM	atpH	0.820764	#C0C0C0	FALSE	screen4wk_screen5wk_tbda1_kabx2	kabx2
kabx2:BRD-A24397426-001-12-0:0.390500uM	BRD-A24397426	BRD-A24397426-001-12-0	0.3905	0.390500uM	atpH	0.336601	#C0C0C0	FALSE	screen4wk_screen5wk_tbda1_kabx2	kabx2
kabx2:BRD-A24397426-001-12-0:0.781250uM	BRD-A24397426	BRD-A24397426-001-12-0	0.78125	0.781250uM	atpH	2.06907	#C0C0C0	FALSE	screen4wk_screen5wk_tbda1_kabx2	kabx2
kabx2:BRD-A24397426-001-12-0:1.562500uM	BRD-A24397426	BRD-A24397426-001-12-0	1.5625	1.562500uM	atpH	-1.90021	#C0C0C0	FALSE	screen4wk_screen5wk_tbda1_kabx2	kabx2
kabx2:BRD-A24397426-001-12-0:3.125000uM	BRD-A24397426	BRD-A24397426-001-12-0	3.125	3.125000uM	atpH	-3.95686	#C0C0C0	FALSE	screen4wk_screen5wk_tbda1_kabx2	kabx2
kabx2:BRD-A24397426-001-12-0:6.250000uM	BRD-A24397426	BRD-A24397426-001-12-0	6.25	6.250000uM	atpH	-5.03618	#C0C0C0	FALSE	screen4wk_screen5wk_tbda1_kabx2	kabx2
kabx2:BRD-A24397426-001-12-0:12.500000uM	BRD-A24397426	BRD-A24397426-001-12-0	12.5	12.500000uM	atpH	-4.58513	#C0C0C0	FALSE	screen4wk_screen5wk_tbda1_kabx2	kabx2
kabx2:BRD-A24397426-001-12-0:25.000000uM	BRD-A24397426	BRD-A24397426-001-12-0	25	25.000000uM	atpH	-5.33227	#C0C0C0	FALSE	screen4wk_screen5wk_tbda1_kabx2	kabx2
kabx2:BRD-A24397426-001-12-0:50.000000uM	BRD-A24397426	BRD-A24397426-001-12-0	50	50.000000uM	atpH	-5.01843	#C0C0C0	FALSE	screen4wk_screen5wk_tbda1_kabx2	kabx2
kabx2:BRD-A24397426-001-12-0:0.097500uM	BRD-A24397426	BRD-A24397426-001-12-0	0.0975	0.097500uM	birA	2.0486	#C0C0C0	FALSE	screen4wk_screen5wk_tbda1_kabx2	kabx2
kabx2:BRD-A24397426-001-12-0:0.195500uM	BRD-A24397426	BRD-A24397426-001-12-0	0.1955	0.195500uM	birA	1.23515	#C0C0C0	FALSE	screen4wk_screen5wk_tbda1_kabx2	kabx2
kabx2:BRD-A24397426-001-12-0:0.390500uM	BRD-A24397426	BRD-A24397426-001-12-0	0.3905	0.390500uM	birA	0.00403044	#C0C0C0	FALSE	screen4wk_screen5wk_tbda1_kabx2	kabx2
kabx2:BRD-A24397426-001-12-0:0.781250uM	BRD-A24397426	BRD-A24397426-001-12-0	0.78125	0.781250uM	birA	1.71095	#C0C0C0	FALSE	screen4wk_screen5wk_tbda1_kabx2	kabx2
kabx2:BRD-A24397426-001-12-0:1.562500uM	BRD-A24397426	BRD-A24397426-001-12-0	1.5625	1.562500uM	birA	-3.35981	#C0C0C0	FALSE	screen4wk_screen5wk_tbda1_kabx2	kabx2
kabx2:BRD-A24397426-001-12-0:3.125000uM	BRD-A24397426	BRD-A24397426-001-12-0	3.125	3.125000uM	birA	-3.59916	#C0C0C0	FALSE	screen4wk_screen5wk_tbda1_kabx2	kabx2
kabx2:BRD-A24397426-001-12-0:6.250000uM	BRD-A24397426	BRD-A24397426-001-12-0	6.25	6.250000uM	birA	-4.56736	#C0C0C0	FALSE	screen4wk_screen5wk_tbda1_kabx2	kabx2
kabx2:BRD-A24397426-001-12-0:12.500000uM	BRD-A24397426	BRD-A24397426-001-12-0	12.5	12.500000uM	birA	-4.34122	#C0C0C0	FALSE	screen4wk_screen5wk_tbda1_kabx2	kabx2
kabx2:BRD-A24397426-001-12-0:25.000000uM	BRD-A24397426	BRD-A24397426-001-12-0	25	25.000000uM	birA	-5.57954	#C0C0C0	FALSE	screen4wk_screen5wk_tbda1_kabx2	kabx2
kabx2:BRD-A24397426-001-12-0:50.000000uM	BRD-A24397426	BRD-A24397426-001-12-0	50	50.000000uM	birA	-5.30872	#C0C0C0	FALSE	screen4wk_screen5wk_tbda1_kabx2	kabx2
kabx2:BRD-A24397426-001-12-0:0.097500uM	BRD-A24397426	BRD-A24397426-001-12-0	0.0975	0.097500uM	canB	0.477866	#C0C0C0	FALSE	screen4wk_screen5wk_tbda1_kabx2	kabx2
kabx2:BRD-A24397426-001-12-0:0.195500uM	BRD-A24397426	BRD-A24397426-001-12-0	0.1955	0.195500uM	canB	1.7176	#C0C0C0	FALSE	screen4wk_screen5wk_tbda1_kabx2	kabx2
kabx2:BRD-A24397426-001-12-0:0.390500uM	BRD-A24397426	BRD-A24397426-001-12-0	0.3905	0.390500uM	canB	0.000488505	#C0C0C0	FALSE	screen4wk_screen5wk_tbda1_kabx2	kabx2
kabx2:BRD-A24397426-001-12-0:0.781250uM	BRD-A24397426	BRD-A24397426-001-12-0	0.78125	0.781250uM	canB	0.989979	#C0C0C0	FALSE	screen4wk_screen5wk_tbda1_kabx2	kabx2
kabx2:BRD-A24397426-001-12-0:1.562500uM	BRD-A24397426	BRD-A24397426-001-12-0	1.5625	1.562500uM	canB	-1.10494	#C0C0C0	FALSE	screen4wk_screen5wk_tbda1_kabx2	kabx2
kabx2:BRD-A24397426-001-12-0:3.125000uM	BRD-A24397426	BRD-A24397426-001-12-0	3.125	3.125000uM	canB	-4.44132	#C0C0C0	FALSE	screen4wk_screen5wk_tbda1_kabx2	kabx2
kabx2:BRD-A24397426-001-12-0:6.250000uM	BRD-A24397426	BRD-A24397426-001-12-0	6.25	6.250000uM	canB	-4.16306	#C0C0C0	FALSE	screen4wk_screen5wk_tbda1_kabx2	kabx2
kabx2:BRD-A24397426-001-12-0:12.500000uM	BRD-A24397426	BRD-A24397426-001-12-0	12.5	12.500000uM	canB	-5.22892	#C0C0C0	FALSE	screen4wk_screen5wk_tbda1_kabx2	kabx2
kabx2:BRD-A24397426-001-12-0:25.000000uM	BRD-A24397426	BRD-A24397426-001-12-0	25	25.000000uM	canB	-5.41465	#C0C0C0	FALSE	screen4wk_screen5wk_tbda1_kabx2	kabx2
kabx2:BRD-A24397426-001-12-0:50.000000uM	BRD-A24397426	BRD-A24397426-001-12-0	50	50.000000uM	canB	-4.95156	#C0C0C0	FALSE	screen4wk_screen5wk_tbda1_kabx2	kabx2
kabx2:BRD-A24397426-001-12-0:0.097500uM	BRD-A24397426	BRD-A24397426-001-12-0	0.0975	0.097500uM	ccsX	1.46989	#C0C0C0	FALSE	screen4wk_screen5wk_tbda1_kabx2	kabx2
kabx2:BRD-A24397426-001-12-0:0.195500uM	BRD-A24397426	BRD-A24397426-001-12-0	0.1955	0.195500uM	ccsX	1.04214	#C0C0C0	FALSE	screen4wk_screen5wk_tbda1_kabx2	kabx2
kabx2:BRD-A24397426-001-12-0:0.390500uM	BRD-A24397426	BRD-A24397426-001-12-0	0.3905	0.390500uM	ccsX	1.07972	#C0C0C0	FALSE	screen4wk_screen5wk_tbda1_kabx2	kabx2
kabx2:BRD-A24397426-001-12-0:0.781250uM	BRD-A24397426	BRD-A24397426-001-12-0	0.78125	0.781250uM	ccsX	1.86261	#C0C0C0	FALSE	screen4wk_screen5wk_tbda1_kabx2	kabx2
kabx2:BRD-A24397426-001-12-0:1.562500uM	BRD-A24397426	BRD-A24397426-001-12-0	1.5625	1.562500uM	ccsX	-3.34483	#C0C0C0	FALSE	screen4wk_screen5wk_tbda1_kabx2	kabx2
kabx2:BRD-A24397426-001-12-0:3.125000uM	BRD-A24397426	BRD-A24397426-001-12-0	3.125	3.125000uM	ccsX	-4.51182	#C0C0C0	FALSE	screen4wk_screen5wk_tbda1_kabx2	kabx2
kabx2:BRD-A24397426-001-12-0:6.250000uM	BRD-A24397426	BRD-A24397426-001-12-0	6.25	6.250000uM	ccsX	-5.00534	#C0C0C0	FALSE	screen4wk_screen5wk_tbda1_kabx2	kabx2
kabx2:BRD-A24397426-001-12-0:12.500000uM	BRD-A24397426	BRD-A24397426-001-12-0	12.5	12.500000uM	ccsX	-4.86882	#C0C0C0	FALSE	screen4wk_screen5wk_tbda1_kabx2	kabx2
kabx2:BRD-A24397426-001-12-0:25.000000uM	BRD-A24397426	BRD-A24397426-001-12-0	25	25.000000uM	ccsX	-5.37713	#C0C0C0	FALSE	screen4wk_screen5wk_tbda1_kabx2	kabx2
kabx2:BRD-A24397426-001-12-0:50.000000uM	BRD-A24397426	BRD-A24397426-001-12-0	50	50.000000uM	ccsX	-5.5885	#C0C0C0	FALSE	screen4wk_screen5wk_tbda1_kabx2	kabx2
kabx2:BRD-A24397426-001-12-0:0.097500uM	BRD-A24397426	BRD-A24397426-001-12-0	0.0975	0.097500uM	clpX	1.5878	#C0C0C0	FALSE	screen4wk_screen5wk_tbda1_kabx2	kabx2
kabx2:BRD-A24397426-001-12-0:0.195500uM	BRD-A24397426	BRD-A24397426-001-12-0	0.1955	0.195500uM	clpX	1.52433	#C0C0C0	FALSE	screen4wk_screen5wk_tbda1_kabx2	kabx2
kabx2:BRD-A24397426-001-12-0:0.390500uM	BRD-A24397426	BRD-A24397426-001-12-0	0.3905	0.390500uM	clpX	-0.893242	#C0C0C0	FALSE	screen4wk_screen5wk_tbda1_kabx2	kabx2
kabx2:BRD-A24397426-001-12-0:0.781250uM	BRD-A24397426	BRD-A24397426-001-12-0	0.78125	0.781250uM	clpX	-0.519156	#C0C0C0	FALSE	screen4wk_screen5wk_tbda1_kabx2	kabx2
kabx2:BRD-A24397426-001-12-0:1.562500uM	BRD-A24397426	BRD-A24397426-001-12-0	1.5625	1.562500uM	clpX	-4.19534	#C0C0C0	FALSE	screen4wk_screen5wk_tbda1_kabx2	kabx2
kabx2:BRD-A24397426-001-12-0:3.125000uM	BRD-A24397426	BRD-A24397426-001-12-0	3.125	3.125000uM	clpX	-4.5958	#C0C0C0	FALSE	screen4wk_screen5wk_tbda1_kabx2	kabx2
kabx2:BRD-A24397426-001-12-0:6.250000uM	BRD-A24397426	BRD-A24397426-001-12-0	6.25	6.250000uM	clpX	-4.69909	#C0C0C0	FALSE	screen4wk_screen5wk_tbda1_kabx2	kabx2
kabx2:BRD-A24397426-001-12-0:12.500000uM	BRD-A24397426	BRD-A24397426-001-12-0	12.5	12.500000uM	clpX	-4.92682	#C0C0C0	FALSE	screen4wk_screen5wk_tbda1_kabx2	kabx2
kabx2:BRD-A24397426-001-12-0:25.000000uM	BRD-A24397426	BRD-A24397426-001-12-0	25	25.000000uM	clpX	-5.13264	#C0C0C0	FALSE	screen4wk_screen5wk_tbda1_kabx2	kabx2
kabx2:BRD-A24397426-001-12-0:50.000000uM	BRD-A24397426	BRD-A24397426-001-12-0	50	50.000000uM	clpX	-4.5245	#C0C0C0	FALSE	screen4wk_screen5wk_tbda1_kabx2	kabx2
kabx2:BRD-A24397426-001-12-0:0.097500uM	BRD-A24397426	BRD-A24397426-001-12-0	0.0975	0.097500uM	cmk	0.578574	#C0C0C0	FALSE	screen4wk_screen5wk_tbda1_kabx2	kabx2
kabx2:BRD-A24397426-001-12-0:0.195500uM	BRD-A24397426	BRD-A24397426-001-12-0	0.1955	0.195500uM	cmk	1.17117	#C0C0C0	FALSE	screen4wk_screen5wk_tbda1_kabx2	kabx2
kabx2:BRD-A24397426-001-12-0:0.390500uM	BRD-A24397426	BRD-A24397426-001-12-0	0.3905	0.390500uM	cmk	0.941246	#C0C0C0	FALSE	screen4wk_screen5wk_tbda1_kabx2	kabx2
kabx2:BRD-A24397426-001-12-0:0.781250uM	BRD-A24397426	BRD-A24397426-001-12-0	0.78125	0.781250uM	cmk	1.59437	#C0C0C0	FALSE	screen4wk_screen5wk_tbda1_kabx2	kabx2
kabx2:BRD-A24397426-001-12-0:1.562500uM	BRD-A24397426	BRD-A24397426-001-12-0	1.5625	1.562500uM	cmk	-3.70137	#C0C0C0	FALSE	screen4wk_screen5wk_tbda1_kabx2	kabx2
kabx2:BRD-A24397426-001-12-0:3.125000uM	BRD-A24397426	BRD-A24397426-001-12-0	3.125	3.125000uM	cmk	-4.45323	#C0C0C0	FALSE	screen4wk_screen5wk_tbda1_kabx2	kabx2
kabx2:BRD-A24397426-001-12-0:6.250000uM	BRD-A24397426	BRD-A24397426-001-12-0	6.25	6.250000uM	cmk	-5.09499	#C0C0C0	FALSE	screen4wk_screen5wk_tbda1_kabx2	kabx2
kabx2:BRD-A24397426-001-12-0:12.500000uM	BRD-A24397426	BRD-A24397426-001-12-0	12.5	12.500000uM	cmk	-5.15547	#C0C0C0	FALSE	screen4wk_screen5wk_tbda1_kabx2	kabx2
kabx2:BRD-A24397426-001-12-0:25.000000uM	BRD-A24397426	BRD-A24397426-001-12-0	25	25.000000uM	cmk	-5.55294	#C0C0C0	FALSE	screen4wk_screen5wk_tbda1_kabx2	kabx2
kabx2:BRD-A24397426-001-12-0:50.000000uM	BRD-A24397426	BRD-A24397426-001-12-0	50	50.000000uM	cmk	-4.6146	#C0C0C0	FALSE	screen4wk_screen5wk_tbda1_kabx2	kabx2
kabx2:BRD-A24397426-001-12-0:0.097500uM	BRD-A24397426	BRD-A24397426-001-12-0	0.0975	0.097500uM	coaE	0.918125	#C0C0C0	FALSE	screen4wk_screen5wk_tbda1_kabx2	kabx2
kabx2:BRD-A24397426-001-12-0:0.195500uM	BRD-A24397426	BRD-A24397426-001-12-0	0.1955	0.195500uM	coaE	0.578566	#C0C0C0	FALSE	screen4wk_screen5wk_tbda1_kabx2	kabx2
kabx2:BRD-A24397426-001-12-0:0.390500uM	BRD-A24397426	BRD-A24397426-001-12-0	0.3905	0.390500uM	coaE	0.101726	#C0C0C0	FALSE	screen4wk_screen5wk_tbda1_kabx2	kabx2
kabx2:BRD-A24397426-001-12-0:0.781250uM	BRD-A24397426	BRD-A24397426-001-12-0	0.78125	0.781250uM	coaE	1.58556	#C0C0C0	FALSE	screen4wk_screen5wk_tbda1_kabx2	kabx2
kabx2:BRD-A24397426-001-12-0:1.562500uM	BRD-A24397426	BRD-A24397426-001-12-0	1.5625	1.562500uM	coaE	-1.14257	#C0C0C0	FALSE	screen4wk_screen5wk_tbda1_kabx2	kabx2
kabx2:BRD-A24397426-001-12-0:3.125000uM	BRD-A24397426	BRD-A24397426-001-12-0	3.125	3.125000uM	coaE	-3.57029	#C0C0C0	FALSE	screen4wk_screen5wk_tbda1_kabx2	kabx2
kabx2:BRD-A24397426-001-12-0:6.250000uM	BRD-A24397426	BRD-A24397426-001-12-0	6.25	6.250000uM	coaE	-5.30872	#C0C0C0	FALSE	screen4wk_screen5wk_tbda1_kabx2	kabx2
kabx2:BRD-A24397426-001-12-0:12.500000uM	BRD-A24397426	BRD-A24397426-001-12-0	12.5	12.500000uM	coaE	-5.73427	#C0C0C0	FALSE	screen4wk_screen5wk_tbda1_kabx2	kabx2
kabx2:BRD-A24397426-001-12-0:25.000000uM	BRD-A24397426	BRD-A24397426-001-12-0	25	25.000000uM	coaE	-5.02755	#C0C0C0	FALSE	screen4wk_screen5wk_tbda1_kabx2	kabx2
kabx2:BRD-A24397426-001-12-0:50.000000uM	BRD-A24397426	BRD-A24397426-001-12-0	50	50.000000uM	coaE	-4.88313	#C0C0C0	FALSE	screen4wk_screen5wk_tbda1_kabx2	kabx2
kabx2:BRD-A24397426-001-12-0:0.097500uM	BRD-A24397426	BRD-A24397426-001-12-0	0.0975	0.097500uM	csd	1.11399	#C0C0C0	FALSE	screen4wk_screen5wk_tbda1_kabx2	kabx2
kabx2:BRD-A24397426-001-12-0:0.195500uM	BRD-A24397426	BRD-A24397426-001-12-0	0.1955	0.195500uM	csd	1.29984	#C0C0C0	FALSE	screen4wk_screen5wk_tbda1_kabx2	kabx2
kabx2:BRD-A24397426-001-12-0:0.390500uM	BRD-A24397426	BRD-A24397426-001-12-0	0.3905	0.390500uM	csd	1.30498	#C0C0C0	FALSE	screen4wk_screen5wk_tbda1_kabx2	kabx2
kabx2:BRD-A24397426-001-12-0:0.781250uM	BRD-A24397426	BRD-A24397426-001-12-0	0.78125	0.781250uM	csd	2.60115	#C0C0C0	FALSE	screen4wk_screen5wk_tbda1_kabx2	kabx2
kabx2:BRD-A24397426-001-12-0:1.562500uM	BRD-A24397426	BRD-A24397426-001-12-0	1.5625	1.562500uM	csd	3.29652	#C0C0C0	FALSE	screen4wk_screen5wk_tbda1_kabx2	kabx2
kabx2:BRD-A24397426-001-12-0:3.125000uM	BRD-A24397426	BRD-A24397426-001-12-0	3.125	3.125000uM	csd	-4.21698	#C0C0C0	FALSE	screen4wk_screen5wk_tbda1_kabx2	kabx2
kabx2:BRD-A24397426-001-12-0:6.250000uM	BRD-A24397426	BRD-A24397426-001-12-0	6.25	6.250000uM	csd	-4.74275	#C0C0C0	FALSE	screen4wk_screen5wk_tbda1_kabx2	kabx2
kabx2:BRD-A24397426-001-12-0:12.500000uM	BRD-A24397426	BRD-A24397426-001-12-0	12.5	12.500000uM	csd	-5.67633	#C0C0C0	FALSE	screen4wk_screen5wk_tbda1_kabx2	kabx2
kabx2:BRD-A24397426-001-12-0:25.000000uM	BRD-A24397426	BRD-A24397426-001-12-0	25	25.000000uM	csd	-5.34271	#C0C0C0	FALSE	screen4wk_screen5wk_tbda1_kabx2	kabx2
kabx2:BRD-A24397426-001-12-0:50.000000uM	BRD-A24397426	BRD-A24397426-001-12-0	50	50.000000uM	csd	-4.72467	#C0C0C0	FALSE	screen4wk_screen5wk_tbda1_kabx2	kabx2
kabx2:BRD-A24397426-001-12-0:0.097500uM	BRD-A24397426	BRD-A24397426-001-12-0	0.0975	0.097500uM	cstA	0.843293	#C0C0C0	FALSE	screen4wk_screen5wk_tbda1_kabx2	kabx2
kabx2:BRD-A24397426-001-12-0:0.195500uM	BRD-A24397426	BRD-A24397426-001-12-0	0.1955	0.195500uM	cstA	1.00544	#C0C0C0	FALSE	screen4wk_screen5wk_tbda1_kabx2	kabx2
kabx2:BRD-A24397426-001-12-0:0.390500uM	BRD-A24397426	BRD-A24397426-001-12-0	0.3905	0.390500uM	cstA	0.979117	#C0C0C0	FALSE	screen4wk_screen5wk_tbda1_kabx2	kabx2
kabx2:BRD-A24397426-001-12-0:0.781250uM	BRD-A24397426	BRD-A24397426-001-12-0	0.78125	0.781250uM	cstA	2.3822	#C0C0C0	FALSE	screen4wk_screen5wk_tbda1_kabx2	kabx2
kabx2:BRD-A24397426-001-12-0:1.562500uM	BRD-A24397426	BRD-A24397426-001-12-0	1.5625	1.562500uM	cstA	-2.80392	#C0C0C0	FALSE	screen4wk_screen5wk_tbda1_kabx2	kabx2
kabx2:BRD-A24397426-001-12-0:3.125000uM	BRD-A24397426	BRD-A24397426-001-12-0	3.125	3.125000uM	cstA	-4.0712	#C0C0C0	FALSE	screen4wk_screen5wk_tbda1_kabx2	kabx2
kabx2:BRD-A24397426-001-12-0:6.250000uM	BRD-A24397426	BRD-A24397426-001-12-0	6.25	6.250000uM	cstA	-4.6146	#C0C0C0	FALSE	screen4wk_screen5wk_tbda1_kabx2	kabx2
kabx2:BRD-A24397426-001-12-0:12.500000uM	BRD-A24397426	BRD-A24397426-001-12-0	12.5	12.500000uM	cstA	-4.90595	#C0C0C0	FALSE	screen4wk_screen5wk_tbda1_kabx2	kabx2
kabx2:BRD-A24397426-001-12-0:25.000000uM	BRD-A24397426	BRD-A24397426-001-12-0	25	25.000000uM	cstA	-4.74097	#C0C0C0	FALSE	screen4wk_screen5wk_tbda1_kabx2	kabx2
kabx2:BRD-A24397426-001-12-0:50.000000uM	BRD-A24397426	BRD-A24397426-001-12-0	50	50.000000uM	cstA	-4.13913	#C0C0C0	FALSE	screen4wk_screen5wk_tbda1_kabx2	kabx2
kabx2:BRD-A24397426-001-12-0:0.097500uM	BRD-A24397426	BRD-A24397426-001-12-0	0.0975	0.097500uM	ctaC	0.415312	#C0C0C0	FALSE	screen4wk_screen5wk_tbda1_kabx2	kabx2
kabx2:BRD-A24397426-001-12-0:0.195500uM	BRD-A24397426	BRD-A24397426-001-12-0	0.1955	0.195500uM	ctaC	0.824877	#C0C0C0	FALSE	screen4wk_screen5wk_tbda1_kabx2	kabx2
kabx2:BRD-A24397426-001-12-0:0.390500uM	BRD-A24397426	BRD-A24397426-001-12-0	0.3905	0.390500uM	ctaC	1.18696	#C0C0C0	FALSE	screen4wk_screen5wk_tbda1_kabx2	kabx2
kabx2:BRD-A24397426-001-12-0:0.781250uM	BRD-A24397426	BRD-A24397426-001-12-0	0.78125	0.781250uM	ctaC	2.62304	#C0C0C0	FALSE	screen4wk_screen5wk_tbda1_kabx2	kabx2
kabx2:BRD-A24397426-001-12-0:1.562500uM	BRD-A24397426	BRD-A24397426-001-12-0	1.5625	1.562500uM	ctaC	1.82017	#C0C0C0	FALSE	screen4wk_screen5wk_tbda1_kabx2	kabx2
kabx2:BRD-A24397426-001-12-0:3.125000uM	BRD-A24397426	BRD-A24397426-001-12-0	3.125	3.125000uM	ctaC	-4.02113	#C0C0C0	FALSE	screen4wk_screen5wk_tbda1_kabx2	kabx2
kabx2:BRD-A24397426-001-12-0:6.250000uM	BRD-A24397426	BRD-A24397426-001-12-0	6.25	6.250000uM	ctaC	-5.13501	#C0C0C0	FALSE	screen4wk_screen5wk_tbda1_kabx2	kabx2
kabx2:BRD-A24397426-001-12-0:12.500000uM	BRD-A24397426	BRD-A24397426-001-12-0	12.5	12.500000uM	ctaC	-4.67032	#C0C0C0	FALSE	screen4wk_screen5wk_tbda1_kabx2	kabx2
kabx2:BRD-A24397426-001-12-0:25.000000uM	BRD-A24397426	BRD-A24397426-001-12-0	25	25.000000uM	ctaC	-5.15547	#C0C0C0	FALSE	screen4wk_screen5wk_tbda1_kabx2	kabx2
kabx2:BRD-A24397426-001-12-0:50.000000uM	BRD-A24397426	BRD-A24397426-001-12-0	50	50.000000uM	ctaC	-4.17022	#C0C0C0	FALSE	screen4wk_screen5wk_tbda1_kabx2	kabx2
kabx2:BRD-A24397426-001-12-0:0.097500uM	BRD-A24397426	BRD-A24397426-001-12-0	0.0975	0.097500uM	cyp135A1	1.14455	#C0C0C0	FALSE	screen4wk_screen5wk_tbda1_kabx2	kabx2
kabx2:BRD-A24397426-001-12-0:0.195500uM	BRD-A24397426	BRD-A24397426-001-12-0	0.1955	0.195500uM	cyp135A1	1.73375	#C0C0C0	FALSE	screen4wk_screen5wk_tbda1_kabx2	kabx2
kabx2:BRD-A24397426-001-12-0:0.390500uM	BRD-A24397426	BRD-A24397426-001-12-0	0.3905	0.390500uM	cyp135A1	0.948296	#C0C0C0	FALSE	screen4wk_screen5wk_tbda1_kabx2	kabx2
kabx2:BRD-A24397426-001-12-0:0.781250uM	BRD-A24397426	BRD-A24397426-001-12-0	0.78125	0.781250uM	cyp135A1	2.09577	#C0C0C0	FALSE	screen4wk_screen5wk_tbda1_kabx2	kabx2
kabx2:BRD-A24397426-001-12-0:1.562500uM	BRD-A24397426	BRD-A24397426-001-12-0	1.5625	1.562500uM	cyp135A1	-2.67316	#C0C0C0	FALSE	screen4wk_screen5wk_tbda1_kabx2	kabx2
kabx2:BRD-A24397426-001-12-0:3.125000uM	BRD-A24397426	BRD-A24397426-001-12-0	3.125	3.125000uM	cyp135A1	-3.88735	#C0C0C0	FALSE	screen4wk_screen5wk_tbda1_kabx2	kabx2
kabx2:BRD-A24397426-001-12-0:6.250000uM	BRD-A24397426	BRD-A24397426-001-12-0	6.25	6.250000uM	cyp135A1	-4.65056	#C0C0C0	FALSE	screen4wk_screen5wk_tbda1_kabx2	kabx2
kabx2:BRD-A24397426-001-12-0:12.500000uM	BRD-A24397426	BRD-A24397426-001-12-0	12.5	12.500000uM	cyp135A1	-4.66821	#C0C0C0	FALSE	screen4wk_screen5wk_tbda1_kabx2	kabx2
kabx2:BRD-A24397426-001-12-0:25.000000uM	BRD-A24397426	BRD-A24397426-001-12-0	25	25.000000uM	cyp135A1	-5.51273	#C0C0C0	FALSE	screen4wk_screen5wk_tbda1_kabx2	kabx2
kabx2:BRD-A24397426-001-12-0:50.000000uM	BRD-A24397426	BRD-A24397426-001-12-0	50	50.000000uM	cyp135A1	-4.75865	#C0C0C0	FALSE	screen4wk_screen5wk_tbda1_kabx2	kabx2
kabx2:BRD-A24397426-001-12-0:0.097500uM	BRD-A24397426	BRD-A24397426-001-12-0	0.0975	0.097500uM	cysS1	0.562955	#C0C0C0	FALSE	screen4wk_screen5wk_tbda1_kabx2	kabx2
kabx2:BRD-A24397426-001-12-0:0.195500uM	BRD-A24397426	BRD-A24397426-001-12-0	0.1955	0.195500uM	cysS1	1.23725	#C0C0C0	FALSE	screen4wk_screen5wk_tbda1_kabx2	kabx2
kabx2:BRD-A24397426-001-12-0:0.390500uM	BRD-A24397426	BRD-A24397426-001-12-0	0.3905	0.390500uM	cysS1	1.66017	#C0C0C0	FALSE	screen4wk_screen5wk_tbda1_kabx2	kabx2
kabx2:BRD-A24397426-001-12-0:0.781250uM	BRD-A24397426	BRD-A24397426-001-12-0	0.78125	0.781250uM	cysS1	1.78122	#C0C0C0	FALSE	screen4wk_screen5wk_tbda1_kabx2	kabx2
kabx2:BRD-A24397426-001-12-0:1.562500uM	BRD-A24397426	BRD-A24397426-001-12-0	1.5625	1.562500uM	cysS1	-2.24827	#C0C0C0	FALSE	screen4wk_screen5wk_tbda1_kabx2	kabx2
kabx2:BRD-A24397426-001-12-0:3.125000uM	BRD-A24397426	BRD-A24397426-001-12-0	3.125	3.125000uM	cysS1	-3.05374	#C0C0C0	FALSE	screen4wk_screen5wk_tbda1_kabx2	kabx2
kabx2:BRD-A24397426-001-12-0:6.250000uM	BRD-A24397426	BRD-A24397426-001-12-0	6.25	6.250000uM	cysS1	-4.76839	#C0C0C0	FALSE	screen4wk_screen5wk_tbda1_kabx2	kabx2
kabx2:BRD-A24397426-001-12-0:12.500000uM	BRD-A24397426	BRD-A24397426-001-12-0	12.5	12.500000uM	cysS1	-5.07431	#C0C0C0	FALSE	screen4wk_screen5wk_tbda1_kabx2	kabx2
kabx2:BRD-A24397426-001-12-0:25.000000uM	BRD-A24397426	BRD-A24397426-001-12-0	25	25.000000uM	cysS1	-5.30872	#C0C0C0	FALSE	screen4wk_screen5wk_tbda1_kabx2	kabx2
kabx2:BRD-A24397426-001-12-0:50.000000uM	BRD-A24397426	BRD-A24397426-001-12-0	50	50.000000uM	cysS1	-5.46974	#C0C0C0	FALSE	screen4wk_screen5wk_tbda1_kabx2	kabx2
kabx2:BRD-A24397426-001-12-0:0.097500uM	BRD-A24397426	BRD-A24397426-001-12-0	0.0975	0.097500uM	cysT	1.42239	#C0C0C0	FALSE	screen4wk_screen5wk_tbda1_kabx2	kabx2
kabx2:BRD-A24397426-001-12-0:0.195500uM	BRD-A24397426	BRD-A24397426-001-12-0	0.1955	0.195500uM	cysT	1.72236	#C0C0C0	FALSE	screen4wk_screen5wk_tbda1_kabx2	kabx2
kabx2:BRD-A24397426-001-12-0:0.390500uM	BRD-A24397426	BRD-A24397426-001-12-0	0.3905	0.390500uM	cysT	1.26029	#C0C0C0	FALSE	screen4wk_screen5wk_tbda1_kabx2	kabx2
kabx2:BRD-A24397426-001-12-0:0.781250uM	BRD-A24397426	BRD-A24397426-001-12-0	0.78125	0.781250uM	cysT	2.42084	#C0C0C0	FALSE	screen4wk_screen5wk_tbda1_kabx2	kabx2
kabx2:BRD-A24397426-001-12-0:1.562500uM	BRD-A24397426	BRD-A24397426-001-12-0	1.5625	1.562500uM	cysT	-3.06807	#C0C0C0	FALSE	screen4wk_screen5wk_tbda1_kabx2	kabx2
kabx2:BRD-A24397426-001-12-0:3.125000uM	BRD-A24397426	BRD-A24397426-001-12-0	3.125	3.125000uM	cysT	-4.16837	#C0C0C0	FALSE	screen4wk_screen5wk_tbda1_kabx2	kabx2
kabx2:BRD-A24397426-001-12-0:6.250000uM	BRD-A24397426	BRD-A24397426-001-12-0	6.25	6.250000uM	cysT	-5.0673	#C0C0C0	FALSE	screen4wk_screen5wk_tbda1_kabx2	kabx2
kabx2:BRD-A24397426-001-12-0:12.500000uM	BRD-A24397426	BRD-A24397426-001-12-0	12.5	12.500000uM	cysT	-6.05546	#C0C0C0	FALSE	screen4wk_screen5wk_tbda1_kabx2	kabx2
kabx2:BRD-A24397426-001-12-0:25.000000uM	BRD-A24397426	BRD-A24397426-001-12-0	25	25.000000uM	cysT	-5.13501	#C0C0C0	FALSE	screen4wk_screen5wk_tbda1_kabx2	kabx2
kabx2:BRD-A24397426-001-12-0:50.000000uM	BRD-A24397426	BRD-A24397426-001-12-0	50	50.000000uM	cysT	-4.60559	#C0C0C0	FALSE	screen4wk_screen5wk_tbda1_kabx2	kabx2
kabx2:BRD-A24397426-001-12-0:0.097500uM	BRD-A24397426	BRD-A24397426-001-12-0	0.0975	0.097500uM	dapB	1.6494	#C0C0C0	FALSE	screen4wk_screen5wk_tbda1_kabx2	kabx2
kabx2:BRD-A24397426-001-12-0:0.195500uM	BRD-A24397426	BRD-A24397426-001-12-0	0.1955	0.195500uM	dapB	3.01887	#C0C0C0	FALSE	screen4wk_screen5wk_tbda1_kabx2	kabx2
kabx2:BRD-A24397426-001-12-0:0.390500uM	BRD-A24397426	BRD-A24397426-001-12-0	0.3905	0.390500uM	dapB	1.90489	#C0C0C0	FALSE	screen4wk_screen5wk_tbda1_kabx2	kabx2
kabx2:BRD-A24397426-001-12-0:0.781250uM	BRD-A24397426	BRD-A24397426-001-12-0	0.78125	0.781250uM	dapB	0.577596	#C0C0C0	FALSE	screen4wk_screen5wk_tbda1_kabx2	kabx2
kabx2:BRD-A24397426-001-12-0:1.562500uM	BRD-A24397426	BRD-A24397426-001-12-0	1.5625	1.562500uM	dapB	-2.55055	#C0C0C0	FALSE	screen4wk_screen5wk_tbda1_kabx2	kabx2
kabx2:BRD-A24397426-001-12-0:3.125000uM	BRD-A24397426	BRD-A24397426-001-12-0	3.125	3.125000uM	dapB	-3.99594	#C0C0C0	FALSE	screen4wk_screen5wk_tbda1_kabx2	kabx2
kabx2:BRD-A24397426-001-12-0:6.250000uM	BRD-A24397426	BRD-A24397426-001-12-0	6.25	6.250000uM	dapB	-5.31935	#C0C0C0	FALSE	screen4wk_screen5wk_tbda1_kabx2	kabx2
kabx2:BRD-A24397426-001-12-0:12.500000uM	BRD-A24397426	BRD-A24397426-001-12-0	12.5	12.500000uM	dapB	-5.67633	#C0C0C0	FALSE	screen4wk_screen5wk_tbda1_kabx2	kabx2
kabx2:BRD-A24397426-001-12-0:25.000000uM	BRD-A24397426	BRD-A24397426-001-12-0	25	25.000000uM	dapB	-5.2889	#C0C0C0	FALSE	screen4wk_screen5wk_tbda1_kabx2	kabx2
kabx2:BRD-A24397426-001-12-0:50.000000uM	BRD-A24397426	BRD-A24397426-001-12-0	50	50.000000uM	dapB	-4.1706	#C0C0C0	FALSE	screen4wk_screen5wk_tbda1_kabx2	kabx2
kabx2:BRD-A24397426-001-12-0:0.097500uM	BRD-A24397426	BRD-A24397426-001-12-0	0.0975	0.097500uM	dapF	0.81781	#C0C0C0	FALSE	screen4wk_screen5wk_tbda1_kabx2	kabx2
kabx2:BRD-A24397426-001-12-0:0.195500uM	BRD-A24397426	BRD-A24397426-001-12-0	0.1955	0.195500uM	dapF	0.283986	#C0C0C0	FALSE	screen4wk_screen5wk_tbda1_kabx2	kabx2
kabx2:BRD-A24397426-001-12-0:0.390500uM	BRD-A24397426	BRD-A24397426-001-12-0	0.3905	0.390500uM	dapF	0.351948	#C0C0C0	FALSE	screen4wk_screen5wk_tbda1_kabx2	kabx2
kabx2:BRD-A24397426-001-12-0:0.781250uM	BRD-A24397426	BRD-A24397426-001-12-0	0.78125	0.781250uM	dapF	0.824311	#C0C0C0	FALSE	screen4wk_screen5wk_tbda1_kabx2	kabx2
kabx2:BRD-A24397426-001-12-0:1.562500uM	BRD-A24397426	BRD-A24397426-001-12-0	1.5625	1.562500uM	dapF	-3.55192	#C0C0C0	FALSE	screen4wk_screen5wk_tbda1_kabx2	kabx2
kabx2:BRD-A24397426-001-12-0:3.125000uM	BRD-A24397426	BRD-A24397426-001-12-0	3.125	3.125000uM	dapF	-4.82389	#C0C0C0	FALSE	screen4wk_screen5wk_tbda1_kabx2	kabx2
kabx2:BRD-A24397426-001-12-0:6.250000uM	BRD-A24397426	BRD-A24397426-001-12-0	6.25	6.250000uM	dapF	-4.69909	#C0C0C0	FALSE	screen4wk_screen5wk_tbda1_kabx2	kabx2
kabx2:BRD-A24397426-001-12-0:12.500000uM	BRD-A24397426	BRD-A24397426-001-12-0	12.5	12.500000uM	dapF	-4.67817	#C0C0C0	FALSE	screen4wk_screen5wk_tbda1_kabx2	kabx2
kabx2:BRD-A24397426-001-12-0:25.000000uM	BRD-A24397426	BRD-A24397426-001-12-0	25	25.000000uM	dapF	-4.88077	#C0C0C0	FALSE	screen4wk_screen5wk_tbda1_kabx2	kabx2
kabx2:BRD-A24397426-001-12-0:50.000000uM	BRD-A24397426	BRD-A24397426-001-12-0	50	50.000000uM	dapF	-4.48405	#C0C0C0	FALSE	screen4wk_screen5wk_tbda1_kabx2	kabx2
kabx2:BRD-A24397426-001-12-0:0.097500uM	BRD-A24397426	BRD-A24397426-001-12-0	0.0975	0.097500uM	def	0.331868	#C0C0C0	FALSE	screen4wk_screen5wk_tbda1_kabx2	kabx2
kabx2:BRD-A24397426-001-12-0:0.195500uM	BRD-A24397426	BRD-A24397426-001-12-0	0.1955	0.195500uM	def	0.732978	#C0C0C0	FALSE	screen4wk_screen5wk_tbda1_kabx2	kabx2
kabx2:BRD-A24397426-001-12-0:0.390500uM	BRD-A24397426	BRD-A24397426-001-12-0	0.3905	0.390500uM	def	0.642793	#C0C0C0	FALSE	screen4wk_screen5wk_tbda1_kabx2	kabx2
kabx2:BRD-A24397426-001-12-0:0.781250uM	BRD-A24397426	BRD-A24397426-001-12-0	0.78125	0.781250uM	def	2.26345	#C0C0C0	FALSE	screen4wk_screen5wk_tbda1_kabx2	kabx2
kabx2:BRD-A24397426-001-12-0:1.562500uM	BRD-A24397426	BRD-A24397426-001-12-0	1.5625	1.562500uM	def	-2.55925	#C0C0C0	FALSE	screen4wk_screen5wk_tbda1_kabx2	kabx2
kabx2:BRD-A24397426-001-12-0:3.125000uM	BRD-A24397426	BRD-A24397426-001-12-0	3.125	3.125000uM	def	-3.65395	#C0C0C0	FALSE	screen4wk_screen5wk_tbda1_kabx2	kabx2
kabx2:BRD-A24397426-001-12-0:6.250000uM	BRD-A24397426	BRD-A24397426-001-12-0	6.25	6.250000uM	def	-4.56407	#C0C0C0	FALSE	screen4wk_screen5wk_tbda1_kabx2	kabx2
kabx2:BRD-A24397426-001-12-0:12.500000uM	BRD-A24397426	BRD-A24397426-001-12-0	12.5	12.500000uM	def	-5.34002	#C0C0C0	FALSE	screen4wk_screen5wk_tbda1_kabx2	kabx2
kabx2:BRD-A24397426-001-12-0:25.000000uM	BRD-A24397426	BRD-A24397426-001-12-0	25	25.000000uM	def	-5.70132	#C0C0C0	FALSE	screen4wk_screen5wk_tbda1_kabx2	kabx2
kabx2:BRD-A24397426-001-12-0:50.000000uM	BRD-A24397426	BRD-A24397426-001-12-0	50	50.000000uM	def	-5.12931	#C0C0C0	FALSE	screen4wk_screen5wk_tbda1_kabx2	kabx2
kabx2:BRD-A24397426-001-12-0:0.097500uM	BRD-A24397426	BRD-A24397426-001-12-0	0.0975	0.097500uM	desA1	-0.166455	#C0C0C0	FALSE	screen4wk_screen5wk_tbda1_kabx2	kabx2
kabx2:BRD-A24397426-001-12-0:0.195500uM	BRD-A24397426	BRD-A24397426-001-12-0	0.1955	0.195500uM	desA1	2.18432	#C0C0C0	FALSE	screen4wk_screen5wk_tbda1_kabx2	kabx2
kabx2:BRD-A24397426-001-12-0:0.390500uM	BRD-A24397426	BRD-A24397426-001-12-0	0.3905	0.390500uM	desA1	0.477866	#C0C0C0	FALSE	screen4wk_screen5wk_tbda1_kabx2	kabx2
kabx2:BRD-A24397426-001-12-0:0.781250uM	BRD-A24397426	BRD-A24397426-001-12-0	0.78125	0.781250uM	desA1	2.02013	#C0C0C0	FALSE	screen4wk_screen5wk_tbda1_kabx2	kabx2
kabx2:BRD-A24397426-001-12-0:1.562500uM	BRD-A24397426	BRD-A24397426-001-12-0	1.5625	1.562500uM	desA1	-4.05728	#C0C0C0	FALSE	screen4wk_screen5wk_tbda1_kabx2	kabx2
kabx2:BRD-A24397426-001-12-0:3.125000uM	BRD-A24397426	BRD-A24397426-001-12-0	3.125	3.125000uM	desA1	-4.95793	#C0C0C0	FALSE	screen4wk_screen5wk_tbda1_kabx2	kabx2
kabx2:BRD-A24397426-001-12-0:6.250000uM	BRD-A24397426	BRD-A24397426-001-12-0	6.25	6.250000uM	desA1	-4.51402	#C0C0C0	FALSE	screen4wk_screen5wk_tbda1_kabx2	kabx2
kabx2:BRD-A24397426-001-12-0:12.500000uM	BRD-A24397426	BRD-A24397426-001-12-0	12.5	12.500000uM	desA1	-4.8112	#C0C0C0	FALSE	screen4wk_screen5wk_tbda1_kabx2	kabx2
kabx2:BRD-A24397426-001-12-0:25.000000uM	BRD-A24397426	BRD-A24397426-001-12-0	25	25.000000uM	desA1	-5.51264	#C0C0C0	FALSE	screen4wk_screen5wk_tbda1_kabx2	kabx2
kabx2:BRD-A24397426-001-12-0:50.000000uM	BRD-A24397426	BRD-A24397426-001-12-0	50	50.000000uM	desA1	-5.11504	#C0C0C0	FALSE	screen4wk_screen5wk_tbda1_kabx2	kabx2
kabx2:BRD-A24397426-001-12-0:0.097500uM	BRD-A24397426	BRD-A24397426-001-12-0	0.0975	0.097500uM	desA2	0.295409	#C0C0C0	FALSE	screen4wk_screen5wk_tbda1_kabx2	kabx2
kabx2:BRD-A24397426-001-12-0:0.195500uM	BRD-A24397426	BRD-A24397426-001-12-0	0.1955	0.195500uM	desA2	1.29136	#C0C0C0	FALSE	screen4wk_screen5wk_tbda1_kabx2	kabx2
kabx2:BRD-A24397426-001-12-0:0.390500uM	BRD-A24397426	BRD-A24397426-001-12-0	0.3905	0.390500uM	desA2	-0.407929	#C0C0C0	FALSE	screen4wk_screen5wk_tbda1_kabx2	kabx2
kabx2:BRD-A24397426-001-12-0:0.781250uM	BRD-A24397426	BRD-A24397426-001-12-0	0.78125	0.781250uM	desA2	-0.142588	#C0C0C0	FALSE	screen4wk_screen5wk_tbda1_kabx2	kabx2
kabx2:BRD-A24397426-001-12-0:1.562500uM	BRD-A24397426	BRD-A24397426-001-12-0	1.5625	1.562500uM	desA2	-3.27351	#C0C0C0	FALSE	screen4wk_screen5wk_tbda1_kabx2	kabx2
kabx2:BRD-A24397426-001-12-0:3.125000uM	BRD-A24397426	BRD-A24397426-001-12-0	3.125	3.125000uM	desA2	-4.50729	#C0C0C0	FALSE	screen4wk_screen5wk_tbda1_kabx2	kabx2
kabx2:BRD-A24397426-001-12-0:6.250000uM	BRD-A24397426	BRD-A24397426-001-12-0	6.25	6.250000uM	desA2	-4.61069	#C0C0C0	FALSE	screen4wk_screen5wk_tbda1_kabx2	kabx2
kabx2:BRD-A24397426-001-12-0:12.500000uM	BRD-A24397426	BRD-A24397426-001-12-0	12.5	12.500000uM	desA2	-5.19308	#C0C0C0	FALSE	screen4wk_screen5wk_tbda1_kabx2	kabx2
kabx2:BRD-A24397426-001-12-0:25.000000uM	BRD-A24397426	BRD-A24397426-001-12-0	25	25.000000uM	desA2	-5.5655	#C0C0C0	FALSE	screen4wk_screen5wk_tbda1_kabx2	kabx2
kabx2:BRD-A24397426-001-12-0:50.000000uM	BRD-A24397426	BRD-A24397426-001-12-0	50	50.000000uM	desA2	-5.7982	#C0C0C0	FALSE	screen4wk_screen5wk_tbda1_kabx2	kabx2
kabx2:BRD-A24397426-001-12-0:0.097500uM	BRD-A24397426	BRD-A24397426-001-12-0	0.0975	0.097500uM	dlat	0.416434	#C0C0C0	FALSE	screen4wk_screen5wk_tbda1_kabx2	kabx2
kabx2:BRD-A24397426-001-12-0:0.195500uM	BRD-A24397426	BRD-A24397426-001-12-0	0.1955	0.195500uM	dlat	0.371874	#C0C0C0	FALSE	screen4wk_screen5wk_tbda1_kabx2	kabx2
kabx2:BRD-A24397426-001-12-0:0.390500uM	BRD-A24397426	BRD-A24397426-001-12-0	0.3905	0.390500uM	dlat	1.01324	#C0C0C0	FALSE	screen4wk_screen5wk_tbda1_kabx2	kabx2
kabx2:BRD-A24397426-001-12-0:0.781250uM	BRD-A24397426	BRD-A24397426-001-12-0	0.78125	0.781250uM	dlat	3.05985	#C0C0C0	FALSE	screen4wk_screen5wk_tbda1_kabx2	kabx2
kabx2:BRD-A24397426-001-12-0:1.562500uM	BRD-A24397426	BRD-A24397426-001-12-0	1.5625	1.562500uM	dlat	8.32814	#C0C0C0	FALSE	screen4wk_screen5wk_tbda1_kabx2	kabx2
kabx2:BRD-A24397426-001-12-0:3.125000uM	BRD-A24397426	BRD-A24397426-001-12-0	3.125	3.125000uM	dlat	-1.8652	#C0C0C0	FALSE	screen4wk_screen5wk_tbda1_kabx2	kabx2
kabx2:BRD-A24397426-001-12-0:6.250000uM	BRD-A24397426	BRD-A24397426-001-12-0	6.25	6.250000uM	dlat	-5.19308	#C0C0C0	FALSE	screen4wk_screen5wk_tbda1_kabx2	kabx2
kabx2:BRD-A24397426-001-12-0:12.500000uM	BRD-A24397426	BRD-A24397426-001-12-0	12.5	12.500000uM	dlat	-5.7596	#C0C0C0	FALSE	screen4wk_screen5wk_tbda1_kabx2	kabx2
kabx2:BRD-A24397426-001-12-0:25.000000uM	BRD-A24397426	BRD-A24397426-001-12-0	25	25.000000uM	dlat	-5.35923	#C0C0C0	FALSE	screen4wk_screen5wk_tbda1_kabx2	kabx2
kabx2:BRD-A24397426-001-12-0:50.000000uM	BRD-A24397426	BRD-A24397426-001-12-0	50	50.000000uM	dlat	-5.22488	#C0C0C0	FALSE	screen4wk_screen5wk_tbda1_kabx2	kabx2
kabx2:BRD-A24397426-001-12-0:0.097500uM	BRD-A24397426	BRD-A24397426-001-12-0	0.0975	0.097500uM	dnaG	0.714447	#C0C0C0	FALSE	screen4wk_screen5wk_tbda1_kabx2	kabx2
kabx2:BRD-A24397426-001-12-0:0.195500uM	BRD-A24397426	BRD-A24397426-001-12-0	0.1955	0.195500uM	dnaG	0.148836	#C0C0C0	FALSE	screen4wk_screen5wk_tbda1_kabx2	kabx2
kabx2:BRD-A24397426-001-12-0:0.390500uM	BRD-A24397426	BRD-A24397426-001-12-0	0.3905	0.390500uM	dnaG	1.07976	#C0C0C0	FALSE	screen4wk_screen5wk_tbda1_kabx2	kabx2
kabx2:BRD-A24397426-001-12-0:0.781250uM	BRD-A24397426	BRD-A24397426-001-12-0	0.78125	0.781250uM	dnaG	-1.46478	#C0C0C0	FALSE	screen4wk_screen5wk_tbda1_kabx2	kabx2
kabx2:BRD-A24397426-001-12-0:1.562500uM	BRD-A24397426	BRD-A24397426-001-12-0	1.5625	1.562500uM	dnaG	-2.88496	#C0C0C0	FALSE	screen4wk_screen5wk_tbda1_kabx2	kabx2
kabx2:BRD-A24397426-001-12-0:3.125000uM	BRD-A24397426	BRD-A24397426-001-12-0	3.125	3.125000uM	dnaG	-4.87593	#C0C0C0	FALSE	screen4wk_screen5wk_tbda1_kabx2	kabx2
kabx2:BRD-A24397426-001-12-0:6.250000uM	BRD-A24397426	BRD-A24397426-001-12-0	6.25	6.250000uM	dnaG	-5.18919	#C0C0C0	FALSE	screen4wk_screen5wk_tbda1_kabx2	kabx2
kabx2:BRD-A24397426-001-12-0:12.500000uM	BRD-A24397426	BRD-A24397426-001-12-0	12.5	12.500000uM	dnaG	-5.65821	#C0C0C0	FALSE	screen4wk_screen5wk_tbda1_kabx2	kabx2
kabx2:BRD-A24397426-001-12-0:25.000000uM	BRD-A24397426	BRD-A24397426-001-12-0	25	25.000000uM	dnaG	-4.67033	#C0C0C0	FALSE	screen4wk_screen5wk_tbda1_kabx2	kabx2
kabx2:BRD-A24397426-001-12-0:50.000000uM	BRD-A24397426	BRD-A24397426-001-12-0	50	50.000000uM	dnaG	-4.86882	#C0C0C0	FALSE	screen4wk_screen5wk_tbda1_kabx2	kabx2
kabx2:BRD-A24397426-001-12-0:0.097500uM	BRD-A24397426	BRD-A24397426-001-12-0	0.0975	0.097500uM	dnaK	1.6494	#C0C0C0	FALSE	screen4wk_screen5wk_tbda1_kabx2	kabx2
kabx2:BRD-A24397426-001-12-0:0.195500uM	BRD-A24397426	BRD-A24397426-001-12-0	0.1955	0.195500uM	dnaK	1.83986	#C0C0C0	FALSE	screen4wk_screen5wk_tbda1_kabx2	kabx2
kabx2:BRD-A24397426-001-12-0:0.390500uM	BRD-A24397426	BRD-A24397426-001-12-0	0.3905	0.390500uM	dnaK	1.38143	#C0C0C0	FALSE	screen4wk_screen5wk_tbda1_kabx2	kabx2
kabx2:BRD-A24397426-001-12-0:0.781250uM	BRD-A24397426	BRD-A24397426-001-12-0	0.78125	0.781250uM	dnaK	2.29887	#C0C0C0	FALSE	screen4wk_screen5wk_tbda1_kabx2	kabx2
kabx2:BRD-A24397426-001-12-0:1.562500uM	BRD-A24397426	BRD-A24397426-001-12-0	1.5625	1.562500uM	dnaK	-2.59155	#C0C0C0	FALSE	screen4wk_screen5wk_tbda1_kabx2	kabx2
kabx2:BRD-A24397426-001-12-0:3.125000uM	BRD-A24397426	BRD-A24397426-001-12-0	3.125	3.125000uM	dnaK	-3.58666	#C0C0C0	FALSE	screen4wk_screen5wk_tbda1_kabx2	kabx2
kabx2:BRD-A24397426-001-12-0:6.250000uM	BRD-A24397426	BRD-A24397426-001-12-0	6.25	6.250000uM	dnaK	-4.76543	#C0C0C0	FALSE	screen4wk_screen5wk_tbda1_kabx2	kabx2
kabx2:BRD-A24397426-001-12-0:12.500000uM	BRD-A24397426	BRD-A24397426-001-12-0	12.5	12.500000uM	dnaK	-4.5245	#C0C0C0	FALSE	screen4wk_screen5wk_tbda1_kabx2	kabx2
kabx2:BRD-A24397426-001-12-0:25.000000uM	BRD-A24397426	BRD-A24397426-001-12-0	25	25.000000uM	dnaK	-4.58513	#C0C0C0	FALSE	screen4wk_screen5wk_tbda1_kabx2	kabx2
kabx2:BRD-A24397426-001-12-0:50.000000uM	BRD-A24397426	BRD-A24397426-001-12-0	50	50.000000uM	dnaK	-5.81418	#C0C0C0	FALSE	screen4wk_screen5wk_tbda1_kabx2	kabx2
kabx2:BRD-A24397426-001-12-0:0.097500uM	BRD-A24397426	BRD-A24397426-001-12-0	0.0975	0.097500uM	dnaN	0.893707	#C0C0C0	FALSE	screen4wk_screen5wk_tbda1_kabx2	kabx2
kabx2:BRD-A24397426-001-12-0:0.195500uM	BRD-A24397426	BRD-A24397426-001-12-0	0.1955	0.195500uM	dnaN	1.36164	#C0C0C0	FALSE	screen4wk_screen5wk_tbda1_kabx2	kabx2
kabx2:BRD-A24397426-001-12-0:0.390500uM	BRD-A24397426	BRD-A24397426-001-12-0	0.3905	0.390500uM	dnaN	-0.148237	#C0C0C0	FALSE	screen4wk_screen5wk_tbda1_kabx2	kabx2
kabx2:BRD-A24397426-001-12-0:0.781250uM	BRD-A24397426	BRD-A24397426-001-12-0	0.78125	0.781250uM	dnaN	-0.660956	#C0C0C0	FALSE	screen4wk_screen5wk_tbda1_kabx2	kabx2
kabx2:BRD-A24397426-001-12-0:1.562500uM	BRD-A24397426	BRD-A24397426-001-12-0	1.5625	1.562500uM	dnaN	-2.43555	#C0C0C0	FALSE	screen4wk_screen5wk_tbda1_kabx2	kabx2
kabx2:BRD-A24397426-001-12-0:3.125000uM	BRD-A24397426	BRD-A24397426-001-12-0	3.125	3.125000uM	dnaN	-4.52029	#C0C0C0	FALSE	screen4wk_screen5wk_tbda1_kabx2	kabx2
kabx2:BRD-A24397426-001-12-0:6.250000uM	BRD-A24397426	BRD-A24397426-001-12-0	6.25	6.250000uM	dnaN	-4.79488	#C0C0C0	FALSE	screen4wk_screen5wk_tbda1_kabx2	kabx2
kabx2:BRD-A24397426-001-12-0:12.500000uM	BRD-A24397426	BRD-A24397426-001-12-0	12.5	12.500000uM	dnaN	-3.99291	#C0C0C0	FALSE	screen4wk_screen5wk_tbda1_kabx2	kabx2
kabx2:BRD-A24397426-001-12-0:25.000000uM	BRD-A24397426	BRD-A24397426-001-12-0	25	25.000000uM	dnaN	-5.20054	#C0C0C0	FALSE	screen4wk_screen5wk_tbda1_kabx2	kabx2
kabx2:BRD-A24397426-001-12-0:50.000000uM	BRD-A24397426	BRD-A24397426-001-12-0	50	50.000000uM	dnaN	-4.19712	#C0C0C0	FALSE	screen4wk_screen5wk_tbda1_kabx2	kabx2
kabx2:BRD-A24397426-001-12-0:0.097500uM	BRD-A24397426	BRD-A24397426-001-12-0	0.0975	0.097500uM	dprE1	1.06067	#C0C0C0	FALSE	screen4wk_screen5wk_tbda1_kabx2	kabx2
kabx2:BRD-A24397426-001-12-0:0.195500uM	BRD-A24397426	BRD-A24397426-001-12-0	0.1955	0.195500uM	dprE1	1.8895	#C0C0C0	FALSE	screen4wk_screen5wk_tbda1_kabx2	kabx2
kabx2:BRD-A24397426-001-12-0:0.390500uM	BRD-A24397426	BRD-A24397426-001-12-0	0.3905	0.390500uM	dprE1	1.04986	#C0C0C0	FALSE	screen4wk_screen5wk_tbda1_kabx2	kabx2
kabx2:BRD-A24397426-001-12-0:0.781250uM	BRD-A24397426	BRD-A24397426-001-12-0	0.78125	0.781250uM	dprE1	1.75381	#C0C0C0	FALSE	screen4wk_screen5wk_tbda1_kabx2	kabx2
kabx2:BRD-A24397426-001-12-0:1.562500uM	BRD-A24397426	BRD-A24397426-001-12-0	1.5625	1.562500uM	dprE1	-2.54269	#C0C0C0	FALSE	screen4wk_screen5wk_tbda1_kabx2	kabx2
kabx2:BRD-A24397426-001-12-0:3.125000uM	BRD-A24397426	BRD-A24397426-001-12-0	3.125	3.125000uM	dprE1	-4.77255	#C0C0C0	FALSE	screen4wk_screen5wk_tbda1_kabx2	kabx2
kabx2:BRD-A24397426-001-12-0:6.250000uM	BRD-A24397426	BRD-A24397426-001-12-0	6.25	6.250000uM	dprE1	-4.96546	#C0C0C0	FALSE	screen4wk_screen5wk_tbda1_kabx2	kabx2
kabx2:BRD-A24397426-001-12-0:12.500000uM	BRD-A24397426	BRD-A24397426-001-12-0	12.5	12.500000uM	dprE1	-4.78447	#C0C0C0	FALSE	screen4wk_screen5wk_tbda1_kabx2	kabx2
kabx2:BRD-A24397426-001-12-0:25.000000uM	BRD-A24397426	BRD-A24397426-001-12-0	25	25.000000uM	dprE1	-5.46974	#C0C0C0	FALSE	screen4wk_screen5wk_tbda1_kabx2	kabx2
kabx2:BRD-A24397426-001-12-0:50.000000uM	BRD-A24397426	BRD-A24397426-001-12-0	50	50.000000uM	dprE1	-4.82389	#C0C0C0	FALSE	screen4wk_screen5wk_tbda1_kabx2	kabx2
kabx2:BRD-A24397426-001-12-0:0.097500uM	BRD-A24397426	BRD-A24397426-001-12-0	0.0975	0.097500uM	dxr	0.743135	#C0C0C0	FALSE	screen4wk_screen5wk_tbda1_kabx2	kabx2
kabx2:BRD-A24397426-001-12-0:0.195500uM	BRD-A24397426	BRD-A24397426-001-12-0	0.1955	0.195500uM	dxr	1.14934	#C0C0C0	FALSE	screen4wk_screen5wk_tbda1_kabx2	kabx2
kabx2:BRD-A24397426-001-12-0:0.390500uM	BRD-A24397426	BRD-A24397426-001-12-0	0.3905	0.390500uM	dxr	0.0532886	#C0C0C0	FALSE	screen4wk_screen5wk_tbda1_kabx2	kabx2
kabx2:BRD-A24397426-001-12-0:0.781250uM	BRD-A24397426	BRD-A24397426-001-12-0	0.78125	0.781250uM	dxr	0.325227	#C0C0C0	FALSE	screen4wk_screen5wk_tbda1_kabx2	kabx2
kabx2:BRD-A24397426-001-12-0:1.562500uM	BRD-A24397426	BRD-A24397426-001-12-0	1.5625	1.562500uM	dxr	-2.12958	#C0C0C0	FALSE	screen4wk_screen5wk_tbda1_kabx2	kabx2
kabx2:BRD-A24397426-001-12-0:3.125000uM	BRD-A24397426	BRD-A24397426-001-12-0	3.125	3.125000uM	dxr	-2.62513	#C0C0C0	FALSE	screen4wk_screen5wk_tbda1_kabx2	kabx2
kabx2:BRD-A24397426-001-12-0:6.250000uM	BRD-A24397426	BRD-A24397426-001-12-0	6.25	6.250000uM	dxr	-4.34551	#C0C0C0	FALSE	screen4wk_screen5wk_tbda1_kabx2	kabx2
kabx2:BRD-A24397426-001-12-0:12.500000uM	BRD-A24397426	BRD-A24397426-001-12-0	12.5	12.500000uM	dxr	-4.48154	#C0C0C0	FALSE	screen4wk_screen5wk_tbda1_kabx2	kabx2
kabx2:BRD-A24397426-001-12-0:25.000000uM	BRD-A24397426	BRD-A24397426-001-12-0	25	25.000000uM	dxr	-4.75183	#C0C0C0	FALSE	screen4wk_screen5wk_tbda1_kabx2	kabx2
kabx2:BRD-A24397426-001-12-0:50.000000uM	BRD-A24397426	BRD-A24397426-001-12-0	50	50.000000uM	dxr	-4.40687	#C0C0C0	FALSE	screen4wk_screen5wk_tbda1_kabx2	kabx2
kabx2:BRD-A24397426-001-12-0:0.097500uM	BRD-A24397426	BRD-A24397426-001-12-0	0.0975	0.097500uM	echA17	1.22161	#C0C0C0	FALSE	screen4wk_screen5wk_tbda1_kabx2	kabx2
kabx2:BRD-A24397426-001-12-0:0.195500uM	BRD-A24397426	BRD-A24397426-001-12-0	0.1955	0.195500uM	echA17	2.5657	#C0C0C0	FALSE	screen4wk_screen5wk_tbda1_kabx2	kabx2
kabx2:BRD-A24397426-001-12-0:0.390500uM	BRD-A24397426	BRD-A24397426-001-12-0	0.3905	0.390500uM	echA17	1.87471	#C0C0C0	FALSE	screen4wk_screen5wk_tbda1_kabx2	kabx2
kabx2:BRD-A24397426-001-12-0:0.781250uM	BRD-A24397426	BRD-A24397426-001-12-0	0.78125	0.781250uM	echA17	3.11681	#C0C0C0	FALSE	screen4wk_screen5wk_tbda1_kabx2	kabx2
kabx2:BRD-A24397426-001-12-0:1.562500uM	BRD-A24397426	BRD-A24397426-001-12-0	1.5625	1.562500uM	echA17	-3.26446	#C0C0C0	FALSE	screen4wk_screen5wk_tbda1_kabx2	kabx2
kabx2:BRD-A24397426-001-12-0:3.125000uM	BRD-A24397426	BRD-A24397426-001-12-0	3.125	3.125000uM	echA17	-4.37256	#C0C0C0	FALSE	screen4wk_screen5wk_tbda1_kabx2	kabx2
kabx2:BRD-A24397426-001-12-0:6.250000uM	BRD-A24397426	BRD-A24397426-001-12-0	6.25	6.250000uM	echA17	-5.31478	#C0C0C0	FALSE	screen4wk_screen5wk_tbda1_kabx2	kabx2
kabx2:BRD-A24397426-001-12-0:12.500000uM	BRD-A24397426	BRD-A24397426-001-12-0	12.5	12.500000uM	echA17	-5.2889	#C0C0C0	FALSE	screen4wk_screen5wk_tbda1_kabx2	kabx2
kabx2:BRD-A24397426-001-12-0:25.000000uM	BRD-A24397426	BRD-A24397426-001-12-0	25	25.000000uM	echA17	-5.14162	#C0C0C0	FALSE	screen4wk_screen5wk_tbda1_kabx2	kabx2
kabx2:BRD-A24397426-001-12-0:50.000000uM	BRD-A24397426	BRD-A24397426-001-12-0	50	50.000000uM	echA17	-4.51249	#C0C0C0	FALSE	screen4wk_screen5wk_tbda1_kabx2	kabx2
kabx2:BRD-A24397426-001-12-0:0.097500uM	BRD-A24397426	BRD-A24397426-001-12-0	0.0975	0.097500uM	efp	2.82477	#C0C0C0	FALSE	screen4wk_screen5wk_tbda1_kabx2	kabx2
kabx2:BRD-A24397426-001-12-0:0.195500uM	BRD-A24397426	BRD-A24397426-001-12-0	0.1955	0.195500uM	efp	-0.17832	#C0C0C0	FALSE	screen4wk_screen5wk_tbda1_kabx2	kabx2
kabx2:BRD-A24397426-001-12-0:0.390500uM	BRD-A24397426	BRD-A24397426-001-12-0	0.3905	0.390500uM	efp	1.18719	#C0C0C0	FALSE	screen4wk_screen5wk_tbda1_kabx2	kabx2
kabx2:BRD-A24397426-001-12-0:0.781250uM	BRD-A24397426	BRD-A24397426-001-12-0	0.78125	0.781250uM	efp	0.819489	#C0C0C0	FALSE	screen4wk_screen5wk_tbda1_kabx2	kabx2
kabx2:BRD-A24397426-001-12-0:1.562500uM	BRD-A24397426	BRD-A24397426-001-12-0	1.5625	1.562500uM	efp	2.9518	#C0C0C0	FALSE	screen4wk_screen5wk_tbda1_kabx2	kabx2
kabx2:BRD-A24397426-001-12-0:3.125000uM	BRD-A24397426	BRD-A24397426-001-12-0	3.125	3.125000uM	efp	-4.37354	#C0C0C0	FALSE	screen4wk_screen5wk_tbda1_kabx2	kabx2
kabx2:BRD-A24397426-001-12-0:6.250000uM	BRD-A24397426	BRD-A24397426-001-12-0	6.25	6.250000uM	efp	-4.37354	#C0C0C0	FALSE	screen4wk_screen5wk_tbda1_kabx2	kabx2
kabx2:BRD-A24397426-001-12-0:12.500000uM	BRD-A24397426	BRD-A24397426-001-12-0	12.5	12.500000uM	efp	-4.37354	#C0C0C0	FALSE	screen4wk_screen5wk_tbda1_kabx2	kabx2
kabx2:BRD-A24397426-001-12-0:25.000000uM	BRD-A24397426	BRD-A24397426-001-12-0	25	25.000000uM	efp	-4.37354	#C0C0C0	FALSE	screen4wk_screen5wk_tbda1_kabx2	kabx2
kabx2:BRD-A24397426-001-12-0:50.000000uM	BRD-A24397426	BRD-A24397426-001-12-0	50	50.000000uM	efp	-4.37354	#C0C0C0	FALSE	screen4wk_screen5wk_tbda1_kabx2	kabx2
kabx2:BRD-A24397426-001-12-0:0.097500uM	BRD-A24397426	BRD-A24397426-001-12-0	0.0975	0.097500uM	efpA	0.27385	#C0C0C0	FALSE	screen4wk_screen5wk_tbda1_kabx2	kabx2
kabx2:BRD-A24397426-001-12-0:0.195500uM	BRD-A24397426	BRD-A24397426-001-12-0	0.1955	0.195500uM	efpA	0.114773	#C0C0C0	FALSE	screen4wk_screen5wk_tbda1_kabx2	kabx2
kabx2:BRD-A24397426-001-12-0:0.390500uM	BRD-A24397426	BRD-A24397426-001-12-0	0.3905	0.390500uM	efpA	-0.0826104	#C0C0C0	FALSE	screen4wk_screen5wk_tbda1_kabx2	kabx2
kabx2:BRD-A24397426-001-12-0:0.781250uM	BRD-A24397426	BRD-A24397426-001-12-0	0.78125	0.781250uM	efpA	0.591151	#C0C0C0	FALSE	screen4wk_screen5wk_tbda1_kabx2	kabx2
kabx2:BRD-A24397426-001-12-0:1.562500uM	BRD-A24397426	BRD-A24397426-001-12-0	1.5625	1.562500uM	efpA	-2.0599	#C0C0C0	FALSE	screen4wk_screen5wk_tbda1_kabx2	kabx2
kabx2:BRD-A24397426-001-12-0:3.125000uM	BRD-A24397426	BRD-A24397426-001-12-0	3.125	3.125000uM	efpA	-4.69909	#C0C0C0	FALSE	screen4wk_screen5wk_tbda1_kabx2	kabx2
kabx2:BRD-A24397426-001-12-0:6.250000uM	BRD-A24397426	BRD-A24397426-001-12-0	6.25	6.250000uM	efpA	-4.94855	#C0C0C0	FALSE	screen4wk_screen5wk_tbda1_kabx2	kabx2
kabx2:BRD-A24397426-001-12-0:12.500000uM	BRD-A24397426	BRD-A24397426-001-12-0	12.5	12.500000uM	efpA	-4.57667	#C0C0C0	FALSE	screen4wk_screen5wk_tbda1_kabx2	kabx2
kabx2:BRD-A24397426-001-12-0:25.000000uM	BRD-A24397426	BRD-A24397426-001-12-0	25	25.000000uM	efpA	-5.05852	#C0C0C0	FALSE	screen4wk_screen5wk_tbda1_kabx2	kabx2
kabx2:BRD-A24397426-001-12-0:50.000000uM	BRD-A24397426	BRD-A24397426-001-12-0	50	50.000000uM	efpA	-5.865	#C0C0C0	FALSE	screen4wk_screen5wk_tbda1_kabx2	kabx2
kabx2:BRD-A24397426-001-12-0:0.097500uM	BRD-A24397426	BRD-A24397426-001-12-0	0.0975	0.097500uM	embC	0.391159	#C0C0C0	FALSE	screen4wk_screen5wk_tbda1_kabx2	kabx2
kabx2:BRD-A24397426-001-12-0:0.195500uM	BRD-A24397426	BRD-A24397426-001-12-0	0.1955	0.195500uM	embC	1.49153	#C0C0C0	FALSE	screen4wk_screen5wk_tbda1_kabx2	kabx2
kabx2:BRD-A24397426-001-12-0:0.390500uM	BRD-A24397426	BRD-A24397426-001-12-0	0.3905	0.390500uM	embC	0.508118	#C0C0C0	FALSE	screen4wk_screen5wk_tbda1_kabx2	kabx2
kabx2:BRD-A24397426-001-12-0:0.781250uM	BRD-A24397426	BRD-A24397426-001-12-0	0.78125	0.781250uM	embC	-0.912285	#C0C0C0	FALSE	screen4wk_screen5wk_tbda1_kabx2	kabx2
kabx2:BRD-A24397426-001-12-0:1.562500uM	BRD-A24397426	BRD-A24397426-001-12-0	1.5625	1.562500uM	embC	-2.91741	#C0C0C0	FALSE	screen4wk_screen5wk_tbda1_kabx2	kabx2
kabx2:BRD-A24397426-001-12-0:3.125000uM	BRD-A24397426	BRD-A24397426-001-12-0	3.125	3.125000uM	embC	-5.07153	#C0C0C0	FALSE	screen4wk_screen5wk_tbda1_kabx2	kabx2
kabx2:BRD-A24397426-001-12-0:6.250000uM	BRD-A24397426	BRD-A24397426-001-12-0	6.25	6.250000uM	embC	-3.89533	#C0C0C0	FALSE	screen4wk_screen5wk_tbda1_kabx2	kabx2
kabx2:BRD-A24397426-001-12-0:12.500000uM	BRD-A24397426	BRD-A24397426-001-12-0	12.5	12.500000uM	embC	-4.42153	#C0C0C0	FALSE	screen4wk_screen5wk_tbda1_kabx2	kabx2
kabx2:BRD-A24397426-001-12-0:25.000000uM	BRD-A24397426	BRD-A24397426-001-12-0	25	25.000000uM	embC	-4.75519	#C0C0C0	FALSE	screen4wk_screen5wk_tbda1_kabx2	kabx2
kabx2:BRD-A24397426-001-12-0:50.000000uM	BRD-A24397426	BRD-A24397426-001-12-0	50	50.000000uM	embC	-4.77138	#C0C0C0	FALSE	screen4wk_screen5wk_tbda1_kabx2	kabx2
kabx2:BRD-A24397426-001-12-0:0.097500uM	BRD-A24397426	BRD-A24397426-001-12-0	0.0975	0.097500uM	entC	0.754562	#C0C0C0	FALSE	screen4wk_screen5wk_tbda1_kabx2	kabx2
kabx2:BRD-A24397426-001-12-0:0.195500uM	BRD-A24397426	BRD-A24397426-001-12-0	0.1955	0.195500uM	entC	1.2884	#C0C0C0	FALSE	screen4wk_screen5wk_tbda1_kabx2	kabx2
kabx2:BRD-A24397426-001-12-0:0.390500uM	BRD-A24397426	BRD-A24397426-001-12-0	0.3905	0.390500uM	entC	-0.847582	#C0C0C0	FALSE	screen4wk_screen5wk_tbda1_kabx2	kabx2
kabx2:BRD-A24397426-001-12-0:0.781250uM	BRD-A24397426	BRD-A24397426-001-12-0	0.78125	0.781250uM	entC	2.04083	#C0C0C0	FALSE	screen4wk_screen5wk_tbda1_kabx2	kabx2
kabx2:BRD-A24397426-001-12-0:1.562500uM	BRD-A24397426	BRD-A24397426-001-12-0	1.5625	1.562500uM	entC	0.571152	#C0C0C0	FALSE	screen4wk_screen5wk_tbda1_kabx2	kabx2
kabx2:BRD-A24397426-001-12-0:3.125000uM	BRD-A24397426	BRD-A24397426-001-12-0	3.125	3.125000uM	entC	-4.52592	#C0C0C0	FALSE	screen4wk_screen5wk_tbda1_kabx2	kabx2
kabx2:BRD-A24397426-001-12-0:6.250000uM	BRD-A24397426	BRD-A24397426-001-12-0	6.25	6.250000uM	entC	-5.02764	#C0C0C0	FALSE	screen4wk_screen5wk_tbda1_kabx2	kabx2
kabx2:BRD-A24397426-001-12-0:12.500000uM	BRD-A24397426	BRD-A24397426-001-12-0	12.5	12.500000uM	entC	-4.61346	#C0C0C0	FALSE	screen4wk_screen5wk_tbda1_kabx2	kabx2
kabx2:BRD-A24397426-001-12-0:25.000000uM	BRD-A24397426	BRD-A24397426-001-12-0	25	25.000000uM	entC	-5.12344	#C0C0C0	FALSE	screen4wk_screen5wk_tbda1_kabx2	kabx2
kabx2:BRD-A24397426-001-12-0:50.000000uM	BRD-A24397426	BRD-A24397426-001-12-0	50	50.000000uM	entC	-5.9368	#C0C0C0	FALSE	screen4wk_screen5wk_tbda1_kabx2	kabx2
kabx2:BRD-A24397426-001-12-0:0.097500uM	BRD-A24397426	BRD-A24397426-001-12-0	0.0975	0.097500uM	esxG	1.59054	#C0C0C0	FALSE	screen4wk_screen5wk_tbda1_kabx2	kabx2
kabx2:BRD-A24397426-001-12-0:0.195500uM	BRD-A24397426	BRD-A24397426-001-12-0	0.1955	0.195500uM	esxG	1.90076	#C0C0C0	FALSE	screen4wk_screen5wk_tbda1_kabx2	kabx2
kabx2:BRD-A24397426-001-12-0:0.390500uM	BRD-A24397426	BRD-A24397426-001-12-0	0.3905	0.390500uM	esxG	0.971505	#C0C0C0	FALSE	screen4wk_screen5wk_tbda1_kabx2	kabx2
kabx2:BRD-A24397426-001-12-0:0.781250uM	BRD-A24397426	BRD-A24397426-001-12-0	0.78125	0.781250uM	esxG	2.51978	#C0C0C0	FALSE	screen4wk_screen5wk_tbda1_kabx2	kabx2
kabx2:BRD-A24397426-001-12-0:1.562500uM	BRD-A24397426	BRD-A24397426-001-12-0	1.5625	1.562500uM	esxG	-1.73701	#C0C0C0	FALSE	screen4wk_screen5wk_tbda1_kabx2	kabx2
kabx2:BRD-A24397426-001-12-0:3.125000uM	BRD-A24397426	BRD-A24397426-001-12-0	3.125	3.125000uM	esxG	-3.24887	#C0C0C0	FALSE	screen4wk_screen5wk_tbda1_kabx2	kabx2
kabx2:BRD-A24397426-001-12-0:6.250000uM	BRD-A24397426	BRD-A24397426-001-12-0	6.25	6.250000uM	esxG	-4.57092	#C0C0C0	FALSE	screen4wk_screen5wk_tbda1_kabx2	kabx2
kabx2:BRD-A24397426-001-12-0:12.500000uM	BRD-A24397426	BRD-A24397426-001-12-0	12.5	12.500000uM	esxG	-4.7293	#C0C0C0	FALSE	screen4wk_screen5wk_tbda1_kabx2	kabx2
kabx2:BRD-A24397426-001-12-0:25.000000uM	BRD-A24397426	BRD-A24397426-001-12-0	25	25.000000uM	esxG	-5.7982	#C0C0C0	FALSE	screen4wk_screen5wk_tbda1_kabx2	kabx2
kabx2:BRD-A24397426-001-12-0:50.000000uM	BRD-A24397426	BRD-A24397426-001-12-0	50	50.000000uM	esxG	-5.26081	#C0C0C0	FALSE	screen4wk_screen5wk_tbda1_kabx2	kabx2
kabx2:BRD-A24397426-001-12-0:0.097500uM	BRD-A24397426	BRD-A24397426-001-12-0	0.0975	0.097500uM	fabD	1.54756	#C0C0C0	FALSE	screen4wk_screen5wk_tbda1_kabx2	kabx2
kabx2:BRD-A24397426-001-12-0:0.195500uM	BRD-A24397426	BRD-A24397426-001-12-0	0.1955	0.195500uM	fabD	1.67499	#C0C0C0	FALSE	screen4wk_screen5wk_tbda1_kabx2	kabx2
kabx2:BRD-A24397426-001-12-0:0.390500uM	BRD-A24397426	BRD-A24397426-001-12-0	0.3905	0.390500uM	fabD	0.821239	#C0C0C0	FALSE	screen4wk_screen5wk_tbda1_kabx2	kabx2
kabx2:BRD-A24397426-001-12-0:0.781250uM	BRD-A24397426	BRD-A24397426-001-12-0	0.78125	0.781250uM	fabD	1.02008	#C0C0C0	FALSE	screen4wk_screen5wk_tbda1_kabx2	kabx2
kabx2:BRD-A24397426-001-12-0:1.562500uM	BRD-A24397426	BRD-A24397426-001-12-0	1.5625	1.562500uM	fabD	-3.79216	#C0C0C0	FALSE	screen4wk_screen5wk_tbda1_kabx2	kabx2
kabx2:BRD-A24397426-001-12-0:3.125000uM	BRD-A24397426	BRD-A24397426-001-12-0	3.125	3.125000uM	fabD	-4.76543	#C0C0C0	FALSE	screen4wk_screen5wk_tbda1_kabx2	kabx2
kabx2:BRD-A24397426-001-12-0:6.250000uM	BRD-A24397426	BRD-A24397426-001-12-0	6.25	6.250000uM	fabD	-4.83694	#C0C0C0	FALSE	screen4wk_screen5wk_tbda1_kabx2	kabx2
kabx2:BRD-A24397426-001-12-0:12.500000uM	BRD-A24397426	BRD-A24397426-001-12-0	12.5	12.500000uM	fabD	-5.01843	#C0C0C0	FALSE	screen4wk_screen5wk_tbda1_kabx2	kabx2
kabx2:BRD-A24397426-001-12-0:25.000000uM	BRD-A24397426	BRD-A24397426-001-12-0	25	25.000000uM	fabD	-5.16664	#C0C0C0	FALSE	screen4wk_screen5wk_tbda1_kabx2	kabx2
kabx2:BRD-A24397426-001-12-0:50.000000uM	BRD-A24397426	BRD-A24397426-001-12-0	50	50.000000uM	fabD	-5.73427	#C0C0C0	FALSE	screen4wk_screen5wk_tbda1_kabx2	kabx2
kabx2:BRD-A24397426-001-12-0:0.097500uM	BRD-A24397426	BRD-A24397426-001-12-0	0.0975	0.097500uM	fadD30	1.69572	#C0C0C0	FALSE	screen4wk_screen5wk_tbda1_kabx2	kabx2
kabx2:BRD-A24397426-001-12-0:0.195500uM	BRD-A24397426	BRD-A24397426-001-12-0	0.1955	0.195500uM	fadD30	0.896691	#C0C0C0	FALSE	screen4wk_screen5wk_tbda1_kabx2	kabx2
kabx2:BRD-A24397426-001-12-0:0.390500uM	BRD-A24397426	BRD-A24397426-001-12-0	0.3905	0.390500uM	fadD30	0.274092	#C0C0C0	FALSE	screen4wk_screen5wk_tbda1_kabx2	kabx2
kabx2:BRD-A24397426-001-12-0:0.781250uM	BRD-A24397426	BRD-A24397426-001-12-0	0.78125	0.781250uM	fadD30	0.792864	#C0C0C0	FALSE	screen4wk_screen5wk_tbda1_kabx2	kabx2
kabx2:BRD-A24397426-001-12-0:1.562500uM	BRD-A24397426	BRD-A24397426-001-12-0	1.5625	1.562500uM	fadD30	-3.20017	#C0C0C0	FALSE	screen4wk_screen5wk_tbda1_kabx2	kabx2
kabx2:BRD-A24397426-001-12-0:3.125000uM	BRD-A24397426	BRD-A24397426-001-12-0	3.125	3.125000uM	fadD30	-4.0193	#C0C0C0	FALSE	screen4wk_screen5wk_tbda1_kabx2	kabx2
kabx2:BRD-A24397426-001-12-0:6.250000uM	BRD-A24397426	BRD-A24397426-001-12-0	6.25	6.250000uM	fadD30	-4.7293	#C0C0C0	FALSE	screen4wk_screen5wk_tbda1_kabx2	kabx2
kabx2:BRD-A24397426-001-12-0:12.500000uM	BRD-A24397426	BRD-A24397426-001-12-0	12.5	12.500000uM	fadD30	-4.79692	#C0C0C0	FALSE	screen4wk_screen5wk_tbda1_kabx2	kabx2
kabx2:BRD-A24397426-001-12-0:25.000000uM	BRD-A24397426	BRD-A24397426-001-12-0	25	25.000000uM	fadD30	-4.92682	#C0C0C0	FALSE	screen4wk_screen5wk_tbda1_kabx2	kabx2
kabx2:BRD-A24397426-001-12-0:50.000000uM	BRD-A24397426	BRD-A24397426-001-12-0	50	50.000000uM	fadD30	-5.27701	#C0C0C0	FALSE	screen4wk_screen5wk_tbda1_kabx2	kabx2
kabx2:BRD-A24397426-001-12-0:0.097500uM	BRD-A24397426	BRD-A24397426-001-12-0	0.0975	0.097500uM	fadD32	1.39175	#C0C0C0	FALSE	screen4wk_screen5wk_tbda1_kabx2	kabx2
kabx2:BRD-A24397426-001-12-0:0.195500uM	BRD-A24397426	BRD-A24397426-001-12-0	0.1955	0.195500uM	fadD32	1.86337	#C0C0C0	FALSE	screen4wk_screen5wk_tbda1_kabx2	kabx2
kabx2:BRD-A24397426-001-12-0:0.390500uM	BRD-A24397426	BRD-A24397426-001-12-0	0.3905	0.390500uM	fadD32	1.50439	#C0C0C0	FALSE	screen4wk_screen5wk_tbda1_kabx2	kabx2
kabx2:BRD-A24397426-001-12-0:0.781250uM	BRD-A24397426	BRD-A24397426-001-12-0	0.78125	0.781250uM	fadD32	2.31707	#C0C0C0	FALSE	screen4wk_screen5wk_tbda1_kabx2	kabx2
kabx2:BRD-A24397426-001-12-0:1.562500uM	BRD-A24397426	BRD-A24397426-001-12-0	1.5625	1.562500uM	fadD32	-2.36154	#C0C0C0	FALSE	screen4wk_screen5wk_tbda1_kabx2	kabx2
kabx2:BRD-A24397426-001-12-0:3.125000uM	BRD-A24397426	BRD-A24397426-001-12-0	3.125	3.125000uM	fadD32	-3.55455	#C0C0C0	FALSE	screen4wk_screen5wk_tbda1_kabx2	kabx2
kabx2:BRD-A24397426-001-12-0:6.250000uM	BRD-A24397426	BRD-A24397426-001-12-0	6.25	6.250000uM	fadD32	-4.57009	#C0C0C0	FALSE	screen4wk_screen5wk_tbda1_kabx2	kabx2
kabx2:BRD-A24397426-001-12-0:12.500000uM	BRD-A24397426	BRD-A24397426-001-12-0	12.5	12.500000uM	fadD32	-4.82823	#C0C0C0	FALSE	screen4wk_screen5wk_tbda1_kabx2	kabx2
kabx2:BRD-A24397426-001-12-0:25.000000uM	BRD-A24397426	BRD-A24397426-001-12-0	25	25.000000uM	fadD32	-5.57954	#C0C0C0	FALSE	screen4wk_screen5wk_tbda1_kabx2	kabx2
kabx2:BRD-A24397426-001-12-0:50.000000uM	BRD-A24397426	BRD-A24397426-001-12-0	50	50.000000uM	fadD32	-5.29391	#C0C0C0	FALSE	screen4wk_screen5wk_tbda1_kabx2	kabx2
kabx2:BRD-A24397426-001-12-0:0.097500uM	BRD-A24397426	BRD-A24397426-001-12-0	0.0975	0.097500uM	fadD7	2.04073	#C0C0C0	FALSE	screen4wk_screen5wk_tbda1_kabx2	kabx2
kabx2:BRD-A24397426-001-12-0:0.195500uM	BRD-A24397426	BRD-A24397426-001-12-0	0.1955	0.195500uM	fadD7	1.45213	#C0C0C0	FALSE	screen4wk_screen5wk_tbda1_kabx2	kabx2
kabx2:BRD-A24397426-001-12-0:0.390500uM	BRD-A24397426	BRD-A24397426-001-12-0	0.3905	0.390500uM	fadD7	1.53025	#C0C0C0	FALSE	screen4wk_screen5wk_tbda1_kabx2	kabx2
kabx2:BRD-A24397426-001-12-0:0.781250uM	BRD-A24397426	BRD-A24397426-001-12-0	0.78125	0.781250uM	fadD7	1.22058	#C0C0C0	FALSE	screen4wk_screen5wk_tbda1_kabx2	kabx2
kabx2:BRD-A24397426-001-12-0:1.562500uM	BRD-A24397426	BRD-A24397426-001-12-0	1.5625	1.562500uM	fadD7	-3.37339	#C0C0C0	FALSE	screen4wk_screen5wk_tbda1_kabx2	kabx2
kabx2:BRD-A24397426-001-12-0:3.125000uM	BRD-A24397426	BRD-A24397426-001-12-0	3.125	3.125000uM	fadD7	-3.54138	#C0C0C0	FALSE	screen4wk_screen5wk_tbda1_kabx2	kabx2
kabx2:BRD-A24397426-001-12-0:6.250000uM	BRD-A24397426	BRD-A24397426-001-12-0	6.25	6.250000uM	fadD7	-4.77138	#C0C0C0	FALSE	screen4wk_screen5wk_tbda1_kabx2	kabx2
kabx2:BRD-A24397426-001-12-0:12.500000uM	BRD-A24397426	BRD-A24397426-001-12-0	12.5	12.500000uM	fadD7	-5.70505	#C0C0C0	FALSE	screen4wk_screen5wk_tbda1_kabx2	kabx2
kabx2:BRD-A24397426-001-12-0:25.000000uM	BRD-A24397426	BRD-A24397426-001-12-0	25	25.000000uM	fadD7	-5.31478	#C0C0C0	FALSE	screen4wk_screen5wk_tbda1_kabx2	kabx2
kabx2:BRD-A24397426-001-12-0:50.000000uM	BRD-A24397426	BRD-A24397426-001-12-0	50	50.000000uM	fadD7	-6.0037	#C0C0C0	FALSE	screen4wk_screen5wk_tbda1_kabx2	kabx2
kabx2:BRD-A24397426-001-12-0:0.097500uM	BRD-A24397426	BRD-A24397426-001-12-0	0.0975	0.097500uM	fadE19	1.70373	#C0C0C0	FALSE	screen4wk_screen5wk_tbda1_kabx2	kabx2
kabx2:BRD-A24397426-001-12-0:0.195500uM	BRD-A24397426	BRD-A24397426-001-12-0	0.1955	0.195500uM	fadE19	2.3064	#C0C0C0	FALSE	screen4wk_screen5wk_tbda1_kabx2	kabx2
kabx2:BRD-A24397426-001-12-0:0.390500uM	BRD-A24397426	BRD-A24397426-001-12-0	0.3905	0.390500uM	fadE19	1.41541	#C0C0C0	FALSE	screen4wk_screen5wk_tbda1_kabx2	kabx2
kabx2:BRD-A24397426-001-12-0:0.781250uM	BRD-A24397426	BRD-A24397426-001-12-0	0.78125	0.781250uM	fadE19	1.84282	#C0C0C0	FALSE	screen4wk_screen5wk_tbda1_kabx2	kabx2
kabx2:BRD-A24397426-001-12-0:1.562500uM	BRD-A24397426	BRD-A24397426-001-12-0	1.5625	1.562500uM	fadE19	-2.65097	#C0C0C0	FALSE	screen4wk_screen5wk_tbda1_kabx2	kabx2
kabx2:BRD-A24397426-001-12-0:3.125000uM	BRD-A24397426	BRD-A24397426-001-12-0	3.125	3.125000uM	fadE19	-4.28224	#C0C0C0	FALSE	screen4wk_screen5wk_tbda1_kabx2	kabx2
kabx2:BRD-A24397426-001-12-0:6.250000uM	BRD-A24397426	BRD-A24397426-001-12-0	6.25	6.250000uM	fadE19	-4.45458	#C0C0C0	FALSE	screen4wk_screen5wk_tbda1_kabx2	kabx2
kabx2:BRD-A24397426-001-12-0:12.500000uM	BRD-A24397426	BRD-A24397426-001-12-0	12.5	12.500000uM	fadE19	-4.39828	#C0C0C0	FALSE	screen4wk_screen5wk_tbda1_kabx2	kabx2
kabx2:BRD-A24397426-001-12-0:25.000000uM	BRD-A24397426	BRD-A24397426-001-12-0	25	25.000000uM	fadE19	-5.51264	#C0C0C0	FALSE	screen4wk_screen5wk_tbda1_kabx2	kabx2
kabx2:BRD-A24397426-001-12-0:50.000000uM	BRD-A24397426	BRD-A24397426-001-12-0	50	50.000000uM	fadE19	-5.64483	#C0C0C0	FALSE	screen4wk_screen5wk_tbda1_kabx2	kabx2
kabx2:BRD-A24397426-001-12-0:0.097500uM	BRD-A24397426	BRD-A24397426-001-12-0	0.0975	0.097500uM	fas	1.38741	#C0C0C0	FALSE	screen4wk_screen5wk_tbda1_kabx2	kabx2
kabx2:BRD-A24397426-001-12-0:0.195500uM	BRD-A24397426	BRD-A24397426-001-12-0	0.1955	0.195500uM	fas	1.12677	#C0C0C0	FALSE	screen4wk_screen5wk_tbda1_kabx2	kabx2
kabx2:BRD-A24397426-001-12-0:0.390500uM	BRD-A24397426	BRD-A24397426-001-12-0	0.3905	0.390500uM	fas	1.43222	#C0C0C0	FALSE	screen4wk_screen5wk_tbda1_kabx2	kabx2
kabx2:BRD-A24397426-001-12-0:0.781250uM	BRD-A24397426	BRD-A24397426-001-12-0	0.78125	0.781250uM	fas	2.40481	#C0C0C0	FALSE	screen4wk_screen5wk_tbda1_kabx2	kabx2
kabx2:BRD-A24397426-001-12-0:1.562500uM	BRD-A24397426	BRD-A24397426-001-12-0	1.5625	1.562500uM	fas	-3.84892	#C0C0C0	FALSE	screen4wk_screen5wk_tbda1_kabx2	kabx2
kabx2:BRD-A24397426-001-12-0:3.125000uM	BRD-A24397426	BRD-A24397426-001-12-0	3.125	3.125000uM	fas	-4.01346	#C0C0C0	FALSE	screen4wk_screen5wk_tbda1_kabx2	kabx2
kabx2:BRD-A24397426-001-12-0:6.250000uM	BRD-A24397426	BRD-A24397426-001-12-0	6.25	6.250000uM	fas	-4.88313	#C0C0C0	FALSE	screen4wk_screen5wk_tbda1_kabx2	kabx2
kabx2:BRD-A24397426-001-12-0:12.500000uM	BRD-A24397426	BRD-A24397426-001-12-0	12.5	12.500000uM	fas	-5.45231	#C0C0C0	FALSE	screen4wk_screen5wk_tbda1_kabx2	kabx2
kabx2:BRD-A24397426-001-12-0:25.000000uM	BRD-A24397426	BRD-A24397426-001-12-0	25	25.000000uM	fas	-4.45458	#C0C0C0	FALSE	screen4wk_screen5wk_tbda1_kabx2	kabx2
kabx2:BRD-A24397426-001-12-0:50.000000uM	BRD-A24397426	BRD-A24397426-001-12-0	50	50.000000uM	fas	-4.20122	#C0C0C0	FALSE	screen4wk_screen5wk_tbda1_kabx2	kabx2
kabx2:BRD-A24397426-001-12-0:0.097500uM	BRD-A24397426	BRD-A24397426-001-12-0	0.0975	0.097500uM	fba	0.600841	#C0C0C0	FALSE	screen4wk_screen5wk_tbda1_kabx2	kabx2
kabx2:BRD-A24397426-001-12-0:0.195500uM	BRD-A24397426	BRD-A24397426-001-12-0	0.1955	0.195500uM	fba	0.539321	#C0C0C0	FALSE	screen4wk_screen5wk_tbda1_kabx2	kabx2
kabx2:BRD-A24397426-001-12-0:0.390500uM	BRD-A24397426	BRD-A24397426-001-12-0	0.3905	0.390500uM	fba	0.558735	#C0C0C0	FALSE	screen4wk_screen5wk_tbda1_kabx2	kabx2
kabx2:BRD-A24397426-001-12-0:0.781250uM	BRD-A24397426	BRD-A24397426-001-12-0	0.78125	0.781250uM	fba	1.05058	#C0C0C0	FALSE	screen4wk_screen5wk_tbda1_kabx2	kabx2
kabx2:BRD-A24397426-001-12-0:1.562500uM	BRD-A24397426	BRD-A24397426-001-12-0	1.5625	1.562500uM	fba	-1.75067	#C0C0C0	FALSE	screen4wk_screen5wk_tbda1_kabx2	kabx2
kabx2:BRD-A24397426-001-12-0:3.125000uM	BRD-A24397426	BRD-A24397426-001-12-0	3.125	3.125000uM	fba	-4.27384	#C0C0C0	FALSE	screen4wk_screen5wk_tbda1_kabx2	kabx2
kabx2:BRD-A24397426-001-12-0:6.250000uM	BRD-A24397426	BRD-A24397426-001-12-0	6.25	6.250000uM	fba	-5.25551	#C0C0C0	FALSE	screen4wk_screen5wk_tbda1_kabx2	kabx2
kabx2:BRD-A24397426-001-12-0:12.500000uM	BRD-A24397426	BRD-A24397426-001-12-0	12.5	12.500000uM	fba	-4.74275	#C0C0C0	FALSE	screen4wk_screen5wk_tbda1_kabx2	kabx2
kabx2:BRD-A24397426-001-12-0:25.000000uM	BRD-A24397426	BRD-A24397426-001-12-0	25	25.000000uM	fba	-5.41052	#C0C0C0	FALSE	screen4wk_screen5wk_tbda1_kabx2	kabx2
kabx2:BRD-A24397426-001-12-0:50.000000uM	BRD-A24397426	BRD-A24397426-001-12-0	50	50.000000uM	fba	-5.24346	#C0C0C0	FALSE	screen4wk_screen5wk_tbda1_kabx2	kabx2
kabx2:BRD-A24397426-001-12-0:0.097500uM	BRD-A24397426	BRD-A24397426-001-12-0	0.0975	0.097500uM	fdxC	1.02518	#C0C0C0	FALSE	screen4wk_screen5wk_tbda1_kabx2	kabx2
kabx2:BRD-A24397426-001-12-0:0.195500uM	BRD-A24397426	BRD-A24397426-001-12-0	0.1955	0.195500uM	fdxC	1.57337	#C0C0C0	FALSE	screen4wk_screen5wk_tbda1_kabx2	kabx2
kabx2:BRD-A24397426-001-12-0:0.390500uM	BRD-A24397426	BRD-A24397426-001-12-0	0.3905	0.390500uM	fdxC	1.06365	#C0C0C0	FALSE	screen4wk_screen5wk_tbda1_kabx2	kabx2
kabx2:BRD-A24397426-001-12-0:0.781250uM	BRD-A24397426	BRD-A24397426-001-12-0	0.78125	0.781250uM	fdxC	2.50522	#C0C0C0	FALSE	screen4wk_screen5wk_tbda1_kabx2	kabx2
kabx2:BRD-A24397426-001-12-0:1.562500uM	BRD-A24397426	BRD-A24397426-001-12-0	1.5625	1.562500uM	fdxC	-2.05429	#C0C0C0	FALSE	screen4wk_screen5wk_tbda1_kabx2	kabx2
kabx2:BRD-A24397426-001-12-0:3.125000uM	BRD-A24397426	BRD-A24397426-001-12-0	3.125	3.125000uM	fdxC	-4.00229	#C0C0C0	FALSE	screen4wk_screen5wk_tbda1_kabx2	kabx2
kabx2:BRD-A24397426-001-12-0:6.250000uM	BRD-A24397426	BRD-A24397426-001-12-0	6.25	6.250000uM	fdxC	-4.82823	#C0C0C0	FALSE	screen4wk_screen5wk_tbda1_kabx2	kabx2
kabx2:BRD-A24397426-001-12-0:12.500000uM	BRD-A24397426	BRD-A24397426-001-12-0	12.5	12.500000uM	fdxC	-5.46057	#C0C0C0	FALSE	screen4wk_screen5wk_tbda1_kabx2	kabx2
kabx2:BRD-A24397426-001-12-0:25.000000uM	BRD-A24397426	BRD-A24397426-001-12-0	25	25.000000uM	fdxC	-5.01336	#C0C0C0	FALSE	screen4wk_screen5wk_tbda1_kabx2	kabx2
kabx2:BRD-A24397426-001-12-0:50.000000uM	BRD-A24397426	BRD-A24397426-001-12-0	50	50.000000uM	fdxC	-5.23676	#C0C0C0	FALSE	screen4wk_screen5wk_tbda1_kabx2	kabx2
kabx2:BRD-A24397426-001-12-0:0.097500uM	BRD-A24397426	BRD-A24397426-001-12-0	0.0975	0.097500uM	fmt	1.15804	#C0C0C0	FALSE	screen4wk_screen5wk_tbda1_kabx2	kabx2
kabx2:BRD-A24397426-001-12-0:0.195500uM	BRD-A24397426	BRD-A24397426-001-12-0	0.1955	0.195500uM	fmt	0.778457	#C0C0C0	FALSE	screen4wk_screen5wk_tbda1_kabx2	kabx2
kabx2:BRD-A24397426-001-12-0:0.390500uM	BRD-A24397426	BRD-A24397426-001-12-0	0.3905	0.390500uM	fmt	1.19021	#C0C0C0	FALSE	screen4wk_screen5wk_tbda1_kabx2	kabx2
kabx2:BRD-A24397426-001-12-0:0.781250uM	BRD-A24397426	BRD-A24397426-001-12-0	0.78125	0.781250uM	fmt	2.32379	#C0C0C0	FALSE	screen4wk_screen5wk_tbda1_kabx2	kabx2
kabx2:BRD-A24397426-001-12-0:1.562500uM	BRD-A24397426	BRD-A24397426-001-12-0	1.5625	1.562500uM	fmt	-1.59227	#C0C0C0	FALSE	screen4wk_screen5wk_tbda1_kabx2	kabx2
kabx2:BRD-A24397426-001-12-0:3.125000uM	BRD-A24397426	BRD-A24397426-001-12-0	3.125	3.125000uM	fmt	-3.92882	#C0C0C0	FALSE	screen4wk_screen5wk_tbda1_kabx2	kabx2
kabx2:BRD-A24397426-001-12-0:6.250000uM	BRD-A24397426	BRD-A24397426-001-12-0	6.25	6.250000uM	fmt	-5.0673	#C0C0C0	FALSE	screen4wk_screen5wk_tbda1_kabx2	kabx2
kabx2:BRD-A24397426-001-12-0:12.500000uM	BRD-A24397426	BRD-A24397426-001-12-0	12.5	12.500000uM	fmt	-4.66813	#C0C0C0	FALSE	screen4wk_screen5wk_tbda1_kabx2	kabx2
kabx2:BRD-A24397426-001-12-0:25.000000uM	BRD-A24397426	BRD-A24397426-001-12-0	25	25.000000uM	fmt	-4.72281	#C0C0C0	FALSE	screen4wk_screen5wk_tbda1_kabx2	kabx2
kabx2:BRD-A24397426-001-12-0:50.000000uM	BRD-A24397426	BRD-A24397426-001-12-0	50	50.000000uM	fmt	-4.38687	#C0C0C0	FALSE	screen4wk_screen5wk_tbda1_kabx2	kabx2
kabx2:BRD-A24397426-001-12-0:0.097500uM	BRD-A24397426	BRD-A24397426-001-12-0	0.0975	0.097500uM	folB	0.00239444	#C0C0C0	FALSE	screen4wk_screen5wk_tbda1_kabx2	kabx2
kabx2:BRD-A24397426-001-12-0:0.195500uM	BRD-A24397426	BRD-A24397426-001-12-0	0.1955	0.195500uM	folB	-0.0447083	#C0C0C0	FALSE	screen4wk_screen5wk_tbda1_kabx2	kabx2
kabx2:BRD-A24397426-001-12-0:0.390500uM	BRD-A24397426	BRD-A24397426-001-12-0	0.3905	0.390500uM	folB	0.54583	#C0C0C0	FALSE	screen4wk_screen5wk_tbda1_kabx2	kabx2
kabx2:BRD-A24397426-001-12-0:0.781250uM	BRD-A24397426	BRD-A24397426-001-12-0	0.78125	0.781250uM	folB	0.876114	#C0C0C0	FALSE	screen4wk_screen5wk_tbda1_kabx2	kabx2
kabx2:BRD-A24397426-001-12-0:1.562500uM	BRD-A24397426	BRD-A24397426-001-12-0	1.5625	1.562500uM	folB	-2.02661	#C0C0C0	FALSE	screen4wk_screen5wk_tbda1_kabx2	kabx2
kabx2:BRD-A24397426-001-12-0:3.125000uM	BRD-A24397426	BRD-A24397426-001-12-0	3.125	3.125000uM	folB	-4.42064	#C0C0C0	FALSE	screen4wk_screen5wk_tbda1_kabx2	kabx2
kabx2:BRD-A24397426-001-12-0:6.250000uM	BRD-A24397426	BRD-A24397426-001-12-0	6.25	6.250000uM	folB	-5.93669	#C0C0C0	FALSE	screen4wk_screen5wk_tbda1_kabx2	kabx2
kabx2:BRD-A24397426-001-12-0:12.500000uM	BRD-A24397426	BRD-A24397426-001-12-0	12.5	12.500000uM	folB	-3.86429	#C0C0C0	FALSE	screen4wk_screen5wk_tbda1_kabx2	kabx2
kabx2:BRD-A24397426-001-12-0:25.000000uM	BRD-A24397426	BRD-A24397426-001-12-0	25	25.000000uM	folB	-4.50729	#C0C0C0	FALSE	screen4wk_screen5wk_tbda1_kabx2	kabx2
kabx2:BRD-A24397426-001-12-0:50.000000uM	BRD-A24397426	BRD-A24397426-001-12-0	50	50.000000uM	folB	-4.14755	#C0C0C0	FALSE	screen4wk_screen5wk_tbda1_kabx2	kabx2
kabx2:BRD-A24397426-001-12-0:0.097500uM	BRD-A24397426	BRD-A24397426-001-12-0	0.0975	0.097500uM	folD	0.887516	#C0C0C0	FALSE	screen4wk_screen5wk_tbda1_kabx2	kabx2
kabx2:BRD-A24397426-001-12-0:0.195500uM	BRD-A24397426	BRD-A24397426-001-12-0	0.1955	0.195500uM	folD	0.206997	#C0C0C0	FALSE	screen4wk_screen5wk_tbda1_kabx2	kabx2
kabx2:BRD-A24397426-001-12-0:0.390500uM	BRD-A24397426	BRD-A24397426-001-12-0	0.3905	0.390500uM	folD	0.000176496	#C0C0C0	FALSE	screen4wk_screen5wk_tbda1_kabx2	kabx2
kabx2:BRD-A24397426-001-12-0:0.781250uM	BRD-A24397426	BRD-A24397426-001-12-0	0.78125	0.781250uM	folD	1.14433	#C0C0C0	FALSE	screen4wk_screen5wk_tbda1_kabx2	kabx2
kabx2:BRD-A24397426-001-12-0:1.562500uM	BRD-A24397426	BRD-A24397426-001-12-0	1.5625	1.562500uM	folD	-1.30056	#C0C0C0	FALSE	screen4wk_screen5wk_tbda1_kabx2	kabx2
kabx2:BRD-A24397426-001-12-0:3.125000uM	BRD-A24397426	BRD-A24397426-001-12-0	3.125	3.125000uM	folD	-4.01848	#C0C0C0	FALSE	screen4wk_screen5wk_tbda1_kabx2	kabx2
kabx2:BRD-A24397426-001-12-0:6.250000uM	BRD-A24397426	BRD-A24397426-001-12-0	6.25	6.250000uM	folD	-5.68811	#C0C0C0	FALSE	screen4wk_screen5wk_tbda1_kabx2	kabx2
kabx2:BRD-A24397426-001-12-0:12.500000uM	BRD-A24397426	BRD-A24397426-001-12-0	12.5	12.500000uM	folD	-4.87593	#C0C0C0	FALSE	screen4wk_screen5wk_tbda1_kabx2	kabx2
kabx2:BRD-A24397426-001-12-0:25.000000uM	BRD-A24397426	BRD-A24397426-001-12-0	25	25.000000uM	folD	-4.88313	#C0C0C0	FALSE	screen4wk_screen5wk_tbda1_kabx2	kabx2
kabx2:BRD-A24397426-001-12-0:50.000000uM	BRD-A24397426	BRD-A24397426-001-12-0	50	50.000000uM	folD	-4.74832	#C0C0C0	FALSE	screen4wk_screen5wk_tbda1_kabx2	kabx2
kabx2:BRD-A24397426-001-12-0:0.097500uM	BRD-A24397426	BRD-A24397426-001-12-0	0.0975	0.097500uM	ftsK	3.17899	#C0C0C0	FALSE	screen4wk_screen5wk_tbda1_kabx2	kabx2
kabx2:BRD-A24397426-001-12-0:0.195500uM	BRD-A24397426	BRD-A24397426-001-12-0	0.1955	0.195500uM	ftsK	0.429759	#C0C0C0	FALSE	screen4wk_screen5wk_tbda1_kabx2	kabx2
kabx2:BRD-A24397426-001-12-0:0.390500uM	BRD-A24397426	BRD-A24397426-001-12-0	0.3905	0.390500uM	ftsK	1.36328	#C0C0C0	FALSE	screen4wk_screen5wk_tbda1_kabx2	kabx2
kabx2:BRD-A24397426-001-12-0:0.781250uM	BRD-A24397426	BRD-A24397426-001-12-0	0.78125	0.781250uM	ftsK	2.26594	#C0C0C0	FALSE	screen4wk_screen5wk_tbda1_kabx2	kabx2
kabx2:BRD-A24397426-001-12-0:1.562500uM	BRD-A24397426	BRD-A24397426-001-12-0	1.5625	1.562500uM	ftsK	-3.1746	#C0C0C0	FALSE	screen4wk_screen5wk_tbda1_kabx2	kabx2
kabx2:BRD-A24397426-001-12-0:3.125000uM	BRD-A24397426	BRD-A24397426-001-12-0	3.125	3.125000uM	ftsK	-4.98092	#C0C0C0	FALSE	screen4wk_screen5wk_tbda1_kabx2	kabx2
kabx2:BRD-A24397426-001-12-0:6.250000uM	BRD-A24397426	BRD-A24397426-001-12-0	6.25	6.250000uM	ftsK	-4.85421	#C0C0C0	FALSE	screen4wk_screen5wk_tbda1_kabx2	kabx2
kabx2:BRD-A24397426-001-12-0:12.500000uM	BRD-A24397426	BRD-A24397426-001-12-0	12.5	12.500000uM	ftsK	-5.65821	#C0C0C0	FALSE	screen4wk_screen5wk_tbda1_kabx2	kabx2
kabx2:BRD-A24397426-001-12-0:25.000000uM	BRD-A24397426	BRD-A24397426-001-12-0	25	25.000000uM	ftsK	-5.29391	#C0C0C0	FALSE	screen4wk_screen5wk_tbda1_kabx2	kabx2
kabx2:BRD-A24397426-001-12-0:50.000000uM	BRD-A24397426	BRD-A24397426-001-12-0	50	50.000000uM	ftsK	-5.46057	#C0C0C0	FALSE	screen4wk_screen5wk_tbda1_kabx2	kabx2
kabx2:BRD-A24397426-001-12-0:0.097500uM	BRD-A24397426	BRD-A24397426-001-12-0	0.0975	0.097500uM	ftsW	1.29428	#C0C0C0	FALSE	screen4wk_screen5wk_tbda1_kabx2	kabx2
kabx2:BRD-A24397426-001-12-0:0.195500uM	BRD-A24397426	BRD-A24397426-001-12-0	0.1955	0.195500uM	ftsW	1.4345	#C0C0C0	FALSE	screen4wk_screen5wk_tbda1_kabx2	kabx2
kabx2:BRD-A24397426-001-12-0:0.390500uM	BRD-A24397426	BRD-A24397426-001-12-0	0.3905	0.390500uM	ftsW	1.27336	#C0C0C0	FALSE	screen4wk_screen5wk_tbda1_kabx2	kabx2
kabx2:BRD-A24397426-001-12-0:0.781250uM	BRD-A24397426	BRD-A24397426-001-12-0	0.78125	0.781250uM	ftsW	2.85235	#C0C0C0	FALSE	screen4wk_screen5wk_tbda1_kabx2	kabx2
kabx2:BRD-A24397426-001-12-0:1.562500uM	BRD-A24397426	BRD-A24397426-001-12-0	1.5625	1.562500uM	ftsW	-3.50363	#C0C0C0	FALSE	screen4wk_screen5wk_tbda1_kabx2	kabx2
kabx2:BRD-A24397426-001-12-0:3.125000uM	BRD-A24397426	BRD-A24397426-001-12-0	3.125	3.125000uM	ftsW	-3.78961	#C0C0C0	FALSE	screen4wk_screen5wk_tbda1_kabx2	kabx2
kabx2:BRD-A24397426-001-12-0:6.250000uM	BRD-A24397426	BRD-A24397426-001-12-0	6.25	6.250000uM	ftsW	-5.67633	#C0C0C0	FALSE	screen4wk_screen5wk_tbda1_kabx2	kabx2
kabx2:BRD-A24397426-001-12-0:12.500000uM	BRD-A24397426	BRD-A24397426-001-12-0	12.5	12.500000uM	ftsW	-5.45231	#C0C0C0	FALSE	screen4wk_screen5wk_tbda1_kabx2	kabx2
kabx2:BRD-A24397426-001-12-0:25.000000uM	BRD-A24397426	BRD-A24397426-001-12-0	25	25.000000uM	ftsW	-5.40268	#C0C0C0	FALSE	screen4wk_screen5wk_tbda1_kabx2	kabx2
kabx2:BRD-A24397426-001-12-0:50.000000uM	BRD-A24397426	BRD-A24397426-001-12-0	50	50.000000uM	ftsW	-4.05194	#C0C0C0	FALSE	screen4wk_screen5wk_tbda1_kabx2	kabx2
kabx2:BRD-A24397426-001-12-0:0.097500uM	BRD-A24397426	BRD-A24397426-001-12-0	0.0975	0.097500uM	fusA1	0.531421	#C0C0C0	FALSE	screen4wk_screen5wk_tbda1_kabx2	kabx2
kabx2:BRD-A24397426-001-12-0:0.195500uM	BRD-A24397426	BRD-A24397426-001-12-0	0.1955	0.195500uM	fusA1	0.675671	#C0C0C0	FALSE	screen4wk_screen5wk_tbda1_kabx2	kabx2
kabx2:BRD-A24397426-001-12-0:0.390500uM	BRD-A24397426	BRD-A24397426-001-12-0	0.3905	0.390500uM	fusA1	1.37086	#C0C0C0	FALSE	screen4wk_screen5wk_tbda1_kabx2	kabx2
kabx2:BRD-A24397426-001-12-0:0.781250uM	BRD-A24397426	BRD-A24397426-001-12-0	0.78125	0.781250uM	fusA1	1.66795	#C0C0C0	FALSE	screen4wk_screen5wk_tbda1_kabx2	kabx2
kabx2:BRD-A24397426-001-12-0:1.562500uM	BRD-A24397426	BRD-A24397426-001-12-0	1.5625	1.562500uM	fusA1	-2.87309	#C0C0C0	FALSE	screen4wk_screen5wk_tbda1_kabx2	kabx2
kabx2:BRD-A24397426-001-12-0:3.125000uM	BRD-A24397426	BRD-A24397426-001-12-0	3.125	3.125000uM	fusA1	-3.9663	#C0C0C0	FALSE	screen4wk_screen5wk_tbda1_kabx2	kabx2
kabx2:BRD-A24397426-001-12-0:6.250000uM	BRD-A24397426	BRD-A24397426-001-12-0	6.25	6.250000uM	fusA1	-4.5245	#C0C0C0	FALSE	screen4wk_screen5wk_tbda1_kabx2	kabx2
kabx2:BRD-A24397426-001-12-0:12.500000uM	BRD-A24397426	BRD-A24397426-001-12-0	12.5	12.500000uM	fusA1	-5.63455	#C0C0C0	FALSE	screen4wk_screen5wk_tbda1_kabx2	kabx2
kabx2:BRD-A24397426-001-12-0:25.000000uM	BRD-A24397426	BRD-A24397426-001-12-0	25	25.000000uM	fusA1	-5.4386	#C0C0C0	FALSE	screen4wk_screen5wk_tbda1_kabx2	kabx2
kabx2:BRD-A24397426-001-12-0:50.000000uM	BRD-A24397426	BRD-A24397426-001-12-0	50	50.000000uM	fusA1	-4.7985	#C0C0C0	FALSE	screen4wk_screen5wk_tbda1_kabx2	kabx2
kabx2:BRD-A24397426-001-12-0:0.097500uM	BRD-A24397426	BRD-A24397426-001-12-0	0.0975	0.097500uM	gap	0.429636	#C0C0C0	FALSE	screen4wk_screen5wk_tbda1_kabx2	kabx2
kabx2:BRD-A24397426-001-12-0:0.195500uM	BRD-A24397426	BRD-A24397426-001-12-0	0.1955	0.195500uM	gap	0.490899	#C0C0C0	FALSE	screen4wk_screen5wk_tbda1_kabx2	kabx2
kabx2:BRD-A24397426-001-12-0:0.390500uM	BRD-A24397426	BRD-A24397426-001-12-0	0.3905	0.390500uM	gap	0.378123	#C0C0C0	FALSE	screen4wk_screen5wk_tbda1_kabx2	kabx2
kabx2:BRD-A24397426-001-12-0:0.781250uM	BRD-A24397426	BRD-A24397426-001-12-0	0.78125	0.781250uM	gap	2.58925	#C0C0C0	FALSE	screen4wk_screen5wk_tbda1_kabx2	kabx2
kabx2:BRD-A24397426-001-12-0:1.562500uM	BRD-A24397426	BRD-A24397426-001-12-0	1.5625	1.562500uM	gap	4.81959	#C0C0C0	FALSE	screen4wk_screen5wk_tbda1_kabx2	kabx2
kabx2:BRD-A24397426-001-12-0:3.125000uM	BRD-A24397426	BRD-A24397426-001-12-0	3.125	3.125000uM	gap	-4.754	#C0C0C0	FALSE	screen4wk_screen5wk_tbda1_kabx2	kabx2
kabx2:BRD-A24397426-001-12-0:6.250000uM	BRD-A24397426	BRD-A24397426-001-12-0	6.25	6.250000uM	gap	-5.13501	#C0C0C0	FALSE	screen4wk_screen5wk_tbda1_kabx2	kabx2
kabx2:BRD-A24397426-001-12-0:12.500000uM	BRD-A24397426	BRD-A24397426-001-12-0	12.5	12.500000uM	gap	-5.33227	#C0C0C0	FALSE	screen4wk_screen5wk_tbda1_kabx2	kabx2
kabx2:BRD-A24397426-001-12-0:25.000000uM	BRD-A24397426	BRD-A24397426-001-12-0	25	25.000000uM	gap	-5.51264	#C0C0C0	FALSE	screen4wk_screen5wk_tbda1_kabx2	kabx2
kabx2:BRD-A24397426-001-12-0:50.000000uM	BRD-A24397426	BRD-A24397426-001-12-0	50	50.000000uM	gap	-5.5655	#C0C0C0	FALSE	screen4wk_screen5wk_tbda1_kabx2	kabx2
kabx2:BRD-A24397426-001-12-0:0.097500uM	BRD-A24397426	BRD-A24397426-001-12-0	0.0975	0.097500uM	gatA	1.01938	#C0C0C0	FALSE	screen4wk_screen5wk_tbda1_kabx2	kabx2
kabx2:BRD-A24397426-001-12-0:0.195500uM	BRD-A24397426	BRD-A24397426-001-12-0	0.1955	0.195500uM	gatA	0.976215	#C0C0C0	FALSE	screen4wk_screen5wk_tbda1_kabx2	kabx2
kabx2:BRD-A24397426-001-12-0:0.390500uM	BRD-A24397426	BRD-A24397426-001-12-0	0.3905	0.390500uM	gatA	0.744163	#C0C0C0	FALSE	screen4wk_screen5wk_tbda1_kabx2	kabx2
kabx2:BRD-A24397426-001-12-0:0.781250uM	BRD-A24397426	BRD-A24397426-001-12-0	0.78125	0.781250uM	gatA	2.51785	#C0C0C0	FALSE	screen4wk_screen5wk_tbda1_kabx2	kabx2
kabx2:BRD-A24397426-001-12-0:1.562500uM	BRD-A24397426	BRD-A24397426-001-12-0	1.5625	1.562500uM	gatA	-2.88496	#C0C0C0	FALSE	screen4wk_screen5wk_tbda1_kabx2	kabx2
kabx2:BRD-A24397426-001-12-0:3.125000uM	BRD-A24397426	BRD-A24397426-001-12-0	3.125	3.125000uM	gatA	-3.72012	#C0C0C0	FALSE	screen4wk_screen5wk_tbda1_kabx2	kabx2
kabx2:BRD-A24397426-001-12-0:6.250000uM	BRD-A24397426	BRD-A24397426-001-12-0	6.25	6.250000uM	gatA	-5.70132	#C0C0C0	FALSE	screen4wk_screen5wk_tbda1_kabx2	kabx2
kabx2:BRD-A24397426-001-12-0:12.500000uM	BRD-A24397426	BRD-A24397426-001-12-0	12.5	12.500000uM	gatA	-4.62752	#C0C0C0	FALSE	screen4wk_screen5wk_tbda1_kabx2	kabx2
kabx2:BRD-A24397426-001-12-0:25.000000uM	BRD-A24397426	BRD-A24397426-001-12-0	25	25.000000uM	gatA	-5.15547	#C0C0C0	FALSE	screen4wk_screen5wk_tbda1_kabx2	kabx2
kabx2:BRD-A24397426-001-12-0:50.000000uM	BRD-A24397426	BRD-A24397426-001-12-0	50	50.000000uM	gatA	-6.10651	#C0C0C0	FALSE	screen4wk_screen5wk_tbda1_kabx2	kabx2
kabx2:BRD-A24397426-001-12-0:0.097500uM	BRD-A24397426	BRD-A24397426-001-12-0	0.0975	0.097500uM	gatB	0.411791	#C0C0C0	FALSE	screen4wk_screen5wk_tbda1_kabx2	kabx2
kabx2:BRD-A24397426-001-12-0:0.195500uM	BRD-A24397426	BRD-A24397426-001-12-0	0.1955	0.195500uM	gatB	0.337488	#C0C0C0	FALSE	screen4wk_screen5wk_tbda1_kabx2	kabx2
kabx2:BRD-A24397426-001-12-0:0.390500uM	BRD-A24397426	BRD-A24397426-001-12-0	0.3905	0.390500uM	gatB	0.451125	#C0C0C0	FALSE	screen4wk_screen5wk_tbda1_kabx2	kabx2
kabx2:BRD-A24397426-001-12-0:0.781250uM	BRD-A24397426	BRD-A24397426-001-12-0	0.78125	0.781250uM	gatB	2.1138	#C0C0C0	FALSE	screen4wk_screen5wk_tbda1_kabx2	kabx2
kabx2:BRD-A24397426-001-12-0:1.562500uM	BRD-A24397426	BRD-A24397426-001-12-0	1.5625	1.562500uM	gatB	-0.547521	#C0C0C0	FALSE	screen4wk_screen5wk_tbda1_kabx2	kabx2
kabx2:BRD-A24397426-001-12-0:3.125000uM	BRD-A24397426	BRD-A24397426-001-12-0	3.125	3.125000uM	gatB	-3.6852	#C0C0C0	FALSE	screen4wk_screen5wk_tbda1_kabx2	kabx2
kabx2:BRD-A24397426-001-12-0:6.250000uM	BRD-A24397426	BRD-A24397426-001-12-0	6.25	6.250000uM	gatB	-4.60374	#C0C0C0	FALSE	screen4wk_screen5wk_tbda1_kabx2	kabx2
kabx2:BRD-A24397426-001-12-0:12.500000uM	BRD-A24397426	BRD-A24397426-001-12-0	12.5	12.500000uM	gatB	-4.57187	#C0C0C0	FALSE	screen4wk_screen5wk_tbda1_kabx2	kabx2
kabx2:BRD-A24397426-001-12-0:25.000000uM	BRD-A24397426	BRD-A24397426-001-12-0	25	25.000000uM	gatB	-5.7596	#C0C0C0	FALSE	screen4wk_screen5wk_tbda1_kabx2	kabx2
kabx2:BRD-A24397426-001-12-0:50.000000uM	BRD-A24397426	BRD-A24397426-001-12-0	50	50.000000uM	gatB	-5.17724	#C0C0C0	FALSE	screen4wk_screen5wk_tbda1_kabx2	kabx2
kabx2:BRD-A24397426-001-12-0:0.097500uM	BRD-A24397426	BRD-A24397426-001-12-0	0.0975	0.097500uM	gca	2.65297	#C0C0C0	FALSE	screen4wk_screen5wk_tbda1_kabx2	kabx2
kabx2:BRD-A24397426-001-12-0:0.195500uM	BRD-A24397426	BRD-A24397426-001-12-0	0.1955	0.195500uM	gca	2.17505	#C0C0C0	FALSE	screen4wk_screen5wk_tbda1_kabx2	kabx2
kabx2:BRD-A24397426-001-12-0:0.390500uM	BRD-A24397426	BRD-A24397426-001-12-0	0.3905	0.390500uM	gca	1.62049	#C0C0C0	FALSE	screen4wk_screen5wk_tbda1_kabx2	kabx2
kabx2:BRD-A24397426-001-12-0:0.781250uM	BRD-A24397426	BRD-A24397426-001-12-0	0.78125	0.781250uM	gca	1.23515	#C0C0C0	FALSE	screen4wk_screen5wk_tbda1_kabx2	kabx2
kabx2:BRD-A24397426-001-12-0:1.562500uM	BRD-A24397426	BRD-A24397426-001-12-0	1.5625	1.562500uM	gca	-2.32762	#C0C0C0	FALSE	screen4wk_screen5wk_tbda1_kabx2	kabx2
kabx2:BRD-A24397426-001-12-0:3.125000uM	BRD-A24397426	BRD-A24397426-001-12-0	3.125	3.125000uM	gca	-3.52415	#C0C0C0	FALSE	screen4wk_screen5wk_tbda1_kabx2	kabx2
kabx2:BRD-A24397426-001-12-0:6.250000uM	BRD-A24397426	BRD-A24397426-001-12-0	6.25	6.250000uM	gca	-4.54278	#C0C0C0	FALSE	screen4wk_screen5wk_tbda1_kabx2	kabx2
kabx2:BRD-A24397426-001-12-0:12.500000uM	BRD-A24397426	BRD-A24397426-001-12-0	12.5	12.500000uM	gca	-4.99036	#C0C0C0	FALSE	screen4wk_screen5wk_tbda1_kabx2	kabx2
kabx2:BRD-A24397426-001-12-0:25.000000uM	BRD-A24397426	BRD-A24397426-001-12-0	25	25.000000uM	gca	-5.64483	#C0C0C0	FALSE	screen4wk_screen5wk_tbda1_kabx2	kabx2
kabx2:BRD-A24397426-001-12-0:50.000000uM	BRD-A24397426	BRD-A24397426-001-12-0	50	50.000000uM	gca	-3.70137	#C0C0C0	FALSE	screen4wk_screen5wk_tbda1_kabx2	kabx2
kabx2:BRD-A24397426-001-12-0:0.097500uM	BRD-A24397426	BRD-A24397426-001-12-0	0.0975	0.097500uM	gcvB	0.454716	#C0C0C0	FALSE	screen4wk_screen5wk_tbda1_kabx2	kabx2
kabx2:BRD-A24397426-001-12-0:0.195500uM	BRD-A24397426	BRD-A24397426-001-12-0	0.1955	0.195500uM	gcvB	-0.0879156	#C0C0C0	FALSE	screen4wk_screen5wk_tbda1_kabx2	kabx2
kabx2:BRD-A24397426-001-12-0:0.390500uM	BRD-A24397426	BRD-A24397426-001-12-0	0.3905	0.390500uM	gcvB	0.0585791	#C0C0C0	FALSE	screen4wk_screen5wk_tbda1_kabx2	kabx2
kabx2:BRD-A24397426-001-12-0:0.781250uM	BRD-A24397426	BRD-A24397426-001-12-0	0.78125	0.781250uM	gcvB	1.40946	#C0C0C0	FALSE	screen4wk_screen5wk_tbda1_kabx2	kabx2
kabx2:BRD-A24397426-001-12-0:1.562500uM	BRD-A24397426	BRD-A24397426-001-12-0	1.5625	1.562500uM	gcvB	-3.45049	#C0C0C0	FALSE	screen4wk_screen5wk_tbda1_kabx2	kabx2
kabx2:BRD-A24397426-001-12-0:3.125000uM	BRD-A24397426	BRD-A24397426-001-12-0	3.125	3.125000uM	gcvB	-5.29391	#C0C0C0	FALSE	screen4wk_screen5wk_tbda1_kabx2	kabx2
kabx2:BRD-A24397426-001-12-0:6.250000uM	BRD-A24397426	BRD-A24397426-001-12-0	6.25	6.250000uM	gcvB	-5.93669	#C0C0C0	FALSE	screen4wk_screen5wk_tbda1_kabx2	kabx2
kabx2:BRD-A24397426-001-12-0:12.500000uM	BRD-A24397426	BRD-A24397426-001-12-0	12.5	12.500000uM	gcvB	-4.92682	#C0C0C0	FALSE	screen4wk_screen5wk_tbda1_kabx2	kabx2
kabx2:BRD-A24397426-001-12-0:25.000000uM	BRD-A24397426	BRD-A24397426-001-12-0	25	25.000000uM	gcvB	-5.44366	#C0C0C0	FALSE	screen4wk_screen5wk_tbda1_kabx2	kabx2
kabx2:BRD-A24397426-001-12-0:50.000000uM	BRD-A24397426	BRD-A24397426-001-12-0	50	50.000000uM	gcvB	-5.08703	#C0C0C0	FALSE	screen4wk_screen5wk_tbda1_kabx2	kabx2
kabx2:BRD-A24397426-001-12-0:0.097500uM	BRD-A24397426	BRD-A24397426-001-12-0	0.0975	0.097500uM	gcvH	-0.163987	#C0C0C0	FALSE	screen4wk_screen5wk_tbda1_kabx2	kabx2
kabx2:BRD-A24397426-001-12-0:0.195500uM	BRD-A24397426	BRD-A24397426-001-12-0	0.1955	0.195500uM	gcvH	0.488201	#C0C0C0	FALSE	screen4wk_screen5wk_tbda1_kabx2	kabx2
kabx2:BRD-A24397426-001-12-0:0.390500uM	BRD-A24397426	BRD-A24397426-001-12-0	0.3905	0.390500uM	gcvH	-0.230947	#C0C0C0	FALSE	screen4wk_screen5wk_tbda1_kabx2	kabx2
kabx2:BRD-A24397426-001-12-0:0.781250uM	BRD-A24397426	BRD-A24397426-001-12-0	0.78125	0.781250uM	gcvH	1.70425	#C0C0C0	FALSE	screen4wk_screen5wk_tbda1_kabx2	kabx2
kabx2:BRD-A24397426-001-12-0:1.562500uM	BRD-A24397426	BRD-A24397426-001-12-0	1.5625	1.562500uM	gcvH	-2.79343	#C0C0C0	FALSE	screen4wk_screen5wk_tbda1_kabx2	kabx2
kabx2:BRD-A24397426-001-12-0:3.125000uM	BRD-A24397426	BRD-A24397426-001-12-0	3.125	3.125000uM	gcvH	-5.63455	#C0C0C0	FALSE	screen4wk_screen5wk_tbda1_kabx2	kabx2
kabx2:BRD-A24397426-001-12-0:6.250000uM	BRD-A24397426	BRD-A24397426-001-12-0	6.25	6.250000uM	gcvH	-5.01336	#C0C0C0	FALSE	screen4wk_screen5wk_tbda1_kabx2	kabx2
kabx2:BRD-A24397426-001-12-0:12.500000uM	BRD-A24397426	BRD-A24397426-001-12-0	12.5	12.500000uM	gcvH	-4.58701	#C0C0C0	FALSE	screen4wk_screen5wk_tbda1_kabx2	kabx2
kabx2:BRD-A24397426-001-12-0:25.000000uM	BRD-A24397426	BRD-A24397426-001-12-0	25	25.000000uM	gcvH	-4.88077	#C0C0C0	FALSE	screen4wk_screen5wk_tbda1_kabx2	kabx2
kabx2:BRD-A24397426-001-12-0:50.000000uM	BRD-A24397426	BRD-A24397426-001-12-0	50	50.000000uM	gcvH	-4.86882	#C0C0C0	FALSE	screen4wk_screen5wk_tbda1_kabx2	kabx2
kabx2:BRD-A24397426-001-12-0:0.097500uM	BRD-A24397426	BRD-A24397426-001-12-0	0.0975	0.097500uM	gcvT	0.369786	#C0C0C0	FALSE	screen4wk_screen5wk_tbda1_kabx2	kabx2
kabx2:BRD-A24397426-001-12-0:0.195500uM	BRD-A24397426	BRD-A24397426-001-12-0	0.1955	0.195500uM	gcvT	0.672771	#C0C0C0	FALSE	screen4wk_screen5wk_tbda1_kabx2	kabx2
kabx2:BRD-A24397426-001-12-0:0.390500uM	BRD-A24397426	BRD-A24397426-001-12-0	0.3905	0.390500uM	gcvT	0.834463	#C0C0C0	FALSE	screen4wk_screen5wk_tbda1_kabx2	kabx2
kabx2:BRD-A24397426-001-12-0:0.781250uM	BRD-A24397426	BRD-A24397426-001-12-0	0.78125	0.781250uM	gcvT	0.695782	#C0C0C0	FALSE	screen4wk_screen5wk_tbda1_kabx2	kabx2
kabx2:BRD-A24397426-001-12-0:1.562500uM	BRD-A24397426	BRD-A24397426-001-12-0	1.5625	1.562500uM	gcvT	-3.82405	#C0C0C0	FALSE	screen4wk_screen5wk_tbda1_kabx2	kabx2
kabx2:BRD-A24397426-001-12-0:3.125000uM	BRD-A24397426	BRD-A24397426-001-12-0	3.125	3.125000uM	gcvT	-4.56257	#C0C0C0	FALSE	screen4wk_screen5wk_tbda1_kabx2	kabx2
kabx2:BRD-A24397426-001-12-0:6.250000uM	BRD-A24397426	BRD-A24397426-001-12-0	6.25	6.250000uM	gcvT	-4.4164	#C0C0C0	FALSE	screen4wk_screen5wk_tbda1_kabx2	kabx2
kabx2:BRD-A24397426-001-12-0:12.500000uM	BRD-A24397426	BRD-A24397426-001-12-0	12.5	12.500000uM	gcvT	-5.31935	#C0C0C0	FALSE	screen4wk_screen5wk_tbda1_kabx2	kabx2
kabx2:BRD-A24397426-001-12-0:25.000000uM	BRD-A24397426	BRD-A24397426-001-12-0	25	25.000000uM	gcvT	-4.22746	#C0C0C0	FALSE	screen4wk_screen5wk_tbda1_kabx2	kabx2
kabx2:BRD-A24397426-001-12-0:50.000000uM	BRD-A24397426	BRD-A24397426-001-12-0	50	50.000000uM	gcvT	-5.03849	#C0C0C0	FALSE	screen4wk_screen5wk_tbda1_kabx2	kabx2
kabx2:BRD-A24397426-001-12-0:0.097500uM	BRD-A24397426	BRD-A24397426-001-12-0	0.0975	0.097500uM	glcB	1.03823	#C0C0C0	FALSE	screen4wk_screen5wk_tbda1_kabx2	kabx2
kabx2:BRD-A24397426-001-12-0:0.195500uM	BRD-A24397426	BRD-A24397426-001-12-0	0.1955	0.195500uM	glcB	1.16541	#C0C0C0	FALSE	screen4wk_screen5wk_tbda1_kabx2	kabx2
kabx2:BRD-A24397426-001-12-0:0.390500uM	BRD-A24397426	BRD-A24397426-001-12-0	0.3905	0.390500uM	glcB	0.928674	#C0C0C0	FALSE	screen4wk_screen5wk_tbda1_kabx2	kabx2
kabx2:BRD-A24397426-001-12-0:0.781250uM	BRD-A24397426	BRD-A24397426-001-12-0	0.78125	0.781250uM	glcB	2.38323	#C0C0C0	FALSE	screen4wk_screen5wk_tbda1_kabx2	kabx2
kabx2:BRD-A24397426-001-12-0:1.562500uM	BRD-A24397426	BRD-A24397426-001-12-0	1.5625	1.562500uM	glcB	-3.17717	#C0C0C0	FALSE	screen4wk_screen5wk_tbda1_kabx2	kabx2
kabx2:BRD-A24397426-001-12-0:3.125000uM	BRD-A24397426	BRD-A24397426-001-12-0	3.125	3.125000uM	glcB	-4.63855	#C0C0C0	FALSE	screen4wk_screen5wk_tbda1_kabx2	kabx2
kabx2:BRD-A24397426-001-12-0:6.250000uM	BRD-A24397426	BRD-A24397426-001-12-0	6.25	6.250000uM	glcB	-5.15082	#C0C0C0	FALSE	screen4wk_screen5wk_tbda1_kabx2	kabx2
kabx2:BRD-A24397426-001-12-0:12.500000uM	BRD-A24397426	BRD-A24397426-001-12-0	12.5	12.500000uM	glcB	-4.8964	#C0C0C0	FALSE	screen4wk_screen5wk_tbda1_kabx2	kabx2
kabx2:BRD-A24397426-001-12-0:25.000000uM	BRD-A24397426	BRD-A24397426-001-12-0	25	25.000000uM	glcB	-5.70505	#C0C0C0	FALSE	screen4wk_screen5wk_tbda1_kabx2	kabx2
kabx2:BRD-A24397426-001-12-0:50.000000uM	BRD-A24397426	BRD-A24397426-001-12-0	50	50.000000uM	glcB	-5.70132	#C0C0C0	FALSE	screen4wk_screen5wk_tbda1_kabx2	kabx2
kabx2:BRD-A24397426-001-12-0:0.097500uM	BRD-A24397426	BRD-A24397426-001-12-0	0.0975	0.097500uM	glf	1.47758	#C0C0C0	FALSE	screen4wk_screen5wk_tbda1_kabx2	kabx2
kabx2:BRD-A24397426-001-12-0:0.195500uM	BRD-A24397426	BRD-A24397426-001-12-0	0.1955	0.195500uM	glf	1.09494	#C0C0C0	FALSE	screen4wk_screen5wk_tbda1_kabx2	kabx2
kabx2:BRD-A24397426-001-12-0:0.390500uM	BRD-A24397426	BRD-A24397426-001-12-0	0.3905	0.390500uM	glf	0.658561	#C0C0C0	FALSE	screen4wk_screen5wk_tbda1_kabx2	kabx2
kabx2:BRD-A24397426-001-12-0:0.781250uM	BRD-A24397426	BRD-A24397426-001-12-0	0.78125	0.781250uM	glf	1.73132	#C0C0C0	FALSE	screen4wk_screen5wk_tbda1_kabx2	kabx2
kabx2:BRD-A24397426-001-12-0:1.562500uM	BRD-A24397426	BRD-A24397426-001-12-0	1.5625	1.562500uM	glf	-2.13328	#C0C0C0	FALSE	screen4wk_screen5wk_tbda1_kabx2	kabx2
kabx2:BRD-A24397426-001-12-0:3.125000uM	BRD-A24397426	BRD-A24397426-001-12-0	3.125	3.125000uM	glf	-4.15762	#C0C0C0	FALSE	screen4wk_screen5wk_tbda1_kabx2	kabx2
kabx2:BRD-A24397426-001-12-0:6.250000uM	BRD-A24397426	BRD-A24397426-001-12-0	6.25	6.250000uM	glf	-4.99806	#C0C0C0	FALSE	screen4wk_screen5wk_tbda1_kabx2	kabx2
kabx2:BRD-A24397426-001-12-0:12.500000uM	BRD-A24397426	BRD-A24397426-001-12-0	12.5	12.500000uM	glf	-4.76103	#C0C0C0	FALSE	screen4wk_screen5wk_tbda1_kabx2	kabx2
kabx2:BRD-A24397426-001-12-0:25.000000uM	BRD-A24397426	BRD-A24397426-001-12-0	25	25.000000uM	glf	-4.76687	#C0C0C0	FALSE	screen4wk_screen5wk_tbda1_kabx2	kabx2
kabx2:BRD-A24397426-001-12-0:50.000000uM	BRD-A24397426	BRD-A24397426-001-12-0	50	50.000000uM	glf	-4.65557	#C0C0C0	FALSE	screen4wk_screen5wk_tbda1_kabx2	kabx2
kabx2:BRD-A24397426-001-12-0:0.097500uM	BRD-A24397426	BRD-A24397426-001-12-0	0.0975	0.097500uM	glgB	1.02376	#C0C0C0	FALSE	screen4wk_screen5wk_tbda1_kabx2	kabx2
kabx2:BRD-A24397426-001-12-0:0.195500uM	BRD-A24397426	BRD-A24397426-001-12-0	0.1955	0.195500uM	glgB	1.1459	#C0C0C0	FALSE	screen4wk_screen5wk_tbda1_kabx2	kabx2
kabx2:BRD-A24397426-001-12-0:0.390500uM	BRD-A24397426	BRD-A24397426-001-12-0	0.3905	0.390500uM	glgB	0.220181	#C0C0C0	FALSE	screen4wk_screen5wk_tbda1_kabx2	kabx2
kabx2:BRD-A24397426-001-12-0:0.781250uM	BRD-A24397426	BRD-A24397426-001-12-0	0.78125	0.781250uM	glgB	0.383973	#C0C0C0	FALSE	screen4wk_screen5wk_tbda1_kabx2	kabx2
kabx2:BRD-A24397426-001-12-0:1.562500uM	BRD-A24397426	BRD-A24397426-001-12-0	1.5625	1.562500uM	glgB	-2.75576	#C0C0C0	FALSE	screen4wk_screen5wk_tbda1_kabx2	kabx2
kabx2:BRD-A24397426-001-12-0:3.125000uM	BRD-A24397426	BRD-A24397426-001-12-0	3.125	3.125000uM	glgB	-4.04921	#C0C0C0	FALSE	screen4wk_screen5wk_tbda1_kabx2	kabx2
kabx2:BRD-A24397426-001-12-0:6.250000uM	BRD-A24397426	BRD-A24397426-001-12-0	6.25	6.250000uM	glgB	-4.9146	#C0C0C0	FALSE	screen4wk_screen5wk_tbda1_kabx2	kabx2
kabx2:BRD-A24397426-001-12-0:12.500000uM	BRD-A24397426	BRD-A24397426-001-12-0	12.5	12.500000uM	glgB	-4.9146	#C0C0C0	FALSE	screen4wk_screen5wk_tbda1_kabx2	kabx2
kabx2:BRD-A24397426-001-12-0:25.000000uM	BRD-A24397426	BRD-A24397426-001-12-0	25	25.000000uM	glgB	-3.92024	#C0C0C0	FALSE	screen4wk_screen5wk_tbda1_kabx2	kabx2
kabx2:BRD-A24397426-001-12-0:50.000000uM	BRD-A24397426	BRD-A24397426-001-12-0	50	50.000000uM	glgB	-4.45942	#C0C0C0	FALSE	screen4wk_screen5wk_tbda1_kabx2	kabx2
kabx2:BRD-A24397426-001-12-0:0.097500uM	BRD-A24397426	BRD-A24397426-001-12-0	0.0975	0.097500uM	glmU	0.205545	#C0C0C0	FALSE	screen4wk_screen5wk_tbda1_kabx2	kabx2
kabx2:BRD-A24397426-001-12-0:0.195500uM	BRD-A24397426	BRD-A24397426-001-12-0	0.1955	0.195500uM	glmU	0.399668	#C0C0C0	FALSE	screen4wk_screen5wk_tbda1_kabx2	kabx2
kabx2:BRD-A24397426-001-12-0:0.390500uM	BRD-A24397426	BRD-A24397426-001-12-0	0.3905	0.390500uM	glmU	2.02303	#C0C0C0	FALSE	screen4wk_screen5wk_tbda1_kabx2	kabx2
kabx2:BRD-A24397426-001-12-0:0.781250uM	BRD-A24397426	BRD-A24397426-001-12-0	0.78125	0.781250uM	glmU	0.644877	#C0C0C0	FALSE	screen4wk_screen5wk_tbda1_kabx2	kabx2
kabx2:BRD-A24397426-001-12-0:1.562500uM	BRD-A24397426	BRD-A24397426-001-12-0	1.5625	1.562500uM	glmU	-3.84179	#C0C0C0	FALSE	screen4wk_screen5wk_tbda1_kabx2	kabx2
kabx2:BRD-A24397426-001-12-0:3.125000uM	BRD-A24397426	BRD-A24397426-001-12-0	3.125	3.125000uM	glmU	-3.58848	#C0C0C0	FALSE	screen4wk_screen5wk_tbda1_kabx2	kabx2
kabx2:BRD-A24397426-001-12-0:6.250000uM	BRD-A24397426	BRD-A24397426-001-12-0	6.25	6.250000uM	glmU	-5.15621	#C0C0C0	FALSE	screen4wk_screen5wk_tbda1_kabx2	kabx2
kabx2:BRD-A24397426-001-12-0:12.500000uM	BRD-A24397426	BRD-A24397426-001-12-0	12.5	12.500000uM	glmU	-5.7717	#C0C0C0	FALSE	screen4wk_screen5wk_tbda1_kabx2	kabx2
kabx2:BRD-A24397426-001-12-0:25.000000uM	BRD-A24397426	BRD-A24397426-001-12-0	25	25.000000uM	glmU	-4.92682	#C0C0C0	FALSE	screen4wk_screen5wk_tbda1_kabx2	kabx2
kabx2:BRD-A24397426-001-12-0:50.000000uM	BRD-A24397426	BRD-A24397426-001-12-0	50	50.000000uM	glmU	-5.00534	#C0C0C0	FALSE	screen4wk_screen5wk_tbda1_kabx2	kabx2
kabx2:BRD-A24397426-001-12-0:0.097500uM	BRD-A24397426	BRD-A24397426-001-12-0	0.0975	0.097500uM	glpD2	2.29746	#C0C0C0	FALSE	screen4wk_screen5wk_tbda1_kabx2	kabx2
kabx2:BRD-A24397426-001-12-0:0.195500uM	BRD-A24397426	BRD-A24397426-001-12-0	0.1955	0.195500uM	glpD2	0.535494	#C0C0C0	FALSE	screen4wk_screen5wk_tbda1_kabx2	kabx2
kabx2:BRD-A24397426-001-12-0:0.390500uM	BRD-A24397426	BRD-A24397426-001-12-0	0.3905	0.390500uM	glpD2	1.09494	#C0C0C0	FALSE	screen4wk_screen5wk_tbda1_kabx2	kabx2
kabx2:BRD-A24397426-001-12-0:0.781250uM	BRD-A24397426	BRD-A24397426-001-12-0	0.78125	0.781250uM	glpD2	2.38404	#C0C0C0	FALSE	screen4wk_screen5wk_tbda1_kabx2	kabx2
kabx2:BRD-A24397426-001-12-0:1.562500uM	BRD-A24397426	BRD-A24397426-001-12-0	1.5625	1.562500uM	glpD2	-2.47285	#C0C0C0	FALSE	screen4wk_screen5wk_tbda1_kabx2	kabx2
kabx2:BRD-A24397426-001-12-0:3.125000uM	BRD-A24397426	BRD-A24397426-001-12-0	3.125	3.125000uM	glpD2	-3.9131	#C0C0C0	FALSE	screen4wk_screen5wk_tbda1_kabx2	kabx2
kabx2:BRD-A24397426-001-12-0:6.250000uM	BRD-A24397426	BRD-A24397426-001-12-0	6.25	6.250000uM	glpD2	-5.01843	#C0C0C0	FALSE	screen4wk_screen5wk_tbda1_kabx2	kabx2
kabx2:BRD-A24397426-001-12-0:12.500000uM	BRD-A24397426	BRD-A24397426-001-12-0	12.5	12.500000uM	glpD2	-5.27701	#C0C0C0	FALSE	screen4wk_screen5wk_tbda1_kabx2	kabx2
kabx2:BRD-A24397426-001-12-0:25.000000uM	BRD-A24397426	BRD-A24397426-001-12-0	25	25.000000uM	glpD2	-5.82565	#C0C0C0	FALSE	screen4wk_screen5wk_tbda1_kabx2	kabx2
kabx2:BRD-A24397426-001-12-0:50.000000uM	BRD-A24397426	BRD-A24397426-001-12-0	50	50.000000uM	glpD2	-5.82565	#C0C0C0	FALSE	screen4wk_screen5wk_tbda1_kabx2	kabx2
kabx2:BRD-A24397426-001-12-0:0.097500uM	BRD-A24397426	BRD-A24397426-001-12-0	0.0975	0.097500uM	gltB	0.704476	#C0C0C0	FALSE	screen4wk_screen5wk_tbda1_kabx2	kabx2
kabx2:BRD-A24397426-001-12-0:0.195500uM	BRD-A24397426	BRD-A24397426-001-12-0	0.1955	0.195500uM	gltB	1.94349	#C0C0C0	FALSE	screen4wk_screen5wk_tbda1_kabx2	kabx2
kabx2:BRD-A24397426-001-12-0:0.390500uM	BRD-A24397426	BRD-A24397426-001-12-0	0.3905	0.390500uM	gltB	1.27882	#C0C0C0	FALSE	screen4wk_screen5wk_tbda1_kabx2	kabx2
kabx2:BRD-A24397426-001-12-0:0.781250uM	BRD-A24397426	BRD-A24397426-001-12-0	0.78125	0.781250uM	gltB	4.25667	#C0C0C0	FALSE	screen4wk_screen5wk_tbda1_kabx2	kabx2
kabx2:BRD-A24397426-001-12-0:1.562500uM	BRD-A24397426	BRD-A24397426-001-12-0	1.5625	1.562500uM	gltB	-0.718429	#C0C0C0	FALSE	screen4wk_screen5wk_tbda1_kabx2	kabx2
kabx2:BRD-A24397426-001-12-0:3.125000uM	BRD-A24397426	BRD-A24397426-001-12-0	3.125	3.125000uM	gltB	-2.5442	#C0C0C0	FALSE	screen4wk_screen5wk_tbda1_kabx2	kabx2
kabx2:BRD-A24397426-001-12-0:6.250000uM	BRD-A24397426	BRD-A24397426-001-12-0	6.25	6.250000uM	gltB	-4.63944	#C0C0C0	FALSE	screen4wk_screen5wk_tbda1_kabx2	kabx2
kabx2:BRD-A24397426-001-12-0:12.500000uM	BRD-A24397426	BRD-A24397426-001-12-0	12.5	12.500000uM	gltB	-4.95156	#C0C0C0	FALSE	screen4wk_screen5wk_tbda1_kabx2	kabx2
kabx2:BRD-A24397426-001-12-0:25.000000uM	BRD-A24397426	BRD-A24397426-001-12-0	25	25.000000uM	gltB	-4.47683	#C0C0C0	FALSE	screen4wk_screen5wk_tbda1_kabx2	kabx2
kabx2:BRD-A24397426-001-12-0:50.000000uM	BRD-A24397426	BRD-A24397426-001-12-0	50	50.000000uM	gltB	-4.81191	#C0C0C0	FALSE	screen4wk_screen5wk_tbda1_kabx2	kabx2
kabx2:BRD-A24397426-001-12-0:0.097500uM	BRD-A24397426	BRD-A24397426-001-12-0	0.0975	0.097500uM	gpgS	1.37752	#C0C0C0	FALSE	screen4wk_screen5wk_tbda1_kabx2	kabx2
kabx2:BRD-A24397426-001-12-0:0.195500uM	BRD-A24397426	BRD-A24397426-001-12-0	0.1955	0.195500uM	gpgS	1.22253	#C0C0C0	FALSE	screen4wk_screen5wk_tbda1_kabx2	kabx2
kabx2:BRD-A24397426-001-12-0:0.390500uM	BRD-A24397426	BRD-A24397426-001-12-0	0.3905	0.390500uM	gpgS	0.990272	#C0C0C0	FALSE	screen4wk_screen5wk_tbda1_kabx2	kabx2
kabx2:BRD-A24397426-001-12-0:0.781250uM	BRD-A24397426	BRD-A24397426-001-12-0	0.78125	0.781250uM	gpgS	3.61565	#C0C0C0	FALSE	screen4wk_screen5wk_tbda1_kabx2	kabx2
kabx2:BRD-A24397426-001-12-0:1.562500uM	BRD-A24397426	BRD-A24397426-001-12-0	1.5625	1.562500uM	gpgS	-2.7285	#C0C0C0	FALSE	screen4wk_screen5wk_tbda1_kabx2	kabx2
kabx2:BRD-A24397426-001-12-0:3.125000uM	BRD-A24397426	BRD-A24397426-001-12-0	3.125	3.125000uM	gpgS	-3.84179	#C0C0C0	FALSE	screen4wk_screen5wk_tbda1_kabx2	kabx2
kabx2:BRD-A24397426-001-12-0:6.250000uM	BRD-A24397426	BRD-A24397426-001-12-0	6.25	6.250000uM	gpgS	-4.82823	#C0C0C0	FALSE	screen4wk_screen5wk_tbda1_kabx2	kabx2
kabx2:BRD-A24397426-001-12-0:12.500000uM	BRD-A24397426	BRD-A24397426-001-12-0	12.5	12.500000uM	gpgS	-5.08703	#C0C0C0	FALSE	screen4wk_screen5wk_tbda1_kabx2	kabx2
kabx2:BRD-A24397426-001-12-0:25.000000uM	BRD-A24397426	BRD-A24397426-001-12-0	25	25.000000uM	gpgS	-5.17724	#C0C0C0	FALSE	screen4wk_screen5wk_tbda1_kabx2	kabx2
kabx2:BRD-A24397426-001-12-0:50.000000uM	BRD-A24397426	BRD-A24397426-001-12-0	50	50.000000uM	gpgS	-5.57954	#C0C0C0	FALSE	screen4wk_screen5wk_tbda1_kabx2	kabx2
kabx2:BRD-A24397426-001-12-0:0.097500uM	BRD-A24397426	BRD-A24397426-001-12-0	0.0975	0.097500uM	gpm1	1.01537	#C0C0C0	FALSE	screen4wk_screen5wk_tbda1_kabx2	kabx2
kabx2:BRD-A24397426-001-12-0:0.195500uM	BRD-A24397426	BRD-A24397426-001-12-0	0.1955	0.195500uM	gpm1	2.02013	#C0C0C0	FALSE	screen4wk_screen5wk_tbda1_kabx2	kabx2
kabx2:BRD-A24397426-001-12-0:0.390500uM	BRD-A24397426	BRD-A24397426-001-12-0	0.3905	0.390500uM	gpm1	1.87486	#C0C0C0	FALSE	screen4wk_screen5wk_tbda1_kabx2	kabx2
kabx2:BRD-A24397426-001-12-0:0.781250uM	BRD-A24397426	BRD-A24397426-001-12-0	0.78125	0.781250uM	gpm1	0.605893	#C0C0C0	FALSE	screen4wk_screen5wk_tbda1_kabx2	kabx2
kabx2:BRD-A24397426-001-12-0:1.562500uM	BRD-A24397426	BRD-A24397426-001-12-0	1.5625	1.562500uM	gpm1	-1.25113	#C0C0C0	FALSE	screen4wk_screen5wk_tbda1_kabx2	kabx2
kabx2:BRD-A24397426-001-12-0:3.125000uM	BRD-A24397426	BRD-A24397426-001-12-0	3.125	3.125000uM	gpm1	-4.22986	#C0C0C0	FALSE	screen4wk_screen5wk_tbda1_kabx2	kabx2
kabx2:BRD-A24397426-001-12-0:6.250000uM	BRD-A24397426	BRD-A24397426-001-12-0	6.25	6.250000uM	gpm1	-4.8112	#C0C0C0	FALSE	screen4wk_screen5wk_tbda1_kabx2	kabx2
kabx2:BRD-A24397426-001-12-0:12.500000uM	BRD-A24397426	BRD-A24397426-001-12-0	12.5	12.500000uM	gpm1	-4.89211	#C0C0C0	FALSE	screen4wk_screen5wk_tbda1_kabx2	kabx2
kabx2:BRD-A24397426-001-12-0:25.000000uM	BRD-A24397426	BRD-A24397426-001-12-0	25	25.000000uM	gpm1	-4.88643	#C0C0C0	FALSE	screen4wk_screen5wk_tbda1_kabx2	kabx2
kabx2:BRD-A24397426-001-12-0:50.000000uM	BRD-A24397426	BRD-A24397426-001-12-0	50	50.000000uM	gpm1	-5.07431	#C0C0C0	FALSE	screen4wk_screen5wk_tbda1_kabx2	kabx2
kabx2:BRD-A24397426-001-12-0:0.097500uM	BRD-A24397426	BRD-A24397426-001-12-0	0.0975	0.097500uM	gpsI	1.50334	#C0C0C0	FALSE	screen4wk_screen5wk_tbda1_kabx2	kabx2
kabx2:BRD-A24397426-001-12-0:0.195500uM	BRD-A24397426	BRD-A24397426-001-12-0	0.1955	0.195500uM	gpsI	4.6772	#C0C0C0	FALSE	screen4wk_screen5wk_tbda1_kabx2	kabx2
kabx2:BRD-A24397426-001-12-0:0.390500uM	BRD-A24397426	BRD-A24397426-001-12-0	0.3905	0.390500uM	gpsI	0.586651	#C0C0C0	FALSE	screen4wk_screen5wk_tbda1_kabx2	kabx2
kabx2:BRD-A24397426-001-12-0:0.781250uM	BRD-A24397426	BRD-A24397426-001-12-0	0.78125	0.781250uM	gpsI	1.06015	#C0C0C0	FALSE	screen4wk_screen5wk_tbda1_kabx2	kabx2
kabx2:BRD-A24397426-001-12-0:1.562500uM	BRD-A24397426	BRD-A24397426-001-12-0	1.5625	1.562500uM	gpsI	-4.14841	#C0C0C0	FALSE	screen4wk_screen5wk_tbda1_kabx2	kabx2
kabx2:BRD-A24397426-001-12-0:3.125000uM	BRD-A24397426	BRD-A24397426-001-12-0	3.125	3.125000uM	gpsI	-4.45815	#C0C0C0	FALSE	screen4wk_screen5wk_tbda1_kabx2	kabx2
kabx2:BRD-A24397426-001-12-0:6.250000uM	BRD-A24397426	BRD-A24397426-001-12-0	6.25	6.250000uM	gpsI	-5.27196	#C0C0C0	FALSE	screen4wk_screen5wk_tbda1_kabx2	kabx2
kabx2:BRD-A24397426-001-12-0:12.500000uM	BRD-A24397426	BRD-A24397426-001-12-0	12.5	12.500000uM	gpsI	-5.07913	#C0C0C0	FALSE	screen4wk_screen5wk_tbda1_kabx2	kabx2
kabx2:BRD-A24397426-001-12-0:25.000000uM	BRD-A24397426	BRD-A24397426-001-12-0	25	25.000000uM	gpsI	-5.42283	#C0C0C0	FALSE	screen4wk_screen5wk_tbda1_kabx2	kabx2
kabx2:BRD-A24397426-001-12-0:50.000000uM	BRD-A24397426	BRD-A24397426-001-12-0	50	50.000000uM	gpsI	-4.70519	#C0C0C0	FALSE	screen4wk_screen5wk_tbda1_kabx2	kabx2
kabx2:BRD-A24397426-001-12-0:0.097500uM	BRD-A24397426	BRD-A24397426-001-12-0	0.0975	0.097500uM	grpE	3.01567	#C0C0C0	FALSE	screen4wk_screen5wk_tbda1_kabx2	kabx2
kabx2:BRD-A24397426-001-12-0:0.195500uM	BRD-A24397426	BRD-A24397426-001-12-0	0.1955	0.195500uM	grpE	2.84974	#C0C0C0	FALSE	screen4wk_screen5wk_tbda1_kabx2	kabx2
kabx2:BRD-A24397426-001-12-0:0.390500uM	BRD-A24397426	BRD-A24397426-001-12-0	0.3905	0.390500uM	grpE	-0.324212	#C0C0C0	FALSE	screen4wk_screen5wk_tbda1_kabx2	kabx2
kabx2:BRD-A24397426-001-12-0:0.781250uM	BRD-A24397426	BRD-A24397426-001-12-0	0.78125	0.781250uM	grpE	-0.164934	#C0C0C0	FALSE	screen4wk_screen5wk_tbda1_kabx2	kabx2
kabx2:BRD-A24397426-001-12-0:1.562500uM	BRD-A24397426	BRD-A24397426-001-12-0	1.5625	1.562500uM	grpE	-2.68189	#C0C0C0	FALSE	screen4wk_screen5wk_tbda1_kabx2	kabx2
kabx2:BRD-A24397426-001-12-0:3.125000uM	BRD-A24397426	BRD-A24397426-001-12-0	3.125	3.125000uM	grpE	-4.16837	#C0C0C0	FALSE	screen4wk_screen5wk_tbda1_kabx2	kabx2
kabx2:BRD-A24397426-001-12-0:6.250000uM	BRD-A24397426	BRD-A24397426-001-12-0	6.25	6.250000uM	grpE	-5.18465	#C0C0C0	FALSE	screen4wk_screen5wk_tbda1_kabx2	kabx2
kabx2:BRD-A24397426-001-12-0:12.500000uM	BRD-A24397426	BRD-A24397426-001-12-0	12.5	12.500000uM	grpE	-4.71794	#C0C0C0	FALSE	screen4wk_screen5wk_tbda1_kabx2	kabx2
kabx2:BRD-A24397426-001-12-0:25.000000uM	BRD-A24397426	BRD-A24397426-001-12-0	25	25.000000uM	grpE	-4.81681	#C0C0C0	FALSE	screen4wk_screen5wk_tbda1_kabx2	kabx2
kabx2:BRD-A24397426-001-12-0:50.000000uM	BRD-A24397426	BRD-A24397426-001-12-0	50	50.000000uM	grpE	-5.73427	#C0C0C0	FALSE	screen4wk_screen5wk_tbda1_kabx2	kabx2
kabx2:BRD-A24397426-001-12-0:0.097500uM	BRD-A24397426	BRD-A24397426-001-12-0	0.0975	0.097500uM	guaB2	0.745462	#C0C0C0	FALSE	screen4wk_screen5wk_tbda1_kabx2	kabx2
kabx2:BRD-A24397426-001-12-0:0.195500uM	BRD-A24397426	BRD-A24397426-001-12-0	0.1955	0.195500uM	guaB2	0.580001	#C0C0C0	FALSE	screen4wk_screen5wk_tbda1_kabx2	kabx2
kabx2:BRD-A24397426-001-12-0:0.390500uM	BRD-A24397426	BRD-A24397426-001-12-0	0.3905	0.390500uM	guaB2	1.34607	#C0C0C0	FALSE	screen4wk_screen5wk_tbda1_kabx2	kabx2
kabx2:BRD-A24397426-001-12-0:0.781250uM	BRD-A24397426	BRD-A24397426-001-12-0	0.78125	0.781250uM	guaB2	2.29947	#C0C0C0	FALSE	screen4wk_screen5wk_tbda1_kabx2	kabx2
kabx2:BRD-A24397426-001-12-0:1.562500uM	BRD-A24397426	BRD-A24397426-001-12-0	1.5625	1.562500uM	guaB2	-2.83418	#C0C0C0	FALSE	screen4wk_screen5wk_tbda1_kabx2	kabx2
kabx2:BRD-A24397426-001-12-0:3.125000uM	BRD-A24397426	BRD-A24397426-001-12-0	3.125	3.125000uM	guaB2	-3.52749	#C0C0C0	FALSE	screen4wk_screen5wk_tbda1_kabx2	kabx2
kabx2:BRD-A24397426-001-12-0:6.250000uM	BRD-A24397426	BRD-A24397426-001-12-0	6.25	6.250000uM	guaB2	-5.65152	#C0C0C0	FALSE	screen4wk_screen5wk_tbda1_kabx2	kabx2
kabx2:BRD-A24397426-001-12-0:12.500000uM	BRD-A24397426	BRD-A24397426-001-12-0	12.5	12.500000uM	guaB2	-4.95793	#C0C0C0	FALSE	screen4wk_screen5wk_tbda1_kabx2	kabx2
kabx2:BRD-A24397426-001-12-0:25.000000uM	BRD-A24397426	BRD-A24397426-001-12-0	25	25.000000uM	guaB2	-5.73427	#C0C0C0	FALSE	screen4wk_screen5wk_tbda1_kabx2	kabx2
kabx2:BRD-A24397426-001-12-0:50.000000uM	BRD-A24397426	BRD-A24397426-001-12-0	50	50.000000uM	guaB2	-5.65152	#C0C0C0	FALSE	screen4wk_screen5wk_tbda1_kabx2	kabx2
kabx2:BRD-A24397426-001-12-0:0.097500uM	BRD-A24397426	BRD-A24397426-001-12-0	0.0975	0.097500uM	gyrA	0.82778	#008000	TRUE	screen4wk_screen5wk_tbda1_kabx2	kabx2
kabx2:BRD-A24397426-001-12-0:0.195500uM	BRD-A24397426	BRD-A24397426-001-12-0	0.1955	0.195500uM	gyrA	0.174181	#008000	TRUE	screen4wk_screen5wk_tbda1_kabx2	kabx2
kabx2:BRD-A24397426-001-12-0:0.390500uM	BRD-A24397426	BRD-A24397426-001-12-0	0.3905	0.390500uM	gyrA	-2.16953	#008000	TRUE	screen4wk_screen5wk_tbda1_kabx2	kabx2
kabx2:BRD-A24397426-001-12-0:0.781250uM	BRD-A24397426	BRD-A24397426-001-12-0	0.78125	0.781250uM	gyrA	-3.77949	#008000	TRUE	screen4wk_screen5wk_tbda1_kabx2	kabx2
kabx2:BRD-A24397426-001-12-0:1.562500uM	BRD-A24397426	BRD-A24397426-001-12-0	1.5625	1.562500uM	gyrA	-4.40989	#008000	TRUE	screen4wk_screen5wk_tbda1_kabx2	kabx2
kabx2:BRD-A24397426-001-12-0:3.125000uM	BRD-A24397426	BRD-A24397426-001-12-0	3.125	3.125000uM	gyrA	-5.33227	#008000	TRUE	screen4wk_screen5wk_tbda1_kabx2	kabx2
kabx2:BRD-A24397426-001-12-0:6.250000uM	BRD-A24397426	BRD-A24397426-001-12-0	6.25	6.250000uM	gyrA	-4.68683	#008000	TRUE	screen4wk_screen5wk_tbda1_kabx2	kabx2
kabx2:BRD-A24397426-001-12-0:12.500000uM	BRD-A24397426	BRD-A24397426-001-12-0	12.5	12.500000uM	gyrA	-5.05852	#008000	TRUE	screen4wk_screen5wk_tbda1_kabx2	kabx2
kabx2:BRD-A24397426-001-12-0:25.000000uM	BRD-A24397426	BRD-A24397426-001-12-0	25	25.000000uM	gyrA	-5.06273	#008000	TRUE	screen4wk_screen5wk_tbda1_kabx2	kabx2
kabx2:BRD-A24397426-001-12-0:50.000000uM	BRD-A24397426	BRD-A24397426-001-12-0	50	50.000000uM	gyrA	-4.64031	#008000	TRUE	screen4wk_screen5wk_tbda1_kabx2	kabx2
kabx2:BRD-A24397426-001-12-0:0.097500uM	BRD-A24397426	BRD-A24397426-001-12-0	0.0975	0.097500uM	gyrB	0.641015	#C0C0C0	FALSE	screen4wk_screen5wk_tbda1_kabx2	kabx2
kabx2:BRD-A24397426-001-12-0:0.195500uM	BRD-A24397426	BRD-A24397426-001-12-0	0.1955	0.195500uM	gyrB	0.932784	#C0C0C0	FALSE	screen4wk_screen5wk_tbda1_kabx2	kabx2
kabx2:BRD-A24397426-001-12-0:0.390500uM	BRD-A24397426	BRD-A24397426-001-12-0	0.3905	0.390500uM	gyrB	-0.0839382	#C0C0C0	FALSE	screen4wk_screen5wk_tbda1_kabx2	kabx2
kabx2:BRD-A24397426-001-12-0:0.781250uM	BRD-A24397426	BRD-A24397426-001-12-0	0.78125	0.781250uM	gyrB	-0.288751	#C0C0C0	FALSE	screen4wk_screen5wk_tbda1_kabx2	kabx2
kabx2:BRD-A24397426-001-12-0:1.562500uM	BRD-A24397426	BRD-A24397426-001-12-0	1.5625	1.562500uM	gyrB	-0.861123	#C0C0C0	FALSE	screen4wk_screen5wk_tbda1_kabx2	kabx2
kabx2:BRD-A24397426-001-12-0:3.125000uM	BRD-A24397426	BRD-A24397426-001-12-0	3.125	3.125000uM	gyrB	-2.5717	#C0C0C0	FALSE	screen4wk_screen5wk_tbda1_kabx2	kabx2
kabx2:BRD-A24397426-001-12-0:6.250000uM	BRD-A24397426	BRD-A24397426-001-12-0	6.25	6.250000uM	gyrB	-4.39366	#C0C0C0	FALSE	screen4wk_screen5wk_tbda1_kabx2	kabx2
kabx2:BRD-A24397426-001-12-0:12.500000uM	BRD-A24397426	BRD-A24397426-001-12-0	12.5	12.500000uM	gyrB	-4.81935	#C0C0C0	FALSE	screen4wk_screen5wk_tbda1_kabx2	kabx2
kabx2:BRD-A24397426-001-12-0:25.000000uM	BRD-A24397426	BRD-A24397426-001-12-0	25	25.000000uM	gyrB	-5.60329	#C0C0C0	FALSE	screen4wk_screen5wk_tbda1_kabx2	kabx2
kabx2:BRD-A24397426-001-12-0:50.000000uM	BRD-A24397426	BRD-A24397426-001-12-0	50	50.000000uM	gyrB	-5.70505	#C0C0C0	FALSE	screen4wk_screen5wk_tbda1_kabx2	kabx2
kabx2:BRD-A24397426-001-12-0:0.097500uM	BRD-A24397426	BRD-A24397426-001-12-0	0.0975	0.097500uM	hadB	1.22222	#C0C0C0	FALSE	screen4wk_screen5wk_tbda1_kabx2	kabx2
kabx2:BRD-A24397426-001-12-0:0.195500uM	BRD-A24397426	BRD-A24397426-001-12-0	0.1955	0.195500uM	hadB	2.73868	#C0C0C0	FALSE	screen4wk_screen5wk_tbda1_kabx2	kabx2
kabx2:BRD-A24397426-001-12-0:0.390500uM	BRD-A24397426	BRD-A24397426-001-12-0	0.3905	0.390500uM	hadB	0.082253	#C0C0C0	FALSE	screen4wk_screen5wk_tbda1_kabx2	kabx2
kabx2:BRD-A24397426-001-12-0:0.781250uM	BRD-A24397426	BRD-A24397426-001-12-0	0.78125	0.781250uM	hadB	1.9519	#C0C0C0	FALSE	screen4wk_screen5wk_tbda1_kabx2	kabx2
kabx2:BRD-A24397426-001-12-0:1.562500uM	BRD-A24397426	BRD-A24397426-001-12-0	1.5625	1.562500uM	hadB	-2.77421	#C0C0C0	FALSE	screen4wk_screen5wk_tbda1_kabx2	kabx2
kabx2:BRD-A24397426-001-12-0:3.125000uM	BRD-A24397426	BRD-A24397426-001-12-0	3.125	3.125000uM	hadB	-4.27963	#C0C0C0	FALSE	screen4wk_screen5wk_tbda1_kabx2	kabx2
kabx2:BRD-A24397426-001-12-0:6.250000uM	BRD-A24397426	BRD-A24397426-001-12-0	6.25	6.250000uM	hadB	-4.82823	#C0C0C0	FALSE	screen4wk_screen5wk_tbda1_kabx2	kabx2
kabx2:BRD-A24397426-001-12-0:12.500000uM	BRD-A24397426	BRD-A24397426-001-12-0	12.5	12.500000uM	hadB	-5.83711	#C0C0C0	FALSE	screen4wk_screen5wk_tbda1_kabx2	kabx2
kabx2:BRD-A24397426-001-12-0:25.000000uM	BRD-A24397426	BRD-A24397426-001-12-0	25	25.000000uM	hadB	-5.07913	#C0C0C0	FALSE	screen4wk_screen5wk_tbda1_kabx2	kabx2
kabx2:BRD-A24397426-001-12-0:50.000000uM	BRD-A24397426	BRD-A24397426-001-12-0	50	50.000000uM	hadB	-5.45231	#C0C0C0	FALSE	screen4wk_screen5wk_tbda1_kabx2	kabx2
kabx2:BRD-A24397426-001-12-0:0.097500uM	BRD-A24397426	BRD-A24397426-001-12-0	0.0975	0.097500uM	hemA	0.542826	#C0C0C0	FALSE	screen4wk_screen5wk_tbda1_kabx2	kabx2
kabx2:BRD-A24397426-001-12-0:0.195500uM	BRD-A24397426	BRD-A24397426-001-12-0	0.1955	0.195500uM	hemA	1.74749	#C0C0C0	FALSE	screen4wk_screen5wk_tbda1_kabx2	kabx2
kabx2:BRD-A24397426-001-12-0:0.390500uM	BRD-A24397426	BRD-A24397426-001-12-0	0.3905	0.390500uM	hemA	1.25984	#C0C0C0	FALSE	screen4wk_screen5wk_tbda1_kabx2	kabx2
kabx2:BRD-A24397426-001-12-0:0.781250uM	BRD-A24397426	BRD-A24397426-001-12-0	0.78125	0.781250uM	hemA	1.66292	#C0C0C0	FALSE	screen4wk_screen5wk_tbda1_kabx2	kabx2
kabx2:BRD-A24397426-001-12-0:1.562500uM	BRD-A24397426	BRD-A24397426-001-12-0	1.5625	1.562500uM	hemA	-2.3659	#C0C0C0	FALSE	screen4wk_screen5wk_tbda1_kabx2	kabx2
kabx2:BRD-A24397426-001-12-0:3.125000uM	BRD-A24397426	BRD-A24397426-001-12-0	3.125	3.125000uM	hemA	-4.36153	#C0C0C0	FALSE	screen4wk_screen5wk_tbda1_kabx2	kabx2
kabx2:BRD-A24397426-001-12-0:6.250000uM	BRD-A24397426	BRD-A24397426-001-12-0	6.25	6.250000uM	hemA	-4.85538	#C0C0C0	FALSE	screen4wk_screen5wk_tbda1_kabx2	kabx2
kabx2:BRD-A24397426-001-12-0:12.500000uM	BRD-A24397426	BRD-A24397426-001-12-0	12.5	12.500000uM	hemA	-5.42283	#C0C0C0	FALSE	screen4wk_screen5wk_tbda1_kabx2	kabx2
kabx2:BRD-A24397426-001-12-0:25.000000uM	BRD-A24397426	BRD-A24397426-001-12-0	25	25.000000uM	hemA	-4.9246	#C0C0C0	FALSE	screen4wk_screen5wk_tbda1_kabx2	kabx2
kabx2:BRD-A24397426-001-12-0:50.000000uM	BRD-A24397426	BRD-A24397426-001-12-0	50	50.000000uM	hemA	-4.81191	#C0C0C0	FALSE	screen4wk_screen5wk_tbda1_kabx2	kabx2
kabx2:BRD-A24397426-001-12-0:0.097500uM	BRD-A24397426	BRD-A24397426-001-12-0	0.0975	0.097500uM	hemB	0.90901	#C0C0C0	FALSE	screen4wk_screen5wk_tbda1_kabx2	kabx2
kabx2:BRD-A24397426-001-12-0:0.195500uM	BRD-A24397426	BRD-A24397426-001-12-0	0.1955	0.195500uM	hemB	0.909991	#C0C0C0	FALSE	screen4wk_screen5wk_tbda1_kabx2	kabx2
kabx2:BRD-A24397426-001-12-0:0.390500uM	BRD-A24397426	BRD-A24397426-001-12-0	0.3905	0.390500uM	hemB	2.11945	#C0C0C0	FALSE	screen4wk_screen5wk_tbda1_kabx2	kabx2
kabx2:BRD-A24397426-001-12-0:0.781250uM	BRD-A24397426	BRD-A24397426-001-12-0	0.78125	0.781250uM	hemB	3.76554	#C0C0C0	FALSE	screen4wk_screen5wk_tbda1_kabx2	kabx2
kabx2:BRD-A24397426-001-12-0:1.562500uM	BRD-A24397426	BRD-A24397426-001-12-0	1.5625	1.562500uM	hemB	-1.31774	#C0C0C0	FALSE	screen4wk_screen5wk_tbda1_kabx2	kabx2
kabx2:BRD-A24397426-001-12-0:3.125000uM	BRD-A24397426	BRD-A24397426-001-12-0	3.125	3.125000uM	hemB	-4.27963	#C0C0C0	FALSE	screen4wk_screen5wk_tbda1_kabx2	kabx2
kabx2:BRD-A24397426-001-12-0:6.250000uM	BRD-A24397426	BRD-A24397426-001-12-0	6.25	6.250000uM	hemB	-5.24949	#C0C0C0	FALSE	screen4wk_screen5wk_tbda1_kabx2	kabx2
kabx2:BRD-A24397426-001-12-0:12.500000uM	BRD-A24397426	BRD-A24397426-001-12-0	12.5	12.500000uM	hemB	-4.91867	#C0C0C0	FALSE	screen4wk_screen5wk_tbda1_kabx2	kabx2
kabx2:BRD-A24397426-001-12-0:25.000000uM	BRD-A24397426	BRD-A24397426-001-12-0	25	25.000000uM	hemB	-5.44366	#C0C0C0	FALSE	screen4wk_screen5wk_tbda1_kabx2	kabx2
kabx2:BRD-A24397426-001-12-0:50.000000uM	BRD-A24397426	BRD-A24397426-001-12-0	50	50.000000uM	hemB	-5.26748	#C0C0C0	FALSE	screen4wk_screen5wk_tbda1_kabx2	kabx2
kabx2:BRD-A24397426-001-12-0:0.097500uM	BRD-A24397426	BRD-A24397426-001-12-0	0.0975	0.097500uM	hemK	1.45462	#C0C0C0	FALSE	screen4wk_screen5wk_tbda1_kabx2	kabx2
kabx2:BRD-A24397426-001-12-0:0.195500uM	BRD-A24397426	BRD-A24397426-001-12-0	0.1955	0.195500uM	hemK	0.897156	#C0C0C0	FALSE	screen4wk_screen5wk_tbda1_kabx2	kabx2
kabx2:BRD-A24397426-001-12-0:0.390500uM	BRD-A24397426	BRD-A24397426-001-12-0	0.3905	0.390500uM	hemK	1.09393	#C0C0C0	FALSE	screen4wk_screen5wk_tbda1_kabx2	kabx2
kabx2:BRD-A24397426-001-12-0:0.781250uM	BRD-A24397426	BRD-A24397426-001-12-0	0.78125	0.781250uM	hemK	2.30607	#C0C0C0	FALSE	screen4wk_screen5wk_tbda1_kabx2	kabx2
kabx2:BRD-A24397426-001-12-0:1.562500uM	BRD-A24397426	BRD-A24397426-001-12-0	1.5625	1.562500uM	hemK	-2.96847	#C0C0C0	FALSE	screen4wk_screen5wk_tbda1_kabx2	kabx2
kabx2:BRD-A24397426-001-12-0:3.125000uM	BRD-A24397426	BRD-A24397426-001-12-0	3.125	3.125000uM	hemK	-4.15095	#C0C0C0	FALSE	screen4wk_screen5wk_tbda1_kabx2	kabx2
kabx2:BRD-A24397426-001-12-0:6.250000uM	BRD-A24397426	BRD-A24397426-001-12-0	6.25	6.250000uM	hemK	-5.2889	#C0C0C0	FALSE	screen4wk_screen5wk_tbda1_kabx2	kabx2
kabx2:BRD-A24397426-001-12-0:12.500000uM	BRD-A24397426	BRD-A24397426-001-12-0	12.5	12.500000uM	hemK	-5.05852	#C0C0C0	FALSE	screen4wk_screen5wk_tbda1_kabx2	kabx2
kabx2:BRD-A24397426-001-12-0:25.000000uM	BRD-A24397426	BRD-A24397426-001-12-0	25	25.000000uM	hemK	-4.81935	#C0C0C0	FALSE	screen4wk_screen5wk_tbda1_kabx2	kabx2
kabx2:BRD-A24397426-001-12-0:50.000000uM	BRD-A24397426	BRD-A24397426-001-12-0	50	50.000000uM	hemK	-5.05488	#C0C0C0	FALSE	screen4wk_screen5wk_tbda1_kabx2	kabx2
kabx2:BRD-A24397426-001-12-0:0.097500uM	BRD-A24397426	BRD-A24397426-001-12-0	0.0975	0.097500uM	hemL	0.5997	#C0C0C0	FALSE	screen4wk_screen5wk_tbda1_kabx2	kabx2
kabx2:BRD-A24397426-001-12-0:0.195500uM	BRD-A24397426	BRD-A24397426-001-12-0	0.1955	0.195500uM	hemL	0.530116	#C0C0C0	FALSE	screen4wk_screen5wk_tbda1_kabx2	kabx2
kabx2:BRD-A24397426-001-12-0:0.390500uM	BRD-A24397426	BRD-A24397426-001-12-0	0.3905	0.390500uM	hemL	0.629223	#C0C0C0	FALSE	screen4wk_screen5wk_tbda1_kabx2	kabx2
kabx2:BRD-A24397426-001-12-0:0.781250uM	BRD-A24397426	BRD-A24397426-001-12-0	0.78125	0.781250uM	hemL	2.20778	#C0C0C0	FALSE	screen4wk_screen5wk_tbda1_kabx2	kabx2
kabx2:BRD-A24397426-001-12-0:1.562500uM	BRD-A24397426	BRD-A24397426-001-12-0	1.5625	1.562500uM	hemL	-3.36624	#C0C0C0	FALSE	screen4wk_screen5wk_tbda1_kabx2	kabx2
kabx2:BRD-A24397426-001-12-0:3.125000uM	BRD-A24397426	BRD-A24397426-001-12-0	3.125	3.125000uM	hemL	-4.5958	#C0C0C0	FALSE	screen4wk_screen5wk_tbda1_kabx2	kabx2
kabx2:BRD-A24397426-001-12-0:6.250000uM	BRD-A24397426	BRD-A24397426-001-12-0	6.25	6.250000uM	hemL	-5.2889	#C0C0C0	FALSE	screen4wk_screen5wk_tbda1_kabx2	kabx2
kabx2:BRD-A24397426-001-12-0:12.500000uM	BRD-A24397426	BRD-A24397426-001-12-0	12.5	12.500000uM	hemL	-4.98601	#C0C0C0	FALSE	screen4wk_screen5wk_tbda1_kabx2	kabx2
kabx2:BRD-A24397426-001-12-0:25.000000uM	BRD-A24397426	BRD-A24397426-001-12-0	25	25.000000uM	hemL	-5.02289	#C0C0C0	FALSE	screen4wk_screen5wk_tbda1_kabx2	kabx2
kabx2:BRD-A24397426-001-12-0:50.000000uM	BRD-A24397426	BRD-A24397426-001-12-0	50	50.000000uM	hemL	-5.16664	#C0C0C0	FALSE	screen4wk_screen5wk_tbda1_kabx2	kabx2
kabx2:BRD-A24397426-001-12-0:0.097500uM	BRD-A24397426	BRD-A24397426-001-12-0	0.0975	0.097500uM	hisA	0.404294	#C0C0C0	FALSE	screen4wk_screen5wk_tbda1_kabx2	kabx2
kabx2:BRD-A24397426-001-12-0:0.195500uM	BRD-A24397426	BRD-A24397426-001-12-0	0.1955	0.195500uM	hisA	1.49668	#C0C0C0	FALSE	screen4wk_screen5wk_tbda1_kabx2	kabx2
kabx2:BRD-A24397426-001-12-0:0.390500uM	BRD-A24397426	BRD-A24397426-001-12-0	0.3905	0.390500uM	hisA	-0.31511	#C0C0C0	FALSE	screen4wk_screen5wk_tbda1_kabx2	kabx2
kabx2:BRD-A24397426-001-12-0:0.781250uM	BRD-A24397426	BRD-A24397426-001-12-0	0.78125	0.781250uM	hisA	0.795867	#C0C0C0	FALSE	screen4wk_screen5wk_tbda1_kabx2	kabx2
kabx2:BRD-A24397426-001-12-0:1.562500uM	BRD-A24397426	BRD-A24397426-001-12-0	1.5625	1.562500uM	hisA	-2.11063	#C0C0C0	FALSE	screen4wk_screen5wk_tbda1_kabx2	kabx2
kabx2:BRD-A24397426-001-12-0:3.125000uM	BRD-A24397426	BRD-A24397426-001-12-0	3.125	3.125000uM	hisA	-3.65793	#C0C0C0	FALSE	screen4wk_screen5wk_tbda1_kabx2	kabx2
kabx2:BRD-A24397426-001-12-0:6.250000uM	BRD-A24397426	BRD-A24397426-001-12-0	6.25	6.250000uM	hisA	-5.42283	#C0C0C0	FALSE	screen4wk_screen5wk_tbda1_kabx2	kabx2
kabx2:BRD-A24397426-001-12-0:12.500000uM	BRD-A24397426	BRD-A24397426-001-12-0	12.5	12.500000uM	hisA	-5.05852	#C0C0C0	FALSE	screen4wk_screen5wk_tbda1_kabx2	kabx2
kabx2:BRD-A24397426-001-12-0:25.000000uM	BRD-A24397426	BRD-A24397426-001-12-0	25	25.000000uM	hisA	-5.38383	#C0C0C0	FALSE	screen4wk_screen5wk_tbda1_kabx2	kabx2
kabx2:BRD-A24397426-001-12-0:50.000000uM	BRD-A24397426	BRD-A24397426-001-12-0	50	50.000000uM	hisA	-5.19308	#C0C0C0	FALSE	screen4wk_screen5wk_tbda1_kabx2	kabx2
kabx2:BRD-A24397426-001-12-0:0.097500uM	BRD-A24397426	BRD-A24397426-001-12-0	0.0975	0.097500uM	hisB	1.23515	#C0C0C0	FALSE	screen4wk_screen5wk_tbda1_kabx2	kabx2
kabx2:BRD-A24397426-001-12-0:0.195500uM	BRD-A24397426	BRD-A24397426-001-12-0	0.1955	0.195500uM	hisB	0.852288	#C0C0C0	FALSE	screen4wk_screen5wk_tbda1_kabx2	kabx2
kabx2:BRD-A24397426-001-12-0:0.390500uM	BRD-A24397426	BRD-A24397426-001-12-0	0.3905	0.390500uM	hisB	0.896898	#C0C0C0	FALSE	screen4wk_screen5wk_tbda1_kabx2	kabx2
kabx2:BRD-A24397426-001-12-0:0.781250uM	BRD-A24397426	BRD-A24397426-001-12-0	0.78125	0.781250uM	hisB	1.52544	#C0C0C0	FALSE	screen4wk_screen5wk_tbda1_kabx2	kabx2
kabx2:BRD-A24397426-001-12-0:1.562500uM	BRD-A24397426	BRD-A24397426-001-12-0	1.5625	1.562500uM	hisB	-3.30163	#C0C0C0	FALSE	screen4wk_screen5wk_tbda1_kabx2	kabx2
kabx2:BRD-A24397426-001-12-0:3.125000uM	BRD-A24397426	BRD-A24397426-001-12-0	3.125	3.125000uM	hisB	-5.17724	#C0C0C0	FALSE	screen4wk_screen5wk_tbda1_kabx2	kabx2
kabx2:BRD-A24397426-001-12-0:6.250000uM	BRD-A24397426	BRD-A24397426-001-12-0	6.25	6.250000uM	hisB	-5.61257	#C0C0C0	FALSE	screen4wk_screen5wk_tbda1_kabx2	kabx2
kabx2:BRD-A24397426-001-12-0:12.500000uM	BRD-A24397426	BRD-A24397426-001-12-0	12.5	12.500000uM	hisB	-5.25551	#C0C0C0	FALSE	screen4wk_screen5wk_tbda1_kabx2	kabx2
kabx2:BRD-A24397426-001-12-0:25.000000uM	BRD-A24397426	BRD-A24397426-001-12-0	25	25.000000uM	hisB	-5.61257	#C0C0C0	FALSE	screen4wk_screen5wk_tbda1_kabx2	kabx2
kabx2:BRD-A24397426-001-12-0:50.000000uM	BRD-A24397426	BRD-A24397426-001-12-0	50	50.000000uM	hisB	-5.50585	#C0C0C0	FALSE	screen4wk_screen5wk_tbda1_kabx2	kabx2
kabx2:BRD-A24397426-001-12-0:0.097500uM	BRD-A24397426	BRD-A24397426-001-12-0	0.0975	0.097500uM	hisC1	1.35357	#C0C0C0	FALSE	screen4wk_screen5wk_tbda1_kabx2	kabx2
kabx2:BRD-A24397426-001-12-0:0.195500uM	BRD-A24397426	BRD-A24397426-001-12-0	0.1955	0.195500uM	hisC1	1.90165	#C0C0C0	FALSE	screen4wk_screen5wk_tbda1_kabx2	kabx2
kabx2:BRD-A24397426-001-12-0:0.390500uM	BRD-A24397426	BRD-A24397426-001-12-0	0.3905	0.390500uM	hisC1	0.990272	#C0C0C0	FALSE	screen4wk_screen5wk_tbda1_kabx2	kabx2
kabx2:BRD-A24397426-001-12-0:0.781250uM	BRD-A24397426	BRD-A24397426-001-12-0	0.78125	0.781250uM	hisC1	1.12252	#C0C0C0	FALSE	screen4wk_screen5wk_tbda1_kabx2	kabx2
kabx2:BRD-A24397426-001-12-0:1.562500uM	BRD-A24397426	BRD-A24397426-001-12-0	1.5625	1.562500uM	hisC1	-3.29285	#C0C0C0	FALSE	screen4wk_screen5wk_tbda1_kabx2	kabx2
kabx2:BRD-A24397426-001-12-0:3.125000uM	BRD-A24397426	BRD-A24397426-001-12-0	3.125	3.125000uM	hisC1	-4.54535	#C0C0C0	FALSE	screen4wk_screen5wk_tbda1_kabx2	kabx2
kabx2:BRD-A24397426-001-12-0:6.250000uM	BRD-A24397426	BRD-A24397426-001-12-0	6.25	6.250000uM	hisC1	-4.67489	#C0C0C0	FALSE	screen4wk_screen5wk_tbda1_kabx2	kabx2
kabx2:BRD-A24397426-001-12-0:12.500000uM	BRD-A24397426	BRD-A24397426-001-12-0	12.5	12.500000uM	hisC1	-5.11876	#C0C0C0	FALSE	screen4wk_screen5wk_tbda1_kabx2	kabx2
kabx2:BRD-A24397426-001-12-0:25.000000uM	BRD-A24397426	BRD-A24397426-001-12-0	25	25.000000uM	hisC1	-5.17388	#C0C0C0	FALSE	screen4wk_screen5wk_tbda1_kabx2	kabx2
kabx2:BRD-A24397426-001-12-0:50.000000uM	BRD-A24397426	BRD-A24397426-001-12-0	50	50.000000uM	hisC1	-4.33965	#C0C0C0	FALSE	screen4wk_screen5wk_tbda1_kabx2	kabx2
kabx2:BRD-A24397426-001-12-0:0.097500uM	BRD-A24397426	BRD-A24397426-001-12-0	0.0975	0.097500uM	hisD	0.977957	#C0C0C0	FALSE	screen4wk_screen5wk_tbda1_kabx2	kabx2
kabx2:BRD-A24397426-001-12-0:0.195500uM	BRD-A24397426	BRD-A24397426-001-12-0	0.1955	0.195500uM	hisD	1.18696	#C0C0C0	FALSE	screen4wk_screen5wk_tbda1_kabx2	kabx2
kabx2:BRD-A24397426-001-12-0:0.390500uM	BRD-A24397426	BRD-A24397426-001-12-0	0.3905	0.390500uM	hisD	0.594661	#C0C0C0	FALSE	screen4wk_screen5wk_tbda1_kabx2	kabx2
kabx2:BRD-A24397426-001-12-0:0.781250uM	BRD-A24397426	BRD-A24397426-001-12-0	0.78125	0.781250uM	hisD	2.15351	#C0C0C0	FALSE	screen4wk_screen5wk_tbda1_kabx2	kabx2
kabx2:BRD-A24397426-001-12-0:1.562500uM	BRD-A24397426	BRD-A24397426-001-12-0	1.5625	1.562500uM	hisD	-3.58848	#C0C0C0	FALSE	screen4wk_screen5wk_tbda1_kabx2	kabx2
kabx2:BRD-A24397426-001-12-0:3.125000uM	BRD-A24397426	BRD-A24397426-001-12-0	3.125	3.125000uM	hisD	-4.257	#C0C0C0	FALSE	screen4wk_screen5wk_tbda1_kabx2	kabx2
kabx2:BRD-A24397426-001-12-0:6.250000uM	BRD-A24397426	BRD-A24397426-001-12-0	6.25	6.250000uM	hisD	-5.41052	#C0C0C0	FALSE	screen4wk_screen5wk_tbda1_kabx2	kabx2
kabx2:BRD-A24397426-001-12-0:12.500000uM	BRD-A24397426	BRD-A24397426-001-12-0	12.5	12.500000uM	hisD	-5.10984	#C0C0C0	FALSE	screen4wk_screen5wk_tbda1_kabx2	kabx2
kabx2:BRD-A24397426-001-12-0:25.000000uM	BRD-A24397426	BRD-A24397426-001-12-0	25	25.000000uM	hisD	-5.31935	#C0C0C0	FALSE	screen4wk_screen5wk_tbda1_kabx2	kabx2
kabx2:BRD-A24397426-001-12-0:50.000000uM	BRD-A24397426	BRD-A24397426-001-12-0	50	50.000000uM	hisD	-5.93669	#C0C0C0	FALSE	screen4wk_screen5wk_tbda1_kabx2	kabx2
kabx2:BRD-A24397426-001-12-0:0.097500uM	BRD-A24397426	BRD-A24397426-001-12-0	0.0975	0.097500uM	hisF	1.61986	#C0C0C0	FALSE	screen4wk_screen5wk_tbda1_kabx2	kabx2
kabx2:BRD-A24397426-001-12-0:0.195500uM	BRD-A24397426	BRD-A24397426-001-12-0	0.1955	0.195500uM	hisF	1.3648	#C0C0C0	FALSE	screen4wk_screen5wk_tbda1_kabx2	kabx2
kabx2:BRD-A24397426-001-12-0:0.390500uM	BRD-A24397426	BRD-A24397426-001-12-0	0.3905	0.390500uM	hisF	1.20577	#C0C0C0	FALSE	screen4wk_screen5wk_tbda1_kabx2	kabx2
kabx2:BRD-A24397426-001-12-0:0.781250uM	BRD-A24397426	BRD-A24397426-001-12-0	0.78125	0.781250uM	hisF	1.60493	#C0C0C0	FALSE	screen4wk_screen5wk_tbda1_kabx2	kabx2
kabx2:BRD-A24397426-001-12-0:1.562500uM	BRD-A24397426	BRD-A24397426-001-12-0	1.5625	1.562500uM	hisF	-2.4448	#C0C0C0	FALSE	screen4wk_screen5wk_tbda1_kabx2	kabx2
kabx2:BRD-A24397426-001-12-0:3.125000uM	BRD-A24397426	BRD-A24397426-001-12-0	3.125	3.125000uM	hisF	-4.12729	#C0C0C0	FALSE	screen4wk_screen5wk_tbda1_kabx2	kabx2
kabx2:BRD-A24397426-001-12-0:6.250000uM	BRD-A24397426	BRD-A24397426-001-12-0	6.25	6.250000uM	hisF	-5.5885	#C0C0C0	FALSE	screen4wk_screen5wk_tbda1_kabx2	kabx2
kabx2:BRD-A24397426-001-12-0:12.500000uM	BRD-A24397426	BRD-A24397426-001-12-0	12.5	12.500000uM	hisF	-6.10651	#C0C0C0	FALSE	screen4wk_screen5wk_tbda1_kabx2	kabx2
kabx2:BRD-A24397426-001-12-0:25.000000uM	BRD-A24397426	BRD-A24397426-001-12-0	25	25.000000uM	hisF	-5.13501	#C0C0C0	FALSE	screen4wk_screen5wk_tbda1_kabx2	kabx2
kabx2:BRD-A24397426-001-12-0:50.000000uM	BRD-A24397426	BRD-A24397426-001-12-0	50	50.000000uM	hisF	-5.11876	#C0C0C0	FALSE	screen4wk_screen5wk_tbda1_kabx2	kabx2
kabx2:BRD-A24397426-001-12-0:0.097500uM	BRD-A24397426	BRD-A24397426-001-12-0	0.0975	0.097500uM	hisI	1.45217	#C0C0C0	FALSE	screen4wk_screen5wk_tbda1_kabx2	kabx2
kabx2:BRD-A24397426-001-12-0:0.195500uM	BRD-A24397426	BRD-A24397426-001-12-0	0.1955	0.195500uM	hisI	1.12862	#C0C0C0	FALSE	screen4wk_screen5wk_tbda1_kabx2	kabx2
kabx2:BRD-A24397426-001-12-0:0.390500uM	BRD-A24397426	BRD-A24397426-001-12-0	0.3905	0.390500uM	hisI	2.77069	#C0C0C0	FALSE	screen4wk_screen5wk_tbda1_kabx2	kabx2
kabx2:BRD-A24397426-001-12-0:0.781250uM	BRD-A24397426	BRD-A24397426-001-12-0	0.78125	0.781250uM	hisI	1.89917	#C0C0C0	FALSE	screen4wk_screen5wk_tbda1_kabx2	kabx2
kabx2:BRD-A24397426-001-12-0:1.562500uM	BRD-A24397426	BRD-A24397426-001-12-0	1.5625	1.562500uM	hisI	-2.55925	#C0C0C0	FALSE	screen4wk_screen5wk_tbda1_kabx2	kabx2
kabx2:BRD-A24397426-001-12-0:3.125000uM	BRD-A24397426	BRD-A24397426-001-12-0	3.125	3.125000uM	hisI	-4.57755	#C0C0C0	FALSE	screen4wk_screen5wk_tbda1_kabx2	kabx2
kabx2:BRD-A24397426-001-12-0:6.250000uM	BRD-A24397426	BRD-A24397426-001-12-0	6.25	6.250000uM	hisI	-5.2889	#C0C0C0	FALSE	screen4wk_screen5wk_tbda1_kabx2	kabx2
kabx2:BRD-A24397426-001-12-0:12.500000uM	BRD-A24397426	BRD-A24397426-001-12-0	12.5	12.500000uM	hisI	-5.15547	#C0C0C0	FALSE	screen4wk_screen5wk_tbda1_kabx2	kabx2
kabx2:BRD-A24397426-001-12-0:25.000000uM	BRD-A24397426	BRD-A24397426-001-12-0	25	25.000000uM	hisI	-4.8964	#C0C0C0	FALSE	screen4wk_screen5wk_tbda1_kabx2	kabx2
kabx2:BRD-A24397426-001-12-0:50.000000uM	BRD-A24397426	BRD-A24397426-001-12-0	50	50.000000uM	hisI	-5.13501	#C0C0C0	FALSE	screen4wk_screen5wk_tbda1_kabx2	kabx2
kabx2:BRD-A24397426-001-12-0:0.097500uM	BRD-A24397426	BRD-A24397426-001-12-0	0.0975	0.097500uM	hsdM	0.798647	#C0C0C0	FALSE	screen4wk_screen5wk_tbda1_kabx2	kabx2
kabx2:BRD-A24397426-001-12-0:0.195500uM	BRD-A24397426	BRD-A24397426-001-12-0	0.1955	0.195500uM	hsdM	0.230346	#C0C0C0	FALSE	screen4wk_screen5wk_tbda1_kabx2	kabx2
kabx2:BRD-A24397426-001-12-0:0.390500uM	BRD-A24397426	BRD-A24397426-001-12-0	0.3905	0.390500uM	hsdM	1.74195	#C0C0C0	FALSE	screen4wk_screen5wk_tbda1_kabx2	kabx2
kabx2:BRD-A24397426-001-12-0:0.781250uM	BRD-A24397426	BRD-A24397426-001-12-0	0.78125	0.781250uM	hsdM	1.92018	#C0C0C0	FALSE	screen4wk_screen5wk_tbda1_kabx2	kabx2
kabx2:BRD-A24397426-001-12-0:1.562500uM	BRD-A24397426	BRD-A24397426-001-12-0	1.5625	1.562500uM	hsdM	-3.62138	#C0C0C0	FALSE	screen4wk_screen5wk_tbda1_kabx2	kabx2
kabx2:BRD-A24397426-001-12-0:3.125000uM	BRD-A24397426	BRD-A24397426-001-12-0	3.125	3.125000uM	hsdM	-5.37727	#C0C0C0	FALSE	screen4wk_screen5wk_tbda1_kabx2	kabx2
kabx2:BRD-A24397426-001-12-0:6.250000uM	BRD-A24397426	BRD-A24397426-001-12-0	6.25	6.250000uM	hsdM	-4.72628	#C0C0C0	FALSE	screen4wk_screen5wk_tbda1_kabx2	kabx2
kabx2:BRD-A24397426-001-12-0:12.500000uM	BRD-A24397426	BRD-A24397426-001-12-0	12.5	12.500000uM	hsdM	-4.88326	#C0C0C0	FALSE	screen4wk_screen5wk_tbda1_kabx2	kabx2
kabx2:BRD-A24397426-001-12-0:25.000000uM	BRD-A24397426	BRD-A24397426-001-12-0	25	25.000000uM	hsdM	-5.01349	#C0C0C0	FALSE	screen4wk_screen5wk_tbda1_kabx2	kabx2
kabx2:BRD-A24397426-001-12-0:50.000000uM	BRD-A24397426	BRD-A24397426-001-12-0	50	50.000000uM	hsdM	-5.81434	#C0C0C0	FALSE	screen4wk_screen5wk_tbda1_kabx2	kabx2
kabx2:BRD-A24397426-001-12-0:0.097500uM	BRD-A24397426	BRD-A24397426-001-12-0	0.0975	0.097500uM	icd2	1.80618	#C0C0C0	FALSE	screen4wk_screen5wk_tbda1_kabx2	kabx2
kabx2:BRD-A24397426-001-12-0:0.195500uM	BRD-A24397426	BRD-A24397426-001-12-0	0.1955	0.195500uM	icd2	1.43171	#C0C0C0	FALSE	screen4wk_screen5wk_tbda1_kabx2	kabx2
kabx2:BRD-A24397426-001-12-0:0.390500uM	BRD-A24397426	BRD-A24397426-001-12-0	0.3905	0.390500uM	icd2	0.613312	#C0C0C0	FALSE	screen4wk_screen5wk_tbda1_kabx2	kabx2
kabx2:BRD-A24397426-001-12-0:0.781250uM	BRD-A24397426	BRD-A24397426-001-12-0	0.78125	0.781250uM	icd2	2.30955	#C0C0C0	FALSE	screen4wk_screen5wk_tbda1_kabx2	kabx2
kabx2:BRD-A24397426-001-12-0:1.562500uM	BRD-A24397426	BRD-A24397426-001-12-0	1.5625	1.562500uM	icd2	-0.074891	#C0C0C0	FALSE	screen4wk_screen5wk_tbda1_kabx2	kabx2
kabx2:BRD-A24397426-001-12-0:3.125000uM	BRD-A24397426	BRD-A24397426-001-12-0	3.125	3.125000uM	icd2	-3.46966	#C0C0C0	FALSE	screen4wk_screen5wk_tbda1_kabx2	kabx2
kabx2:BRD-A24397426-001-12-0:6.250000uM	BRD-A24397426	BRD-A24397426-001-12-0	6.25	6.250000uM	icd2	-4.69909	#C0C0C0	FALSE	screen4wk_screen5wk_tbda1_kabx2	kabx2
kabx2:BRD-A24397426-001-12-0:12.500000uM	BRD-A24397426	BRD-A24397426-001-12-0	12.5	12.500000uM	icd2	-5.34002	#C0C0C0	FALSE	screen4wk_screen5wk_tbda1_kabx2	kabx2
kabx2:BRD-A24397426-001-12-0:25.000000uM	BRD-A24397426	BRD-A24397426-001-12-0	25	25.000000uM	icd2	-6.05546	#C0C0C0	FALSE	screen4wk_screen5wk_tbda1_kabx2	kabx2
kabx2:BRD-A24397426-001-12-0:50.000000uM	BRD-A24397426	BRD-A24397426-001-12-0	50	50.000000uM	icd2	-5.62185	#C0C0C0	FALSE	screen4wk_screen5wk_tbda1_kabx2	kabx2
kabx2:BRD-A24397426-001-12-0:0.097500uM	BRD-A24397426	BRD-A24397426-001-12-0	0.0975	0.097500uM	ilvB1	2.12889	#C0C0C0	FALSE	screen4wk_screen5wk_tbda1_kabx2	kabx2
kabx2:BRD-A24397426-001-12-0:0.195500uM	BRD-A24397426	BRD-A24397426-001-12-0	0.1955	0.195500uM	ilvB1	0.421484	#C0C0C0	FALSE	screen4wk_screen5wk_tbda1_kabx2	kabx2
kabx2:BRD-A24397426-001-12-0:0.390500uM	BRD-A24397426	BRD-A24397426-001-12-0	0.3905	0.390500uM	ilvB1	0.983101	#C0C0C0	FALSE	screen4wk_screen5wk_tbda1_kabx2	kabx2
kabx2:BRD-A24397426-001-12-0:0.781250uM	BRD-A24397426	BRD-A24397426-001-12-0	0.78125	0.781250uM	ilvB1	1.54728	#C0C0C0	FALSE	screen4wk_screen5wk_tbda1_kabx2	kabx2
kabx2:BRD-A24397426-001-12-0:1.562500uM	BRD-A24397426	BRD-A24397426-001-12-0	1.5625	1.562500uM	ilvB1	-2.69677	#C0C0C0	FALSE	screen4wk_screen5wk_tbda1_kabx2	kabx2
kabx2:BRD-A24397426-001-12-0:3.125000uM	BRD-A24397426	BRD-A24397426-001-12-0	3.125	3.125000uM	ilvB1	-4.238	#C0C0C0	FALSE	screen4wk_screen5wk_tbda1_kabx2	kabx2
kabx2:BRD-A24397426-001-12-0:6.250000uM	BRD-A24397426	BRD-A24397426-001-12-0	6.25	6.250000uM	ilvB1	-4.89211	#C0C0C0	FALSE	screen4wk_screen5wk_tbda1_kabx2	kabx2
kabx2:BRD-A24397426-001-12-0:12.500000uM	BRD-A24397426	BRD-A24397426-001-12-0	12.5	12.500000uM	ilvB1	-5.45231	#C0C0C0	FALSE	screen4wk_screen5wk_tbda1_kabx2	kabx2
kabx2:BRD-A24397426-001-12-0:25.000000uM	BRD-A24397426	BRD-A24397426-001-12-0	25	25.000000uM	ilvB1	-5.45231	#C0C0C0	FALSE	screen4wk_screen5wk_tbda1_kabx2	kabx2
kabx2:BRD-A24397426-001-12-0:50.000000uM	BRD-A24397426	BRD-A24397426-001-12-0	50	50.000000uM	ilvB1	-5.45231	#C0C0C0	FALSE	screen4wk_screen5wk_tbda1_kabx2	kabx2
kabx2:BRD-A24397426-001-12-0:0.097500uM	BRD-A24397426	BRD-A24397426-001-12-0	0.0975	0.097500uM	ilvC	1.37854	#C0C0C0	FALSE	screen4wk_screen5wk_tbda1_kabx2	kabx2
kabx2:BRD-A24397426-001-12-0:0.195500uM	BRD-A24397426	BRD-A24397426-001-12-0	0.1955	0.195500uM	ilvC	1.48678	#C0C0C0	FALSE	screen4wk_screen5wk_tbda1_kabx2	kabx2
kabx2:BRD-A24397426-001-12-0:0.390500uM	BRD-A24397426	BRD-A24397426-001-12-0	0.3905	0.390500uM	ilvC	0.323395	#C0C0C0	FALSE	screen4wk_screen5wk_tbda1_kabx2	kabx2
kabx2:BRD-A24397426-001-12-0:0.781250uM	BRD-A24397426	BRD-A24397426-001-12-0	0.78125	0.781250uM	ilvC	2.43954	#C0C0C0	FALSE	screen4wk_screen5wk_tbda1_kabx2	kabx2
kabx2:BRD-A24397426-001-12-0:1.562500uM	BRD-A24397426	BRD-A24397426-001-12-0	1.5625	1.562500uM	ilvC	-2.80362	#C0C0C0	FALSE	screen4wk_screen5wk_tbda1_kabx2	kabx2
kabx2:BRD-A24397426-001-12-0:3.125000uM	BRD-A24397426	BRD-A24397426-001-12-0	3.125	3.125000uM	ilvC	-3.34379	#C0C0C0	FALSE	screen4wk_screen5wk_tbda1_kabx2	kabx2
kabx2:BRD-A24397426-001-12-0:6.250000uM	BRD-A24397426	BRD-A24397426-001-12-0	6.25	6.250000uM	ilvC	-5.06273	#C0C0C0	FALSE	screen4wk_screen5wk_tbda1_kabx2	kabx2
kabx2:BRD-A24397426-001-12-0:12.500000uM	BRD-A24397426	BRD-A24397426-001-12-0	12.5	12.500000uM	ilvC	-4.9726	#C0C0C0	FALSE	screen4wk_screen5wk_tbda1_kabx2	kabx2
kabx2:BRD-A24397426-001-12-0:25.000000uM	BRD-A24397426	BRD-A24397426-001-12-0	25	25.000000uM	ilvC	-4.77138	#C0C0C0	FALSE	screen4wk_screen5wk_tbda1_kabx2	kabx2
kabx2:BRD-A24397426-001-12-0:50.000000uM	BRD-A24397426	BRD-A24397426-001-12-0	50	50.000000uM	ilvC	-5.27196	#C0C0C0	FALSE	screen4wk_screen5wk_tbda1_kabx2	kabx2
kabx2:BRD-A24397426-001-12-0:0.097500uM	BRD-A24397426	BRD-A24397426-001-12-0	0.0975	0.097500uM	infB	0.826667	#C0C0C0	FALSE	screen4wk_screen5wk_tbda1_kabx2	kabx2
kabx2:BRD-A24397426-001-12-0:0.195500uM	BRD-A24397426	BRD-A24397426-001-12-0	0.1955	0.195500uM	infB	1.05233	#C0C0C0	FALSE	screen4wk_screen5wk_tbda1_kabx2	kabx2
kabx2:BRD-A24397426-001-12-0:0.390500uM	BRD-A24397426	BRD-A24397426-001-12-0	0.3905	0.390500uM	infB	0.281209	#C0C0C0	FALSE	screen4wk_screen5wk_tbda1_kabx2	kabx2
kabx2:BRD-A24397426-001-12-0:0.781250uM	BRD-A24397426	BRD-A24397426-001-12-0	0.78125	0.781250uM	infB	1.9441	#C0C0C0	FALSE	screen4wk_screen5wk_tbda1_kabx2	kabx2
kabx2:BRD-A24397426-001-12-0:1.562500uM	BRD-A24397426	BRD-A24397426-001-12-0	1.5625	1.562500uM	infB	-1.86042	#C0C0C0	FALSE	screen4wk_screen5wk_tbda1_kabx2	kabx2
kabx2:BRD-A24397426-001-12-0:3.125000uM	BRD-A24397426	BRD-A24397426-001-12-0	3.125	3.125000uM	infB	-2.61358	#C0C0C0	FALSE	screen4wk_screen5wk_tbda1_kabx2	kabx2
kabx2:BRD-A24397426-001-12-0:6.250000uM	BRD-A24397426	BRD-A24397426-001-12-0	6.25	6.250000uM	infB	-4.08115	#C0C0C0	FALSE	screen4wk_screen5wk_tbda1_kabx2	kabx2
kabx2:BRD-A24397426-001-12-0:12.500000uM	BRD-A24397426	BRD-A24397426-001-12-0	12.5	12.500000uM	infB	-3.93226	#C0C0C0	FALSE	screen4wk_screen5wk_tbda1_kabx2	kabx2
kabx2:BRD-A24397426-001-12-0:25.000000uM	BRD-A24397426	BRD-A24397426-001-12-0	25	25.000000uM	infB	-5.07431	#C0C0C0	FALSE	screen4wk_screen5wk_tbda1_kabx2	kabx2
kabx2:BRD-A24397426-001-12-0:50.000000uM	BRD-A24397426	BRD-A24397426-001-12-0	50	50.000000uM	infB	-4.51402	#C0C0C0	FALSE	screen4wk_screen5wk_tbda1_kabx2	kabx2
kabx2:BRD-A24397426-001-12-0:0.097500uM	BRD-A24397426	BRD-A24397426-001-12-0	0.0975	0.097500uM	ino1	1.57502	#C0C0C0	FALSE	screen4wk_screen5wk_tbda1_kabx2	kabx2
kabx2:BRD-A24397426-001-12-0:0.195500uM	BRD-A24397426	BRD-A24397426-001-12-0	0.1955	0.195500uM	ino1	0.0310736	#C0C0C0	FALSE	screen4wk_screen5wk_tbda1_kabx2	kabx2
kabx2:BRD-A24397426-001-12-0:0.390500uM	BRD-A24397426	BRD-A24397426-001-12-0	0.3905	0.390500uM	ino1	-0.0346926	#C0C0C0	FALSE	screen4wk_screen5wk_tbda1_kabx2	kabx2
kabx2:BRD-A24397426-001-12-0:0.781250uM	BRD-A24397426	BRD-A24397426-001-12-0	0.78125	0.781250uM	ino1	1.59657	#C0C0C0	FALSE	screen4wk_screen5wk_tbda1_kabx2	kabx2
kabx2:BRD-A24397426-001-12-0:1.562500uM	BRD-A24397426	BRD-A24397426-001-12-0	1.5625	1.562500uM	ino1	-2.40677	#C0C0C0	FALSE	screen4wk_screen5wk_tbda1_kabx2	kabx2
kabx2:BRD-A24397426-001-12-0:3.125000uM	BRD-A24397426	BRD-A24397426-001-12-0	3.125	3.125000uM	ino1	-4.13369	#C0C0C0	FALSE	screen4wk_screen5wk_tbda1_kabx2	kabx2
kabx2:BRD-A24397426-001-12-0:6.250000uM	BRD-A24397426	BRD-A24397426-001-12-0	6.25	6.250000uM	ino1	-4.40687	#C0C0C0	FALSE	screen4wk_screen5wk_tbda1_kabx2	kabx2
kabx2:BRD-A24397426-001-12-0:12.500000uM	BRD-A24397426	BRD-A24397426-001-12-0	12.5	12.500000uM	ino1	-4.87593	#C0C0C0	FALSE	screen4wk_screen5wk_tbda1_kabx2	kabx2
kabx2:BRD-A24397426-001-12-0:25.000000uM	BRD-A24397426	BRD-A24397426-001-12-0	25	25.000000uM	ino1	-4.65557	#C0C0C0	FALSE	screen4wk_screen5wk_tbda1_kabx2	kabx2
kabx2:BRD-A24397426-001-12-0:50.000000uM	BRD-A24397426	BRD-A24397426-001-12-0	50	50.000000uM	ino1	-5.0673	#C0C0C0	FALSE	screen4wk_screen5wk_tbda1_kabx2	kabx2
kabx2:BRD-A24397426-001-12-0:0.097500uM	BRD-A24397426	BRD-A24397426-001-12-0	0.0975	0.097500uM	iscS	1.0506	#C0C0C0	FALSE	screen4wk_screen5wk_tbda1_kabx2	kabx2
kabx2:BRD-A24397426-001-12-0:0.195500uM	BRD-A24397426	BRD-A24397426-001-12-0	0.1955	0.195500uM	iscS	0.0665608	#C0C0C0	FALSE	screen4wk_screen5wk_tbda1_kabx2	kabx2
kabx2:BRD-A24397426-001-12-0:0.390500uM	BRD-A24397426	BRD-A24397426-001-12-0	0.3905	0.390500uM	iscS	1.47151	#C0C0C0	FALSE	screen4wk_screen5wk_tbda1_kabx2	kabx2
kabx2:BRD-A24397426-001-12-0:0.781250uM	BRD-A24397426	BRD-A24397426-001-12-0	0.78125	0.781250uM	iscS	0.218784	#C0C0C0	FALSE	screen4wk_screen5wk_tbda1_kabx2	kabx2
kabx2:BRD-A24397426-001-12-0:1.562500uM	BRD-A24397426	BRD-A24397426-001-12-0	1.5625	1.562500uM	iscS	-2.43599	#C0C0C0	FALSE	screen4wk_screen5wk_tbda1_kabx2	kabx2
kabx2:BRD-A24397426-001-12-0:3.125000uM	BRD-A24397426	BRD-A24397426-001-12-0	3.125	3.125000uM	iscS	-4.88478	#C0C0C0	FALSE	screen4wk_screen5wk_tbda1_kabx2	kabx2
kabx2:BRD-A24397426-001-12-0:6.250000uM	BRD-A24397426	BRD-A24397426-001-12-0	6.25	6.250000uM	iscS	-5.15584	#C0C0C0	FALSE	screen4wk_screen5wk_tbda1_kabx2	kabx2
kabx2:BRD-A24397426-001-12-0:12.500000uM	BRD-A24397426	BRD-A24397426-001-12-0	12.5	12.500000uM	iscS	-5.15584	#C0C0C0	FALSE	screen4wk_screen5wk_tbda1_kabx2	kabx2
kabx2:BRD-A24397426-001-12-0:25.000000uM	BRD-A24397426	BRD-A24397426-001-12-0	25	25.000000uM	iscS	-4.47975	#C0C0C0	FALSE	screen4wk_screen5wk_tbda1_kabx2	kabx2
kabx2:BRD-A24397426-001-12-0:50.000000uM	BRD-A24397426	BRD-A24397426-001-12-0	50	50.000000uM	iscS	-5.49845	#C0C0C0	FALSE	screen4wk_screen5wk_tbda1_kabx2	kabx2
kabx2:BRD-A24397426-001-12-0:0.097500uM	BRD-A24397426	BRD-A24397426-001-12-0	0.0975	0.097500uM	ispD	0.678157	#C0C0C0	FALSE	screen4wk_screen5wk_tbda1_kabx2	kabx2
kabx2:BRD-A24397426-001-12-0:0.195500uM	BRD-A24397426	BRD-A24397426-001-12-0	0.1955	0.195500uM	ispD	0.613312	#C0C0C0	FALSE	screen4wk_screen5wk_tbda1_kabx2	kabx2
kabx2:BRD-A24397426-001-12-0:0.390500uM	BRD-A24397426	BRD-A24397426-001-12-0	0.3905	0.390500uM	ispD	0.176437	#C0C0C0	FALSE	screen4wk_screen5wk_tbda1_kabx2	kabx2
kabx2:BRD-A24397426-001-12-0:0.781250uM	BRD-A24397426	BRD-A24397426-001-12-0	0.78125	0.781250uM	ispD	0.233014	#C0C0C0	FALSE	screen4wk_screen5wk_tbda1_kabx2	kabx2
kabx2:BRD-A24397426-001-12-0:1.562500uM	BRD-A24397426	BRD-A24397426-001-12-0	1.5625	1.562500uM	ispD	-1.80093	#C0C0C0	FALSE	screen4wk_screen5wk_tbda1_kabx2	kabx2
kabx2:BRD-A24397426-001-12-0:3.125000uM	BRD-A24397426	BRD-A24397426-001-12-0	3.125	3.125000uM	ispD	-2.84117	#C0C0C0	FALSE	screen4wk_screen5wk_tbda1_kabx2	kabx2
kabx2:BRD-A24397426-001-12-0:6.250000uM	BRD-A24397426	BRD-A24397426-001-12-0	6.25	6.250000uM	ispD	-4.26621	#C0C0C0	FALSE	screen4wk_screen5wk_tbda1_kabx2	kabx2
kabx2:BRD-A24397426-001-12-0:12.500000uM	BRD-A24397426	BRD-A24397426-001-12-0	12.5	12.500000uM	ispD	-5.11876	#C0C0C0	FALSE	screen4wk_screen5wk_tbda1_kabx2	kabx2
kabx2:BRD-A24397426-001-12-0:25.000000uM	BRD-A24397426	BRD-A24397426-001-12-0	25	25.000000uM	ispD	-5.16664	#C0C0C0	FALSE	screen4wk_screen5wk_tbda1_kabx2	kabx2
kabx2:BRD-A24397426-001-12-0:50.000000uM	BRD-A24397426	BRD-A24397426-001-12-0	50	50.000000uM	ispD	-5.32796	#C0C0C0	FALSE	screen4wk_screen5wk_tbda1_kabx2	kabx2
kabx2:BRD-A24397426-001-12-0:0.097500uM	BRD-A24397426	BRD-A24397426-001-12-0	0.0975	0.097500uM	kasA	0.813322	#C0C0C0	FALSE	screen4wk_screen5wk_tbda1_kabx2	kabx2
kabx2:BRD-A24397426-001-12-0:0.195500uM	BRD-A24397426	BRD-A24397426-001-12-0	0.1955	0.195500uM	kasA	-0.098683	#C0C0C0	FALSE	screen4wk_screen5wk_tbda1_kabx2	kabx2
kabx2:BRD-A24397426-001-12-0:0.390500uM	BRD-A24397426	BRD-A24397426-001-12-0	0.3905	0.390500uM	kasA	0.633569	#C0C0C0	FALSE	screen4wk_screen5wk_tbda1_kabx2	kabx2
kabx2:BRD-A24397426-001-12-0:0.781250uM	BRD-A24397426	BRD-A24397426-001-12-0	0.78125	0.781250uM	kasA	3.43319	#C0C0C0	FALSE	screen4wk_screen5wk_tbda1_kabx2	kabx2
kabx2:BRD-A24397426-001-12-0:1.562500uM	BRD-A24397426	BRD-A24397426-001-12-0	1.5625	1.562500uM	kasA	-3.43081	#C0C0C0	FALSE	screen4wk_screen5wk_tbda1_kabx2	kabx2
kabx2:BRD-A24397426-001-12-0:3.125000uM	BRD-A24397426	BRD-A24397426-001-12-0	3.125	3.125000uM	kasA	-4.51798	#C0C0C0	FALSE	screen4wk_screen5wk_tbda1_kabx2	kabx2
kabx2:BRD-A24397426-001-12-0:6.250000uM	BRD-A24397426	BRD-A24397426-001-12-0	6.25	6.250000uM	kasA	-5.93669	#C0C0C0	FALSE	screen4wk_screen5wk_tbda1_kabx2	kabx2
kabx2:BRD-A24397426-001-12-0:12.500000uM	BRD-A24397426	BRD-A24397426-001-12-0	12.5	12.500000uM	kasA	-4.27013	#C0C0C0	FALSE	screen4wk_screen5wk_tbda1_kabx2	kabx2
kabx2:BRD-A24397426-001-12-0:25.000000uM	BRD-A24397426	BRD-A24397426-001-12-0	25	25.000000uM	kasA	-4.81191	#C0C0C0	FALSE	screen4wk_screen5wk_tbda1_kabx2	kabx2
[truncated: 1,401 more rows]
