# Supplementary material for: Reference-based chemical-genetic interaction profiling to elucidate small molecule mechanism of action in Mycobacterium tuberculosis
Source: Nat Commun. 2025 Nov 3;16:9673. doi: 10.1038/s41467-025-64662-x (PMC12583738; doi:10.1038/s41467-025-64662-x)
Supplement: Supplementary file 11 — Source data [file 41467_2025_64662_MOESM11_ESM.zip › Source Data Fig 2.xlsx]

## Sheet: Fig. 2a
cid	pert_id	broad_id	pert_dose	pert_idose	MOA_multi	MOA_plot_label	UMAP1	UMAP2	moa_color	moa_alpha	moa_size	project_id	x_subproject_id
kabx2:BRD-A05468928-003-01-4:0.097500uM	BRD-A05468928	BRD-A05468928-003-01-4	0.0975	0.097500uM	GyrAB	others	-2.63022	-0.587109	#808080	0.2	0.5	screen4wk_screen5wk_tbda1_kabx2	kabx2
screen6:BRD-A05468928-003-01-4:0.097500uM	BRD-A05468928	BRD-A05468928-003-01-4	0.0975	0.097500uM	GyrAB	others	-4.28586	-1.75563	#808080	0.2	0.5	screen6	tb_screen6
kabx2:BRD-A05468928-003-01-4:0.195500uM	BRD-A05468928	BRD-A05468928-003-01-4	0.1955	0.195500uM	GyrAB	others	-1.24919	-0.694931	#808080	0.2	0.5	screen4wk_screen5wk_tbda1_kabx2	kabx2
screen6:BRD-A05468928-003-01-4:0.195500uM	BRD-A05468928	BRD-A05468928-003-01-4	0.1955	0.195500uM	GyrAB	others	-0.016839	-0.744843	#808080	0.2	0.5	screen6	tb_screen6
kabx2:BRD-A05468928-003-01-4:0.390500uM	BRD-A05468928	BRD-A05468928-003-01-4	0.3905	0.390500uM	GyrAB	others	4.77242	-0.400036	#808080	0.2	0.5	screen4wk_screen5wk_tbda1_kabx2	kabx2
screen6:BRD-A05468928-003-01-4:0.390500uM	BRD-A05468928	BRD-A05468928-003-01-4	0.3905	0.390500uM	GyrAB	others	4.3218	-0.431551	#808080	0.2	0.5	screen6	tb_screen6
kabx2:BRD-A05468928-003-01-4:0.781250uM	BRD-A05468928	BRD-A05468928-003-01-4	0.78125	0.781250uM	GyrAB	others	4.81802	-0.264372	#808080	0.2	0.5	screen4wk_screen5wk_tbda1_kabx2	kabx2
screen6:BRD-A05468928-003-01-4:0.781250uM	BRD-A05468928	BRD-A05468928-003-01-4	0.78125	0.781250uM	GyrAB	others	4.8068	-0.110305	#808080	0.2	0.5	screen6	tb_screen6
kabx2:BRD-A05468928-003-01-4:1.562500uM	BRD-A05468928	BRD-A05468928-003-01-4	1.5625	1.562500uM	GyrAB	others	2.98167	4.4615	#808080	0.2	0.5	screen4wk_screen5wk_tbda1_kabx2	kabx2
screen6:BRD-A05468928-003-01-4:1.562500uM	BRD-A05468928	BRD-A05468928-003-01-4	1.5625	1.562500uM	GyrAB	others	3.03627	4.40081	#808080	0.2	0.5	screen6	tb_screen6
kabx2:BRD-A05468928-003-01-4:3.125000uM	BRD-A05468928	BRD-A05468928-003-01-4	3.125	3.125000uM	GyrAB	others	0.625927	0.286582	#808080	0.2	0.5	screen4wk_screen5wk_tbda1_kabx2	kabx2
screen6:BRD-A05468928-003-01-4:3.125000uM	BRD-A05468928	BRD-A05468928-003-01-4	3.125	3.125000uM	GyrAB	others	2.29277	3.87045	#808080	0.2	0.5	screen6	tb_screen6
kabx2:BRD-A05468928-003-01-4:6.250000uM	BRD-A05468928	BRD-A05468928-003-01-4	6.25	6.250000uM	GyrAB	others	0.60846	0.283653	#808080	0.2	0.5	screen4wk_screen5wk_tbda1_kabx2	kabx2
screen6:BRD-A05468928-003-01-4:6.250000uM	BRD-A05468928	BRD-A05468928-003-01-4	6.25	6.250000uM	GyrAB	others	0.840161	0.822939	#808080	0.2	0.5	screen6	tb_screen6
kabx2:BRD-A05468928-003-01-4:12.500000uM	BRD-A05468928	BRD-A05468928-003-01-4	12.5	12.500000uM	GyrAB	others	1.66942	3.92274	#808080	0.2	0.5	screen4wk_screen5wk_tbda1_kabx2	kabx2
screen6:BRD-A05468928-003-01-4:12.500000uM	BRD-A05468928	BRD-A05468928-003-01-4	12.5	12.500000uM	GyrAB	others	0.417586	0.913113	#808080	0.2	0.5	screen6	tb_screen6
kabx2:BRD-A05468928-003-01-4:25.000000uM	BRD-A05468928	BRD-A05468928-003-01-4	25	25.000000uM	GyrAB	others	0.529993	3.67443	#808080	0.2	0.5	screen4wk_screen5wk_tbda1_kabx2	kabx2
screen6:BRD-A05468928-003-01-4:25.000000uM	BRD-A05468928	BRD-A05468928-003-01-4	25	25.000000uM	GyrAB	others	0.278836	3.12144	#808080	0.2	0.5	screen6	tb_screen6
kabx2:BRD-A05468928-003-01-4:50.000000uM	BRD-A05468928	BRD-A05468928-003-01-4	50	50.000000uM	GyrAB	others	0.490722	4.56089	#808080	0.2	0.5	screen4wk_screen5wk_tbda1_kabx2	kabx2
screen6:BRD-A05468928-003-01-4:50.000000uM	BRD-A05468928	BRD-A05468928-003-01-4	50	50.000000uM	GyrAB	others	1.00516	1.76867	#808080	0.2	0.5	screen6	tb_screen6
kabx2:BRD-A07244995-001-01-9:0.097500uM	BRD-A07244995	BRD-A07244995-001-01-9	0.0975	0.097500uM	GyrAB	others	3.73576	-0.086282	#808080	0.2	0.5	screen4wk_screen5wk_tbda1_kabx2	kabx2
screen6:BRD-A07244995-001-01-9:0.097500uM	BRD-A07244995	BRD-A07244995-001-01-9	0.0975	0.097500uM	GyrAB	others	3.25409	0.0826204	#808080	0.2	0.5	screen6	tb_screen6
kabx2:BRD-A07244995-001-01-9:0.195500uM	BRD-A07244995	BRD-A07244995-001-01-9	0.1955	0.195500uM	GyrAB	others	3.39235	4.15851	#808080	0.2	0.5	screen4wk_screen5wk_tbda1_kabx2	kabx2
screen6:BRD-A07244995-001-01-9:0.195500uM	BRD-A07244995	BRD-A07244995-001-01-9	0.1955	0.195500uM	GyrAB	others	3.74607	-0.0166644	#808080	0.2	0.5	screen6	tb_screen6
kabx2:BRD-A07244995-001-01-9:0.390500uM	BRD-A07244995	BRD-A07244995-001-01-9	0.3905	0.390500uM	GyrAB	others	0.382652	4.49879	#808080	0.2	0.5	screen4wk_screen5wk_tbda1_kabx2	kabx2
screen6:BRD-A07244995-001-01-9:0.390500uM	BRD-A07244995	BRD-A07244995-001-01-9	0.3905	0.390500uM	GyrAB	others	3.36158	4.2677	#808080	0.2	0.5	screen6	tb_screen6
kabx2:BRD-A07244995-001-01-9:0.781250uM	BRD-A07244995	BRD-A07244995-001-01-9	0.78125	0.781250uM	GyrAB	others	0.256365	4.50178	#808080	0.2	0.5	screen4wk_screen5wk_tbda1_kabx2	kabx2
screen6:BRD-A07244995-001-01-9:0.781250uM	BRD-A07244995	BRD-A07244995-001-01-9	0.78125	0.781250uM	GyrAB	others	-1.70565	3.92399	#808080	0.2	0.5	screen6	tb_screen6
kabx2:BRD-A07244995-001-01-9:1.562500uM	BRD-A07244995	BRD-A07244995-001-01-9	1.5625	1.562500uM	GyrAB	others	0.262966	4.45558	#808080	0.2	0.5	screen4wk_screen5wk_tbda1_kabx2	kabx2
screen6:BRD-A07244995-001-01-9:1.562500uM	BRD-A07244995	BRD-A07244995-001-01-9	1.5625	1.562500uM	GyrAB	others	-1.703	4.51983	#808080	0.2	0.5	screen6	tb_screen6
kabx2:BRD-A07244995-001-01-9:3.125000uM	BRD-A07244995	BRD-A07244995-001-01-9	3.125	3.125000uM	GyrAB	others	0.0479636	4.44875	#808080	0.2	0.5	screen4wk_screen5wk_tbda1_kabx2	kabx2
screen6:BRD-A07244995-001-01-9:3.125000uM	BRD-A07244995	BRD-A07244995-001-01-9	3.125	3.125000uM	GyrAB	others	-1.94557	3.44783	#808080	0.2	0.5	screen6	tb_screen6
kabx2:BRD-A07244995-001-01-9:6.250000uM	BRD-A07244995	BRD-A07244995-001-01-9	6.25	6.250000uM	GyrAB	others	0.190821	4.52781	#808080	0.2	0.5	screen4wk_screen5wk_tbda1_kabx2	kabx2
screen6:BRD-A07244995-001-01-9:6.250000uM	BRD-A07244995	BRD-A07244995-001-01-9	6.25	6.250000uM	GyrAB	others	-2.04899	4.73541	#808080	0.2	0.5	screen6	tb_screen6
kabx2:BRD-A07244995-001-01-9:12.500000uM	BRD-A07244995	BRD-A07244995-001-01-9	12.5	12.500000uM	GyrAB	others	0.250145	4.50301	#808080	0.2	0.5	screen4wk_screen5wk_tbda1_kabx2	kabx2
screen6:BRD-A07244995-001-01-9:12.500000uM	BRD-A07244995	BRD-A07244995-001-01-9	12.5	12.500000uM	GyrAB	others	-2.11284	4.21772	#808080	0.2	0.5	screen6	tb_screen6
kabx2:BRD-A07244995-001-01-9:25.000000uM	BRD-A07244995	BRD-A07244995-001-01-9	25	25.000000uM	GyrAB	others	0.352418	4.45549	#808080	0.2	0.5	screen4wk_screen5wk_tbda1_kabx2	kabx2
screen6:BRD-A07244995-001-01-9:25.000000uM	BRD-A07244995	BRD-A07244995-001-01-9	25	25.000000uM	GyrAB	others	2.07332	-1.18686	#808080	0.2	0.5	screen6	tb_screen6
kabx2:BRD-A07244995-001-01-9:50.000000uM	BRD-A07244995	BRD-A07244995-001-01-9	50	50.000000uM	GyrAB	others	-3.19764	-0.246955	#808080	0.2	0.5	screen4wk_screen5wk_tbda1_kabx2	kabx2
screen6:BRD-A07244995-001-01-9:50.000000uM	BRD-A07244995	BRD-A07244995-001-01-9	50	50.000000uM	GyrAB	others	1.85256	-1.46287	#808080	0.2	0.5	screen6	tb_screen6
screen6:BRD-A24228527:0.048828uM	BRD-A24228527	BRD-A24228527	0.0488281	0.048828uM	GyrAB	others	1.77587	-0.916229	#808080	0.2	0.5	screen6	tb_screen6
kabx2:BRD-A24228527-001-33-1:0.097500uM	BRD-A24228527	BRD-A24228527-001-33-1	0.0975	0.097500uM	GyrAB	others	2.20215	1.80097	#808080	0.2	0.5	screen4wk_screen5wk_tbda1_kabx2	kabx2
screen6:BRD-A24228527-001-33-1:0.097500uM	BRD-A24228527	BRD-A24228527-001-33-1	0.0975	0.097500uM	GyrAB	others	-3.82023	-2.11177	#808080	0.2	0.5	screen6	tb_screen6
screen6:BRD-A24228527:0.097656uM	BRD-A24228527	BRD-A24228527	0.0976562	0.097656uM	GyrAB	others	1.95389	-0.898251	#808080	0.2	0.5	screen6	tb_screen6
screen6:BRD-A24228527:0.195312uM	BRD-A24228527	BRD-A24228527	0.195312	0.195312uM	GyrAB	others	2.19603	-0.920175	#808080	0.2	0.5	screen6	tb_screen6
kabx2:BRD-A24228527-001-33-1:0.195500uM	BRD-A24228527	BRD-A24228527-001-33-1	0.1955	0.195500uM	GyrAB	others	4.83515	-0.367525	#808080	0.2	0.5	screen4wk_screen5wk_tbda1_kabx2	kabx2
screen6:BRD-A24228527-001-33-1:0.195500uM	BRD-A24228527	BRD-A24228527-001-33-1	0.1955	0.195500uM	GyrAB	others	4.47986	-0.482384	#808080	0.2	0.5	screen6	tb_screen6
kabx2:BRD-A24228527-001-33-1:0.390500uM	BRD-A24228527	BRD-A24228527-001-33-1	0.3905	0.390500uM	GyrAB	others	4.83709	-0.369371	#808080	0.2	0.5	screen4wk_screen5wk_tbda1_kabx2	kabx2
screen6:BRD-A24228527-001-33-1:0.390500uM	BRD-A24228527	BRD-A24228527-001-33-1	0.3905	0.390500uM	GyrAB	others	4.48619	-0.450458	#808080	0.2	0.5	screen6	tb_screen6
screen6:BRD-A24228527:0.390625uM	BRD-A24228527	BRD-A24228527	0.390625	0.390625uM	GyrAB	others	4.08226	-0.485163	#808080	0.2	0.5	screen6	tb_screen6
kabx2:BRD-A24228527-001-33-1:0.781250uM	BRD-A24228527	BRD-A24228527-001-33-1	0.78125	0.781250uM	GyrAB	others	4.83312	-0.249251	#808080	0.2	0.5	screen4wk_screen5wk_tbda1_kabx2	kabx2
screen6:BRD-A24228527-001-33-1:0.781250uM	BRD-A24228527	BRD-A24228527-001-33-1	0.78125	0.781250uM	GyrAB	others	3.28167	4.4275	#808080	0.2	0.5	screen6	tb_screen6
screen6:BRD-A24228527:0.781250uM	BRD-A24228527	BRD-A24228527	0.78125	0.781250uM	GyrAB	others	3.36623	4.37486	#808080	0.2	0.5	screen6	tb_screen6
kabx2:BRD-A24228527-001-33-1:1.562500uM	BRD-A24228527	BRD-A24228527-001-33-1	1.5625	1.562500uM	GyrAB	others	2.81087	4.43141	#808080	0.2	0.5	screen4wk_screen5wk_tbda1_kabx2	kabx2
screen6:BRD-A24228527-001-33-1:1.562500uM	BRD-A24228527	BRD-A24228527-001-33-1	1.5625	1.562500uM	GyrAB	others	2.63493	4.30604	#808080	0.2	0.5	screen6	tb_screen6
screen6:BRD-A24228527:1.562500uM	BRD-A24228527	BRD-A24228527	1.5625	1.562500uM	GyrAB	others	2.6239	4.29116	#808080	0.2	0.5	screen6	tb_screen6
kabx2:BRD-A24228527-001-33-1:3.125000uM	BRD-A24228527	BRD-A24228527-001-33-1	3.125	3.125000uM	GyrAB	others	2.50531	4.26546	#808080	0.2	0.5	screen4wk_screen5wk_tbda1_kabx2	kabx2
screen6:BRD-A24228527-001-33-1:3.125000uM	BRD-A24228527	BRD-A24228527-001-33-1	3.125	3.125000uM	GyrAB	others	2.58341	4.31005	#808080	0.2	0.5	screen6	tb_screen6
screen6:BRD-A24228527:3.125000uM	BRD-A24228527	BRD-A24228527	3.125	3.125000uM	GyrAB	others	1.63781	2.3072	#808080	0.2	0.5	screen6	tb_screen6
kabx2:BRD-A24228527-001-33-1:6.250000uM	BRD-A24228527	BRD-A24228527-001-33-1	6.25	6.250000uM	GyrAB	others	1.90165	3.79165	#808080	0.2	0.5	screen4wk_screen5wk_tbda1_kabx2	kabx2
screen6:BRD-A24228527-001-33-1:6.250000uM	BRD-A24228527	BRD-A24228527-001-33-1	6.25	6.250000uM	GyrAB	others	1.92878	3.22357	#808080	0.2	0.5	screen6	tb_screen6
screen6:BRD-A24228527:6.250000uM	BRD-A24228527	BRD-A24228527	6.25	6.250000uM	GyrAB	others	1.45642	1.82451	#808080	0.2	0.5	screen6	tb_screen6
kabx2:BRD-A24228527-001-33-1:12.500000uM	BRD-A24228527	BRD-A24228527-001-33-1	12.5	12.500000uM	GyrAB	others	4.31562	1.76604	#808080	0.2	0.5	screen4wk_screen5wk_tbda1_kabx2	kabx2
screen6:BRD-A24228527-001-33-1:12.500000uM	BRD-A24228527	BRD-A24228527-001-33-1	12.5	12.500000uM	GyrAB	others	1.16106	1.49437	#808080	0.2	0.5	screen6	tb_screen6
kabx2:BRD-A24228527-001-33-1:25.000000uM	BRD-A24228527	BRD-A24228527-001-33-1	25	25.000000uM	GyrAB	others	4.24948	1.60783	#808080	0.2	0.5	screen4wk_screen5wk_tbda1_kabx2	kabx2
screen6:BRD-A24228527-001-33-1:25.000000uM	BRD-A24228527	BRD-A24228527-001-33-1	25	25.000000uM	GyrAB	others	-1.75105	3.68088	#808080	0.2	0.5	screen6	tb_screen6
kabx2:BRD-A24228527-001-33-1:50.000000uM	BRD-A24228527	BRD-A24228527-001-33-1	50	50.000000uM	GyrAB	others	1.25665	3.68708	#808080	0.2	0.5	screen4wk_screen5wk_tbda1_kabx2	kabx2
screen6:BRD-A24228527-001-33-1:50.000000uM	BRD-A24228527	BRD-A24228527-001-33-1	50	50.000000uM	GyrAB	others	0.711147	0.13034	#808080	0.2	0.5	screen6	tb_screen6
kabx2:BRD-A24397426-001-12-0:0.097500uM	BRD-A24397426	BRD-A24397426-001-12-0	0.0975	0.097500uM	GyrAB	others	2.4174	-0.672781	#808080	0.2	0.5	screen4wk_screen5wk_tbda1_kabx2	kabx2
screen6:BRD-A24397426-001-12-0:0.097500uM	BRD-A24397426	BRD-A24397426-001-12-0	0.0975	0.097500uM	GyrAB	others	-0.211266	-3.08064	#808080	0.2	0.5	screen6	tb_screen6
kabx2:BRD-A24397426-001-12-0:0.195500uM	BRD-A24397426	BRD-A24397426-001-12-0	0.1955	0.195500uM	GyrAB	others	-0.702015	-1.02075	#808080	0.2	0.5	screen4wk_screen5wk_tbda1_kabx2	kabx2
screen6:BRD-A24397426-001-12-0:0.195500uM	BRD-A24397426	BRD-A24397426-001-12-0	0.1955	0.195500uM	GyrAB	others	-0.214084	-3.13214	#808080	0.2	0.5	screen6	tb_screen6
kabx2:BRD-A24397426-001-12-0:0.390500uM	BRD-A24397426	BRD-A24397426-001-12-0	0.3905	0.390500uM	GyrAB	others	4.78377	-0.479661	#808080	0.2	0.5	screen4wk_screen5wk_tbda1_kabx2	kabx2
screen6:BRD-A24397426-001-12-0:0.390500uM	BRD-A24397426	BRD-A24397426-001-12-0	0.3905	0.390500uM	GyrAB	others	4.42979	-0.486002	#808080	0.2	0.5	screen6	tb_screen6
kabx2:BRD-A24397426-001-12-0:0.781250uM	BRD-A24397426	BRD-A24397426-001-12-0	0.78125	0.781250uM	GyrAB	others	4.89237	-0.381387	#808080	0.2	0.5	screen4wk_screen5wk_tbda1_kabx2	kabx2
screen6:BRD-A24397426-001-12-0:0.781250uM	BRD-A24397426	BRD-A24397426-001-12-0	0.78125	0.781250uM	GyrAB	others	3.42265	4.22695	#808080	0.2	0.5	screen6	tb_screen6
kabx2:BRD-A24397426-001-12-0:1.562500uM	BRD-A24397426	BRD-A24397426-001-12-0	1.5625	1.562500uM	GyrAB	others	3.07067	4.43917	#808080	0.2	0.5	screen4wk_screen5wk_tbda1_kabx2	kabx2
screen6:BRD-A24397426-001-12-0:1.562500uM	BRD-A24397426	BRD-A24397426-001-12-0	1.5625	1.562500uM	GyrAB	others	3.17768	4.405	#808080	0.2	0.5	screen6	tb_screen6
kabx2:BRD-A24397426-001-12-0:3.125000uM	BRD-A24397426	BRD-A24397426-001-12-0	3.125	3.125000uM	GyrAB	others	2.73188	4.41079	#808080	0.2	0.5	screen4wk_screen5wk_tbda1_kabx2	kabx2
screen6:BRD-A24397426-001-12-0:3.125000uM	BRD-A24397426	BRD-A24397426-001-12-0	3.125	3.125000uM	GyrAB	others	2.84272	4.33831	#808080	0.2	0.5	screen6	tb_screen6
kabx2:BRD-A24397426-001-12-0:6.250000uM	BRD-A24397426	BRD-A24397426-001-12-0	6.25	6.250000uM	GyrAB	others	2.46964	4.24969	#808080	0.2	0.5	screen4wk_screen5wk_tbda1_kabx2	kabx2
screen6:BRD-A24397426-001-12-0:6.250000uM	BRD-A24397426	BRD-A24397426-001-12-0	6.25	6.250000uM	GyrAB	others	-2.57015	4.23679	#808080	0.2	0.5	screen6	tb_screen6
kabx2:BRD-A24397426-001-12-0:12.500000uM	BRD-A24397426	BRD-A24397426-001-12-0	12.5	12.500000uM	GyrAB	others	0.529495	4.36393	#808080	0.2	0.5	screen4wk_screen5wk_tbda1_kabx2	kabx2
screen6:BRD-A24397426-001-12-0:12.500000uM	BRD-A24397426	BRD-A24397426-001-12-0	12.5	12.500000uM	GyrAB	others	-0.994652	1.427	#808080	0.2	0.5	screen6	tb_screen6
kabx2:BRD-A24397426-001-12-0:25.000000uM	BRD-A24397426	BRD-A24397426-001-12-0	25	25.000000uM	GyrAB	others	1.32524	2.88974	#808080	0.2	0.5	screen4wk_screen5wk_tbda1_kabx2	kabx2
screen6:BRD-A24397426-001-12-0:25.000000uM	BRD-A24397426	BRD-A24397426-001-12-0	25	25.000000uM	GyrAB	others	-2.33399	3.98932	#808080	0.2	0.5	screen6	tb_screen6
kabx2:BRD-A24397426-001-12-0:50.000000uM	BRD-A24397426	BRD-A24397426-001-12-0	50	50.000000uM	GyrAB	others	0.836781	4.16634	#808080	0.2	0.5	screen4wk_screen5wk_tbda1_kabx2	kabx2
screen6:BRD-A24397426-001-12-0:50.000000uM	BRD-A24397426	BRD-A24397426-001-12-0	50	50.000000uM	GyrAB	others	-2.89624	0.847742	#808080	0.2	0.5	screen6	tb_screen6
kabx2:BRD-A41450521-075-11-6:0.097500uM	BRD-A41450521	BRD-A41450521-075-11-6	0.0975	0.097500uM	GyrAB	others	-2.09339	-1.2186	#808080	0.2	0.5	screen4wk_screen5wk_tbda1_kabx2	kabx2
screen6:BRD-A41450521-075-11-6:0.097500uM	BRD-A41450521	BRD-A41450521-075-11-6	0.0975	0.097500uM	GyrAB	others	0.389533	-2.54651	#808080	0.2	0.5	screen6	tb_screen6
kabx2:BRD-A41450521-075-11-6:0.195500uM	BRD-A41450521	BRD-A41450521-075-11-6	0.1955	0.195500uM	GyrAB	others	-2.38346	-1.1324	#808080	0.2	0.5	screen4wk_screen5wk_tbda1_kabx2	kabx2
screen6:BRD-A41450521-075-11-6:0.195500uM	BRD-A41450521	BRD-A41450521-075-11-6	0.1955	0.195500uM	GyrAB	others	0.942347	-2.28056	#808080	0.2	0.5	screen6	tb_screen6
kabx2:BRD-A41450521-075-11-6:0.390500uM	BRD-A41450521	BRD-A41450521-075-11-6	0.3905	0.390500uM	GyrAB	others	-2.51592	-1.84514	#808080	0.2	0.5	screen4wk_screen5wk_tbda1_kabx2	kabx2
screen6:BRD-A41450521-075-11-6:0.390500uM	BRD-A41450521	BRD-A41450521-075-11-6	0.3905	0.390500uM	GyrAB	others	4.45992	-0.459282	#808080	0.2	0.5	screen6	tb_screen6
kabx2:BRD-A41450521-075-11-6:0.781250uM	BRD-A41450521	BRD-A41450521-075-11-6	0.78125	0.781250uM	GyrAB	others	4.90745	-0.378886	#808080	0.2	0.5	screen4wk_screen5wk_tbda1_kabx2	kabx2
screen6:BRD-A41450521-075-11-6:0.781250uM	BRD-A41450521	BRD-A41450521-075-11-6	0.78125	0.781250uM	GyrAB	others	4.43165	-0.379174	#808080	0.2	0.5	screen6	tb_screen6
kabx2:BRD-A41450521-075-11-6:1.562500uM	BRD-A41450521	BRD-A41450521-075-11-6	1.5625	1.562500uM	GyrAB	others	4.74763	-0.277484	#808080	0.2	0.5	screen4wk_screen5wk_tbda1_kabx2	kabx2
screen6:BRD-A41450521-075-11-6:1.562500uM	BRD-A41450521	BRD-A41450521-075-11-6	1.5625	1.562500uM	GyrAB	others	4.24105	-0.205686	#808080	0.2	0.5	screen6	tb_screen6
kabx2:BRD-A41450521-075-11-6:3.125000uM	BRD-A41450521	BRD-A41450521-075-11-6	3.125	3.125000uM	GyrAB	others	4.50122	-0.0232248	#808080	0.2	0.5	screen4wk_screen5wk_tbda1_kabx2	kabx2
screen6:BRD-A41450521-075-11-6:3.125000uM	BRD-A41450521	BRD-A41450521-075-11-6	3.125	3.125000uM	GyrAB	others	4.36433	-0.0511483	#808080	0.2	0.5	screen6	tb_screen6
kabx2:BRD-A41450521-075-11-6:6.250000uM	BRD-A41450521	BRD-A41450521-075-11-6	6.25	6.250000uM	GyrAB	others	3.21063	4.26979	#808080	0.2	0.5	screen4wk_screen5wk_tbda1_kabx2	kabx2
screen6:BRD-A41450521-075-11-6:6.250000uM	BRD-A41450521	BRD-A41450521-075-11-6	6.25	6.250000uM	GyrAB	others	3.33736	4.30419	#808080	0.2	0.5	screen6	tb_screen6
kabx2:BRD-A41450521-075-11-6:12.500000uM	BRD-A41450521	BRD-A41450521-075-11-6	12.5	12.500000uM	GyrAB	others	2.97604	4.41152	#808080	0.2	0.5	screen4wk_screen5wk_tbda1_kabx2	kabx2
screen6:BRD-A41450521-075-11-6:12.500000uM	BRD-A41450521	BRD-A41450521-075-11-6	12.5	12.500000uM	GyrAB	others	3.32121	4.34525	#808080	0.2	0.5	screen6	tb_screen6
kabx2:BRD-A41450521-075-11-6:25.000000uM	BRD-A41450521	BRD-A41450521-075-11-6	25	25.000000uM	GyrAB	others	2.81359	4.44578	#808080	0.2	0.5	screen4wk_screen5wk_tbda1_kabx2	kabx2
screen6:BRD-A41450521-075-11-6:25.000000uM	BRD-A41450521	BRD-A41450521-075-11-6	25	25.000000uM	GyrAB	others	3.30341	4.36329	#808080	0.2	0.5	screen6	tb_screen6
kabx2:BRD-A41450521-075-11-6:50.000000uM	BRD-A41450521	BRD-A41450521-075-11-6	50	50.000000uM	GyrAB	others	2.62316	4.38464	#808080	0.2	0.5	screen4wk_screen5wk_tbda1_kabx2	kabx2
screen6:BRD-A41450521-075-11-6:50.000000uM	BRD-A41450521	BRD-A41450521-075-11-6	50	50.000000uM	GyrAB	others	3.31483	4.38504	#808080	0.2	0.5	screen6	tb_screen6
kabx2:BRD-A47790386-001-04-4:0.097500uM	BRD-A47790386	BRD-A47790386-001-04-4	0.0975	0.097500uM	GyrAB	others	0.526806	-0.0760182	#808080	0.2	0.5	screen4wk_screen5wk_tbda1_kabx2	kabx2
screen6:BRD-A47790386-001-04-4:0.097500uM	BRD-A47790386	BRD-A47790386-001-04-4	0.0975	0.097500uM	GyrAB	others	1.47055	-2.4905	#808080	0.2	0.5	screen6	tb_screen6
kabx2:BRD-A47790386-001-04-4:0.195500uM	BRD-A47790386	BRD-A47790386-001-04-4	0.1955	0.195500uM	GyrAB	others	2.00294	-1.51463	#808080	0.2	0.5	screen4wk_screen5wk_tbda1_kabx2	kabx2
screen6:BRD-A47790386-001-04-4:0.195500uM	BRD-A47790386	BRD-A47790386-001-04-4	0.1955	0.195500uM	GyrAB	others	0.714626	-3.20413	#808080	0.2	0.5	screen6	tb_screen6
kabx2:BRD-A47790386-001-04-4:0.390500uM	BRD-A47790386	BRD-A47790386-001-04-4	0.3905	0.390500uM	GyrAB	others	4.77271	-0.34825	#808080	0.2	0.5	screen4wk_screen5wk_tbda1_kabx2	kabx2
screen6:BRD-A47790386-001-04-4:0.390500uM	BRD-A47790386	BRD-A47790386-001-04-4	0.3905	0.390500uM	GyrAB	others	0.954178	-2.96361	#808080	0.2	0.5	screen6	tb_screen6
kabx2:BRD-A47790386-001-04-4:0.781250uM	BRD-A47790386	BRD-A47790386-001-04-4	0.78125	0.781250uM	GyrAB	others	4.74527	-0.379613	#808080	0.2	0.5	screen4wk_screen5wk_tbda1_kabx2	kabx2
screen6:BRD-A47790386-001-04-4:0.781250uM	BRD-A47790386	BRD-A47790386-001-04-4	0.78125	0.781250uM	GyrAB	others	4.58274	-0.281755	#808080	0.2	0.5	screen6	tb_screen6
kabx2:BRD-A47790386-001-04-4:1.562500uM	BRD-A47790386	BRD-A47790386-001-04-4	1.5625	1.562500uM	GyrAB	others	4.97048	-0.0417573	#808080	0.2	0.5	screen4wk_screen5wk_tbda1_kabx2	kabx2
screen6:BRD-A47790386-001-04-4:1.562500uM	BRD-A47790386	BRD-A47790386-001-04-4	1.5625	1.562500uM	GyrAB	others	3.19126	4.42849	#808080	0.2	0.5	screen6	tb_screen6
kabx2:BRD-A47790386-001-04-4:3.125000uM	BRD-A47790386	BRD-A47790386-001-04-4	3.125	3.125000uM	GyrAB	others	2.35996	4.14266	#808080	0.2	0.5	screen4wk_screen5wk_tbda1_kabx2	kabx2
screen6:BRD-A47790386-001-04-4:3.125000uM	BRD-A47790386	BRD-A47790386-001-04-4	3.125	3.125000uM	GyrAB	others	2.75511	4.35841	#808080	0.2	0.5	screen6	tb_screen6
kabx2:BRD-A47790386-001-04-4:6.250000uM	BRD-A47790386	BRD-A47790386-001-04-4	6.25	6.250000uM	GyrAB	others	1.75889	3.6122	#808080	0.2	0.5	screen4wk_screen5wk_tbda1_kabx2	kabx2
screen6:BRD-A47790386-001-04-4:6.250000uM	BRD-A47790386	BRD-A47790386-001-04-4	6.25	6.250000uM	GyrAB	others	1.78052	3.44052	#808080	0.2	0.5	screen6	tb_screen6
kabx2:BRD-A47790386-001-04-4:12.500000uM	BRD-A47790386	BRD-A47790386-001-04-4	12.5	12.500000uM	GyrAB	others	1.84	3.72325	#808080	0.2	0.5	screen4wk_screen5wk_tbda1_kabx2	kabx2
screen6:BRD-A47790386-001-04-4:12.500000uM	BRD-A47790386	BRD-A47790386-001-04-4	12.5	12.500000uM	GyrAB	others	2.58785	4.29495	#808080	0.2	0.5	screen6	tb_screen6
kabx2:BRD-A47790386-001-04-4:25.000000uM	BRD-A47790386	BRD-A47790386-001-04-4	25	25.000000uM	GyrAB	others	1.75158	3.56776	#808080	0.2	0.5	screen4wk_screen5wk_tbda1_kabx2	kabx2
screen6:BRD-A47790386-001-04-4:25.000000uM	BRD-A47790386	BRD-A47790386-001-04-4	25	25.000000uM	GyrAB	others	-2.02427	0.714791	#808080	0.2	0.5	screen6	tb_screen6
kabx2:BRD-A47790386-001-04-4:50.000000uM	BRD-A47790386	BRD-A47790386-001-04-4	50	50.000000uM	GyrAB	others	1.75945	3.61251	#808080	0.2	0.5	screen4wk_screen5wk_tbda1_kabx2	kabx2
screen6:BRD-A47790386-001-04-4:50.000000uM	BRD-A47790386	BRD-A47790386-001-04-4	50	50.000000uM	GyrAB	others	1.92843	3.31325	#808080	0.2	0.5	screen6	tb_screen6
kabx2:BRD-A69777949-001-26-7:0.097500uM	BRD-A69777949	BRD-A69777949-001-26-7	0.0975	0.097500uM	GyrAB	others	-2.42738	-1.10536	#808080	0.2	0.5	screen4wk_screen5wk_tbda1_kabx2	kabx2
screen6:BRD-A69777949-001-26-7:0.097500uM	BRD-A69777949	BRD-A69777949-001-26-7	0.0975	0.097500uM	GyrAB	others	-1.61218	-3.13384	#808080	0.2	0.5	screen6	tb_screen6
kabx2:BRD-A69777949-001-26-7:0.195500uM	BRD-A69777949	BRD-A69777949-001-26-7	0.1955	0.195500uM	GyrAB	others	0.205956	-0.0518034	#808080	0.2	0.5	screen4wk_screen5wk_tbda1_kabx2	kabx2
screen6:BRD-A69777949-001-26-7:0.195500uM	BRD-A69777949	BRD-A69777949-001-26-7	0.1955	0.195500uM	GyrAB	others	-1.04415	-3.18621	#808080	0.2	0.5	screen6	tb_screen6
kabx2:BRD-A69777949-001-26-7:0.390500uM	BRD-A69777949	BRD-A69777949-001-26-7	0.3905	0.390500uM	GyrAB	others	-2.91903	-0.377404	#808080	0.2	0.5	screen4wk_screen5wk_tbda1_kabx2	kabx2
screen6:BRD-A69777949-001-26-7:0.390500uM	BRD-A69777949	BRD-A69777949-001-26-7	0.3905	0.390500uM	GyrAB	others	-1.74722	-2.82253	#808080	0.2	0.5	screen6	tb_screen6
kabx2:BRD-A69777949-001-26-7:0.781250uM	BRD-A69777949	BRD-A69777949-001-26-7	0.78125	0.781250uM	GyrAB	others	0.684014	0.427279	#808080	0.2	0.5	screen4wk_screen5wk_tbda1_kabx2	kabx2
screen6:BRD-A69777949-001-26-7:0.781250uM	BRD-A69777949	BRD-A69777949-001-26-7	0.78125	0.781250uM	GyrAB	others	-1.59652	-3.11245	#808080	0.2	0.5	screen6	tb_screen6
kabx2:BRD-A69777949-001-26-7:1.562500uM	BRD-A69777949	BRD-A69777949-001-26-7	1.5625	1.562500uM	GyrAB	others	-2.7208	-0.405997	#808080	0.2	0.5	screen4wk_screen5wk_tbda1_kabx2	kabx2
screen6:BRD-A69777949-001-26-7:1.562500uM	BRD-A69777949	BRD-A69777949-001-26-7	1.5625	1.562500uM	GyrAB	others	-1.82539	-3.02134	#808080	0.2	0.5	screen6	tb_screen6
kabx2:BRD-A69777949-001-26-7:3.125000uM	BRD-A69777949	BRD-A69777949-001-26-7	3.125	3.125000uM	GyrAB	others	0.649294	0.471371	#808080	0.2	0.5	screen4wk_screen5wk_tbda1_kabx2	kabx2
screen6:BRD-A69777949-001-26-7:3.125000uM	BRD-A69777949	BRD-A69777949-001-26-7	3.125	3.125000uM	GyrAB	others	-0.980025	-3.24296	#808080	0.2	0.5	screen6	tb_screen6
kabx2:BRD-A69777949-001-26-7:6.250000uM	BRD-A69777949	BRD-A69777949-001-26-7	6.25	6.250000uM	GyrAB	others	-2.72707	-0.423067	#808080	0.2	0.5	screen4wk_screen5wk_tbda1_kabx2	kabx2
screen6:BRD-A69777949-001-26-7:6.250000uM	BRD-A69777949	BRD-A69777949-001-26-7	6.25	6.250000uM	GyrAB	others	-0.889195	-3.26425	#808080	0.2	0.5	screen6	tb_screen6
kabx2:BRD-A69777949-001-26-7:12.500000uM	BRD-A69777949	BRD-A69777949-001-26-7	12.5	12.500000uM	GyrAB	others	0.693324	0.416121	#808080	0.2	0.5	screen4wk_screen5wk_tbda1_kabx2	kabx2
screen6:BRD-A69777949-001-26-7:12.500000uM	BRD-A69777949	BRD-A69777949-001-26-7	12.5	12.500000uM	GyrAB	others	-1.26494	-3.23846	#808080	0.2	0.5	screen6	tb_screen6
kabx2:BRD-A69777949-001-26-7:25.000000uM	BRD-A69777949	BRD-A69777949-001-26-7	25	25.000000uM	GyrAB	others	4.41196	-0.887034	#808080	0.2	0.5	screen4wk_screen5wk_tbda1_kabx2	kabx2
screen6:BRD-A69777949-001-26-7:25.000000uM	BRD-A69777949	BRD-A69777949-001-26-7	25	25.000000uM	GyrAB	others	-1.06032	-3.29063	#808080	0.2	0.5	screen6	tb_screen6
kabx2:BRD-A69777949-001-26-7:50.000000uM	BRD-A69777949	BRD-A69777949-001-26-7	50	50.000000uM	GyrAB	others	4.89958	-0.351208	#808080	0.2	0.5	screen4wk_screen5wk_tbda1_kabx2	kabx2
screen6:BRD-A69777949-001-26-7:50.000000uM	BRD-A69777949	BRD-A69777949-001-26-7	50	50.000000uM	GyrAB	others	4.67302	-0.329671	#808080	0.2	0.5	screen6	tb_screen6
screen6:BRD-A74980173-999-99-9:0.003052uM	BRD-A74980173	BRD-A74980173-999-99-9	0.00305176	0.003052uM	GyrAB	others	1.86596	-0.418157	#808080	0.2	0.5	screen6	tb_screen6
screen6:BRD-A74980173-999-99-9:0.006104uM	BRD-A74980173	BRD-A74980173-999-99-9	0.00610352	0.006104uM	GyrAB	others	1.50595	-0.493941	#808080	0.2	0.5	screen6	tb_screen6
screen6:BRD-A74980173-999-99-9:0.012207uM	BRD-A74980173	BRD-A74980173-999-99-9	0.012207	0.012207uM	GyrAB	others	1.60379	-0.513698	#808080	0.2	0.5	screen6	tb_screen6
screen6:BRD-A74980173-999-99-9:0.024414uM	BRD-A74980173	BRD-A74980173-999-99-9	0.0244141	0.024414uM	GyrAB	others	1.72389	-0.234826	#808080	0.2	0.5	screen6	tb_screen6
screen6:BRD-A74980173-999-99-9:0.048828uM	BRD-A74980173	BRD-A74980173-999-99-9	0.0488281	0.048828uM	GyrAB	others	2.59573	-0.364933	#808080	0.2	0.5	screen6	tb_screen6
kabx2:BRD-A74980173-001-13-5:0.097500uM	BRD-A74980173	BRD-A74980173-001-13-5	0.0975	0.097500uM	GyrAB	others	4.38263	-0.476107	#808080	0.2	0.5	screen4wk_screen5wk_tbda1_kabx2	kabx2
screen6:BRD-A74980173-001-13-5:0.097500uM	BRD-A74980173	BRD-A74980173-001-13-5	0.0975	0.097500uM	GyrAB	others	2.39314	-1.18531	#808080	0.2	0.5	screen6	tb_screen6
screen6:BRD-A74980173-999-99-9:0.097656uM	BRD-A74980173	BRD-A74980173-999-99-9	0.0976562	0.097656uM	GyrAB	others	2.96413	-0.405839	#808080	0.2	0.5	screen6	tb_screen6
screen6:BRD-A74980173-999-99-9:0.195312uM	BRD-A74980173	BRD-A74980173-999-99-9	0.195312	0.195312uM	GyrAB	others	4.86212	-0.0940442	#808080	0.2	0.5	screen6	tb_screen6
kabx2:BRD-A74980173-001-13-5:0.195500uM	BRD-A74980173	BRD-A74980173-001-13-5	0.1955	0.195500uM	GyrAB	others	4.75926	-0.341524	#808080	0.2	0.5	screen4wk_screen5wk_tbda1_kabx2	kabx2
screen6:BRD-A74980173-001-13-5:0.195500uM	BRD-A74980173	BRD-A74980173-001-13-5	0.1955	0.195500uM	GyrAB	others	4.65811	-0.223289	#808080	0.2	0.5	screen6	tb_screen6
kabx2:BRD-A74980173-001-13-5:0.390500uM	BRD-A74980173	BRD-A74980173-001-13-5	0.3905	0.390500uM	GyrAB	others	2.8915	4.47092	#808080	0.2	0.5	screen4wk_screen5wk_tbda1_kabx2	kabx2
screen6:BRD-A74980173-001-13-5:0.390500uM	BRD-A74980173	BRD-A74980173-001-13-5	0.3905	0.390500uM	GyrAB	others	2.98598	4.40128	#808080	0.2	0.5	screen6	tb_screen6
screen6:BRD-A74980173-999-99-9:0.390625uM	BRD-A74980173	BRD-A74980173-999-99-9	0.390625	0.390625uM	GyrAB	others	2.8457	4.36542	#808080	0.2	0.5	screen6	tb_screen6
kabx2:BRD-A74980173-001-13-5:0.781250uM	BRD-A74980173	BRD-A74980173-001-13-5	0.78125	0.781250uM	GyrAB	others	2.54223	4.30293	#808080	0.2	0.5	screen4wk_screen5wk_tbda1_kabx2	kabx2
screen6:BRD-A74980173-001-13-5:0.781250uM	BRD-A74980173	BRD-A74980173-001-13-5	0.78125	0.781250uM	GyrAB	others	1.61546	2.33457	#808080	0.2	0.5	screen6	tb_screen6
kabx2:BRD-A74980173-001-13-5:1.562500uM	BRD-A74980173	BRD-A74980173-001-13-5	1.5625	1.562500uM	GyrAB	others	1.8119	3.69107	#808080	0.2	0.5	screen4wk_screen5wk_tbda1_kabx2	kabx2
screen6:BRD-A74980173-001-13-5:1.562500uM	BRD-A74980173	BRD-A74980173-001-13-5	1.5625	1.562500uM	GyrAB	others	1.44658	1.79079	#808080	0.2	0.5	screen6	tb_screen6
kabx2:BRD-A74980173-001-13-5:3.125000uM	BRD-A74980173	BRD-A74980173-001-13-5	3.125	3.125000uM	GyrAB	others	1.84118	3.69393	#808080	0.2	0.5	screen4wk_screen5wk_tbda1_kabx2	kabx2
screen6:BRD-A74980173-001-13-5:3.125000uM	BRD-A74980173	BRD-A74980173-001-13-5	3.125	3.125000uM	GyrAB	others	1.4865	1.7392	#808080	0.2	0.5	screen6	tb_screen6
kabx2:BRD-A74980173-001-13-5:6.250000uM	BRD-A74980173	BRD-A74980173-001-13-5	6.25	6.250000uM	GyrAB	others	1.6814	3.62132	#808080	0.2	0.5	screen4wk_screen5wk_tbda1_kabx2	kabx2
screen6:BRD-A74980173-001-13-5:6.250000uM	BRD-A74980173	BRD-A74980173-001-13-5	6.25	6.250000uM	GyrAB	others	1.36787	1.52125	#808080	0.2	0.5	screen6	tb_screen6
kabx2:BRD-A74980173-001-13-5:12.500000uM	BRD-A74980173	BRD-A74980173-001-13-5	12.5	12.500000uM	GyrAB	others	1.79452	3.5982	#808080	0.2	0.5	screen4wk_screen5wk_tbda1_kabx2	kabx2
screen6:BRD-A74980173-001-13-5:12.500000uM	BRD-A74980173	BRD-A74980173-001-13-5	12.5	12.500000uM	GyrAB	others	1.70396	-1.24324	#808080	0.2	0.5	screen6	tb_screen6
kabx2:BRD-A74980173-001-13-5:25.000000uM	BRD-A74980173	BRD-A74980173-001-13-5	25	25.000000uM	GyrAB	others	1.89718	3.57073	#808080	0.2	0.5	screen4wk_screen5wk_tbda1_kabx2	kabx2
screen6:BRD-A74980173-001-13-5:25.000000uM	BRD-A74980173	BRD-A74980173-001-13-5	25	25.000000uM	GyrAB	others	1.46828	1.67575	#808080	0.2	0.5	screen6	tb_screen6
kabx2:BRD-A74980173-001-13-5:50.000000uM	BRD-A74980173	BRD-A74980173-001-13-5	50	50.000000uM	GyrAB	others	1.7902	3.67815	#808080	0.2	0.5	screen4wk_screen5wk_tbda1_kabx2	kabx2
screen6:BRD-A74980173-001-13-5:50.000000uM	BRD-A74980173	BRD-A74980173-001-13-5	50	50.000000uM	GyrAB	others	1.61734	-1.20087	#808080	0.2	0.5	screen6	tb_screen6
kabx2:BRD-A92341659-001-05-7:0.097500uM	BRD-A92341659	BRD-A92341659-001-05-7	0.0975	0.097500uM	GyrAB	others	-1.46905	-2.3065	#808080	0.2	0.5	screen4wk_screen5wk_tbda1_kabx2	kabx2
screen6:BRD-A92341659-001-05-7:0.097500uM	BRD-A92341659	BRD-A92341659-001-05-7	0.0975	0.097500uM	GyrAB	others	-2.77845	-2.7907	#808080	0.2	0.5	screen6	tb_screen6
kabx2:BRD-A92341659-001-05-7:0.195500uM	BRD-A92341659	BRD-A92341659-001-05-7	0.1955	0.195500uM	GyrAB	others	4.88306	-0.387712	#808080	0.2	0.5	screen4wk_screen5wk_tbda1_kabx2	kabx2
screen6:BRD-A92341659-001-05-7:0.195500uM	BRD-A92341659	BRD-A92341659-001-05-7	0.1955	0.195500uM	GyrAB	others	4.18741	-0.761487	#808080	0.2	0.5	screen6	tb_screen6
kabx2:BRD-A92341659-001-05-7:0.390500uM	BRD-A92341659	BRD-A92341659-001-05-7	0.3905	0.390500uM	GyrAB	others	4.8052	-0.386496	#808080	0.2	0.5	screen4wk_screen5wk_tbda1_kabx2	kabx2
screen6:BRD-A92341659-001-05-7:0.390500uM	BRD-A92341659	BRD-A92341659-001-05-7	0.3905	0.390500uM	GyrAB	others	4.54383	-0.383425	#808080	0.2	0.5	screen6	tb_screen6
kabx2:BRD-A92341659-001-05-7:0.781250uM	BRD-A92341659	BRD-A92341659-001-05-7	0.78125	0.781250uM	GyrAB	others	4.98331	-0.0528349	#808080	0.2	0.5	screen4wk_screen5wk_tbda1_kabx2	kabx2
screen6:BRD-A92341659-001-05-7:0.781250uM	BRD-A92341659	BRD-A92341659-001-05-7	0.78125	0.781250uM	GyrAB	others	3.23739	4.4439	#808080	0.2	0.5	screen6	tb_screen6
kabx2:BRD-A92341659-001-05-7:1.562500uM	BRD-A92341659	BRD-A92341659-001-05-7	1.5625	1.562500uM	GyrAB	others	2.96037	4.47647	#808080	0.2	0.5	screen4wk_screen5wk_tbda1_kabx2	kabx2
screen6:BRD-A92341659-001-05-7:1.562500uM	BRD-A92341659	BRD-A92341659-001-05-7	1.5625	1.562500uM	GyrAB	others	2.71405	4.36095	#808080	0.2	0.5	screen6	tb_screen6
kabx2:BRD-A92341659-001-05-7:3.125000uM	BRD-A92341659	BRD-A92341659-001-05-7	3.125	3.125000uM	GyrAB	others	-3.16861	1.14051	#808080	0.2	0.5	screen4wk_screen5wk_tbda1_kabx2	kabx2
screen6:BRD-A92341659-001-05-7:3.125000uM	BRD-A92341659	BRD-A92341659-001-05-7	3.125	3.125000uM	GyrAB	others	0.821017	1.26438	#808080	0.2	0.5	screen6	tb_screen6
kabx2:BRD-A92341659-001-05-7:6.250000uM	BRD-A92341659	BRD-A92341659-001-05-7	6.25	6.250000uM	GyrAB	others	0.778841	0.246653	#808080	0.2	0.5	screen4wk_screen5wk_tbda1_kabx2	kabx2
screen6:BRD-A92341659-001-05-7:6.250000uM	BRD-A92341659	BRD-A92341659-001-05-7	6.25	6.250000uM	GyrAB	others	0.989691	-0.273435	#808080	0.2	0.5	screen6	tb_screen6
kabx2:BRD-A92341659-001-05-7:12.500000uM	BRD-A92341659	BRD-A92341659-001-05-7	12.5	12.500000uM	GyrAB	others	1.78761	3.61973	#808080	0.2	0.5	screen4wk_screen5wk_tbda1_kabx2	kabx2
screen6:BRD-A92341659-001-05-7:12.500000uM	BRD-A92341659	BRD-A92341659-001-05-7	12.5	12.500000uM	GyrAB	others	-2.2648	-2.38179	#808080	0.2	0.5	screen6	tb_screen6
kabx2:BRD-A92341659-001-05-7:25.000000uM	BRD-A92341659	BRD-A92341659-001-05-7	25	25.000000uM	GyrAB	others	1.75571	3.61552	#808080	0.2	0.5	screen4wk_screen5wk_tbda1_kabx2	kabx2
screen6:BRD-A92341659-001-05-7:25.000000uM	BRD-A92341659	BRD-A92341659-001-05-7	25	25.000000uM	GyrAB	others	-2.52549	-2.64361	#808080	0.2	0.5	screen6	tb_screen6
kabx2:BRD-A92341659-001-05-7:50.000000uM	BRD-A92341659	BRD-A92341659-001-05-7	50	50.000000uM	GyrAB	others	1.73294	3.55195	#808080	0.2	0.5	screen4wk_screen5wk_tbda1_kabx2	kabx2
screen6:BRD-A92341659-001-05-7:50.000000uM	BRD-A92341659	BRD-A92341659-001-05-7	50	50.000000uM	GyrAB	others	1.29018	3.14889	#808080	0.2	0.5	screen6	tb_screen6
kabx2:BRD-A93964801-001-17-7:0.097500uM	BRD-A93964801	BRD-A93964801-001-17-7	0.0975	0.097500uM	GyrAB	others	4.7747	-0.347772	#808080	0.2	0.5	screen4wk_screen5wk_tbda1_kabx2	kabx2
screen6:BRD-A93964801-001-17-7:0.097500uM	BRD-A93964801	BRD-A93964801-001-17-7	0.0975	0.097500uM	GyrAB	others	4.25112	-0.29811	#808080	0.2	0.5	screen6	tb_screen6
kabx2:BRD-A93964801-001-17-7:0.195500uM	BRD-A93964801	BRD-A93964801-001-17-7	0.1955	0.195500uM	GyrAB	others	4.6578	-0.125319	#808080	0.2	0.5	screen4wk_screen5wk_tbda1_kabx2	kabx2
screen6:BRD-A93964801-001-17-7:0.195500uM	BRD-A93964801	BRD-A93964801-001-17-7	0.1955	0.195500uM	GyrAB	others	4.53925	-0.135176	#808080	0.2	0.5	screen6	tb_screen6
kabx2:BRD-A93964801-001-17-7:0.390500uM	BRD-A93964801	BRD-A93964801-001-17-7	0.3905	0.390500uM	GyrAB	others	3.23813	4.3076	#808080	0.2	0.5	screen4wk_screen5wk_tbda1_kabx2	kabx2
screen6:BRD-A93964801-001-17-7:0.390500uM	BRD-A93964801	BRD-A93964801-001-17-7	0.3905	0.390500uM	GyrAB	others	3.33212	4.31561	#808080	0.2	0.5	screen6	tb_screen6
kabx2:BRD-A93964801-001-17-7:0.781250uM	BRD-A93964801	BRD-A93964801-001-17-7	0.78125	0.781250uM	GyrAB	others	2.75245	4.36029	#808080	0.2	0.5	screen4wk_screen5wk_tbda1_kabx2	kabx2
screen6:BRD-A93964801-001-17-7:0.781250uM	BRD-A93964801	BRD-A93964801-001-17-7	0.78125	0.781250uM	GyrAB	others	3.17155	4.423	#808080	0.2	0.5	screen6	tb_screen6
kabx2:BRD-A93964801-001-17-7:1.562500uM	BRD-A93964801	BRD-A93964801-001-17-7	1.5625	1.562500uM	GyrAB	others	1.79386	3.65015	#808080	0.2	0.5	screen4wk_screen5wk_tbda1_kabx2	kabx2
screen6:BRD-A93964801-001-17-7:1.562500uM	BRD-A93964801	BRD-A93964801-001-17-7	1.5625	1.562500uM	GyrAB	others	2.77444	4.33976	#808080	0.2	0.5	screen6	tb_screen6
kabx2:BRD-A93964801-001-17-7:3.125000uM	BRD-A93964801	BRD-A93964801-001-17-7	3.125	3.125000uM	GyrAB	others	1.72694	3.59165	#808080	0.2	0.5	screen4wk_screen5wk_tbda1_kabx2	kabx2
screen6:BRD-A93964801-001-17-7:3.125000uM	BRD-A93964801	BRD-A93964801-001-17-7	3.125	3.125000uM	GyrAB	others	-0.558743	2.43556	#808080	0.2	0.5	screen6	tb_screen6
kabx2:BRD-A93964801-001-17-7:6.250000uM	BRD-A93964801	BRD-A93964801-001-17-7	6.25	6.250000uM	GyrAB	others	1.80699	3.61787	#808080	0.2	0.5	screen4wk_screen5wk_tbda1_kabx2	kabx2
screen6:BRD-A93964801-001-17-7:6.250000uM	BRD-A93964801	BRD-A93964801-001-17-7	6.25	6.250000uM	GyrAB	others	-0.341991	0.0378615	#808080	0.2	0.5	screen6	tb_screen6
kabx2:BRD-A93964801-001-17-7:12.500000uM	BRD-A93964801	BRD-A93964801-001-17-7	12.5	12.500000uM	GyrAB	others	1.80606	3.57889	#808080	0.2	0.5	screen4wk_screen5wk_tbda1_kabx2	kabx2
screen6:BRD-A93964801-001-17-7:12.500000uM	BRD-A93964801	BRD-A93964801-001-17-7	12.5	12.500000uM	GyrAB	others	1.48981	1.83539	#808080	0.2	0.5	screen6	tb_screen6
kabx2:BRD-A93964801-001-17-7:25.000000uM	BRD-A93964801	BRD-A93964801-001-17-7	25	25.000000uM	GyrAB	others	1.77807	3.61789	#808080	0.2	0.5	screen4wk_screen5wk_tbda1_kabx2	kabx2
screen6:BRD-A93964801-001-17-7:25.000000uM	BRD-A93964801	BRD-A93964801-001-17-7	25	25.000000uM	GyrAB	others	1.66439	2.50869	#808080	0.2	0.5	screen6	tb_screen6
kabx2:BRD-A93964801-001-17-7:50.000000uM	BRD-A93964801	BRD-A93964801-001-17-7	50	50.000000uM	GyrAB	others	1.73713	3.57875	#808080	0.2	0.5	screen4wk_screen5wk_tbda1_kabx2	kabx2
screen6:BRD-A93964801-001-17-7:50.000000uM	BRD-A93964801	BRD-A93964801-001-17-7	50	50.000000uM	GyrAB	others	-1.75174	3.62764	#808080	0.2	0.5	screen6	tb_screen6
kabx2:BRD-K04804440-001-16-0:0.097500uM	BRD-K04804440	BRD-K04804440-001-16-0	0.0975	0.097500uM	GyrAB	others	1.96738	0.0596142	#808080	0.2	0.5	screen4wk_screen5wk_tbda1_kabx2	kabx2
screen6:BRD-K04804440-001-16-0:0.097500uM	BRD-K04804440	BRD-K04804440-001-16-0	0.0975	0.097500uM	GyrAB	others	-4.13309	-1.65833	#808080	0.2	0.5	screen6	tb_screen6
kabx2:BRD-K04804440-001-16-0:0.195500uM	BRD-K04804440	BRD-K04804440-001-16-0	0.1955	0.195500uM	GyrAB	others	-3.36882	0.0429479	#808080	0.2	0.5	screen4wk_screen5wk_tbda1_kabx2	kabx2
screen6:BRD-K04804440-001-16-0:0.195500uM	BRD-K04804440	BRD-K04804440-001-16-0	0.1955	0.195500uM	GyrAB	others	-4.2986	-1.74886	#808080	0.2	0.5	screen6	tb_screen6
kabx2:BRD-K04804440-001-16-0:0.390500uM	BRD-K04804440	BRD-K04804440-001-16-0	0.3905	0.390500uM	GyrAB	others	4.79739	-0.400405	#808080	0.2	0.5	screen4wk_screen5wk_tbda1_kabx2	kabx2
screen6:BRD-K04804440-001-16-0:0.390500uM	BRD-K04804440	BRD-K04804440-001-16-0	0.3905	0.390500uM	GyrAB	others	4.35836	-0.524604	#808080	0.2	0.5	screen6	tb_screen6
screen4wk:BRD-K04804440-001-13-7:0.390625uM	BRD-K04804440	BRD-K04804440-001-13-7	0.390625	0.390625uM	GyrAB	others	1.81501	-0.800476	#808080	0.2	0.5	screen4wk_screen5wk_tbda1_kabx2	screen4wk
screen4wk:BRD-K04804440-001-13-7:0.781250uM	BRD-K04804440	BRD-K04804440-001-13-7	0.78125	0.781250uM	GyrAB	others	-0.252686	-0.428044	#808080	0.2	0.5	screen4wk_screen5wk_tbda1_kabx2	screen4wk
kabx2:BRD-K04804440-001-16-0:0.781250uM	BRD-K04804440	BRD-K04804440-001-16-0	0.78125	0.781250uM	GyrAB	others	4.83392	-0.37733	#808080	0.2	0.5	screen4wk_screen5wk_tbda1_kabx2	kabx2
screen6:BRD-K04804440-001-16-0:0.781250uM	BRD-K04804440	BRD-K04804440-001-16-0	0.78125	0.781250uM	GyrAB	others	4.73702	-0.230243	#808080	0.2	0.5	screen6	tb_screen6
screen4wk:BRD-K04804440-001-13-7:1.562500uM	BRD-K04804440	BRD-K04804440-001-13-7	1.5625	1.562500uM	GyrAB	others	4.68615	-0.393517	#808080	0.2	0.5	screen4wk_screen5wk_tbda1_kabx2	screen4wk
kabx2:BRD-K04804440-001-16-0:1.562500uM	BRD-K04804440	BRD-K04804440-001-16-0	1.5625	1.562500uM	GyrAB	others	2.98693	4.47233	#808080	0.2	0.5	screen4wk_screen5wk_tbda1_kabx2	kabx2
screen6:BRD-K04804440-001-16-0:1.562500uM	BRD-K04804440	BRD-K04804440-001-16-0	1.5625	1.562500uM	GyrAB	others	3.09228	4.45452	#808080	0.2	0.5	screen6	tb_screen6
screen4wk:BRD-K04804440-001-13-7:3.125000uM	BRD-K04804440	BRD-K04804440-001-13-7	3.125	3.125000uM	GyrAB	others	4.73897	-0.417237	#808080	0.2	0.5	screen4wk_screen5wk_tbda1_kabx2	screen4wk
kabx2:BRD-K04804440-001-16-0:3.125000uM	BRD-K04804440	BRD-K04804440-001-16-0	3.125	3.125000uM	GyrAB	others	2.63898	4.37377	#808080	0.2	0.5	screen4wk_screen5wk_tbda1_kabx2	kabx2
screen6:BRD-K04804440-001-16-0:3.125000uM	BRD-K04804440	BRD-K04804440-001-16-0	3.125	3.125000uM	GyrAB	others	2.58862	4.40481	#808080	0.2	0.5	screen6	tb_screen6
screen4wk:BRD-K04804440-001-13-7:6.250000uM	BRD-K04804440	BRD-K04804440-001-13-7	6.25	6.250000uM	GyrAB	others	4.88577	-0.460923	#808080	0.2	0.5	screen4wk_screen5wk_tbda1_kabx2	screen4wk
kabx2:BRD-K04804440-001-16-0:6.250000uM	BRD-K04804440	BRD-K04804440-001-16-0	6.25	6.250000uM	GyrAB	others	2.13907	4.0389	#808080	0.2	0.5	screen4wk_screen5wk_tbda1_kabx2	kabx2
screen6:BRD-K04804440-001-16-0:6.250000uM	BRD-K04804440	BRD-K04804440-001-16-0	6.25	6.250000uM	GyrAB	others	2.18913	4.33866	#808080	0.2	0.5	screen6	tb_screen6
screen4wk:BRD-K04804440-001-13-7:12.500000uM	BRD-K04804440	BRD-K04804440-001-13-7	12.5	12.500000uM	GyrAB	others	3.22065	4.40593	#808080	0.2	0.5	screen4wk_screen5wk_tbda1_kabx2	screen4wk
kabx2:BRD-K04804440-001-16-0:12.500000uM	BRD-K04804440	BRD-K04804440-001-16-0	12.5	12.500000uM	GyrAB	others	1.28491	3.73299	#808080	0.2	0.5	screen4wk_screen5wk_tbda1_kabx2	kabx2
screen6:BRD-K04804440-001-16-0:12.500000uM	BRD-K04804440	BRD-K04804440-001-16-0	12.5	12.500000uM	GyrAB	others	-1.72713	-0.30493	#808080	0.2	0.5	screen6	tb_screen6
screen4wk:BRD-K04804440-001-13-7:25.000000uM	BRD-K04804440	BRD-K04804440-001-13-7	25	25.000000uM	GyrAB	others	2.65056	4.41513	#808080	0.2	0.5	screen4wk_screen5wk_tbda1_kabx2	screen4wk
kabx2:BRD-K04804440-001-16-0:25.000000uM	BRD-K04804440	BRD-K04804440-001-16-0	25	25.000000uM	GyrAB	others	4.03601	1.46605	#808080	0.2	0.5	screen4wk_screen5wk_tbda1_kabx2	kabx2
screen6:BRD-K04804440-001-16-0:25.000000uM	BRD-K04804440	BRD-K04804440-001-16-0	25	25.000000uM	GyrAB	others	1.8057	1.86469	#808080	0.2	0.5	screen6	tb_screen6
screen4wk:BRD-K04804440-001-13-7:50.000000uM	BRD-K04804440	BRD-K04804440-001-13-7	50	50.000000uM	GyrAB	others	0.309611	4.37422	#808080	0.2	0.5	screen4wk_screen5wk_tbda1_kabx2	screen4wk
kabx2:BRD-K04804440-001-16-0:50.000000uM	BRD-K04804440	BRD-K04804440-001-16-0	50	50.000000uM	GyrAB	others	0.584676	3.28883	#808080	0.2	0.5	screen4wk_screen5wk_tbda1_kabx2	kabx2
screen6:BRD-K04804440-001-16-0:50.000000uM	BRD-K04804440	BRD-K04804440-001-16-0	50	50.000000uM	GyrAB	others	-1.99725	-1.62468	#808080	0.2	0.5	screen6	tb_screen6
kabx2:BRD-K08525451-001-03-1:0.097500uM	BRD-K08525451	BRD-K08525451-001-03-1	0.0975	0.097500uM	GyrAB	others	0.0321073	0.298333	#808080	0.2	0.5	screen4wk_screen5wk_tbda1_kabx2	kabx2
screen6:BRD-K08525451-001-03-1:0.097500uM	BRD-K08525451	BRD-K08525451-001-03-1	0.0975	0.097500uM	GyrAB	others	1.50348	-1.4142	#808080	0.2	0.5	screen6	tb_screen6
screen5_wk:BRD-K08525451-001-03-1:0.097656uM	BRD-K08525451	BRD-K08525451-001-03-1	0.0976562	0.097656uM	GyrAB	others	-0.396393	0.688425	#808080	0.2	0.5	screen5_wk	screen5_wk
screen5_wk:BRD-K08525451-001-03-1:0.195312uM	BRD-K08525451	BRD-K08525451-001-03-1	0.195312	0.195312uM	GyrAB	others	-0.315621	0.635815	#808080	0.2	0.5	screen5_wk	screen5_wk
kabx2:BRD-K08525451-001-03-1:0.195500uM	BRD-K08525451	BRD-K08525451-001-03-1	0.1955	0.195500uM	GyrAB	others	1.72305	-0.0647541	#808080	0.2	0.5	screen4wk_screen5wk_tbda1_kabx2	kabx2
screen6:BRD-K08525451-001-03-1:0.195500uM	BRD-K08525451	BRD-K08525451-001-03-1	0.1955	0.195500uM	GyrAB	others	1.37402	-1.30866	#808080	0.2	0.5	screen6	tb_screen6
kabx2:BRD-K08525451-001-03-1:0.390500uM	BRD-K08525451	BRD-K08525451-001-03-1	0.3905	0.390500uM	GyrAB	others	0.0722203	-0.461455	#808080	0.2	0.5	screen4wk_screen5wk_tbda1_kabx2	kabx2
screen6:BRD-K08525451-001-03-1:0.390500uM	BRD-K08525451	BRD-K08525451-001-03-1	0.3905	0.390500uM	GyrAB	others	1.44742	-1.41282	#808080	0.2	0.5	screen6	tb_screen6
screen4wk:BRD-K08525451-003-06-0:0.390625uM	BRD-K08525451	BRD-K08525451-003-06-0	0.390625	0.390625uM	GyrAB	others	1.427	-0.326339	#808080	0.2	0.5	screen4wk_screen5wk_tbda1_kabx2	screen4wk
screen5_wk:BRD-K08525451-001-03-1:0.390625uM	BRD-K08525451	BRD-K08525451-001-03-1	0.390625	0.390625uM	GyrAB	others	-0.710402	0.718906	#808080	0.2	0.5	screen5_wk	screen5_wk
kabx2:BRD-K08525451-001-03-1:0.781250uM	BRD-K08525451	BRD-K08525451-001-03-1	0.78125	0.781250uM	GyrAB	others	0.0811134	-0.0401945	#808080	0.2	0.5	screen4wk_screen5wk_tbda1_kabx2	kabx2
screen4wk:BRD-K08525451-003-06-0:0.781250uM	BRD-K08525451	BRD-K08525451-003-06-0	0.78125	0.781250uM	GyrAB	others	4.8671	-0.407028	#808080	0.2	0.5	screen4wk_screen5wk_tbda1_kabx2	screen4wk
screen5_wk:BRD-K08525451-001-03-1:0.781250uM	BRD-K08525451	BRD-K08525451-001-03-1	0.78125	0.781250uM	GyrAB	others	-0.342299	0.716794	#808080	0.2	0.5	screen5_wk	screen5_wk
screen6:BRD-K08525451-001-03-1:0.781250uM	BRD-K08525451	BRD-K08525451-001-03-1	0.78125	0.781250uM	GyrAB	others	1.53111	-1.31711	#808080	0.2	0.5	screen6	tb_screen6
kabx2:BRD-K08525451-001-03-1:1.562500uM	BRD-K08525451	BRD-K08525451-001-03-1	1.5625	1.562500uM	GyrAB	others	4.78395	-0.410844	#808080	0.2	0.5	screen4wk_screen5wk_tbda1_kabx2	kabx2
screen4wk:BRD-K08525451-003-06-0:1.562500uM	BRD-K08525451	BRD-K08525451-003-06-0	1.5625	1.562500uM	GyrAB	others	4.79594	-0.345613	#808080	0.2	0.5	screen4wk_screen5wk_tbda1_kabx2	screen4wk
screen5_wk:BRD-K08525451-001-03-1:1.562500uM	BRD-K08525451	BRD-K08525451-001-03-1	1.5625	1.562500uM	GyrAB	others	4.66607	-0.448334	#808080	0.2	0.5	screen5_wk	screen5_wk
screen6:BRD-K08525451-001-03-1:1.562500uM	BRD-K08525451	BRD-K08525451-001-03-1	1.5625	1.562500uM	GyrAB	others	1.87961	-1.26036	#808080	0.2	0.5	screen6	tb_screen6
kabx2:BRD-K08525451-001-03-1:3.125000uM	BRD-K08525451	BRD-K08525451-001-03-1	3.125	3.125000uM	GyrAB	others	4.80785	-0.204574	#808080	0.2	0.5	screen4wk_screen5wk_tbda1_kabx2	kabx2
screen4wk:BRD-K08525451-003-06-0:3.125000uM	BRD-K08525451	BRD-K08525451-003-06-0	3.125	3.125000uM	GyrAB	others	3.07587	4.47427	#808080	0.2	0.5	screen4wk_screen5wk_tbda1_kabx2	screen4wk
screen5_wk:BRD-K08525451-001-03-1:3.125000uM	BRD-K08525451	BRD-K08525451-001-03-1	3.125	3.125000uM	GyrAB	others	4.75496	-0.153078	#808080	0.2	0.5	screen5_wk	screen5_wk
screen6:BRD-K08525451-001-03-1:3.125000uM	BRD-K08525451	BRD-K08525451-001-03-1	3.125	3.125000uM	GyrAB	others	3.39711	4.1979	#808080	0.2	0.5	screen6	tb_screen6
kabx2:BRD-K08525451-001-03-1:6.250000uM	BRD-K08525451	BRD-K08525451-001-03-1	6.25	6.250000uM	GyrAB	others	2.83062	4.40886	#808080	0.2	0.5	screen4wk_screen5wk_tbda1_kabx2	kabx2
screen4wk:BRD-K08525451-003-06-0:6.250000uM	BRD-K08525451	BRD-K08525451-003-06-0	6.25	6.250000uM	GyrAB	others	2.40312	4.19748	#808080	0.2	0.5	screen4wk_screen5wk_tbda1_kabx2	screen4wk
screen5_wk:BRD-K08525451-001-03-1:6.250000uM	BRD-K08525451	BRD-K08525451-001-03-1	6.25	6.250000uM	GyrAB	others	2.82107	4.41699	#808080	0.2	0.5	screen5_wk	screen5_wk
screen6:BRD-K08525451-001-03-1:6.250000uM	BRD-K08525451	BRD-K08525451-001-03-1	6.25	6.250000uM	GyrAB	others	3.0852	4.31842	#808080	0.2	0.5	screen6	tb_screen6
kabx2:BRD-K08525451-001-03-1:12.500000uM	BRD-K08525451	BRD-K08525451-001-03-1	12.5	12.500000uM	GyrAB	others	2.65064	4.29442	#808080	0.2	0.5	screen4wk_screen5wk_tbda1_kabx2	kabx2
screen4wk:BRD-K08525451-003-06-0:12.500000uM	BRD-K08525451	BRD-K08525451-003-06-0	12.5	12.500000uM	GyrAB	others	1.89586	3.83622	#808080	0.2	0.5	screen4wk_screen5wk_tbda1_kabx2	screen4wk
screen5_wk:BRD-K08525451-001-03-1:12.500000uM	BRD-K08525451	BRD-K08525451-001-03-1	12.5	12.500000uM	GyrAB	others	0.521576	0.173005	#808080	0.2	0.5	screen5_wk	screen5_wk
screen6:BRD-K08525451-001-03-1:12.500000uM	BRD-K08525451	BRD-K08525451-001-03-1	12.5	12.500000uM	GyrAB	others	1.5332	1.87723	#808080	0.2	0.5	screen6	tb_screen6
kabx2:BRD-K08525451-001-03-1:25.000000uM	BRD-K08525451	BRD-K08525451-001-03-1	25	25.000000uM	GyrAB	others	1.87215	3.74039	#808080	0.2	0.5	screen4wk_screen5wk_tbda1_kabx2	kabx2
screen4wk:BRD-K08525451-003-06-0:25.000000uM	BRD-K08525451	BRD-K08525451-003-06-0	25	25.000000uM	GyrAB	others	1.81799	3.60373	#808080	0.2	0.5	screen4wk_screen5wk_tbda1_kabx2	screen4wk
screen6:BRD-K08525451-001-03-1:25.000000uM	BRD-K08525451	BRD-K08525451-001-03-1	25	25.000000uM	GyrAB	others	1.53259	1.95357	#808080	0.2	0.5	screen6	tb_screen6
kabx2:BRD-K08525451-001-03-1:50.000000uM	BRD-K08525451	BRD-K08525451-001-03-1	50	50.000000uM	GyrAB	others	0.834875	0.887657	#808080	0.2	0.5	screen4wk_screen5wk_tbda1_kabx2	kabx2
screen4wk:BRD-K08525451-003-06-0:50.000000uM	BRD-K08525451	BRD-K08525451-003-06-0	50	50.000000uM	GyrAB	others	1.7251	3.95809	#808080	0.2	0.5	screen4wk_screen5wk_tbda1_kabx2	screen4wk
screen6:BRD-K08525451-001-03-1:50.000000uM	BRD-K08525451	BRD-K08525451-001-03-1	50	50.000000uM	GyrAB	others	1.41694	1.78948	#808080	0.2	0.5	screen6	tb_screen6
kabx2:BRD-K08999871-001-15-4:0.097500uM	BRD-K08999871	BRD-K08999871-001-15-4	0.0975	0.097500uM	GyrAB	others	2.07842	1.50932	#808080	0.2	0.5	screen4wk_screen5wk_tbda1_kabx2	kabx2
screen6:BRD-K08999871-001-15-4:0.097500uM	BRD-K08999871	BRD-K08999871-001-15-4	0.0975	0.097500uM	GyrAB	others	-3.96019	-1.82243	#808080	0.2	0.5	screen6	tb_screen6
kabx2:BRD-K08999871-001-15-4:0.195500uM	BRD-K08999871	BRD-K08999871-001-15-4	0.1955	0.195500uM	GyrAB	others	2.25435	1.99527	#808080	0.2	0.5	screen4wk_screen5wk_tbda1_kabx2	kabx2
screen6:BRD-K08999871-001-15-4:0.195500uM	BRD-K08999871	BRD-K08999871-001-15-4	0.1955	0.195500uM	GyrAB	others	-3.86344	-1.69653	#808080	0.2	0.5	screen6	tb_screen6
kabx2:BRD-K08999871-001-15-4:0.390500uM	BRD-K08999871	BRD-K08999871-001-15-4	0.3905	0.390500uM	GyrAB	others	2.10159	1.82998	#808080	0.2	0.5	screen4wk_screen5wk_tbda1_kabx2	kabx2
screen6:BRD-K08999871-001-15-4:0.390500uM	BRD-K08999871	BRD-K08999871-001-15-4	0.3905	0.390500uM	GyrAB	others	-3.61637	-2.0605	#808080	0.2	0.5	screen6	tb_screen6
kabx2:BRD-K08999871-001-15-4:0.781250uM	BRD-K08999871	BRD-K08999871-001-15-4	0.78125	0.781250uM	GyrAB	others	2.10097	1.70714	#808080	0.2	0.5	screen4wk_screen5wk_tbda1_kabx2	kabx2
screen6:BRD-K08999871-001-15-4:0.781250uM	BRD-K08999871	BRD-K08999871-001-15-4	0.78125	0.781250uM	GyrAB	others	-3.89719	-1.86764	#808080	0.2	0.5	screen6	tb_screen6
kabx2:BRD-K08999871-001-15-4:1.562500uM	BRD-K08999871	BRD-K08999871-001-15-4	1.5625	1.562500uM	GyrAB	others	2.22588	1.99806	#808080	0.2	0.5	screen4wk_screen5wk_tbda1_kabx2	kabx2
screen6:BRD-K08999871-001-15-4:1.562500uM	BRD-K08999871	BRD-K08999871-001-15-4	1.5625	1.562500uM	GyrAB	others	-3.02886	-2.40129	#808080	0.2	0.5	screen6	tb_screen6
kabx2:BRD-K08999871-001-15-4:3.125000uM	BRD-K08999871	BRD-K08999871-001-15-4	3.125	3.125000uM	GyrAB	others	2.24074	1.96181	#808080	0.2	0.5	screen4wk_screen5wk_tbda1_kabx2	kabx2
screen6:BRD-K08999871-001-15-4:3.125000uM	BRD-K08999871	BRD-K08999871-001-15-4	3.125	3.125000uM	GyrAB	others	-3.59275	-2.04697	#808080	0.2	0.5	screen6	tb_screen6
kabx2:BRD-K08999871-001-15-4:6.250000uM	BRD-K08999871	BRD-K08999871-001-15-4	6.25	6.250000uM	GyrAB	others	-0.530288	-0.405213	#808080	0.2	0.5	screen4wk_screen5wk_tbda1_kabx2	kabx2
screen6:BRD-K08999871-001-15-4:6.250000uM	BRD-K08999871	BRD-K08999871-001-15-4	6.25	6.250000uM	GyrAB	others	-3.85457	-1.91487	#808080	0.2	0.5	screen6	tb_screen6
kabx2:BRD-K08999871-001-15-4:12.500000uM	BRD-K08999871	BRD-K08999871-001-15-4	12.5	12.500000uM	GyrAB	others	2.23322	1.9551	#808080	0.2	0.5	screen4wk_screen5wk_tbda1_kabx2	kabx2
screen6:BRD-K08999871-001-15-4:12.500000uM	BRD-K08999871	BRD-K08999871-001-15-4	12.5	12.500000uM	GyrAB	others	-3.91832	-1.76446	#808080	0.2	0.5	screen6	tb_screen6
kabx2:BRD-K08999871-001-15-4:25.000000uM	BRD-K08999871	BRD-K08999871-001-15-4	25	25.000000uM	GyrAB	others	2.23339	1.93607	#808080	0.2	0.5	screen4wk_screen5wk_tbda1_kabx2	kabx2
screen6:BRD-K08999871-001-15-4:25.000000uM	BRD-K08999871	BRD-K08999871-001-15-4	25	25.000000uM	GyrAB	others	-3.81906	-1.90634	#808080	0.2	0.5	screen6	tb_screen6
kabx2:BRD-K08999871-001-15-4:50.000000uM	BRD-K08999871	BRD-K08999871-001-15-4	50	50.000000uM	GyrAB	others	2.26793	2.01734	#808080	0.2	0.5	screen4wk_screen5wk_tbda1_kabx2	kabx2
screen6:BRD-K08999871-001-15-4:50.000000uM	BRD-K08999871	BRD-K08999871-001-15-4	50	50.000000uM	GyrAB	others	-3.80515	-1.75736	#808080	0.2	0.5	screen6	tb_screen6
screen6:BRD-K09471561:0.048828uM	BRD-K09471561	BRD-K09471561	0.0488281	0.048828uM	GyrAB	others	1.76757	-0.923313	#808080	0.2	0.5	screen6	tb_screen6
kabx2:BRD-K09471561-001-21-6:0.097500uM	BRD-K09471561	BRD-K09471561-001-21-6	0.0975	0.097500uM	GyrAB	others	1.09524	-0.345017	#808080	0.2	0.5	screen4wk_screen5wk_tbda1_kabx2	kabx2
kabx2:BRD-K09471561-001-22-4:0.097500uM	BRD-K09471561	BRD-K09471561-001-22-4	0.0975	0.097500uM	GyrAB	others	-1.94446	-1.10644	#808080	0.2	0.5	screen4wk_screen5wk_tbda1_kabx2	kabx2
screen6:BRD-K09471561-001-21-6:0.097500uM	BRD-K09471561	BRD-K09471561-001-21-6	0.0975	0.097500uM	GyrAB	others	1.36845	-1.80248	#808080	0.2	0.5	screen6	tb_screen6
screen6:BRD-K09471561-001-22-4:0.097500uM	BRD-K09471561	BRD-K09471561-001-22-4	0.0975	0.097500uM	GyrAB	others	4.27492	-0.568742	#808080	0.2	0.5	screen6	tb_screen6
screen6:BRD-K09471561:0.097656uM	BRD-K09471561	BRD-K09471561	0.0976562	0.097656uM	GyrAB	others	2.03609	-0.877285	#808080	0.2	0.5	screen6	tb_screen6
screen5_wk:BRD-K09471561-001-21-6:0.097656uM	BRD-K09471561	BRD-K09471561-001-21-6	0.0976562	0.097656uM	GyrAB	others	-0.580864	0.702488	#808080	0.2	0.5	screen5_wk	screen5_wk
screen6:BRD-K09471561:0.195312uM	BRD-K09471561	BRD-K09471561	0.195312	0.195312uM	GyrAB	others	2.3405	-0.656549	#808080	0.2	0.5	screen6	tb_screen6
screen5_wk:BRD-K09471561-001-21-6:0.195312uM	BRD-K09471561	BRD-K09471561-001-21-6	0.195312	0.195312uM	GyrAB	others	-0.0143597	0.498333	#808080	0.2	0.5	screen5_wk	screen5_wk
kabx2:BRD-K09471561-001-21-6:0.195500uM	BRD-K09471561	BRD-K09471561-001-21-6	0.1955	0.195500uM	GyrAB	others	-1.11431	-0.750892	#808080	0.2	0.5	screen4wk_screen5wk_tbda1_kabx2	kabx2
kabx2:BRD-K09471561-001-22-4:0.195500uM	BRD-K09471561	BRD-K09471561-001-22-4	0.1955	0.195500uM	GyrAB	others	4.8211	-0.494947	#808080	0.2	0.5	screen4wk_screen5wk_tbda1_kabx2	kabx2
screen6:BRD-K09471561-001-21-6:0.195500uM	BRD-K09471561	BRD-K09471561-001-21-6	0.1955	0.195500uM	GyrAB	others	2.14244	-1.61878	#808080	0.2	0.5	screen6	tb_screen6
screen6:BRD-K09471561-001-22-4:0.195500uM	BRD-K09471561	BRD-K09471561-001-22-4	0.1955	0.195500uM	GyrAB	others	4.44371	-0.487405	#808080	0.2	0.5	screen6	tb_screen6
kabx2:BRD-K09471561-001-21-6:0.390500uM	BRD-K09471561	BRD-K09471561-001-21-6	0.3905	0.390500uM	GyrAB	others	4.73788	-0.386002	#808080	0.2	0.5	screen4wk_screen5wk_tbda1_kabx2	kabx2
kabx2:BRD-K09471561-001-22-4:0.390500uM	BRD-K09471561	BRD-K09471561-001-22-4	0.3905	0.390500uM	GyrAB	others	4.93323	-0.318262	#808080	0.2	0.5	screen4wk_screen5wk_tbda1_kabx2	kabx2
screen6:BRD-K09471561-001-21-6:0.390500uM	BRD-K09471561	BRD-K09471561-001-21-6	0.3905	0.390500uM	GyrAB	others	4.35264	-0.460657	#808080	0.2	0.5	screen6	tb_screen6
screen6:BRD-K09471561-001-22-4:0.390500uM	BRD-K09471561	BRD-K09471561-001-22-4	0.3905	0.390500uM	GyrAB	others	4.07486	-0.584633	#808080	0.2	0.5	screen6	tb_screen6
screen5_wk:BRD-K09471561-001-21-6:0.390625uM	BRD-K09471561	BRD-K09471561-001-21-6	0.390625	0.390625uM	GyrAB	others	4.65378	-0.386917	#808080	0.2	0.5	screen5_wk	screen5_wk
screen6:BRD-K09471561:0.390625uM	BRD-K09471561	BRD-K09471561	0.390625	0.390625uM	GyrAB	others	4.22376	-0.488209	#808080	0.2	0.5	screen6	tb_screen6
kabx2:BRD-K09471561-001-21-6:0.781250uM	BRD-K09471561	BRD-K09471561-001-21-6	0.78125	0.781250uM	GyrAB	others	5.01019	-0.112742	#808080	0.2	0.5	screen4wk_screen5wk_tbda1_kabx2	kabx2
kabx2:BRD-K09471561-001-22-4:0.781250uM	BRD-K09471561	BRD-K09471561-001-22-4	0.78125	0.781250uM	GyrAB	others	4.83582	-0.444251	#808080	0.2	0.5	screen4wk_screen5wk_tbda1_kabx2	kabx2
screen5_wk:BRD-K09471561-001-21-6:0.781250uM	BRD-K09471561	BRD-K09471561-001-21-6	0.78125	0.781250uM	GyrAB	others	4.91942	-0.142415	#808080	0.2	0.5	screen5_wk	screen5_wk
screen6:BRD-K09471561-001-21-6:0.781250uM	BRD-K09471561	BRD-K09471561-001-21-6	0.78125	0.781250uM	GyrAB	others	3.23773	4.45045	#808080	0.2	0.5	screen6	tb_screen6
screen6:BRD-K09471561-001-22-4:0.781250uM	BRD-K09471561	BRD-K09471561-001-22-4	0.78125	0.781250uM	GyrAB	others	4.96395	-0.031688	#808080	0.2	0.5	screen6	tb_screen6
screen6:BRD-K09471561:0.781250uM	BRD-K09471561	BRD-K09471561	0.78125	0.781250uM	GyrAB	others	3.33267	4.40242	#808080	0.2	0.5	screen6	tb_screen6
kabx2:BRD-K09471561-001-21-6:1.562500uM	BRD-K09471561	BRD-K09471561-001-21-6	1.5625	1.562500uM	GyrAB	others	2.27499	4.01027	#808080	0.2	0.5	screen4wk_screen5wk_tbda1_kabx2	kabx2
kabx2:BRD-K09471561-001-22-4:1.562500uM	BRD-K09471561	BRD-K09471561-001-22-4	1.5625	1.562500uM	GyrAB	others	2.93965	4.50015	#808080	0.2	0.5	screen4wk_screen5wk_tbda1_kabx2	kabx2
screen5_wk:BRD-K09471561-001-21-6:1.562500uM	BRD-K09471561	BRD-K09471561-001-21-6	1.5625	1.562500uM	GyrAB	others	2.49252	4.21284	#808080	0.2	0.5	screen5_wk	screen5_wk
screen6:BRD-K09471561-001-21-6:1.562500uM	BRD-K09471561	BRD-K09471561-001-21-6	1.5625	1.562500uM	GyrAB	others	2.5371	4.23202	#808080	0.2	0.5	screen6	tb_screen6
screen6:BRD-K09471561-001-22-4:1.562500uM	BRD-K09471561	BRD-K09471561-001-22-4	1.5625	1.562500uM	GyrAB	others	2.76487	4.38432	#808080	0.2	0.5	screen6	tb_screen6
screen6:BRD-K09471561:1.562500uM	BRD-K09471561	BRD-K09471561	1.5625	1.562500uM	GyrAB	others	2.5674	4.25726	#808080	0.2	0.5	screen6	tb_screen6
kabx2:BRD-K09471561-001-21-6:3.125000uM	BRD-K09471561	BRD-K09471561-001-21-6	3.125	3.125000uM	GyrAB	others	1.7167	3.56096	#808080	0.2	0.5	screen4wk_screen5wk_tbda1_kabx2	kabx2
kabx2:BRD-K09471561-001-22-4:3.125000uM	BRD-K09471561	BRD-K09471561-001-22-4	3.125	3.125000uM	GyrAB	others	0.61393	0.343362	#808080	0.2	0.5	screen4wk_screen5wk_tbda1_kabx2	kabx2
screen5_wk:BRD-K09471561-001-21-6:3.125000uM	BRD-K09471561	BRD-K09471561-001-21-6	3.125	3.125000uM	GyrAB	others	2.23256	4.03908	#808080	0.2	0.5	screen5_wk	screen5_wk
screen6:BRD-K09471561-001-21-6:3.125000uM	BRD-K09471561	BRD-K09471561-001-21-6	3.125	3.125000uM	GyrAB	others	2.49079	-0.550747	#808080	0.2	0.5	screen6	tb_screen6
screen6:BRD-K09471561-001-22-4:3.125000uM	BRD-K09471561	BRD-K09471561-001-22-4	3.125	3.125000uM	GyrAB	others	1.20976	-0.657604	#808080	0.2	0.5	screen6	tb_screen6
screen6:BRD-K09471561:3.125000uM	BRD-K09471561	BRD-K09471561	3.125	3.125000uM	GyrAB	others	1.53317	2.01726	#808080	0.2	0.5	screen6	tb_screen6
kabx2:BRD-K09471561-001-21-6:6.250000uM	BRD-K09471561	BRD-K09471561-001-21-6	6.25	6.250000uM	GyrAB	others	1.75201	3.59681	#808080	0.2	0.5	screen4wk_screen5wk_tbda1_kabx2	kabx2
kabx2:BRD-K09471561-001-22-4:6.250000uM	BRD-K09471561	BRD-K09471561-001-22-4	6.25	6.250000uM	GyrAB	others	0.662643	0.523466	#808080	0.2	0.5	screen4wk_screen5wk_tbda1_kabx2	kabx2
screen5_wk:BRD-K09471561-001-21-6:6.250000uM	BRD-K09471561	BRD-K09471561-001-21-6	6.25	6.250000uM	GyrAB	others	0.286067	3.16543	#808080	0.2	0.5	screen5_wk	screen5_wk
screen6:BRD-K09471561-001-21-6:6.250000uM	BRD-K09471561	BRD-K09471561-001-21-6	6.25	6.250000uM	GyrAB	others	1.34253	1.78784	#808080	0.2	0.5	screen6	tb_screen6
screen6:BRD-K09471561-001-22-4:6.250000uM	BRD-K09471561	BRD-K09471561-001-22-4	6.25	6.250000uM	GyrAB	others	-0.682969	0.220697	#808080	0.2	0.5	screen6	tb_screen6
screen6:BRD-K09471561:6.250000uM	BRD-K09471561	BRD-K09471561	6.25	6.250000uM	GyrAB	others	1.40291	1.81903	#808080	0.2	0.5	screen6	tb_screen6
kabx2:BRD-K09471561-001-21-6:12.500000uM	BRD-K09471561	BRD-K09471561-001-21-6	12.5	12.500000uM	GyrAB	others	1.71736	3.64963	#808080	0.2	0.5	screen4wk_screen5wk_tbda1_kabx2	kabx2
kabx2:BRD-K09471561-001-22-4:12.500000uM	BRD-K09471561	BRD-K09471561-001-22-4	12.5	12.500000uM	GyrAB	others	0.466956	4.35748	#808080	0.2	0.5	screen4wk_screen5wk_tbda1_kabx2	kabx2
screen5_wk:BRD-K09471561-001-21-6:12.500000uM	BRD-K09471561	BRD-K09471561-001-21-6	12.5	12.500000uM	GyrAB	others	0.234984	3.02572	#808080	0.2	0.5	screen5_wk	screen5_wk
screen6:BRD-K09471561-001-21-6:12.500000uM	BRD-K09471561	BRD-K09471561-001-21-6	12.5	12.500000uM	GyrAB	others	1.32905	1.79147	#808080	0.2	0.5	screen6	tb_screen6
screen6:BRD-K09471561-001-22-4:12.500000uM	BRD-K09471561	BRD-K09471561-001-22-4	12.5	12.500000uM	GyrAB	others	1.37409	1.42398	#808080	0.2	0.5	screen6	tb_screen6
kabx2:BRD-K09471561-001-21-6:25.000000uM	BRD-K09471561	BRD-K09471561-001-21-6	25	25.000000uM	GyrAB	others	1.81851	3.67552	#808080	0.2	0.5	screen4wk_screen5wk_tbda1_kabx2	kabx2
kabx2:BRD-K09471561-001-22-4:25.000000uM	BRD-K09471561	BRD-K09471561-001-22-4	25	25.000000uM	GyrAB	others	1.23421	3.78754	#808080	0.2	0.5	screen4wk_screen5wk_tbda1_kabx2	kabx2
screen6:BRD-K09471561-001-21-6:25.000000uM	BRD-K09471561	BRD-K09471561-001-21-6	25	25.000000uM	GyrAB	others	1.39207	1.21721	#808080	0.2	0.5	screen6	tb_screen6
screen6:BRD-K09471561-001-22-4:25.000000uM	BRD-K09471561	BRD-K09471561-001-22-4	25	25.000000uM	GyrAB	others	1.25401	1.40415	#808080	0.2	0.5	screen6	tb_screen6
kabx2:BRD-K09471561-001-21-6:50.000000uM	BRD-K09471561	BRD-K09471561-001-21-6	50	50.000000uM	GyrAB	others	1.76117	3.61246	#808080	0.2	0.5	screen4wk_screen5wk_tbda1_kabx2	kabx2
kabx2:BRD-K09471561-001-22-4:50.000000uM	BRD-K09471561	BRD-K09471561-001-22-4	50	50.000000uM	GyrAB	others	1.4165	3.7729	#808080	0.2	0.5	screen4wk_screen5wk_tbda1_kabx2	kabx2
screen6:BRD-K09471561-001-21-6:50.000000uM	BRD-K09471561	BRD-K09471561-001-21-6	50	50.000000uM	GyrAB	others	0.916681	-0.181963	#808080	0.2	0.5	screen6	tb_screen6
screen6:BRD-K09471561-001-22-4:50.000000uM	BRD-K09471561	BRD-K09471561-001-22-4	50	50.000000uM	GyrAB	others	1.3659	1.77064	#808080	0.2	0.5	screen6	tb_screen6
kabx2:BRD-K10362825-001-05-9:0.097500uM	BRD-K10362825	BRD-K10362825-001-05-9	0.0975	0.097500uM	GyrAB	others	0.357044	-0.0670998	#808080	0.2	0.5	screen4wk_screen5wk_tbda1_kabx2	kabx2
screen6:BRD-K10362825-001-05-9:0.097500uM	BRD-K10362825	BRD-K10362825-001-05-9	0.0975	0.097500uM	GyrAB	others	0.460509	-1.13363	#808080	0.2	0.5	screen6	tb_screen6
kabx2:BRD-K10362825-001-05-9:0.195500uM	BRD-K10362825	BRD-K10362825-001-05-9	0.1955	0.195500uM	GyrAB	others	-0.0788314	0.0507051	#808080	0.2	0.5	screen4wk_screen5wk_tbda1_kabx2	kabx2
screen6:BRD-K10362825-001-05-9:0.195500uM	BRD-K10362825	BRD-K10362825-001-05-9	0.1955	0.195500uM	GyrAB	others	0.874764	-0.88508	#808080	0.2	0.5	screen6	tb_screen6
kabx2:BRD-K10362825-001-05-9:0.390500uM	BRD-K10362825	BRD-K10362825-001-05-9	0.3905	0.390500uM	GyrAB	others	-0.543747	-0.274993	#808080	0.2	0.5	screen4wk_screen5wk_tbda1_kabx2	kabx2
screen6:BRD-K10362825-001-05-9:0.390500uM	BRD-K10362825	BRD-K10362825-001-05-9	0.3905	0.390500uM	GyrAB	others	-3.0473	-2.03598	#808080	0.2	0.5	screen6	tb_screen6
screen4wk:BRD-K10362825-001-04-2:0.390625uM	BRD-K10362825	BRD-K10362825-001-04-2	0.390625	0.390625uM	GyrAB	others	2.02529	-1.32927	#808080	0.2	0.5	screen4wk_screen5wk_tbda1_kabx2	screen4wk
screen4wk:BRD-K10362825-001-04-2:0.781250uM	BRD-K10362825	BRD-K10362825-001-04-2	0.78125	0.781250uM	GyrAB	others	4.58462	-0.339764	#808080	0.2	0.5	screen4wk_screen5wk_tbda1_kabx2	screen4wk
kabx2:BRD-K10362825-001-05-9:0.781250uM	BRD-K10362825	BRD-K10362825-001-05-9	0.78125	0.781250uM	GyrAB	others	1.49491	-0.14743	#808080	0.2	0.5	screen4wk_screen5wk_tbda1_kabx2	kabx2
screen6:BRD-K10362825-001-05-9:0.781250uM	BRD-K10362825	BRD-K10362825-001-05-9	0.78125	0.781250uM	GyrAB	others	0.706812	-0.904408	#808080	0.2	0.5	screen6	tb_screen6
screen4wk:BRD-K10362825-001-04-2:1.562500uM	BRD-K10362825	BRD-K10362825-001-04-2	1.5625	1.562500uM	GyrAB	others	4.62727	-0.180302	#808080	0.2	0.5	screen4wk_screen5wk_tbda1_kabx2	screen4wk
kabx2:BRD-K10362825-001-05-9:1.562500uM	BRD-K10362825	BRD-K10362825-001-05-9	1.5625	1.562500uM	GyrAB	others	3.17345	-1.87973	#808080	0.2	0.5	screen4wk_screen5wk_tbda1_kabx2	kabx2
screen6:BRD-K10362825-001-05-9:1.562500uM	BRD-K10362825	BRD-K10362825-001-05-9	1.5625	1.562500uM	GyrAB	others	-3.37193	-1.95173	#808080	0.2	0.5	screen6	tb_screen6
screen4wk:BRD-K10362825-001-04-2:3.125000uM	BRD-K10362825	BRD-K10362825-001-04-2	3.125	3.125000uM	GyrAB	others	4.72716	-0.229022	#808080	0.2	0.5	screen4wk_screen5wk_tbda1_kabx2	screen4wk
kabx2:BRD-K10362825-001-05-9:3.125000uM	BRD-K10362825	BRD-K10362825-001-05-9	3.125	3.125000uM	GyrAB	others	4.72693	-0.258742	#808080	0.2	0.5	screen4wk_screen5wk_tbda1_kabx2	kabx2
screen6:BRD-K10362825-001-05-9:3.125000uM	BRD-K10362825	BRD-K10362825-001-05-9	3.125	3.125000uM	GyrAB	others	1.78026	-0.541111	#808080	0.2	0.5	screen6	tb_screen6
screen4wk:BRD-K10362825-001-04-2:6.250000uM	BRD-K10362825	BRD-K10362825-001-04-2	6.25	6.250000uM	GyrAB	others	4.80297	-0.142307	#808080	0.2	0.5	screen4wk_screen5wk_tbda1_kabx2	screen4wk
kabx2:BRD-K10362825-001-05-9:6.250000uM	BRD-K10362825	BRD-K10362825-001-05-9	6.25	6.250000uM	GyrAB	others	4.76926	-0.288321	#808080	0.2	0.5	screen4wk_screen5wk_tbda1_kabx2	kabx2
screen6:BRD-K10362825-001-05-9:6.250000uM	BRD-K10362825	BRD-K10362825-001-05-9	6.25	6.250000uM	GyrAB	others	3.04367	-0.499991	#808080	0.2	0.5	screen6	tb_screen6
screen4wk:BRD-K10362825-001-04-2:12.500000uM	BRD-K10362825	BRD-K10362825-001-04-2	12.5	12.500000uM	GyrAB	others	3.23476	4.33974	#808080	0.2	0.5	screen4wk_screen5wk_tbda1_kabx2	screen4wk
kabx2:BRD-K10362825-001-05-9:12.500000uM	BRD-K10362825	BRD-K10362825-001-05-9	12.5	12.500000uM	GyrAB	others	4.84441	-0.0749229	#808080	0.2	0.5	screen4wk_screen5wk_tbda1_kabx2	kabx2
screen6:BRD-K10362825-001-05-9:12.500000uM	BRD-K10362825	BRD-K10362825-001-05-9	12.5	12.500000uM	GyrAB	others	3.81625	-0.20231	#808080	0.2	0.5	screen6	tb_screen6
screen4wk:BRD-K10362825-001-04-2:25.000000uM	BRD-K10362825	BRD-K10362825-001-04-2	25	25.000000uM	GyrAB	others	2.95479	4.40719	#808080	0.2	0.5	screen4wk_screen5wk_tbda1_kabx2	screen4wk
kabx2:BRD-K10362825-001-05-9:25.000000uM	BRD-K10362825	BRD-K10362825-001-05-9	25	25.000000uM	GyrAB	others	2.93658	4.42938	#808080	0.2	0.5	screen4wk_screen5wk_tbda1_kabx2	kabx2
screen6:BRD-K10362825-001-05-9:25.000000uM	BRD-K10362825	BRD-K10362825-001-05-9	25	25.000000uM	GyrAB	others	3.33354	4.26452	#808080	0.2	0.5	screen6	tb_screen6
screen4wk:BRD-K10362825-001-04-2:50.000000uM	BRD-K10362825	BRD-K10362825-001-04-2	50	50.000000uM	GyrAB	others	2.79965	4.43452	#808080	0.2	0.5	screen4wk_screen5wk_tbda1_kabx2	screen4wk
kabx2:BRD-K10362825-001-05-9:50.000000uM	BRD-K10362825	BRD-K10362825-001-05-9	50	50.000000uM	GyrAB	others	2.69043	4.39559	#808080	0.2	0.5	screen4wk_screen5wk_tbda1_kabx2	kabx2
screen6:BRD-K10362825-001-05-9:50.000000uM	BRD-K10362825	BRD-K10362825-001-05-9	50	50.000000uM	GyrAB	others	3.07461	4.38684	#808080	0.2	0.5	screen6	tb_screen6
kabx2:BRD-K11196887-001-24-6:0.097500uM	BRD-K11196887	BRD-K11196887-001-24-6	0.0975	0.097500uM	GyrAB	others	-2.35151	-1.13372	#808080	0.2	0.5	screen4wk_screen5wk_tbda1_kabx2	kabx2
screen6:BRD-K11196887-001-24-6:0.097500uM	BRD-K11196887	BRD-K11196887-001-24-6	0.0975	0.097500uM	GyrAB	others	-0.463798	-2.42092	#808080	0.2	0.5	screen6	tb_screen6
screen5_wk:BRD-K11196887-001-24-6:0.097656uM	BRD-K11196887	BRD-K11196887-001-24-6	0.0976562	0.097656uM	GyrAB	others	-0.792275	0.797165	#808080	0.2	0.5	screen5_wk	screen5_wk
screen5_wk:BRD-K11196887-001-24-6:0.195312uM	BRD-K11196887	BRD-K11196887-001-24-6	0.195312	0.195312uM	GyrAB	others	2.15785	-0.0407428	#808080	0.2	0.5	screen5_wk	screen5_wk
kabx2:BRD-K11196887-001-24-6:0.195500uM	BRD-K11196887	BRD-K11196887-001-24-6	0.1955	0.195500uM	GyrAB	others	-2.17189	-1.36441	#808080	0.2	0.5	screen4wk_screen5wk_tbda1_kabx2	kabx2
screen6:BRD-K11196887-001-24-6:0.195500uM	BRD-K11196887	BRD-K11196887-001-24-6	0.1955	0.195500uM	GyrAB	others	-0.0530191	-3.01511	#808080	0.2	0.5	screen6	tb_screen6
kabx2:BRD-K11196887-001-24-6:0.390500uM	BRD-K11196887	BRD-K11196887-001-24-6	0.3905	0.390500uM	GyrAB	others	-2.08162	-1.14746	#808080	0.2	0.5	screen4wk_screen5wk_tbda1_kabx2	kabx2
screen6:BRD-K11196887-001-24-6:0.390500uM	BRD-K11196887	BRD-K11196887-001-24-6	0.3905	0.390500uM	GyrAB	others	0.583745	-3.04356	#808080	0.2	0.5	screen6	tb_screen6
screen5_wk:BRD-K11196887-001-24-6:0.390625uM	BRD-K11196887	BRD-K11196887-001-24-6	0.390625	0.390625uM	GyrAB	others	-0.435787	0.726196	#808080	0.2	0.5	screen5_wk	screen5_wk
kabx2:BRD-K11196887-001-24-6:0.781250uM	BRD-K11196887	BRD-K11196887-001-24-6	0.78125	0.781250uM	GyrAB	others	-3.14068	-1.1734	#808080	0.2	0.5	screen4wk_screen5wk_tbda1_kabx2	kabx2
screen5_wk:BRD-K11196887-001-24-6:0.781250uM	BRD-K11196887	BRD-K11196887-001-24-6	0.78125	0.781250uM	GyrAB	others	1.78725	0.113871	#808080	0.2	0.5	screen5_wk	screen5_wk
screen6:BRD-K11196887-001-24-6:0.781250uM	BRD-K11196887	BRD-K11196887-001-24-6	0.78125	0.781250uM	GyrAB	others	-0.02811	-3.27108	#808080	0.2	0.5	screen6	tb_screen6
kabx2:BRD-K11196887-001-24-6:1.562500uM	BRD-K11196887	BRD-K11196887-001-24-6	1.5625	1.562500uM	GyrAB	others	-2.06073	-1.33663	#808080	0.2	0.5	screen4wk_screen5wk_tbda1_kabx2	kabx2
screen5_wk:BRD-K11196887-001-24-6:1.562500uM	BRD-K11196887	BRD-K11196887-001-24-6	1.5625	1.562500uM	GyrAB	others	0.459231	0.258795	#808080	0.2	0.5	screen5_wk	screen5_wk
screen6:BRD-K11196887-001-24-6:1.562500uM	BRD-K11196887	BRD-K11196887-001-24-6	1.5625	1.562500uM	GyrAB	others	4.54708	-0.414144	#808080	0.2	0.5	screen6	tb_screen6
kabx2:BRD-K11196887-001-24-6:3.125000uM	BRD-K11196887	BRD-K11196887-001-24-6	3.125	3.125000uM	GyrAB	others	4.88153	-0.422645	#808080	0.2	0.5	screen4wk_screen5wk_tbda1_kabx2	kabx2
screen5_wk:BRD-K11196887-001-24-6:3.125000uM	BRD-K11196887	BRD-K11196887-001-24-6	3.125	3.125000uM	GyrAB	others	4.58825	-0.534355	#808080	0.2	0.5	screen5_wk	screen5_wk
screen6:BRD-K11196887-001-24-6:3.125000uM	BRD-K11196887	BRD-K11196887-001-24-6	3.125	3.125000uM	GyrAB	others	4.51124	-0.433634	#808080	0.2	0.5	screen6	tb_screen6
kabx2:BRD-K11196887-001-24-6:6.250000uM	BRD-K11196887	BRD-K11196887-001-24-6	6.25	6.250000uM	GyrAB	others	4.9504	-0.367377	#808080	0.2	0.5	screen4wk_screen5wk_tbda1_kabx2	kabx2
screen5_wk:BRD-K11196887-001-24-6:6.250000uM	BRD-K11196887	BRD-K11196887-001-24-6	6.25	6.250000uM	GyrAB	others	3.27631	4.42664	#808080	0.2	0.5	screen5_wk	screen5_wk
screen6:BRD-K11196887-001-24-6:6.250000uM	BRD-K11196887	BRD-K11196887-001-24-6	6.25	6.250000uM	GyrAB	others	3.33801	4.42025	#808080	0.2	0.5	screen6	tb_screen6
kabx2:BRD-K11196887-001-24-6:12.500000uM	BRD-K11196887	BRD-K11196887-001-24-6	12.5	12.500000uM	GyrAB	others	2.87654	4.46829	#808080	0.2	0.5	screen4wk_screen5wk_tbda1_kabx2	kabx2
screen5_wk:BRD-K11196887-001-24-6:12.500000uM	BRD-K11196887	BRD-K11196887-001-24-6	12.5	12.500000uM	GyrAB	others	2.58251	4.26616	#808080	0.2	0.5	screen5_wk	screen5_wk
screen6:BRD-K11196887-001-24-6:12.500000uM	BRD-K11196887	BRD-K11196887-001-24-6	12.5	12.500000uM	GyrAB	others	2.68987	4.35258	#808080	0.2	0.5	screen6	tb_screen6
kabx2:BRD-K11196887-001-24-6:25.000000uM	BRD-K11196887	BRD-K11196887-001-24-6	25	25.000000uM	GyrAB	others	2.13359	3.99743	#808080	0.2	0.5	screen4wk_screen5wk_tbda1_kabx2	kabx2
screen6:BRD-K11196887-001-24-6:25.000000uM	BRD-K11196887	BRD-K11196887-001-24-6	25	25.000000uM	GyrAB	others	2.36667	4.01512	#808080	0.2	0.5	screen6	tb_screen6
kabx2:BRD-K11196887-001-24-6:50.000000uM	BRD-K11196887	BRD-K11196887-001-24-6	50	50.000000uM	GyrAB	others	1.67759	3.77602	#808080	0.2	0.5	screen4wk_screen5wk_tbda1_kabx2	kabx2
screen6:BRD-K11196887-001-24-6:50.000000uM	BRD-K11196887	BRD-K11196887-001-24-6	50	50.000000uM	GyrAB	others	2.2351	1.63915	#808080	0.2	0.5	screen6	tb_screen6
kabx2:BRD-K14704277-001-25-9:0.097500uM	BRD-K14704277	BRD-K14704277-001-25-9	0.0975	0.097500uM	GyrAB	others	-2.82554	-1.03494	#808080	0.2	0.5	screen4wk_screen5wk_tbda1_kabx2	kabx2
screen6:BRD-K14704277-001-25-9:0.097500uM	BRD-K14704277	BRD-K14704277-001-25-9	0.0975	0.097500uM	GyrAB	others	-2.00029	-3.1692	#808080	0.2	0.5	screen6	tb_screen6
kabx2:BRD-K14704277-001-25-9:0.195500uM	BRD-K14704277	BRD-K14704277-001-25-9	0.1955	0.195500uM	GyrAB	others	-0.66755	0.121336	#808080	0.2	0.5	screen4wk_screen5wk_tbda1_kabx2	kabx2
screen6:BRD-K14704277-001-25-9:0.195500uM	BRD-K14704277	BRD-K14704277-001-25-9	0.1955	0.195500uM	GyrAB	others	-1.31353	-3.13948	#808080	0.2	0.5	screen6	tb_screen6
kabx2:BRD-K14704277-001-25-9:0.390500uM	BRD-K14704277	BRD-K14704277-001-25-9	0.3905	0.390500uM	GyrAB	others	2.10859	-0.226915	#808080	0.2	0.5	screen4wk_screen5wk_tbda1_kabx2	kabx2
screen6:BRD-K14704277-001-25-9:0.390500uM	BRD-K14704277	BRD-K14704277-001-25-9	0.3905	0.390500uM	GyrAB	others	-0.372264	-3.33371	#808080	0.2	0.5	screen6	tb_screen6
kabx2:BRD-K14704277-001-25-9:0.781250uM	BRD-K14704277	BRD-K14704277-001-25-9	0.78125	0.781250uM	GyrAB	others	2.06057	-0.124985	#808080	0.2	0.5	screen4wk_screen5wk_tbda1_kabx2	kabx2
screen6:BRD-K14704277-001-25-9:0.781250uM	BRD-K14704277	BRD-K14704277-001-25-9	0.78125	0.781250uM	GyrAB	others	-2.31329	-3.06992	#808080	0.2	0.5	screen6	tb_screen6
kabx2:BRD-K14704277-001-25-9:1.562500uM	BRD-K14704277	BRD-K14704277-001-25-9	1.5625	1.562500uM	GyrAB	others	-3.01484	-0.831055	#808080	0.2	0.5	screen4wk_screen5wk_tbda1_kabx2	kabx2
screen6:BRD-K14704277-001-25-9:1.562500uM	BRD-K14704277	BRD-K14704277-001-25-9	1.5625	1.562500uM	GyrAB	others	-2.35408	-3.14755	#808080	0.2	0.5	screen6	tb_screen6
kabx2:BRD-K14704277-001-25-9:3.125000uM	BRD-K14704277	BRD-K14704277-001-25-9	3.125	3.125000uM	GyrAB	others	-2.81101	-0.505218	#808080	0.2	0.5	screen4wk_screen5wk_tbda1_kabx2	kabx2
screen6:BRD-K14704277-001-25-9:3.125000uM	BRD-K14704277	BRD-K14704277-001-25-9	3.125	3.125000uM	GyrAB	others	-2.70148	-2.9181	#808080	0.2	0.5	screen6	tb_screen6
kabx2:BRD-K14704277-001-25-9:6.250000uM	BRD-K14704277	BRD-K14704277-001-25-9	6.25	6.250000uM	GyrAB	others	2.27834	-0.266147	#808080	0.2	0.5	screen4wk_screen5wk_tbda1_kabx2	kabx2
screen6:BRD-K14704277-001-25-9:6.250000uM	BRD-K14704277	BRD-K14704277-001-25-9	6.25	6.250000uM	GyrAB	others	-2.53686	-2.96305	#808080	0.2	0.5	screen6	tb_screen6
kabx2:BRD-K14704277-001-25-9:12.500000uM	BRD-K14704277	BRD-K14704277-001-25-9	12.5	12.500000uM	GyrAB	others	1.80834	-0.284885	#808080	0.2	0.5	screen4wk_screen5wk_tbda1_kabx2	kabx2
screen6:BRD-K14704277-001-25-9:12.500000uM	BRD-K14704277	BRD-K14704277-001-25-9	12.5	12.500000uM	GyrAB	others	-2.22533	-2.83234	#808080	0.2	0.5	screen6	tb_screen6
kabx2:BRD-K14704277-001-25-9:25.000000uM	BRD-K14704277	BRD-K14704277-001-25-9	25	25.000000uM	GyrAB	others	2.3639	-0.236903	#808080	0.2	0.5	screen4wk_screen5wk_tbda1_kabx2	kabx2
screen6:BRD-K14704277-001-25-9:25.000000uM	BRD-K14704277	BRD-K14704277-001-25-9	25	25.000000uM	GyrAB	others	-1.91143	-3.0165	#808080	0.2	0.5	screen6	tb_screen6
kabx2:BRD-K14704277-001-25-9:50.000000uM	BRD-K14704277	BRD-K14704277-001-25-9	50	50.000000uM	GyrAB	others	2.1758	-0.144806	#808080	0.2	0.5	screen4wk_screen5wk_tbda1_kabx2	kabx2
screen6:BRD-K14704277-001-25-9:50.000000uM	BRD-K14704277	BRD-K14704277-001-25-9	50	50.000000uM	GyrAB	others	0.241499	-2.25198	#808080	0.2	0.5	screen6	tb_screen6
kabx2:BRD-K28247815-001-01-3:0.097500uM	BRD-K28247815	BRD-K28247815-001-01-3	0.0975	0.097500uM	GyrAB	others	-0.577725	1.34185	#808080	0.2	0.5	screen4wk_screen5wk_tbda1_kabx2	kabx2
screen6:BRD-K28247815-001-01-3:0.097500uM	BRD-K28247815	BRD-K28247815-001-01-3	0.0975	0.097500uM	GyrAB	others	0.672766	-3.19895	#808080	0.2	0.5	screen6	tb_screen6
kabx2:BRD-K28247815-001-01-3:0.195500uM	BRD-K28247815	BRD-K28247815-001-01-3	0.1955	0.195500uM	GyrAB	others	-0.285915	-0.228503	#808080	0.2	0.5	screen4wk_screen5wk_tbda1_kabx2	kabx2
screen6:BRD-K28247815-001-01-3:0.195500uM	BRD-K28247815	BRD-K28247815-001-01-3	0.1955	0.195500uM	GyrAB	others	0.426627	-3.14713	#808080	0.2	0.5	screen6	tb_screen6
kabx2:BRD-K28247815-001-01-3:0.390500uM	BRD-K28247815	BRD-K28247815-001-01-3	0.3905	0.390500uM	GyrAB	others	-2.55178	-1.03081	#808080	0.2	0.5	screen4wk_screen5wk_tbda1_kabx2	kabx2
screen6:BRD-K28247815-001-01-3:0.390500uM	BRD-K28247815	BRD-K28247815-001-01-3	0.3905	0.390500uM	GyrAB	others	0.529777	-3.3384	#808080	0.2	0.5	screen6	tb_screen6
kabx2:BRD-K28247815-001-01-3:0.781250uM	BRD-K28247815	BRD-K28247815-001-01-3	0.78125	0.781250uM	GyrAB	others	-2.37455	-0.806145	#808080	0.2	0.5	screen4wk_screen5wk_tbda1_kabx2	kabx2
screen6:BRD-K28247815-001-01-3:0.781250uM	BRD-K28247815	BRD-K28247815-001-01-3	0.78125	0.781250uM	GyrAB	others	0.641754	-3.31424	#808080	0.2	0.5	screen6	tb_screen6
kabx2:BRD-K28247815-001-01-3:1.562500uM	BRD-K28247815	BRD-K28247815-001-01-3	1.5625	1.562500uM	GyrAB	others	-0.485692	-1.19851	#808080	0.2	0.5	screen4wk_screen5wk_tbda1_kabx2	kabx2
screen6:BRD-K28247815-001-01-3:1.562500uM	BRD-K28247815	BRD-K28247815-001-01-3	1.5625	1.562500uM	GyrAB	others	0.761451	-3.16629	#808080	0.2	0.5	screen6	tb_screen6
kabx2:BRD-K28247815-001-01-3:3.125000uM	BRD-K28247815	BRD-K28247815-001-01-3	3.125	3.125000uM	GyrAB	others	-1.37249	-0.253296	#808080	0.2	0.5	screen4wk_screen5wk_tbda1_kabx2	kabx2
screen6:BRD-K28247815-001-01-3:3.125000uM	BRD-K28247815	BRD-K28247815-001-01-3	3.125	3.125000uM	GyrAB	others	0.617204	-3.29772	#808080	0.2	0.5	screen6	tb_screen6
kabx2:BRD-K28247815-001-01-3:6.250000uM	BRD-K28247815	BRD-K28247815-001-01-3	6.25	6.250000uM	GyrAB	others	-1.10073	-0.29482	#808080	0.2	0.5	screen4wk_screen5wk_tbda1_kabx2	kabx2
screen6:BRD-K28247815-001-01-3:6.250000uM	BRD-K28247815	BRD-K28247815-001-01-3	6.25	6.250000uM	GyrAB	others	0.378669	-3.12667	#808080	0.2	0.5	screen6	tb_screen6
kabx2:BRD-K28247815-001-01-3:12.500000uM	BRD-K28247815	BRD-K28247815-001-01-3	12.5	12.500000uM	GyrAB	others	-1.69574	0.560515	#808080	0.2	0.5	screen4wk_screen5wk_tbda1_kabx2	kabx2
screen6:BRD-K28247815-001-01-3:12.500000uM	BRD-K28247815	BRD-K28247815-001-01-3	12.5	12.500000uM	GyrAB	others	0.84907	-3.13011	#808080	0.2	0.5	screen6	tb_screen6
kabx2:BRD-K28247815-001-01-3:25.000000uM	BRD-K28247815	BRD-K28247815-001-01-3	25	25.000000uM	GyrAB	others	3.70502	-0.922222	#808080	0.2	0.5	screen4wk_screen5wk_tbda1_kabx2	kabx2
screen6:BRD-K28247815-001-01-3:25.000000uM	BRD-K28247815	BRD-K28247815-001-01-3	25	25.000000uM	GyrAB	others	3.46878	-0.816779	#808080	0.2	0.5	screen6	tb_screen6
kabx2:BRD-K28247815-001-01-3:50.000000uM	BRD-K28247815	BRD-K28247815-001-01-3	50	50.000000uM	GyrAB	others	3.66605	-0.90075	#808080	0.2	0.5	screen4wk_screen5wk_tbda1_kabx2	kabx2
screen6:BRD-K28247815-001-01-3:50.000000uM	BRD-K28247815	BRD-K28247815-001-01-3	50	50.000000uM	GyrAB	others	3.58233	-0.755502	#808080	0.2	0.5	screen6	tb_screen6
kabx2:BRD-K32368635-001-01-9:0.097500uM	BRD-K32368635	BRD-K32368635-001-01-9	0.0975	0.097500uM	GyrAB	others	-2.81346	-0.612598	#808080	0.2	0.5	screen4wk_screen5wk_tbda1_kabx2	kabx2
screen6:BRD-K32368635-001-01-9:0.097500uM	BRD-K32368635	BRD-K32368635-001-01-9	0.0975	0.097500uM	GyrAB	others	2.79078	0.104421	#808080	0.2	0.5	screen6	tb_screen6
kabx2:BRD-K32368635-001-01-9:0.195500uM	BRD-K32368635	BRD-K32368635-001-01-9	0.1955	0.195500uM	GyrAB	others	-2.38777	-0.752171	#808080	0.2	0.5	screen4wk_screen5wk_tbda1_kabx2	kabx2
screen6:BRD-K32368635-001-01-9:0.195500uM	BRD-K32368635	BRD-K32368635-001-01-9	0.1955	0.195500uM	GyrAB	others	-2.83467	-2.4825	#808080	0.2	0.5	screen6	tb_screen6
kabx2:BRD-K32368635-001-01-9:0.390500uM	BRD-K32368635	BRD-K32368635-001-01-9	0.3905	0.390500uM	GyrAB	others	-2.7687	-1.3743	#808080	0.2	0.5	screen4wk_screen5wk_tbda1_kabx2	kabx2
screen6:BRD-K32368635-001-01-9:0.390500uM	BRD-K32368635	BRD-K32368635-001-01-9	0.3905	0.390500uM	GyrAB	others	-2.81378	-2.48332	#808080	0.2	0.5	screen6	tb_screen6
kabx2:BRD-K32368635-001-01-9:0.781250uM	BRD-K32368635	BRD-K32368635-001-01-9	0.78125	0.781250uM	GyrAB	others	-2.39564	-1.01508	#808080	0.2	0.5	screen4wk_screen5wk_tbda1_kabx2	kabx2
screen6:BRD-K32368635-001-01-9:0.781250uM	BRD-K32368635	BRD-K32368635-001-01-9	0.78125	0.781250uM	GyrAB	others	-2.74939	-2.5632	#808080	0.2	0.5	screen6	tb_screen6
kabx2:BRD-K32368635-001-01-9:1.562500uM	BRD-K32368635	BRD-K32368635-001-01-9	1.5625	1.562500uM	GyrAB	others	-1.65424	-0.17841	#808080	0.2	0.5	screen4wk_screen5wk_tbda1_kabx2	kabx2
screen6:BRD-K32368635-001-01-9:1.562500uM	BRD-K32368635	BRD-K32368635-001-01-9	1.5625	1.562500uM	GyrAB	others	-3.01054	-2.44477	#808080	0.2	0.5	screen6	tb_screen6
kabx2:BRD-K32368635-001-01-9:3.125000uM	BRD-K32368635	BRD-K32368635-001-01-9	3.125	3.125000uM	GyrAB	others	-2.49016	-0.170268	#808080	0.2	0.5	screen4wk_screen5wk_tbda1_kabx2	kabx2
screen6:BRD-K32368635-001-01-9:3.125000uM	BRD-K32368635	BRD-K32368635-001-01-9	3.125	3.125000uM	GyrAB	others	-2.57233	-2.53191	#808080	0.2	0.5	screen6	tb_screen6
kabx2:BRD-K32368635-001-01-9:6.250000uM	BRD-K32368635	BRD-K32368635-001-01-9	6.25	6.250000uM	GyrAB	others	4.48571	0.775933	#808080	0.2	0.5	screen4wk_screen5wk_tbda1_kabx2	kabx2
screen6:BRD-K32368635-001-01-9:6.250000uM	BRD-K32368635	BRD-K32368635-001-01-9	6.25	6.250000uM	GyrAB	others	-0.563138	-3.16259	#808080	0.2	0.5	screen6	tb_screen6
kabx2:BRD-K32368635-001-01-9:12.500000uM	BRD-K32368635	BRD-K32368635-001-01-9	12.5	12.500000uM	GyrAB	others	4.63287	0.888249	#808080	0.2	0.5	screen4wk_screen5wk_tbda1_kabx2	kabx2
screen6:BRD-K32368635-001-01-9:12.500000uM	BRD-K32368635	BRD-K32368635-001-01-9	12.5	12.500000uM	GyrAB	others	4.64011	1.04891	#808080	0.2	0.5	screen6	tb_screen6
kabx2:BRD-K32368635-001-01-9:25.000000uM	BRD-K32368635	BRD-K32368635-001-01-9	25	25.000000uM	GyrAB	others	0.561088	4.73785	#808080	0.2	0.5	screen4wk_screen5wk_tbda1_kabx2	kabx2
screen6:BRD-K32368635-001-01-9:25.000000uM	BRD-K32368635	BRD-K32368635-001-01-9	25	25.000000uM	GyrAB	others	-1.09784	5.01097	#808080	0.2	0.5	screen6	tb_screen6
kabx2:BRD-K32368635-001-01-9:50.000000uM	BRD-K32368635	BRD-K32368635-001-01-9	50	50.000000uM	GyrAB	others	0.368595	4.73655	#808080	0.2	0.5	screen4wk_screen5wk_tbda1_kabx2	kabx2
screen6:BRD-K32368635-001-01-9:50.000000uM	BRD-K32368635	BRD-K32368635-001-01-9	50	50.000000uM	GyrAB	others	-1.39054	5.3888	#808080	0.2	0.5	screen6	tb_screen6
kabx2:BRD-K37798499-001-28-0:0.097500uM	BRD-K37798499	BRD-K37798499-001-28-0	0.0975	0.097500uM	GyrAB	others	0.821119	0.614427	#808080	0.2	0.5	screen4wk_screen5wk_tbda1_kabx2	kabx2
screen6:BRD-K37798499-001-28-0:0.097500uM	BRD-K37798499	BRD-K37798499-001-28-0	0.0975	0.097500uM	GyrAB	others	-2.16423	-2.58833	#808080	0.2	0.5	screen6	tb_screen6
kabx2:BRD-K37798499-001-28-0:0.195500uM	BRD-K37798499	BRD-K37798499-001-28-0	0.1955	0.195500uM	GyrAB	others	0.780804	0.60731	#808080	0.2	0.5	screen4wk_screen5wk_tbda1_kabx2	kabx2
screen6:BRD-K37798499-001-28-0:0.195500uM	BRD-K37798499	BRD-K37798499-001-28-0	0.1955	0.195500uM	GyrAB	others	-2.90603	-2.51238	#808080	0.2	0.5	screen6	tb_screen6
kabx2:BRD-K37798499-001-28-0:0.390500uM	BRD-K37798499	BRD-K37798499-001-28-0	0.3905	0.390500uM	GyrAB	others	0.633583	0.219554	#808080	0.2	0.5	screen4wk_screen5wk_tbda1_kabx2	kabx2
screen6:BRD-K37798499-001-28-0:0.390500uM	BRD-K37798499	BRD-K37798499-001-28-0	0.3905	0.390500uM	GyrAB	others	-2.03246	-2.71549	#808080	0.2	0.5	screen6	tb_screen6
screen4wk:BRD-K37798499-001-16-5:0.390625uM	BRD-K37798499	BRD-K37798499-001-16-5	0.390625	0.390625uM	GyrAB	others	-1.21237	-1.35085	#808080	0.2	0.5	screen4wk_screen5wk_tbda1_kabx2	screen4wk
screen4wk:BRD-K37798499-001-16-5:0.781250uM	BRD-K37798499	BRD-K37798499-001-16-5	0.78125	0.781250uM	GyrAB	others	4.71244	-0.451952	#808080	0.2	0.5	screen4wk_screen5wk_tbda1_kabx2	screen4wk
kabx2:BRD-K37798499-001-28-0:0.781250uM	BRD-K37798499	BRD-K37798499-001-28-0	0.78125	0.781250uM	GyrAB	others	1.64972	0.176277	#808080	0.2	0.5	screen4wk_screen5wk_tbda1_kabx2	kabx2
screen6:BRD-K37798499-001-28-0:0.781250uM	BRD-K37798499	BRD-K37798499-001-28-0	0.78125	0.781250uM	GyrAB	others	-2.57343	-2.67568	#808080	0.2	0.5	screen6	tb_screen6
screen4wk:BRD-K37798499-001-16-5:1.562500uM	BRD-K37798499	BRD-K37798499-001-16-5	1.5625	1.562500uM	GyrAB	others	4.56146	-0.298543	#808080	0.2	0.5	screen4wk_screen5wk_tbda1_kabx2	screen4wk
kabx2:BRD-K37798499-001-28-0:1.562500uM	BRD-K37798499	BRD-K37798499-001-28-0	1.5625	1.562500uM	GyrAB	others	1.19376	0.364039	#808080	0.2	0.5	screen4wk_screen5wk_tbda1_kabx2	kabx2
screen6:BRD-K37798499-001-28-0:1.562500uM	BRD-K37798499	BRD-K37798499-001-28-0	1.5625	1.562500uM	GyrAB	others	-2.29841	-2.57544	#808080	0.2	0.5	screen6	tb_screen6
screen4wk:BRD-K37798499-001-16-5:3.125000uM	BRD-K37798499	BRD-K37798499-001-16-5	3.125	3.125000uM	GyrAB	others	4.48718	-0.192224	#808080	0.2	0.5	screen4wk_screen5wk_tbda1_kabx2	screen4wk
kabx2:BRD-K37798499-001-28-0:3.125000uM	BRD-K37798499	BRD-K37798499-001-28-0	3.125	3.125000uM	GyrAB	others	1.41815	0.361707	#808080	0.2	0.5	screen4wk_screen5wk_tbda1_kabx2	kabx2
screen6:BRD-K37798499-001-28-0:3.125000uM	BRD-K37798499	BRD-K37798499-001-28-0	3.125	3.125000uM	GyrAB	others	-3.53034	-1.68574	#808080	0.2	0.5	screen6	tb_screen6
screen4wk:BRD-K37798499-001-16-5:6.250000uM	BRD-K37798499	BRD-K37798499-001-16-5	6.25	6.250000uM	GyrAB	others	4.53329	-0.225799	#808080	0.2	0.5	screen4wk_screen5wk_tbda1_kabx2	screen4wk
kabx2:BRD-K37798499-001-28-0:6.250000uM	BRD-K37798499	BRD-K37798499-001-28-0	6.25	6.250000uM	GyrAB	others	4.49714	-0.203581	#808080	0.2	0.5	screen4wk_screen5wk_tbda1_kabx2	kabx2
screen6:BRD-K37798499-001-28-0:6.250000uM	BRD-K37798499	BRD-K37798499-001-28-0	6.25	6.250000uM	GyrAB	others	2.62596	-1.21848	#808080	0.2	0.5	screen6	tb_screen6
screen4wk:BRD-K37798499-001-16-5:12.500000uM	BRD-K37798499	BRD-K37798499-001-16-5	12.5	12.500000uM	GyrAB	others	4.241	-0.138863	#808080	0.2	0.5	screen4wk_screen5wk_tbda1_kabx2	screen4wk
kabx2:BRD-K37798499-001-28-0:12.500000uM	BRD-K37798499	BRD-K37798499-001-28-0	12.5	12.500000uM	GyrAB	others	4.63794	-0.135215	#808080	0.2	0.5	screen4wk_screen5wk_tbda1_kabx2	kabx2
screen6:BRD-K37798499-001-28-0:12.500000uM	BRD-K37798499	BRD-K37798499-001-28-0	12.5	12.500000uM	GyrAB	others	4.10901	-0.332561	#808080	0.2	0.5	screen6	tb_screen6
screen4wk:BRD-K37798499-001-16-5:25.000000uM	BRD-K37798499	BRD-K37798499-001-16-5	25	25.000000uM	GyrAB	others	3.23304	4.08128	#808080	0.2	0.5	screen4wk_screen5wk_tbda1_kabx2	screen4wk
kabx2:BRD-K37798499-001-28-0:25.000000uM	BRD-K37798499	BRD-K37798499-001-28-0	25	25.000000uM	GyrAB	others	4.52149	-0.0703234	#808080	0.2	0.5	screen4wk_screen5wk_tbda1_kabx2	kabx2
screen6:BRD-K37798499-001-28-0:25.000000uM	BRD-K37798499	BRD-K37798499-001-28-0	25	25.000000uM	GyrAB	others	4.32528	-0.154163	#808080	0.2	0.5	screen6	tb_screen6
screen4wk:BRD-K37798499-001-16-5:50.000000uM	BRD-K37798499	BRD-K37798499-001-16-5	50	50.000000uM	GyrAB	others	2.56963	3.88516	#808080	0.2	0.5	screen4wk_screen5wk_tbda1_kabx2	screen4wk
kabx2:BRD-K37798499-001-28-0:50.000000uM	BRD-K37798499	BRD-K37798499-001-28-0	50	50.000000uM	GyrAB	others	3.2984	4.18347	#808080	0.2	0.5	screen4wk_screen5wk_tbda1_kabx2	kabx2
screen6:BRD-K37798499-001-28-0:50.000000uM	BRD-K37798499	BRD-K37798499-001-28-0	50	50.000000uM	GyrAB	others	3.35247	4.19013	#808080	0.2	0.5	screen6	tb_screen6
kabx2:BRD-K45916615-001-03-0:0.097500uM	BRD-K45916615	BRD-K45916615-001-03-0	0.0975	0.097500uM	GyrAB	others	-2.56794	-1.10883	#808080	0.2	0.5	screen4wk_screen5wk_tbda1_kabx2	kabx2
screen6:BRD-K45916615-001-03-0:0.097500uM	BRD-K45916615	BRD-K45916615-001-03-0	0.0975	0.097500uM	GyrAB	others	-3.98209	-1.8901	#808080	0.2	0.5	screen6	tb_screen6
kabx2:BRD-K45916615-001-03-0:0.195500uM	BRD-K45916615	BRD-K45916615-001-03-0	0.1955	0.195500uM	GyrAB	others	-2.72813	-1.01299	#808080	0.2	0.5	screen4wk_screen5wk_tbda1_kabx2	kabx2
screen6:BRD-K45916615-001-03-0:0.195500uM	BRD-K45916615	BRD-K45916615-001-03-0	0.1955	0.195500uM	GyrAB	others	-3.84094	-1.591	#808080	0.2	0.5	screen6	tb_screen6
kabx2:BRD-K45916615-001-03-0:0.390500uM	BRD-K45916615	BRD-K45916615-001-03-0	0.3905	0.390500uM	GyrAB	others	-1.92965	-1.53274	#808080	0.2	0.5	screen4wk_screen5wk_tbda1_kabx2	kabx2
screen6:BRD-K45916615-001-03-0:0.390500uM	BRD-K45916615	BRD-K45916615-001-03-0	0.3905	0.390500uM	GyrAB	others	-3.98477	-1.86479	#808080	0.2	0.5	screen6	tb_screen6
kabx2:BRD-K45916615-001-03-0:0.781250uM	BRD-K45916615	BRD-K45916615-001-03-0	0.78125	0.781250uM	GyrAB	others	-2.1233	-1.24977	#808080	0.2	0.5	screen4wk_screen5wk_tbda1_kabx2	kabx2
screen6:BRD-K45916615-001-03-0:0.781250uM	BRD-K45916615	BRD-K45916615-001-03-0	0.78125	0.781250uM	GyrAB	others	-3.86387	-1.92658	#808080	0.2	0.5	screen6	tb_screen6
kabx2:BRD-K45916615-001-03-0:1.562500uM	BRD-K45916615	BRD-K45916615-001-03-0	1.5625	1.562500uM	GyrAB	others	4.87993	-0.393184	#808080	0.2	0.5	screen4wk_screen5wk_tbda1_kabx2	kabx2
screen6:BRD-K45916615-001-03-0:1.562500uM	BRD-K45916615	BRD-K45916615-001-03-0	1.5625	1.562500uM	GyrAB	others	4.56647	-0.443928	#808080	0.2	0.5	screen6	tb_screen6
kabx2:BRD-K45916615-001-03-0:3.125000uM	BRD-K45916615	BRD-K45916615-001-03-0	3.125	3.125000uM	GyrAB	others	4.97094	-0.106721	#808080	0.2	0.5	screen4wk_screen5wk_tbda1_kabx2	kabx2
screen6:BRD-K45916615-001-03-0:3.125000uM	BRD-K45916615	BRD-K45916615-001-03-0	3.125	3.125000uM	GyrAB	others	3.24663	4.42962	#808080	0.2	0.5	screen6	tb_screen6
kabx2:BRD-K45916615-001-03-0:6.250000uM	BRD-K45916615	BRD-K45916615-001-03-0	6.25	6.250000uM	GyrAB	others	2.74947	4.4331	#808080	0.2	0.5	screen4wk_screen5wk_tbda1_kabx2	kabx2
screen6:BRD-K45916615-001-03-0:6.250000uM	BRD-K45916615	BRD-K45916615-001-03-0	6.25	6.250000uM	GyrAB	others	2.70129	4.34614	#808080	0.2	0.5	screen6	tb_screen6
kabx2:BRD-K45916615-001-03-0:12.500000uM	BRD-K45916615	BRD-K45916615-001-03-0	12.5	12.500000uM	GyrAB	others	2.62055	4.34764	#808080	0.2	0.5	screen4wk_screen5wk_tbda1_kabx2	kabx2
screen6:BRD-K45916615-001-03-0:12.500000uM	BRD-K45916615	BRD-K45916615-001-03-0	12.5	12.500000uM	GyrAB	others	2.62765	4.34427	#808080	0.2	0.5	screen6	tb_screen6
kabx2:BRD-K45916615-001-03-0:25.000000uM	BRD-K45916615	BRD-K45916615-001-03-0	25	25.000000uM	GyrAB	others	2.55185	4.29217	#808080	0.2	0.5	screen4wk_screen5wk_tbda1_kabx2	kabx2
screen6:BRD-K45916615-001-03-0:25.000000uM	BRD-K45916615	BRD-K45916615-001-03-0	25	25.000000uM	GyrAB	others	2.58565	4.33723	#808080	0.2	0.5	screen6	tb_screen6
kabx2:BRD-K45916615-001-03-0:50.000000uM	BRD-K45916615	BRD-K45916615-001-03-0	50	50.000000uM	GyrAB	others	2.62504	4.41989	#808080	0.2	0.5	screen4wk_screen5wk_tbda1_kabx2	kabx2
screen6:BRD-K45916615-001-03-0:50.000000uM	BRD-K45916615	BRD-K45916615-001-03-0	50	50.000000uM	GyrAB	others	2.63913	4.36863	#808080	0.2	0.5	screen6	tb_screen6
kabx2:BRD-K47869605-001-33-8:0.097500uM	BRD-K47869605	BRD-K47869605-001-33-8	0.0975	0.097500uM	GyrAB	others	-2.64164	-0.6992	#808080	0.2	0.5	screen4wk_screen5wk_tbda1_kabx2	kabx2
screen6:BRD-K47869605-001-33-8:0.097500uM	BRD-K47869605	BRD-K47869605-001-33-8	0.0975	0.097500uM	GyrAB	others	-3.21718	-2.34007	#808080	0.2	0.5	screen6	tb_screen6
kabx2:BRD-K47869605-001-33-8:0.195500uM	BRD-K47869605	BRD-K47869605-001-33-8	0.1955	0.195500uM	GyrAB	others	-1.88253	-0.118418	#808080	0.2	0.5	screen4wk_screen5wk_tbda1_kabx2	kabx2
screen6:BRD-K47869605-001-33-8:0.195500uM	BRD-K47869605	BRD-K47869605-001-33-8	0.1955	0.195500uM	GyrAB	others	-2.62745	-2.3653	#808080	0.2	0.5	screen6	tb_screen6
kabx2:BRD-K47869605-001-33-8:0.390500uM	BRD-K47869605	BRD-K47869605-001-33-8	0.3905	0.390500uM	GyrAB	others	-2.41745	-0.855385	#808080	0.2	0.5	screen4wk_screen5wk_tbda1_kabx2	kabx2
screen6:BRD-K47869605-001-33-8:0.390500uM	BRD-K47869605	BRD-K47869605-001-33-8	0.3905	0.390500uM	GyrAB	others	-2.66891	-2.75974	#808080	0.2	0.5	screen6	tb_screen6
kabx2:BRD-K47869605-001-33-8:0.781250uM	BRD-K47869605	BRD-K47869605-001-33-8	0.78125	0.781250uM	GyrAB	others	-1.65305	-1.12989	#808080	0.2	0.5	screen4wk_screen5wk_tbda1_kabx2	kabx2
screen6:BRD-K47869605-001-33-8:0.781250uM	BRD-K47869605	BRD-K47869605-001-33-8	0.78125	0.781250uM	GyrAB	others	-2.85885	-2.81398	#808080	0.2	0.5	screen6	tb_screen6
kabx2:BRD-K47869605-001-33-8:1.562500uM	BRD-K47869605	BRD-K47869605-001-33-8	1.5625	1.562500uM	GyrAB	others	-2.36305	-0.792776	#808080	0.2	0.5	screen4wk_screen5wk_tbda1_kabx2	kabx2
screen6:BRD-K47869605-001-33-8:1.562500uM	BRD-K47869605	BRD-K47869605-001-33-8	1.5625	1.562500uM	GyrAB	others	-3.00614	-2.45859	#808080	0.2	0.5	screen6	tb_screen6
kabx2:BRD-K47869605-001-33-8:3.125000uM	BRD-K47869605	BRD-K47869605-001-33-8	3.125	3.125000uM	GyrAB	others	-1.84091	-0.206869	#808080	0.2	0.5	screen4wk_screen5wk_tbda1_kabx2	kabx2
screen6:BRD-K47869605-001-33-8:3.125000uM	BRD-K47869605	BRD-K47869605-001-33-8	3.125	3.125000uM	GyrAB	others	-2.90417	-2.49917	#808080	0.2	0.5	screen6	tb_screen6
kabx2:BRD-K47869605-001-33-8:6.250000uM	BRD-K47869605	BRD-K47869605-001-33-8	6.25	6.250000uM	GyrAB	others	0.718813	2.68564	#808080	0.2	0.5	screen4wk_screen5wk_tbda1_kabx2	kabx2
screen6:BRD-K47869605-001-33-8:6.250000uM	BRD-K47869605	BRD-K47869605-001-33-8	6.25	6.250000uM	GyrAB	others	-2.69784	-2.62425	#808080	0.2	0.5	screen6	tb_screen6
kabx2:BRD-K47869605-001-33-8:12.500000uM	BRD-K47869605	BRD-K47869605-001-33-8	12.5	12.500000uM	GyrAB	others	1.66651	-1.16903	#808080	0.2	0.5	screen4wk_screen5wk_tbda1_kabx2	kabx2
screen6:BRD-K47869605-001-33-8:12.500000uM	BRD-K47869605	BRD-K47869605-001-33-8	12.5	12.500000uM	GyrAB	others	-2.85497	-2.45542	#808080	0.2	0.5	screen6	tb_screen6
kabx2:BRD-K47869605-001-33-8:25.000000uM	BRD-K47869605	BRD-K47869605-001-33-8	25	25.000000uM	GyrAB	others	-2.45167	0.791002	#808080	0.2	0.5	screen4wk_screen5wk_tbda1_kabx2	kabx2
screen6:BRD-K47869605-001-33-8:25.000000uM	BRD-K47869605	BRD-K47869605-001-33-8	25	25.000000uM	GyrAB	others	-3.32412	-1.65794	#808080	0.2	0.5	screen6	tb_screen6
kabx2:BRD-K47869605-001-33-8:50.000000uM	BRD-K47869605	BRD-K47869605-001-33-8	50	50.000000uM	GyrAB	others	-1.61961	-1.06698	#808080	0.2	0.5	screen4wk_screen5wk_tbda1_kabx2	kabx2
screen6:BRD-K47869605-001-33-8:50.000000uM	BRD-K47869605	BRD-K47869605-001-33-8	50	50.000000uM	GyrAB	others	2.77133	0.064731	#808080	0.2	0.5	screen6	tb_screen6
kabx2:BRD-K47886988-001-23-0:0.097500uM	BRD-K47886988	BRD-K47886988-001-23-0	0.0975	0.097500uM	GyrAB	others	0.657523	0.185788	#808080	0.2	0.5	screen4wk_screen5wk_tbda1_kabx2	kabx2
screen6:BRD-K47886988-001-23-0:0.097500uM	BRD-K47886988	BRD-K47886988-001-23-0	0.0975	0.097500uM	GyrAB	others	0.714209	-0.990102	#808080	0.2	0.5	screen6	tb_screen6
kabx2:BRD-K47886988-001-23-0:0.195500uM	BRD-K47886988	BRD-K47886988-001-23-0	0.1955	0.195500uM	GyrAB	others	1.76425	-0.145459	#808080	0.2	0.5	screen4wk_screen5wk_tbda1_kabx2	kabx2
screen6:BRD-K47886988-001-23-0:0.195500uM	BRD-K47886988	BRD-K47886988-001-23-0	0.1955	0.195500uM	GyrAB	others	0.83373	-1.0546	#808080	0.2	0.5	screen6	tb_screen6
kabx2:BRD-K47886988-001-23-0:0.390500uM	BRD-K47886988	BRD-K47886988-001-23-0	0.3905	0.390500uM	GyrAB	others	0.0372183	-0.847575	#808080	0.2	0.5	screen4wk_screen5wk_tbda1_kabx2	kabx2
screen6:BRD-K47886988-001-23-0:0.390500uM	BRD-K47886988	BRD-K47886988-001-23-0	0.3905	0.390500uM	GyrAB	others	0.595753	-0.968016	#808080	0.2	0.5	screen6	tb_screen6
kabx2:BRD-K47886988-001-23-0:0.781250uM	BRD-K47886988	BRD-K47886988-001-23-0	0.78125	0.781250uM	GyrAB	others	0.181969	-0.200734	#808080	0.2	0.5	screen4wk_screen5wk_tbda1_kabx2	kabx2
screen6:BRD-K47886988-001-23-0:0.781250uM	BRD-K47886988	BRD-K47886988-001-23-0	0.78125	0.781250uM	GyrAB	others	0.636514	-1.0125	#808080	0.2	0.5	screen6	tb_screen6
kabx2:BRD-K47886988-001-23-0:1.562500uM	BRD-K47886988	BRD-K47886988-001-23-0	1.5625	1.562500uM	GyrAB	others	4.67607	-0.44561	#808080	0.2	0.5	screen4wk_screen5wk_tbda1_kabx2	kabx2
screen6:BRD-K47886988-001-23-0:1.562500uM	BRD-K47886988	BRD-K47886988-001-23-0	1.5625	1.562500uM	GyrAB	others	0.687402	-0.938238	#808080	0.2	0.5	screen6	tb_screen6
kabx2:BRD-K47886988-001-23-0:3.125000uM	BRD-K47886988	BRD-K47886988-001-23-0	3.125	3.125000uM	GyrAB	others	4.91753	-0.197423	#808080	0.2	0.5	screen4wk_screen5wk_tbda1_kabx2	kabx2
screen6:BRD-K47886988-001-23-0:3.125000uM	BRD-K47886988	BRD-K47886988-001-23-0	3.125	3.125000uM	GyrAB	others	0.749276	-0.893787	#808080	0.2	0.5	screen6	tb_screen6
kabx2:BRD-K47886988-001-23-0:6.250000uM	BRD-K47886988	BRD-K47886988-001-23-0	6.25	6.250000uM	GyrAB	others	2.89039	4.49297	#808080	0.2	0.5	screen4wk_screen5wk_tbda1_kabx2	kabx2
screen6:BRD-K47886988-001-23-0:6.250000uM	BRD-K47886988	BRD-K47886988-001-23-0	6.25	6.250000uM	GyrAB	others	0.677509	-0.98359	#808080	0.2	0.5	screen6	tb_screen6
kabx2:BRD-K47886988-001-23-0:12.500000uM	BRD-K47886988	BRD-K47886988-001-23-0	12.5	12.500000uM	GyrAB	others	0.180481	0.328735	#808080	0.2	0.5	screen4wk_screen5wk_tbda1_kabx2	kabx2
screen6:BRD-K47886988-001-23-0:12.500000uM	BRD-K47886988	BRD-K47886988-001-23-0	12.5	12.500000uM	GyrAB	others	0.670569	-0.897924	#808080	0.2	0.5	screen6	tb_screen6
kabx2:BRD-K47886988-001-23-0:25.000000uM	BRD-K47886988	BRD-K47886988-001-23-0	25	25.000000uM	GyrAB	others	-0.118214	0.774928	#808080	0.2	0.5	screen4wk_screen5wk_tbda1_kabx2	kabx2
screen6:BRD-K47886988-001-23-0:25.000000uM	BRD-K47886988	BRD-K47886988-001-23-0	25	25.000000uM	GyrAB	others	0.664941	-0.941203	#808080	0.2	0.5	screen6	tb_screen6
kabx2:BRD-K47886988-001-23-0:50.000000uM	BRD-K47886988	BRD-K47886988-001-23-0	50	50.000000uM	GyrAB	others	-3.44731	-1.76138	#808080	0.2	0.5	screen4wk_screen5wk_tbda1_kabx2	kabx2
screen6:BRD-K47886988-001-23-0:50.000000uM	BRD-K47886988	BRD-K47886988-001-23-0	50	50.000000uM	GyrAB	others	0.638032	-0.890248	#808080	0.2	0.5	screen6	tb_screen6
kabx2:BRD-K49841478-001-02-4:0.097500uM	BRD-K49841478	BRD-K49841478-001-02-4	0.0975	0.097500uM	GyrAB	others	-2.15042	-1.3278	#808080	0.2	0.5	screen4wk_screen5wk_tbda1_kabx2	kabx2
screen6:BRD-K49841478-001-02-4:0.097500uM	BRD-K49841478	BRD-K49841478-001-02-4	0.0975	0.097500uM	GyrAB	others	0.712506	-2.75915	#808080	0.2	0.5	screen6	tb_screen6
screen6:BRD-K49841478-001-02-4:0.195500uM	BRD-K49841478	BRD-K49841478-001-02-4	0.1955	0.195500uM	GyrAB	others	0.738004	-2.95786	#808080	0.2	0.5	screen6	tb_screen6
kabx2:BRD-K49841478-001-02-4:0.390500uM	BRD-K49841478	BRD-K49841478-001-02-4	0.3905	0.390500uM	GyrAB	others	-2.44295	-1.32377	#808080	0.2	0.5	screen4wk_screen5wk_tbda1_kabx2	kabx2
screen6:BRD-K49841478-001-02-4:0.390500uM	BRD-K49841478	BRD-K49841478-001-02-4	0.3905	0.390500uM	GyrAB	others	-0.841542	-3.331	#808080	0.2	0.5	screen6	tb_screen6
kabx2:BRD-K49841478-001-02-4:0.781250uM	BRD-K49841478	BRD-K49841478-001-02-4	0.78125	0.781250uM	GyrAB	others	-2.55803	-1.14079	#808080	0.2	0.5	screen4wk_screen5wk_tbda1_kabx2	kabx2
screen6:BRD-K49841478-001-02-4:0.781250uM	BRD-K49841478	BRD-K49841478-001-02-4	0.78125	0.781250uM	GyrAB	others	-1.03801	-3.23912	#808080	0.2	0.5	screen6	tb_screen6
kabx2:BRD-K49841478-001-02-4:1.562500uM	BRD-K49841478	BRD-K49841478-001-02-4	1.5625	1.562500uM	GyrAB	others	-2.46875	-1.5817	#808080	0.2	0.5	screen4wk_screen5wk_tbda1_kabx2	kabx2
screen6:BRD-K49841478-001-02-4:1.562500uM	BRD-K49841478	BRD-K49841478-001-02-4	1.5625	1.562500uM	GyrAB	others	-0.242964	-3.45896	#808080	0.2	0.5	screen6	tb_screen6
kabx2:BRD-K49841478-001-02-4:3.125000uM	BRD-K49841478	BRD-K49841478-001-02-4	3.125	3.125000uM	GyrAB	others	-2.73007	-0.900678	#808080	0.2	0.5	screen4wk_screen5wk_tbda1_kabx2	kabx2
screen6:BRD-K49841478-001-02-4:3.125000uM	BRD-K49841478	BRD-K49841478-001-02-4	3.125	3.125000uM	GyrAB	others	0.785456	-2.79343	#808080	0.2	0.5	screen6	tb_screen6
kabx2:BRD-K49841478-001-02-4:6.250000uM	BRD-K49841478	BRD-K49841478-001-02-4	6.25	6.250000uM	GyrAB	others	4.91438	-0.462576	#808080	0.2	0.5	screen4wk_screen5wk_tbda1_kabx2	kabx2
screen6:BRD-K49841478-001-02-4:6.250000uM	BRD-K49841478	BRD-K49841478-001-02-4	6.25	6.250000uM	GyrAB	others	4.54386	-0.447262	#808080	0.2	0.5	screen6	tb_screen6
kabx2:BRD-K49841478-001-02-4:12.500000uM	BRD-K49841478	BRD-K49841478-001-02-4	12.5	12.500000uM	GyrAB	others	4.91525	-0.380348	#808080	0.2	0.5	screen4wk_screen5wk_tbda1_kabx2	kabx2
screen6:BRD-K49841478-001-02-4:12.500000uM	BRD-K49841478	BRD-K49841478-001-02-4	12.5	12.500000uM	GyrAB	others	4.56763	-0.31901	#808080	0.2	0.5	screen6	tb_screen6
kabx2:BRD-K49841478-001-02-4:25.000000uM	BRD-K49841478	BRD-K49841478-001-02-4	25	25.000000uM	GyrAB	others	3.17659	4.40136	#808080	0.2	0.5	screen4wk_screen5wk_tbda1_kabx2	kabx2
screen6:BRD-K49841478-001-02-4:25.000000uM	BRD-K49841478	BRD-K49841478-001-02-4	25	25.000000uM	GyrAB	others	3.29174	4.35812	#808080	0.2	0.5	screen6	tb_screen6
kabx2:BRD-K49841478-001-02-4:50.000000uM	BRD-K49841478	BRD-K49841478-001-02-4	50	50.000000uM	GyrAB	others	3.30005	4.35474	#808080	0.2	0.5	screen4wk_screen5wk_tbda1_kabx2	kabx2
screen6:BRD-K49841478-001-02-4:50.000000uM	BRD-K49841478	BRD-K49841478-001-02-4	50	50.000000uM	GyrAB	others	3.36188	4.27913	#808080	0.2	0.5	screen6	tb_screen6
kabx2:BRD-K55034111-001-05-3:0.097500uM	BRD-K55034111	BRD-K55034111-001-05-3	0.0975	0.097500uM	GyrAB	others	2.16785	1.82601	#808080	0.2	0.5	screen4wk_screen5wk_tbda1_kabx2	kabx2
screen6:BRD-K55034111-001-05-3:0.097500uM	BRD-K55034111	BRD-K55034111-001-05-3	0.0975	0.097500uM	GyrAB	others	-3.81131	-1.81272	#808080	0.2	0.5	screen6	tb_screen6
kabx2:BRD-K55034111-001-05-3:0.195500uM	BRD-K55034111	BRD-K55034111-001-05-3	0.1955	0.195500uM	GyrAB	others	2.2496	2.00966	#808080	0.2	0.5	screen4wk_screen5wk_tbda1_kabx2	kabx2
screen6:BRD-K55034111-001-05-3:0.195500uM	BRD-K55034111	BRD-K55034111-001-05-3	0.1955	0.195500uM	GyrAB	others	-3.75725	-1.85792	#808080	0.2	0.5	screen6	tb_screen6
kabx2:BRD-K55034111-001-05-3:0.390500uM	BRD-K55034111	BRD-K55034111-001-05-3	0.3905	0.390500uM	GyrAB	others	2.29371	2.03658	#808080	0.2	0.5	screen4wk_screen5wk_tbda1_kabx2	kabx2
screen6:BRD-K55034111-001-05-3:0.390500uM	BRD-K55034111	BRD-K55034111-001-05-3	0.3905	0.390500uM	GyrAB	others	-4.02838	-1.86306	#808080	0.2	0.5	screen6	tb_screen6
kabx2:BRD-K55034111-001-05-3:0.781250uM	BRD-K55034111	BRD-K55034111-001-05-3	0.78125	0.781250uM	GyrAB	others	2.18081	1.78605	#808080	0.2	0.5	screen4wk_screen5wk_tbda1_kabx2	kabx2
screen6:BRD-K55034111-001-05-3:0.781250uM	BRD-K55034111	BRD-K55034111-001-05-3	0.78125	0.781250uM	GyrAB	others	-1.40408	-0.140373	#808080	0.2	0.5	screen6	tb_screen6
kabx2:BRD-K55034111-001-05-3:1.562500uM	BRD-K55034111	BRD-K55034111-001-05-3	1.5625	1.562500uM	GyrAB	others	2.27011	2.0072	#808080	0.2	0.5	screen4wk_screen5wk_tbda1_kabx2	kabx2
screen6:BRD-K55034111-001-05-3:1.562500uM	BRD-K55034111	BRD-K55034111-001-05-3	1.5625	1.562500uM	GyrAB	others	-3.97662	-1.6582	#808080	0.2	0.5	screen6	tb_screen6
kabx2:BRD-K55034111-001-05-3:3.125000uM	BRD-K55034111	BRD-K55034111-001-05-3	3.125	3.125000uM	GyrAB	others	4.83654	-0.375975	#808080	0.2	0.5	screen4wk_screen5wk_tbda1_kabx2	kabx2
screen6:BRD-K55034111-001-05-3:3.125000uM	BRD-K55034111	BRD-K55034111-001-05-3	3.125	3.125000uM	GyrAB	others	4.52229	-0.515513	#808080	0.2	0.5	screen6	tb_screen6
kabx2:BRD-K55034111-001-05-3:6.250000uM	BRD-K55034111	BRD-K55034111-001-05-3	6.25	6.250000uM	GyrAB	others	4.86	-0.393177	#808080	0.2	0.5	screen4wk_screen5wk_tbda1_kabx2	kabx2
screen6:BRD-K55034111-001-05-3:6.250000uM	BRD-K55034111	BRD-K55034111-001-05-3	6.25	6.250000uM	GyrAB	others	4.55441	-0.481485	#808080	0.2	0.5	screen6	tb_screen6
kabx2:BRD-K55034111-001-05-3:12.500000uM	BRD-K55034111	BRD-K55034111-001-05-3	12.5	12.500000uM	GyrAB	others	4.85269	-0.384173	#808080	0.2	0.5	screen4wk_screen5wk_tbda1_kabx2	kabx2
screen6:BRD-K55034111-001-05-3:12.500000uM	BRD-K55034111	BRD-K55034111-001-05-3	12.5	12.500000uM	GyrAB	others	3.39297	4.39662	#808080	0.2	0.5	screen6	tb_screen6
kabx2:BRD-K55034111-001-05-3:25.000000uM	BRD-K55034111	BRD-K55034111-001-05-3	25	25.000000uM	GyrAB	others	2.84842	4.4736	#808080	0.2	0.5	screen4wk_screen5wk_tbda1_kabx2	kabx2
screen6:BRD-K55034111-001-05-3:25.000000uM	BRD-K55034111	BRD-K55034111-001-05-3	25	25.000000uM	GyrAB	others	2.58261	4.28579	#808080	0.2	0.5	screen6	tb_screen6
kabx2:BRD-K55034111-001-05-3:50.000000uM	BRD-K55034111	BRD-K55034111-001-05-3	50	50.000000uM	GyrAB	others	2.52473	4.30254	#808080	0.2	0.5	screen4wk_screen5wk_tbda1_kabx2	kabx2
screen6:BRD-K55034111-001-05-3:50.000000uM	BRD-K55034111	BRD-K55034111-001-05-3	50	50.000000uM	GyrAB	others	2.39992	4.09949	#808080	0.2	0.5	screen6	tb_screen6
kabx2:BRD-K62374253-001-09-4:0.097500uM	BRD-K62374253	BRD-K62374253-001-09-4	0.0975	0.097500uM	GyrAB	others	-0.586252	0.643427	#808080	0.2	0.5	screen4wk_screen5wk_tbda1_kabx2	kabx2
screen6:BRD-K62374253-001-09-4:0.097500uM	BRD-K62374253	BRD-K62374253-001-09-4	0.0975	0.097500uM	GyrAB	others	1.6638	-1.37061	#808080	0.2	0.5	screen6	tb_screen6
kabx2:BRD-K62374253-001-09-4:0.195500uM	BRD-K62374253	BRD-K62374253-001-09-4	0.1955	0.195500uM	GyrAB	others	-0.131827	0.365476	#808080	0.2	0.5	screen4wk_screen5wk_tbda1_kabx2	kabx2
screen6:BRD-K62374253-001-09-4:0.195500uM	BRD-K62374253	BRD-K62374253-001-09-4	0.1955	0.195500uM	GyrAB	others	1.41041	-1.386	#808080	0.2	0.5	screen6	tb_screen6
kabx2:BRD-K62374253-001-09-4:0.390500uM	BRD-K62374253	BRD-K62374253-001-09-4	0.3905	0.390500uM	GyrAB	others	-0.472841	0.507816	#808080	0.2	0.5	screen4wk_screen5wk_tbda1_kabx2	kabx2
screen6:BRD-K62374253-001-09-4:0.390500uM	BRD-K62374253	BRD-K62374253-001-09-4	0.3905	0.390500uM	GyrAB	others	1.30016	-2.15096	#808080	0.2	0.5	screen6	tb_screen6
kabx2:BRD-K62374253-001-09-4:0.781250uM	BRD-K62374253	BRD-K62374253-001-09-4	0.78125	0.781250uM	GyrAB	others	-0.442436	0.681901	#808080	0.2	0.5	screen4wk_screen5wk_tbda1_kabx2	kabx2
screen6:BRD-K62374253-001-09-4:0.781250uM	BRD-K62374253	BRD-K62374253-001-09-4	0.78125	0.781250uM	GyrAB	others	1.43137	-1.38358	#808080	0.2	0.5	screen6	tb_screen6
kabx2:BRD-K62374253-001-09-4:1.562500uM	BRD-K62374253	BRD-K62374253-001-09-4	1.5625	1.562500uM	GyrAB	others	-0.301156	0.351217	#808080	0.2	0.5	screen4wk_screen5wk_tbda1_kabx2	kabx2
screen6:BRD-K62374253-001-09-4:1.562500uM	BRD-K62374253	BRD-K62374253-001-09-4	1.5625	1.562500uM	GyrAB	others	2.13037	-1.2151	#808080	0.2	0.5	screen6	tb_screen6
kabx2:BRD-K62374253-001-09-4:3.125000uM	BRD-K62374253	BRD-K62374253-001-09-4	3.125	3.125000uM	GyrAB	others	0.166195	0.100508	#808080	0.2	0.5	screen4wk_screen5wk_tbda1_kabx2	kabx2
screen6:BRD-K62374253-001-09-4:3.125000uM	BRD-K62374253	BRD-K62374253-001-09-4	3.125	3.125000uM	GyrAB	others	1.78943	-1.32064	#808080	0.2	0.5	screen6	tb_screen6
kabx2:BRD-K62374253-001-09-4:6.250000uM	BRD-K62374253	BRD-K62374253-001-09-4	6.25	6.250000uM	GyrAB	others	4.73447	-0.394756	#808080	0.2	0.5	screen4wk_screen5wk_tbda1_kabx2	kabx2
screen6:BRD-K62374253-001-09-4:6.250000uM	BRD-K62374253	BRD-K62374253-001-09-4	6.25	6.250000uM	GyrAB	others	2.70894	-0.984982	#808080	0.2	0.5	screen6	tb_screen6
kabx2:BRD-K62374253-001-09-4:12.500000uM	BRD-K62374253	BRD-K62374253-001-09-4	12.5	12.500000uM	GyrAB	others	4.99096	-0.0994527	#808080	0.2	0.5	screen4wk_screen5wk_tbda1_kabx2	kabx2
screen6:BRD-K62374253-001-09-4:12.500000uM	BRD-K62374253	BRD-K62374253-001-09-4	12.5	12.500000uM	GyrAB	others	3.33367	4.38582	#808080	0.2	0.5	screen6	tb_screen6
kabx2:BRD-K62374253-001-09-4:25.000000uM	BRD-K62374253	BRD-K62374253-001-09-4	25	25.000000uM	GyrAB	others	2.81171	4.44191	#808080	0.2	0.5	screen4wk_screen5wk_tbda1_kabx2	kabx2
screen6:BRD-K62374253-001-09-4:25.000000uM	BRD-K62374253	BRD-K62374253-001-09-4	25	25.000000uM	GyrAB	others	2.54751	4.15926	#808080	0.2	0.5	screen6	tb_screen6
kabx2:BRD-K62374253-001-09-4:50.000000uM	BRD-K62374253	BRD-K62374253-001-09-4	50	50.000000uM	GyrAB	others	2.61703	4.25178	#808080	0.2	0.5	screen4wk_screen5wk_tbda1_kabx2	kabx2
screen6:BRD-K62374253-001-09-4:50.000000uM	BRD-K62374253	BRD-K62374253-001-09-4	50	50.000000uM	GyrAB	others	1.54312	1.989	#808080	0.2	0.5	screen6	tb_screen6
kabx2:BRD-K66412701-001-08-8:0.097500uM	BRD-K66412701	BRD-K66412701-001-08-8	0.0975	0.097500uM	GyrAB	others	-3.1268	-0.0604425	#808080	0.2	0.5	screen4wk_screen5wk_tbda1_kabx2	kabx2
screen6:BRD-K66412701-001-08-8:0.097500uM	BRD-K66412701	BRD-K66412701-001-08-8	0.0975	0.097500uM	GyrAB	others	-2.27938	-2.95501	#808080	0.2	0.5	screen6	tb_screen6
kabx2:BRD-K66412701-001-08-8:0.195500uM	BRD-K66412701	BRD-K66412701-001-08-8	0.1955	0.195500uM	GyrAB	others	0.698857	-0.231336	#808080	0.2	0.5	screen4wk_screen5wk_tbda1_kabx2	kabx2
screen6:BRD-K66412701-001-08-8:0.195500uM	BRD-K66412701	BRD-K66412701-001-08-8	0.1955	0.195500uM	GyrAB	others	-2.45527	-2.85801	#808080	0.2	0.5	screen6	tb_screen6
kabx2:BRD-K66412701-001-08-8:0.390500uM	BRD-K66412701	BRD-K66412701-001-08-8	0.3905	0.390500uM	GyrAB	others	-3.01923	-0.209936	#808080	0.2	0.5	screen4wk_screen5wk_tbda1_kabx2	kabx2
screen6:BRD-K66412701-001-08-8:0.390500uM	BRD-K66412701	BRD-K66412701-001-08-8	0.3905	0.390500uM	GyrAB	others	-1.75021	-2.98322	#808080	0.2	0.5	screen6	tb_screen6
kabx2:BRD-K66412701-001-08-8:0.781250uM	BRD-K66412701	BRD-K66412701-001-08-8	0.78125	0.781250uM	GyrAB	others	1.14866	0.15469	#808080	0.2	0.5	screen4wk_screen5wk_tbda1_kabx2	kabx2
screen6:BRD-K66412701-001-08-8:0.781250uM	BRD-K66412701	BRD-K66412701-001-08-8	0.78125	0.781250uM	GyrAB	others	-2.15955	-3.02766	#808080	0.2	0.5	screen6	tb_screen6
kabx2:BRD-K66412701-001-08-8:1.562500uM	BRD-K66412701	BRD-K66412701-001-08-8	1.5625	1.562500uM	GyrAB	others	-3.6928	-1.09786	#808080	0.2	0.5	screen4wk_screen5wk_tbda1_kabx2	kabx2
screen6:BRD-K66412701-001-08-8:1.562500uM	BRD-K66412701	BRD-K66412701-001-08-8	1.5625	1.562500uM	GyrAB	others	-1.89698	-3.05926	#808080	0.2	0.5	screen6	tb_screen6
kabx2:BRD-K66412701-001-08-8:3.125000uM	BRD-K66412701	BRD-K66412701-001-08-8	3.125	3.125000uM	GyrAB	others	4.81179	-0.390858	#808080	0.2	0.5	screen4wk_screen5wk_tbda1_kabx2	kabx2
screen6:BRD-K66412701-001-08-8:3.125000uM	BRD-K66412701	BRD-K66412701-001-08-8	3.125	3.125000uM	GyrAB	others	4.63598	-0.432051	#808080	0.2	0.5	screen6	tb_screen6
kabx2:BRD-K66412701-001-08-8:6.250000uM	BRD-K66412701	BRD-K66412701-001-08-8	6.25	6.250000uM	GyrAB	others	3.31518	4.37655	#808080	0.2	0.5	screen4wk_screen5wk_tbda1_kabx2	kabx2
screen6:BRD-K66412701-001-08-8:6.250000uM	BRD-K66412701	BRD-K66412701-001-08-8	6.25	6.250000uM	GyrAB	others	3.35693	4.37302	#808080	0.2	0.5	screen6	tb_screen6
kabx2:BRD-K66412701-001-08-8:12.500000uM	BRD-K66412701	BRD-K66412701-001-08-8	12.5	12.500000uM	GyrAB	others	2.69313	4.39255	#808080	0.2	0.5	screen4wk_screen5wk_tbda1_kabx2	kabx2
screen6:BRD-K66412701-001-08-8:12.500000uM	BRD-K66412701	BRD-K66412701-001-08-8	12.5	12.500000uM	GyrAB	others	2.75515	4.35167	#808080	0.2	0.5	screen6	tb_screen6
kabx2:BRD-K66412701-001-08-8:25.000000uM	BRD-K66412701	BRD-K66412701-001-08-8	25	25.000000uM	GyrAB	others	1.76738	3.61495	#808080	0.2	0.5	screen4wk_screen5wk_tbda1_kabx2	kabx2
screen6:BRD-K66412701-001-08-8:25.000000uM	BRD-K66412701	BRD-K66412701-001-08-8	25	25.000000uM	GyrAB	others	1.45687	2.05545	#808080	0.2	0.5	screen6	tb_screen6
kabx2:BRD-K66412701-001-08-8:50.000000uM	BRD-K66412701	BRD-K66412701-001-08-8	50	50.000000uM	GyrAB	others	1.81225	3.67165	#808080	0.2	0.5	screen4wk_screen5wk_tbda1_kabx2	kabx2
screen6:BRD-K66412701-001-08-8:50.000000uM	BRD-K66412701	BRD-K66412701-001-08-8	50	50.000000uM	GyrAB	others	2.47003	4.29044	#808080	0.2	0.5	screen6	tb_screen6
kabx2:BRD-K66615216-003-16-3:0.097500uM	BRD-K66615216	BRD-K66615216-003-16-3	0.0975	0.097500uM	GyrAB	others	4.68803	-0.374897	#808080	0.2	0.5	screen4wk_screen5wk_tbda1_kabx2	kabx2
screen6:BRD-K66615216-003-16-3:0.097500uM	BRD-K66615216	BRD-K66615216-003-16-3	0.0975	0.097500uM	GyrAB	others	4.27062	-0.422181	#808080	0.2	0.5	screen6	tb_screen6
kabx2:BRD-K66615216-003-16-3:0.195500uM	BRD-K66615216	BRD-K66615216-003-16-3	0.1955	0.195500uM	GyrAB	others	4.76348	-0.371374	#808080	0.2	0.5	screen4wk_screen5wk_tbda1_kabx2	kabx2
screen6:BRD-K66615216-003-16-3:0.195500uM	BRD-K66615216	BRD-K66615216-003-16-3	0.1955	0.195500uM	GyrAB	others	4.51333	-0.169311	#808080	0.2	0.5	screen6	tb_screen6
kabx2:BRD-K66615216-003-16-3:0.390500uM	BRD-K66615216	BRD-K66615216-003-16-3	0.3905	0.390500uM	GyrAB	others	2.86354	4.44324	#808080	0.2	0.5	screen4wk_screen5wk_tbda1_kabx2	kabx2
screen6:BRD-K66615216-003-16-3:0.390500uM	BRD-K66615216	BRD-K66615216-003-16-3	0.3905	0.390500uM	GyrAB	others	2.99552	4.38257	#808080	0.2	0.5	screen6	tb_screen6
kabx2:BRD-K66615216-003-16-3:0.781250uM	BRD-K66615216	BRD-K66615216-003-16-3	0.78125	0.781250uM	GyrAB	others	1.94956	3.78975	#808080	0.2	0.5	screen4wk_screen5wk_tbda1_kabx2	kabx2
screen6:BRD-K66615216-003-16-3:0.781250uM	BRD-K66615216	BRD-K66615216-003-16-3	0.78125	0.781250uM	GyrAB	others	2.58022	4.24251	#808080	0.2	0.5	screen6	tb_screen6
kabx2:BRD-K66615216-003-16-3:1.562500uM	BRD-K66615216	BRD-K66615216-003-16-3	1.5625	1.562500uM	GyrAB	others	1.77915	3.56706	#808080	0.2	0.5	screen4wk_screen5wk_tbda1_kabx2	kabx2
screen6:BRD-K66615216-003-16-3:1.562500uM	BRD-K66615216	BRD-K66615216-003-16-3	1.5625	1.562500uM	GyrAB	others	1.87928	3.26672	#808080	0.2	0.5	screen6	tb_screen6
kabx2:BRD-K66615216-003-16-3:3.125000uM	BRD-K66615216	BRD-K66615216-003-16-3	3.125	3.125000uM	GyrAB	others	1.78348	3.64398	#808080	0.2	0.5	screen4wk_screen5wk_tbda1_kabx2	kabx2
screen6:BRD-K66615216-003-16-3:3.125000uM	BRD-K66615216	BRD-K66615216-003-16-3	3.125	3.125000uM	GyrAB	others	-2.01451	-2.46462	#808080	0.2	0.5	screen6	tb_screen6
kabx2:BRD-K66615216-003-16-3:6.250000uM	BRD-K66615216	BRD-K66615216-003-16-3	6.25	6.250000uM	GyrAB	others	1.72897	3.66672	#808080	0.2	0.5	screen4wk_screen5wk_tbda1_kabx2	kabx2
screen6:BRD-K66615216-003-16-3:6.250000uM	BRD-K66615216	BRD-K66615216-003-16-3	6.25	6.250000uM	GyrAB	others	-2.43666	4.22004	#808080	0.2	0.5	screen6	tb_screen6
kabx2:BRD-K66615216-003-16-3:12.500000uM	BRD-K66615216	BRD-K66615216-003-16-3	12.5	12.500000uM	GyrAB	others	1.78562	3.65954	#808080	0.2	0.5	screen4wk_screen5wk_tbda1_kabx2	kabx2
screen6:BRD-K66615216-003-16-3:12.500000uM	BRD-K66615216	BRD-K66615216-003-16-3	12.5	12.500000uM	GyrAB	others	-1.62421	1.7926	#808080	0.2	0.5	screen6	tb_screen6
kabx2:BRD-K66615216-003-16-3:25.000000uM	BRD-K66615216	BRD-K66615216-003-16-3	25	25.000000uM	GyrAB	others	1.75968	3.65188	#808080	0.2	0.5	screen4wk_screen5wk_tbda1_kabx2	kabx2
screen6:BRD-K66615216-003-16-3:25.000000uM	BRD-K66615216	BRD-K66615216-003-16-3	25	25.000000uM	GyrAB	others	0.896681	1.01311	#808080	0.2	0.5	screen6	tb_screen6
kabx2:BRD-K66615216-003-16-3:50.000000uM	BRD-K66615216	BRD-K66615216-003-16-3	50	50.000000uM	GyrAB	others	1.75611	3.61136	#808080	0.2	0.5	screen4wk_screen5wk_tbda1_kabx2	kabx2
screen6:BRD-K66615216-003-16-3:50.000000uM	BRD-K66615216	BRD-K66615216-003-16-3	50	50.000000uM	GyrAB	others	0.609535	1.09835	#808080	0.2	0.5	screen6	tb_screen6
kabx2:BRD-K71926323-001-16-1:0.097500uM	BRD-K71926323	BRD-K71926323-001-16-1	0.0975	0.097500uM	GyrAB	others	-2.04283	-0.706899	#808080	0.2	0.5	screen4wk_screen5wk_tbda1_kabx2	kabx2
screen6:BRD-K71926323-001-16-1:0.097500uM	BRD-K71926323	BRD-K71926323-001-16-1	0.0975	0.097500uM	GyrAB	others	-2.0016	-2.94707	#808080	0.2	0.5	screen6	tb_screen6
kabx2:BRD-K71926323-001-16-1:0.195500uM	BRD-K71926323	BRD-K71926323-001-16-1	0.1955	0.195500uM	GyrAB	others	1.02703	0.675406	#808080	0.2	0.5	screen4wk_screen5wk_tbda1_kabx2	kabx2
screen6:BRD-K71926323-001-16-1:0.195500uM	BRD-K71926323	BRD-K71926323-001-16-1	0.1955	0.195500uM	GyrAB	others	-1.96587	-2.74159	#808080	0.2	0.5	screen6	tb_screen6
kabx2:BRD-K71926323-001-16-1:0.390500uM	BRD-K71926323	BRD-K71926323-001-16-1	0.3905	0.390500uM	GyrAB	others	4.52586	-0.448903	#808080	0.2	0.5	screen4wk_screen5wk_tbda1_kabx2	kabx2
screen6:BRD-K71926323-001-16-1:0.390500uM	BRD-K71926323	BRD-K71926323-001-16-1	0.3905	0.390500uM	GyrAB	others	4.30002	-0.462451	#808080	0.2	0.5	screen6	tb_screen6
screen4wk:BRD-K71926323-001-11-2:0.390625uM	BRD-K71926323	BRD-K71926323-001-11-2	0.390625	0.390625uM	GyrAB	others	4.78596	-0.353615	#808080	0.2	0.5	screen4wk_screen5wk_tbda1_kabx2	screen4wk
screen4wk:BRD-K71926323-001-11-2:0.781250uM	BRD-K71926323	BRD-K71926323-001-11-2	0.78125	0.781250uM	GyrAB	others	4.83037	-0.393334	#808080	0.2	0.5	screen4wk_screen5wk_tbda1_kabx2	screen4wk
kabx2:BRD-K71926323-001-16-1:0.781250uM	BRD-K71926323	BRD-K71926323-001-16-1	0.78125	0.781250uM	GyrAB	others	4.76843	-0.337387	#808080	0.2	0.5	screen4wk_screen5wk_tbda1_kabx2	kabx2
screen6:BRD-K71926323-001-16-1:0.781250uM	BRD-K71926323	BRD-K71926323-001-16-1	0.78125	0.781250uM	GyrAB	others	4.56189	-0.283293	#808080	0.2	0.5	screen6	tb_screen6
screen4wk:BRD-K71926323-001-11-2:1.562500uM	BRD-K71926323	BRD-K71926323-001-11-2	1.5625	1.562500uM	GyrAB	others	4.97538	-0.125133	#808080	0.2	0.5	screen4wk_screen5wk_tbda1_kabx2	screen4wk
kabx2:BRD-K71926323-001-16-1:1.562500uM	BRD-K71926323	BRD-K71926323-001-16-1	1.5625	1.562500uM	GyrAB	others	2.93283	4.48382	#808080	0.2	0.5	screen4wk_screen5wk_tbda1_kabx2	kabx2
screen6:BRD-K71926323-001-16-1:1.562500uM	BRD-K71926323	BRD-K71926323-001-16-1	1.5625	1.562500uM	GyrAB	others	2.94859	4.42311	#808080	0.2	0.5	screen6	tb_screen6
screen4wk:BRD-K71926323-001-11-2:3.125000uM	BRD-K71926323	BRD-K71926323-001-11-2	3.125	3.125000uM	GyrAB	others	2.68134	4.3955	#808080	0.2	0.5	screen4wk_screen5wk_tbda1_kabx2	screen4wk
kabx2:BRD-K71926323-001-16-1:3.125000uM	BRD-K71926323	BRD-K71926323-001-16-1	3.125	3.125000uM	GyrAB	others	0.80537	0.836387	#808080	0.2	0.5	screen4wk_screen5wk_tbda1_kabx2	kabx2
screen6:BRD-K71926323-001-16-1:3.125000uM	BRD-K71926323	BRD-K71926323-001-16-1	3.125	3.125000uM	GyrAB	others	2.64385	4.37061	#808080	0.2	0.5	screen6	tb_screen6
screen4wk:BRD-K71926323-001-11-2:6.250000uM	BRD-K71926323	BRD-K71926323-001-11-2	6.25	6.250000uM	GyrAB	others	2.61711	4.40287	#808080	0.2	0.5	screen4wk_screen5wk_tbda1_kabx2	screen4wk
kabx2:BRD-K71926323-001-16-1:6.250000uM	BRD-K71926323	BRD-K71926323-001-16-1	6.25	6.250000uM	GyrAB	others	0.801584	0.665572	#808080	0.2	0.5	screen4wk_screen5wk_tbda1_kabx2	kabx2
screen6:BRD-K71926323-001-16-1:6.250000uM	BRD-K71926323	BRD-K71926323-001-16-1	6.25	6.250000uM	GyrAB	others	-0.603763	0.317132	#808080	0.2	0.5	screen6	tb_screen6
screen4wk:BRD-K71926323-001-11-2:12.500000uM	BRD-K71926323	BRD-K71926323-001-11-2	12.5	12.500000uM	GyrAB	others	2.63296	4.42477	#808080	0.2	0.5	screen4wk_screen5wk_tbda1_kabx2	screen4wk
kabx2:BRD-K71926323-001-16-1:12.500000uM	BRD-K71926323	BRD-K71926323-001-16-1	12.5	12.500000uM	GyrAB	others	0.305929	4.4214	#808080	0.2	0.5	screen4wk_screen5wk_tbda1_kabx2	kabx2
screen6:BRD-K71926323-001-16-1:12.500000uM	BRD-K71926323	BRD-K71926323-001-16-1	12.5	12.500000uM	GyrAB	others	-1.38711	-2.02511	#808080	0.2	0.5	screen6	tb_screen6
screen4wk:BRD-K71926323-001-11-2:25.000000uM	BRD-K71926323	BRD-K71926323-001-11-2	25	25.000000uM	GyrAB	others	0.235294	4.43889	#808080	0.2	0.5	screen4wk_screen5wk_tbda1_kabx2	screen4wk
kabx2:BRD-K71926323-001-16-1:25.000000uM	BRD-K71926323	BRD-K71926323-001-16-1	25	25.000000uM	GyrAB	others	0.840119	4.19007	#808080	0.2	0.5	screen4wk_screen5wk_tbda1_kabx2	kabx2
screen6:BRD-K71926323-001-16-1:25.000000uM	BRD-K71926323	BRD-K71926323-001-16-1	25	25.000000uM	GyrAB	others	0.803492	1.8872	#808080	0.2	0.5	screen6	tb_screen6
screen4wk:BRD-K71926323-001-11-2:50.000000uM	BRD-K71926323	BRD-K71926323-001-11-2	50	50.000000uM	GyrAB	others	0.189784	4.41859	#808080	0.2	0.5	screen4wk_screen5wk_tbda1_kabx2	screen4wk
kabx2:BRD-K71926323-001-16-1:50.000000uM	BRD-K71926323	BRD-K71926323-001-16-1	50	50.000000uM	GyrAB	others	0.436562	4.3588	#808080	0.2	0.5	screen4wk_screen5wk_tbda1_kabx2	kabx2
screen6:BRD-K71926323-001-16-1:50.000000uM	BRD-K71926323	BRD-K71926323-001-16-1	50	50.000000uM	GyrAB	others	-1.61165	-2.00789	#808080	0.2	0.5	screen6	tb_screen6
kabx2:BRD-K73923631-001-01-5:0.097500uM	BRD-K73923631	BRD-K73923631-001-01-5	0.0975	0.097500uM	GyrAB	others	2.3123	2.0797	#808080	0.2	0.5	screen4wk_screen5wk_tbda1_kabx2	kabx2
screen6:BRD-K73923631-001-01-5:0.097500uM	BRD-K73923631	BRD-K73923631-001-01-5	0.0975	0.097500uM	GyrAB	others	-3.90708	-1.80809	#808080	0.2	0.5	screen6	tb_screen6
kabx2:BRD-K73923631-001-01-5:0.195500uM	BRD-K73923631	BRD-K73923631-001-01-5	0.1955	0.195500uM	GyrAB	others	2.03508	1.90273	#808080	0.2	0.5	screen4wk_screen5wk_tbda1_kabx2	kabx2
screen6:BRD-K73923631-001-01-5:0.195500uM	BRD-K73923631	BRD-K73923631-001-01-5	0.1955	0.195500uM	GyrAB	others	-3.72519	-1.76349	#808080	0.2	0.5	screen6	tb_screen6
kabx2:BRD-K73923631-001-01-5:0.390500uM	BRD-K73923631	BRD-K73923631-001-01-5	0.3905	0.390500uM	GyrAB	others	2.41235	1.65113	#808080	0.2	0.5	screen4wk_screen5wk_tbda1_kabx2	kabx2
screen6:BRD-K73923631-001-01-5:0.390500uM	BRD-K73923631	BRD-K73923631-001-01-5	0.3905	0.390500uM	GyrAB	others	-4.02143	-1.70299	#808080	0.2	0.5	screen6	tb_screen6
kabx2:BRD-K73923631-001-01-5:0.781250uM	BRD-K73923631	BRD-K73923631-001-01-5	0.78125	0.781250uM	GyrAB	others	4.74993	-0.401661	#808080	0.2	0.5	screen4wk_screen5wk_tbda1_kabx2	kabx2
screen6:BRD-K73923631-001-01-5:0.781250uM	BRD-K73923631	BRD-K73923631-001-01-5	0.78125	0.781250uM	GyrAB	others	-3.96908	-2.06084	#808080	0.2	0.5	screen6	tb_screen6
kabx2:BRD-K73923631-001-01-5:1.562500uM	BRD-K73923631	BRD-K73923631-001-01-5	1.5625	1.562500uM	GyrAB	others	4.82714	-0.391115	#808080	0.2	0.5	screen4wk_screen5wk_tbda1_kabx2	kabx2
screen6:BRD-K73923631-001-01-5:1.562500uM	BRD-K73923631	BRD-K73923631-001-01-5	1.5625	1.562500uM	GyrAB	others	4.51786	-0.481903	#808080	0.2	0.5	screen6	tb_screen6
kabx2:BRD-K73923631-001-01-5:3.125000uM	BRD-K73923631	BRD-K73923631-001-01-5	3.125	3.125000uM	GyrAB	others	4.83719	-0.369808	#808080	0.2	0.5	screen4wk_screen5wk_tbda1_kabx2	kabx2
screen6:BRD-K73923631-001-01-5:3.125000uM	BRD-K73923631	BRD-K73923631-001-01-5	3.125	3.125000uM	GyrAB	others	4.60119	-0.245748	#808080	0.2	0.5	screen6	tb_screen6
kabx2:BRD-K73923631-001-01-5:6.250000uM	BRD-K73923631	BRD-K73923631-001-01-5	6.25	6.250000uM	GyrAB	others	3.03311	4.46467	#808080	0.2	0.5	screen4wk_screen5wk_tbda1_kabx2	kabx2
screen6:BRD-K73923631-001-01-5:6.250000uM	BRD-K73923631	BRD-K73923631-001-01-5	6.25	6.250000uM	GyrAB	others	3.07033	4.39271	#808080	0.2	0.5	screen6	tb_screen6
kabx2:BRD-K73923631-001-01-5:12.500000uM	BRD-K73923631	BRD-K73923631-001-01-5	12.5	12.500000uM	GyrAB	others	2.64755	4.36532	#808080	0.2	0.5	screen4wk_screen5wk_tbda1_kabx2	kabx2
screen6:BRD-K73923631-001-01-5:12.500000uM	BRD-K73923631	BRD-K73923631-001-01-5	12.5	12.500000uM	GyrAB	others	2.63592	4.30085	#808080	0.2	0.5	screen6	tb_screen6
kabx2:BRD-K73923631-001-01-5:25.000000uM	BRD-K73923631	BRD-K73923631-001-01-5	25	25.000000uM	GyrAB	others	2.32955	4.10563	#808080	0.2	0.5	screen4wk_screen5wk_tbda1_kabx2	kabx2
screen6:BRD-K73923631-001-01-5:25.000000uM	BRD-K73923631	BRD-K73923631-001-01-5	25	25.000000uM	GyrAB	others	2.56953	4.14028	#808080	0.2	0.5	screen6	tb_screen6
kabx2:BRD-K73923631-001-01-5:50.000000uM	BRD-K73923631	BRD-K73923631-001-01-5	50	50.000000uM	GyrAB	others	1.67295	3.74828	#808080	0.2	0.5	screen4wk_screen5wk_tbda1_kabx2	kabx2
screen6:BRD-K73923631-001-01-5:50.000000uM	BRD-K73923631	BRD-K73923631-001-01-5	50	50.000000uM	GyrAB	others	-2.80191	0.645979	#808080	0.2	0.5	screen6	tb_screen6
kabx2:BRD-K76534306-001-24-3:0.097500uM	BRD-K76534306	BRD-K76534306-001-24-3	0.0975	0.097500uM	GyrAB	others	-0.163059	0.411051	#808080	0.2	0.5	screen4wk_screen5wk_tbda1_kabx2	kabx2
screen6:BRD-K76534306-001-24-3:0.097500uM	BRD-K76534306	BRD-K76534306-001-24-3	0.0975	0.097500uM	GyrAB	others	1.29066	-1.26533	#808080	0.2	0.5	screen6	tb_screen6
kabx2:BRD-K76534306-001-24-3:0.195500uM	BRD-K76534306	BRD-K76534306-001-24-3	0.1955	0.195500uM	GyrAB	others	-0.160802	0.22607	#808080	0.2	0.5	screen4wk_screen5wk_tbda1_kabx2	kabx2
screen6:BRD-K76534306-001-24-3:0.195500uM	BRD-K76534306	BRD-K76534306-001-24-3	0.1955	0.195500uM	GyrAB	others	1.6217	-1.37072	#808080	0.2	0.5	screen6	tb_screen6
kabx2:BRD-K76534306-001-24-3:0.390500uM	BRD-K76534306	BRD-K76534306-001-24-3	0.3905	0.390500uM	GyrAB	others	4.79841	-0.42985	#808080	0.2	0.5	screen4wk_screen5wk_tbda1_kabx2	kabx2
screen6:BRD-K76534306-001-24-3:0.390500uM	BRD-K76534306	BRD-K76534306-001-24-3	0.3905	0.390500uM	GyrAB	others	1.92545	-1.18812	#808080	0.2	0.5	screen6	tb_screen6
kabx2:BRD-K76534306-001-24-3:0.781250uM	BRD-K76534306	BRD-K76534306-001-24-3	0.78125	0.781250uM	GyrAB	others	4.83461	-0.396427	#808080	0.2	0.5	screen4wk_screen5wk_tbda1_kabx2	kabx2
screen6:BRD-K76534306-001-24-3:0.781250uM	BRD-K76534306	BRD-K76534306-001-24-3	0.78125	0.781250uM	GyrAB	others	4.93026	-0.10571	#808080	0.2	0.5	screen6	tb_screen6
kabx2:BRD-K76534306-001-24-3:1.562500uM	BRD-K76534306	BRD-K76534306-001-24-3	1.5625	1.562500uM	GyrAB	others	2.85324	4.49332	#808080	0.2	0.5	screen4wk_screen5wk_tbda1_kabx2	kabx2
screen6:BRD-K76534306-001-24-3:1.562500uM	BRD-K76534306	BRD-K76534306-001-24-3	1.5625	1.562500uM	GyrAB	others	2.99006	4.42651	#808080	0.2	0.5	screen6	tb_screen6
kabx2:BRD-K76534306-001-24-3:3.125000uM	BRD-K76534306	BRD-K76534306-001-24-3	3.125	3.125000uM	GyrAB	others	2.44657	4.22045	#808080	0.2	0.5	screen4wk_screen5wk_tbda1_kabx2	kabx2
screen6:BRD-K76534306-001-24-3:3.125000uM	BRD-K76534306	BRD-K76534306-001-24-3	3.125	3.125000uM	GyrAB	others	1.51344	1.96976	#808080	0.2	0.5	screen6	tb_screen6
kabx2:BRD-K76534306-001-24-3:6.250000uM	BRD-K76534306	BRD-K76534306-001-24-3	6.25	6.250000uM	GyrAB	others	1.85225	3.66333	#808080	0.2	0.5	screen4wk_screen5wk_tbda1_kabx2	kabx2
screen6:BRD-K76534306-001-24-3:6.250000uM	BRD-K76534306	BRD-K76534306-001-24-3	6.25	6.250000uM	GyrAB	others	1.51275	1.94393	#808080	0.2	0.5	screen6	tb_screen6
kabx2:BRD-K76534306-001-24-3:12.500000uM	BRD-K76534306	BRD-K76534306-001-24-3	12.5	12.500000uM	GyrAB	others	1.78117	3.65839	#808080	0.2	0.5	screen4wk_screen5wk_tbda1_kabx2	kabx2
screen6:BRD-K76534306-001-24-3:12.500000uM	BRD-K76534306	BRD-K76534306-001-24-3	12.5	12.500000uM	GyrAB	others	1.41929	1.79804	#808080	0.2	0.5	screen6	tb_screen6
kabx2:BRD-K76534306-001-24-3:25.000000uM	BRD-K76534306	BRD-K76534306-001-24-3	25	25.000000uM	GyrAB	others	1.69232	3.67859	#808080	0.2	0.5	screen4wk_screen5wk_tbda1_kabx2	kabx2
screen6:BRD-K76534306-001-24-3:25.000000uM	BRD-K76534306	BRD-K76534306-001-24-3	25	25.000000uM	GyrAB	others	2.39049	-1.11782	#808080	0.2	0.5	screen6	tb_screen6
kabx2:BRD-K76534306-001-24-3:50.000000uM	BRD-K76534306	BRD-K76534306-001-24-3	50	50.000000uM	GyrAB	others	1.77581	3.63939	#808080	0.2	0.5	screen4wk_screen5wk_tbda1_kabx2	kabx2
screen6:BRD-K76534306-001-24-3:50.000000uM	BRD-K76534306	BRD-K76534306-001-24-3	50	50.000000uM	GyrAB	others	1.43393	1.45156	#808080	0.2	0.5	screen6	tb_screen6
kabx2:BRD-K77038618-066-01-8:0.097500uM	BRD-K77038618	BRD-K77038618-066-01-8	0.0975	0.097500uM	GyrAB	others	-3.19875	-0.113586	#808080	0.2	0.5	screen4wk_screen5wk_tbda1_kabx2	kabx2
screen6:BRD-K77038618-066-01-8:0.097500uM	BRD-K77038618	BRD-K77038618-066-01-8	0.0975	0.097500uM	GyrAB	others	-1.22801	-3.28793	#808080	0.2	0.5	screen6	tb_screen6
kabx2:BRD-K77038618-066-01-8:0.195500uM	BRD-K77038618	BRD-K77038618-066-01-8	0.1955	0.195500uM	GyrAB	others	4.67717	-0.291353	#808080	0.2	0.5	screen4wk_screen5wk_tbda1_kabx2	kabx2
screen6:BRD-K77038618-066-01-8:0.195500uM	BRD-K77038618	BRD-K77038618-066-01-8	0.1955	0.195500uM	GyrAB	others	4.22468	-0.340257	#808080	0.2	0.5	screen6	tb_screen6
kabx2:BRD-K77038618-066-01-8:0.390500uM	BRD-K77038618	BRD-K77038618-066-01-8	0.3905	0.390500uM	GyrAB	others	4.80896	-0.317414	#808080	0.2	0.5	screen4wk_screen5wk_tbda1_kabx2	kabx2
screen6:BRD-K77038618-066-01-8:0.390500uM	BRD-K77038618	BRD-K77038618-066-01-8	0.3905	0.390500uM	GyrAB	others	4.51326	-0.198605	#808080	0.2	0.5	screen6	tb_screen6
kabx2:BRD-K77038618-066-01-8:0.781250uM	BRD-K77038618	BRD-K77038618-066-01-8	0.78125	0.781250uM	GyrAB	others	3.15999	4.36275	#808080	0.2	0.5	screen4wk_screen5wk_tbda1_kabx2	kabx2
screen6:BRD-K77038618-066-01-8:0.781250uM	BRD-K77038618	BRD-K77038618-066-01-8	0.78125	0.781250uM	GyrAB	others	3.29761	4.35144	#808080	0.2	0.5	screen6	tb_screen6
kabx2:BRD-K77038618-066-01-8:1.562500uM	BRD-K77038618	BRD-K77038618-066-01-8	1.5625	1.562500uM	GyrAB	others	2.44901	4.23635	#808080	0.2	0.5	screen4wk_screen5wk_tbda1_kabx2	kabx2
screen6:BRD-K77038618-066-01-8:1.562500uM	BRD-K77038618	BRD-K77038618-066-01-8	1.5625	1.562500uM	GyrAB	others	2.98699	4.37327	#808080	0.2	0.5	screen6	tb_screen6
kabx2:BRD-K77038618-066-01-8:3.125000uM	BRD-K77038618	BRD-K77038618-066-01-8	3.125	3.125000uM	GyrAB	others	2.52574	4.31213	#808080	0.2	0.5	screen4wk_screen5wk_tbda1_kabx2	kabx2
screen6:BRD-K77038618-066-01-8:3.125000uM	BRD-K77038618	BRD-K77038618-066-01-8	3.125	3.125000uM	GyrAB	others	2.69007	4.31651	#808080	0.2	0.5	screen6	tb_screen6
kabx2:BRD-K77038618-066-01-8:6.250000uM	BRD-K77038618	BRD-K77038618-066-01-8	6.25	6.250000uM	GyrAB	others	1.73598	3.65306	#808080	0.2	0.5	screen4wk_screen5wk_tbda1_kabx2	kabx2
screen6:BRD-K77038618-066-01-8:6.250000uM	BRD-K77038618	BRD-K77038618-066-01-8	6.25	6.250000uM	GyrAB	others	2.33907	4.00672	#808080	0.2	0.5	screen6	tb_screen6
kabx2:BRD-K77038618-066-01-8:12.500000uM	BRD-K77038618	BRD-K77038618-066-01-8	12.5	12.500000uM	GyrAB	others	1.81269	3.64413	#808080	0.2	0.5	screen4wk_screen5wk_tbda1_kabx2	kabx2
screen6:BRD-K77038618-066-01-8:12.500000uM	BRD-K77038618	BRD-K77038618-066-01-8	12.5	12.500000uM	GyrAB	others	1.85047	3.21019	#808080	0.2	0.5	screen6	tb_screen6
kabx2:BRD-K77038618-066-01-8:25.000000uM	BRD-K77038618	BRD-K77038618-066-01-8	25	25.000000uM	GyrAB	others	1.74975	3.6378	#808080	0.2	0.5	screen4wk_screen5wk_tbda1_kabx2	kabx2
screen6:BRD-K77038618-066-01-8:25.000000uM	BRD-K77038618	BRD-K77038618-066-01-8	25	25.000000uM	GyrAB	others	-1.9393	3.78276	#808080	0.2	0.5	screen6	tb_screen6
kabx2:BRD-K77038618-066-01-8:50.000000uM	BRD-K77038618	BRD-K77038618-066-01-8	50	50.000000uM	GyrAB	others	1.79255	3.64408	#808080	0.2	0.5	screen4wk_screen5wk_tbda1_kabx2	kabx2
screen6:BRD-K77038618-066-01-8:50.000000uM	BRD-K77038618	BRD-K77038618-066-01-8	50	50.000000uM	GyrAB	others	-2.03772	4.76786	#808080	0.2	0.5	screen6	tb_screen6
kabx2:BRD-K78113049-001-19-6:0.097500uM	BRD-K78113049	BRD-K78113049-001-19-6	0.0975	0.097500uM	GyrAB	others	0.350522	1.01866	#808080	0.2	0.5	screen4wk_screen5wk_tbda1_kabx2	kabx2
screen6:BRD-K78113049-001-19-6:0.097500uM	BRD-K78113049	BRD-K78113049-001-19-6	0.0975	0.097500uM	GyrAB	others	0.23603	-3.09467	#808080	0.2	0.5	screen6	tb_screen6
kabx2:BRD-K78113049-001-19-6:0.195500uM	BRD-K78113049	BRD-K78113049-001-19-6	0.1955	0.195500uM	GyrAB	others	0.365649	1.0132	#808080	0.2	0.5	screen4wk_screen5wk_tbda1_kabx2	kabx2
screen6:BRD-K78113049-001-19-6:0.195500uM	BRD-K78113049	BRD-K78113049-001-19-6	0.1955	0.195500uM	GyrAB	others	-1.44647	-3.2013	#808080	0.2	0.5	screen6	tb_screen6
kabx2:BRD-K78113049-001-19-6:0.390500uM	BRD-K78113049	BRD-K78113049-001-19-6	0.3905	0.390500uM	GyrAB	others	0.499709	0.930425	#808080	0.2	0.5	screen4wk_screen5wk_tbda1_kabx2	kabx2
screen6:BRD-K78113049-001-19-6:0.390500uM	BRD-K78113049	BRD-K78113049-001-19-6	0.3905	0.390500uM	GyrAB	others	-0.838104	-3.28579	#808080	0.2	0.5	screen6	tb_screen6
kabx2:BRD-K78113049-001-19-6:0.781250uM	BRD-K78113049	BRD-K78113049-001-19-6	0.78125	0.781250uM	GyrAB	others	0.419979	0.978386	#808080	0.2	0.5	screen4wk_screen5wk_tbda1_kabx2	kabx2
screen6:BRD-K78113049-001-19-6:0.781250uM	BRD-K78113049	BRD-K78113049-001-19-6	0.78125	0.781250uM	GyrAB	others	-0.260686	-3.49319	#808080	0.2	0.5	screen6	tb_screen6
kabx2:BRD-K78113049-001-19-6:1.562500uM	BRD-K78113049	BRD-K78113049-001-19-6	1.5625	1.562500uM	GyrAB	others	0.458567	0.993559	#808080	0.2	0.5	screen4wk_screen5wk_tbda1_kabx2	kabx2
screen6:BRD-K78113049-001-19-6:1.562500uM	BRD-K78113049	BRD-K78113049-001-19-6	1.5625	1.562500uM	GyrAB	others	-1.89635	-3.11008	#808080	0.2	0.5	screen6	tb_screen6
kabx2:BRD-K78113049-001-19-6:3.125000uM	BRD-K78113049	BRD-K78113049-001-19-6	3.125	3.125000uM	GyrAB	others	0.605751	0.851161	#808080	0.2	0.5	screen4wk_screen5wk_tbda1_kabx2	kabx2
screen6:BRD-K78113049-001-19-6:3.125000uM	BRD-K78113049	BRD-K78113049-001-19-6	3.125	3.125000uM	GyrAB	others	-1.64415	-3.18313	#808080	0.2	0.5	screen6	tb_screen6
kabx2:BRD-K78113049-001-19-6:6.250000uM	BRD-K78113049	BRD-K78113049-001-19-6	6.25	6.250000uM	GyrAB	others	0.404879	0.999073	#808080	0.2	0.5	screen4wk_screen5wk_tbda1_kabx2	kabx2
screen6:BRD-K78113049-001-19-6:6.250000uM	BRD-K78113049	BRD-K78113049-001-19-6	6.25	6.250000uM	GyrAB	others	4.56691	-0.429355	#808080	0.2	0.5	screen6	tb_screen6
kabx2:BRD-K78113049-001-19-6:12.500000uM	BRD-K78113049	BRD-K78113049-001-19-6	12.5	12.500000uM	GyrAB	others	4.80193	-0.39052	#808080	0.2	0.5	screen4wk_screen5wk_tbda1_kabx2	kabx2
screen6:BRD-K78113049-001-19-6:12.500000uM	BRD-K78113049	BRD-K78113049-001-19-6	12.5	12.500000uM	GyrAB	others	4.59468	-0.398813	#808080	0.2	0.5	screen6	tb_screen6
kabx2:BRD-K78113049-001-19-6:25.000000uM	BRD-K78113049	BRD-K78113049-001-19-6	25	25.000000uM	GyrAB	others	4.96087	-0.10743	#808080	0.2	0.5	screen4wk_screen5wk_tbda1_kabx2	kabx2
screen6:BRD-K78113049-001-19-6:25.000000uM	BRD-K78113049	BRD-K78113049-001-19-6	25	25.000000uM	GyrAB	others	3.32315	4.41858	#808080	0.2	0.5	screen6	tb_screen6
kabx2:BRD-K78113049-001-19-6:50.000000uM	BRD-K78113049	BRD-K78113049-001-19-6	50	50.000000uM	GyrAB	others	3.20629	4.43955	#808080	0.2	0.5	screen4wk_screen5wk_tbda1_kabx2	kabx2
screen6:BRD-K78113049-001-19-6:50.000000uM	BRD-K78113049	BRD-K78113049-001-19-6	50	50.000000uM	GyrAB	others	3.20296	4.48221	#808080	0.2	0.5	screen6	tb_screen6
kabx2:BRD-K85307935-001-05-1:0.097500uM	BRD-K85307935	BRD-K85307935-001-05-1	0.0975	0.097500uM	GyrAB	others	-2.04375	-0.644019	#808080	0.2	0.5	screen4wk_screen5wk_tbda1_kabx2	kabx2
screen6:BRD-K85307935-001-05-1:0.097500uM	BRD-K85307935	BRD-K85307935-001-05-1	0.0975	0.097500uM	GyrAB	others	-0.168045	-3.4922	#808080	0.2	0.5	screen6	tb_screen6
kabx2:BRD-K85307935-001-05-1:0.195500uM	BRD-K85307935	BRD-K85307935-001-05-1	0.1955	0.195500uM	GyrAB	others	-2.03943	-0.55461	#808080	0.2	0.5	screen4wk_screen5wk_tbda1_kabx2	kabx2
screen6:BRD-K85307935-001-05-1:0.195500uM	BRD-K85307935	BRD-K85307935-001-05-1	0.1955	0.195500uM	GyrAB	others	0.0249561	-3.24276	#808080	0.2	0.5	screen6	tb_screen6
kabx2:BRD-K85307935-001-05-1:0.390500uM	BRD-K85307935	BRD-K85307935-001-05-1	0.3905	0.390500uM	GyrAB	others	-1.93909	-0.246268	#808080	0.2	0.5	screen4wk_screen5wk_tbda1_kabx2	kabx2
screen6:BRD-K85307935-001-05-1:0.390500uM	BRD-K85307935	BRD-K85307935-001-05-1	0.3905	0.390500uM	GyrAB	others	2.22751	-1.63404	#808080	0.2	0.5	screen6	tb_screen6
kabx2:BRD-K85307935-001-05-1:0.781250uM	BRD-K85307935	BRD-K85307935-001-05-1	0.78125	0.781250uM	GyrAB	others	-0.432053	3.55871	#808080	0.2	0.5	screen4wk_screen5wk_tbda1_kabx2	kabx2
screen6:BRD-K85307935-001-05-1:0.781250uM	BRD-K85307935	BRD-K85307935-001-05-1	0.78125	0.781250uM	GyrAB	others	3.64752	-0.181625	#808080	0.2	0.5	screen6	tb_screen6
kabx2:BRD-K85307935-001-05-1:1.562500uM	BRD-K85307935	BRD-K85307935-001-05-1	1.5625	1.562500uM	GyrAB	others	3.77122	-0.158425	#808080	0.2	0.5	screen4wk_screen5wk_tbda1_kabx2	kabx2
screen6:BRD-K85307935-001-05-1:1.562500uM	BRD-K85307935	BRD-K85307935-001-05-1	1.5625	1.562500uM	GyrAB	others	3.50387	-0.144803	#808080	0.2	0.5	screen6	tb_screen6
kabx2:BRD-K85307935-001-05-1:3.125000uM	BRD-K85307935	BRD-K85307935-001-05-1	3.125	3.125000uM	GyrAB	others	3.81053	-0.08182	#808080	0.2	0.5	screen4wk_screen5wk_tbda1_kabx2	kabx2
screen6:BRD-K85307935-001-05-1:3.125000uM	BRD-K85307935	BRD-K85307935-001-05-1	3.125	3.125000uM	GyrAB	others	3.67943	-0.0785861	#808080	0.2	0.5	screen6	tb_screen6
kabx2:BRD-K85307935-001-05-1:6.250000uM	BRD-K85307935	BRD-K85307935-001-05-1	6.25	6.250000uM	GyrAB	others	3.40548	4.07523	#808080	0.2	0.5	screen4wk_screen5wk_tbda1_kabx2	kabx2
screen6:BRD-K85307935-001-05-1:6.250000uM	BRD-K85307935	BRD-K85307935-001-05-1	6.25	6.250000uM	GyrAB	others	3.41464	4.06372	#808080	0.2	0.5	screen6	tb_screen6
kabx2:BRD-K85307935-001-05-1:12.500000uM	BRD-K85307935	BRD-K85307935-001-05-1	12.5	12.500000uM	GyrAB	others	0.438256	4.5546	#808080	0.2	0.5	screen4wk_screen5wk_tbda1_kabx2	kabx2
screen6:BRD-K85307935-001-05-1:12.500000uM	BRD-K85307935	BRD-K85307935-001-05-1	12.5	12.500000uM	GyrAB	others	3.34995	4.38007	#808080	0.2	0.5	screen6	tb_screen6
kabx2:BRD-K85307935-001-05-1:25.000000uM	BRD-K85307935	BRD-K85307935-001-05-1	25	25.000000uM	GyrAB	others	0.117787	4.6015	#808080	0.2	0.5	screen4wk_screen5wk_tbda1_kabx2	kabx2
screen6:BRD-K85307935-001-05-1:25.000000uM	BRD-K85307935	BRD-K85307935-001-05-1	25	25.000000uM	GyrAB	others	-2.76348	3.69611	#808080	0.2	0.5	screen6	tb_screen6
kabx2:BRD-K85307935-001-05-1:50.000000uM	BRD-K85307935	BRD-K85307935-001-05-1	50	50.000000uM	GyrAB	others	0.115504	4.50053	#808080	0.2	0.5	screen4wk_screen5wk_tbda1_kabx2	kabx2
screen6:BRD-K85307935-001-05-1:50.000000uM	BRD-K85307935	BRD-K85307935-001-05-1	50	50.000000uM	GyrAB	others	-2.50799	3.93973	#808080	0.2	0.5	screen6	tb_screen6
kabx2:BRD-K90991629-001-01-5:0.097500uM	BRD-K90991629	BRD-K90991629-001-01-5	0.0975	0.097500uM	GyrAB	others	4.65823	-0.0362836	#808080	0.2	0.5	screen4wk_screen5wk_tbda1_kabx2	kabx2
screen6:BRD-K90991629-001-01-5:0.097500uM	BRD-K90991629	BRD-K90991629-001-01-5	0.0975	0.097500uM	GyrAB	others	4.49967	-0.141455	#808080	0.2	0.5	screen6	tb_screen6
kabx2:BRD-K90991629-001-01-5:0.195500uM	BRD-K90991629	BRD-K90991629-001-01-5	0.1955	0.195500uM	GyrAB	others	3.16524	4.35683	#808080	0.2	0.5	screen4wk_screen5wk_tbda1_kabx2	kabx2
screen6:BRD-K90991629-001-01-5:0.195500uM	BRD-K90991629	BRD-K90991629-001-01-5	0.1955	0.195500uM	GyrAB	others	3.35815	4.25423	#808080	0.2	0.5	screen6	tb_screen6
kabx2:BRD-K90991629-001-01-5:0.390500uM	BRD-K90991629	BRD-K90991629-001-01-5	0.3905	0.390500uM	GyrAB	others	2.75773	4.41874	#808080	0.2	0.5	screen4wk_screen5wk_tbda1_kabx2	kabx2
screen6:BRD-K90991629-001-01-5:0.390500uM	BRD-K90991629	BRD-K90991629-001-01-5	0.3905	0.390500uM	GyrAB	others	3.2335	4.39751	#808080	0.2	0.5	screen6	tb_screen6
kabx2:BRD-K90991629-001-01-5:0.781250uM	BRD-K90991629	BRD-K90991629-001-01-5	0.78125	0.781250uM	GyrAB	others	2.53498	4.36548	#808080	0.2	0.5	screen4wk_screen5wk_tbda1_kabx2	kabx2
screen6:BRD-K90991629-001-01-5:0.781250uM	BRD-K90991629	BRD-K90991629-001-01-5	0.78125	0.781250uM	GyrAB	others	3.11886	4.37085	#808080	0.2	0.5	screen6	tb_screen6
kabx2:BRD-K90991629-001-01-5:1.562500uM	BRD-K90991629	BRD-K90991629-001-01-5	1.5625	1.562500uM	GyrAB	others	1.81552	3.71708	#808080	0.2	0.5	screen4wk_screen5wk_tbda1_kabx2	kabx2
screen6:BRD-K90991629-001-01-5:1.562500uM	BRD-K90991629	BRD-K90991629-001-01-5	1.5625	1.562500uM	GyrAB	others	2.83494	4.35014	#808080	0.2	0.5	screen6	tb_screen6
kabx2:BRD-K90991629-001-01-5:3.125000uM	BRD-K90991629	BRD-K90991629-001-01-5	3.125	3.125000uM	GyrAB	others	1.77606	3.6983	#808080	0.2	0.5	screen4wk_screen5wk_tbda1_kabx2	kabx2
screen6:BRD-K90991629-001-01-5:3.125000uM	BRD-K90991629	BRD-K90991629-001-01-5	3.125	3.125000uM	GyrAB	others	2.42702	4.11669	#808080	0.2	0.5	screen6	tb_screen6
kabx2:BRD-K90991629-001-01-5:6.250000uM	BRD-K90991629	BRD-K90991629-001-01-5	6.25	6.250000uM	GyrAB	others	1.75094	3.62464	#808080	0.2	0.5	screen4wk_screen5wk_tbda1_kabx2	kabx2
screen6:BRD-K90991629-001-01-5:6.250000uM	BRD-K90991629	BRD-K90991629-001-01-5	6.25	6.250000uM	GyrAB	others	1.35216	1.90126	#808080	0.2	0.5	screen6	tb_screen6
kabx2:BRD-K90991629-001-01-5:12.500000uM	BRD-K90991629	BRD-K90991629-001-01-5	12.5	12.500000uM	GyrAB	others	1.70585	3.63283	#808080	0.2	0.5	screen4wk_screen5wk_tbda1_kabx2	kabx2
screen6:BRD-K90991629-001-01-5:12.500000uM	BRD-K90991629	BRD-K90991629-001-01-5	12.5	12.500000uM	GyrAB	others	0.794365	0.948819	#808080	0.2	0.5	screen6	tb_screen6
kabx2:BRD-K90991629-001-01-5:25.000000uM	BRD-K90991629	BRD-K90991629-001-01-5	25	25.000000uM	GyrAB	others	1.779	3.61561	#808080	0.2	0.5	screen4wk_screen5wk_tbda1_kabx2	kabx2
screen6:BRD-K90991629-001-01-5:25.000000uM	BRD-K90991629	BRD-K90991629-001-01-5	25	25.000000uM	GyrAB	others	0.194017	0.63665	#808080	0.2	0.5	screen6	tb_screen6
kabx2:BRD-K90991629-001-01-5:50.000000uM	BRD-K90991629	BRD-K90991629-001-01-5	50	50.000000uM	GyrAB	others	1.75828	3.65181	#808080	0.2	0.5	screen4wk_screen5wk_tbda1_kabx2	kabx2
screen6:BRD-K90991629-001-01-5:50.000000uM	BRD-K90991629	BRD-K90991629-001-01-5	50	50.000000uM	GyrAB	others	0.776991	1.32954	#808080	0.2	0.5	screen6	tb_screen6
kabx2:BRD-K98384930-001-01-9:0.097500uM	BRD-K98384930	BRD-K98384930-001-01-9	0.0975	0.097500uM	GyrAB	others	-1.75161	-0.679813	#808080	0.2	0.5	screen4wk_screen5wk_tbda1_kabx2	kabx2
screen6:BRD-K98384930-001-01-9:0.097500uM	BRD-K98384930	BRD-K98384930-001-01-9	0.0975	0.097500uM	GyrAB	others	1.12921	-2.44405	#808080	0.2	0.5	screen6	tb_screen6
kabx2:BRD-K98384930-001-01-9:0.195500uM	BRD-K98384930	BRD-K98384930-001-01-9	0.1955	0.195500uM	GyrAB	others	-1.90513	-0.767947	#808080	0.2	0.5	screen4wk_screen5wk_tbda1_kabx2	kabx2
screen6:BRD-K98384930-001-01-9:0.195500uM	BRD-K98384930	BRD-K98384930-001-01-9	0.1955	0.195500uM	GyrAB	others	1.28082	-2.37774	#808080	0.2	0.5	screen6	tb_screen6
kabx2:BRD-K98384930-001-01-9:0.390500uM	BRD-K98384930	BRD-K98384930-001-01-9	0.3905	0.390500uM	GyrAB	others	4.78455	-0.394245	#808080	0.2	0.5	screen4wk_screen5wk_tbda1_kabx2	kabx2
screen6:BRD-K98384930-001-01-9:0.390500uM	BRD-K98384930	BRD-K98384930-001-01-9	0.3905	0.390500uM	GyrAB	others	1.71768	-2.01209	#808080	0.2	0.5	screen6	tb_screen6
kabx2:BRD-K98384930-001-01-9:0.781250uM	BRD-K98384930	BRD-K98384930-001-01-9	0.78125	0.781250uM	GyrAB	others	4.8408	-0.384768	#808080	0.2	0.5	screen4wk_screen5wk_tbda1_kabx2	kabx2
screen6:BRD-K98384930-001-01-9:0.781250uM	BRD-K98384930	BRD-K98384930-001-01-9	0.78125	0.781250uM	GyrAB	others	1.82209	-1.62522	#808080	0.2	0.5	screen6	tb_screen6
kabx2:BRD-K98384930-001-01-9:1.562500uM	BRD-K98384930	BRD-K98384930-001-01-9	1.5625	1.562500uM	GyrAB	others	4.80343	-0.34006	#808080	0.2	0.5	screen4wk_screen5wk_tbda1_kabx2	kabx2
screen6:BRD-K98384930-001-01-9:1.562500uM	BRD-K98384930	BRD-K98384930-001-01-9	1.5625	1.562500uM	GyrAB	others	4.12507	-0.296953	#808080	0.2	0.5	screen6	tb_screen6
kabx2:BRD-K98384930-001-01-9:3.125000uM	BRD-K98384930	BRD-K98384930-001-01-9	3.125	3.125000uM	GyrAB	others	4.57514	-0.0313968	#808080	0.2	0.5	screen4wk_screen5wk_tbda1_kabx2	kabx2
screen6:BRD-K98384930-001-01-9:3.125000uM	BRD-K98384930	BRD-K98384930-001-01-9	3.125	3.125000uM	GyrAB	others	4.4362	-0.0725118	#808080	0.2	0.5	screen6	tb_screen6
kabx2:BRD-K98384930-001-01-9:6.250000uM	BRD-K98384930	BRD-K98384930-001-01-9	6.25	6.250000uM	GyrAB	others	3.29943	4.27085	#808080	0.2	0.5	screen4wk_screen5wk_tbda1_kabx2	kabx2
screen6:BRD-K98384930-001-01-9:6.250000uM	BRD-K98384930	BRD-K98384930-001-01-9	6.25	6.250000uM	GyrAB	others	3.3862	4.26754	#808080	0.2	0.5	screen6	tb_screen6
kabx2:BRD-K98384930-001-01-9:12.500000uM	BRD-K98384930	BRD-K98384930-001-01-9	12.5	12.500000uM	GyrAB	others	3.13146	4.38007	#808080	0.2	0.5	screen4wk_screen5wk_tbda1_kabx2	kabx2
screen6:BRD-K98384930-001-01-9:12.500000uM	BRD-K98384930	BRD-K98384930-001-01-9	12.5	12.500000uM	GyrAB	others	3.37669	4.29284	#808080	0.2	0.5	screen6	tb_screen6
kabx2:BRD-K98384930-001-01-9:25.000000uM	BRD-K98384930	BRD-K98384930-001-01-9	25	25.000000uM	GyrAB	others	3.17515	4.37892	#808080	0.2	0.5	screen4wk_screen5wk_tbda1_kabx2	kabx2
screen6:BRD-K98384930-001-01-9:25.000000uM	BRD-K98384930	BRD-K98384930-001-01-9	25	25.000000uM	GyrAB	others	3.28608	4.35684	#808080	0.2	0.5	screen6	tb_screen6
kabx2:BRD-K98384930-001-01-9:50.000000uM	BRD-K98384930	BRD-K98384930-001-01-9	50	50.000000uM	GyrAB	others	3.0543	4.38487	#808080	0.2	0.5	screen4wk_screen5wk_tbda1_kabx2	kabx2
screen6:BRD-K98384930-001-01-9:50.000000uM	BRD-K98384930	BRD-K98384930-001-01-9	50	50.000000uM	GyrAB	others	3.33738	4.3589	#808080	0.2	0.5	screen6	tb_screen6
kabx2:BRD-K04548931-003-17-3:0.097500uM	BRD-K04548931	BRD-K04548931-003-17-3	0.0975	0.097500uM	GyrAB|DnaG	others	-1.90234	-1.29933	#808080	0.2	0.5	screen4wk_screen5wk_tbda1_kabx2	kabx2
screen6:BRD-K04548931-003-17-3:0.097500uM	BRD-K04548931	BRD-K04548931-003-17-3	0.0975	0.097500uM	GyrAB|DnaG	others	-0.149109	-3.36088	#808080	0.2	0.5	screen6	tb_screen6
screen5_wk:BRD-K04548931-003-17-3:0.097656uM	BRD-K04548931	BRD-K04548931-003-17-3	0.0976562	0.097656uM	GyrAB|DnaG	others	-0.514487	0.757181	#808080	0.2	0.5	screen5_wk	screen5_wk
screen5_wk:BRD-K04548931-003-17-3:0.195312uM	BRD-K04548931	BRD-K04548931-003-17-3	0.195312	0.195312uM	GyrAB|DnaG	others	-0.652059	0.759079	#808080	0.2	0.5	screen5_wk	screen5_wk
kabx2:BRD-K04548931-003-17-3:0.195500uM	BRD-K04548931	BRD-K04548931-003-17-3	0.1955	0.195500uM	GyrAB|DnaG	others	-2.15795	-1.29727	#808080	0.2	0.5	screen4wk_screen5wk_tbda1_kabx2	kabx2
screen6:BRD-K04548931-003-17-3:0.195500uM	BRD-K04548931	BRD-K04548931-003-17-3	0.1955	0.195500uM	GyrAB|DnaG	others	-0.235065	-3.14974	#808080	0.2	0.5	screen6	tb_screen6
kabx2:BRD-K04548931-003-17-3:0.390500uM	BRD-K04548931	BRD-K04548931-003-17-3	0.3905	0.390500uM	GyrAB|DnaG	others	-2.03772	-1.41782	#808080	0.2	0.5	screen4wk_screen5wk_tbda1_kabx2	kabx2
screen6:BRD-K04548931-003-17-3:0.390500uM	BRD-K04548931	BRD-K04548931-003-17-3	0.3905	0.390500uM	GyrAB|DnaG	others	0.830764	-2.83192	#808080	0.2	0.5	screen6	tb_screen6
screen5_wk:BRD-K04548931-003-17-3:0.390625uM	BRD-K04548931	BRD-K04548931-003-17-3	0.390625	0.390625uM	GyrAB|DnaG	others	-0.428769	0.715726	#808080	0.2	0.5	screen5_wk	screen5_wk
kabx2:BRD-K04548931-003-17-3:0.781250uM	BRD-K04548931	BRD-K04548931-003-17-3	0.78125	0.781250uM	GyrAB|DnaG	others	-2.40091	-1.23147	#808080	0.2	0.5	screen4wk_screen5wk_tbda1_kabx2	kabx2
screen5_wk:BRD-K04548931-003-17-3:0.781250uM	BRD-K04548931	BRD-K04548931-003-17-3	0.78125	0.781250uM	GyrAB|DnaG	others	-0.891415	0.710676	#808080	0.2	0.5	screen5_wk	screen5_wk
screen6:BRD-K04548931-003-17-3:0.781250uM	BRD-K04548931	BRD-K04548931-003-17-3	0.78125	0.781250uM	GyrAB|DnaG	others	0.493622	-3.12071	#808080	0.2	0.5	screen6	tb_screen6
kabx2:BRD-K04548931-003-17-3:1.562500uM	BRD-K04548931	BRD-K04548931-003-17-3	1.5625	1.562500uM	GyrAB|DnaG	others	4.35408	-1.00473	#808080	0.2	0.5	screen4wk_screen5wk_tbda1_kabx2	kabx2
screen5_wk:BRD-K04548931-003-17-3:1.562500uM	BRD-K04548931	BRD-K04548931-003-17-3	1.5625	1.562500uM	GyrAB|DnaG	others	4.37725	-1.09467	#808080	0.2	0.5	screen5_wk	screen5_wk
screen6:BRD-K04548931-003-17-3:1.562500uM	BRD-K04548931	BRD-K04548931-003-17-3	1.5625	1.562500uM	GyrAB|DnaG	others	4.40884	-1.05453	#808080	0.2	0.5	screen6	tb_screen6
kabx2:BRD-K04548931-003-17-3:3.125000uM	BRD-K04548931	BRD-K04548931-003-17-3	3.125	3.125000uM	GyrAB|DnaG	others	4.35161	-1.03616	#808080	0.2	0.5	screen4wk_screen5wk_tbda1_kabx2	kabx2
screen5_wk:BRD-K04548931-003-17-3:3.125000uM	BRD-K04548931	BRD-K04548931-003-17-3	3.125	3.125000uM	GyrAB|DnaG	others	4.40225	-1.07807	#808080	0.2	0.5	screen5_wk	screen5_wk
screen6:BRD-K04548931-003-17-3:3.125000uM	BRD-K04548931	BRD-K04548931-003-17-3	3.125	3.125000uM	GyrAB|DnaG	others	4.43347	-1.09631	#808080	0.2	0.5	screen6	tb_screen6
kabx2:BRD-K04548931-003-17-3:6.250000uM	BRD-K04548931	BRD-K04548931-003-17-3	6.25	6.250000uM	GyrAB|DnaG	others	4.36147	-1.02775	#808080	0.2	0.5	screen4wk_screen5wk_tbda1_kabx2	kabx2
screen5_wk:BRD-K04548931-003-17-3:6.250000uM	BRD-K04548931	BRD-K04548931-003-17-3	6.25	6.250000uM	GyrAB|DnaG	others	4.38737	-1.11188	#808080	0.2	0.5	screen5_wk	screen5_wk
screen6:BRD-K04548931-003-17-3:6.250000uM	BRD-K04548931	BRD-K04548931-003-17-3	6.25	6.250000uM	GyrAB|DnaG	others	4.48727	-1.14818	#808080	0.2	0.5	screen6	tb_screen6
kabx2:BRD-K04548931-003-17-3:12.500000uM	BRD-K04548931	BRD-K04548931-003-17-3	12.5	12.500000uM	GyrAB|DnaG	others	4.27772	-1.00133	#808080	0.2	0.5	screen4wk_screen5wk_tbda1_kabx2	kabx2
screen5_wk:BRD-K04548931-003-17-3:12.500000uM	BRD-K04548931	BRD-K04548931-003-17-3	12.5	12.500000uM	GyrAB|DnaG	others	4.40371	-1.12266	#808080	0.2	0.5	screen5_wk	screen5_wk
screen6:BRD-K04548931-003-17-3:12.500000uM	BRD-K04548931	BRD-K04548931-003-17-3	12.5	12.500000uM	GyrAB|DnaG	others	4.50784	-1.15236	#808080	0.2	0.5	screen6	tb_screen6
kabx2:BRD-K04548931-003-17-3:25.000000uM	BRD-K04548931	BRD-K04548931-003-17-3	25	25.000000uM	GyrAB|DnaG	others	4.36683	-1.09062	#808080	0.2	0.5	screen4wk_screen5wk_tbda1_kabx2	kabx2
screen6:BRD-K04548931-003-17-3:25.000000uM	BRD-K04548931	BRD-K04548931-003-17-3	25	25.000000uM	GyrAB|DnaG	others	4.52472	-1.1437	#808080	0.2	0.5	screen6	tb_screen6
kabx2:BRD-K04548931-003-17-3:50.000000uM	BRD-K04548931	BRD-K04548931-003-17-3	50	50.000000uM	GyrAB|DnaG	others	4.40412	-1.10294	#808080	0.2	0.5	screen4wk_screen5wk_tbda1_kabx2	kabx2
screen6:BRD-K04548931-003-17-3:50.000000uM	BRD-K04548931	BRD-K04548931-003-17-3	50	50.000000uM	GyrAB|DnaG	others	4.55108	-1.10485	#808080	0.2	0.5	screen6	tb_screen6
kabx2:BRD-K13843533-001-03-3:0.097500uM	BRD-K13843533	BRD-K13843533-001-03-3	0.0975	0.097500uM	GyrAB|DnaG	others	-1.74354	-1.08552	#808080	0.2	0.5	screen4wk_screen5wk_tbda1_kabx2	kabx2
screen6:BRD-K13843533-001-03-3:0.097500uM	BRD-K13843533	BRD-K13843533-001-03-3	0.0975	0.097500uM	GyrAB|DnaG	others	0.746897	-1.9904	#808080	0.2	0.5	screen6	tb_screen6
kabx2:BRD-K13843533-001-03-3:0.195500uM	BRD-K13843533	BRD-K13843533-001-03-3	0.1955	0.195500uM	GyrAB|DnaG	others	0.419586	-0.316083	#808080	0.2	0.5	screen4wk_screen5wk_tbda1_kabx2	kabx2
screen6:BRD-K13843533-001-03-3:0.195500uM	BRD-K13843533	BRD-K13843533-001-03-3	0.1955	0.195500uM	GyrAB|DnaG	others	1.50492	-1.74205	#808080	0.2	0.5	screen6	tb_screen6
kabx2:BRD-K13843533-001-03-3:0.390500uM	BRD-K13843533	BRD-K13843533-001-03-3	0.3905	0.390500uM	GyrAB|DnaG	others	2.1808	0.031679	#808080	0.2	0.5	screen4wk_screen5wk_tbda1_kabx2	kabx2
screen6:BRD-K13843533-001-03-3:0.390500uM	BRD-K13843533	BRD-K13843533-001-03-3	0.3905	0.390500uM	GyrAB|DnaG	others	0.872925	-2.09915	#808080	0.2	0.5	screen6	tb_screen6
kabx2:BRD-K13843533-001-03-3:0.781250uM	BRD-K13843533	BRD-K13843533-001-03-3	0.78125	0.781250uM	GyrAB|DnaG	others	2.26315	-0.437429	#808080	0.2	0.5	screen4wk_screen5wk_tbda1_kabx2	kabx2
screen6:BRD-K13843533-001-03-3:0.781250uM	BRD-K13843533	BRD-K13843533-001-03-3	0.78125	0.781250uM	GyrAB|DnaG	others	1.67068	-1.22388	#808080	0.2	0.5	screen6	tb_screen6
kabx2:BRD-K13843533-001-03-3:1.562500uM	BRD-K13843533	BRD-K13843533-001-03-3	1.5625	1.562500uM	GyrAB|DnaG	others	-1.65222	-0.525871	#808080	0.2	0.5	screen4wk_screen5wk_tbda1_kabx2	kabx2
screen6:BRD-K13843533-001-03-3:1.562500uM	BRD-K13843533	BRD-K13843533-001-03-3	1.5625	1.562500uM	GyrAB|DnaG	others	1.19008	-2.0007	#808080	0.2	0.5	screen6	tb_screen6
kabx2:BRD-K13843533-001-03-3:3.125000uM	BRD-K13843533	BRD-K13843533-001-03-3	3.125	3.125000uM	GyrAB|DnaG	others	-3.07582	-0.934044	#808080	0.2	0.5	screen4wk_screen5wk_tbda1_kabx2	kabx2
screen6:BRD-K13843533-001-03-3:3.125000uM	BRD-K13843533	BRD-K13843533-001-03-3	3.125	3.125000uM	GyrAB|DnaG	others	2.47085	-0.466554	#808080	0.2	0.5	screen6	tb_screen6
kabx2:BRD-K13843533-001-03-3:6.250000uM	BRD-K13843533	BRD-K13843533-001-03-3	6.25	6.250000uM	GyrAB|DnaG	others	-1.51133	-1.49704	#808080	0.2	0.5	screen4wk_screen5wk_tbda1_kabx2	kabx2
screen6:BRD-K13843533-001-03-3:6.250000uM	BRD-K13843533	BRD-K13843533-001-03-3	6.25	6.250000uM	GyrAB|DnaG	others	-3.46053	0.146176	#808080	0.2	0.5	screen6	tb_screen6
kabx2:BRD-K13843533-001-03-3:12.500000uM	BRD-K13843533	BRD-K13843533-001-03-3	12.5	12.500000uM	GyrAB|DnaG	others	2.66445	0.10315	#808080	0.2	0.5	screen4wk_screen5wk_tbda1_kabx2	kabx2
screen6:BRD-K13843533-001-03-3:12.500000uM	BRD-K13843533	BRD-K13843533-001-03-3	12.5	12.500000uM	GyrAB|DnaG	others	-3.44991	0.0720646	#808080	0.2	0.5	screen6	tb_screen6
kabx2:BRD-K13843533-001-03-3:25.000000uM	BRD-K13843533	BRD-K13843533-001-03-3	25	25.000000uM	GyrAB|DnaG	others	3.1911	0.392536	#808080	0.2	0.5	screen4wk_screen5wk_tbda1_kabx2	kabx2
screen6:BRD-K13843533-001-03-3:25.000000uM	BRD-K13843533	BRD-K13843533-001-03-3	25	25.000000uM	GyrAB|DnaG	others	-3.50387	0.209985	#808080	0.2	0.5	screen6	tb_screen6
kabx2:BRD-K13843533-001-03-3:50.000000uM	BRD-K13843533	BRD-K13843533-001-03-3	50	50.000000uM	GyrAB|DnaG	others	3.18402	0.351131	#808080	0.2	0.5	screen4wk_screen5wk_tbda1_kabx2	kabx2
screen6:BRD-K13843533-001-03-3:50.000000uM	BRD-K13843533	BRD-K13843533-001-03-3	50	50.000000uM	GyrAB|DnaG	others	-2.35161	3.78284	#808080	0.2	0.5	screen6	tb_screen6
kabx2:BRD-K28767608-001-01-1:0.097500uM	BRD-K28767608	BRD-K28767608-001-01-1	0.0975	0.097500uM	GyrAB|DnaG	others	-3.29758	-1.01374	#808080	0.2	0.5	screen4wk_screen5wk_tbda1_kabx2	kabx2
screen6:BRD-K28767608-001-01-1:0.097500uM	BRD-K28767608	BRD-K28767608-001-01-1	0.0975	0.097500uM	GyrAB|DnaG	others	-1.75086	-3.07092	#808080	0.2	0.5	screen6	tb_screen6
kabx2:BRD-K28767608-001-01-1:0.195500uM	BRD-K28767608	BRD-K28767608-001-01-1	0.1955	0.195500uM	GyrAB|DnaG	others	2.04129	-0.167663	#808080	0.2	0.5	screen4wk_screen5wk_tbda1_kabx2	kabx2
screen6:BRD-K28767608-001-01-1:0.195500uM	BRD-K28767608	BRD-K28767608-001-01-1	0.1955	0.195500uM	GyrAB|DnaG	others	-1.28351	-3.18633	#808080	0.2	0.5	screen6	tb_screen6
kabx2:BRD-K28767608-001-01-1:0.390500uM	BRD-K28767608	BRD-K28767608-001-01-1	0.3905	0.390500uM	GyrAB|DnaG	others	2.2336	-0.415178	#808080	0.2	0.5	screen4wk_screen5wk_tbda1_kabx2	kabx2
screen6:BRD-K28767608-001-01-1:0.390500uM	BRD-K28767608	BRD-K28767608-001-01-1	0.3905	0.390500uM	GyrAB|DnaG	others	-2.07215	-3.07023	#808080	0.2	0.5	screen6	tb_screen6
kabx2:BRD-K28767608-001-01-1:0.781250uM	BRD-K28767608	BRD-K28767608-001-01-1	0.78125	0.781250uM	GyrAB|DnaG	others	-1.45692	-0.280181	#808080	0.2	0.5	screen4wk_screen5wk_tbda1_kabx2	kabx2
screen6:BRD-K28767608-001-01-1:0.781250uM	BRD-K28767608	BRD-K28767608-001-01-1	0.78125	0.781250uM	GyrAB|DnaG	others	-2.59879	-2.98418	#808080	0.2	0.5	screen6	tb_screen6
kabx2:BRD-K28767608-001-01-1:1.562500uM	BRD-K28767608	BRD-K28767608-001-01-1	1.5625	1.562500uM	GyrAB|DnaG	others	4.21009	-0.855215	#808080	0.2	0.5	screen4wk_screen5wk_tbda1_kabx2	kabx2
screen6:BRD-K28767608-001-01-1:1.562500uM	BRD-K28767608	BRD-K28767608-001-01-1	1.5625	1.562500uM	GyrAB|DnaG	others	-1.46996	-3.11492	#808080	0.2	0.5	screen6	tb_screen6
kabx2:BRD-K28767608-001-01-1:3.125000uM	BRD-K28767608	BRD-K28767608-001-01-1	3.125	3.125000uM	GyrAB|DnaG	others	4.19172	-0.857088	#808080	0.2	0.5	screen4wk_screen5wk_tbda1_kabx2	kabx2
screen6:BRD-K28767608-001-01-1:3.125000uM	BRD-K28767608	BRD-K28767608-001-01-1	3.125	3.125000uM	GyrAB|DnaG	others	4.30025	-1.0909	#808080	0.2	0.5	screen6	tb_screen6
kabx2:BRD-K28767608-001-01-1:6.250000uM	BRD-K28767608	BRD-K28767608-001-01-1	6.25	6.250000uM	GyrAB|DnaG	others	4.1412	-0.968413	#808080	0.2	0.5	screen4wk_screen5wk_tbda1_kabx2	kabx2
screen6:BRD-K28767608-001-01-1:6.250000uM	BRD-K28767608	BRD-K28767608-001-01-1	6.25	6.250000uM	GyrAB|DnaG	others	4.30327	-1.0565	#808080	0.2	0.5	screen6	tb_screen6
kabx2:BRD-K28767608-001-01-1:12.500000uM	BRD-K28767608	BRD-K28767608-001-01-1	12.5	12.500000uM	GyrAB|DnaG	others	4.23006	-0.971944	#808080	0.2	0.5	screen4wk_screen5wk_tbda1_kabx2	kabx2
screen6:BRD-K28767608-001-01-1:12.500000uM	BRD-K28767608	BRD-K28767608-001-01-1	12.5	12.500000uM	GyrAB|DnaG	others	3.65108	-0.544051	#808080	0.2	0.5	screen6	tb_screen6
kabx2:BRD-K28767608-001-01-1:25.000000uM	BRD-K28767608	BRD-K28767608-001-01-1	25	25.000000uM	GyrAB|DnaG	others	4.22684	-0.966736	#808080	0.2	0.5	screen4wk_screen5wk_tbda1_kabx2	kabx2
screen6:BRD-K28767608-001-01-1:25.000000uM	BRD-K28767608	BRD-K28767608-001-01-1	25	25.000000uM	GyrAB|DnaG	others	3.70936	-0.282081	#808080	0.2	0.5	screen6	tb_screen6
kabx2:BRD-K28767608-001-01-1:50.000000uM	BRD-K28767608	BRD-K28767608-001-01-1	50	50.000000uM	GyrAB|DnaG	others	4.24654	-0.934909	#808080	0.2	0.5	screen4wk_screen5wk_tbda1_kabx2	kabx2
screen6:BRD-K28767608-001-01-1:50.000000uM	BRD-K28767608	BRD-K28767608-001-01-1	50	50.000000uM	GyrAB|DnaG	others	3.69502	-0.0144073	#808080	0.2	0.5	screen6	tb_screen6
kabx2:BRD-K43389675-003-22-5:0.097500uM	BRD-K43389675	BRD-K43389675-003-22-5	0.0975	0.097500uM	GyrAB|DnaG	others	-1.28805	-0.442871	#808080	0.2	0.5	screen4wk_screen5wk_tbda1_kabx2	kabx2
screen6:BRD-K43389675-003-22-5:0.097500uM	BRD-K43389675	BRD-K43389675-003-22-5	0.0975	0.097500uM	GyrAB|DnaG	others	-1.6743	-3.06777	#808080	0.2	0.5	screen6	tb_screen6
screen5_wk:BRD-K43389675-003-22-5:0.097656uM	BRD-K43389675	BRD-K43389675-003-22-5	0.0976562	0.097656uM	GyrAB|DnaG	others	-0.662142	0.725442	#808080	0.2	0.5	screen5_wk	screen5_wk
screen5_wk:BRD-K43389675-003-22-5:0.195312uM	BRD-K43389675	BRD-K43389675-003-22-5	0.195312	0.195312uM	GyrAB|DnaG	others	-0.308615	-3.42617	#808080	0.2	0.5	screen5_wk	screen5_wk
kabx2:BRD-K43389675-003-22-5:0.195500uM	BRD-K43389675	BRD-K43389675-003-22-5	0.1955	0.195500uM	GyrAB|DnaG	others	1.84791	0.0403274	#808080	0.2	0.5	screen4wk_screen5wk_tbda1_kabx2	kabx2
screen6:BRD-K43389675-003-22-5:0.195500uM	BRD-K43389675	BRD-K43389675-003-22-5	0.1955	0.195500uM	GyrAB|DnaG	others	-1.35372	-3.15447	#808080	0.2	0.5	screen6	tb_screen6
kabx2:BRD-K43389675-003-22-5:0.390500uM	BRD-K43389675	BRD-K43389675-003-22-5	0.3905	0.390500uM	GyrAB|DnaG	others	-3.16381	-0.0821157	#808080	0.2	0.5	screen4wk_screen5wk_tbda1_kabx2	kabx2
screen6:BRD-K43389675-003-22-5:0.390500uM	BRD-K43389675	BRD-K43389675-003-22-5	0.3905	0.390500uM	GyrAB|DnaG	others	-0.375851	1.51881	#808080	0.2	0.5	screen6	tb_screen6
screen5_wk:BRD-K43389675-003-22-5:0.390625uM	BRD-K43389675	BRD-K43389675-003-22-5	0.390625	0.390625uM	GyrAB|DnaG	others	-0.536652	0.73803	#808080	0.2	0.5	screen5_wk	screen5_wk
kabx2:BRD-K43389675-003-22-5:0.781250uM	BRD-K43389675	BRD-K43389675-003-22-5	0.78125	0.781250uM	GyrAB|DnaG	others	4.30322	-0.865316	#808080	0.2	0.5	screen4wk_screen5wk_tbda1_kabx2	kabx2
screen5_wk:BRD-K43389675-003-22-5:0.781250uM	BRD-K43389675	BRD-K43389675-003-22-5	0.78125	0.781250uM	GyrAB|DnaG	others	4.27362	-0.959718	#808080	0.2	0.5	screen5_wk	screen5_wk
screen6:BRD-K43389675-003-22-5:0.781250uM	BRD-K43389675	BRD-K43389675-003-22-5	0.78125	0.781250uM	GyrAB|DnaG	others	-2.73387	-2.88271	#808080	0.2	0.5	screen6	tb_screen6
kabx2:BRD-K43389675-003-22-5:1.562500uM	BRD-K43389675	BRD-K43389675-003-22-5	1.5625	1.562500uM	GyrAB|DnaG	others	4.17041	-0.988592	#808080	0.2	0.5	screen4wk_screen5wk_tbda1_kabx2	kabx2
screen5_wk:BRD-K43389675-003-22-5:1.562500uM	BRD-K43389675	BRD-K43389675-003-22-5	1.5625	1.562500uM	GyrAB|DnaG	others	4.31849	-1.09688	#808080	0.2	0.5	screen5_wk	screen5_wk
screen6:BRD-K43389675-003-22-5:1.562500uM	BRD-K43389675	BRD-K43389675-003-22-5	1.5625	1.562500uM	GyrAB|DnaG	others	4.41616	-1.15985	#808080	0.2	0.5	screen6	tb_screen6
kabx2:BRD-K43389675-003-22-5:3.125000uM	BRD-K43389675	BRD-K43389675-003-22-5	3.125	3.125000uM	GyrAB|DnaG	others	4.36415	-1.07609	#808080	0.2	0.5	screen4wk_screen5wk_tbda1_kabx2	kabx2
screen5_wk:BRD-K43389675-003-22-5:3.125000uM	BRD-K43389675	BRD-K43389675-003-22-5	3.125	3.125000uM	GyrAB|DnaG	others	4.42954	-1.08217	#808080	0.2	0.5	screen5_wk	screen5_wk
screen6:BRD-K43389675-003-22-5:3.125000uM	BRD-K43389675	BRD-K43389675-003-22-5	3.125	3.125000uM	GyrAB|DnaG	others	4.52595	-1.1798	#808080	0.2	0.5	screen6	tb_screen6
kabx2:BRD-K43389675-003-22-5:6.250000uM	BRD-K43389675	BRD-K43389675-003-22-5	6.25	6.250000uM	GyrAB|DnaG	others	0.483301	4.56539	#808080	0.2	0.5	screen4wk_screen5wk_tbda1_kabx2	kabx2
screen5_wk:BRD-K43389675-003-22-5:6.250000uM	BRD-K43389675	BRD-K43389675-003-22-5	6.25	6.250000uM	GyrAB|DnaG	others	-0.267449	3.27071	#808080	0.2	0.5	screen5_wk	screen5_wk
screen6:BRD-K43389675-003-22-5:6.250000uM	BRD-K43389675	BRD-K43389675-003-22-5	6.25	6.250000uM	GyrAB|DnaG	others	-1.69512	5.15262	#808080	0.2	0.5	screen6	tb_screen6
kabx2:BRD-K43389675-003-22-5:12.500000uM	BRD-K43389675	BRD-K43389675-003-22-5	12.5	12.500000uM	GyrAB|DnaG	others	2.09036	3.20582	#808080	0.2	0.5	screen4wk_screen5wk_tbda1_kabx2	kabx2
screen5_wk:BRD-K43389675-003-22-5:12.500000uM	BRD-K43389675	BRD-K43389675-003-22-5	12.5	12.500000uM	GyrAB|DnaG	others	-0.181296	3.20654	#808080	0.2	0.5	screen5_wk	screen5_wk
screen6:BRD-K43389675-003-22-5:12.500000uM	BRD-K43389675	BRD-K43389675-003-22-5	12.5	12.500000uM	GyrAB|DnaG	others	-2.49255	4.42706	#808080	0.2	0.5	screen6	tb_screen6
kabx2:BRD-K43389675-003-22-5:25.000000uM	BRD-K43389675	BRD-K43389675-003-22-5	25	25.000000uM	GyrAB|DnaG	others	1.67485	3.57147	#808080	0.2	0.5	screen4wk_screen5wk_tbda1_kabx2	kabx2
screen6:BRD-K43389675-003-22-5:25.000000uM	BRD-K43389675	BRD-K43389675-003-22-5	25	25.000000uM	GyrAB|DnaG	others	-2.52152	4.49889	#808080	0.2	0.5	screen6	tb_screen6
kabx2:BRD-K43389675-003-22-5:50.000000uM	BRD-K43389675	BRD-K43389675-003-22-5	50	50.000000uM	GyrAB|DnaG	others	1.70526	3.72752	#808080	0.2	0.5	screen4wk_screen5wk_tbda1_kabx2	kabx2
screen6:BRD-K43389675-003-22-5:50.000000uM	BRD-K43389675	BRD-K43389675-003-22-5	50	50.000000uM	GyrAB|DnaG	others	-2.45449	4.52133	#808080	0.2	0.5	screen6	tb_screen6
kabx2:BRD-K69650333-003-15-7:0.097500uM	BRD-K69650333	BRD-K69650333-003-15-7	0.0975	0.097500uM	GyrAB|DnaG	others	-3.33717	-0.187397	#808080	0.2	0.5	screen4wk_screen5wk_tbda1_kabx2	kabx2
screen6:BRD-K69650333-003-15-7:0.097500uM	BRD-K69650333	BRD-K69650333-003-15-7	0.0975	0.097500uM	GyrAB|DnaG	others	-4.04149	-1.78035	#808080	0.2	0.5	screen6	tb_screen6
kabx2:BRD-K69650333-003-15-7:0.195500uM	BRD-K69650333	BRD-K69650333-003-15-7	0.1955	0.195500uM	GyrAB|DnaG	others	-3.59228	-0.0482867	#808080	0.2	0.5	screen4wk_screen5wk_tbda1_kabx2	kabx2
screen6:BRD-K69650333-003-15-7:0.195500uM	BRD-K69650333	BRD-K69650333-003-15-7	0.1955	0.195500uM	GyrAB|DnaG	others	-4.38047	-1.58278	#808080	0.2	0.5	screen6	tb_screen6
kabx2:BRD-K69650333-003-15-7:0.390500uM	BRD-K69650333	BRD-K69650333-003-15-7	0.3905	0.390500uM	GyrAB|DnaG	others	-2.90975	0.173823	#808080	0.2	0.5	screen4wk_screen5wk_tbda1_kabx2	kabx2
screen6:BRD-K69650333-003-15-7:0.390500uM	BRD-K69650333	BRD-K69650333-003-15-7	0.3905	0.390500uM	GyrAB|DnaG	others	-4.17098	-1.84646	#808080	0.2	0.5	screen6	tb_screen6
screen4wk:BRD-K69650333-001-03-7:0.390625uM	BRD-K69650333	BRD-K69650333-001-03-7	0.390625	0.390625uM	GyrAB|DnaG	others	3.95408	-1.07384	#808080	0.2	0.5	screen4wk_screen5wk_tbda1_kabx2	screen4wk
screen4wk:BRD-K69650333-001-03-7:0.781250uM	BRD-K69650333	BRD-K69650333-001-03-7	0.78125	0.781250uM	GyrAB|DnaG	others	3.96835	-1.06425	#808080	0.2	0.5	screen4wk_screen5wk_tbda1_kabx2	screen4wk
kabx2:BRD-K69650333-003-15-7:0.781250uM	BRD-K69650333	BRD-K69650333-003-15-7	0.78125	0.781250uM	GyrAB|DnaG	others	-3.04751	-0.263596	#808080	0.2	0.5	screen4wk_screen5wk_tbda1_kabx2	kabx2
screen6:BRD-K69650333-003-15-7:0.781250uM	BRD-K69650333	BRD-K69650333-003-15-7	0.78125	0.781250uM	GyrAB|DnaG	others	-4.27038	-1.74996	#808080	0.2	0.5	screen6	tb_screen6
screen4wk:BRD-K69650333-001-03-7:1.562500uM	BRD-K69650333	BRD-K69650333-001-03-7	1.5625	1.562500uM	GyrAB|DnaG	others	4.28204	-0.977799	#808080	0.2	0.5	screen4wk_screen5wk_tbda1_kabx2	screen4wk
kabx2:BRD-K69650333-003-15-7:1.562500uM	BRD-K69650333	BRD-K69650333-003-15-7	1.5625	1.562500uM	GyrAB|DnaG	others	-3.42148	-0.106874	#808080	0.2	0.5	screen4wk_screen5wk_tbda1_kabx2	kabx2
screen6:BRD-K69650333-003-15-7:1.562500uM	BRD-K69650333	BRD-K69650333-003-15-7	1.5625	1.562500uM	GyrAB|DnaG	others	-4.12598	-1.65595	#808080	0.2	0.5	screen6	tb_screen6
screen4wk:BRD-K69650333-001-03-7:3.125000uM	BRD-K69650333	BRD-K69650333-001-03-7	3.125	3.125000uM	GyrAB|DnaG	others	4.30025	-1.03502	#808080	0.2	0.5	screen4wk_screen5wk_tbda1_kabx2	screen4wk
kabx2:BRD-K69650333-003-15-7:3.125000uM	BRD-K69650333	BRD-K69650333-003-15-7	3.125	3.125000uM	GyrAB|DnaG	others	-2.8417	-0.465683	#808080	0.2	0.5	screen4wk_screen5wk_tbda1_kabx2	kabx2
screen6:BRD-K69650333-003-15-7:3.125000uM	BRD-K69650333	BRD-K69650333-003-15-7	3.125	3.125000uM	GyrAB|DnaG	others	3.2392	0.839708	#808080	0.2	0.5	screen6	tb_screen6
screen4wk:BRD-K69650333-001-03-7:6.250000uM	BRD-K69650333	BRD-K69650333-001-03-7	6.25	6.250000uM	GyrAB|DnaG	others	4.2164	-1.04492	#808080	0.2	0.5	screen4wk_screen5wk_tbda1_kabx2	screen4wk
kabx2:BRD-K69650333-003-15-7:6.250000uM	BRD-K69650333	BRD-K69650333-003-15-7	6.25	6.250000uM	GyrAB|DnaG	others	4.29701	-1.01626	#808080	0.2	0.5	screen4wk_screen5wk_tbda1_kabx2	kabx2
screen6:BRD-K69650333-003-15-7:6.250000uM	BRD-K69650333	BRD-K69650333-003-15-7	6.25	6.250000uM	GyrAB|DnaG	others	4.35358	-1.11881	#808080	0.2	0.5	screen6	tb_screen6
screen4wk:BRD-K69650333-001-03-7:12.500000uM	BRD-K69650333	BRD-K69650333-001-03-7	12.5	12.500000uM	GyrAB|DnaG	others	4.25355	-1.04871	#808080	0.2	0.5	screen4wk_screen5wk_tbda1_kabx2	screen4wk
kabx2:BRD-K69650333-003-15-7:12.500000uM	BRD-K69650333	BRD-K69650333-003-15-7	12.5	12.500000uM	GyrAB|DnaG	others	4.25845	-1.04768	#808080	0.2	0.5	screen4wk_screen5wk_tbda1_kabx2	kabx2
screen6:BRD-K69650333-003-15-7:12.500000uM	BRD-K69650333	BRD-K69650333-003-15-7	12.5	12.500000uM	GyrAB|DnaG	others	4.40598	-1.15034	#808080	0.2	0.5	screen6	tb_screen6
screen4wk:BRD-K69650333-001-03-7:25.000000uM	BRD-K69650333	BRD-K69650333-001-03-7	25	25.000000uM	GyrAB|DnaG	others	4.30159	-1.09157	#808080	0.2	0.5	screen4wk_screen5wk_tbda1_kabx2	screen4wk
kabx2:BRD-K69650333-003-15-7:25.000000uM	BRD-K69650333	BRD-K69650333-003-15-7	25	25.000000uM	GyrAB|DnaG	others	4.29141	-1.07921	#808080	0.2	0.5	screen4wk_screen5wk_tbda1_kabx2	kabx2
screen6:BRD-K69650333-003-15-7:25.000000uM	BRD-K69650333	BRD-K69650333-003-15-7	25	25.000000uM	GyrAB|DnaG	others	4.45492	-1.16665	#808080	0.2	0.5	screen6	tb_screen6
screen4wk:BRD-K69650333-001-03-7:50.000000uM	BRD-K69650333	BRD-K69650333-001-03-7	50	50.000000uM	GyrAB|DnaG	others	4.45588	-1.14647	#808080	0.2	0.5	screen4wk_screen5wk_tbda1_kabx2	screen4wk
kabx2:BRD-K69650333-003-15-7:50.000000uM	BRD-K69650333	BRD-K69650333-003-15-7	50	50.000000uM	GyrAB|DnaG	others	4.3798	-1.13962	#808080	0.2	0.5	screen4wk_screen5wk_tbda1_kabx2	kabx2
screen6:BRD-K69650333-003-15-7:50.000000uM	BRD-K69650333	BRD-K69650333-003-15-7	50	50.000000uM	GyrAB|DnaG	others	-2.56511	4.38275	#808080	0.2	0.5	screen6	tb_screen6
kabx2:BRD-K92093830-001-06-2:0.097500uM	BRD-K92093830	BRD-K92093830-001-06-2	0.0975	0.097500uM	GyrAB|DnaG	others	-2.59013	-0.533043	#808080	0.2	0.5	screen4wk_screen5wk_tbda1_kabx2	kabx2
kabx2:BRD-K92093830-003-36-5:0.097500uM	BRD-K92093830	BRD-K92093830-003-36-5	0.0975	0.097500uM	GyrAB|DnaG	others	2.45344	-0.00978476	#808080	0.2	0.5	screen4wk_screen5wk_tbda1_kabx2	kabx2
screen6:BRD-K92093830-001-06-2:0.097500uM	BRD-K92093830	BRD-K92093830-001-06-2	0.0975	0.097500uM	GyrAB|DnaG	others	-0.089237	-3.08068	#808080	0.2	0.5	screen6	tb_screen6
screen6:BRD-K92093830-003-36-5:0.097500uM	BRD-K92093830	BRD-K92093830-003-36-5	0.0975	0.097500uM	GyrAB|DnaG	others	0.0742932	3.37314	#808080	0.2	0.5	screen6	tb_screen6
kabx2:BRD-K92093830-001-06-2:0.195500uM	BRD-K92093830	BRD-K92093830-001-06-2	0.1955	0.195500uM	GyrAB|DnaG	others	-2.0279	-0.738557	#808080	0.2	0.5	screen4wk_screen5wk_tbda1_kabx2	kabx2
kabx2:BRD-K92093830-003-36-5:0.195500uM	BRD-K92093830	BRD-K92093830-003-36-5	0.1955	0.195500uM	GyrAB|DnaG	others	-0.221993	0.559378	#808080	0.2	0.5	screen4wk_screen5wk_tbda1_kabx2	kabx2
screen6:BRD-K92093830-001-06-2:0.195500uM	BRD-K92093830	BRD-K92093830-001-06-2	0.1955	0.195500uM	GyrAB|DnaG	others	-0.0447157	-3.34124	#808080	0.2	0.5	screen6	tb_screen6
screen6:BRD-K92093830-003-36-5:0.195500uM	BRD-K92093830	BRD-K92093830-003-36-5	0.1955	0.195500uM	GyrAB|DnaG	others	1.61144	-0.708539	#808080	0.2	0.5	screen6	tb_screen6
kabx2:BRD-K92093830-001-06-2:0.390500uM	BRD-K92093830	BRD-K92093830-001-06-2	0.3905	0.390500uM	GyrAB|DnaG	others	-2.27683	-1.0597	#808080	0.2	0.5	screen4wk_screen5wk_tbda1_kabx2	kabx2
kabx2:BRD-K92093830-003-36-5:0.390500uM	BRD-K92093830	BRD-K92093830-003-36-5	0.3905	0.390500uM	GyrAB|DnaG	others	-0.294169	0.379628	#808080	0.2	0.5	screen4wk_screen5wk_tbda1_kabx2	kabx2
screen6:BRD-K92093830-001-06-2:0.390500uM	BRD-K92093830	BRD-K92093830-001-06-2	0.3905	0.390500uM	GyrAB|DnaG	others	0.0125343	-3.22694	#808080	0.2	0.5	screen6	tb_screen6
screen6:BRD-K92093830-003-36-5:0.390500uM	BRD-K92093830	BRD-K92093830-003-36-5	0.3905	0.390500uM	GyrAB|DnaG	others	3.15176	0.584716	#808080	0.2	0.5	screen6	tb_screen6
kabx2:BRD-K92093830-001-06-2:0.781250uM	BRD-K92093830	BRD-K92093830-001-06-2	0.78125	0.781250uM	GyrAB|DnaG	others	-1.74391	-0.755596	#808080	0.2	0.5	screen4wk_screen5wk_tbda1_kabx2	kabx2
kabx2:BRD-K92093830-003-36-5:0.781250uM	BRD-K92093830	BRD-K92093830-003-36-5	0.78125	0.781250uM	GyrAB|DnaG	others	-0.324003	0.33674	#808080	0.2	0.5	screen4wk_screen5wk_tbda1_kabx2	kabx2
screen6:BRD-K92093830-001-06-2:0.781250uM	BRD-K92093830	BRD-K92093830-001-06-2	0.78125	0.781250uM	GyrAB|DnaG	others	0.825173	-2.47932	#808080	0.2	0.5	screen6	tb_screen6
screen6:BRD-K92093830-003-36-5:0.781250uM	BRD-K92093830	BRD-K92093830-003-36-5	0.78125	0.781250uM	GyrAB|DnaG	others	1.28158	-1.09902	#808080	0.2	0.5	screen6	tb_screen6
kabx2:BRD-K92093830-001-06-2:1.562500uM	BRD-K92093830	BRD-K92093830-001-06-2	1.5625	1.562500uM	GyrAB|DnaG	others	4.4443	-0.873645	#808080	0.2	0.5	screen4wk_screen5wk_tbda1_kabx2	kabx2
kabx2:BRD-K92093830-003-36-5:1.562500uM	BRD-K92093830	BRD-K92093830-003-36-5	1.5625	1.562500uM	GyrAB|DnaG	others	4.36035	-1.02532	#808080	0.2	0.5	screen4wk_screen5wk_tbda1_kabx2	kabx2
screen6:BRD-K92093830-001-06-2:1.562500uM	BRD-K92093830	BRD-K92093830-001-06-2	1.5625	1.562500uM	GyrAB|DnaG	others	4.23036	-1.09711	#808080	0.2	0.5	screen6	tb_screen6
screen6:BRD-K92093830-003-36-5:1.562500uM	BRD-K92093830	BRD-K92093830-003-36-5	1.5625	1.562500uM	GyrAB|DnaG	others	4.43784	-1.13076	#808080	0.2	0.5	screen6	tb_screen6
kabx2:BRD-K92093830-001-06-2:3.125000uM	BRD-K92093830	BRD-K92093830-001-06-2	3.125	3.125000uM	GyrAB|DnaG	others	4.4104	-0.983176	#808080	0.2	0.5	screen4wk_screen5wk_tbda1_kabx2	kabx2
kabx2:BRD-K92093830-003-36-5:3.125000uM	BRD-K92093830	BRD-K92093830-003-36-5	3.125	3.125000uM	GyrAB|DnaG	others	4.3172	-1.0086	#808080	0.2	0.5	screen4wk_screen5wk_tbda1_kabx2	kabx2
screen6:BRD-K92093830-001-06-2:3.125000uM	BRD-K92093830	BRD-K92093830-001-06-2	3.125	3.125000uM	GyrAB|DnaG	others	4.46818	-1.15008	#808080	0.2	0.5	screen6	tb_screen6
screen6:BRD-K92093830-003-36-5:3.125000uM	BRD-K92093830	BRD-K92093830-003-36-5	3.125	3.125000uM	GyrAB|DnaG	others	4.3842	-1.15567	#808080	0.2	0.5	screen6	tb_screen6
kabx2:BRD-K92093830-001-06-2:6.250000uM	BRD-K92093830	BRD-K92093830-001-06-2	6.25	6.250000uM	GyrAB|DnaG	others	4.40232	-1.03599	#808080	0.2	0.5	screen4wk_screen5wk_tbda1_kabx2	kabx2
kabx2:BRD-K92093830-003-36-5:6.250000uM	BRD-K92093830	BRD-K92093830-003-36-5	6.25	6.250000uM	GyrAB|DnaG	others	4.39113	-1.05245	#808080	0.2	0.5	screen4wk_screen5wk_tbda1_kabx2	kabx2
screen6:BRD-K92093830-001-06-2:6.250000uM	BRD-K92093830	BRD-K92093830-001-06-2	6.25	6.250000uM	GyrAB|DnaG	others	4.53267	-1.16808	#808080	0.2	0.5	screen6	tb_screen6
screen6:BRD-K92093830-003-36-5:6.250000uM	BRD-K92093830	BRD-K92093830-003-36-5	6.25	6.250000uM	GyrAB|DnaG	others	4.57714	-1.22269	#808080	0.2	0.5	screen6	tb_screen6
kabx2:BRD-K92093830-001-06-2:12.500000uM	BRD-K92093830	BRD-K92093830-001-06-2	12.5	12.500000uM	GyrAB|DnaG	others	4.37361	-1.03702	#808080	0.2	0.5	screen4wk_screen5wk_tbda1_kabx2	kabx2
kabx2:BRD-K92093830-003-36-5:12.500000uM	BRD-K92093830	BRD-K92093830-003-36-5	12.5	12.500000uM	GyrAB|DnaG	others	4.3471	-1.0276	#808080	0.2	0.5	screen4wk_screen5wk_tbda1_kabx2	kabx2
screen6:BRD-K92093830-001-06-2:12.500000uM	BRD-K92093830	BRD-K92093830-001-06-2	12.5	12.500000uM	GyrAB|DnaG	others	4.5416	-1.17271	#808080	0.2	0.5	screen6	tb_screen6
screen6:BRD-K92093830-003-36-5:12.500000uM	BRD-K92093830	BRD-K92093830-003-36-5	12.5	12.500000uM	GyrAB|DnaG	others	4.57468	-1.1701	#808080	0.2	0.5	screen6	tb_screen6
kabx2:BRD-K92093830-001-06-2:25.000000uM	BRD-K92093830	BRD-K92093830-001-06-2	25	25.000000uM	GyrAB|DnaG	others	4.37342	-1.03069	#808080	0.2	0.5	screen4wk_screen5wk_tbda1_kabx2	kabx2
kabx2:BRD-K92093830-003-36-5:25.000000uM	BRD-K92093830	BRD-K92093830-003-36-5	25	25.000000uM	GyrAB|DnaG	others	4.32363	-1.0265	#808080	0.2	0.5	screen4wk_screen5wk_tbda1_kabx2	kabx2
screen6:BRD-K92093830-001-06-2:25.000000uM	BRD-K92093830	BRD-K92093830-001-06-2	25	25.000000uM	GyrAB|DnaG	others	4.6019	-1.17347	#808080	0.2	0.5	screen6	tb_screen6
screen6:BRD-K92093830-003-36-5:25.000000uM	BRD-K92093830	BRD-K92093830-003-36-5	25	25.000000uM	GyrAB|DnaG	others	4.59794	-1.18683	#808080	0.2	0.5	screen6	tb_screen6
kabx2:BRD-K92093830-001-06-2:50.000000uM	BRD-K92093830	BRD-K92093830-001-06-2	50	50.000000uM	GyrAB|DnaG	others	4.41164	-1.0758	#808080	0.2	0.5	screen4wk_screen5wk_tbda1_kabx2	kabx2
kabx2:BRD-K92093830-003-36-5:50.000000uM	BRD-K92093830	BRD-K92093830-003-36-5	50	50.000000uM	GyrAB|DnaG	others	4.39808	-1.02785	#808080	0.2	0.5	screen4wk_screen5wk_tbda1_kabx2	kabx2
screen6:BRD-K92093830-001-06-2:50.000000uM	BRD-K92093830	BRD-K92093830-001-06-2	50	50.000000uM	GyrAB|DnaG	others	4.59851	-1.15019	#808080	0.2	0.5	screen6	tb_screen6
screen6:BRD-K92093830-003-36-5:50.000000uM	BRD-K92093830	BRD-K92093830-003-36-5	50	50.000000uM	GyrAB|DnaG	others	4.60127	-1.07923	#808080	0.2	0.5	screen6	tb_screen6
kabx2:BRD-K00535541-003-14-3:0.097500uM	BRD-K00535541	BRD-K00535541-003-14-3	0.0975	0.097500uM	GyrAB|TopA	others	-2.55675	-0.71942	#808080	0.2	0.5	screen4wk_screen5wk_tbda1_kabx2	kabx2
screen6:BRD-K00535541-003-14-3:0.097500uM	BRD-K00535541	BRD-K00535541-003-14-3	0.0975	0.097500uM	GyrAB|TopA	others	0.395792	-1.56966	#808080	0.2	0.5	screen6	tb_screen6
kabx2:BRD-K00535541-003-14-3:0.195500uM	BRD-K00535541	BRD-K00535541-003-14-3	0.1955	0.195500uM	GyrAB|TopA	others	0.434581	1.0338	#808080	0.2	0.5	screen4wk_screen5wk_tbda1_kabx2	kabx2
screen6:BRD-K00535541-003-14-3:0.195500uM	BRD-K00535541	BRD-K00535541-003-14-3	0.1955	0.195500uM	GyrAB|TopA	others	-0.222177	-3.21667	#808080	0.2	0.5	screen6	tb_screen6
kabx2:BRD-K00535541-003-14-3:0.390500uM	BRD-K00535541	BRD-K00535541-003-14-3	0.3905	0.390500uM	GyrAB|TopA	others	-2.76015	-0.646035	#808080	0.2	0.5	screen4wk_screen5wk_tbda1_kabx2	kabx2
screen6:BRD-K00535541-003-14-3:0.390500uM	BRD-K00535541	BRD-K00535541-003-14-3	0.3905	0.390500uM	GyrAB|TopA	others	-0.333352	-3.32296	#808080	0.2	0.5	screen6	tb_screen6
kabx2:BRD-K00535541-003-14-3:0.781250uM	BRD-K00535541	BRD-K00535541-003-14-3	0.78125	0.781250uM	GyrAB|TopA	others	0.317773	1.01476	#808080	0.2	0.5	screen4wk_screen5wk_tbda1_kabx2	kabx2
screen6:BRD-K00535541-003-14-3:0.781250uM	BRD-K00535541	BRD-K00535541-003-14-3	0.78125	0.781250uM	GyrAB|TopA	others	-1.71351	-2.88555	#808080	0.2	0.5	screen6	tb_screen6
kabx2:BRD-K00535541-003-14-3:1.562500uM	BRD-K00535541	BRD-K00535541-003-14-3	1.5625	1.562500uM	GyrAB|TopA	others	-3.09822	-0.605923	#808080	0.2	0.5	screen4wk_screen5wk_tbda1_kabx2	kabx2
screen6:BRD-K00535541-003-14-3:1.562500uM	BRD-K00535541	BRD-K00535541-003-14-3	1.5625	1.562500uM	GyrAB|TopA	others	0.639844	-2.05915	#808080	0.2	0.5	screen6	tb_screen6
kabx2:BRD-K00535541-003-14-3:3.125000uM	BRD-K00535541	BRD-K00535541-003-14-3	3.125	3.125000uM	GyrAB|TopA	others	0.713997	0.770553	#808080	0.2	0.5	screen4wk_screen5wk_tbda1_kabx2	kabx2
screen6:BRD-K00535541-003-14-3:3.125000uM	BRD-K00535541	BRD-K00535541-003-14-3	3.125	3.125000uM	GyrAB|TopA	others	-0.717265	3.65117	#808080	0.2	0.5	screen6	tb_screen6
kabx2:BRD-K00535541-003-14-3:6.250000uM	BRD-K00535541	BRD-K00535541-003-14-3	6.25	6.250000uM	GyrAB|TopA	others	-3.01795	-0.626801	#808080	0.2	0.5	screen4wk_screen5wk_tbda1_kabx2	kabx2
screen6:BRD-K00535541-003-14-3:6.250000uM	BRD-K00535541	BRD-K00535541-003-14-3	6.25	6.250000uM	GyrAB|TopA	others	-3.86919	-0.707884	#808080	0.2	0.5	screen6	tb_screen6
kabx2:BRD-K00535541-003-14-3:12.500000uM	BRD-K00535541	BRD-K00535541-003-14-3	12.5	12.500000uM	GyrAB|TopA	others	0.589036	0.977757	#808080	0.2	0.5	screen4wk_screen5wk_tbda1_kabx2	kabx2
screen6:BRD-K00535541-003-14-3:12.500000uM	BRD-K00535541	BRD-K00535541-003-14-3	12.5	12.500000uM	GyrAB|TopA	others	-3.88473	-0.659809	#808080	0.2	0.5	screen6	tb_screen6
kabx2:BRD-K00535541-003-14-3:25.000000uM	BRD-K00535541	BRD-K00535541-003-14-3	25	25.000000uM	GyrAB|TopA	others	4.20013	-1.06275	#808080	0.2	0.5	screen4wk_screen5wk_tbda1_kabx2	kabx2
screen6:BRD-K00535541-003-14-3:25.000000uM	BRD-K00535541	BRD-K00535541-003-14-3	25	25.000000uM	GyrAB|TopA	others	4.38369	-1.22566	#808080	0.2	0.5	screen6	tb_screen6
kabx2:BRD-K00535541-003-14-3:50.000000uM	BRD-K00535541	BRD-K00535541-003-14-3	50	50.000000uM	GyrAB|TopA	others	4.47939	-1.19162	#808080	0.2	0.5	screen4wk_screen5wk_tbda1_kabx2	kabx2
screen6:BRD-K00535541-003-14-3:50.000000uM	BRD-K00535541	BRD-K00535541-003-14-3	50	50.000000uM	GyrAB|TopA	others	-2.45148	4.30598	#808080	0.2	0.5	screen6	tb_screen6
kabx2:BRD-K24715592-001-01-2:0.097500uM	BRD-K24715592	BRD-K24715592-001-01-2	0.0975	0.097500uM	GyrAB|TopA	others	-1.28761	-0.998136	#808080	0.2	0.5	screen4wk_screen5wk_tbda1_kabx2	kabx2
screen6:BRD-K24715592-001-01-2:0.097500uM	BRD-K24715592	BRD-K24715592-001-01-2	0.0975	0.097500uM	GyrAB|TopA	others	1.23894	-2.46559	#808080	0.2	0.5	screen6	tb_screen6
kabx2:BRD-K24715592-001-01-2:0.195500uM	BRD-K24715592	BRD-K24715592-001-01-2	0.1955	0.195500uM	GyrAB|TopA	others	-0.337544	1.36974	#808080	0.2	0.5	screen4wk_screen5wk_tbda1_kabx2	kabx2
screen6:BRD-K24715592-001-01-2:0.195500uM	BRD-K24715592	BRD-K24715592-001-01-2	0.1955	0.195500uM	GyrAB|TopA	others	0.187777	-3.26336	#808080	0.2	0.5	screen6	tb_screen6
kabx2:BRD-K24715592-001-01-2:0.390500uM	BRD-K24715592	BRD-K24715592-001-01-2	0.3905	0.390500uM	GyrAB|TopA	others	-0.649392	-0.900471	#808080	0.2	0.5	screen4wk_screen5wk_tbda1_kabx2	kabx2
screen6:BRD-K24715592-001-01-2:0.390500uM	BRD-K24715592	BRD-K24715592-001-01-2	0.3905	0.390500uM	GyrAB|TopA	others	0.578349	-3.23665	#808080	0.2	0.5	screen6	tb_screen6
kabx2:BRD-K24715592-001-01-2:0.781250uM	BRD-K24715592	BRD-K24715592-001-01-2	0.78125	0.781250uM	GyrAB|TopA	others	-3.54431	-0.697167	#808080	0.2	0.5	screen4wk_screen5wk_tbda1_kabx2	kabx2
screen6:BRD-K24715592-001-01-2:0.781250uM	BRD-K24715592	BRD-K24715592-001-01-2	0.78125	0.781250uM	GyrAB|TopA	others	0.530582	-3.29617	#808080	0.2	0.5	screen6	tb_screen6
kabx2:BRD-K24715592-001-01-2:1.562500uM	BRD-K24715592	BRD-K24715592-001-01-2	1.5625	1.562500uM	GyrAB|TopA	others	1.03525	-0.949322	#808080	0.2	0.5	screen4wk_screen5wk_tbda1_kabx2	kabx2
screen6:BRD-K24715592-001-01-2:1.562500uM	BRD-K24715592	BRD-K24715592-001-01-2	1.5625	1.562500uM	GyrAB|TopA	others	0.634609	-3.34717	#808080	0.2	0.5	screen6	tb_screen6
kabx2:BRD-K24715592-001-01-2:3.125000uM	BRD-K24715592	BRD-K24715592-001-01-2	3.125	3.125000uM	GyrAB|TopA	others	0.0332779	-0.931023	#808080	0.2	0.5	screen4wk_screen5wk_tbda1_kabx2	kabx2
screen6:BRD-K24715592-001-01-2:3.125000uM	BRD-K24715592	BRD-K24715592-001-01-2	3.125	3.125000uM	GyrAB|TopA	others	0.796307	-3.16733	#808080	0.2	0.5	screen6	tb_screen6
kabx2:BRD-K24715592-001-01-2:6.250000uM	BRD-K24715592	BRD-K24715592-001-01-2	6.25	6.250000uM	GyrAB|TopA	others	3.77597	-1.02966	#808080	0.2	0.5	screen4wk_screen5wk_tbda1_kabx2	kabx2
screen6:BRD-K24715592-001-01-2:6.250000uM	BRD-K24715592	BRD-K24715592-001-01-2	6.25	6.250000uM	GyrAB|TopA	others	0.842998	-3.07638	#808080	0.2	0.5	screen6	tb_screen6
kabx2:BRD-K24715592-001-01-2:12.500000uM	BRD-K24715592	BRD-K24715592-001-01-2	12.5	12.500000uM	GyrAB|TopA	others	3.7088	-0.980899	#808080	0.2	0.5	screen4wk_screen5wk_tbda1_kabx2	kabx2
screen6:BRD-K24715592-001-01-2:12.500000uM	BRD-K24715592	BRD-K24715592-001-01-2	12.5	12.500000uM	GyrAB|TopA	others	3.92536	-1.06223	#808080	0.2	0.5	screen6	tb_screen6
kabx2:BRD-K24715592-001-01-2:25.000000uM	BRD-K24715592	BRD-K24715592-001-01-2	25	25.000000uM	GyrAB|TopA	others	-0.749587	1.34175	#808080	0.2	0.5	screen4wk_screen5wk_tbda1_kabx2	kabx2
screen6:BRD-K24715592-001-01-2:25.000000uM	BRD-K24715592	BRD-K24715592-001-01-2	25	25.000000uM	GyrAB|TopA	others	4.41165	-1.09322	#808080	0.2	0.5	screen6	tb_screen6
kabx2:BRD-K24715592-001-01-2:50.000000uM	BRD-K24715592	BRD-K24715592-001-01-2	50	50.000000uM	GyrAB|TopA	others	1.64834	3.68822	#808080	0.2	0.5	screen4wk_screen5wk_tbda1_kabx2	kabx2
screen6:BRD-K24715592-001-01-2:50.000000uM	BRD-K24715592	BRD-K24715592-001-01-2	50	50.000000uM	GyrAB|TopA	others	-2.53553	4.57342	#808080	0.2	0.5	screen6	tb_screen6
kabx2:BRD-K44595561-001-01-1:0.097500uM	BRD-K44595561	BRD-K44595561-001-01-1	0.0975	0.097500uM	GyrAB|TopA	others	-0.534618	0.531034	#808080	0.2	0.5	screen4wk_screen5wk_tbda1_kabx2	kabx2
screen6:BRD-K44595561-001-01-1:0.097500uM	BRD-K44595561	BRD-K44595561-001-01-1	0.0975	0.097500uM	GyrAB|TopA	others	0.691991	-0.942491	#808080	0.2	0.5	screen6	tb_screen6
kabx2:BRD-K44595561-001-01-1:0.195500uM	BRD-K44595561	BRD-K44595561-001-01-1	0.1955	0.195500uM	GyrAB|TopA	others	2.30026	-0.334029	#808080	0.2	0.5	screen4wk_screen5wk_tbda1_kabx2	kabx2
screen6:BRD-K44595561-001-01-1:0.195500uM	BRD-K44595561	BRD-K44595561-001-01-1	0.1955	0.195500uM	GyrAB|TopA	others	0.683536	-0.904246	#808080	0.2	0.5	screen6	tb_screen6
kabx2:BRD-K44595561-001-01-1:0.390500uM	BRD-K44595561	BRD-K44595561-001-01-1	0.3905	0.390500uM	GyrAB|TopA	others	4.73914	-0.428945	#808080	0.2	0.5	screen4wk_screen5wk_tbda1_kabx2	kabx2
screen6:BRD-K44595561-001-01-1:0.390500uM	BRD-K44595561	BRD-K44595561-001-01-1	0.3905	0.390500uM	GyrAB|TopA	others	0.539145	-0.758561	#808080	0.2	0.5	screen6	tb_screen6
kabx2:BRD-K44595561-001-01-1:0.781250uM	BRD-K44595561	BRD-K44595561-001-01-1	0.78125	0.781250uM	GyrAB|TopA	others	4.80363	-0.267289	#808080	0.2	0.5	screen4wk_screen5wk_tbda1_kabx2	kabx2
screen6:BRD-K44595561-001-01-1:0.781250uM	BRD-K44595561	BRD-K44595561-001-01-1	0.78125	0.781250uM	GyrAB|TopA	others	0.648881	-0.89251	#808080	0.2	0.5	screen6	tb_screen6
kabx2:BRD-K44595561-001-01-1:1.562500uM	BRD-K44595561	BRD-K44595561-001-01-1	1.5625	1.562500uM	GyrAB|TopA	others	2.91681	4.47899	#808080	0.2	0.5	screen4wk_screen5wk_tbda1_kabx2	kabx2
screen6:BRD-K44595561-001-01-1:1.562500uM	BRD-K44595561	BRD-K44595561-001-01-1	1.5625	1.562500uM	GyrAB|TopA	others	0.619188	-0.92494	#808080	0.2	0.5	screen6	tb_screen6
kabx2:BRD-K44595561-001-01-1:3.125000uM	BRD-K44595561	BRD-K44595561-001-01-1	3.125	3.125000uM	GyrAB|TopA	others	0.749089	0.306601	#808080	0.2	0.5	screen4wk_screen5wk_tbda1_kabx2	kabx2
screen6:BRD-K44595561-001-01-1:3.125000uM	BRD-K44595561	BRD-K44595561-001-01-1	3.125	3.125000uM	GyrAB|TopA	others	-2.63715	0.956339	#808080	0.2	0.5	screen6	tb_screen6
kabx2:BRD-K44595561-001-01-1:6.250000uM	BRD-K44595561	BRD-K44595561-001-01-1	6.25	6.250000uM	GyrAB|TopA	others	-0.0559748	0.0967257	#808080	0.2	0.5	screen4wk_screen5wk_tbda1_kabx2	kabx2
screen6:BRD-K44595561-001-01-1:6.250000uM	BRD-K44595561	BRD-K44595561-001-01-1	6.25	6.250000uM	GyrAB|TopA	others	-0.0538642	-0.942059	#808080	0.2	0.5	screen6	tb_screen6
kabx2:BRD-K44595561-001-01-1:12.500000uM	BRD-K44595561	BRD-K44595561-001-01-1	12.5	12.500000uM	GyrAB|TopA	others	-2.60923	0.852616	#808080	0.2	0.5	screen4wk_screen5wk_tbda1_kabx2	kabx2
screen6:BRD-K44595561-001-01-1:12.500000uM	BRD-K44595561	BRD-K44595561-001-01-1	12.5	12.500000uM	GyrAB|TopA	others	-2.35953	0.968983	#808080	0.2	0.5	screen6	tb_screen6
kabx2:BRD-K44595561-001-01-1:25.000000uM	BRD-K44595561	BRD-K44595561-001-01-1	25	25.000000uM	GyrAB|TopA	others	-2.93261	0.62704	#808080	0.2	0.5	screen4wk_screen5wk_tbda1_kabx2	kabx2
screen6:BRD-K44595561-001-01-1:25.000000uM	BRD-K44595561	BRD-K44595561-001-01-1	25	25.000000uM	GyrAB|TopA	others	-3.15692	1.14052	#808080	0.2	0.5	screen6	tb_screen6
kabx2:BRD-K44595561-001-01-1:50.000000uM	BRD-K44595561	BRD-K44595561-001-01-1	50	50.000000uM	GyrAB|TopA	others	-3.26366	1.18122	#808080	0.2	0.5	screen4wk_screen5wk_tbda1_kabx2	kabx2
screen6:BRD-K44595561-001-01-1:50.000000uM	BRD-K44595561	BRD-K44595561-001-01-1	50	50.000000uM	GyrAB|TopA	others	-3.2999	1.20446	#808080	0.2	0.5	screen6	tb_screen6
kabx2:BRD-K68346641-001-05-5:0.097500uM	BRD-K68346641	BRD-K68346641-001-05-5	0.0975	0.097500uM	GyrAB|TopA	others	-3.15146	-0.104299	#808080	0.2	0.5	screen4wk_screen5wk_tbda1_kabx2	kabx2
kabx2:BRD-K68346641-003-12-7:0.097500uM	BRD-K68346641	BRD-K68346641-003-12-7	0.0975	0.097500uM	GyrAB|TopA	others	-2.56703	-1.31143	#808080	0.2	0.5	screen4wk_screen5wk_tbda1_kabx2	kabx2
screen6:BRD-K68346641-001-05-5:0.097500uM	BRD-K68346641	BRD-K68346641-001-05-5	0.0975	0.097500uM	GyrAB|TopA	others	-2.05332	-2.9345	#808080	0.2	0.5	screen6	tb_screen6
screen6:BRD-K68346641-003-12-7:0.097500uM	BRD-K68346641	BRD-K68346641-003-12-7	0.0975	0.097500uM	GyrAB|TopA	others	2.73517	-0.0278625	#808080	0.2	0.5	screen6	tb_screen6
kabx2:BRD-K68346641-001-05-5:0.195500uM	BRD-K68346641	BRD-K68346641-001-05-5	0.1955	0.195500uM	GyrAB|TopA	others	0.709047	0.314482	#808080	0.2	0.5	screen4wk_screen5wk_tbda1_kabx2	kabx2
kabx2:BRD-K68346641-003-12-7:0.195500uM	BRD-K68346641	BRD-K68346641-003-12-7	0.1955	0.195500uM	GyrAB|TopA	others	2.23585	-0.27244	#808080	0.2	0.5	screen4wk_screen5wk_tbda1_kabx2	kabx2
screen6:BRD-K68346641-001-05-5:0.195500uM	BRD-K68346641	BRD-K68346641-001-05-5	0.1955	0.195500uM	GyrAB|TopA	others	-2.41452	-2.97257	#808080	0.2	0.5	screen6	tb_screen6
screen6:BRD-K68346641-003-12-7:0.195500uM	BRD-K68346641	BRD-K68346641-003-12-7	0.1955	0.195500uM	GyrAB|TopA	others	2.72625	-0.0724447	#808080	0.2	0.5	screen6	tb_screen6
kabx2:BRD-K68346641-001-05-5:0.390500uM	BRD-K68346641	BRD-K68346641-001-05-5	0.3905	0.390500uM	GyrAB|TopA	others	-2.89995	-0.312504	#808080	0.2	0.5	screen4wk_screen5wk_tbda1_kabx2	kabx2
kabx2:BRD-K68346641-003-12-7:0.390500uM	BRD-K68346641	BRD-K68346641-003-12-7	0.3905	0.390500uM	GyrAB|TopA	others	-3.15988	-0.518499	#808080	0.2	0.5	screen4wk_screen5wk_tbda1_kabx2	kabx2
screen6:BRD-K68346641-001-05-5:0.390500uM	BRD-K68346641	BRD-K68346641-001-05-5	0.3905	0.390500uM	GyrAB|TopA	others	-2.21132	-2.8593	#808080	0.2	0.5	screen6	tb_screen6
screen6:BRD-K68346641-003-12-7:0.390500uM	BRD-K68346641	BRD-K68346641-003-12-7	0.3905	0.390500uM	GyrAB|TopA	others	1.25147	-1.92493	#808080	0.2	0.5	screen6	tb_screen6
kabx2:BRD-K68346641-001-05-5:0.781250uM	BRD-K68346641	BRD-K68346641-001-05-5	0.78125	0.781250uM	GyrAB|TopA	others	0.931622	0.204594	#808080	0.2	0.5	screen4wk_screen5wk_tbda1_kabx2	kabx2
kabx2:BRD-K68346641-003-12-7:0.781250uM	BRD-K68346641	BRD-K68346641-003-12-7	0.78125	0.781250uM	GyrAB|TopA	others	-3.09619	-0.8207	#808080	0.2	0.5	screen4wk_screen5wk_tbda1_kabx2	kabx2
screen6:BRD-K68346641-001-05-5:0.781250uM	BRD-K68346641	BRD-K68346641-001-05-5	0.78125	0.781250uM	GyrAB|TopA	others	-2.16617	-3.00074	#808080	0.2	0.5	screen6	tb_screen6
screen6:BRD-K68346641-003-12-7:0.781250uM	BRD-K68346641	BRD-K68346641-003-12-7	0.78125	0.781250uM	GyrAB|TopA	others	0.968746	-1.96298	#808080	0.2	0.5	screen6	tb_screen6
kabx2:BRD-K68346641-001-05-5:1.562500uM	BRD-K68346641	BRD-K68346641-001-05-5	1.5625	1.562500uM	GyrAB|TopA	others	-2.62553	-0.687506	#808080	0.2	0.5	screen4wk_screen5wk_tbda1_kabx2	kabx2
kabx2:BRD-K68346641-003-12-7:1.562500uM	BRD-K68346641	BRD-K68346641-003-12-7	1.5625	1.562500uM	GyrAB|TopA	others	-3.19068	-0.831497	#808080	0.2	0.5	screen4wk_screen5wk_tbda1_kabx2	kabx2
screen6:BRD-K68346641-001-05-5:1.562500uM	BRD-K68346641	BRD-K68346641-001-05-5	1.5625	1.562500uM	GyrAB|TopA	others	-2.24338	-3.0674	#808080	0.2	0.5	screen6	tb_screen6
screen6:BRD-K68346641-003-12-7:1.562500uM	BRD-K68346641	BRD-K68346641-003-12-7	1.5625	1.562500uM	GyrAB|TopA	others	-3.12585	-2.26121	#808080	0.2	0.5	screen6	tb_screen6
kabx2:BRD-K68346641-001-05-5:3.125000uM	BRD-K68346641	BRD-K68346641-001-05-5	3.125	3.125000uM	GyrAB|TopA	others	0.179877	0.362028	#808080	0.2	0.5	screen4wk_screen5wk_tbda1_kabx2	kabx2
kabx2:BRD-K68346641-003-12-7:3.125000uM	BRD-K68346641	BRD-K68346641-003-12-7	3.125	3.125000uM	GyrAB|TopA	others	-2.06663	0.633334	#808080	0.2	0.5	screen4wk_screen5wk_tbda1_kabx2	kabx2
screen6:BRD-K68346641-001-05-5:3.125000uM	BRD-K68346641	BRD-K68346641-001-05-5	3.125	3.125000uM	GyrAB|TopA	others	-2.65613	-2.95912	#808080	0.2	0.5	screen6	tb_screen6
screen6:BRD-K68346641-003-12-7:3.125000uM	BRD-K68346641	BRD-K68346641-003-12-7	3.125	3.125000uM	GyrAB|TopA	others	-2.69945	0.932608	#808080	0.2	0.5	screen6	tb_screen6
kabx2:BRD-K68346641-001-05-5:6.250000uM	BRD-K68346641	BRD-K68346641-001-05-5	6.25	6.250000uM	GyrAB|TopA	others	-3.11722	-0.171799	#808080	0.2	0.5	screen4wk_screen5wk_tbda1_kabx2	kabx2
kabx2:BRD-K68346641-003-12-7:6.250000uM	BRD-K68346641	BRD-K68346641-003-12-7	6.25	6.250000uM	GyrAB|TopA	others	-3.31339	0.223161	#808080	0.2	0.5	screen4wk_screen5wk_tbda1_kabx2	kabx2
screen6:BRD-K68346641-001-05-5:6.250000uM	BRD-K68346641	BRD-K68346641-001-05-5	6.25	6.250000uM	GyrAB|TopA	others	-2.12898	-2.85858	#808080	0.2	0.5	screen6	tb_screen6
screen6:BRD-K68346641-003-12-7:6.250000uM	BRD-K68346641	BRD-K68346641-003-12-7	6.25	6.250000uM	GyrAB|TopA	others	-2.6535	0.917744	#808080	0.2	0.5	screen6	tb_screen6
kabx2:BRD-K68346641-001-05-5:12.500000uM	BRD-K68346641	BRD-K68346641-001-05-5	12.5	12.500000uM	GyrAB|TopA	others	0.531374	0.361673	#808080	0.2	0.5	screen4wk_screen5wk_tbda1_kabx2	kabx2
kabx2:BRD-K68346641-003-12-7:12.500000uM	BRD-K68346641	BRD-K68346641-003-12-7	12.5	12.500000uM	GyrAB|TopA	others	-3.08871	0.596475	#808080	0.2	0.5	screen4wk_screen5wk_tbda1_kabx2	kabx2
screen6:BRD-K68346641-001-05-5:12.500000uM	BRD-K68346641	BRD-K68346641-001-05-5	12.5	12.500000uM	GyrAB|TopA	others	-3.43092	0.186615	#808080	0.2	0.5	screen6	tb_screen6
screen6:BRD-K68346641-003-12-7:12.500000uM	BRD-K68346641	BRD-K68346641-003-12-7	12.5	12.500000uM	GyrAB|TopA	others	-2.82443	0.979261	#808080	0.2	0.5	screen6	tb_screen6
kabx2:BRD-K68346641-001-05-5:25.000000uM	BRD-K68346641	BRD-K68346641-001-05-5	25	25.000000uM	GyrAB|TopA	others	-3.10294	0.335892	#808080	0.2	0.5	screen4wk_screen5wk_tbda1_kabx2	kabx2
kabx2:BRD-K68346641-003-12-7:25.000000uM	BRD-K68346641	BRD-K68346641-003-12-7	25	25.000000uM	GyrAB|TopA	others	-2.96422	0.625216	#808080	0.2	0.5	screen4wk_screen5wk_tbda1_kabx2	kabx2
screen6:BRD-K68346641-001-05-5:25.000000uM	BRD-K68346641	BRD-K68346641-001-05-5	25	25.000000uM	GyrAB|TopA	others	-3.43947	-0.0979899	#808080	0.2	0.5	screen6	tb_screen6
screen6:BRD-K68346641-003-12-7:25.000000uM	BRD-K68346641	BRD-K68346641-003-12-7	25	25.000000uM	GyrAB|TopA	others	-3.01564	1.1341	#808080	0.2	0.5	screen6	tb_screen6
kabx2:BRD-K68346641-001-05-5:50.000000uM	BRD-K68346641	BRD-K68346641-001-05-5	50	50.000000uM	GyrAB|TopA	others	-3.05321	0.477339	#808080	0.2	0.5	screen4wk_screen5wk_tbda1_kabx2	kabx2
kabx2:BRD-K68346641-003-12-7:50.000000uM	BRD-K68346641	BRD-K68346641-003-12-7	50	50.000000uM	GyrAB|TopA	others	-3.17935	0.720091	#808080	0.2	0.5	screen4wk_screen5wk_tbda1_kabx2	kabx2
screen6:BRD-K68346641-001-05-5:50.000000uM	BRD-K68346641	BRD-K68346641-001-05-5	50	50.000000uM	GyrAB|TopA	others	-3.59188	-0.0884846	#808080	0.2	0.5	screen6	tb_screen6
screen6:BRD-K68346641-003-12-7:50.000000uM	BRD-K68346641	BRD-K68346641-003-12-7	50	50.000000uM	GyrAB|TopA	others	-3.22041	1.24542	#808080	0.2	0.5	screen6	tb_screen6
kabx2:BRD-K68408467-001-01-3:0.097500uM	BRD-K68408467	BRD-K68408467-001-01-3	0.0975	0.097500uM	GyrAB|TopA	others	-2.10548	-1.30153	#808080	0.2	0.5	screen4wk_screen5wk_tbda1_kabx2	kabx2
screen6:BRD-K68408467-001-01-3:0.097500uM	BRD-K68408467	BRD-K68408467-001-01-3	0.0975	0.097500uM	GyrAB|TopA	others	-0.496913	-3.13807	#808080	0.2	0.5	screen6	tb_screen6
kabx2:BRD-K68408467-001-01-3:0.195500uM	BRD-K68408467	BRD-K68408467-001-01-3	0.1955	0.195500uM	GyrAB|TopA	others	-2.36651	-1.22842	#808080	0.2	0.5	screen4wk_screen5wk_tbda1_kabx2	kabx2
screen6:BRD-K68408467-001-01-3:0.195500uM	BRD-K68408467	BRD-K68408467-001-01-3	0.1955	0.195500uM	GyrAB|TopA	others	-0.143974	-3.13503	#808080	0.2	0.5	screen6	tb_screen6
kabx2:BRD-K68408467-001-01-3:0.390500uM	BRD-K68408467	BRD-K68408467-001-01-3	0.3905	0.390500uM	GyrAB|TopA	others	-2.4077	-0.943542	#808080	0.2	0.5	screen4wk_screen5wk_tbda1_kabx2	kabx2
screen6:BRD-K68408467-001-01-3:0.390500uM	BRD-K68408467	BRD-K68408467-001-01-3	0.3905	0.390500uM	GyrAB|TopA	others	0.0209313	-3.05951	#808080	0.2	0.5	screen6	tb_screen6
kabx2:BRD-K68408467-001-01-3:0.781250uM	BRD-K68408467	BRD-K68408467-001-01-3	0.78125	0.781250uM	GyrAB|TopA	others	-2.29807	0.134216	#808080	0.2	0.5	screen4wk_screen5wk_tbda1_kabx2	kabx2
screen6:BRD-K68408467-001-01-3:0.781250uM	BRD-K68408467	BRD-K68408467-001-01-3	0.78125	0.781250uM	GyrAB|TopA	others	-0.00250345	-3.39259	#808080	0.2	0.5	screen6	tb_screen6
kabx2:BRD-K68408467-001-01-3:1.562500uM	BRD-K68408467	BRD-K68408467-001-01-3	1.5625	1.562500uM	GyrAB|TopA	others	-2.27479	-0.815222	#808080	0.2	0.5	screen4wk_screen5wk_tbda1_kabx2	kabx2
screen6:BRD-K68408467-001-01-3:1.562500uM	BRD-K68408467	BRD-K68408467-001-01-3	1.5625	1.562500uM	GyrAB|TopA	others	0.564757	-3.14287	#808080	0.2	0.5	screen6	tb_screen6
kabx2:BRD-K68408467-001-01-3:3.125000uM	BRD-K68408467	BRD-K68408467-001-01-3	3.125	3.125000uM	GyrAB|TopA	others	-2.03621	-1.33957	#808080	0.2	0.5	screen4wk_screen5wk_tbda1_kabx2	kabx2
screen6:BRD-K68408467-001-01-3:3.125000uM	BRD-K68408467	BRD-K68408467-001-01-3	3.125	3.125000uM	GyrAB|TopA	others	0.361097	-3.13298	#808080	0.2	0.5	screen6	tb_screen6
kabx2:BRD-K68408467-001-01-3:6.250000uM	BRD-K68408467	BRD-K68408467-001-01-3	6.25	6.250000uM	GyrAB|TopA	others	-2.13966	-1.28253	#808080	0.2	0.5	screen4wk_screen5wk_tbda1_kabx2	kabx2
screen6:BRD-K68408467-001-01-3:6.250000uM	BRD-K68408467	BRD-K68408467-001-01-3	6.25	6.250000uM	GyrAB|TopA	others	1.18048	-2.64638	#808080	0.2	0.5	screen6	tb_screen6
kabx2:BRD-K68408467-001-01-3:12.500000uM	BRD-K68408467	BRD-K68408467-001-01-3	12.5	12.500000uM	GyrAB|TopA	others	4.24097	-1.13367	#808080	0.2	0.5	screen4wk_screen5wk_tbda1_kabx2	kabx2
screen6:BRD-K68408467-001-01-3:12.500000uM	BRD-K68408467	BRD-K68408467-001-01-3	12.5	12.500000uM	GyrAB|TopA	others	4.1867	-1.13393	#808080	0.2	0.5	screen6	tb_screen6
kabx2:BRD-K68408467-001-01-3:25.000000uM	BRD-K68408467	BRD-K68408467-001-01-3	25	25.000000uM	GyrAB|TopA	others	4.29753	-1.07672	#808080	0.2	0.5	screen4wk_screen5wk_tbda1_kabx2	kabx2
screen6:BRD-K68408467-001-01-3:25.000000uM	BRD-K68408467	BRD-K68408467-001-01-3	25	25.000000uM	GyrAB|TopA	others	4.27617	-1.18561	#808080	0.2	0.5	screen6	tb_screen6
kabx2:BRD-K68408467-001-01-3:50.000000uM	BRD-K68408467	BRD-K68408467-001-01-3	50	50.000000uM	GyrAB|TopA	others	4.36666	-0.947087	#808080	0.2	0.5	screen4wk_screen5wk_tbda1_kabx2	kabx2
screen6:BRD-K68408467-001-01-3:50.000000uM	BRD-K68408467	BRD-K68408467-001-01-3	50	50.000000uM	GyrAB|TopA	others	-2.1281	4.5686	#808080	0.2	0.5	screen6	tb_screen6
kabx2:BRD-K72560711-003-01-5:0.097500uM	BRD-K72560711	BRD-K72560711-003-01-5	0.0975	0.097500uM	GyrAB|TopA	others	2.23136	-0.840466	#808080	0.2	0.5	screen4wk_screen5wk_tbda1_kabx2	kabx2
screen6:BRD-K72560711-003-01-5:0.097500uM	BRD-K72560711	BRD-K72560711-003-01-5	0.0975	0.097500uM	GyrAB|TopA	others	-2.52282	-3.00553	#808080	0.2	0.5	screen6	tb_screen6
kabx2:BRD-K72560711-003-01-5:0.195500uM	BRD-K72560711	BRD-K72560711-003-01-5	0.1955	0.195500uM	GyrAB|TopA	others	1.52877	-1.68803	#808080	0.2	0.5	screen4wk_screen5wk_tbda1_kabx2	kabx2
screen6:BRD-K72560711-003-01-5:0.195500uM	BRD-K72560711	BRD-K72560711-003-01-5	0.1955	0.195500uM	GyrAB|TopA	others	0.313704	-1.99705	#808080	0.2	0.5	screen6	tb_screen6
kabx2:BRD-K72560711-003-01-5:0.390500uM	BRD-K72560711	BRD-K72560711-003-01-5	0.3905	0.390500uM	GyrAB|TopA	others	-0.825157	-0.219061	#808080	0.2	0.5	screen4wk_screen5wk_tbda1_kabx2	kabx2
screen6:BRD-K72560711-003-01-5:0.390500uM	BRD-K72560711	BRD-K72560711-003-01-5	0.3905	0.390500uM	GyrAB|TopA	others	-2.44298	-3.0085	#808080	0.2	0.5	screen6	tb_screen6
kabx2:BRD-K72560711-003-01-5:0.781250uM	BRD-K72560711	BRD-K72560711-003-01-5	0.78125	0.781250uM	GyrAB|TopA	others	-1.2611	-0.378501	#808080	0.2	0.5	screen4wk_screen5wk_tbda1_kabx2	kabx2
screen6:BRD-K72560711-003-01-5:0.781250uM	BRD-K72560711	BRD-K72560711-003-01-5	0.78125	0.781250uM	GyrAB|TopA	others	-2.14247	-3.11683	#808080	0.2	0.5	screen6	tb_screen6
kabx2:BRD-K72560711-003-01-5:1.562500uM	BRD-K72560711	BRD-K72560711-003-01-5	1.5625	1.562500uM	GyrAB|TopA	others	2.46674	-0.665181	#808080	0.2	0.5	screen4wk_screen5wk_tbda1_kabx2	kabx2
screen6:BRD-K72560711-003-01-5:1.562500uM	BRD-K72560711	BRD-K72560711-003-01-5	1.5625	1.562500uM	GyrAB|TopA	others	1.05407	-0.508046	#808080	0.2	0.5	screen6	tb_screen6
kabx2:BRD-K72560711-003-01-5:3.125000uM	BRD-K72560711	BRD-K72560711-003-01-5	3.125	3.125000uM	GyrAB|TopA	others	2.71464	0.360267	#808080	0.2	0.5	screen4wk_screen5wk_tbda1_kabx2	kabx2
screen6:BRD-K72560711-003-01-5:3.125000uM	BRD-K72560711	BRD-K72560711-003-01-5	3.125	3.125000uM	GyrAB|TopA	others	3.82873	-1.04966	#808080	0.2	0.5	screen6	tb_screen6
kabx2:BRD-K72560711-003-01-5:6.250000uM	BRD-K72560711	BRD-K72560711-003-01-5	6.25	6.250000uM	GyrAB|TopA	others	3.82051	-1.03857	#808080	0.2	0.5	screen4wk_screen5wk_tbda1_kabx2	kabx2
screen6:BRD-K72560711-003-01-5:6.250000uM	BRD-K72560711	BRD-K72560711-003-01-5	6.25	6.250000uM	GyrAB|TopA	others	4.0373	-1.09205	#808080	0.2	0.5	screen6	tb_screen6
kabx2:BRD-K72560711-003-01-5:12.500000uM	BRD-K72560711	BRD-K72560711-003-01-5	12.5	12.500000uM	GyrAB|TopA	others	3.83868	-0.986948	#808080	0.2	0.5	screen4wk_screen5wk_tbda1_kabx2	kabx2
screen6:BRD-K72560711-003-01-5:12.500000uM	BRD-K72560711	BRD-K72560711-003-01-5	12.5	12.500000uM	GyrAB|TopA	others	-2.50202	3.11454	#808080	0.2	0.5	screen6	tb_screen6
kabx2:BRD-K72560711-003-01-5:25.000000uM	BRD-K72560711	BRD-K72560711-003-01-5	25	25.000000uM	GyrAB|TopA	others	4.41734	-1.17379	#808080	0.2	0.5	screen4wk_screen5wk_tbda1_kabx2	kabx2
screen6:BRD-K72560711-003-01-5:25.000000uM	BRD-K72560711	BRD-K72560711-003-01-5	25	25.000000uM	GyrAB|TopA	others	-2.59624	4.50361	#808080	0.2	0.5	screen6	tb_screen6
kabx2:BRD-K72560711-003-01-5:50.000000uM	BRD-K72560711	BRD-K72560711-003-01-5	50	50.000000uM	GyrAB|TopA	others	1.01165	4.06286	#808080	0.2	0.5	screen4wk_screen5wk_tbda1_kabx2	kabx2
screen6:BRD-K72560711-003-01-5:50.000000uM	BRD-K72560711	BRD-K72560711-003-01-5	50	50.000000uM	GyrAB|TopA	others	-2.60201	4.4377	#808080	0.2	0.5	screen6	tb_screen6
kabx2:BRD-K77614261-001-01-3:0.097500uM	BRD-K77614261	BRD-K77614261-001-01-3	0.0975	0.097500uM	GyrAB|TopA	others	-2.30505	-1.2478	#808080	0.2	0.5	screen4wk_screen5wk_tbda1_kabx2	kabx2
kabx2:BRD-K77614261-001-02-1:0.097500uM	BRD-K77614261	BRD-K77614261-001-02-1	0.0975	0.097500uM	GyrAB|TopA	others	-0.528582	-0.0371291	#808080	0.2	0.5	screen4wk_screen5wk_tbda1_kabx2	kabx2
screen6:BRD-K77614261-001-01-3:0.097500uM	BRD-K77614261	BRD-K77614261-001-01-3	0.0975	0.097500uM	GyrAB|TopA	others	-0.222917	-3.44647	#808080	0.2	0.5	screen6	tb_screen6
screen6:BRD-K77614261-001-02-1:0.097500uM	BRD-K77614261	BRD-K77614261-001-02-1	0.0975	0.097500uM	GyrAB|TopA	others	-2.21073	-3.03317	#808080	0.2	0.5	screen6	tb_screen6
kabx2:BRD-K77614261-001-01-3:0.195500uM	BRD-K77614261	BRD-K77614261-001-01-3	0.1955	0.195500uM	GyrAB|TopA	others	-2.24282	-1.27114	#808080	0.2	0.5	screen4wk_screen5wk_tbda1_kabx2	kabx2
kabx2:BRD-K77614261-001-02-1:0.195500uM	BRD-K77614261	BRD-K77614261-001-02-1	0.1955	0.195500uM	GyrAB|TopA	others	-1.12645	0.00383758	#808080	0.2	0.5	screen4wk_screen5wk_tbda1_kabx2	kabx2
screen6:BRD-K77614261-001-01-3:0.195500uM	BRD-K77614261	BRD-K77614261-001-01-3	0.1955	0.195500uM	GyrAB|TopA	others	-0.00277568	-3.33907	#808080	0.2	0.5	screen6	tb_screen6
screen6:BRD-K77614261-001-02-1:0.195500uM	BRD-K77614261	BRD-K77614261-001-02-1	0.1955	0.195500uM	GyrAB|TopA	others	-2.2128	-2.76941	#808080	0.2	0.5	screen6	tb_screen6
kabx2:BRD-K77614261-001-01-3:0.390500uM	BRD-K77614261	BRD-K77614261-001-01-3	0.3905	0.390500uM	GyrAB|TopA	others	-2.08303	-0.737776	#808080	0.2	0.5	screen4wk_screen5wk_tbda1_kabx2	kabx2
kabx2:BRD-K77614261-001-02-1:0.390500uM	BRD-K77614261	BRD-K77614261-001-02-1	0.3905	0.390500uM	GyrAB|TopA	others	-1.28695	-0.234663	#808080	0.2	0.5	screen4wk_screen5wk_tbda1_kabx2	kabx2
screen6:BRD-K77614261-001-01-3:0.390500uM	BRD-K77614261	BRD-K77614261-001-01-3	0.3905	0.390500uM	GyrAB|TopA	others	-0.281065	-3.46891	#808080	0.2	0.5	screen6	tb_screen6
screen6:BRD-K77614261-001-02-1:0.390500uM	BRD-K77614261	BRD-K77614261-001-02-1	0.3905	0.390500uM	GyrAB|TopA	others	-2.37929	-2.83574	#808080	0.2	0.5	screen6	tb_screen6
kabx2:BRD-K77614261-001-01-3:0.781250uM	BRD-K77614261	BRD-K77614261-001-01-3	0.78125	0.781250uM	GyrAB|TopA	others	0.405896	0.262608	#808080	0.2	0.5	screen4wk_screen5wk_tbda1_kabx2	kabx2
kabx2:BRD-K77614261-001-02-1:0.781250uM	BRD-K77614261	BRD-K77614261-001-02-1	0.78125	0.781250uM	GyrAB|TopA	others	-1.02548	-0.273789	#808080	0.2	0.5	screen4wk_screen5wk_tbda1_kabx2	kabx2
screen6:BRD-K77614261-001-01-3:0.781250uM	BRD-K77614261	BRD-K77614261-001-01-3	0.78125	0.781250uM	GyrAB|TopA	others	0.0922232	-3.37858	#808080	0.2	0.5	screen6	tb_screen6
screen6:BRD-K77614261-001-02-1:0.781250uM	BRD-K77614261	BRD-K77614261-001-02-1	0.78125	0.781250uM	GyrAB|TopA	others	-2.3205	-2.47424	#808080	0.2	0.5	screen6	tb_screen6
kabx2:BRD-K77614261-001-01-3:1.562500uM	BRD-K77614261	BRD-K77614261-001-01-3	1.5625	1.562500uM	GyrAB|TopA	others	-2.2515	-1.43592	#808080	0.2	0.5	screen4wk_screen5wk_tbda1_kabx2	kabx2
kabx2:BRD-K77614261-001-02-1:1.562500uM	BRD-K77614261	BRD-K77614261-001-02-1	1.5625	1.562500uM	GyrAB|TopA	others	-1.5648	-0.21997	#808080	0.2	0.5	screen4wk_screen5wk_tbda1_kabx2	kabx2
screen6:BRD-K77614261-001-01-3:1.562500uM	BRD-K77614261	BRD-K77614261-001-01-3	1.5625	1.562500uM	GyrAB|TopA	others	-0.871811	-3.11821	#808080	0.2	0.5	screen6	tb_screen6
screen6:BRD-K77614261-001-02-1:1.562500uM	BRD-K77614261	BRD-K77614261-001-02-1	1.5625	1.562500uM	GyrAB|TopA	others	-2.67721	-2.60048	#808080	0.2	0.5	screen6	tb_screen6
kabx2:BRD-K77614261-001-01-3:3.125000uM	BRD-K77614261	BRD-K77614261-001-01-3	3.125	3.125000uM	GyrAB|TopA	others	-2.89243	-0.59868	#808080	0.2	0.5	screen4wk_screen5wk_tbda1_kabx2	kabx2
kabx2:BRD-K77614261-001-02-1:3.125000uM	BRD-K77614261	BRD-K77614261-001-02-1	3.125	3.125000uM	GyrAB|TopA	others	-3.09552	-1.30796	#808080	0.2	0.5	screen4wk_screen5wk_tbda1_kabx2	kabx2
screen6:BRD-K77614261-001-01-3:3.125000uM	BRD-K77614261	BRD-K77614261-001-01-3	3.125	3.125000uM	GyrAB|TopA	others	3.05591	0.201369	#808080	0.2	0.5	screen6	tb_screen6
screen6:BRD-K77614261-001-02-1:3.125000uM	BRD-K77614261	BRD-K77614261-001-02-1	3.125	3.125000uM	GyrAB|TopA	others	-2.35333	-2.30636	#808080	0.2	0.5	screen6	tb_screen6
kabx2:BRD-K77614261-001-01-3:6.250000uM	BRD-K77614261	BRD-K77614261-001-01-3	6.25	6.250000uM	GyrAB|TopA	others	-2.99756	0.323625	#808080	0.2	0.5	screen4wk_screen5wk_tbda1_kabx2	kabx2
kabx2:BRD-K77614261-001-02-1:6.250000uM	BRD-K77614261	BRD-K77614261-001-02-1	6.25	6.250000uM	GyrAB|TopA	others	-1.49626	-0.0466261	#808080	0.2	0.5	screen4wk_screen5wk_tbda1_kabx2	kabx2
screen6:BRD-K77614261-001-01-3:6.250000uM	BRD-K77614261	BRD-K77614261-001-01-3	6.25	6.250000uM	GyrAB|TopA	others	-3.32979	1.13387	#808080	0.2	0.5	screen6	tb_screen6
screen6:BRD-K77614261-001-02-1:6.250000uM	BRD-K77614261	BRD-K77614261-001-02-1	6.25	6.250000uM	GyrAB|TopA	others	-2.48369	-2.32774	#808080	0.2	0.5	screen6	tb_screen6
kabx2:BRD-K77614261-001-01-3:12.500000uM	BRD-K77614261	BRD-K77614261-001-01-3	12.5	12.500000uM	GyrAB|TopA	others	-3.40844	1.19434	#808080	0.2	0.5	screen4wk_screen5wk_tbda1_kabx2	kabx2
kabx2:BRD-K77614261-001-02-1:12.500000uM	BRD-K77614261	BRD-K77614261-001-02-1	12.5	12.500000uM	GyrAB|TopA	others	-2.87718	0.676381	#808080	0.2	0.5	screen4wk_screen5wk_tbda1_kabx2	kabx2
screen6:BRD-K77614261-001-01-3:12.500000uM	BRD-K77614261	BRD-K77614261-001-01-3	12.5	12.500000uM	GyrAB|TopA	others	-3.43528	1.25213	#808080	0.2	0.5	screen6	tb_screen6
screen6:BRD-K77614261-001-02-1:12.500000uM	BRD-K77614261	BRD-K77614261-001-02-1	12.5	12.500000uM	GyrAB|TopA	others	-2.85486	0.841432	#808080	0.2	0.5	screen6	tb_screen6
kabx2:BRD-K77614261-001-01-3:25.000000uM	BRD-K77614261	BRD-K77614261-001-01-3	25	25.000000uM	GyrAB|TopA	others	-3.53803	1.23658	#808080	0.2	0.5	screen4wk_screen5wk_tbda1_kabx2	kabx2
kabx2:BRD-K77614261-001-02-1:25.000000uM	BRD-K77614261	BRD-K77614261-001-02-1	25	25.000000uM	GyrAB|TopA	others	-3.17596	0.955274	#808080	0.2	0.5	screen4wk_screen5wk_tbda1_kabx2	kabx2
screen6:BRD-K77614261-001-01-3:25.000000uM	BRD-K77614261	BRD-K77614261-001-01-3	25	25.000000uM	GyrAB|TopA	others	-3.23382	1.26426	#808080	0.2	0.5	screen6	tb_screen6
screen6:BRD-K77614261-001-02-1:25.000000uM	BRD-K77614261	BRD-K77614261-001-02-1	25	25.000000uM	GyrAB|TopA	others	-3.15242	0.985256	#808080	0.2	0.5	screen6	tb_screen6
kabx2:BRD-K77614261-001-01-3:50.000000uM	BRD-K77614261	BRD-K77614261-001-01-3	50	50.000000uM	GyrAB|TopA	others	-3.55734	1.28227	#808080	0.2	0.5	screen4wk_screen5wk_tbda1_kabx2	kabx2
kabx2:BRD-K77614261-001-02-1:50.000000uM	BRD-K77614261	BRD-K77614261-001-02-1	50	50.000000uM	GyrAB|TopA	others	-3.53025	1.21189	#808080	0.2	0.5	screen4wk_screen5wk_tbda1_kabx2	kabx2
screen6:BRD-K77614261-001-01-3:50.000000uM	BRD-K77614261	BRD-K77614261-001-01-3	50	50.000000uM	GyrAB|TopA	others	-2.43187	4.37918	#808080	0.2	0.5	screen6	tb_screen6
screen6:BRD-K77614261-001-02-1:50.000000uM	BRD-K77614261	BRD-K77614261-001-02-1	50	50.000000uM	GyrAB|TopA	others	-3.33678	1.25871	#808080	0.2	0.5	screen6	tb_screen6
kabx2:BRD-K81100236-001-01-9:0.097500uM	BRD-K81100236	BRD-K81100236-001-01-9	0.0975	0.097500uM	GyrAB|TopA	others	0.477833	0.991942	#808080	0.2	0.5	screen4wk_screen5wk_tbda1_kabx2	kabx2
screen6:BRD-K81100236-001-01-9:0.097500uM	BRD-K81100236	BRD-K81100236-001-01-9	0.0975	0.097500uM	GyrAB|TopA	others	-1.8627	-3.07511	#808080	0.2	0.5	screen6	tb_screen6
kabx2:BRD-K81100236-001-01-9:0.195500uM	BRD-K81100236	BRD-K81100236-001-01-9	0.1955	0.195500uM	GyrAB|TopA	others	0.766209	0.64655	#808080	0.2	0.5	screen4wk_screen5wk_tbda1_kabx2	kabx2
screen6:BRD-K81100236-001-01-9:0.195500uM	BRD-K81100236	BRD-K81100236-001-01-9	0.1955	0.195500uM	GyrAB|TopA	others	-2.47824	-2.69341	#808080	0.2	0.5	screen6	tb_screen6
kabx2:BRD-K81100236-001-01-9:0.390500uM	BRD-K81100236	BRD-K81100236-001-01-9	0.3905	0.390500uM	GyrAB|TopA	others	0.711354	0.792591	#808080	0.2	0.5	screen4wk_screen5wk_tbda1_kabx2	kabx2
screen6:BRD-K81100236-001-01-9:0.390500uM	BRD-K81100236	BRD-K81100236-001-01-9	0.3905	0.390500uM	GyrAB|TopA	others	-2.61882	-2.56544	#808080	0.2	0.5	screen6	tb_screen6
kabx2:BRD-K81100236-001-01-9:0.781250uM	BRD-K81100236	BRD-K81100236-001-01-9	0.78125	0.781250uM	GyrAB|TopA	others	0.652095	0.702774	#808080	0.2	0.5	screen4wk_screen5wk_tbda1_kabx2	kabx2
screen6:BRD-K81100236-001-01-9:0.781250uM	BRD-K81100236	BRD-K81100236-001-01-9	0.78125	0.781250uM	GyrAB|TopA	others	-2.61547	-2.40373	#808080	0.2	0.5	screen6	tb_screen6
kabx2:BRD-K81100236-001-01-9:1.562500uM	BRD-K81100236	BRD-K81100236-001-01-9	1.5625	1.562500uM	GyrAB|TopA	others	0.547465	0.769057	#808080	0.2	0.5	screen4wk_screen5wk_tbda1_kabx2	kabx2
screen6:BRD-K81100236-001-01-9:1.562500uM	BRD-K81100236	BRD-K81100236-001-01-9	1.5625	1.562500uM	GyrAB|TopA	others	-2.60508	-2.3443	#808080	0.2	0.5	screen6	tb_screen6
kabx2:BRD-K81100236-001-01-9:3.125000uM	BRD-K81100236	BRD-K81100236-001-01-9	3.125	3.125000uM	GyrAB|TopA	others	0.42634	0.836799	#808080	0.2	0.5	screen4wk_screen5wk_tbda1_kabx2	kabx2
screen6:BRD-K81100236-001-01-9:3.125000uM	BRD-K81100236	BRD-K81100236-001-01-9	3.125	3.125000uM	GyrAB|TopA	others	-2.57643	-2.15034	#808080	0.2	0.5	screen6	tb_screen6
kabx2:BRD-K81100236-001-01-9:6.250000uM	BRD-K81100236	BRD-K81100236-001-01-9	6.25	6.250000uM	GyrAB|TopA	others	0.334625	1.04469	#808080	0.2	0.5	screen4wk_screen5wk_tbda1_kabx2	kabx2
screen6:BRD-K81100236-001-01-9:6.250000uM	BRD-K81100236	BRD-K81100236-001-01-9	6.25	6.250000uM	GyrAB|TopA	others	-2.72432	0.990246	#808080	0.2	0.5	screen6	tb_screen6
kabx2:BRD-K81100236-001-01-9:12.500000uM	BRD-K81100236	BRD-K81100236-001-01-9	12.5	12.500000uM	GyrAB|TopA	others	-2.53616	0.951668	#808080	0.2	0.5	screen4wk_screen5wk_tbda1_kabx2	kabx2
screen6:BRD-K81100236-001-01-9:12.500000uM	BRD-K81100236	BRD-K81100236-001-01-9	12.5	12.500000uM	GyrAB|TopA	others	-2.73822	0.995556	#808080	0.2	0.5	screen6	tb_screen6
kabx2:BRD-K81100236-001-01-9:25.000000uM	BRD-K81100236	BRD-K81100236-001-01-9	25	25.000000uM	GyrAB|TopA	others	-2.68069	0.986482	#808080	0.2	0.5	screen4wk_screen5wk_tbda1_kabx2	kabx2
screen6:BRD-K81100236-001-01-9:25.000000uM	BRD-K81100236	BRD-K81100236-001-01-9	25	25.000000uM	GyrAB|TopA	others	-2.73252	1.00034	#808080	0.2	0.5	screen6	tb_screen6
kabx2:BRD-K81100236-001-01-9:50.000000uM	BRD-K81100236	BRD-K81100236-001-01-9	50	50.000000uM	GyrAB|TopA	others	-2.77019	0.959247	#808080	0.2	0.5	screen4wk_screen5wk_tbda1_kabx2	kabx2
screen6:BRD-K81100236-001-01-9:50.000000uM	BRD-K81100236	BRD-K81100236-001-01-9	50	50.000000uM	GyrAB|TopA	others	-2.81654	1.03028	#808080	0.2	0.5	screen6	tb_screen6
kabx2:BRD-K84417469-001-01-2:0.097500uM	BRD-K84417469	BRD-K84417469-001-01-2	0.0975	0.097500uM	GyrAB|TopA	others	-2.94877	-0.444832	#808080	0.2	0.5	screen4wk_screen5wk_tbda1_kabx2	kabx2
screen6:BRD-K84417469-001-01-2:0.097500uM	BRD-K84417469	BRD-K84417469-001-01-2	0.0975	0.097500uM	GyrAB|TopA	others	-2.84405	-2.46457	#808080	0.2	0.5	screen6	tb_screen6
kabx2:BRD-K84417469-001-01-2:0.195500uM	BRD-K84417469	BRD-K84417469-001-01-2	0.1955	0.195500uM	GyrAB|TopA	others	-2.74031	-0.603832	#808080	0.2	0.5	screen4wk_screen5wk_tbda1_kabx2	kabx2
screen6:BRD-K84417469-001-01-2:0.195500uM	BRD-K84417469	BRD-K84417469-001-01-2	0.1955	0.195500uM	GyrAB|TopA	others	-2.94047	-2.48196	#808080	0.2	0.5	screen6	tb_screen6
kabx2:BRD-K84417469-001-01-2:0.390500uM	BRD-K84417469	BRD-K84417469-001-01-2	0.3905	0.390500uM	GyrAB|TopA	others	-2.81917	-0.568874	#808080	0.2	0.5	screen4wk_screen5wk_tbda1_kabx2	kabx2
screen6:BRD-K84417469-001-01-2:0.390500uM	BRD-K84417469	BRD-K84417469-001-01-2	0.3905	0.390500uM	GyrAB|TopA	others	-2.7278	-2.47446	#808080	0.2	0.5	screen6	tb_screen6
kabx2:BRD-K84417469-001-01-2:0.781250uM	BRD-K84417469	BRD-K84417469-001-01-2	0.78125	0.781250uM	GyrAB|TopA	others	-2.98782	-0.475401	#808080	0.2	0.5	screen4wk_screen5wk_tbda1_kabx2	kabx2
screen6:BRD-K84417469-001-01-2:0.781250uM	BRD-K84417469	BRD-K84417469-001-01-2	0.78125	0.781250uM	GyrAB|TopA	others	-2.7249	-2.53439	#808080	0.2	0.5	screen6	tb_screen6
kabx2:BRD-K84417469-001-01-2:1.562500uM	BRD-K84417469	BRD-K84417469-001-01-2	1.5625	1.562500uM	GyrAB|TopA	others	-2.84128	-0.642529	#808080	0.2	0.5	screen4wk_screen5wk_tbda1_kabx2	kabx2
screen6:BRD-K84417469-001-01-2:1.562500uM	BRD-K84417469	BRD-K84417469-001-01-2	1.5625	1.562500uM	GyrAB|TopA	others	-2.72815	-2.58436	#808080	0.2	0.5	screen6	tb_screen6
kabx2:BRD-K84417469-001-01-2:3.125000uM	BRD-K84417469	BRD-K84417469-001-01-2	3.125	3.125000uM	GyrAB|TopA	others	-2.74911	-0.688257	#808080	0.2	0.5	screen4wk_screen5wk_tbda1_kabx2	kabx2
screen6:BRD-K84417469-001-01-2:3.125000uM	BRD-K84417469	BRD-K84417469-001-01-2	3.125	3.125000uM	GyrAB|TopA	others	-2.87065	-2.30227	#808080	0.2	0.5	screen6	tb_screen6
kabx2:BRD-K84417469-001-01-2:6.250000uM	BRD-K84417469	BRD-K84417469-001-01-2	6.25	6.250000uM	GyrAB|TopA	others	-3.17058	-0.292365	#808080	0.2	0.5	screen4wk_screen5wk_tbda1_kabx2	kabx2
screen6:BRD-K84417469-001-01-2:6.250000uM	BRD-K84417469	BRD-K84417469-001-01-2	6.25	6.250000uM	GyrAB|TopA	others	-2.56406	-2.204	#808080	0.2	0.5	screen6	tb_screen6
kabx2:BRD-K84417469-001-01-2:12.500000uM	BRD-K84417469	BRD-K84417469-001-01-2	12.5	12.500000uM	GyrAB|TopA	others	-2.72176	0.902878	#808080	0.2	0.5	screen4wk_screen5wk_tbda1_kabx2	kabx2
screen6:BRD-K84417469-001-01-2:12.500000uM	BRD-K84417469	BRD-K84417469-001-01-2	12.5	12.500000uM	GyrAB|TopA	others	-2.99486	0.939767	#808080	0.2	0.5	screen6	tb_screen6
kabx2:BRD-K84417469-001-01-2:25.000000uM	BRD-K84417469	BRD-K84417469-001-01-2	25	25.000000uM	GyrAB|TopA	others	-3.01263	0.806256	#808080	0.2	0.5	screen4wk_screen5wk_tbda1_kabx2	kabx2
screen6:BRD-K84417469-001-01-2:25.000000uM	BRD-K84417469	BRD-K84417469-001-01-2	25	25.000000uM	GyrAB|TopA	others	-3.04461	1.06304	#808080	0.2	0.5	screen6	tb_screen6
kabx2:BRD-K84417469-001-01-2:50.000000uM	BRD-K84417469	BRD-K84417469-001-01-2	50	50.000000uM	GyrAB|TopA	others	-3.26324	1.13627	#808080	0.2	0.5	screen4wk_screen5wk_tbda1_kabx2	kabx2
screen6:BRD-K84417469-001-01-2:50.000000uM	BRD-K84417469	BRD-K84417469-001-01-2	50	50.000000uM	GyrAB|TopA	others	-3.1473	1.19066	#808080	0.2	0.5	screen6	tb_screen6
kabx2:BRD-K94650501-001-17-2:0.097500uM	BRD-K94650501	BRD-K94650501-001-17-2	0.0975	0.097500uM	GyrAB|TopA	others	-1.91615	-0.644876	#808080	0.2	0.5	screen4wk_screen5wk_tbda1_kabx2	kabx2
screen6:BRD-K94650501-001-17-2:0.097500uM	BRD-K94650501	BRD-K94650501-001-17-2	0.0975	0.097500uM	GyrAB|TopA	others	-3.41788	-1.98219	#808080	0.2	0.5	screen6	tb_screen6
kabx2:BRD-K94650501-001-17-2:0.195500uM	BRD-K94650501	BRD-K94650501-001-17-2	0.1955	0.195500uM	GyrAB|TopA	others	-0.755673	-0.235804	#808080	0.2	0.5	screen4wk_screen5wk_tbda1_kabx2	kabx2
screen6:BRD-K94650501-001-17-2:0.195500uM	BRD-K94650501	BRD-K94650501-001-17-2	0.1955	0.195500uM	GyrAB|TopA	others	0.712638	-0.924367	#808080	0.2	0.5	screen6	tb_screen6
kabx2:BRD-K94650501-001-17-2:0.390500uM	BRD-K94650501	BRD-K94650501-001-17-2	0.3905	0.390500uM	GyrAB|TopA	others	0.0117816	0.299375	#808080	0.2	0.5	screen4wk_screen5wk_tbda1_kabx2	kabx2
screen6:BRD-K94650501-001-17-2:0.390500uM	BRD-K94650501	BRD-K94650501-001-17-2	0.3905	0.390500uM	GyrAB|TopA	others	0.980126	-0.529665	#808080	0.2	0.5	screen6	tb_screen6
kabx2:BRD-K94650501-001-17-2:0.781250uM	BRD-K94650501	BRD-K94650501-001-17-2	0.78125	0.781250uM	GyrAB|TopA	others	-2.95297	-1.01334	#808080	0.2	0.5	screen4wk_screen5wk_tbda1_kabx2	kabx2
screen6:BRD-K94650501-001-17-2:0.781250uM	BRD-K94650501	BRD-K94650501-001-17-2	0.78125	0.781250uM	GyrAB|TopA	others	0.685548	-0.999231	#808080	0.2	0.5	screen6	tb_screen6
kabx2:BRD-K94650501-001-17-2:1.562500uM	BRD-K94650501	BRD-K94650501-001-17-2	1.5625	1.562500uM	GyrAB|TopA	others	-2.69116	-0.350581	#808080	0.2	0.5	screen4wk_screen5wk_tbda1_kabx2	kabx2
screen6:BRD-K94650501-001-17-2:1.562500uM	BRD-K94650501	BRD-K94650501-001-17-2	1.5625	1.562500uM	GyrAB|TopA	others	0.839842	-0.504529	#808080	0.2	0.5	screen6	tb_screen6
kabx2:BRD-K94650501-001-17-2:3.125000uM	BRD-K94650501	BRD-K94650501-001-17-2	3.125	3.125000uM	GyrAB|TopA	others	-0.636186	0.840668	#808080	0.2	0.5	screen4wk_screen5wk_tbda1_kabx2	kabx2
screen6:BRD-K94650501-001-17-2:3.125000uM	BRD-K94650501	BRD-K94650501-001-17-2	3.125	3.125000uM	GyrAB|TopA	others	-4.00683	-0.728272	#808080	0.2	0.5	screen6	tb_screen6
kabx2:BRD-K94650501-001-17-2:6.250000uM	BRD-K94650501	BRD-K94650501-001-17-2	6.25	6.250000uM	GyrAB|TopA	others	-1.90889	3.28704	#808080	0.2	0.5	screen4wk_screen5wk_tbda1_kabx2	kabx2
screen6:BRD-K94650501-001-17-2:6.250000uM	BRD-K94650501	BRD-K94650501-001-17-2	6.25	6.250000uM	GyrAB|TopA	others	-3.876	-0.522467	#808080	0.2	0.5	screen6	tb_screen6
kabx2:BRD-K94650501-001-17-2:12.500000uM	BRD-K94650501	BRD-K94650501-001-17-2	12.5	12.500000uM	GyrAB|TopA	others	-0.81	0.37943	#808080	0.2	0.5	screen4wk_screen5wk_tbda1_kabx2	kabx2
screen6:BRD-K94650501-001-17-2:12.500000uM	BRD-K94650501	BRD-K94650501-001-17-2	12.5	12.500000uM	GyrAB|TopA	others	-3.9611	-0.586522	#808080	0.2	0.5	screen6	tb_screen6
kabx2:BRD-K94650501-001-17-2:25.000000uM	BRD-K94650501	BRD-K94650501-001-17-2	25	25.000000uM	GyrAB|TopA	others	3.41145	-1.11229	#808080	0.2	0.5	screen4wk_screen5wk_tbda1_kabx2	kabx2
screen6:BRD-K94650501-001-17-2:25.000000uM	BRD-K94650501	BRD-K94650501-001-17-2	25	25.000000uM	GyrAB|TopA	others	4.39694	-1.42348	#808080	0.2	0.5	screen6	tb_screen6
kabx2:BRD-K94650501-001-17-2:50.000000uM	BRD-K94650501	BRD-K94650501-001-17-2	50	50.000000uM	GyrAB|TopA	others	2.32169	-0.134805	#808080	0.2	0.5	screen4wk_screen5wk_tbda1_kabx2	kabx2
screen6:BRD-K94650501-001-17-2:50.000000uM	BRD-K94650501	BRD-K94650501-001-17-2	50	50.000000uM	GyrAB|TopA	others	4.51307	-1.26215	#808080	0.2	0.5	screen6	tb_screen6
kabx2:BRD-M87138257-003-02-9:0.097500uM	BRD-M87138257	BRD-M87138257-003-02-9	0.0975	0.097500uM	GyrAB|TopA	others	0.555089	0.656431	#808080	0.2	0.5	screen4wk_screen5wk_tbda1_kabx2	kabx2
screen6:BRD-M87138257-003-02-9:0.097500uM	BRD-M87138257	BRD-M87138257-003-02-9	0.0975	0.097500uM	GyrAB|TopA	others	-1.68525	-3.17256	#808080	0.2	0.5	screen6	tb_screen6
kabx2:BRD-M87138257-003-02-9:0.195500uM	BRD-M87138257	BRD-M87138257-003-02-9	0.1955	0.195500uM	GyrAB|TopA	others	0.662198	0.756	#808080	0.2	0.5	screen4wk_screen5wk_tbda1_kabx2	kabx2
screen6:BRD-M87138257-003-02-9:0.195500uM	BRD-M87138257	BRD-M87138257-003-02-9	0.1955	0.195500uM	GyrAB|TopA	others	-1.56758	-3.15998	#808080	0.2	0.5	screen6	tb_screen6
kabx2:BRD-M87138257-003-02-9:0.390500uM	BRD-M87138257	BRD-M87138257-003-02-9	0.3905	0.390500uM	GyrAB|TopA	others	0.485083	0.765098	#808080	0.2	0.5	screen4wk_screen5wk_tbda1_kabx2	kabx2
screen6:BRD-M87138257-003-02-9:0.390500uM	BRD-M87138257	BRD-M87138257-003-02-9	0.3905	0.390500uM	GyrAB|TopA	others	-1.97896	-3.02404	#808080	0.2	0.5	screen6	tb_screen6
kabx2:BRD-M87138257-003-02-9:0.781250uM	BRD-M87138257	BRD-M87138257-003-02-9	0.78125	0.781250uM	GyrAB|TopA	others	0.578719	0.570304	#808080	0.2	0.5	screen4wk_screen5wk_tbda1_kabx2	kabx2
screen6:BRD-M87138257-003-02-9:0.781250uM	BRD-M87138257	BRD-M87138257-003-02-9	0.78125	0.781250uM	GyrAB|TopA	others	-3.20656	-2.42438	#808080	0.2	0.5	screen6	tb_screen6
kabx2:BRD-M87138257-003-02-9:1.562500uM	BRD-M87138257	BRD-M87138257-003-02-9	1.5625	1.562500uM	GyrAB|TopA	others	0.770959	0.405613	#808080	0.2	0.5	screen4wk_screen5wk_tbda1_kabx2	kabx2
screen6:BRD-M87138257-003-02-9:1.562500uM	BRD-M87138257	BRD-M87138257-003-02-9	1.5625	1.562500uM	GyrAB|TopA	others	-3.91049	-0.749094	#808080	0.2	0.5	screen6	tb_screen6
kabx2:BRD-M87138257-003-02-9:3.125000uM	BRD-M87138257	BRD-M87138257-003-02-9	3.125	3.125000uM	GyrAB|TopA	others	4.25031	-1.09739	#808080	0.2	0.5	screen4wk_screen5wk_tbda1_kabx2	kabx2
screen6:BRD-M87138257-003-02-9:3.125000uM	BRD-M87138257	BRD-M87138257-003-02-9	3.125	3.125000uM	GyrAB|TopA	others	-3.95194	-0.740521	#808080	0.2	0.5	screen6	tb_screen6
kabx2:BRD-M87138257-003-02-9:6.250000uM	BRD-M87138257	BRD-M87138257-003-02-9	6.25	6.250000uM	GyrAB|TopA	others	4.46069	-1.03997	#808080	0.2	0.5	screen4wk_screen5wk_tbda1_kabx2	kabx2
screen6:BRD-M87138257-003-02-9:6.250000uM	BRD-M87138257	BRD-M87138257-003-02-9	6.25	6.250000uM	GyrAB|TopA	others	-2.14377	4.46005	#808080	0.2	0.5	screen6	tb_screen6
kabx2:BRD-M87138257-003-02-9:12.500000uM	BRD-M87138257	BRD-M87138257-003-02-9	12.5	12.500000uM	GyrAB|TopA	others	1.72783	3.63205	#808080	0.2	0.5	screen4wk_screen5wk_tbda1_kabx2	kabx2
screen6:BRD-M87138257-003-02-9:12.500000uM	BRD-M87138257	BRD-M87138257-003-02-9	12.5	12.500000uM	GyrAB|TopA	others	-2.623	4.393	#808080	0.2	0.5	screen6	tb_screen6
kabx2:BRD-M87138257-003-02-9:25.000000uM	BRD-M87138257	BRD-M87138257-003-02-9	25	25.000000uM	GyrAB|TopA	others	1.69567	3.65746	#808080	0.2	0.5	screen4wk_screen5wk_tbda1_kabx2	kabx2
screen6:BRD-M87138257-003-02-9:25.000000uM	BRD-M87138257	BRD-M87138257-003-02-9	25	25.000000uM	GyrAB|TopA	others	-2.66674	4.39552	#808080	0.2	0.5	screen6	tb_screen6
kabx2:BRD-M87138257-003-02-9:50.000000uM	BRD-M87138257	BRD-M87138257-003-02-9	50	50.000000uM	GyrAB|TopA	others	1.63034	3.79876	#808080	0.2	0.5	screen4wk_screen5wk_tbda1_kabx2	kabx2
screen6:BRD-M87138257-003-02-9:50.000000uM	BRD-M87138257	BRD-M87138257-003-02-9	50	50.000000uM	GyrAB|TopA	others	-2.6634	4.44379	#808080	0.2	0.5	screen6	tb_screen6
kabx2:BRD-A42752142-001-03-6:0.097500uM	BRD-A42752142	BRD-A42752142-001-03-6	0.0975	0.097500uM	TopA	others	-2.89181	-0.318265	#808080	0.2	0.5	screen4wk_screen5wk_tbda1_kabx2	kabx2
screen6:BRD-A42752142-001-03-6:0.097500uM	BRD-A42752142	BRD-A42752142-001-03-6	0.0975	0.097500uM	TopA	others	0.334074	-2.06347	#808080	0.2	0.5	screen6	tb_screen6
kabx2:BRD-A42752142-001-03-6:0.195500uM	BRD-A42752142	BRD-A42752142-001-03-6	0.1955	0.195500uM	TopA	others	-2.4299	-0.404608	#808080	0.2	0.5	screen4wk_screen5wk_tbda1_kabx2	kabx2
screen6:BRD-A42752142-001-03-6:0.195500uM	BRD-A42752142	BRD-A42752142-001-03-6	0.1955	0.195500uM	TopA	others	0.272896	-2.52161	#808080	0.2	0.5	screen6	tb_screen6
kabx2:BRD-A42752142-001-03-6:0.390500uM	BRD-A42752142	BRD-A42752142-001-03-6	0.3905	0.390500uM	TopA	others	-3.49233	-0.777359	#808080	0.2	0.5	screen4wk_screen5wk_tbda1_kabx2	kabx2
screen6:BRD-A42752142-001-03-6:0.390500uM	BRD-A42752142	BRD-A42752142-001-03-6	0.3905	0.390500uM	TopA	others	0.639093	-3.3276	#808080	0.2	0.5	screen6	tb_screen6
kabx2:BRD-A42752142-001-03-6:0.781250uM	BRD-A42752142	BRD-A42752142-001-03-6	0.78125	0.781250uM	TopA	others	-3.0423	-1.10743	#808080	0.2	0.5	screen4wk_screen5wk_tbda1_kabx2	kabx2
screen6:BRD-A42752142-001-03-6:0.781250uM	BRD-A42752142	BRD-A42752142-001-03-6	0.78125	0.781250uM	TopA	others	-0.421004	-2.07679	#808080	0.2	0.5	screen6	tb_screen6
kabx2:BRD-A42752142-001-03-6:1.562500uM	BRD-A42752142	BRD-A42752142-001-03-6	1.5625	1.562500uM	TopA	others	-2.85134	-0.24183	#808080	0.2	0.5	screen4wk_screen5wk_tbda1_kabx2	kabx2
screen6:BRD-A42752142-001-03-6:1.562500uM	BRD-A42752142	BRD-A42752142-001-03-6	1.5625	1.562500uM	TopA	others	0.600443	-3.22101	#808080	0.2	0.5	screen6	tb_screen6
kabx2:BRD-A42752142-001-03-6:3.125000uM	BRD-A42752142	BRD-A42752142-001-03-6	3.125	3.125000uM	TopA	others	-2.71837	-1.83838	#808080	0.2	0.5	screen4wk_screen5wk_tbda1_kabx2	kabx2
screen6:BRD-A42752142-001-03-6:3.125000uM	BRD-A42752142	BRD-A42752142-001-03-6	3.125	3.125000uM	TopA	others	0.64878	-3.24846	#808080	0.2	0.5	screen6	tb_screen6
kabx2:BRD-A42752142-001-03-6:6.250000uM	BRD-A42752142	BRD-A42752142-001-03-6	6.25	6.250000uM	TopA	others	-2.26322	-0.579829	#808080	0.2	0.5	screen4wk_screen5wk_tbda1_kabx2	kabx2
screen6:BRD-A42752142-001-03-6:6.250000uM	BRD-A42752142	BRD-A42752142-001-03-6	6.25	6.250000uM	TopA	others	0.727057	-3.22203	#808080	0.2	0.5	screen6	tb_screen6
kabx2:BRD-A42752142-001-03-6:12.500000uM	BRD-A42752142	BRD-A42752142-001-03-6	12.5	12.500000uM	TopA	others	-0.0689082	-0.610014	#808080	0.2	0.5	screen4wk_screen5wk_tbda1_kabx2	kabx2
screen6:BRD-A42752142-001-03-6:12.500000uM	BRD-A42752142	BRD-A42752142-001-03-6	12.5	12.500000uM	TopA	others	0.842383	-3.29612	#808080	0.2	0.5	screen6	tb_screen6
kabx2:BRD-A42752142-001-03-6:25.000000uM	BRD-A42752142	BRD-A42752142-001-03-6	25	25.000000uM	TopA	others	-3.21679	0.868951	#808080	0.2	0.5	screen4wk_screen5wk_tbda1_kabx2	kabx2
screen6:BRD-A42752142-001-03-6:25.000000uM	BRD-A42752142	BRD-A42752142-001-03-6	25	25.000000uM	TopA	others	3.23737	-1.0143	#808080	0.2	0.5	screen6	tb_screen6
kabx2:BRD-A42752142-001-03-6:50.000000uM	BRD-A42752142	BRD-A42752142-001-03-6	50	50.000000uM	TopA	others	-3.30803	1.05635	#808080	0.2	0.5	screen4wk_screen5wk_tbda1_kabx2	kabx2
screen6:BRD-A42752142-001-03-6:50.000000uM	BRD-A42752142	BRD-A42752142-001-03-6	50	50.000000uM	TopA	others	3.20618	0.245355	#808080	0.2	0.5	screen6	tb_screen6
kabx2:BRD-A50652048-001-01-6:0.097500uM	BRD-A50652048	BRD-A50652048-001-01-6	0.0975	0.097500uM	TopA	others	-0.891409	-0.106705	#808080	0.2	0.5	screen4wk_screen5wk_tbda1_kabx2	kabx2
screen6:BRD-A50652048-001-01-6:0.097500uM	BRD-A50652048	BRD-A50652048-001-01-6	0.0975	0.097500uM	TopA	others	-1.71922	-2.3255	#808080	0.2	0.5	screen6	tb_screen6
kabx2:BRD-A50652048-001-01-6:0.195500uM	BRD-A50652048	BRD-A50652048-001-01-6	0.1955	0.195500uM	TopA	others	-1.30687	-0.11796	#808080	0.2	0.5	screen4wk_screen5wk_tbda1_kabx2	kabx2
screen6:BRD-A50652048-001-01-6:0.195500uM	BRD-A50652048	BRD-A50652048-001-01-6	0.1955	0.195500uM	TopA	others	-2.77208	-2.95429	#808080	0.2	0.5	screen6	tb_screen6
kabx2:BRD-A50652048-001-01-6:0.390500uM	BRD-A50652048	BRD-A50652048-001-01-6	0.3905	0.390500uM	TopA	others	-1.69094	0.091128	#808080	0.2	0.5	screen4wk_screen5wk_tbda1_kabx2	kabx2
screen6:BRD-A50652048-001-01-6:0.390500uM	BRD-A50652048	BRD-A50652048-001-01-6	0.3905	0.390500uM	TopA	others	-2.07768	-2.93187	#808080	0.2	0.5	screen6	tb_screen6
kabx2:BRD-A50652048-001-01-6:0.781250uM	BRD-A50652048	BRD-A50652048-001-01-6	0.78125	0.781250uM	TopA	others	-1.69882	-0.295796	#808080	0.2	0.5	screen4wk_screen5wk_tbda1_kabx2	kabx2
screen6:BRD-A50652048-001-01-6:0.781250uM	BRD-A50652048	BRD-A50652048-001-01-6	0.78125	0.781250uM	TopA	others	-2.40295	-2.92412	#808080	0.2	0.5	screen6	tb_screen6
kabx2:BRD-A50652048-001-01-6:1.562500uM	BRD-A50652048	BRD-A50652048-001-01-6	1.5625	1.562500uM	TopA	others	-1.20249	-0.446159	#808080	0.2	0.5	screen4wk_screen5wk_tbda1_kabx2	kabx2
screen6:BRD-A50652048-001-01-6:1.562500uM	BRD-A50652048	BRD-A50652048-001-01-6	1.5625	1.562500uM	TopA	others	-0.691897	-0.42188	#808080	0.2	0.5	screen6	tb_screen6
kabx2:BRD-A50652048-001-01-6:3.125000uM	BRD-A50652048	BRD-A50652048-001-01-6	3.125	3.125000uM	TopA	others	-1.57101	-0.172085	#808080	0.2	0.5	screen4wk_screen5wk_tbda1_kabx2	kabx2
screen6:BRD-A50652048-001-01-6:3.125000uM	BRD-A50652048	BRD-A50652048-001-01-6	3.125	3.125000uM	TopA	others	-2.26019	-2.76012	#808080	0.2	0.5	screen6	tb_screen6
kabx2:BRD-A50652048-001-01-6:6.250000uM	BRD-A50652048	BRD-A50652048-001-01-6	6.25	6.250000uM	TopA	others	-1.16657	-0.149147	#808080	0.2	0.5	screen4wk_screen5wk_tbda1_kabx2	kabx2
screen6:BRD-A50652048-001-01-6:6.250000uM	BRD-A50652048	BRD-A50652048-001-01-6	6.25	6.250000uM	TopA	others	-2.72156	-3.01412	#808080	0.2	0.5	screen6	tb_screen6
kabx2:BRD-A50652048-001-01-6:12.500000uM	BRD-A50652048	BRD-A50652048-001-01-6	12.5	12.500000uM	TopA	others	-1.1034	-0.0596813	#808080	0.2	0.5	screen4wk_screen5wk_tbda1_kabx2	kabx2
screen6:BRD-A50652048-001-01-6:12.500000uM	BRD-A50652048	BRD-A50652048-001-01-6	12.5	12.500000uM	TopA	others	-1.72709	-2.90073	#808080	0.2	0.5	screen6	tb_screen6
kabx2:BRD-A50652048-001-01-6:25.000000uM	BRD-A50652048	BRD-A50652048-001-01-6	25	25.000000uM	TopA	others	0.19978	4.26636	#808080	0.2	0.5	screen4wk_screen5wk_tbda1_kabx2	kabx2
screen6:BRD-A50652048-001-01-6:25.000000uM	BRD-A50652048	BRD-A50652048-001-01-6	25	25.000000uM	TopA	others	-1.99545	-2.71682	#808080	0.2	0.5	screen6	tb_screen6
kabx2:BRD-A50652048-001-01-6:50.000000uM	BRD-A50652048	BRD-A50652048-001-01-6	50	50.000000uM	TopA	others	-3.953	-1.41522	#808080	0.2	0.5	screen4wk_screen5wk_tbda1_kabx2	kabx2
screen6:BRD-A50652048-001-01-6:50.000000uM	BRD-A50652048	BRD-A50652048-001-01-6	50	50.000000uM	TopA	others	-1.74915	-2.72429	#808080	0.2	0.5	screen6	tb_screen6
kabx2:BRD-K08547377-003-08-1:0.097500uM	BRD-K08547377	BRD-K08547377-003-08-1	0.0975	0.097500uM	TopA	others	-2.40778	-0.73062	#808080	0.2	0.5	screen4wk_screen5wk_tbda1_kabx2	kabx2
screen6:BRD-K08547377-003-08-1:0.097500uM	BRD-K08547377	BRD-K08547377-003-08-1	0.0975	0.097500uM	TopA	others	-2.02793	-3.08141	#808080	0.2	0.5	screen6	tb_screen6
kabx2:BRD-K08547377-003-08-1:0.195500uM	BRD-K08547377	BRD-K08547377-003-08-1	0.1955	0.195500uM	TopA	others	1.42681	-1.3353	#808080	0.2	0.5	screen4wk_screen5wk_tbda1_kabx2	kabx2
screen6:BRD-K08547377-003-08-1:0.195500uM	BRD-K08547377	BRD-K08547377-003-08-1	0.1955	0.195500uM	TopA	others	-1.9249	-3.08645	#808080	0.2	0.5	screen6	tb_screen6
kabx2:BRD-K08547377-003-08-1:0.390500uM	BRD-K08547377	BRD-K08547377-003-08-1	0.3905	0.390500uM	TopA	others	-2.39177	-0.844409	#808080	0.2	0.5	screen4wk_screen5wk_tbda1_kabx2	kabx2
screen6:BRD-K08547377-003-08-1:0.390500uM	BRD-K08547377	BRD-K08547377-003-08-1	0.3905	0.390500uM	TopA	others	-1.76787	-3.135	#808080	0.2	0.5	screen6	tb_screen6
kabx2:BRD-K08547377-003-08-1:0.781250uM	BRD-K08547377	BRD-K08547377-003-08-1	0.78125	0.781250uM	TopA	others	0.235243	-2.44389	#808080	0.2	0.5	screen4wk_screen5wk_tbda1_kabx2	kabx2
screen6:BRD-K08547377-003-08-1:0.781250uM	BRD-K08547377	BRD-K08547377-003-08-1	0.78125	0.781250uM	TopA	others	-2.05156	-3.06329	#808080	0.2	0.5	screen6	tb_screen6
kabx2:BRD-K08547377-003-08-1:1.562500uM	BRD-K08547377	BRD-K08547377-003-08-1	1.5625	1.562500uM	TopA	others	1.80425	-4.48931	#808080	0.2	0.5	screen4wk_screen5wk_tbda1_kabx2	kabx2
screen6:BRD-K08547377-003-08-1:1.562500uM	BRD-K08547377	BRD-K08547377-003-08-1	1.5625	1.562500uM	TopA	others	0.76245	-4.47003	#808080	0.2	0.5	screen6	tb_screen6
kabx2:BRD-K08547377-003-08-1:3.125000uM	BRD-K08547377	BRD-K08547377-003-08-1	3.125	3.125000uM	TopA	others	2.09102	-4.36431	#808080	0.2	0.5	screen4wk_screen5wk_tbda1_kabx2	kabx2
screen6:BRD-K08547377-003-08-1:3.125000uM	BRD-K08547377	BRD-K08547377-003-08-1	3.125	3.125000uM	TopA	others	0.91535	-4.50608	#808080	0.2	0.5	screen6	tb_screen6
kabx2:BRD-K08547377-003-08-1:6.250000uM	BRD-K08547377	BRD-K08547377-003-08-1	6.25	6.250000uM	TopA	others	1.90873	-4.47558	#808080	0.2	0.5	screen4wk_screen5wk_tbda1_kabx2	kabx2
screen6:BRD-K08547377-003-08-1:6.250000uM	BRD-K08547377	BRD-K08547377-003-08-1	6.25	6.250000uM	TopA	others	0.973554	-4.52468	#808080	0.2	0.5	screen6	tb_screen6
kabx2:BRD-K08547377-003-08-1:12.500000uM	BRD-K08547377	BRD-K08547377-003-08-1	12.5	12.500000uM	TopA	others	2.17135	-4.34998	#808080	0.2	0.5	screen4wk_screen5wk_tbda1_kabx2	kabx2
screen6:BRD-K08547377-003-08-1:12.500000uM	BRD-K08547377	BRD-K08547377-003-08-1	12.5	12.500000uM	TopA	others	1.09607	-4.57386	#808080	0.2	0.5	screen6	tb_screen6
kabx2:BRD-K08547377-003-08-1:25.000000uM	BRD-K08547377	BRD-K08547377-003-08-1	25	25.000000uM	TopA	others	2.13457	-4.40696	#808080	0.2	0.5	screen4wk_screen5wk_tbda1_kabx2	kabx2
screen6:BRD-K08547377-003-08-1:25.000000uM	BRD-K08547377	BRD-K08547377-003-08-1	25	25.000000uM	TopA	others	1.09836	-4.62159	#808080	0.2	0.5	screen6	tb_screen6
kabx2:BRD-K08547377-003-08-1:50.000000uM	BRD-K08547377	BRD-K08547377-003-08-1	50	50.000000uM	TopA	others	2.26515	-4.36005	#808080	0.2	0.5	screen4wk_screen5wk_tbda1_kabx2	kabx2
screen6:BRD-K08547377-003-08-1:50.000000uM	BRD-K08547377	BRD-K08547377-003-08-1	50	50.000000uM	TopA	others	1.22793	-4.70542	#808080	0.2	0.5	screen6	tb_screen6
kabx2:BRD-K37890730-001-22-7:0.097500uM	BRD-K37890730	BRD-K37890730-001-22-7	0.0975	0.097500uM	TopA	others	-2.0153	-1.11394	#808080	0.2	0.5	screen4wk_screen5wk_tbda1_kabx2	kabx2
screen6:BRD-K37890730-001-22-7:0.097500uM	BRD-K37890730	BRD-K37890730-001-22-7	0.0975	0.097500uM	TopA	others	1.96331	-1.49721	#808080	0.2	0.5	screen6	tb_screen6
kabx2:BRD-K37890730-001-22-7:0.195500uM	BRD-K37890730	BRD-K37890730-001-22-7	0.1955	0.195500uM	TopA	others	0.179496	-0.0806034	#808080	0.2	0.5	screen4wk_screen5wk_tbda1_kabx2	kabx2
screen6:BRD-K37890730-001-22-7:0.195500uM	BRD-K37890730	BRD-K37890730-001-22-7	0.1955	0.195500uM	TopA	others	1.48587	-1.58745	#808080	0.2	0.5	screen6	tb_screen6
kabx2:BRD-K37890730-001-22-7:0.390500uM	BRD-K37890730	BRD-K37890730-001-22-7	0.3905	0.390500uM	TopA	others	0.946168	0.954467	#808080	0.2	0.5	screen4wk_screen5wk_tbda1_kabx2	kabx2
screen6:BRD-K37890730-001-22-7:0.390500uM	BRD-K37890730	BRD-K37890730-001-22-7	0.3905	0.390500uM	TopA	others	2.02367	-1.28256	#808080	0.2	0.5	screen6	tb_screen6
kabx2:BRD-K37890730-001-22-7:0.781250uM	BRD-K37890730	BRD-K37890730-001-22-7	0.78125	0.781250uM	TopA	others	-0.0315678	0.799509	#808080	0.2	0.5	screen4wk_screen5wk_tbda1_kabx2	kabx2
screen6:BRD-K37890730-001-22-7:0.781250uM	BRD-K37890730	BRD-K37890730-001-22-7	0.78125	0.781250uM	TopA	others	1.26933	-1.40674	#808080	0.2	0.5	screen6	tb_screen6
kabx2:BRD-K37890730-001-22-7:1.562500uM	BRD-K37890730	BRD-K37890730-001-22-7	1.5625	1.562500uM	TopA	others	-0.208563	0.292793	#808080	0.2	0.5	screen4wk_screen5wk_tbda1_kabx2	kabx2
screen6:BRD-K37890730-001-22-7:1.562500uM	BRD-K37890730	BRD-K37890730-001-22-7	1.5625	1.562500uM	TopA	others	0.341235	-2.32888	#808080	0.2	0.5	screen6	tb_screen6
kabx2:BRD-K37890730-001-22-7:3.125000uM	BRD-K37890730	BRD-K37890730-001-22-7	3.125	3.125000uM	TopA	others	-0.0143206	-0.181631	#808080	0.2	0.5	screen4wk_screen5wk_tbda1_kabx2	kabx2
screen6:BRD-K37890730-001-22-7:3.125000uM	BRD-K37890730	BRD-K37890730-001-22-7	3.125	3.125000uM	TopA	others	1.38614	-1.32258	#808080	0.2	0.5	screen6	tb_screen6
kabx2:BRD-K37890730-001-22-7:6.250000uM	BRD-K37890730	BRD-K37890730-001-22-7	6.25	6.250000uM	TopA	others	0.0340795	0.324384	#808080	0.2	0.5	screen4wk_screen5wk_tbda1_kabx2	kabx2
screen6:BRD-K37890730-001-22-7:6.250000uM	BRD-K37890730	BRD-K37890730-001-22-7	6.25	6.250000uM	TopA	others	1.87214	-1.41591	#808080	0.2	0.5	screen6	tb_screen6
kabx2:BRD-K37890730-001-22-7:12.500000uM	BRD-K37890730	BRD-K37890730-001-22-7	12.5	12.500000uM	TopA	others	0.156096	-0.588943	#808080	0.2	0.5	screen4wk_screen5wk_tbda1_kabx2	kabx2
screen6:BRD-K37890730-001-22-7:12.500000uM	BRD-K37890730	BRD-K37890730-001-22-7	12.5	12.500000uM	TopA	others	1.3527	-1.24559	#808080	0.2	0.5	screen6	tb_screen6
kabx2:BRD-K37890730-001-22-7:25.000000uM	BRD-K37890730	BRD-K37890730-001-22-7	25	25.000000uM	TopA	others	0.338735	0.344694	#808080	0.2	0.5	screen4wk_screen5wk_tbda1_kabx2	kabx2
screen6:BRD-K37890730-001-22-7:25.000000uM	BRD-K37890730	BRD-K37890730-001-22-7	25	25.000000uM	TopA	others	1.92181	-1.41412	#808080	0.2	0.5	screen6	tb_screen6
kabx2:BRD-K37890730-001-22-7:50.000000uM	BRD-K37890730	BRD-K37890730-001-22-7	50	50.000000uM	TopA	others	-0.186298	-0.0135344	#808080	0.2	0.5	screen4wk_screen5wk_tbda1_kabx2	kabx2
screen6:BRD-K37890730-001-22-7:50.000000uM	BRD-K37890730	BRD-K37890730-001-22-7	50	50.000000uM	TopA	others	1.48032	-1.46084	#808080	0.2	0.5	screen6	tb_screen6
kabx2:BRD-K55696337-003-26-9:0.097500uM	BRD-K55696337	BRD-K55696337-003-26-9	0.0975	0.097500uM	TopA	others	-0.306262	0.196739	#808080	0.2	0.5	screen4wk_screen5wk_tbda1_kabx2	kabx2
screen6:BRD-K55696337-003-26-9:0.097500uM	BRD-K55696337	BRD-K55696337-003-26-9	0.0975	0.097500uM	TopA	others	0.839537	-1.30561	#808080	0.2	0.5	screen6	tb_screen6
kabx2:BRD-K55696337-003-26-9:0.195500uM	BRD-K55696337	BRD-K55696337-003-26-9	0.1955	0.195500uM	TopA	others	1.50577	0.00674843	#808080	0.2	0.5	screen4wk_screen5wk_tbda1_kabx2	kabx2
screen6:BRD-K55696337-003-26-9:0.195500uM	BRD-K55696337	BRD-K55696337-003-26-9	0.1955	0.195500uM	TopA	others	0.642541	-0.965906	#808080	0.2	0.5	screen6	tb_screen6
kabx2:BRD-K55696337-003-26-9:0.390500uM	BRD-K55696337	BRD-K55696337-003-26-9	0.3905	0.390500uM	TopA	others	0.0115724	0.375512	#808080	0.2	0.5	screen4wk_screen5wk_tbda1_kabx2	kabx2
screen6:BRD-K55696337-003-26-9:0.390500uM	BRD-K55696337	BRD-K55696337-003-26-9	0.3905	0.390500uM	TopA	others	1.01135	-0.881688	#808080	0.2	0.5	screen6	tb_screen6
kabx2:BRD-K55696337-003-26-9:0.781250uM	BRD-K55696337	BRD-K55696337-003-26-9	0.78125	0.781250uM	TopA	others	-2.5651	-0.984459	#808080	0.2	0.5	screen4wk_screen5wk_tbda1_kabx2	kabx2
screen6:BRD-K55696337-003-26-9:0.781250uM	BRD-K55696337	BRD-K55696337-003-26-9	0.78125	0.781250uM	TopA	others	0.463711	-0.617344	#808080	0.2	0.5	screen6	tb_screen6
kabx2:BRD-K55696337-003-26-9:1.562500uM	BRD-K55696337	BRD-K55696337-003-26-9	1.5625	1.562500uM	TopA	others	0.0293947	-0.4037	#808080	0.2	0.5	screen4wk_screen5wk_tbda1_kabx2	kabx2
screen6:BRD-K55696337-003-26-9:1.562500uM	BRD-K55696337	BRD-K55696337-003-26-9	1.5625	1.562500uM	TopA	others	0.740927	-0.982617	#808080	0.2	0.5	screen6	tb_screen6
kabx2:BRD-K55696337-003-26-9:3.125000uM	BRD-K55696337	BRD-K55696337-003-26-9	3.125	3.125000uM	TopA	others	-0.289037	-0.412419	#808080	0.2	0.5	screen4wk_screen5wk_tbda1_kabx2	kabx2
screen6:BRD-K55696337-003-26-9:3.125000uM	BRD-K55696337	BRD-K55696337-003-26-9	3.125	3.125000uM	TopA	others	0.714854	-1.00081	#808080	0.2	0.5	screen6	tb_screen6
kabx2:BRD-K55696337-003-26-9:6.250000uM	BRD-K55696337	BRD-K55696337-003-26-9	6.25	6.250000uM	TopA	others	-0.510082	0.0330663	#808080	0.2	0.5	screen4wk_screen5wk_tbda1_kabx2	kabx2
screen6:BRD-K55696337-003-26-9:6.250000uM	BRD-K55696337	BRD-K55696337-003-26-9	6.25	6.250000uM	TopA	others	0.626916	-1.006	#808080	0.2	0.5	screen6	tb_screen6
kabx2:BRD-K55696337-003-26-9:12.500000uM	BRD-K55696337	BRD-K55696337-003-26-9	12.5	12.500000uM	TopA	others	-2.37717	-1.22477	#808080	0.2	0.5	screen4wk_screen5wk_tbda1_kabx2	kabx2
screen6:BRD-K55696337-003-26-9:12.500000uM	BRD-K55696337	BRD-K55696337-003-26-9	12.5	12.500000uM	TopA	others	0.792467	-1.0394	#808080	0.2	0.5	screen6	tb_screen6
kabx2:BRD-K55696337-003-26-9:25.000000uM	BRD-K55696337	BRD-K55696337-003-26-9	25	25.000000uM	TopA	others	3.03365	-1.04172	#808080	0.2	0.5	screen4wk_screen5wk_tbda1_kabx2	kabx2
screen6:BRD-K55696337-003-26-9:25.000000uM	BRD-K55696337	BRD-K55696337-003-26-9	25	25.000000uM	TopA	others	0.779042	-0.96788	#808080	0.2	0.5	screen6	tb_screen6
kabx2:BRD-K55696337-003-26-9:50.000000uM	BRD-K55696337	BRD-K55696337-003-26-9	50	50.000000uM	TopA	others	3.24788	-0.942348	#808080	0.2	0.5	screen4wk_screen5wk_tbda1_kabx2	kabx2
screen6:BRD-K55696337-003-26-9:50.000000uM	BRD-K55696337	BRD-K55696337-003-26-9	50	50.000000uM	TopA	others	0.540575	-0.746757	#808080	0.2	0.5	screen6	tb_screen6
kabx2:BRD-K56767355-001-01-1:0.097500uM	BRD-K56767355	BRD-K56767355-001-01-1	0.0975	0.097500uM	TopA	others	-2.36489	-0.636722	#808080	0.2	0.5	screen4wk_screen5wk_tbda1_kabx2	kabx2
screen6:BRD-K56767355-001-01-1:0.097500uM	BRD-K56767355	BRD-K56767355-001-01-1	0.0975	0.097500uM	TopA	others	-0.34641	-0.135212	#808080	0.2	0.5	screen6	tb_screen6
kabx2:BRD-K56767355-001-01-1:0.195500uM	BRD-K56767355	BRD-K56767355-001-01-1	0.1955	0.195500uM	TopA	others	-2.9477	-0.328988	#808080	0.2	0.5	screen4wk_screen5wk_tbda1_kabx2	kabx2
screen6:BRD-K56767355-001-01-1:0.195500uM	BRD-K56767355	BRD-K56767355-001-01-1	0.1955	0.195500uM	TopA	others	-4.25981	-1.768	#808080	0.2	0.5	screen6	tb_screen6
kabx2:BRD-K56767355-001-01-1:0.390500uM	BRD-K56767355	BRD-K56767355-001-01-1	0.3905	0.390500uM	TopA	others	-2.61978	-0.58744	#808080	0.2	0.5	screen4wk_screen5wk_tbda1_kabx2	kabx2
screen6:BRD-K56767355-001-01-1:0.390500uM	BRD-K56767355	BRD-K56767355-001-01-1	0.3905	0.390500uM	TopA	others	-4.11696	-1.56992	#808080	0.2	0.5	screen6	tb_screen6
kabx2:BRD-K56767355-001-01-1:0.781250uM	BRD-K56767355	BRD-K56767355-001-01-1	0.78125	0.781250uM	TopA	others	-2.90537	-0.354675	#808080	0.2	0.5	screen4wk_screen5wk_tbda1_kabx2	kabx2
screen6:BRD-K56767355-001-01-1:0.781250uM	BRD-K56767355	BRD-K56767355-001-01-1	0.78125	0.781250uM	TopA	others	-4.17637	-1.66649	#808080	0.2	0.5	screen6	tb_screen6
kabx2:BRD-K56767355-001-01-1:1.562500uM	BRD-K56767355	BRD-K56767355-001-01-1	1.5625	1.562500uM	TopA	others	-2.59466	-0.906061	#808080	0.2	0.5	screen4wk_screen5wk_tbda1_kabx2	kabx2
screen6:BRD-K56767355-001-01-1:1.562500uM	BRD-K56767355	BRD-K56767355-001-01-1	1.5625	1.562500uM	TopA	others	-4.24945	-1.67516	#808080	0.2	0.5	screen6	tb_screen6
kabx2:BRD-K56767355-001-01-1:3.125000uM	BRD-K56767355	BRD-K56767355-001-01-1	3.125	3.125000uM	TopA	others	-1.47908	-1.21403	#808080	0.2	0.5	screen4wk_screen5wk_tbda1_kabx2	kabx2
screen6:BRD-K56767355-001-01-1:3.125000uM	BRD-K56767355	BRD-K56767355-001-01-1	3.125	3.125000uM	TopA	others	-4.43296	-1.76371	#808080	0.2	0.5	screen6	tb_screen6
kabx2:BRD-K56767355-001-01-1:6.250000uM	BRD-K56767355	BRD-K56767355-001-01-1	6.25	6.250000uM	TopA	others	-3.0824	-0.604888	#808080	0.2	0.5	screen4wk_screen5wk_tbda1_kabx2	kabx2
screen6:BRD-K56767355-001-01-1:6.250000uM	BRD-K56767355	BRD-K56767355-001-01-1	6.25	6.250000uM	TopA	others	-4.15797	-1.83554	#808080	0.2	0.5	screen6	tb_screen6
kabx2:BRD-K56767355-001-01-1:12.500000uM	BRD-K56767355	BRD-K56767355-001-01-1	12.5	12.500000uM	TopA	others	-2.65669	-0.410387	#808080	0.2	0.5	screen4wk_screen5wk_tbda1_kabx2	kabx2
screen6:BRD-K56767355-001-01-1:12.500000uM	BRD-K56767355	BRD-K56767355-001-01-1	12.5	12.500000uM	TopA	others	-4.29184	-1.7088	#808080	0.2	0.5	screen6	tb_screen6
kabx2:BRD-K56767355-001-01-1:25.000000uM	BRD-K56767355	BRD-K56767355-001-01-1	25	25.000000uM	TopA	others	-3.43367	1.25504	#808080	0.2	0.5	screen4wk_screen5wk_tbda1_kabx2	kabx2
screen6:BRD-K56767355-001-01-1:25.000000uM	BRD-K56767355	BRD-K56767355-001-01-1	25	25.000000uM	TopA	others	-4.42899	-1.03154	#808080	0.2	0.5	screen6	tb_screen6
kabx2:BRD-K56767355-001-01-1:50.000000uM	BRD-K56767355	BRD-K56767355-001-01-1	50	50.000000uM	TopA	others	-3.42694	1.25561	#808080	0.2	0.5	screen4wk_screen5wk_tbda1_kabx2	kabx2
screen6:BRD-K56767355-001-01-1:50.000000uM	BRD-K56767355	BRD-K56767355-001-01-1	50	50.000000uM	TopA	others	-3.44226	1.29665	#808080	0.2	0.5	screen6	tb_screen6
kabx2:BRD-K57698251-001-01-2:0.097500uM	BRD-K57698251	BRD-K57698251-001-01-2	0.0975	0.097500uM	TopA	others	-2.06145	-0.748053	#808080	0.2	0.5	screen4wk_screen5wk_tbda1_kabx2	kabx2
screen6:BRD-K57698251-001-01-2:0.097500uM	BRD-K57698251	BRD-K57698251-001-01-2	0.0975	0.097500uM	TopA	others	0.148881	-3.15966	#808080	0.2	0.5	screen6	tb_screen6
kabx2:BRD-K57698251-001-01-2:0.195500uM	BRD-K57698251	BRD-K57698251-001-01-2	0.1955	0.195500uM	TopA	others	-1.98208	-0.8017	#808080	0.2	0.5	screen4wk_screen5wk_tbda1_kabx2	kabx2
screen6:BRD-K57698251-001-01-2:0.195500uM	BRD-K57698251	BRD-K57698251-001-01-2	0.1955	0.195500uM	TopA	others	-0.106247	-3.2805	#808080	0.2	0.5	screen6	tb_screen6
kabx2:BRD-K57698251-001-01-2:0.390500uM	BRD-K57698251	BRD-K57698251-001-01-2	0.3905	0.390500uM	TopA	others	-1.94158	-0.747236	#808080	0.2	0.5	screen4wk_screen5wk_tbda1_kabx2	kabx2
screen6:BRD-K57698251-001-01-2:0.390500uM	BRD-K57698251	BRD-K57698251-001-01-2	0.3905	0.390500uM	TopA	others	0.0555933	-3.41873	#808080	0.2	0.5	screen6	tb_screen6
kabx2:BRD-K57698251-001-01-2:0.781250uM	BRD-K57698251	BRD-K57698251-001-01-2	0.78125	0.781250uM	TopA	others	-2.07838	-0.643481	#808080	0.2	0.5	screen4wk_screen5wk_tbda1_kabx2	kabx2
screen6:BRD-K57698251-001-01-2:0.781250uM	BRD-K57698251	BRD-K57698251-001-01-2	0.78125	0.781250uM	TopA	others	0.25268	-3.21269	#808080	0.2	0.5	screen6	tb_screen6
kabx2:BRD-K57698251-001-01-2:1.562500uM	BRD-K57698251	BRD-K57698251-001-01-2	1.5625	1.562500uM	TopA	others	-2.09331	-0.756995	#808080	0.2	0.5	screen4wk_screen5wk_tbda1_kabx2	kabx2
screen6:BRD-K57698251-001-01-2:1.562500uM	BRD-K57698251	BRD-K57698251-001-01-2	1.5625	1.562500uM	TopA	others	0.267982	-3.13454	#808080	0.2	0.5	screen6	tb_screen6
kabx2:BRD-K57698251-001-01-2:3.125000uM	BRD-K57698251	BRD-K57698251-001-01-2	3.125	3.125000uM	TopA	others	-2.34123	-0.84726	#808080	0.2	0.5	screen4wk_screen5wk_tbda1_kabx2	kabx2
screen6:BRD-K57698251-001-01-2:3.125000uM	BRD-K57698251	BRD-K57698251-001-01-2	3.125	3.125000uM	TopA	others	0.181103	-3.15589	#808080	0.2	0.5	screen6	tb_screen6
kabx2:BRD-K57698251-001-01-2:6.250000uM	BRD-K57698251	BRD-K57698251-001-01-2	6.25	6.250000uM	TopA	others	-2.10919	-0.646892	#808080	0.2	0.5	screen4wk_screen5wk_tbda1_kabx2	kabx2
screen6:BRD-K57698251-001-01-2:6.250000uM	BRD-K57698251	BRD-K57698251-001-01-2	6.25	6.250000uM	TopA	others	0.301583	-3.21612	#808080	0.2	0.5	screen6	tb_screen6
kabx2:BRD-K57698251-001-01-2:12.500000uM	BRD-K57698251	BRD-K57698251-001-01-2	12.5	12.500000uM	TopA	others	-0.476214	2.10323	#808080	0.2	0.5	screen4wk_screen5wk_tbda1_kabx2	kabx2
screen6:BRD-K57698251-001-01-2:12.500000uM	BRD-K57698251	BRD-K57698251-001-01-2	12.5	12.500000uM	TopA	others	0.895095	-2.98628	#808080	0.2	0.5	screen6	tb_screen6
kabx2:BRD-K57698251-001-01-2:25.000000uM	BRD-K57698251	BRD-K57698251-001-01-2	25	25.000000uM	TopA	others	-3.43903	1.295	#808080	0.2	0.5	screen4wk_screen5wk_tbda1_kabx2	kabx2
screen6:BRD-K57698251-001-01-2:25.000000uM	BRD-K57698251	BRD-K57698251-001-01-2	25	25.000000uM	TopA	others	2.59204	-1.48675	#808080	0.2	0.5	screen6	tb_screen6
kabx2:BRD-K57698251-001-01-2:50.000000uM	BRD-K57698251	BRD-K57698251-001-01-2	50	50.000000uM	TopA	others	-3.43691	1.26336	#808080	0.2	0.5	screen4wk_screen5wk_tbda1_kabx2	kabx2
screen6:BRD-K57698251-001-01-2:50.000000uM	BRD-K57698251	BRD-K57698251-001-01-2	50	50.000000uM	TopA	others	-3.4266	1.32273	#808080	0.2	0.5	screen6	tb_screen6
kabx2:BRD-K63784565-001-07-0:0.097500uM	BRD-K63784565	BRD-K63784565-001-07-0	0.0975	0.097500uM	TopA	others	-1.79891	-1.21977	#808080	0.2	0.5	screen4wk_screen5wk_tbda1_kabx2	kabx2
screen6:BRD-K63784565-001-07-0:0.097500uM	BRD-K63784565	BRD-K63784565-001-07-0	0.0975	0.097500uM	TopA	others	0.899672	-2.94571	#808080	0.2	0.5	screen6	tb_screen6
kabx2:BRD-K63784565-001-07-0:0.195500uM	BRD-K63784565	BRD-K63784565-001-07-0	0.1955	0.195500uM	TopA	others	0.532038	-0.0334259	#808080	0.2	0.5	screen4wk_screen5wk_tbda1_kabx2	kabx2
screen6:BRD-K63784565-001-07-0:0.195500uM	BRD-K63784565	BRD-K63784565-001-07-0	0.1955	0.195500uM	TopA	others	0.697114	-3.13506	#808080	0.2	0.5	screen6	tb_screen6
kabx2:BRD-K63784565-001-07-0:0.390500uM	BRD-K63784565	BRD-K63784565-001-07-0	0.3905	0.390500uM	TopA	others	-2.31311	-1.16777	#808080	0.2	0.5	screen4wk_screen5wk_tbda1_kabx2	kabx2
screen6:BRD-K63784565-001-07-0:0.390500uM	BRD-K63784565	BRD-K63784565-001-07-0	0.3905	0.390500uM	TopA	others	0.862976	-3.02399	#808080	0.2	0.5	screen6	tb_screen6
kabx2:BRD-K63784565-001-07-0:0.781250uM	BRD-K63784565	BRD-K63784565-001-07-0	0.78125	0.781250uM	TopA	others	-2.75895	-1.53708	#808080	0.2	0.5	screen4wk_screen5wk_tbda1_kabx2	kabx2
screen6:BRD-K63784565-001-07-0:0.781250uM	BRD-K63784565	BRD-K63784565-001-07-0	0.78125	0.781250uM	TopA	others	0.570472	-3.34187	#808080	0.2	0.5	screen6	tb_screen6
kabx2:BRD-K63784565-001-07-0:1.562500uM	BRD-K63784565	BRD-K63784565-001-07-0	1.5625	1.562500uM	TopA	others	-0.22303	2.40904	#808080	0.2	0.5	screen4wk_screen5wk_tbda1_kabx2	kabx2
screen6:BRD-K63784565-001-07-0:1.562500uM	BRD-K63784565	BRD-K63784565-001-07-0	1.5625	1.562500uM	TopA	others	0.37755	-3.24907	#808080	0.2	0.5	screen6	tb_screen6
kabx2:BRD-K63784565-001-07-0:3.125000uM	BRD-K63784565	BRD-K63784565-001-07-0	3.125	3.125000uM	TopA	others	0.867814	0.264687	#808080	0.2	0.5	screen4wk_screen5wk_tbda1_kabx2	kabx2
screen6:BRD-K63784565-001-07-0:3.125000uM	BRD-K63784565	BRD-K63784565-001-07-0	3.125	3.125000uM	TopA	others	0.459941	-3.24297	#808080	0.2	0.5	screen6	tb_screen6
kabx2:BRD-K63784565-001-07-0:6.250000uM	BRD-K63784565	BRD-K63784565-001-07-0	6.25	6.250000uM	TopA	others	-0.389477	-0.343087	#808080	0.2	0.5	screen4wk_screen5wk_tbda1_kabx2	kabx2
screen6:BRD-K63784565-001-07-0:6.250000uM	BRD-K63784565	BRD-K63784565-001-07-0	6.25	6.250000uM	TopA	others	0.510561	-3.25022	#808080	0.2	0.5	screen6	tb_screen6
kabx2:BRD-K63784565-001-07-0:12.500000uM	BRD-K63784565	BRD-K63784565-001-07-0	12.5	12.500000uM	TopA	others	1.2165	-1.40395	#808080	0.2	0.5	screen4wk_screen5wk_tbda1_kabx2	kabx2
screen6:BRD-K63784565-001-07-0:12.500000uM	BRD-K63784565	BRD-K63784565-001-07-0	12.5	12.500000uM	TopA	others	0.729785	-3.18952	#808080	0.2	0.5	screen6	tb_screen6
kabx2:BRD-K63784565-001-07-0:25.000000uM	BRD-K63784565	BRD-K63784565-001-07-0	25	25.000000uM	TopA	others	-2.75459	-1.09713	#808080	0.2	0.5	screen4wk_screen5wk_tbda1_kabx2	kabx2
screen6:BRD-K63784565-001-07-0:25.000000uM	BRD-K63784565	BRD-K63784565-001-07-0	25	25.000000uM	TopA	others	0.855649	-3.05761	#808080	0.2	0.5	screen6	tb_screen6
kabx2:BRD-K63784565-001-07-0:50.000000uM	BRD-K63784565	BRD-K63784565-001-07-0	50	50.000000uM	TopA	others	0.0506999	-0.311045	#808080	0.2	0.5	screen4wk_screen5wk_tbda1_kabx2	kabx2
screen6:BRD-K63784565-001-07-0:50.000000uM	BRD-K63784565	BRD-K63784565-001-07-0	50	50.000000uM	TopA	others	0.659085	-3.34518	#808080	0.2	0.5	screen6	tb_screen6
kabx2:BRD-K64323980-001-09-9:0.097500uM	BRD-K64323980	BRD-K64323980-001-09-9	0.0975	0.097500uM	TopA	others	-2.1656	-0.907602	#808080	0.2	0.5	screen4wk_screen5wk_tbda1_kabx2	kabx2
screen6:BRD-K64323980-001-09-9:0.097500uM	BRD-K64323980	BRD-K64323980-001-09-9	0.0975	0.097500uM	TopA	others	-4.29121	-1.66313	#808080	0.2	0.5	screen6	tb_screen6
kabx2:BRD-K64323980-001-09-9:0.195500uM	BRD-K64323980	BRD-K64323980-001-09-9	0.1955	0.195500uM	TopA	others	-2.61899	-0.509141	#808080	0.2	0.5	screen4wk_screen5wk_tbda1_kabx2	kabx2
screen6:BRD-K64323980-001-09-9:0.195500uM	BRD-K64323980	BRD-K64323980-001-09-9	0.1955	0.195500uM	TopA	others	-4.31373	-1.639	#808080	0.2	0.5	screen6	tb_screen6
kabx2:BRD-K64323980-001-09-9:0.390500uM	BRD-K64323980	BRD-K64323980-001-09-9	0.3905	0.390500uM	TopA	others	-2.31243	-0.929135	#808080	0.2	0.5	screen4wk_screen5wk_tbda1_kabx2	kabx2
screen6:BRD-K64323980-001-09-9:0.390500uM	BRD-K64323980	BRD-K64323980-001-09-9	0.3905	0.390500uM	TopA	others	-4.15456	-1.6793	#808080	0.2	0.5	screen6	tb_screen6
kabx2:BRD-K64323980-001-09-9:0.781250uM	BRD-K64323980	BRD-K64323980-001-09-9	0.78125	0.781250uM	TopA	others	-2.88532	-0.246872	#808080	0.2	0.5	screen4wk_screen5wk_tbda1_kabx2	kabx2
screen6:BRD-K64323980-001-09-9:0.781250uM	BRD-K64323980	BRD-K64323980-001-09-9	0.78125	0.781250uM	TopA	others	-4.18146	-1.74115	#808080	0.2	0.5	screen6	tb_screen6
kabx2:BRD-K64323980-001-09-9:1.562500uM	BRD-K64323980	BRD-K64323980-001-09-9	1.5625	1.562500uM	TopA	others	-2.31828	-0.840356	#808080	0.2	0.5	screen4wk_screen5wk_tbda1_kabx2	kabx2
screen6:BRD-K64323980-001-09-9:1.562500uM	BRD-K64323980	BRD-K64323980-001-09-9	1.5625	1.562500uM	TopA	others	-4.1163	-1.69306	#808080	0.2	0.5	screen6	tb_screen6
kabx2:BRD-K64323980-001-09-9:3.125000uM	BRD-K64323980	BRD-K64323980-001-09-9	3.125	3.125000uM	TopA	others	-3.0422	-0.163142	#808080	0.2	0.5	screen4wk_screen5wk_tbda1_kabx2	kabx2
screen6:BRD-K64323980-001-09-9:3.125000uM	BRD-K64323980	BRD-K64323980-001-09-9	3.125	3.125000uM	TopA	others	-4.35938	-1.80365	#808080	0.2	0.5	screen6	tb_screen6
kabx2:BRD-K64323980-001-09-9:6.250000uM	BRD-K64323980	BRD-K64323980-001-09-9	6.25	6.250000uM	TopA	others	-2.60589	-0.702087	#808080	0.2	0.5	screen4wk_screen5wk_tbda1_kabx2	kabx2
screen6:BRD-K64323980-001-09-9:6.250000uM	BRD-K64323980	BRD-K64323980-001-09-9	6.25	6.250000uM	TopA	others	-4.35763	-1.71277	#808080	0.2	0.5	screen6	tb_screen6
kabx2:BRD-K64323980-001-09-9:12.500000uM	BRD-K64323980	BRD-K64323980-001-09-9	12.5	12.500000uM	TopA	others	-2.65572	-0.417412	#808080	0.2	0.5	screen4wk_screen5wk_tbda1_kabx2	kabx2
screen6:BRD-K64323980-001-09-9:12.500000uM	BRD-K64323980	BRD-K64323980-001-09-9	12.5	12.500000uM	TopA	others	-4.18588	-1.75344	#808080	0.2	0.5	screen6	tb_screen6
kabx2:BRD-K64323980-001-09-9:25.000000uM	BRD-K64323980	BRD-K64323980-001-09-9	25	25.000000uM	TopA	others	-0.548528	1.85482	#808080	0.2	0.5	screen4wk_screen5wk_tbda1_kabx2	kabx2
screen6:BRD-K64323980-001-09-9:25.000000uM	BRD-K64323980	BRD-K64323980-001-09-9	25	25.000000uM	TopA	others	-4.44939	-1.47802	#808080	0.2	0.5	screen6	tb_screen6
kabx2:BRD-K64323980-001-09-9:50.000000uM	BRD-K64323980	BRD-K64323980-001-09-9	50	50.000000uM	TopA	others	3.64963	-0.824783	#808080	0.2	0.5	screen4wk_screen5wk_tbda1_kabx2	kabx2
screen6:BRD-K64323980-001-09-9:50.000000uM	BRD-K64323980	BRD-K64323980-001-09-9	50	50.000000uM	TopA	others	-4.4506	-1.21205	#808080	0.2	0.5	screen6	tb_screen6
kabx2:BRD-K67617993-001-01-3:0.097500uM	BRD-K67617993	BRD-K67617993-001-01-3	0.0975	0.097500uM	TopA	others	-2.05058	-1.04296	#808080	0.2	0.5	screen4wk_screen5wk_tbda1_kabx2	kabx2
screen6:BRD-K67617993-001-01-3:0.097500uM	BRD-K67617993	BRD-K67617993-001-01-3	0.0975	0.097500uM	TopA	others	0.290358	-1.21305	#808080	0.2	0.5	screen6	tb_screen6
kabx2:BRD-K67617993-001-01-3:0.195500uM	BRD-K67617993	BRD-K67617993-001-01-3	0.1955	0.195500uM	TopA	others	-2.34768	-0.983187	#808080	0.2	0.5	screen4wk_screen5wk_tbda1_kabx2	kabx2
screen6:BRD-K67617993-001-01-3:0.195500uM	BRD-K67617993	BRD-K67617993-001-01-3	0.1955	0.195500uM	TopA	others	-4.06074	-1.66968	#808080	0.2	0.5	screen6	tb_screen6
kabx2:BRD-K67617993-001-01-3:0.390500uM	BRD-K67617993	BRD-K67617993-001-01-3	0.3905	0.390500uM	TopA	others	-2.52389	-1.06794	#808080	0.2	0.5	screen4wk_screen5wk_tbda1_kabx2	kabx2
screen6:BRD-K67617993-001-01-3:0.390500uM	BRD-K67617993	BRD-K67617993-001-01-3	0.3905	0.390500uM	TopA	others	-3.93389	-1.66217	#808080	0.2	0.5	screen6	tb_screen6
kabx2:BRD-K67617993-001-01-3:0.781250uM	BRD-K67617993	BRD-K67617993-001-01-3	0.78125	0.781250uM	TopA	others	-2.93127	-1.06494	#808080	0.2	0.5	screen4wk_screen5wk_tbda1_kabx2	kabx2
screen6:BRD-K67617993-001-01-3:0.781250uM	BRD-K67617993	BRD-K67617993-001-01-3	0.78125	0.781250uM	TopA	others	-3.90962	-1.96204	#808080	0.2	0.5	screen6	tb_screen6
kabx2:BRD-K67617993-001-01-3:1.562500uM	BRD-K67617993	BRD-K67617993-001-01-3	1.5625	1.562500uM	TopA	others	-2.32612	-1.22063	#808080	0.2	0.5	screen4wk_screen5wk_tbda1_kabx2	kabx2
screen6:BRD-K67617993-001-01-3:1.562500uM	BRD-K67617993	BRD-K67617993-001-01-3	1.5625	1.562500uM	TopA	others	-3.74165	-1.68178	#808080	0.2	0.5	screen6	tb_screen6
kabx2:BRD-K67617993-001-01-3:3.125000uM	BRD-K67617993	BRD-K67617993-001-01-3	3.125	3.125000uM	TopA	others	-2.35084	-1.0984	#808080	0.2	0.5	screen4wk_screen5wk_tbda1_kabx2	kabx2
screen6:BRD-K67617993-001-01-3:3.125000uM	BRD-K67617993	BRD-K67617993-001-01-3	3.125	3.125000uM	TopA	others	-3.95467	-1.82509	#808080	0.2	0.5	screen6	tb_screen6
kabx2:BRD-K67617993-001-01-3:6.250000uM	BRD-K67617993	BRD-K67617993-001-01-3	6.25	6.250000uM	TopA	others	-2.38496	-1.11191	#808080	0.2	0.5	screen4wk_screen5wk_tbda1_kabx2	kabx2
screen6:BRD-K67617993-001-01-3:6.250000uM	BRD-K67617993	BRD-K67617993-001-01-3	6.25	6.250000uM	TopA	others	-3.59376	-1.82957	#808080	0.2	0.5	screen6	tb_screen6
kabx2:BRD-K67617993-001-01-3:12.500000uM	BRD-K67617993	BRD-K67617993-001-01-3	12.5	12.500000uM	TopA	others	-2.3714	-1.06882	#808080	0.2	0.5	screen4wk_screen5wk_tbda1_kabx2	kabx2
screen6:BRD-K67617993-001-01-3:12.500000uM	BRD-K67617993	BRD-K67617993-001-01-3	12.5	12.500000uM	TopA	others	-4.11817	-1.855	#808080	0.2	0.5	screen6	tb_screen6
kabx2:BRD-K67617993-001-01-3:25.000000uM	BRD-K67617993	BRD-K67617993-001-01-3	25	25.000000uM	TopA	others	-3.06876	-0.383421	#808080	0.2	0.5	screen4wk_screen5wk_tbda1_kabx2	kabx2
screen6:BRD-K67617993-001-01-3:25.000000uM	BRD-K67617993	BRD-K67617993-001-01-3	25	25.000000uM	TopA	others	-3.66493	-1.80442	#808080	0.2	0.5	screen6	tb_screen6
kabx2:BRD-K67617993-001-01-3:50.000000uM	BRD-K67617993	BRD-K67617993-001-01-3	50	50.000000uM	TopA	others	-2.96559	-0.605146	#808080	0.2	0.5	screen4wk_screen5wk_tbda1_kabx2	kabx2
screen6:BRD-K67617993-001-01-3:50.000000uM	BRD-K67617993	BRD-K67617993-001-01-3	50	50.000000uM	TopA	others	-3.57771	-0.232068	#808080	0.2	0.5	screen6	tb_screen6
kabx2:BRD-K79821389-001-04-3:0.097500uM	BRD-K79821389	BRD-K79821389-001-04-3	0.0975	0.097500uM	TopA	others	-1.47196	-0.582738	#808080	0.2	0.5	screen4wk_screen5wk_tbda1_kabx2	kabx2
screen6:BRD-K79821389-001-04-3:0.097500uM	BRD-K79821389	BRD-K79821389-001-04-3	0.0975	0.097500uM	TopA	others	-1.47852	-3.15464	#808080	0.2	0.5	screen6	tb_screen6
kabx2:BRD-K79821389-001-04-3:0.195500uM	BRD-K79821389	BRD-K79821389-001-04-3	0.1955	0.195500uM	TopA	others	1.22008	0.150142	#808080	0.2	0.5	screen4wk_screen5wk_tbda1_kabx2	kabx2
screen6:BRD-K79821389-001-04-3:0.195500uM	BRD-K79821389	BRD-K79821389-001-04-3	0.1955	0.195500uM	TopA	others	-0.484136	-3.35772	#808080	0.2	0.5	screen6	tb_screen6
kabx2:BRD-K79821389-001-04-3:0.390500uM	BRD-K79821389	BRD-K79821389-001-04-3	0.3905	0.390500uM	TopA	others	-2.50593	-0.706786	#808080	0.2	0.5	screen4wk_screen5wk_tbda1_kabx2	kabx2
screen6:BRD-K79821389-001-04-3:0.390500uM	BRD-K79821389	BRD-K79821389-001-04-3	0.3905	0.390500uM	TopA	others	-0.931421	2.07417	#808080	0.2	0.5	screen6	tb_screen6
kabx2:BRD-K79821389-001-04-3:0.781250uM	BRD-K79821389	BRD-K79821389-001-04-3	0.78125	0.781250uM	TopA	others	1.14498	0.00988873	#808080	0.2	0.5	screen4wk_screen5wk_tbda1_kabx2	kabx2
screen6:BRD-K79821389-001-04-3:0.781250uM	BRD-K79821389	BRD-K79821389-001-04-3	0.78125	0.781250uM	TopA	others	-2.24253	-2.96593	#808080	0.2	0.5	screen6	tb_screen6
kabx2:BRD-K79821389-001-04-3:1.562500uM	BRD-K79821389	BRD-K79821389-001-04-3	1.5625	1.562500uM	TopA	others	-3.09391	-0.624236	#808080	0.2	0.5	screen4wk_screen5wk_tbda1_kabx2	kabx2
screen6:BRD-K79821389-001-04-3:1.562500uM	BRD-K79821389	BRD-K79821389-001-04-3	1.5625	1.562500uM	TopA	others	-0.769219	-3.42527	#808080	0.2	0.5	screen6	tb_screen6
kabx2:BRD-K79821389-001-04-3:3.125000uM	BRD-K79821389	BRD-K79821389-001-04-3	3.125	3.125000uM	TopA	others	3.89322	-0.658071	#808080	0.2	0.5	screen4wk_screen5wk_tbda1_kabx2	kabx2
screen6:BRD-K79821389-001-04-3:3.125000uM	BRD-K79821389	BRD-K79821389-001-04-3	3.125	3.125000uM	TopA	others	0.596409	-2.93761	#808080	0.2	0.5	screen6	tb_screen6
kabx2:BRD-K79821389-001-04-3:6.250000uM	BRD-K79821389	BRD-K79821389-001-04-3	6.25	6.250000uM	TopA	others	3.47288	-1.2153	#808080	0.2	0.5	screen4wk_screen5wk_tbda1_kabx2	kabx2
screen6:BRD-K79821389-001-04-3:6.250000uM	BRD-K79821389	BRD-K79821389-001-04-3	6.25	6.250000uM	TopA	others	3.38492	-1.19644	#808080	0.2	0.5	screen6	tb_screen6
kabx2:BRD-K79821389-001-04-3:12.500000uM	BRD-K79821389	BRD-K79821389-001-04-3	12.5	12.500000uM	TopA	others	3.48227	-1.10082	#808080	0.2	0.5	screen4wk_screen5wk_tbda1_kabx2	kabx2
screen6:BRD-K79821389-001-04-3:12.500000uM	BRD-K79821389	BRD-K79821389-001-04-3	12.5	12.500000uM	TopA	others	3.26455	-1.26389	#808080	0.2	0.5	screen6	tb_screen6
kabx2:BRD-K79821389-001-04-3:25.000000uM	BRD-K79821389	BRD-K79821389-001-04-3	25	25.000000uM	TopA	others	3.3705	-1.3078	#808080	0.2	0.5	screen4wk_screen5wk_tbda1_kabx2	kabx2
screen6:BRD-K79821389-001-04-3:25.000000uM	BRD-K79821389	BRD-K79821389-001-04-3	25	25.000000uM	TopA	others	3.35345	-1.28637	#808080	0.2	0.5	screen6	tb_screen6
kabx2:BRD-K79821389-001-04-3:50.000000uM	BRD-K79821389	BRD-K79821389-001-04-3	50	50.000000uM	TopA	others	1.94674	3.78142	#808080	0.2	0.5	screen4wk_screen5wk_tbda1_kabx2	kabx2
screen6:BRD-K79821389-001-04-3:50.000000uM	BRD-K79821389	BRD-K79821389-001-04-3	50	50.000000uM	TopA	others	-3.63724	-0.596279	#808080	0.2	0.5	screen6	tb_screen6
kabx2:BRD-K87207035-001-01-9:0.097500uM	BRD-K87207035	BRD-K87207035-001-01-9	0.0975	0.097500uM	TopA	others	-1.11022	-0.903608	#808080	0.2	0.5	screen4wk_screen5wk_tbda1_kabx2	kabx2
screen6:BRD-K87207035-001-01-9:0.097500uM	BRD-K87207035	BRD-K87207035-001-01-9	0.0975	0.097500uM	TopA	others	1.18299	-1.90008	#808080	0.2	0.5	screen6	tb_screen6
kabx2:BRD-K87207035-001-01-9:0.195500uM	BRD-K87207035	BRD-K87207035-001-01-9	0.1955	0.195500uM	TopA	others	-0.977727	-0.796865	#808080	0.2	0.5	screen4wk_screen5wk_tbda1_kabx2	kabx2
screen6:BRD-K87207035-001-01-9:0.195500uM	BRD-K87207035	BRD-K87207035-001-01-9	0.1955	0.195500uM	TopA	others	1.1005	-1.33918	#808080	0.2	0.5	screen6	tb_screen6
kabx2:BRD-K87207035-001-01-9:0.390500uM	BRD-K87207035	BRD-K87207035-001-01-9	0.3905	0.390500uM	TopA	others	-1.71086	-1.30764	#808080	0.2	0.5	screen4wk_screen5wk_tbda1_kabx2	kabx2
screen6:BRD-K87207035-001-01-9:0.390500uM	BRD-K87207035	BRD-K87207035-001-01-9	0.3905	0.390500uM	TopA	others	0.886582	-1.48714	#808080	0.2	0.5	screen6	tb_screen6
kabx2:BRD-K87207035-001-01-9:0.781250uM	BRD-K87207035	BRD-K87207035-001-01-9	0.78125	0.781250uM	TopA	others	-2.63869	-0.871526	#808080	0.2	0.5	screen4wk_screen5wk_tbda1_kabx2	kabx2
screen6:BRD-K87207035-001-01-9:0.781250uM	BRD-K87207035	BRD-K87207035-001-01-9	0.78125	0.781250uM	TopA	others	1.19849	-1.85767	#808080	0.2	0.5	screen6	tb_screen6
kabx2:BRD-K87207035-001-01-9:1.562500uM	BRD-K87207035	BRD-K87207035-001-01-9	1.5625	1.562500uM	TopA	others	-0.802251	-3.55109	#808080	0.2	0.5	screen4wk_screen5wk_tbda1_kabx2	kabx2
screen6:BRD-K87207035-001-01-9:1.562500uM	BRD-K87207035	BRD-K87207035-001-01-9	1.5625	1.562500uM	TopA	others	1.25178	-1.87139	#808080	0.2	0.5	screen6	tb_screen6
kabx2:BRD-K87207035-001-01-9:3.125000uM	BRD-K87207035	BRD-K87207035-001-01-9	3.125	3.125000uM	TopA	others	0.492326	-2.47414	#808080	0.2	0.5	screen4wk_screen5wk_tbda1_kabx2	kabx2
screen6:BRD-K87207035-001-01-9:3.125000uM	BRD-K87207035	BRD-K87207035-001-01-9	3.125	3.125000uM	TopA	others	1.15054	-1.95398	#808080	0.2	0.5	screen6	tb_screen6
kabx2:BRD-K87207035-001-01-9:6.250000uM	BRD-K87207035	BRD-K87207035-001-01-9	6.25	6.250000uM	TopA	others	0.554908	-2.53238	#808080	0.2	0.5	screen4wk_screen5wk_tbda1_kabx2	kabx2
screen6:BRD-K87207035-001-01-9:6.250000uM	BRD-K87207035	BRD-K87207035-001-01-9	6.25	6.250000uM	TopA	others	2.43657	-1.00678	#808080	0.2	0.5	screen6	tb_screen6
kabx2:BRD-K87207035-001-01-9:12.500000uM	BRD-K87207035	BRD-K87207035-001-01-9	12.5	12.500000uM	TopA	others	4.63871	0.930455	#808080	0.2	0.5	screen4wk_screen5wk_tbda1_kabx2	kabx2
screen6:BRD-K87207035-001-01-9:12.500000uM	BRD-K87207035	BRD-K87207035-001-01-9	12.5	12.500000uM	TopA	others	4.6119	0.967376	#808080	0.2	0.5	screen6	tb_screen6
kabx2:BRD-K87207035-001-01-9:25.000000uM	BRD-K87207035	BRD-K87207035-001-01-9	25	25.000000uM	TopA	others	4.68089	1.27611	#808080	0.2	0.5	screen4wk_screen5wk_tbda1_kabx2	kabx2
screen6:BRD-K87207035-001-01-9:25.000000uM	BRD-K87207035	BRD-K87207035-001-01-9	25	25.000000uM	TopA	others	4.76264	1.17487	#808080	0.2	0.5	screen6	tb_screen6
kabx2:BRD-K87207035-001-01-9:50.000000uM	BRD-K87207035	BRD-K87207035-001-01-9	50	50.000000uM	TopA	others	0.441498	4.80458	#808080	0.2	0.5	screen4wk_screen5wk_tbda1_kabx2	kabx2
screen6:BRD-K87207035-001-01-9:50.000000uM	BRD-K87207035	BRD-K87207035-001-01-9	50	50.000000uM	TopA	others	-1.2085	5.0652	#808080	0.2	0.5	screen6	tb_screen6
kabx2:BRD-A07932845-050-17-4:0.097500uM	BRD-A07932845	BRD-A07932845-050-17-4	0.0975	0.097500uM	ParA	others	2.41551	-0.277341	#808080	0.2	0.5	screen4wk_screen5wk_tbda1_kabx2	kabx2
screen6:BRD-A07932845-050-17-4:0.097500uM	BRD-A07932845	BRD-A07932845-050-17-4	0.0975	0.097500uM	ParA	others	0.124444	-3.50501	#808080	0.2	0.5	screen6	tb_screen6
kabx2:BRD-A07932845-050-17-4:0.195500uM	BRD-A07932845	BRD-A07932845-050-17-4	0.1955	0.195500uM	ParA	others	2.14068	-0.0204368	#808080	0.2	0.5	screen4wk_screen5wk_tbda1_kabx2	kabx2
screen6:BRD-A07932845-050-17-4:0.195500uM	BRD-A07932845	BRD-A07932845-050-17-4	0.1955	0.195500uM	ParA	others	0.0182148	-3.55413	#808080	0.2	0.5	screen6	tb_screen6
kabx2:BRD-A07932845-050-17-4:0.390500uM	BRD-A07932845	BRD-A07932845-050-17-4	0.3905	0.390500uM	ParA	others	2.20522	-0.0428957	#808080	0.2	0.5	screen4wk_screen5wk_tbda1_kabx2	kabx2
screen6:BRD-A07932845-050-17-4:0.390500uM	BRD-A07932845	BRD-A07932845-050-17-4	0.3905	0.390500uM	ParA	others	-0.170885	-3.5821	#808080	0.2	0.5	screen6	tb_screen6
kabx2:BRD-A07932845-050-17-4:0.781250uM	BRD-A07932845	BRD-A07932845-050-17-4	0.78125	0.781250uM	ParA	others	1.94601	0.0898236	#808080	0.2	0.5	screen4wk_screen5wk_tbda1_kabx2	kabx2
screen6:BRD-A07932845-050-17-4:0.781250uM	BRD-A07932845	BRD-A07932845-050-17-4	0.78125	0.781250uM	ParA	others	-0.0385602	-3.51614	#808080	0.2	0.5	screen6	tb_screen6
kabx2:BRD-A07932845-050-17-4:1.562500uM	BRD-A07932845	BRD-A07932845-050-17-4	1.5625	1.562500uM	ParA	others	1.12843	0.783216	#808080	0.2	0.5	screen4wk_screen5wk_tbda1_kabx2	kabx2
screen6:BRD-A07932845-050-17-4:1.562500uM	BRD-A07932845	BRD-A07932845-050-17-4	1.5625	1.562500uM	ParA	others	-0.352701	-3.32026	#808080	0.2	0.5	screen6	tb_screen6
kabx2:BRD-A07932845-050-17-4:3.125000uM	BRD-A07932845	BRD-A07932845-050-17-4	3.125	3.125000uM	ParA	others	-1.39201	1.66339	#808080	0.2	0.5	screen4wk_screen5wk_tbda1_kabx2	kabx2
screen6:BRD-A07932845-050-17-4:3.125000uM	BRD-A07932845	BRD-A07932845-050-17-4	3.125	3.125000uM	ParA	others	3.87819	0.407225	#808080	0.2	0.5	screen6	tb_screen6
kabx2:BRD-A07932845-050-17-4:6.250000uM	BRD-A07932845	BRD-A07932845-050-17-4	6.25	6.250000uM	ParA	others	3.99425	0.415997	#808080	0.2	0.5	screen4wk_screen5wk_tbda1_kabx2	kabx2
screen6:BRD-A07932845-050-17-4:6.250000uM	BRD-A07932845	BRD-A07932845-050-17-4	6.25	6.250000uM	ParA	others	3.90782	0.392734	#808080	0.2	0.5	screen6	tb_screen6
kabx2:BRD-A07932845-050-17-4:12.500000uM	BRD-A07932845	BRD-A07932845-050-17-4	12.5	12.500000uM	ParA	others	0.490124	4.60338	#808080	0.2	0.5	screen4wk_screen5wk_tbda1_kabx2	kabx2
screen6:BRD-A07932845-050-17-4:12.500000uM	BRD-A07932845	BRD-A07932845-050-17-4	12.5	12.500000uM	ParA	others	-1.75684	4.63395	#808080	0.2	0.5	screen6	tb_screen6
kabx2:BRD-A07932845-050-17-4:25.000000uM	BRD-A07932845	BRD-A07932845-050-17-4	25	25.000000uM	ParA	others	0.5964	3.26688	#808080	0.2	0.5	screen4wk_screen5wk_tbda1_kabx2	kabx2
screen6:BRD-A07932845-050-17-4:25.000000uM	BRD-A07932845	BRD-A07932845-050-17-4	25	25.000000uM	ParA	others	-1.84095	4.71403	#808080	0.2	0.5	screen6	tb_screen6
kabx2:BRD-A07932845-050-17-4:50.000000uM	BRD-A07932845	BRD-A07932845-050-17-4	50	50.000000uM	ParA	others	1.69982	3.51672	#808080	0.2	0.5	screen4wk_screen5wk_tbda1_kabx2	kabx2
screen6:BRD-A07932845-050-17-4:50.000000uM	BRD-A07932845	BRD-A07932845-050-17-4	50	50.000000uM	ParA	others	-2.3494	4.58788	#808080	0.2	0.5	screen6	tb_screen6
kabx2:BRD-A67799922-003-30-2:0.097500uM	BRD-A67799922	BRD-A67799922-003-30-2	0.0975	0.097500uM	ParA	others	2.06575	-0.362349	#808080	0.2	0.5	screen4wk_screen5wk_tbda1_kabx2	kabx2
screen6:BRD-A67799922-003-30-2:0.097500uM	BRD-A67799922	BRD-A67799922-003-30-2	0.0975	0.097500uM	ParA	others	2.80319	0.133516	#808080	0.2	0.5	screen6	tb_screen6
kabx2:BRD-A67799922-003-30-2:0.195500uM	BRD-A67799922	BRD-A67799922-003-30-2	0.1955	0.195500uM	ParA	others	-1.55234	-0.838171	#808080	0.2	0.5	screen4wk_screen5wk_tbda1_kabx2	kabx2
screen6:BRD-A67799922-003-30-2:0.195500uM	BRD-A67799922	BRD-A67799922-003-30-2	0.1955	0.195500uM	ParA	others	-1.9689	-2.9126	#808080	0.2	0.5	screen6	tb_screen6
kabx2:BRD-A67799922-003-30-2:0.390500uM	BRD-A67799922	BRD-A67799922-003-30-2	0.3905	0.390500uM	ParA	others	-3.8327	-1.34423	#808080	0.2	0.5	screen4wk_screen5wk_tbda1_kabx2	kabx2
screen6:BRD-A67799922-003-30-2:0.390500uM	BRD-A67799922	BRD-A67799922-003-30-2	0.3905	0.390500uM	ParA	others	-2.38686	-3.08796	#808080	0.2	0.5	screen6	tb_screen6
kabx2:BRD-A67799922-003-30-2:0.781250uM	BRD-A67799922	BRD-A67799922-003-30-2	0.78125	0.781250uM	ParA	others	2.19316	-0.214041	#808080	0.2	0.5	screen4wk_screen5wk_tbda1_kabx2	kabx2
screen6:BRD-A67799922-003-30-2:0.781250uM	BRD-A67799922	BRD-A67799922-003-30-2	0.78125	0.781250uM	ParA	others	-2.21728	-3.19315	#808080	0.2	0.5	screen6	tb_screen6
kabx2:BRD-A67799922-003-30-2:1.562500uM	BRD-A67799922	BRD-A67799922-003-30-2	1.5625	1.562500uM	ParA	others	-0.887208	1.10244	#808080	0.2	0.5	screen4wk_screen5wk_tbda1_kabx2	kabx2
screen6:BRD-A67799922-003-30-2:1.562500uM	BRD-A67799922	BRD-A67799922-003-30-2	1.5625	1.562500uM	ParA	others	-2.71817	-2.8328	#808080	0.2	0.5	screen6	tb_screen6
kabx2:BRD-A67799922-003-30-2:3.125000uM	BRD-A67799922	BRD-A67799922-003-30-2	3.125	3.125000uM	ParA	others	-3.58565	-2.12461	#808080	0.2	0.5	screen4wk_screen5wk_tbda1_kabx2	kabx2
screen6:BRD-A67799922-003-30-2:3.125000uM	BRD-A67799922	BRD-A67799922-003-30-2	3.125	3.125000uM	ParA	others	-2.91413	-2.39447	#808080	0.2	0.5	screen6	tb_screen6
kabx2:BRD-A67799922-003-30-2:6.250000uM	BRD-A67799922	BRD-A67799922-003-30-2	6.25	6.250000uM	ParA	others	2.0288	-0.12669	#808080	0.2	0.5	screen4wk_screen5wk_tbda1_kabx2	kabx2
screen6:BRD-A67799922-003-30-2:6.250000uM	BRD-A67799922	BRD-A67799922-003-30-2	6.25	6.250000uM	ParA	others	-2.27493	-3.07435	#808080	0.2	0.5	screen6	tb_screen6
kabx2:BRD-A67799922-003-30-2:12.500000uM	BRD-A67799922	BRD-A67799922-003-30-2	12.5	12.500000uM	ParA	others	-3.30954	-0.243744	#808080	0.2	0.5	screen4wk_screen5wk_tbda1_kabx2	kabx2
screen6:BRD-A67799922-003-30-2:12.500000uM	BRD-A67799922	BRD-A67799922-003-30-2	12.5	12.500000uM	ParA	others	-2.74538	-2.8668	#808080	0.2	0.5	screen6	tb_screen6
kabx2:BRD-A67799922-003-30-2:25.000000uM	BRD-A67799922	BRD-A67799922-003-30-2	25	25.000000uM	ParA	others	-1.46081	-0.956358	#808080	0.2	0.5	screen4wk_screen5wk_tbda1_kabx2	kabx2
screen6:BRD-A67799922-003-30-2:25.000000uM	BRD-A67799922	BRD-A67799922-003-30-2	25	25.000000uM	ParA	others	-2.23804	-2.80675	#808080	0.2	0.5	screen6	tb_screen6
kabx2:BRD-A67799922-003-30-2:50.000000uM	BRD-A67799922	BRD-A67799922-003-30-2	50	50.000000uM	ParA	others	-3.5921	0.649876	#808080	0.2	0.5	screen4wk_screen5wk_tbda1_kabx2	kabx2
screen6:BRD-A67799922-003-30-2:50.000000uM	BRD-A67799922	BRD-A67799922-003-30-2	50	50.000000uM	ParA	others	-2.31962	-2.83614	#808080	0.2	0.5	screen6	tb_screen6
kabx2:BRD-K48195670-236-01-6:0.097500uM	BRD-K48195670	BRD-K48195670-236-01-6	0.0975	0.097500uM	ParA|membrane potential disruption and efflux	others	-1.95531	-0.452434	#808080	0.2	0.5	screen4wk_screen5wk_tbda1_kabx2	kabx2
screen6:BRD-K48195670-236-01-6:0.097500uM	BRD-K48195670	BRD-K48195670-236-01-6	0.0975	0.097500uM	ParA|membrane potential disruption and efflux	others	1.26001	-1.95081	#808080	0.2	0.5	screen6	tb_screen6
kabx2:BRD-K48195670-236-01-6:0.195500uM	BRD-K48195670	BRD-K48195670-236-01-6	0.1955	0.195500uM	ParA|membrane potential disruption and efflux	others	-1.75134	-0.146055	#808080	0.2	0.5	screen4wk_screen5wk_tbda1_kabx2	kabx2
screen6:BRD-K48195670-236-01-6:0.195500uM	BRD-K48195670	BRD-K48195670-236-01-6	0.1955	0.195500uM	ParA|membrane potential disruption and efflux	others	1.1523	-1.9219	#808080	0.2	0.5	screen6	tb_screen6
kabx2:BRD-K48195670-236-01-6:0.390500uM	BRD-K48195670	BRD-K48195670-236-01-6	0.3905	0.390500uM	ParA|membrane potential disruption and efflux	others	-2.73547	0.17667	#808080	0.2	0.5	screen4wk_screen5wk_tbda1_kabx2	kabx2
screen6:BRD-K48195670-236-01-6:0.390500uM	BRD-K48195670	BRD-K48195670-236-01-6	0.3905	0.390500uM	ParA|membrane potential disruption and efflux	others	1.07201	-2.08293	#808080	0.2	0.5	screen6	tb_screen6
kabx2:BRD-K48195670-236-01-6:0.781250uM	BRD-K48195670	BRD-K48195670-236-01-6	0.78125	0.781250uM	ParA|membrane potential disruption and efflux	others	-3.56027	-1.21994	#808080	0.2	0.5	screen4wk_screen5wk_tbda1_kabx2	kabx2
screen6:BRD-K48195670-236-01-6:0.781250uM	BRD-K48195670	BRD-K48195670-236-01-6	0.78125	0.781250uM	ParA|membrane potential disruption and efflux	others	1.3506	-2.04225	#808080	0.2	0.5	screen6	tb_screen6
kabx2:BRD-K48195670-236-01-6:1.562500uM	BRD-K48195670	BRD-K48195670-236-01-6	1.5625	1.562500uM	ParA|membrane potential disruption and efflux	others	-2.87775	-1.26887	#808080	0.2	0.5	screen4wk_screen5wk_tbda1_kabx2	kabx2
screen6:BRD-K48195670-236-01-6:1.562500uM	BRD-K48195670	BRD-K48195670-236-01-6	1.5625	1.562500uM	ParA|membrane potential disruption and efflux	others	1.06589	-2.13332	#808080	0.2	0.5	screen6	tb_screen6
kabx2:BRD-K48195670-236-01-6:3.125000uM	BRD-K48195670	BRD-K48195670-236-01-6	3.125	3.125000uM	ParA|membrane potential disruption and efflux	others	-2.06957	-1.25193	#808080	0.2	0.5	screen4wk_screen5wk_tbda1_kabx2	kabx2
screen6:BRD-K48195670-236-01-6:3.125000uM	BRD-K48195670	BRD-K48195670-236-01-6	3.125	3.125000uM	ParA|membrane potential disruption and efflux	others	1.02992	-2.10683	#808080	0.2	0.5	screen6	tb_screen6
kabx2:BRD-K48195670-236-01-6:6.250000uM	BRD-K48195670	BRD-K48195670-236-01-6	6.25	6.250000uM	ParA|membrane potential disruption and efflux	others	-1.55096	-1.2414	#808080	0.2	0.5	screen4wk_screen5wk_tbda1_kabx2	kabx2
screen6:BRD-K48195670-236-01-6:6.250000uM	BRD-K48195670	BRD-K48195670-236-01-6	6.25	6.250000uM	ParA|membrane potential disruption and efflux	others	0.684271	-2.392	#808080	0.2	0.5	screen6	tb_screen6
kabx2:BRD-K48195670-236-01-6:12.500000uM	BRD-K48195670	BRD-K48195670-236-01-6	12.5	12.500000uM	ParA|membrane potential disruption and efflux	others	1.38783	-0.0693055	#808080	0.2	0.5	screen4wk_screen5wk_tbda1_kabx2	kabx2
screen6:BRD-K48195670-236-01-6:12.500000uM	BRD-K48195670	BRD-K48195670-236-01-6	12.5	12.500000uM	ParA|membrane potential disruption and efflux	others	1.43138	-1.36033	#808080	0.2	0.5	screen6	tb_screen6
kabx2:BRD-K48195670-236-01-6:25.000000uM	BRD-K48195670	BRD-K48195670-236-01-6	25	25.000000uM	ParA|membrane potential disruption and efflux	others	-3.10425	-1.25019	#808080	0.2	0.5	screen4wk_screen5wk_tbda1_kabx2	kabx2
screen6:BRD-K48195670-236-01-6:25.000000uM	BRD-K48195670	BRD-K48195670-236-01-6	25	25.000000uM	ParA|membrane potential disruption and efflux	others	1.32431	-1.35464	#808080	0.2	0.5	screen6	tb_screen6
kabx2:BRD-K48195670-236-01-6:50.000000uM	BRD-K48195670	BRD-K48195670-236-01-6	50	50.000000uM	ParA|membrane potential disruption and efflux	others	-1.22712	-0.896012	#808080	0.2	0.5	screen4wk_screen5wk_tbda1_kabx2	kabx2
screen6:BRD-K48195670-236-01-6:50.000000uM	BRD-K48195670	BRD-K48195670-236-01-6	50	50.000000uM	ParA|membrane potential disruption and efflux	others	1.65998	-0.983641	#808080	0.2	0.5	screen6	tb_screen6
kabx2:BRD-K31740437-001-05-1:0.097500uM	BRD-K31740437	BRD-K31740437-001-05-1	0.0975	0.097500uM	Fum	others	-0.240781	-3.12578	#808080	0.2	0.5	screen4wk_screen5wk_tbda1_kabx2	kabx2
screen6:BRD-K31740437-001-05-1:0.097500uM	BRD-K31740437	BRD-K31740437-001-05-1	0.0975	0.097500uM	Fum	others	-0.200578	-2.7654	#808080	0.2	0.5	screen6	tb_screen6
kabx2:BRD-K31740437-001-05-1:0.195500uM	BRD-K31740437	BRD-K31740437-001-05-1	0.1955	0.195500uM	Fum	others	-2.60896	-1.17115	#808080	0.2	0.5	screen4wk_screen5wk_tbda1_kabx2	kabx2
screen6:BRD-K31740437-001-05-1:0.195500uM	BRD-K31740437	BRD-K31740437-001-05-1	0.1955	0.195500uM	Fum	others	0.764165	-2.90077	#808080	0.2	0.5	screen6	tb_screen6
kabx2:BRD-K31740437-001-05-1:0.390500uM	BRD-K31740437	BRD-K31740437-001-05-1	0.3905	0.390500uM	Fum	others	-2.48185	-1.20086	#808080	0.2	0.5	screen4wk_screen5wk_tbda1_kabx2	kabx2
screen6:BRD-K31740437-001-05-1:0.390500uM	BRD-K31740437	BRD-K31740437-001-05-1	0.3905	0.390500uM	Fum	others	-0.921047	2.00555	#808080	0.2	0.5	screen6	tb_screen6
kabx2:BRD-K31740437-001-05-1:0.781250uM	BRD-K31740437	BRD-K31740437-001-05-1	0.78125	0.781250uM	Fum	others	-2.64185	-1.06259	#808080	0.2	0.5	screen4wk_screen5wk_tbda1_kabx2	kabx2
screen6:BRD-K31740437-001-05-1:0.781250uM	BRD-K31740437	BRD-K31740437-001-05-1	0.78125	0.781250uM	Fum	others	1.21295	-1.93516	#808080	0.2	0.5	screen6	tb_screen6
kabx2:BRD-K31740437-001-05-1:1.562500uM	BRD-K31740437	BRD-K31740437-001-05-1	1.5625	1.562500uM	Fum	others	-2.19254	-1.50916	#808080	0.2	0.5	screen4wk_screen5wk_tbda1_kabx2	kabx2
screen6:BRD-K31740437-001-05-1:1.562500uM	BRD-K31740437	BRD-K31740437-001-05-1	1.5625	1.562500uM	Fum	others	-0.345074	-2.83266	#808080	0.2	0.5	screen6	tb_screen6
kabx2:BRD-K31740437-001-05-1:3.125000uM	BRD-K31740437	BRD-K31740437-001-05-1	3.125	3.125000uM	Fum	others	-2.59933	-1.171	#808080	0.2	0.5	screen4wk_screen5wk_tbda1_kabx2	kabx2
screen6:BRD-K31740437-001-05-1:3.125000uM	BRD-K31740437	BRD-K31740437-001-05-1	3.125	3.125000uM	Fum	others	-0.665647	-3.46728	#808080	0.2	0.5	screen6	tb_screen6
kabx2:BRD-K31740437-001-05-1:6.250000uM	BRD-K31740437	BRD-K31740437-001-05-1	6.25	6.250000uM	Fum	others	-2.44157	-1.1588	#808080	0.2	0.5	screen4wk_screen5wk_tbda1_kabx2	kabx2
screen6:BRD-K31740437-001-05-1:6.250000uM	BRD-K31740437	BRD-K31740437-001-05-1	6.25	6.250000uM	Fum	others	-0.522594	-3.34717	#808080	0.2	0.5	screen6	tb_screen6
kabx2:BRD-K31740437-001-05-1:12.500000uM	BRD-K31740437	BRD-K31740437-001-05-1	12.5	12.500000uM	Fum	others	-3.38522	0.287308	#808080	0.2	0.5	screen4wk_screen5wk_tbda1_kabx2	kabx2
screen6:BRD-K31740437-001-05-1:12.500000uM	BRD-K31740437	BRD-K31740437-001-05-1	12.5	12.500000uM	Fum	others	-2.78109	-1.91299	#808080	0.2	0.5	screen6	tb_screen6
kabx2:BRD-K31740437-001-05-1:25.000000uM	BRD-K31740437	BRD-K31740437-001-05-1	25	25.000000uM	Fum	others	-3.35744	0.279243	#808080	0.2	0.5	screen4wk_screen5wk_tbda1_kabx2	kabx2
screen6:BRD-K31740437-001-05-1:25.000000uM	BRD-K31740437	BRD-K31740437-001-05-1	25	25.000000uM	Fum	others	-0.936139	-3.18449	#808080	0.2	0.5	screen6	tb_screen6
kabx2:BRD-K31740437-001-05-1:50.000000uM	BRD-K31740437	BRD-K31740437-001-05-1	50	50.000000uM	Fum	others	-3.30819	0.482862	#808080	0.2	0.5	screen4wk_screen5wk_tbda1_kabx2	kabx2
screen6:BRD-K31740437-001-05-1:50.000000uM	BRD-K31740437	BRD-K31740437-001-05-1	50	50.000000uM	Fum	others	-1.50278	-2.36355	#808080	0.2	0.5	screen6	tb_screen6
kabx2:BRD-K54145401-001-02-4:0.097500uM	BRD-K54145401	BRD-K54145401-001-02-4	0.0975	0.097500uM	Mdh	others	0.505962	0.573372	#808080	0.2	0.5	screen4wk_screen5wk_tbda1_kabx2	kabx2
screen6:BRD-K54145401-001-02-4:0.097500uM	BRD-K54145401	BRD-K54145401-001-02-4	0.0975	0.097500uM	Mdh	others	-1.35633	-3.24991	#808080	0.2	0.5	screen6	tb_screen6
kabx2:BRD-K54145401-001-02-4:0.195500uM	BRD-K54145401	BRD-K54145401-001-02-4	0.1955	0.195500uM	Mdh	others	0.814574	0.433041	#808080	0.2	0.5	screen4wk_screen5wk_tbda1_kabx2	kabx2
screen6:BRD-K54145401-001-02-4:0.195500uM	BRD-K54145401	BRD-K54145401-001-02-4	0.1955	0.195500uM	Mdh	others	-1.33083	-3.19186	#808080	0.2	0.5	screen6	tb_screen6
kabx2:BRD-K54145401-001-02-4:0.390500uM	BRD-K54145401	BRD-K54145401-001-02-4	0.3905	0.390500uM	Mdh	others	0.519351	0.600181	#808080	0.2	0.5	screen4wk_screen5wk_tbda1_kabx2	kabx2
screen6:BRD-K54145401-001-02-4:0.390500uM	BRD-K54145401	BRD-K54145401-001-02-4	0.3905	0.390500uM	Mdh	others	-1.26256	-3.15949	#808080	0.2	0.5	screen6	tb_screen6
kabx2:BRD-K54145401-001-02-4:0.781250uM	BRD-K54145401	BRD-K54145401-001-02-4	0.78125	0.781250uM	Mdh	others	0.94731	0.292977	#808080	0.2	0.5	screen4wk_screen5wk_tbda1_kabx2	kabx2
screen6:BRD-K54145401-001-02-4:0.781250uM	BRD-K54145401	BRD-K54145401-001-02-4	0.78125	0.781250uM	Mdh	others	-2.08785	-3.05169	#808080	0.2	0.5	screen6	tb_screen6
kabx2:BRD-K54145401-001-02-4:1.562500uM	BRD-K54145401	BRD-K54145401-001-02-4	1.5625	1.562500uM	Mdh	others	0.538875	0.498532	#808080	0.2	0.5	screen4wk_screen5wk_tbda1_kabx2	kabx2
screen6:BRD-K54145401-001-02-4:1.562500uM	BRD-K54145401	BRD-K54145401-001-02-4	1.5625	1.562500uM	Mdh	others	-1.34323	-3.0473	#808080	0.2	0.5	screen6	tb_screen6
kabx2:BRD-K54145401-001-02-4:3.125000uM	BRD-K54145401	BRD-K54145401-001-02-4	3.125	3.125000uM	Mdh	others	0.807837	0.278543	#808080	0.2	0.5	screen4wk_screen5wk_tbda1_kabx2	kabx2
screen6:BRD-K54145401-001-02-4:3.125000uM	BRD-K54145401	BRD-K54145401-001-02-4	3.125	3.125000uM	Mdh	others	-1.1371	-3.21942	#808080	0.2	0.5	screen6	tb_screen6
kabx2:BRD-K54145401-001-02-4:6.250000uM	BRD-K54145401	BRD-K54145401-001-02-4	6.25	6.250000uM	Mdh	others	-0.265953	0.748081	#808080	0.2	0.5	screen4wk_screen5wk_tbda1_kabx2	kabx2
screen6:BRD-K54145401-001-02-4:6.250000uM	BRD-K54145401	BRD-K54145401-001-02-4	6.25	6.250000uM	Mdh	others	-1.42573	-3.10124	#808080	0.2	0.5	screen6	tb_screen6
kabx2:BRD-K54145401-001-02-4:12.500000uM	BRD-K54145401	BRD-K54145401-001-02-4	12.5	12.500000uM	Mdh	others	0.667735	0.436955	#808080	0.2	0.5	screen4wk_screen5wk_tbda1_kabx2	kabx2
screen6:BRD-K54145401-001-02-4:12.500000uM	BRD-K54145401	BRD-K54145401-001-02-4	12.5	12.500000uM	Mdh	others	-1.26448	-3.18824	#808080	0.2	0.5	screen6	tb_screen6
kabx2:BRD-K54145401-001-02-4:25.000000uM	BRD-K54145401	BRD-K54145401-001-02-4	25	25.000000uM	Mdh	others	0.430225	0.809636	#808080	0.2	0.5	screen4wk_screen5wk_tbda1_kabx2	kabx2
screen6:BRD-K54145401-001-02-4:25.000000uM	BRD-K54145401	BRD-K54145401-001-02-4	25	25.000000uM	Mdh	others	-1.6933	-3.15537	#808080	0.2	0.5	screen6	tb_screen6
kabx2:BRD-K54145401-001-02-4:50.000000uM	BRD-K54145401	BRD-K54145401-001-02-4	50	50.000000uM	Mdh	others	-0.827392	0.65719	#808080	0.2	0.5	screen4wk_screen5wk_tbda1_kabx2	kabx2
screen6:BRD-K54145401-001-02-4:50.000000uM	BRD-K54145401	BRD-K54145401-001-02-4	50	50.000000uM	Mdh	others	-1.60331	-3.15069	#808080	0.2	0.5	screen6	tb_screen6
screen6:BRD-K00093272-001-01-9:0.781250uM	BRD-K00093272	BRD-K00093272-001-01-9	0.78125	0.781250uM	IlvB1	others	0.839941	1.40249	#808080	0.2	0.5	screen6	tb_screen6
screen6:BRD-K00093272-001-01-9:1.562500uM	BRD-K00093272	BRD-K00093272-001-01-9	1.5625	1.562500uM	IlvB1	others	0.818974	1.55277	#808080	0.2	0.5	screen6	tb_screen6
screen6:BRD-K00093272-001-01-9:3.125000uM	BRD-K00093272	BRD-K00093272-001-01-9	3.125	3.125000uM	IlvB1	others	0.778181	1.57152	#808080	0.2	0.5	screen6	tb_screen6
screen6:BRD-K00093272-001-01-9:6.250000uM	BRD-K00093272	BRD-K00093272-001-01-9	6.25	6.250000uM	IlvB1	others	0.776188	1.69529	#808080	0.2	0.5	screen6	tb_screen6
screen6:BRD-K00093272-001-01-9:12.500000uM	BRD-K00093272	BRD-K00093272-001-01-9	12.5	12.500000uM	IlvB1	others	0.737396	1.82344	#808080	0.2	0.5	screen6	tb_screen6
screen6:BRD-K00093272-001-01-9:25.000000uM	BRD-K00093272	BRD-K00093272-001-01-9	25	25.000000uM	IlvB1	others	0.73224	1.82527	#808080	0.2	0.5	screen6	tb_screen6
screen6:BRD-K00093272-001-01-9:50.000000uM	BRD-K00093272	BRD-K00093272-001-01-9	50	50.000000uM	IlvB1	others	-2.1129	4.14445	#808080	0.2	0.5	screen6	tb_screen6
screen6:BRD-K00093272-001-01-9:100.000000uM	BRD-K00093272	BRD-K00093272-001-01-9	100	100.000000uM	IlvB1	others	-1.99935	4.09286	#808080	0.2	0.5	screen6	tb_screen6
screen6:BRD-K00093273-001-01-9:0.781250uM	BRD-K00093273	BRD-K00093273-001-01-9	0.78125	0.781250uM	IlvB1	others	0.810665	1.52699	#808080	0.2	0.5	screen6	tb_screen6
screen6:BRD-K00093273-001-01-9:1.562500uM	BRD-K00093273	BRD-K00093273-001-01-9	1.5625	1.562500uM	IlvB1	others	0.803992	1.59825	#808080	0.2	0.5	screen6	tb_screen6
screen6:BRD-K00093273-001-01-9:3.125000uM	BRD-K00093273	BRD-K00093273-001-01-9	3.125	3.125000uM	IlvB1	others	0.761059	1.74419	#808080	0.2	0.5	screen6	tb_screen6
screen6:BRD-K00093273-001-01-9:6.250000uM	BRD-K00093273	BRD-K00093273-001-01-9	6.25	6.250000uM	IlvB1	others	0.747783	1.79303	#808080	0.2	0.5	screen6	tb_screen6
screen6:BRD-K00093273-001-01-9:12.500000uM	BRD-K00093273	BRD-K00093273-001-01-9	12.5	12.500000uM	IlvB1	others	0.736662	1.8223	#808080	0.2	0.5	screen6	tb_screen6
screen6:BRD-K00093273-001-01-9:25.000000uM	BRD-K00093273	BRD-K00093273-001-01-9	25	25.000000uM	IlvB1	others	-2.22459	4.06735	#808080	0.2	0.5	screen6	tb_screen6
screen6:BRD-K00093273-001-01-9:50.000000uM	BRD-K00093273	BRD-K00093273-001-01-9	50	50.000000uM	IlvB1	others	-2.34723	3.99679	#808080	0.2	0.5	screen6	tb_screen6
screen6:BRD-K00093273-001-01-9:100.000000uM	BRD-K00093273	BRD-K00093273-001-01-9	100	100.000000uM	IlvB1	others	-2.07036	4.035	#808080	0.2	0.5	screen6	tb_screen6
screen6:BRD-K00093274-001-01-9:0.097656uM	BRD-K00093274	BRD-K00093274-001-01-9	0.0976562	0.097656uM	IlvB1	others	-3.74921	-1.79871	#808080	0.2	0.5	screen6	tb_screen6
screen6:BRD-K00093274-001-01-9:0.195312uM	BRD-K00093274	BRD-K00093274-001-01-9	0.195312	0.195312uM	IlvB1	others	0.786171	1.62564	#808080	0.2	0.5	screen6	tb_screen6
screen6:BRD-K00093274-001-01-9:0.390625uM	BRD-K00093274	BRD-K00093274-001-01-9	0.390625	0.390625uM	IlvB1	others	0.781171	1.73636	#808080	0.2	0.5	screen6	tb_screen6
screen6:BRD-K00093274-001-01-9:0.781250uM	BRD-K00093274	BRD-K00093274-001-01-9	0.78125	0.781250uM	IlvB1	others	0.740431	1.81614	#808080	0.2	0.5	screen6	tb_screen6
screen6:BRD-K00093274-001-01-9:1.562500uM	BRD-K00093274	BRD-K00093274-001-01-9	1.5625	1.562500uM	IlvB1	others	0.71852	1.81695	#808080	0.2	0.5	screen6	tb_screen6
screen6:BRD-K00093274-001-01-9:3.125000uM	BRD-K00093274	BRD-K00093274-001-01-9	3.125	3.125000uM	IlvB1	others	0.68147	1.93108	#808080	0.2	0.5	screen6	tb_screen6
screen6:BRD-K00093274-001-01-9:6.250000uM	BRD-K00093274	BRD-K00093274-001-01-9	6.25	6.250000uM	IlvB1	others	-2.0261	4.07704	#808080	0.2	0.5	screen6	tb_screen6
screen6:BRD-K00093274-001-01-9:12.500000uM	BRD-K00093274	BRD-K00093274-001-01-9	12.5	12.500000uM	IlvB1	others	-2.0637	3.95153	#808080	0.2	0.5	screen6	tb_screen6
screen6:BRD-K99844592-999-99-9:0.097656uM	BRD-K99844592	BRD-K99844592-999-99-9	0.0976562	0.097656uM	TrpAB	others	1.5865	-0.832997	#808080	0.2	0.5	screen6	tb_screen6
screen4wk_screen5wk_tbda1_kabx2:BRD-K99844592-001-02-08:0.097656uM	BRD-K99844592	BRD-K99844592-001-02-08	0.0976562	0.097656uM	TrpAB	others	1.33229	0.740513	#808080	0.2	0.5	screen4wk_screen5wk_tbda1_kabx2	screen4wk_screen5wk_tbda1_kabx2
screen5_wk:BRD-K99844592-001-02-08:0.097656uM	BRD-K99844592	BRD-K99844592-001-02-08	0.0976562	0.097656uM	TrpAB	others	-0.603856	0.779843	#808080	0.2	0.5	screen5_wk	screen5_wk
screen5cp:BRD-K99844592-001-02-08:0.097656uM	BRD-K99844592	BRD-K99844592-001-02-08	0.0976562	0.097656uM	TrpAB	others	2.02299	0.191157	#808080	0.2	0.5	screen5cp	screen5cp
screen_bi1_tbda2:BRD-K99844592-001-02-08:0.097656uM	BRD-K99844592	BRD-K99844592-001-02-08	0.0976562	0.097656uM	TrpAB	others	1.32903	1.53328	#808080	0.2	0.5	screen_bi1_tbda2	screen_bi1_tbda2
screen_bi2_kabxlow:BRD-K99844592-001-02-08:0.097656uM	BRD-K99844592	BRD-K99844592-001-02-08	0.0976562	0.097656uM	TrpAB	others	1.54486	-0.253932	#808080	0.2	0.5	screen_bi2_kabxlow	kabxlow
screen6:BRD-K99844592-999-99-9:0.195312uM	BRD-K99844592	BRD-K99844592-999-99-9	0.195312	0.195312uM	TrpAB	others	1.57734	-0.915549	#808080	0.2	0.5	screen6	tb_screen6
screen4wk_screen5wk_tbda1_kabx2:BRD-K99844592-001-02-08:0.195312uM	BRD-K99844592	BRD-K99844592-001-02-08	0.195312	0.195312uM	TrpAB	others	1.26656	0.784912	#808080	0.2	0.5	screen4wk_screen5wk_tbda1_kabx2	screen4wk_screen5wk_tbda1_kabx2
screen5_wk:BRD-K99844592-001-02-08:0.195312uM	BRD-K99844592	BRD-K99844592-001-02-08	0.195312	0.195312uM	TrpAB	others	-0.569784	0.793779	#808080	0.2	0.5	screen5_wk	screen5_wk
screen5cp:BRD-K99844592-001-02-08:0.195312uM	BRD-K99844592	BRD-K99844592-001-02-08	0.195312	0.195312uM	TrpAB	others	1.82143	0.561627	#808080	0.2	0.5	screen5cp	screen5cp
screen_bi1_tbda2:BRD-K99844592-001-02-08:0.195312uM	BRD-K99844592	BRD-K99844592-001-02-08	0.195312	0.195312uM	TrpAB	others	1.29736	1.85182	#808080	0.2	0.5	screen_bi1_tbda2	screen_bi1_tbda2
screen_bi2_kabxlow:BRD-K99844592-001-02-08:0.195312uM	BRD-K99844592	BRD-K99844592-001-02-08	0.195312	0.195312uM	TrpAB	others	1.52695	-0.122468	#808080	0.2	0.5	screen_bi2_kabxlow	kabxlow
screen4wk_screen5wk_tbda1_kabx2:BRD-K99844592-001-02-08:0.390625uM	BRD-K99844592	BRD-K99844592-001-02-08	0.390625	0.390625uM	TrpAB	others	1.32371	1.83579	#808080	0.2	0.5	screen4wk_screen5wk_tbda1_kabx2	screen4wk_screen5wk_tbda1_kabx2
screen5_wk:BRD-K99844592-001-02-08:0.390625uM	BRD-K99844592	BRD-K99844592-001-02-08	0.390625	0.390625uM	TrpAB	others	1.11528	2.02254	#808080	0.2	0.5	screen5_wk	screen5_wk
screen5cp:BRD-K99844592-001-02-08:0.390625uM	BRD-K99844592	BRD-K99844592-001-02-08	0.390625	0.390625uM	TrpAB	others	1.16402	2.2137	#808080	0.2	0.5	screen5cp	screen5cp
screen_bi1_tbda2:BRD-K99844592-001-02-08:0.390625uM	BRD-K99844592	BRD-K99844592-001-02-08	0.390625	0.390625uM	TrpAB	others	1.14491	2.16489	#808080	0.2	0.5	screen_bi1_tbda2	screen_bi1_tbda2
screen_bi2_kabxlow:BRD-K99844592-001-02-08:0.390625uM	BRD-K99844592	BRD-K99844592-001-02-08	0.390625	0.390625uM	TrpAB	others	1.14174	2.17514	#808080	0.2	0.5	screen_bi2_kabxlow	kabxlow
screen6:BRD-K99844592-999-99-9:0.390625uM	BRD-K99844592	BRD-K99844592-999-99-9	0.390625	0.390625uM	TrpAB	others	1.04761	2.30009	#808080	0.2	0.5	screen6	tb_screen6
screen4wk_screen5wk_tbda1_kabx2:BRD-K99844592-001-02-08:0.781250uM	BRD-K99844592	BRD-K99844592-001-02-08	0.78125	0.781250uM	TrpAB	others	1.09975	2.30339	#808080	0.2	0.5	screen4wk_screen5wk_tbda1_kabx2	screen4wk_screen5wk_tbda1_kabx2
screen5_wk:BRD-K99844592-001-02-08:0.781250uM	BRD-K99844592	BRD-K99844592-001-02-08	0.78125	0.781250uM	TrpAB	others	1.05579	2.35428	#808080	0.2	0.5	screen5_wk	screen5_wk
screen5cp:BRD-K99844592-001-02-08:0.781250uM	BRD-K99844592	BRD-K99844592-001-02-08	0.78125	0.781250uM	TrpAB	others	1.01813	2.37973	#808080	0.2	0.5	screen5cp	screen5cp
screen_bi1_tbda2:BRD-K99844592-001-02-08:0.781250uM	BRD-K99844592	BRD-K99844592-001-02-08	0.78125	0.781250uM	TrpAB	others	0.985867	2.41726	#808080	0.2	0.5	screen_bi1_tbda2	screen_bi1_tbda2
screen_bi2_kabxlow:BRD-K99844592-001-02-08:0.781250uM	BRD-K99844592	BRD-K99844592-001-02-08	0.78125	0.781250uM	TrpAB	others	1.02406	2.37727	#808080	0.2	0.5	screen_bi2_kabxlow	kabxlow
screen6:BRD-K99844592-999-99-9:0.781250uM	BRD-K99844592	BRD-K99844592-999-99-9	0.78125	0.781250uM	TrpAB	others	1.07241	2.37701	#808080	0.2	0.5	screen6	tb_screen6
screen4wk_screen5wk_tbda1_kabx2:BRD-K99844592-001-02-08:1.562500uM	BRD-K99844592	BRD-K99844592-001-02-08	1.5625	1.562500uM	TrpAB	others	1.00377	2.41473	#808080	0.2	0.5	screen4wk_screen5wk_tbda1_kabx2	screen4wk_screen5wk_tbda1_kabx2
screen5_wk:BRD-K99844592-001-02-08:1.562500uM	BRD-K99844592	BRD-K99844592-001-02-08	1.5625	1.562500uM	TrpAB	others	0.990772	2.42594	#808080	0.2	0.5	screen5_wk	screen5_wk
screen5cp:BRD-K99844592-001-02-08:1.562500uM	BRD-K99844592	BRD-K99844592-001-02-08	1.5625	1.562500uM	TrpAB	others	0.964049	2.4794	#808080	0.2	0.5	screen5cp	screen5cp
screen_bi1_tbda2:BRD-K99844592-001-02-08:1.562500uM	BRD-K99844592	BRD-K99844592-001-02-08	1.5625	1.562500uM	TrpAB	others	0.885037	2.55077	#808080	0.2	0.5	screen_bi1_tbda2	screen_bi1_tbda2
screen_bi2_kabxlow:BRD-K99844592-001-02-08:1.562500uM	BRD-K99844592	BRD-K99844592-001-02-08	1.5625	1.562500uM	TrpAB	others	0.976487	2.47626	#808080	0.2	0.5	screen_bi2_kabxlow	kabxlow
screen6:BRD-K99844592-999-99-9:1.562500uM	BRD-K99844592	BRD-K99844592-999-99-9	1.5625	1.562500uM	TrpAB	others	0.969756	2.42083	#808080	0.2	0.5	screen6	tb_screen6
screen4wk_screen5wk_tbda1_kabx2:BRD-K99844592-001-02-08:3.125000uM	BRD-K99844592	BRD-K99844592-001-02-08	3.125	3.125000uM	TrpAB	others	0.984698	2.48223	#808080	0.2	0.5	screen4wk_screen5wk_tbda1_kabx2	screen4wk_screen5wk_tbda1_kabx2
screen5_wk:BRD-K99844592-001-02-08:3.125000uM	BRD-K99844592	BRD-K99844592-001-02-08	3.125	3.125000uM	TrpAB	others	0.891288	2.52683	#808080	0.2	0.5	screen5_wk	screen5_wk
screen5cp:BRD-K99844592-001-02-08:3.125000uM	BRD-K99844592	BRD-K99844592-001-02-08	3.125	3.125000uM	TrpAB	others	0.90268	2.62139	#808080	0.2	0.5	screen5cp	screen5cp
screen_bi1_tbda2:BRD-K99844592-001-02-08:3.125000uM	BRD-K99844592	BRD-K99844592-001-02-08	3.125	3.125000uM	TrpAB	others	0.735071	2.77537	#808080	0.2	0.5	screen_bi1_tbda2	screen_bi1_tbda2
screen_bi2_kabxlow:BRD-K99844592-001-02-08:3.125000uM	BRD-K99844592	BRD-K99844592-001-02-08	3.125	3.125000uM	TrpAB	others	0.819406	2.64004	#808080	0.2	0.5	screen_bi2_kabxlow	kabxlow
screen6:BRD-K99844592-999-99-9:3.125000uM	BRD-K99844592	BRD-K99844592-999-99-9	3.125	3.125000uM	TrpAB	others	0.823651	2.625	#808080	0.2	0.5	screen6	tb_screen6
screen4wk_screen5wk_tbda1_kabx2:BRD-K99844592-001-02-08:6.250000uM	BRD-K99844592	BRD-K99844592-001-02-08	6.25	6.250000uM	TrpAB	others	0.300396	3.10249	#808080	0.2	0.5	screen4wk_screen5wk_tbda1_kabx2	screen4wk_screen5wk_tbda1_kabx2
screen5_wk:BRD-K99844592-001-02-08:6.250000uM	BRD-K99844592	BRD-K99844592-001-02-08	6.25	6.250000uM	TrpAB	others	0.243189	3.11949	#808080	0.2	0.5	screen5_wk	screen5_wk
screen5cp:BRD-K99844592-001-02-08:6.250000uM	BRD-K99844592	BRD-K99844592-001-02-08	6.25	6.250000uM	TrpAB	others	0.187449	3.25698	#808080	0.2	0.5	screen5cp	screen5cp
screen_bi1_tbda2:BRD-K99844592-001-02-08:6.250000uM	BRD-K99844592	BRD-K99844592-001-02-08	6.25	6.250000uM	TrpAB	others	0.194215	3.32069	#808080	0.2	0.5	screen_bi1_tbda2	screen_bi1_tbda2
screen_bi2_kabxlow:BRD-K99844592-001-02-08:6.250000uM	BRD-K99844592	BRD-K99844592-001-02-08	6.25	6.250000uM	TrpAB	others	0.303651	3.12884	#808080	0.2	0.5	screen_bi2_kabxlow	kabxlow
screen6:BRD-K99844592-999-99-9:6.250000uM	BRD-K99844592	BRD-K99844592-999-99-9	6.25	6.250000uM	TrpAB	others	0.614951	2.83673	#808080	0.2	0.5	screen6	tb_screen6
screen4wk_screen5wk_tbda1_kabx2:BRD-K99844592-001-02-08:12.500000uM	BRD-K99844592	BRD-K99844592-001-02-08	12.5	12.500000uM	TrpAB	others	0.280443	3.12321	#808080	0.2	0.5	screen4wk_screen5wk_tbda1_kabx2	screen4wk_screen5wk_tbda1_kabx2
screen5_wk:BRD-K99844592-001-02-08:12.500000uM	BRD-K99844592	BRD-K99844592-001-02-08	12.5	12.500000uM	TrpAB	others	0.171592	3.0997	#808080	0.2	0.5	screen5_wk	screen5_wk
screen5cp:BRD-K99844592-001-02-08:12.500000uM	BRD-K99844592	BRD-K99844592-001-02-08	12.5	12.500000uM	TrpAB	others	0.277355	3.17404	#808080	0.2	0.5	screen5cp	screen5cp
screen_bi1_tbda2:BRD-K99844592-001-02-08:12.500000uM	BRD-K99844592	BRD-K99844592-001-02-08	12.5	12.500000uM	TrpAB	others	0.364621	3.15175	#808080	0.2	0.5	screen_bi1_tbda2	screen_bi1_tbda2
screen_bi2_kabxlow:BRD-K99844592-001-02-08:12.500000uM	BRD-K99844592	BRD-K99844592-001-02-08	12.5	12.500000uM	TrpAB	others	0.390254	3.08438	#808080	0.2	0.5	screen_bi2_kabxlow	kabxlow
screen6:BRD-K99844592-999-99-9:12.500000uM	BRD-K99844592	BRD-K99844592-999-99-9	12.5	12.500000uM	TrpAB	others	0.359805	2.9452	#808080	0.2	0.5	screen6	tb_screen6
screen4wk_screen5wk_tbda1_kabx2:BRD-K99844592-001-02-08:25.000000uM	BRD-K99844592	BRD-K99844592-001-02-08	25	25.000000uM	TrpAB	others	0.53987	2.75413	#808080	0.2	0.5	screen4wk_screen5wk_tbda1_kabx2	screen4wk_screen5wk_tbda1_kabx2
screen5_wk:BRD-K99844592-001-02-08:25.000000uM	BRD-K99844592	BRD-K99844592-001-02-08	25	25.000000uM	TrpAB	others	0.291427	3.01137	#808080	0.2	0.5	screen5_wk	screen5_wk
screen5cp:BRD-K99844592-001-02-08:25.000000uM	BRD-K99844592	BRD-K99844592-001-02-08	25	25.000000uM	TrpAB	others	0.379465	3.10417	#808080	0.2	0.5	screen5cp	screen5cp
screen_bi1_tbda2:BRD-K99844592-001-02-08:25.000000uM	BRD-K99844592	BRD-K99844592-001-02-08	25	25.000000uM	TrpAB	others	0.425006	3.07118	#808080	0.2	0.5	screen_bi1_tbda2	screen_bi1_tbda2
screen_bi2_kabxlow:BRD-K99844592-001-02-08:25.000000uM	BRD-K99844592	BRD-K99844592-001-02-08	25	25.000000uM	TrpAB	others	0.940954	1.21181	#808080	0.2	0.5	screen_bi2_kabxlow	kabxlow
screen6:BRD-K99844592-999-99-9:25.000000uM	BRD-K99844592	BRD-K99844592-999-99-9	25	25.000000uM	TrpAB	others	0.441495	2.90253	#808080	0.2	0.5	screen6	tb_screen6
screen4wk_screen5wk_tbda1_kabx2:BRD-K99844592-001-02-08:50.000000uM	BRD-K99844592	BRD-K99844592-001-02-08	50	50.000000uM	TrpAB	others	1.39611	3.3989	#808080	0.2	0.5	screen4wk_screen5wk_tbda1_kabx2	screen4wk_screen5wk_tbda1_kabx2
screen5_wk:BRD-K99844592-001-02-08:50.000000uM	BRD-K99844592	BRD-K99844592-001-02-08	50	50.000000uM	TrpAB	others	0.340171	3.09231	#808080	0.2	0.5	screen5_wk	screen5_wk
screen5cp:BRD-K99844592-001-02-08:50.000000uM	BRD-K99844592	BRD-K99844592-001-02-08	50	50.000000uM	TrpAB	others	0.370613	3.15977	#808080	0.2	0.5	screen5cp	screen5cp
screen_bi1_tbda2:BRD-K99844592-001-02-08:50.000000uM	BRD-K99844592	BRD-K99844592-001-02-08	50	50.000000uM	TrpAB	others	0.431973	3.24978	#808080	0.2	0.5	screen_bi1_tbda2	screen_bi1_tbda2
screen_bi2_kabxlow:BRD-K99844592-001-02-08:50.000000uM	BRD-K99844592	BRD-K99844592-001-02-08	50	50.000000uM	TrpAB	others	0.546494	3.00611	#808080	0.2	0.5	screen_bi2_kabxlow	kabxlow
screen6:BRD-K99844592-999-99-9:50.000000uM	BRD-K99844592	BRD-K99844592-999-99-9	50	50.000000uM	TrpAB	others	0.432235	2.84998	#808080	0.2	0.5	screen6	tb_screen6
kabx2:BRD-K32795028-001-15-8:0.097500uM	BRD-K32795028	BRD-K32795028-001-15-8	0.0975	0.097500uM	Cyp121	others	-1.98294	-1.22322	#808080	0.2	0.5	screen4wk_screen5wk_tbda1_kabx2	kabx2
screen6:BRD-K32795028-001-15-8:0.097500uM	BRD-K32795028	BRD-K32795028-001-15-8	0.0975	0.097500uM	Cyp121	others	0.072529	-3.57941	#808080	0.2	0.5	screen6	tb_screen6
kabx2:BRD-K32795028-001-15-8:0.195500uM	BRD-K32795028	BRD-K32795028-001-15-8	0.1955	0.195500uM	Cyp121	others	-2.25991	-1.5411	#808080	0.2	0.5	screen4wk_screen5wk_tbda1_kabx2	kabx2
screen6:BRD-K32795028-001-15-8:0.195500uM	BRD-K32795028	BRD-K32795028-001-15-8	0.1955	0.195500uM	Cyp121	others	0.447953	-2.56121	#808080	0.2	0.5	screen6	tb_screen6
kabx2:BRD-K32795028-001-15-8:0.390500uM	BRD-K32795028	BRD-K32795028-001-15-8	0.3905	0.390500uM	Cyp121	others	-2.35583	-1.34403	#808080	0.2	0.5	screen4wk_screen5wk_tbda1_kabx2	kabx2
screen6:BRD-K32795028-001-15-8:0.390500uM	BRD-K32795028	BRD-K32795028-001-15-8	0.3905	0.390500uM	Cyp121	others	0.315457	-3.22297	#808080	0.2	0.5	screen6	tb_screen6
kabx2:BRD-K32795028-001-15-8:0.781250uM	BRD-K32795028	BRD-K32795028-001-15-8	0.78125	0.781250uM	Cyp121	others	-2.7588	-1.21415	#808080	0.2	0.5	screen4wk_screen5wk_tbda1_kabx2	kabx2
screen6:BRD-K32795028-001-15-8:0.781250uM	BRD-K32795028	BRD-K32795028-001-15-8	0.78125	0.781250uM	Cyp121	others	-0.454555	-3.2826	#808080	0.2	0.5	screen6	tb_screen6
kabx2:BRD-K32795028-001-15-8:1.562500uM	BRD-K32795028	BRD-K32795028-001-15-8	1.5625	1.562500uM	Cyp121	others	-2.41331	-1.42337	#808080	0.2	0.5	screen4wk_screen5wk_tbda1_kabx2	kabx2
screen6:BRD-K32795028-001-15-8:1.562500uM	BRD-K32795028	BRD-K32795028-001-15-8	1.5625	1.562500uM	Cyp121	others	-0.284679	-3.51773	#808080	0.2	0.5	screen6	tb_screen6
kabx2:BRD-K32795028-001-15-8:3.125000uM	BRD-K32795028	BRD-K32795028-001-15-8	3.125	3.125000uM	Cyp121	others	-2.16943	-1.38559	#808080	0.2	0.5	screen4wk_screen5wk_tbda1_kabx2	kabx2
screen6:BRD-K32795028-001-15-8:3.125000uM	BRD-K32795028	BRD-K32795028-001-15-8	3.125	3.125000uM	Cyp121	others	0.286792	-3.24516	#808080	0.2	0.5	screen6	tb_screen6
kabx2:BRD-K32795028-001-15-8:6.250000uM	BRD-K32795028	BRD-K32795028-001-15-8	6.25	6.250000uM	Cyp121	others	-2.61422	-0.848011	#808080	0.2	0.5	screen4wk_screen5wk_tbda1_kabx2	kabx2
screen6:BRD-K32795028-001-15-8:6.250000uM	BRD-K32795028	BRD-K32795028-001-15-8	6.25	6.250000uM	Cyp121	others	-0.60083	-3.04628	#808080	0.2	0.5	screen6	tb_screen6
kabx2:BRD-K32795028-001-15-8:12.500000uM	BRD-K32795028	BRD-K32795028-001-15-8	12.5	12.500000uM	Cyp121	others	-2.20757	-1.32345	#808080	0.2	0.5	screen4wk_screen5wk_tbda1_kabx2	kabx2
screen6:BRD-K32795028-001-15-8:12.500000uM	BRD-K32795028	BRD-K32795028-001-15-8	12.5	12.500000uM	Cyp121	others	3.26244	0.0374771	#808080	0.2	0.5	screen6	tb_screen6
kabx2:BRD-K32795028-001-15-8:25.000000uM	BRD-K32795028	BRD-K32795028-001-15-8	25	25.000000uM	Cyp121	others	-1.76073	-1.3173	#808080	0.2	0.5	screen4wk_screen5wk_tbda1_kabx2	kabx2
screen6:BRD-K32795028-001-15-8:25.000000uM	BRD-K32795028	BRD-K32795028-001-15-8	25	25.000000uM	Cyp121	others	0.263298	-3.36944	#808080	0.2	0.5	screen6	tb_screen6
kabx2:BRD-K32795028-001-15-8:50.000000uM	BRD-K32795028	BRD-K32795028-001-15-8	50	50.000000uM	Cyp121	others	-3.23346	-1.04277	#808080	0.2	0.5	screen4wk_screen5wk_tbda1_kabx2	kabx2
screen6:BRD-K32795028-001-15-8:50.000000uM	BRD-K32795028	BRD-K32795028-001-15-8	50	50.000000uM	Cyp121	others	3.14414	0.166704	#808080	0.2	0.5	screen6	tb_screen6
kabx2:BRD-K45179240-001-03-8:0.097500uM	BRD-K45179240	BRD-K45179240-001-03-8	0.0975	0.097500uM	Cyp121	others	0.105507	-0.36103	#808080	0.2	0.5	screen4wk_screen5wk_tbda1_kabx2	kabx2
screen6:BRD-K45179240-001-03-8:0.097500uM	BRD-K45179240	BRD-K45179240-001-03-8	0.0975	0.097500uM	Cyp121	others	-2.1737	-2.17852	#808080	0.2	0.5	screen6	tb_screen6
kabx2:BRD-K45179240-001-03-8:0.195500uM	BRD-K45179240	BRD-K45179240-001-03-8	0.1955	0.195500uM	Cyp121	others	-1.26301	-0.150152	#808080	0.2	0.5	screen4wk_screen5wk_tbda1_kabx2	kabx2
screen6:BRD-K45179240-001-03-8:0.195500uM	BRD-K45179240	BRD-K45179240-001-03-8	0.1955	0.195500uM	Cyp121	others	-2.21747	-1.76973	#808080	0.2	0.5	screen6	tb_screen6
kabx2:BRD-K45179240-001-03-8:0.390500uM	BRD-K45179240	BRD-K45179240-001-03-8	0.3905	0.390500uM	Cyp121	others	-0.274118	-0.0494045	#808080	0.2	0.5	screen4wk_screen5wk_tbda1_kabx2	kabx2
screen6:BRD-K45179240-001-03-8:0.390500uM	BRD-K45179240	BRD-K45179240-001-03-8	0.3905	0.390500uM	Cyp121	others	-2.49955	-2.83509	#808080	0.2	0.5	screen6	tb_screen6
kabx2:BRD-K45179240-001-03-8:0.781250uM	BRD-K45179240	BRD-K45179240-001-03-8	0.78125	0.781250uM	Cyp121	others	-0.237028	-0.0365677	#808080	0.2	0.5	screen4wk_screen5wk_tbda1_kabx2	kabx2
screen6:BRD-K45179240-001-03-8:0.781250uM	BRD-K45179240	BRD-K45179240-001-03-8	0.78125	0.781250uM	Cyp121	others	-3.26724	-1.99005	#808080	0.2	0.5	screen6	tb_screen6
kabx2:BRD-K45179240-001-03-8:1.562500uM	BRD-K45179240	BRD-K45179240-001-03-8	1.5625	1.562500uM	Cyp121	others	-0.0924992	-0.219539	#808080	0.2	0.5	screen4wk_screen5wk_tbda1_kabx2	kabx2
screen6:BRD-K45179240-001-03-8:1.562500uM	BRD-K45179240	BRD-K45179240-001-03-8	1.5625	1.562500uM	Cyp121	others	-2.59936	-2.90912	#808080	0.2	0.5	screen6	tb_screen6
kabx2:BRD-K45179240-001-03-8:3.125000uM	BRD-K45179240	BRD-K45179240-001-03-8	3.125	3.125000uM	Cyp121	others	-2.45122	0.236629	#808080	0.2	0.5	screen4wk_screen5wk_tbda1_kabx2	kabx2
screen6:BRD-K45179240-001-03-8:3.125000uM	BRD-K45179240	BRD-K45179240-001-03-8	3.125	3.125000uM	Cyp121	others	-2.30914	-2.73855	#808080	0.2	0.5	screen6	tb_screen6
kabx2:BRD-K45179240-001-03-8:6.250000uM	BRD-K45179240	BRD-K45179240-001-03-8	6.25	6.250000uM	Cyp121	others	-0.833892	1.63185	#808080	0.2	0.5	screen4wk_screen5wk_tbda1_kabx2	kabx2
screen6:BRD-K45179240-001-03-8:6.250000uM	BRD-K45179240	BRD-K45179240-001-03-8	6.25	6.250000uM	Cyp121	others	-2.51408	-2.73999	#808080	0.2	0.5	screen6	tb_screen6
kabx2:BRD-K45179240-001-03-8:12.500000uM	BRD-K45179240	BRD-K45179240-001-03-8	12.5	12.500000uM	Cyp121	others	-0.172798	-1.93764	#808080	0.2	0.5	screen4wk_screen5wk_tbda1_kabx2	kabx2
screen6:BRD-K45179240-001-03-8:12.500000uM	BRD-K45179240	BRD-K45179240-001-03-8	12.5	12.500000uM	Cyp121	others	0.0164111	-2.02857	#808080	0.2	0.5	screen6	tb_screen6
kabx2:BRD-K45179240-001-03-8:25.000000uM	BRD-K45179240	BRD-K45179240-001-03-8	25	25.000000uM	Cyp121	others	-0.0553508	-1.89935	#808080	0.2	0.5	screen4wk_screen5wk_tbda1_kabx2	kabx2
screen6:BRD-K45179240-001-03-8:25.000000uM	BRD-K45179240	BRD-K45179240-001-03-8	25	25.000000uM	Cyp121	others	0.0606407	-1.92287	#808080	0.2	0.5	screen6	tb_screen6
kabx2:BRD-K45179240-001-03-8:50.000000uM	BRD-K45179240	BRD-K45179240-001-03-8	50	50.000000uM	Cyp121	others	0.714772	4.34964	#808080	0.2	0.5	screen4wk_screen5wk_tbda1_kabx2	kabx2
screen6:BRD-K45179240-001-03-8:50.000000uM	BRD-K45179240	BRD-K45179240-001-03-8	50	50.000000uM	Cyp121	others	-2.57259	4.62074	#808080	0.2	0.5	screen6	tb_screen6
kabx2:BRD-K60731427-001-04-9:0.097500uM	BRD-K60731427	BRD-K60731427-001-04-9	0.0975	0.097500uM	Cyp121	others	2.2159	-0.0274122	#808080	0.2	0.5	screen4wk_screen5wk_tbda1_kabx2	kabx2
screen6:BRD-K60731427-001-04-9:0.097500uM	BRD-K60731427	BRD-K60731427-001-04-9	0.0975	0.097500uM	Cyp121	others	-2.39112	-2.73195	#808080	0.2	0.5	screen6	tb_screen6
kabx2:BRD-K60731427-001-04-9:0.195500uM	BRD-K60731427	BRD-K60731427-001-04-9	0.1955	0.195500uM	Cyp121	others	1.97397	0.0421532	#808080	0.2	0.5	screen4wk_screen5wk_tbda1_kabx2	kabx2
screen6:BRD-K60731427-001-04-9:0.195500uM	BRD-K60731427	BRD-K60731427-001-04-9	0.1955	0.195500uM	Cyp121	others	-2.39016	-2.69447	#808080	0.2	0.5	screen6	tb_screen6
kabx2:BRD-K60731427-001-04-9:0.390500uM	BRD-K60731427	BRD-K60731427-001-04-9	0.3905	0.390500uM	Cyp121	others	2.21246	-0.0210387	#808080	0.2	0.5	screen4wk_screen5wk_tbda1_kabx2	kabx2
screen6:BRD-K60731427-001-04-9:0.390500uM	BRD-K60731427	BRD-K60731427-001-04-9	0.3905	0.390500uM	Cyp121	others	-2.59331	-2.68234	#808080	0.2	0.5	screen6	tb_screen6
kabx2:BRD-K60731427-001-04-9:0.781250uM	BRD-K60731427	BRD-K60731427-001-04-9	0.78125	0.781250uM	Cyp121	others	1.67859	0.12466	#808080	0.2	0.5	screen4wk_screen5wk_tbda1_kabx2	kabx2
screen6:BRD-K60731427-001-04-9:0.781250uM	BRD-K60731427	BRD-K60731427-001-04-9	0.78125	0.781250uM	Cyp121	others	-2.75319	-2.6344	#808080	0.2	0.5	screen6	tb_screen6
kabx2:BRD-K60731427-001-04-9:1.562500uM	BRD-K60731427	BRD-K60731427-001-04-9	1.5625	1.562500uM	Cyp121	others	1.88936	0.038918	#808080	0.2	0.5	screen4wk_screen5wk_tbda1_kabx2	kabx2
screen6:BRD-K60731427-001-04-9:1.562500uM	BRD-K60731427	BRD-K60731427-001-04-9	1.5625	1.562500uM	Cyp121	others	-2.46107	-2.77006	#808080	0.2	0.5	screen6	tb_screen6
kabx2:BRD-K60731427-001-04-9:3.125000uM	BRD-K60731427	BRD-K60731427-001-04-9	3.125	3.125000uM	Cyp121	others	1.81413	0.273329	#808080	0.2	0.5	screen4wk_screen5wk_tbda1_kabx2	kabx2
screen6:BRD-K60731427-001-04-9:3.125000uM	BRD-K60731427	BRD-K60731427-001-04-9	3.125	3.125000uM	Cyp121	others	-2.53362	-2.42002	#808080	0.2	0.5	screen6	tb_screen6
kabx2:BRD-K60731427-001-04-9:6.250000uM	BRD-K60731427	BRD-K60731427-001-04-9	6.25	6.250000uM	Cyp121	others	1.96185	0.164118	#808080	0.2	0.5	screen4wk_screen5wk_tbda1_kabx2	kabx2
screen6:BRD-K60731427-001-04-9:6.250000uM	BRD-K60731427	BRD-K60731427-001-04-9	6.25	6.250000uM	Cyp121	others	-2.59236	-2.56291	#808080	0.2	0.5	screen6	tb_screen6
kabx2:BRD-K60731427-001-04-9:12.500000uM	BRD-K60731427	BRD-K60731427-001-04-9	12.5	12.500000uM	Cyp121	others	0.623204	0.759753	#808080	0.2	0.5	screen4wk_screen5wk_tbda1_kabx2	kabx2
screen6:BRD-K60731427-001-04-9:12.500000uM	BRD-K60731427	BRD-K60731427-001-04-9	12.5	12.500000uM	Cyp121	others	-0.0820746	-2.24578	#808080	0.2	0.5	screen6	tb_screen6
kabx2:BRD-K60731427-001-04-9:25.000000uM	BRD-K60731427	BRD-K60731427-001-04-9	25	25.000000uM	Cyp121	others	-0.0381837	-1.88526	#808080	0.2	0.5	screen4wk_screen5wk_tbda1_kabx2	kabx2
screen6:BRD-K60731427-001-04-9:25.000000uM	BRD-K60731427	BRD-K60731427-001-04-9	25	25.000000uM	Cyp121	others	0.0244475	-1.95875	#808080	0.2	0.5	screen6	tb_screen6
kabx2:BRD-K60731427-001-04-9:50.000000uM	BRD-K60731427	BRD-K60731427-001-04-9	50	50.000000uM	Cyp121	others	0.702628	4.25152	#808080	0.2	0.5	screen4wk_screen5wk_tbda1_kabx2	kabx2
screen6:BRD-K60731427-001-04-9:50.000000uM	BRD-K60731427	BRD-K60731427-001-04-9	50	50.000000uM	Cyp121	others	-2.57588	4.68422	#808080	0.2	0.5	screen6	tb_screen6
kabx2:BRD-K52025859-001-07-6:0.097500uM	BRD-K52025859	BRD-K52025859-001-07-6	0.0975	0.097500uM	cAMP modulation	others	0.536019	-0.397864	#808080	0.2	0.5	screen4wk_screen5wk_tbda1_kabx2	kabx2
screen6:BRD-K52025859-001-07-6:0.097500uM	BRD-K52025859	BRD-K52025859-001-07-6	0.0975	0.097500uM	cAMP modulation	others	0.412608	-3.20478	#808080	0.2	0.5	screen6	tb_screen6
kabx2:BRD-K52025859-001-07-6:0.195500uM	BRD-K52025859	BRD-K52025859-001-07-6	0.1955	0.195500uM	cAMP modulation	others	-0.431516	0.511669	#808080	0.2	0.5	screen4wk_screen5wk_tbda1_kabx2	kabx2
screen6:BRD-K52025859-001-07-6:0.195500uM	BRD-K52025859	BRD-K52025859-001-07-6	0.1955	0.195500uM	cAMP modulation	others	1.4558	-1.42237	#808080	0.2	0.5	screen6	tb_screen6
kabx2:BRD-K52025859-001-07-6:0.390500uM	BRD-K52025859	BRD-K52025859-001-07-6	0.3905	0.390500uM	cAMP modulation	others	-0.45388	0.27978	#808080	0.2	0.5	screen4wk_screen5wk_tbda1_kabx2	kabx2
screen6:BRD-K52025859-001-07-6:0.390500uM	BRD-K52025859	BRD-K52025859-001-07-6	0.3905	0.390500uM	cAMP modulation	others	-0.0535315	-3.42697	#808080	0.2	0.5	screen6	tb_screen6
kabx2:BRD-K52025859-001-07-6:0.781250uM	BRD-K52025859	BRD-K52025859-001-07-6	0.78125	0.781250uM	cAMP modulation	others	-1.96974	0.379449	#808080	0.2	0.5	screen4wk_screen5wk_tbda1_kabx2	kabx2
screen6:BRD-K52025859-001-07-6:0.781250uM	BRD-K52025859	BRD-K52025859-001-07-6	0.78125	0.781250uM	cAMP modulation	others	1.45121	-1.37122	#808080	0.2	0.5	screen6	tb_screen6
kabx2:BRD-K52025859-001-07-6:1.562500uM	BRD-K52025859	BRD-K52025859-001-07-6	1.5625	1.562500uM	cAMP modulation	others	-0.213772	0.555206	#808080	0.2	0.5	screen4wk_screen5wk_tbda1_kabx2	kabx2
screen6:BRD-K52025859-001-07-6:1.562500uM	BRD-K52025859	BRD-K52025859-001-07-6	1.5625	1.562500uM	cAMP modulation	others	-1.22267	-2.90745	#808080	0.2	0.5	screen6	tb_screen6
kabx2:BRD-K52025859-001-07-6:3.125000uM	BRD-K52025859	BRD-K52025859-001-07-6	3.125	3.125000uM	cAMP modulation	others	-3.30748	0.892259	#808080	0.2	0.5	screen4wk_screen5wk_tbda1_kabx2	kabx2
screen6:BRD-K52025859-001-07-6:3.125000uM	BRD-K52025859	BRD-K52025859-001-07-6	3.125	3.125000uM	cAMP modulation	others	1.37992	-1.41721	#808080	0.2	0.5	screen6	tb_screen6
kabx2:BRD-K52025859-001-07-6:6.250000uM	BRD-K52025859	BRD-K52025859-001-07-6	6.25	6.250000uM	cAMP modulation	others	-3.36944	0.894882	#808080	0.2	0.5	screen4wk_screen5wk_tbda1_kabx2	kabx2
screen6:BRD-K52025859-001-07-6:6.250000uM	BRD-K52025859	BRD-K52025859-001-07-6	6.25	6.250000uM	cAMP modulation	others	1.27128	-1.178	#808080	0.2	0.5	screen6	tb_screen6
kabx2:BRD-K52025859-001-07-6:12.500000uM	BRD-K52025859	BRD-K52025859-001-07-6	12.5	12.500000uM	cAMP modulation	others	-3.38632	0.940852	#808080	0.2	0.5	screen4wk_screen5wk_tbda1_kabx2	kabx2
screen6:BRD-K52025859-001-07-6:12.500000uM	BRD-K52025859	BRD-K52025859-001-07-6	12.5	12.500000uM	cAMP modulation	others	1.35053	-1.27296	#808080	0.2	0.5	screen6	tb_screen6
kabx2:BRD-K52025859-001-07-6:25.000000uM	BRD-K52025859	BRD-K52025859-001-07-6	25	25.000000uM	cAMP modulation	others	-3.42067	0.965446	#808080	0.2	0.5	screen4wk_screen5wk_tbda1_kabx2	kabx2
screen6:BRD-K52025859-001-07-6:25.000000uM	BRD-K52025859	BRD-K52025859-001-07-6	25	25.000000uM	cAMP modulation	others	1.35385	-1.05825	#808080	0.2	0.5	screen6	tb_screen6
kabx2:BRD-K52025859-001-07-6:50.000000uM	BRD-K52025859	BRD-K52025859-001-07-6	50	50.000000uM	cAMP modulation	others	-3.4169	0.972189	#808080	0.2	0.5	screen4wk_screen5wk_tbda1_kabx2	kabx2
screen6:BRD-K52025859-001-07-6:50.000000uM	BRD-K52025859	BRD-K52025859-001-07-6	50	50.000000uM	cAMP modulation	others	1.46162	-1.04607	#808080	0.2	0.5	screen6	tb_screen6
screen6:BRD-K00092685-001-01-9:0.781250uM	BRD-K00092685	BRD-K00092685-001-01-9	0.78125	0.781250uM	Icl	others	1.61258	-0.649538	#808080	0.2	0.5	screen6	tb_screen6
screen6:BRD-K00092685-001-01-9:1.562500uM	BRD-K00092685	BRD-K00092685-001-01-9	1.5625	1.562500uM	Icl	others	1.36806	-0.606476	#808080	0.2	0.5	screen6	tb_screen6
screen6:BRD-K00092685-001-01-9:3.125000uM	BRD-K00092685	BRD-K00092685-001-01-9	3.125	3.125000uM	Icl	others	1.58886	-0.486616	#808080	0.2	0.5	screen6	tb_screen6
screen6:BRD-K00092685-001-01-9:6.250000uM	BRD-K00092685	BRD-K00092685-001-01-9	6.25	6.250000uM	Icl	others	1.68547	-0.658224	#808080	0.2	0.5	screen6	tb_screen6
screen6:BRD-K00092685-001-01-9:12.500000uM	BRD-K00092685	BRD-K00092685-001-01-9	12.5	12.500000uM	Icl	others	1.37375	-0.717015	#808080	0.2	0.5	screen6	tb_screen6
screen6:BRD-K00092685-001-01-9:25.000000uM	BRD-K00092685	BRD-K00092685-001-01-9	25	25.000000uM	Icl	others	1.55996	-0.639897	#808080	0.2	0.5	screen6	tb_screen6
screen6:BRD-K00092685-001-01-9:50.000000uM	BRD-K00092685	BRD-K00092685-001-01-9	50	50.000000uM	Icl	others	1.17936	-0.910956	#808080	0.2	0.5	screen6	tb_screen6
screen6:BRD-K00092685-001-01-9:100.000000uM	BRD-K00092685	BRD-K00092685-001-01-9	100	100.000000uM	Icl	others	1.63435	-0.540609	#808080	0.2	0.5	screen6	tb_screen6
screen6:BRD-K41413117-001-02-9:0.781250uM	BRD-K41413117	BRD-K41413117-001-02-9	0.78125	0.781250uM	Icl	others	1.73585	-0.83342	#808080	0.2	0.5	screen6	tb_screen6
screen6:BRD-K41413117-001-02-9:1.562500uM	BRD-K41413117	BRD-K41413117-001-02-9	1.5625	1.562500uM	Icl	others	1.71116	-0.634338	#808080	0.2	0.5	screen6	tb_screen6
screen6:BRD-K41413117-001-02-9:3.125000uM	BRD-K41413117	BRD-K41413117-001-02-9	3.125	3.125000uM	Icl	others	1.54308	-0.469328	#808080	0.2	0.5	screen6	tb_screen6
screen6:BRD-K41413117-001-02-9:6.250000uM	BRD-K41413117	BRD-K41413117-001-02-9	6.25	6.250000uM	Icl	others	1.66609	-0.639602	#808080	0.2	0.5	screen6	tb_screen6
screen6:BRD-K41413117-001-02-9:12.500000uM	BRD-K41413117	BRD-K41413117-001-02-9	12.5	12.500000uM	Icl	others	1.69781	-0.723895	#808080	0.2	0.5	screen6	tb_screen6
screen6:BRD-K41413117-001-02-9:25.000000uM	BRD-K41413117	BRD-K41413117-001-02-9	25	25.000000uM	Icl	others	1.56818	-0.642502	#808080	0.2	0.5	screen6	tb_screen6
screen6:BRD-K41413117-001-02-9:50.000000uM	BRD-K41413117	BRD-K41413117-001-02-9	50	50.000000uM	Icl	others	1.75382	-0.700259	#808080	0.2	0.5	screen6	tb_screen6
screen6:BRD-K41413117-001-02-9:100.000000uM	BRD-K41413117	BRD-K41413117-001-02-9	100	100.000000uM	Icl	others	1.70811	-0.810406	#808080	0.2	0.5	screen6	tb_screen6
kabx2:BRD-A86736466-001-06-7:0.097500uM	BRD-A86736466	BRD-A86736466-001-06-7	0.0975	0.097500uM	DHFR	others	2.16477	-0.0168856	#808080	0.2	0.5	screen4wk_screen5wk_tbda1_kabx2	kabx2
screen6:BRD-A86736466-001-06-7:0.097500uM	BRD-A86736466	BRD-A86736466-001-06-7	0.0975	0.097500uM	DHFR	others	0.464832	-1.88315	#808080	0.2	0.5	screen6	tb_screen6
kabx2:BRD-A86736466-001-06-7:0.195500uM	BRD-A86736466	BRD-A86736466-001-06-7	0.1955	0.195500uM	DHFR	others	2.22013	-0.0440914	#808080	0.2	0.5	screen4wk_screen5wk_tbda1_kabx2	kabx2
screen6:BRD-A86736466-001-06-7:0.195500uM	BRD-A86736466	BRD-A86736466-001-06-7	0.1955	0.195500uM	DHFR	others	-2.98426	-2.47515	#808080	0.2	0.5	screen6	tb_screen6
kabx2:BRD-A86736466-001-06-7:0.390500uM	BRD-A86736466	BRD-A86736466-001-06-7	0.3905	0.390500uM	DHFR	others	2.01243	0.0863549	#808080	0.2	0.5	screen4wk_screen5wk_tbda1_kabx2	kabx2
screen6:BRD-A86736466-001-06-7:0.390500uM	BRD-A86736466	BRD-A86736466-001-06-7	0.3905	0.390500uM	DHFR	others	-3.0084	-2.91313	#808080	0.2	0.5	screen6	tb_screen6
kabx2:BRD-A86736466-001-06-7:0.781250uM	BRD-A86736466	BRD-A86736466-001-06-7	0.78125	0.781250uM	DHFR	others	-1.69957	-0.266214	#808080	0.2	0.5	screen4wk_screen5wk_tbda1_kabx2	kabx2
screen6:BRD-A86736466-001-06-7:0.781250uM	BRD-A86736466	BRD-A86736466-001-06-7	0.78125	0.781250uM	DHFR	others	-2.77656	-2.71402	#808080	0.2	0.5	screen6	tb_screen6
kabx2:BRD-A86736466-001-06-7:1.562500uM	BRD-A86736466	BRD-A86736466-001-06-7	1.5625	1.562500uM	DHFR	others	-3.2105	-0.175833	#808080	0.2	0.5	screen4wk_screen5wk_tbda1_kabx2	kabx2
screen6:BRD-A86736466-001-06-7:1.562500uM	BRD-A86736466	BRD-A86736466-001-06-7	1.5625	1.562500uM	DHFR	others	-2.91068	-2.36323	#808080	0.2	0.5	screen6	tb_screen6
kabx2:BRD-A86736466-001-06-7:3.125000uM	BRD-A86736466	BRD-A86736466-001-06-7	3.125	3.125000uM	DHFR	others	-3.37468	-0.274264	#808080	0.2	0.5	screen4wk_screen5wk_tbda1_kabx2	kabx2
screen6:BRD-A86736466-001-06-7:3.125000uM	BRD-A86736466	BRD-A86736466-001-06-7	3.125	3.125000uM	DHFR	others	-2.91888	-2.77347	#808080	0.2	0.5	screen6	tb_screen6
kabx2:BRD-A86736466-001-06-7:6.250000uM	BRD-A86736466	BRD-A86736466-001-06-7	6.25	6.250000uM	DHFR	others	-2.99149	-0.570872	#808080	0.2	0.5	screen4wk_screen5wk_tbda1_kabx2	kabx2
screen6:BRD-A86736466-001-06-7:6.250000uM	BRD-A86736466	BRD-A86736466-001-06-7	6.25	6.250000uM	DHFR	others	-2.70658	-2.43512	#808080	0.2	0.5	screen6	tb_screen6
kabx2:BRD-A86736466-001-06-7:12.500000uM	BRD-A86736466	BRD-A86736466-001-06-7	12.5	12.500000uM	DHFR	others	-3.22572	-0.473302	#808080	0.2	0.5	screen4wk_screen5wk_tbda1_kabx2	kabx2
screen6:BRD-A86736466-001-06-7:12.500000uM	BRD-A86736466	BRD-A86736466-001-06-7	12.5	12.500000uM	DHFR	others	-2.77291	-2.5342	#808080	0.2	0.5	screen6	tb_screen6
kabx2:BRD-A86736466-001-06-7:25.000000uM	BRD-A86736466	BRD-A86736466-001-06-7	25	25.000000uM	DHFR	others	-2.85435	-0.117126	#808080	0.2	0.5	screen4wk_screen5wk_tbda1_kabx2	kabx2
screen6:BRD-A86736466-001-06-7:25.000000uM	BRD-A86736466	BRD-A86736466-001-06-7	25	25.000000uM	DHFR	others	-1.72385	-2.74847	#808080	0.2	0.5	screen6	tb_screen6
kabx2:BRD-A86736466-001-06-7:50.000000uM	BRD-A86736466	BRD-A86736466-001-06-7	50	50.000000uM	DHFR	others	-2.23057	-0.36217	#808080	0.2	0.5	screen4wk_screen5wk_tbda1_kabx2	kabx2
screen6:BRD-A86736466-001-06-7:50.000000uM	BRD-A86736466	BRD-A86736466-001-06-7	50	50.000000uM	DHFR	others	-3.94127	-1.80253	#808080	0.2	0.5	screen6	tb_screen6
kabx2:BRD-K07208025-001-37-0:0.097500uM	BRD-K07208025	BRD-K07208025-001-37-0	0.0975	0.097500uM	DHFR	others	-2.28538	-1.16292	#808080	0.2	0.5	screen4wk_screen5wk_tbda1_kabx2	kabx2
screen6:BRD-K07208025-001-37-0:0.097500uM	BRD-K07208025	BRD-K07208025-001-37-0	0.0975	0.097500uM	DHFR	others	-2.20554	-2.26375	#808080	0.2	0.5	screen6	tb_screen6
kabx2:BRD-K07208025-001-37-0:0.195500uM	BRD-K07208025	BRD-K07208025-001-37-0	0.1955	0.195500uM	DHFR	others	0.323915	-0.431417	#808080	0.2	0.5	screen4wk_screen5wk_tbda1_kabx2	kabx2
screen6:BRD-K07208025-001-37-0:0.195500uM	BRD-K07208025	BRD-K07208025-001-37-0	0.1955	0.195500uM	DHFR	others	0.804703	-0.967535	#808080	0.2	0.5	screen6	tb_screen6
kabx2:BRD-K07208025-001-37-0:0.390500uM	BRD-K07208025	BRD-K07208025-001-37-0	0.3905	0.390500uM	DHFR	others	-0.322148	0.591849	#808080	0.2	0.5	screen4wk_screen5wk_tbda1_kabx2	kabx2
screen6:BRD-K07208025-001-37-0:0.390500uM	BRD-K07208025	BRD-K07208025-001-37-0	0.3905	0.390500uM	DHFR	others	-3.1548	-2.07762	#808080	0.2	0.5	screen6	tb_screen6
kabx2:BRD-K07208025-001-37-0:0.781250uM	BRD-K07208025	BRD-K07208025-001-37-0	0.78125	0.781250uM	DHFR	others	0.0873253	-0.041896	#808080	0.2	0.5	screen4wk_screen5wk_tbda1_kabx2	kabx2
screen6:BRD-K07208025-001-37-0:0.781250uM	BRD-K07208025	BRD-K07208025-001-37-0	0.78125	0.781250uM	DHFR	others	0.824215	-0.986246	#808080	0.2	0.5	screen6	tb_screen6
kabx2:BRD-K07208025-001-37-0:1.562500uM	BRD-K07208025	BRD-K07208025-001-37-0	1.5625	1.562500uM	DHFR	others	-3.66632	-1.72197	#808080	0.2	0.5	screen4wk_screen5wk_tbda1_kabx2	kabx2
screen6:BRD-K07208025-001-37-0:1.562500uM	BRD-K07208025	BRD-K07208025-001-37-0	1.5625	1.562500uM	DHFR	others	-3.39936	-1.94509	#808080	0.2	0.5	screen6	tb_screen6
kabx2:BRD-K07208025-001-37-0:3.125000uM	BRD-K07208025	BRD-K07208025-001-37-0	3.125	3.125000uM	DHFR	others	-0.026394	-0.20711	#808080	0.2	0.5	screen4wk_screen5wk_tbda1_kabx2	kabx2
screen6:BRD-K07208025-001-37-0:3.125000uM	BRD-K07208025	BRD-K07208025-001-37-0	3.125	3.125000uM	DHFR	others	0.72087	-0.924723	#808080	0.2	0.5	screen6	tb_screen6
screen6:BRD-K07208025-999-99-9:3.363281uM	BRD-K07208025	BRD-K07208025-999-99-9	3.36328	3.363281uM	DHFR	others	1.58961	-0.837986	#808080	0.2	0.5	screen6	tb_screen6
screen4wk_screen5wk_tbda1_kabx2:BRD-K07208025-001-03-2:3.363281uM	BRD-K07208025	BRD-K07208025-001-03-2	3.36328	3.363281uM	DHFR	others	1.35974	0.726624	#808080	0.2	0.5	screen4wk_screen5wk_tbda1_kabx2	screen4wk_screen5wk_tbda1_kabx2
screen5_wk:BRD-K07208025-001-03-2:3.363281uM	BRD-K07208025	BRD-K07208025-001-03-2	3.36328	3.363281uM	DHFR	others	-0.661205	0.778313	#808080	0.2	0.5	screen5_wk	screen5_wk
screen_bi1_tbda2:BRD-K07208025-001-03-2:3.363281uM	BRD-K07208025	BRD-K07208025-001-03-2	3.36328	3.363281uM	DHFR	others	1.13784	0.989823	#808080	0.2	0.5	screen_bi1_tbda2	screen_bi1_tbda2
screen_bi2_kabxlow:BRD-K07208025-001-03-2:3.363281uM	BRD-K07208025	BRD-K07208025-001-03-2	3.36328	3.363281uM	DHFR	others	1.43932	-0.180662	#808080	0.2	0.5	screen_bi2_kabxlow	kabxlow
screen5cp:BRD-K07208025-001-03-2:3.363300uM	BRD-K07208025	BRD-K07208025-001-03-2	3.3633	3.363300uM	DHFR	others	1.9547	0.371732	#808080	0.2	0.5	screen5cp	screen5cp
kabx2:BRD-K07208025-001-37-0:6.250000uM	BRD-K07208025	BRD-K07208025-001-37-0	6.25	6.250000uM	DHFR	others	0.172815	0.225739	#808080	0.2	0.5	screen4wk_screen5wk_tbda1_kabx2	kabx2
screen6:BRD-K07208025-001-37-0:6.250000uM	BRD-K07208025	BRD-K07208025-001-37-0	6.25	6.250000uM	DHFR	others	0.916123	-0.595632	#808080	0.2	0.5	screen6	tb_screen6
screen6:BRD-K07208025-999-99-9:6.726562uM	BRD-K07208025	BRD-K07208025-999-99-9	6.72656	6.726562uM	DHFR	others	1.68867	-0.904538	#808080	0.2	0.5	screen6	tb_screen6
screen4wk_screen5wk_tbda1_kabx2:BRD-K07208025-001-03-2:6.726562uM	BRD-K07208025	BRD-K07208025-001-03-2	6.72656	6.726562uM	DHFR	others	1.49061	0.635898	#808080	0.2	0.5	screen4wk_screen5wk_tbda1_kabx2	screen4wk_screen5wk_tbda1_kabx2
screen5_wk:BRD-K07208025-001-03-2:6.726562uM	BRD-K07208025	BRD-K07208025-001-03-2	6.72656	6.726562uM	DHFR	others	-0.800788	0.764615	#808080	0.2	0.5	screen5_wk	screen5_wk
screen_bi1_tbda2:BRD-K07208025-001-03-2:6.726562uM	BRD-K07208025	BRD-K07208025-001-03-2	6.72656	6.726562uM	DHFR	others	1.16534	0.950092	#808080	0.2	0.5	screen_bi1_tbda2	screen_bi1_tbda2
screen_bi2_kabxlow:BRD-K07208025-001-03-2:6.726562uM	BRD-K07208025	BRD-K07208025-001-03-2	6.72656	6.726562uM	DHFR	others	1.46741	-0.1799	#808080	0.2	0.5	screen_bi2_kabxlow	kabxlow
screen5cp:BRD-K07208025-001-03-2:6.726600uM	BRD-K07208025	BRD-K07208025-001-03-2	6.7266	6.726600uM	DHFR	others	1.9644	0.368254	#808080	0.2	0.5	screen5cp	screen5cp
kabx2:BRD-K07208025-001-37-0:12.500000uM	BRD-K07208025	BRD-K07208025-001-37-0	12.5	12.500000uM	DHFR	others	-0.221581	-0.230148	#808080	0.2	0.5	screen4wk_screen5wk_tbda1_kabx2	kabx2
screen6:BRD-K07208025-001-37-0:12.500000uM	BRD-K07208025	BRD-K07208025-001-37-0	12.5	12.500000uM	DHFR	others	0.748146	-0.884069	#808080	0.2	0.5	screen6	tb_screen6
screen5cp:BRD-K07208025-001-03-2:13.453100uM	BRD-K07208025	BRD-K07208025-001-03-2	13.4531	13.453100uM	DHFR	others	1.96049	0.420216	#808080	0.2	0.5	screen5cp	screen5cp
screen6:BRD-K07208025-999-99-9:13.453125uM	BRD-K07208025	BRD-K07208025-999-99-9	13.4531	13.453125uM	DHFR	others	1.74964	-0.788743	#808080	0.2	0.5	screen6	tb_screen6
screen4wk_screen5wk_tbda1_kabx2:BRD-K07208025-001-03-2:13.453125uM	BRD-K07208025	BRD-K07208025-001-03-2	13.4531	13.453125uM	DHFR	others	0.205409	-0.11574	#808080	0.2	0.5	screen4wk_screen5wk_tbda1_kabx2	screen4wk_screen5wk_tbda1_kabx2
screen5_wk:BRD-K07208025-001-03-2:13.453125uM	BRD-K07208025	BRD-K07208025-001-03-2	13.4531	13.453125uM	DHFR	others	-0.643722	0.768631	#808080	0.2	0.5	screen5_wk	screen5_wk
screen_bi1_tbda2:BRD-K07208025-001-03-2:13.453125uM	BRD-K07208025	BRD-K07208025-001-03-2	13.4531	13.453125uM	DHFR	others	1.67771	0.33248	#808080	0.2	0.5	screen_bi1_tbda2	screen_bi1_tbda2
screen_bi2_kabxlow:BRD-K07208025-001-03-2:13.453125uM	BRD-K07208025	BRD-K07208025-001-03-2	13.4531	13.453125uM	DHFR	others	1.51391	-0.349312	#808080	0.2	0.5	screen_bi2_kabxlow	kabxlow
kabx2:BRD-K07208025-001-37-0:25.000000uM	BRD-K07208025	BRD-K07208025-001-37-0	25	25.000000uM	DHFR	others	0.415764	0.243918	#808080	0.2	0.5	screen4wk_screen5wk_tbda1_kabx2	kabx2
screen6:BRD-K07208025-001-37-0:25.000000uM	BRD-K07208025	BRD-K07208025-001-37-0	25	25.000000uM	DHFR	others	1.4765	-0.766528	#808080	0.2	0.5	screen6	tb_screen6
screen5cp:BRD-K07208025-001-03-2:26.906200uM	BRD-K07208025	BRD-K07208025-001-03-2	26.9062	26.906200uM	DHFR	others	1.99557	0.281802	#808080	0.2	0.5	screen5cp	screen5cp
screen6:BRD-K07208025-999-99-9:26.906250uM	BRD-K07208025	BRD-K07208025-999-99-9	26.9062	26.906250uM	DHFR	others	1.69735	-0.865637	#808080	0.2	0.5	screen6	tb_screen6
screen4wk_screen5wk_tbda1_kabx2:BRD-K07208025-001-03-2:26.906250uM	BRD-K07208025	BRD-K07208025-001-03-2	26.9062	26.906250uM	DHFR	others	1.75477	0.276488	#808080	0.2	0.5	screen4wk_screen5wk_tbda1_kabx2	screen4wk_screen5wk_tbda1_kabx2
screen5_wk:BRD-K07208025-001-03-2:26.906250uM	BRD-K07208025	BRD-K07208025-001-03-2	26.9062	26.906250uM	DHFR	others	-0.529741	0.716779	#808080	0.2	0.5	screen5_wk	screen5_wk
screen_bi1_tbda2:BRD-K07208025-001-03-2:26.906250uM	BRD-K07208025	BRD-K07208025-001-03-2	26.9062	26.906250uM	DHFR	others	1.32812	0.913105	#808080	0.2	0.5	screen_bi1_tbda2	screen_bi1_tbda2
screen_bi2_kabxlow:BRD-K07208025-001-03-2:26.906250uM	BRD-K07208025	BRD-K07208025-001-03-2	26.9062	26.906250uM	DHFR	others	1.50938	-0.215032	#808080	0.2	0.5	screen_bi2_kabxlow	kabxlow
kabx2:BRD-K07208025-001-37-0:50.000000uM	BRD-K07208025	BRD-K07208025-001-37-0	50	50.000000uM	DHFR	others	-0.0952614	0.242216	#808080	0.2	0.5	screen4wk_screen5wk_tbda1_kabx2	kabx2
screen6:BRD-K07208025-001-37-0:50.000000uM	BRD-K07208025	BRD-K07208025-001-37-0	50	50.000000uM	DHFR	others	0.789959	-0.941766	#808080	0.2	0.5	screen6	tb_screen6
screen4wk_screen5wk_tbda1_kabx2:BRD-K07208025-001-03-2:53.812500uM	BRD-K07208025	BRD-K07208025-001-03-2	53.8125	53.812500uM	DHFR	others	1.81474	0.327395	#808080	0.2	0.5	screen4wk_screen5wk_tbda1_kabx2	screen4wk_screen5wk_tbda1_kabx2
screen5_wk:BRD-K07208025-001-03-2:53.812500uM	BRD-K07208025	BRD-K07208025-001-03-2	53.8125	53.812500uM	DHFR	others	-0.58666	0.756106	#808080	0.2	0.5	screen5_wk	screen5_wk
screen5cp:BRD-K07208025-001-03-2:53.812500uM	BRD-K07208025	BRD-K07208025-001-03-2	53.8125	53.812500uM	DHFR	others	2.07681	0.140165	#808080	0.2	0.5	screen5cp	screen5cp
screen_bi1_tbda2:BRD-K07208025-001-03-2:53.812500uM	BRD-K07208025	BRD-K07208025-001-03-2	53.8125	53.812500uM	DHFR	others	1.22664	0.966777	#808080	0.2	0.5	screen_bi1_tbda2	screen_bi1_tbda2
screen_bi2_kabxlow:BRD-K07208025-001-03-2:53.812500uM	BRD-K07208025	BRD-K07208025-001-03-2	53.8125	53.812500uM	DHFR	others	1.35221	-0.0642518	#808080	0.2	0.5	screen_bi2_kabxlow	kabxlow
screen6:BRD-K07208025-999-99-9:53.812500uM	BRD-K07208025	BRD-K07208025-999-99-9	53.8125	53.812500uM	DHFR	others	1.70793	-0.871471	#808080	0.2	0.5	screen6	tb_screen6
screen4wk_screen5wk_tbda1_kabx2:BRD-K07208025-001-03-2:107.625000uM	BRD-K07208025	BRD-K07208025-001-03-2	107.625	107.625000uM	DHFR	others	1.8484	0.349199	#808080	0.2	0.5	screen4wk_screen5wk_tbda1_kabx2	screen4wk_screen5wk_tbda1_kabx2
screen5_wk:BRD-K07208025-001-03-2:107.625000uM	BRD-K07208025	BRD-K07208025-001-03-2	107.625	107.625000uM	DHFR	others	-0.572708	0.793588	#808080	0.2	0.5	screen5_wk	screen5_wk
screen5cp:BRD-K07208025-001-03-2:107.625000uM	BRD-K07208025	BRD-K07208025-001-03-2	107.625	107.625000uM	DHFR	others	2.06381	0.106726	#808080	0.2	0.5	screen5cp	screen5cp
screen_bi1_tbda2:BRD-K07208025-001-03-2:107.625000uM	BRD-K07208025	BRD-K07208025-001-03-2	107.625	107.625000uM	DHFR	others	1.1901	1.16282	#808080	0.2	0.5	screen_bi1_tbda2	screen_bi1_tbda2
screen_bi2_kabxlow:BRD-K07208025-001-03-2:107.625000uM	BRD-K07208025	BRD-K07208025-001-03-2	107.625	107.625000uM	DHFR	others	1.21489	0.522167	#808080	0.2	0.5	screen_bi2_kabxlow	kabxlow
screen6:BRD-K07208025-999-99-9:107.625000uM	BRD-K07208025	BRD-K07208025-999-99-9	107.625	107.625000uM	DHFR	others	1.63829	-0.821768	#808080	0.2	0.5	screen6	tb_screen6
screen4wk_screen5wk_tbda1_kabx2:BRD-K07208025-001-03-2:215.250000uM	BRD-K07208025	BRD-K07208025-001-03-2	215.25	215.250000uM	DHFR	others	1.14385	1.53042	#808080	0.2	0.5	screen4wk_screen5wk_tbda1_kabx2	screen4wk_screen5wk_tbda1_kabx2
screen5_wk:BRD-K07208025-001-03-2:215.250000uM	BRD-K07208025	BRD-K07208025-001-03-2	215.25	215.250000uM	DHFR	others	-0.672849	0.757507	#808080	0.2	0.5	screen5_wk	screen5_wk
screen5cp:BRD-K07208025-001-03-2:215.250000uM	BRD-K07208025	BRD-K07208025-001-03-2	215.25	215.250000uM	DHFR	others	2.07167	0.353577	#808080	0.2	0.5	screen5cp	screen5cp
screen_bi1_tbda2:BRD-K07208025-001-03-2:215.250000uM	BRD-K07208025	BRD-K07208025-001-03-2	215.25	215.250000uM	DHFR	others	1.10681	1.63604	#808080	0.2	0.5	screen_bi1_tbda2	screen_bi1_tbda2
screen_bi2_kabxlow:BRD-K07208025-001-03-2:215.250000uM	BRD-K07208025	BRD-K07208025-001-03-2	215.25	215.250000uM	DHFR	others	1.25386	1.1936	#808080	0.2	0.5	screen_bi2_kabxlow	kabxlow
screen6:BRD-K07208025-999-99-9:215.250000uM	BRD-K07208025	BRD-K07208025-999-99-9	215.25	215.250000uM	DHFR	others	1.62753	-0.801834	#808080	0.2	0.5	screen6	tb_screen6
screen4wk_screen5wk_tbda1_kabx2:BRD-K07208025-001-03-2:430.500000uM	BRD-K07208025	BRD-K07208025-001-03-2	430.5	430.500000uM	DHFR	others	0.960109	1.838	#808080	0.2	0.5	screen4wk_screen5wk_tbda1_kabx2	screen4wk_screen5wk_tbda1_kabx2
screen5_wk:BRD-K07208025-001-03-2:430.500000uM	BRD-K07208025	BRD-K07208025-001-03-2	430.5	430.500000uM	DHFR	others	-0.372853	1.17346	#808080	0.2	0.5	screen5_wk	screen5_wk
screen5cp:BRD-K07208025-001-03-2:430.500000uM	BRD-K07208025	BRD-K07208025-001-03-2	430.5	430.500000uM	DHFR	others	1.14177	1.49794	#808080	0.2	0.5	screen5cp	screen5cp
screen_bi1_tbda2:BRD-K07208025-001-03-2:430.500000uM	BRD-K07208025	BRD-K07208025-001-03-2	430.5	430.500000uM	DHFR	others	1.03158	1.78257	#808080	0.2	0.5	screen_bi1_tbda2	screen_bi1_tbda2
screen_bi2_kabxlow:BRD-K07208025-001-03-2:430.500000uM	BRD-K07208025	BRD-K07208025-001-03-2	430.5	430.500000uM	DHFR	others	1.10278	1.69071	#808080	0.2	0.5	screen_bi2_kabxlow	kabxlow
screen6:BRD-K07208025-999-99-9:430.500000uM	BRD-K07208025	BRD-K07208025-999-99-9	430.5	430.500000uM	DHFR	others	1.15913	1.61605	#808080	0.2	0.5	screen6	tb_screen6
screen4wk_screen5wk_tbda1_kabx2:BRD-K07208025-001-03-2:861.000000uM	BRD-K07208025	BRD-K07208025-001-03-2	861	861.000000uM	DHFR	others	0.935857	1.98504	#808080	0.2	0.5	screen4wk_screen5wk_tbda1_kabx2	screen4wk_screen5wk_tbda1_kabx2
screen5_wk:BRD-K07208025-001-03-2:861.000000uM	BRD-K07208025	BRD-K07208025-001-03-2	861	861.000000uM	DHFR	others	0.863874	1.99501	#808080	0.2	0.5	screen5_wk	screen5_wk
screen5cp:BRD-K07208025-001-03-2:861.000000uM	BRD-K07208025	BRD-K07208025-001-03-2	861	861.000000uM	DHFR	others	1.0836	1.88754	#808080	0.2	0.5	screen5cp	screen5cp
screen_bi1_tbda2:BRD-K07208025-001-03-2:861.000000uM	BRD-K07208025	BRD-K07208025-001-03-2	861	861.000000uM	DHFR	others	1.05425	1.98279	#808080	0.2	0.5	screen_bi1_tbda2	screen_bi1_tbda2
screen_bi2_kabxlow:BRD-K07208025-001-03-2:861.000000uM	BRD-K07208025	BRD-K07208025-001-03-2	861	861.000000uM	DHFR	others	1.11073	1.90591	#808080	0.2	0.5	screen_bi2_kabxlow	kabxlow
screen6:BRD-K07208025-999-99-9:861.000000uM	BRD-K07208025	BRD-K07208025-999-99-9	861	861.000000uM	DHFR	others	1.09455	1.89931	#808080	0.2	0.5	screen6	tb_screen6
screen4wk_screen5wk_tbda1_kabx2:BRD-K07208025-001-03-2:1722.000000uM	BRD-K07208025	BRD-K07208025-001-03-2	1722	1722.000000uM	DHFR	others	-0.520175	4.09445	#808080	0.2	0.5	screen4wk_screen5wk_tbda1_kabx2	screen4wk_screen5wk_tbda1_kabx2
screen5_wk:BRD-K07208025-001-03-2:1722.000000uM	BRD-K07208025	BRD-K07208025-001-03-2	1722	1722.000000uM	DHFR	others	-2.7693	3.43593	#808080	0.2	0.5	screen5_wk	screen5_wk
screen5cp:BRD-K07208025-001-03-2:1722.000000uM	BRD-K07208025	BRD-K07208025-001-03-2	1722	1722.000000uM	DHFR	others	1.03065	2.23339	#808080	0.2	0.5	screen5cp	screen5cp
screen_bi1_tbda2:BRD-K07208025-001-03-2:1722.000000uM	BRD-K07208025	BRD-K07208025-001-03-2	1722	1722.000000uM	DHFR	others	0.981044	2.48203	#808080	0.2	0.5	screen_bi1_tbda2	screen_bi1_tbda2
screen_bi2_kabxlow:BRD-K07208025-001-03-2:1722.000000uM	BRD-K07208025	BRD-K07208025-001-03-2	1722	1722.000000uM	DHFR	others	1.03622	2.23894	#808080	0.2	0.5	screen_bi2_kabxlow	kabxlow
screen6:BRD-K07208025-999-99-9:1722.000000uM	BRD-K07208025	BRD-K07208025-999-99-9	1722	1722.000000uM	DHFR	others	1.00686	2.43849	#808080	0.2	0.5	screen6	tb_screen6
kabx2:BRD-K58069855-001-01-5:0.097500uM	BRD-K58069855	BRD-K58069855-001-01-5	0.0975	0.097500uM	DHFR	others	-1.81147	-1.35148	#808080	0.2	0.5	screen4wk_screen5wk_tbda1_kabx2	kabx2
screen6:BRD-K58069855-001-01-5:0.097500uM	BRD-K58069855	BRD-K58069855-001-01-5	0.0975	0.097500uM	DHFR	others	-1.62136	-3.20735	#808080	0.2	0.5	screen6	tb_screen6
kabx2:BRD-K58069855-001-01-5:0.195500uM	BRD-K58069855	BRD-K58069855-001-01-5	0.1955	0.195500uM	DHFR	others	-2.89311	-1.43505	#808080	0.2	0.5	screen4wk_screen5wk_tbda1_kabx2	kabx2
screen6:BRD-K58069855-001-01-5:0.195500uM	BRD-K58069855	BRD-K58069855-001-01-5	0.1955	0.195500uM	DHFR	others	-2.10693	-3.19632	#808080	0.2	0.5	screen6	tb_screen6
kabx2:BRD-K58069855-001-01-5:0.390500uM	BRD-K58069855	BRD-K58069855-001-01-5	0.3905	0.390500uM	DHFR	others	-2.63615	-1.21817	#808080	0.2	0.5	screen4wk_screen5wk_tbda1_kabx2	kabx2
screen6:BRD-K58069855-001-01-5:0.390500uM	BRD-K58069855	BRD-K58069855-001-01-5	0.3905	0.390500uM	DHFR	others	-1.82785	-3.04544	#808080	0.2	0.5	screen6	tb_screen6
kabx2:BRD-K58069855-001-01-5:0.781250uM	BRD-K58069855	BRD-K58069855-001-01-5	0.78125	0.781250uM	DHFR	others	-3.03735	-1.18398	#808080	0.2	0.5	screen4wk_screen5wk_tbda1_kabx2	kabx2
screen6:BRD-K58069855-001-01-5:0.781250uM	BRD-K58069855	BRD-K58069855-001-01-5	0.78125	0.781250uM	DHFR	others	-2.61629	-3.00712	#808080	0.2	0.5	screen6	tb_screen6
kabx2:BRD-K58069855-001-01-5:1.562500uM	BRD-K58069855	BRD-K58069855-001-01-5	1.5625	1.562500uM	DHFR	others	-2.86217	-0.806153	#808080	0.2	0.5	screen4wk_screen5wk_tbda1_kabx2	kabx2
screen6:BRD-K58069855-001-01-5:1.562500uM	BRD-K58069855	BRD-K58069855-001-01-5	1.5625	1.562500uM	DHFR	others	-2.71276	-3.0104	#808080	0.2	0.5	screen6	tb_screen6
kabx2:BRD-K58069855-001-01-5:3.125000uM	BRD-K58069855	BRD-K58069855-001-01-5	3.125	3.125000uM	DHFR	others	-2.06519	-0.865806	#808080	0.2	0.5	screen4wk_screen5wk_tbda1_kabx2	kabx2
screen6:BRD-K58069855-001-01-5:3.125000uM	BRD-K58069855	BRD-K58069855-001-01-5	3.125	3.125000uM	DHFR	others	-2.51463	-3.00129	#808080	0.2	0.5	screen6	tb_screen6
kabx2:BRD-K58069855-001-01-5:6.250000uM	BRD-K58069855	BRD-K58069855-001-01-5	6.25	6.250000uM	DHFR	others	0.274876	-3.42707	#808080	0.2	0.5	screen4wk_screen5wk_tbda1_kabx2	kabx2
screen6:BRD-K58069855-001-01-5:6.250000uM	BRD-K58069855	BRD-K58069855-001-01-5	6.25	6.250000uM	DHFR	others	-2.77862	-2.89277	#808080	0.2	0.5	screen6	tb_screen6
screen_bi2_kabxlow:BRD-K65278948-004-01-6:0.006104uM	BRD-K65278948	BRD-K65278948-004-01-6	0.00610352	0.006104uM	DHFR	others	1.48415	-2.03913	#808080	0.2	0.5	screen_bi2_kabxlow	kabxlow
screen_bi2_kabxlow:BRD-K65278948-004-01-6:0.012207uM	BRD-K65278948	BRD-K65278948-004-01-6	0.012207	0.012207uM	DHFR	others	2.36772	-0.65523	#808080	0.2	0.5	screen_bi2_kabxlow	kabxlow
screen_bi2_kabxlow:BRD-K65278948-004-01-6:0.024414uM	BRD-K65278948	BRD-K65278948-004-01-6	0.0244141	0.024414uM	DHFR	others	2.22927	-0.727085	#808080	0.2	0.5	screen_bi2_kabxlow	kabxlow
screen_bi2_kabxlow:BRD-K65278948-004-01-6:0.048828uM	BRD-K65278948	BRD-K65278948-004-01-6	0.0488281	0.048828uM	DHFR	others	2.17905	-0.712371	#808080	0.2	0.5	screen_bi2_kabxlow	kabxlow
kabx2:BRD-K65278948-001-01-2:0.097500uM	BRD-K65278948	BRD-K65278948-001-01-2	0.0975	0.097500uM	DHFR	others	1.04666	2.75996	#808080	0.2	0.5	screen4wk_screen5wk_tbda1_kabx2	kabx2
screen6:BRD-K65278948-001-01-2:0.097500uM	BRD-K65278948	BRD-K65278948-001-01-2	0.0975	0.097500uM	DHFR	others	3.11619	0.619528	#808080	0.2	0.5	screen6	tb_screen6
screen_bi2_kabxlow:BRD-K65278948-004-01-6:0.097656uM	BRD-K65278948	BRD-K65278948-004-01-6	0.0976562	0.097656uM	DHFR	others	2.23291	-0.73337	#808080	0.2	0.5	screen_bi2_kabxlow	kabxlow
screen_bi2_kabxlow:BRD-K65278948-004-01-6:0.195312uM	BRD-K65278948	BRD-K65278948-004-01-6	0.195312	0.195312uM	DHFR	others	2.34856	-0.584559	#808080	0.2	0.5	screen_bi2_kabxlow	kabxlow
kabx2:BRD-K65278948-001-01-2:0.195500uM	BRD-K65278948	BRD-K65278948-001-01-2	0.1955	0.195500uM	DHFR	others	1.05825	2.78579	#808080	0.2	0.5	screen4wk_screen5wk_tbda1_kabx2	kabx2
screen6:BRD-K65278948-001-01-2:0.195500uM	BRD-K65278948	BRD-K65278948-001-01-2	0.1955	0.195500uM	DHFR	others	1.07855	2.73936	#808080	0.2	0.5	screen6	tb_screen6
kabx2:BRD-K65278948-001-01-2:0.390500uM	BRD-K65278948	BRD-K65278948-001-01-2	0.3905	0.390500uM	DHFR	others	1.09964	2.8367	#808080	0.2	0.5	screen4wk_screen5wk_tbda1_kabx2	kabx2
screen6:BRD-K65278948-001-01-2:0.390500uM	BRD-K65278948	BRD-K65278948-001-01-2	0.3905	0.390500uM	DHFR	others	1.0943	2.82348	#808080	0.2	0.5	screen6	tb_screen6
screen_bi2_kabxlow:BRD-K65278948-004-01-6:0.390625uM	BRD-K65278948	BRD-K65278948-004-01-6	0.390625	0.390625uM	DHFR	others	1.44592	-0.121996	#808080	0.2	0.5	screen_bi2_kabxlow	kabxlow
kabx2:BRD-K65278948-001-01-2:0.781250uM	BRD-K65278948	BRD-K65278948-001-01-2	0.78125	0.781250uM	DHFR	others	1.07733	2.88014	#808080	0.2	0.5	screen4wk_screen5wk_tbda1_kabx2	kabx2
screen_bi2_kabxlow:BRD-K65278948-004-01-6:0.781250uM	BRD-K65278948	BRD-K65278948-004-01-6	0.78125	0.781250uM	DHFR	others	2.65009	0.0404825	#808080	0.2	0.5	screen_bi2_kabxlow	kabxlow
screen6:BRD-K65278948-001-01-2:0.781250uM	BRD-K65278948	BRD-K65278948-001-01-2	0.78125	0.781250uM	DHFR	others	1.08326	2.8276	#808080	0.2	0.5	screen6	tb_screen6
kabx2:BRD-K65278948-001-01-2:1.562500uM	BRD-K65278948	BRD-K65278948-001-01-2	1.5625	1.562500uM	DHFR	others	1.06854	3.02205	#808080	0.2	0.5	screen4wk_screen5wk_tbda1_kabx2	kabx2
screen_bi2_kabxlow:BRD-K65278948-004-01-6:1.562500uM	BRD-K65278948	BRD-K65278948-004-01-6	1.5625	1.562500uM	DHFR	others	2.85128	0.218096	#808080	0.2	0.5	screen_bi2_kabxlow	kabxlow
screen6:BRD-K65278948-001-01-2:1.562500uM	BRD-K65278948	BRD-K65278948-001-01-2	1.5625	1.562500uM	DHFR	others	1.07591	3.02849	#808080	0.2	0.5	screen6	tb_screen6
kabx2:BRD-K65278948-001-01-2:3.125000uM	BRD-K65278948	BRD-K65278948-001-01-2	3.125	3.125000uM	DHFR	others	0.971165	3.31769	#808080	0.2	0.5	screen4wk_screen5wk_tbda1_kabx2	kabx2
screen_bi2_kabxlow:BRD-K65278948-004-01-6:3.125000uM	BRD-K65278948	BRD-K65278948-004-01-6	3.125	3.125000uM	DHFR	others	2.88536	0.390164	#808080	0.2	0.5	screen_bi2_kabxlow	kabxlow
screen6:BRD-K65278948-001-01-2:3.125000uM	BRD-K65278948	BRD-K65278948-001-01-2	3.125	3.125000uM	DHFR	others	0.962475	3.28201	#808080	0.2	0.5	screen6	tb_screen6
kabx2:BRD-K65278948-001-01-2:6.250000uM	BRD-K65278948	BRD-K65278948-001-01-2	6.25	6.250000uM	DHFR	others	0.978052	3.33198	#808080	0.2	0.5	screen4wk_screen5wk_tbda1_kabx2	kabx2
screen6:BRD-K65278948-001-01-2:6.250000uM	BRD-K65278948	BRD-K65278948-001-01-2	6.25	6.250000uM	DHFR	others	0.931344	3.31574	#808080	0.2	0.5	screen6	tb_screen6
kabx2:BRD-K65278948-001-01-2:12.500000uM	BRD-K65278948	BRD-K65278948-001-01-2	12.5	12.500000uM	DHFR	others	0.961715	3.36921	#808080	0.2	0.5	screen4wk_screen5wk_tbda1_kabx2	kabx2
screen6:BRD-K65278948-001-01-2:12.500000uM	BRD-K65278948	BRD-K65278948-001-01-2	12.5	12.500000uM	DHFR	others	0.962464	3.35702	#808080	0.2	0.5	screen6	tb_screen6
kabx2:BRD-K65278948-001-01-2:25.000000uM	BRD-K65278948	BRD-K65278948-001-01-2	25	25.000000uM	DHFR	others	0.950842	3.34594	#808080	0.2	0.5	screen4wk_screen5wk_tbda1_kabx2	kabx2
screen6:BRD-K65278948-001-01-2:25.000000uM	BRD-K65278948	BRD-K65278948-001-01-2	25	25.000000uM	DHFR	others	0.950839	3.34122	#808080	0.2	0.5	screen6	tb_screen6
kabx2:BRD-K65278948-001-01-2:50.000000uM	BRD-K65278948	BRD-K65278948-001-01-2	50	50.000000uM	DHFR	others	0.932643	3.36348	#808080	0.2	0.5	screen4wk_screen5wk_tbda1_kabx2	kabx2
screen6:BRD-K65278948-001-01-2:50.000000uM	BRD-K65278948	BRD-K65278948-001-01-2	50	50.000000uM	DHFR	others	0.963314	3.33881	#808080	0.2	0.5	screen6	tb_screen6
kabx2:BRD-K74016539-001-01-0:0.097500uM	BRD-K74016539	BRD-K74016539-001-01-0	0.0975	0.097500uM	DHFR	others	-1.5391	-1.01978	#808080	0.2	0.5	screen4wk_screen5wk_tbda1_kabx2	kabx2
screen6:BRD-K74016539-001-01-0:0.097500uM	BRD-K74016539	BRD-K74016539-001-01-0	0.0975	0.097500uM	DHFR	others	0.742582	-1.01634	#808080	0.2	0.5	screen6	tb_screen6
kabx2:BRD-K74016539-001-01-0:0.195500uM	BRD-K74016539	BRD-K74016539-001-01-0	0.1955	0.195500uM	DHFR	others	-1.70193	-1.11828	#808080	0.2	0.5	screen4wk_screen5wk_tbda1_kabx2	kabx2
screen6:BRD-K74016539-001-01-0:0.195500uM	BRD-K74016539	BRD-K74016539-001-01-0	0.1955	0.195500uM	DHFR	others	0.67572	-0.923846	#808080	0.2	0.5	screen6	tb_screen6
kabx2:BRD-K74016539-001-01-0:0.390500uM	BRD-K74016539	BRD-K74016539-001-01-0	0.3905	0.390500uM	DHFR	others	-0.294379	0.227796	#808080	0.2	0.5	screen4wk_screen5wk_tbda1_kabx2	kabx2
screen6:BRD-K74016539-001-01-0:0.390500uM	BRD-K74016539	BRD-K74016539-001-01-0	0.3905	0.390500uM	DHFR	others	0.750814	-0.921004	#808080	0.2	0.5	screen6	tb_screen6
kabx2:BRD-K74016539-001-01-0:0.781250uM	BRD-K74016539	BRD-K74016539-001-01-0	0.78125	0.781250uM	DHFR	others	2.63685	-1.11605	#808080	0.2	0.5	screen4wk_screen5wk_tbda1_kabx2	kabx2
screen6:BRD-K74016539-001-01-0:0.781250uM	BRD-K74016539	BRD-K74016539-001-01-0	0.78125	0.781250uM	DHFR	others	0.783921	-0.832297	#808080	0.2	0.5	screen6	tb_screen6
kabx2:BRD-K74016539-001-01-0:1.562500uM	BRD-K74016539	BRD-K74016539-001-01-0	1.5625	1.562500uM	DHFR	others	2.6049	-0.784543	#808080	0.2	0.5	screen4wk_screen5wk_tbda1_kabx2	kabx2
screen6:BRD-K74016539-001-01-0:1.562500uM	BRD-K74016539	BRD-K74016539-001-01-0	1.5625	1.562500uM	DHFR	others	0.788634	-0.849453	#808080	0.2	0.5	screen6	tb_screen6
kabx2:BRD-K74016539-001-01-0:3.125000uM	BRD-K74016539	BRD-K74016539-001-01-0	3.125	3.125000uM	DHFR	others	2.67246	-1.18272	#808080	0.2	0.5	screen4wk_screen5wk_tbda1_kabx2	kabx2
screen6:BRD-K74016539-001-01-0:3.125000uM	BRD-K74016539	BRD-K74016539-001-01-0	3.125	3.125000uM	DHFR	others	0.744449	-0.719619	#808080	0.2	0.5	screen6	tb_screen6
kabx2:BRD-K74016539-001-01-0:6.250000uM	BRD-K74016539	BRD-K74016539-001-01-0	6.25	6.250000uM	DHFR	others	3.02972	-1.40395	#808080	0.2	0.5	screen4wk_screen5wk_tbda1_kabx2	kabx2
screen6:BRD-K74016539-001-01-0:6.250000uM	BRD-K74016539	BRD-K74016539-001-01-0	6.25	6.250000uM	DHFR	others	0.808659	-0.641365	#808080	0.2	0.5	screen6	tb_screen6
kabx2:BRD-K74016539-001-01-0:12.500000uM	BRD-K74016539	BRD-K74016539-001-01-0	12.5	12.500000uM	DHFR	others	3.13731	-1.44307	#808080	0.2	0.5	screen4wk_screen5wk_tbda1_kabx2	kabx2
screen6:BRD-K74016539-001-01-0:12.500000uM	BRD-K74016539	BRD-K74016539-001-01-0	12.5	12.500000uM	DHFR	others	0.873697	2.45961	#808080	0.2	0.5	screen6	tb_screen6
kabx2:BRD-K74016539-001-01-0:25.000000uM	BRD-K74016539	BRD-K74016539-001-01-0	25	25.000000uM	DHFR	others	3.24459	-1.47076	#808080	0.2	0.5	screen4wk_screen5wk_tbda1_kabx2	kabx2
screen6:BRD-K74016539-001-01-0:25.000000uM	BRD-K74016539	BRD-K74016539-001-01-0	25	25.000000uM	DHFR	others	-3.81926	0.99114	#808080	0.2	0.5	screen6	tb_screen6
kabx2:BRD-K74016539-001-01-0:50.000000uM	BRD-K74016539	BRD-K74016539-001-01-0	50	50.000000uM	DHFR	others	1.41145	2.62211	#808080	0.2	0.5	screen4wk_screen5wk_tbda1_kabx2	kabx2
screen6:BRD-K74016539-001-01-0:50.000000uM	BRD-K74016539	BRD-K74016539-001-01-0	50	50.000000uM	DHFR	others	-4.19276	1.30617	#808080	0.2	0.5	screen6	tb_screen6
kabx2:BRD-K80267133-001-21-9:0.097500uM	BRD-K80267133	BRD-K80267133-001-21-9	0.0975	0.097500uM	DHFR	others	1.19253	2.92098	#808080	0.2	0.5	screen4wk_screen5wk_tbda1_kabx2	kabx2
screen6:BRD-K80267133-001-21-9:0.097500uM	BRD-K80267133	BRD-K80267133-001-21-9	0.0975	0.097500uM	DHFR	others	-3.89376	-1.93108	#808080	0.2	0.5	screen6	tb_screen6
screen5_wk:BRD-K80267133-001-21-9:0.097656uM	BRD-K80267133	BRD-K80267133-001-21-9	0.0976562	0.097656uM	DHFR	others	1.13907	3.00672	#808080	0.2	0.5	screen5_wk	screen5_wk
screen5_wk:BRD-K80267133-001-21-9:0.195312uM	BRD-K80267133	BRD-K80267133-001-21-9	0.195312	0.195312uM	DHFR	others	1.07142	3.09804	#808080	0.2	0.5	screen5_wk	screen5_wk
kabx2:BRD-K80267133-001-21-9:0.195500uM	BRD-K80267133	BRD-K80267133-001-21-9	0.1955	0.195500uM	DHFR	others	1.13216	3.01185	#808080	0.2	0.5	screen4wk_screen5wk_tbda1_kabx2	kabx2
screen6:BRD-K80267133-001-21-9:0.195500uM	BRD-K80267133	BRD-K80267133-001-21-9	0.1955	0.195500uM	DHFR	others	-3.89173	-1.644	#808080	0.2	0.5	screen6	tb_screen6
kabx2:BRD-K80267133-001-21-9:0.390500uM	BRD-K80267133	BRD-K80267133-001-21-9	0.3905	0.390500uM	DHFR	others	1.04353	3.16086	#808080	0.2	0.5	screen4wk_screen5wk_tbda1_kabx2	kabx2
screen6:BRD-K80267133-001-21-9:0.390500uM	BRD-K80267133	BRD-K80267133-001-21-9	0.3905	0.390500uM	DHFR	others	-3.88928	-1.25321	#808080	0.2	0.5	screen6	tb_screen6
screen5_wk:BRD-K80267133-001-21-9:0.390625uM	BRD-K80267133	BRD-K80267133-001-21-9	0.390625	0.390625uM	DHFR	others	0.90661	3.31515	#808080	0.2	0.5	screen5_wk	screen5_wk
kabx2:BRD-K80267133-001-21-9:0.781250uM	BRD-K80267133	BRD-K80267133-001-21-9	0.78125	0.781250uM	DHFR	others	1.00134	3.30257	#808080	0.2	0.5	screen4wk_screen5wk_tbda1_kabx2	kabx2
screen5_wk:BRD-K80267133-001-21-9:0.781250uM	BRD-K80267133	BRD-K80267133-001-21-9	0.78125	0.781250uM	DHFR	others	0.785821	3.37431	#808080	0.2	0.5	screen5_wk	screen5_wk
screen6:BRD-K80267133-001-21-9:0.781250uM	BRD-K80267133	BRD-K80267133-001-21-9	0.78125	0.781250uM	DHFR	others	-3.87583	-1.15656	#808080	0.2	0.5	screen6	tb_screen6
kabx2:BRD-K80267133-001-21-9:1.562500uM	BRD-K80267133	BRD-K80267133-001-21-9	1.5625	1.562500uM	DHFR	others	0.839861	3.50891	#808080	0.2	0.5	screen4wk_screen5wk_tbda1_kabx2	kabx2
screen5_wk:BRD-K80267133-001-21-9:1.562500uM	BRD-K80267133	BRD-K80267133-001-21-9	1.5625	1.562500uM	DHFR	others	0.642984	3.4423	#808080	0.2	0.5	screen5_wk	screen5_wk
screen6:BRD-K80267133-001-21-9:1.562500uM	BRD-K80267133	BRD-K80267133-001-21-9	1.5625	1.562500uM	DHFR	others	1.14658	2.93607	#808080	0.2	0.5	screen6	tb_screen6
kabx2:BRD-K80267133-001-21-9:3.125000uM	BRD-K80267133	BRD-K80267133-001-21-9	3.125	3.125000uM	DHFR	others	0.879046	3.448	#808080	0.2	0.5	screen4wk_screen5wk_tbda1_kabx2	kabx2
screen5_wk:BRD-K80267133-001-21-9:3.125000uM	BRD-K80267133	BRD-K80267133-001-21-9	3.125	3.125000uM	DHFR	others	0.623024	3.44112	#808080	0.2	0.5	screen5_wk	screen5_wk
screen6:BRD-K80267133-001-21-9:3.125000uM	BRD-K80267133	BRD-K80267133-001-21-9	3.125	3.125000uM	DHFR	others	1.10946	3.14382	#808080	0.2	0.5	screen6	tb_screen6
kabx2:BRD-K80267133-001-21-9:6.250000uM	BRD-K80267133	BRD-K80267133-001-21-9	6.25	6.250000uM	DHFR	others	0.854747	3.48001	#808080	0.2	0.5	screen4wk_screen5wk_tbda1_kabx2	kabx2
screen5_wk:BRD-K80267133-001-21-9:6.250000uM	BRD-K80267133	BRD-K80267133-001-21-9	6.25	6.250000uM	DHFR	others	0.653465	3.38936	#808080	0.2	0.5	screen5_wk	screen5_wk
screen6:BRD-K80267133-001-21-9:6.250000uM	BRD-K80267133	BRD-K80267133-001-21-9	6.25	6.250000uM	DHFR	others	-1.15886	4.84473	#808080	0.2	0.5	screen6	tb_screen6
kabx2:BRD-K80267133-001-21-9:12.500000uM	BRD-K80267133	BRD-K80267133-001-21-9	12.5	12.500000uM	DHFR	others	0.79847	3.49848	#808080	0.2	0.5	screen4wk_screen5wk_tbda1_kabx2	kabx2
screen5_wk:BRD-K80267133-001-21-9:12.500000uM	BRD-K80267133	BRD-K80267133-001-21-9	12.5	12.500000uM	DHFR	others	0.624845	3.3818	#808080	0.2	0.5	screen5_wk	screen5_wk
screen6:BRD-K80267133-001-21-9:12.500000uM	BRD-K80267133	BRD-K80267133-001-21-9	12.5	12.500000uM	DHFR	others	-1.51873	4.66038	#808080	0.2	0.5	screen6	tb_screen6
kabx2:BRD-K80267133-001-21-9:25.000000uM	BRD-K80267133	BRD-K80267133-001-21-9	25	25.000000uM	DHFR	others	0.90794	3.38348	#808080	0.2	0.5	screen4wk_screen5wk_tbda1_kabx2	kabx2
screen6:BRD-K80267133-001-21-9:25.000000uM	BRD-K80267133	BRD-K80267133-001-21-9	25	25.000000uM	DHFR	others	-1.8681	4.41518	#808080	0.2	0.5	screen6	tb_screen6
kabx2:BRD-K80267133-001-21-9:50.000000uM	BRD-K80267133	BRD-K80267133-001-21-9	50	50.000000uM	DHFR	others	0.898435	3.37146	#808080	0.2	0.5	screen4wk_screen5wk_tbda1_kabx2	kabx2
screen6:BRD-K80267133-001-21-9:50.000000uM	BRD-K80267133	BRD-K80267133-001-21-9	50	50.000000uM	DHFR	others	-2.13999	4.44405	#808080	0.2	0.5	screen6	tb_screen6
kabx2:BRD-K88429204-001-39-3:0.097500uM	BRD-K88429204	BRD-K88429204-001-39-3	0.0975	0.097500uM	DHFR	others	-0.834773	-1.08116	#808080	0.2	0.5	screen4wk_screen5wk_tbda1_kabx2	kabx2
screen6:BRD-K88429204-001-39-3:0.097500uM	BRD-K88429204	BRD-K88429204-001-39-3	0.0975	0.097500uM	DHFR	others	1.23235	-2.07791	#808080	0.2	0.5	screen6	tb_screen6
kabx2:BRD-K88429204-001-39-3:0.195500uM	BRD-K88429204	BRD-K88429204-001-39-3	0.1955	0.195500uM	DHFR	others	-0.579572	-1.07121	#808080	0.2	0.5	screen4wk_screen5wk_tbda1_kabx2	kabx2
screen6:BRD-K88429204-001-39-3:0.195500uM	BRD-K88429204	BRD-K88429204-001-39-3	0.1955	0.195500uM	DHFR	others	-0.118416	-3.2528	#808080	0.2	0.5	screen6	tb_screen6
kabx2:BRD-K88429204-001-39-3:0.390500uM	BRD-K88429204	BRD-K88429204-001-39-3	0.3905	0.390500uM	DHFR	others	1.16027	-0.471779	#808080	0.2	0.5	screen4wk_screen5wk_tbda1_kabx2	kabx2
screen6:BRD-K88429204-001-39-3:0.390500uM	BRD-K88429204	BRD-K88429204-001-39-3	0.3905	0.390500uM	DHFR	others	0.106116	-3.22955	#808080	0.2	0.5	screen6	tb_screen6
kabx2:BRD-K88429204-001-39-3:0.781250uM	BRD-K88429204	BRD-K88429204-001-39-3	0.78125	0.781250uM	DHFR	others	2.27053	-0.200168	#808080	0.2	0.5	screen4wk_screen5wk_tbda1_kabx2	kabx2
screen6:BRD-K88429204-001-39-3:0.781250uM	BRD-K88429204	BRD-K88429204-001-39-3	0.78125	0.781250uM	DHFR	others	-0.656354	-3.17515	#808080	0.2	0.5	screen6	tb_screen6
kabx2:BRD-K88429204-001-39-3:1.562500uM	BRD-K88429204	BRD-K88429204-001-39-3	1.5625	1.562500uM	DHFR	others	2.37043	-0.477312	#808080	0.2	0.5	screen4wk_screen5wk_tbda1_kabx2	kabx2
screen6:BRD-K88429204-001-39-3:1.562500uM	BRD-K88429204	BRD-K88429204-001-39-3	1.5625	1.562500uM	DHFR	others	0.117539	-3.30469	#808080	0.2	0.5	screen6	tb_screen6
kabx2:BRD-K88429204-001-39-3:3.125000uM	BRD-K88429204	BRD-K88429204-001-39-3	3.125	3.125000uM	DHFR	others	2.45237	-0.455818	#808080	0.2	0.5	screen4wk_screen5wk_tbda1_kabx2	kabx2
screen6:BRD-K88429204-001-39-3:3.125000uM	BRD-K88429204	BRD-K88429204-001-39-3	3.125	3.125000uM	DHFR	others	-0.0428251	-3.18161	#808080	0.2	0.5	screen6	tb_screen6
kabx2:BRD-K88429204-001-39-3:6.250000uM	BRD-K88429204	BRD-K88429204-001-39-3	6.25	6.250000uM	DHFR	others	2.23431	-0.544007	#808080	0.2	0.5	screen4wk_screen5wk_tbda1_kabx2	kabx2
screen6:BRD-K88429204-001-39-3:6.250000uM	BRD-K88429204	BRD-K88429204-001-39-3	6.25	6.250000uM	DHFR	others	-0.0685551	-3.06715	#808080	0.2	0.5	screen6	tb_screen6
kabx2:BRD-K88429204-001-39-3:12.500000uM	BRD-K88429204	BRD-K88429204-001-39-3	12.5	12.500000uM	DHFR	others	2.55551	-0.640528	#808080	0.2	0.5	screen4wk_screen5wk_tbda1_kabx2	kabx2
screen6:BRD-K88429204-001-39-3:12.500000uM	BRD-K88429204	BRD-K88429204-001-39-3	12.5	12.500000uM	DHFR	others	-0.630562	-3.29314	#808080	0.2	0.5	screen6	tb_screen6
kabx2:BRD-K88429204-001-39-3:25.000000uM	BRD-K88429204	BRD-K88429204-001-39-3	25	25.000000uM	DHFR	others	-2.67722	0.522719	#808080	0.2	0.5	screen4wk_screen5wk_tbda1_kabx2	kabx2
screen6:BRD-K88429204-001-39-3:25.000000uM	BRD-K88429204	BRD-K88429204-001-39-3	25	25.000000uM	DHFR	others	1.07459	2.78302	#808080	0.2	0.5	screen6	tb_screen6
kabx2:BRD-K88429204-001-39-3:50.000000uM	BRD-K88429204	BRD-K88429204-001-39-3	50	50.000000uM	DHFR	others	0.903237	2.71401	#808080	0.2	0.5	screen4wk_screen5wk_tbda1_kabx2	kabx2
screen6:BRD-K88429204-001-39-3:50.000000uM	BRD-K88429204	BRD-K88429204-001-39-3	50	50.000000uM	DHFR	others	1.11184	2.83007	#808080	0.2	0.5	screen6	tb_screen6
kabx2:BRD-A74914197-001-04-5:0.097500uM	BRD-A74914197	BRD-A74914197-001-04-5	0.0975	0.097500uM	DHFR|ThyAX	others	-3.1088	-0.695852	#808080	0.2	0.5	screen4wk_screen5wk_tbda1_kabx2	kabx2
screen6:BRD-A74914197-001-04-5:0.097500uM	BRD-A74914197	BRD-A74914197-001-04-5	0.0975	0.097500uM	DHFR|ThyAX	others	0.0146488	-3.51126	#808080	0.2	0.5	screen6	tb_screen6
kabx2:BRD-A74914197-001-04-5:0.195500uM	BRD-A74914197	BRD-A74914197-001-04-5	0.1955	0.195500uM	DHFR|ThyAX	others	0.445379	1.01709	#808080	0.2	0.5	screen4wk_screen5wk_tbda1_kabx2	kabx2
screen6:BRD-A74914197-001-04-5:0.195500uM	BRD-A74914197	BRD-A74914197-001-04-5	0.1955	0.195500uM	DHFR|ThyAX	others	-0.243564	-3.55906	#808080	0.2	0.5	screen6	tb_screen6
kabx2:BRD-A74914197-001-04-5:0.390500uM	BRD-A74914197	BRD-A74914197-001-04-5	0.3905	0.390500uM	DHFR|ThyAX	others	0.387905	1.04779	#808080	0.2	0.5	screen4wk_screen5wk_tbda1_kabx2	kabx2
screen6:BRD-A74914197-001-04-5:0.390500uM	BRD-A74914197	BRD-A74914197-001-04-5	0.3905	0.390500uM	DHFR|ThyAX	others	-0.587562	-2.39628	#808080	0.2	0.5	screen6	tb_screen6
kabx2:BRD-A74914197-001-04-5:0.781250uM	BRD-A74914197	BRD-A74914197-001-04-5	0.78125	0.781250uM	DHFR|ThyAX	others	0.467947	1.0202	#808080	0.2	0.5	screen4wk_screen5wk_tbda1_kabx2	kabx2
screen6:BRD-A74914197-001-04-5:0.781250uM	BRD-A74914197	BRD-A74914197-001-04-5	0.78125	0.781250uM	DHFR|ThyAX	others	0.112983	-3.03572	#808080	0.2	0.5	screen6	tb_screen6
kabx2:BRD-A74914197-001-04-5:1.562500uM	BRD-A74914197	BRD-A74914197-001-04-5	1.5625	1.562500uM	DHFR|ThyAX	others	0.372005	1.01946	#808080	0.2	0.5	screen4wk_screen5wk_tbda1_kabx2	kabx2
screen6:BRD-A74914197-001-04-5:1.562500uM	BRD-A74914197	BRD-A74914197-001-04-5	1.5625	1.562500uM	DHFR|ThyAX	others	-1.91813	-2.58749	#808080	0.2	0.5	screen6	tb_screen6
kabx2:BRD-A74914197-001-04-5:3.125000uM	BRD-A74914197	BRD-A74914197-001-04-5	3.125	3.125000uM	DHFR|ThyAX	others	0.464563	0.980418	#808080	0.2	0.5	screen4wk_screen5wk_tbda1_kabx2	kabx2
screen6:BRD-A74914197-001-04-5:3.125000uM	BRD-A74914197	BRD-A74914197-001-04-5	3.125	3.125000uM	DHFR|ThyAX	others	-2.65931	-3.09452	#808080	0.2	0.5	screen6	tb_screen6
kabx2:BRD-A74914197-001-04-5:6.250000uM	BRD-A74914197	BRD-A74914197-001-04-5	6.25	6.250000uM	DHFR|ThyAX	others	0.366939	1.03882	#808080	0.2	0.5	screen4wk_screen5wk_tbda1_kabx2	kabx2
screen6:BRD-A74914197-001-04-5:6.250000uM	BRD-A74914197	BRD-A74914197-001-04-5	6.25	6.250000uM	DHFR|ThyAX	others	-0.0457315	-3.36528	#808080	0.2	0.5	screen6	tb_screen6
kabx2:BRD-A74914197-001-04-5:12.500000uM	BRD-A74914197	BRD-A74914197-001-04-5	12.5	12.500000uM	DHFR|ThyAX	others	0.303058	0.984022	#808080	0.2	0.5	screen4wk_screen5wk_tbda1_kabx2	kabx2
screen6:BRD-A74914197-001-04-5:12.500000uM	BRD-A74914197	BRD-A74914197-001-04-5	12.5	12.500000uM	DHFR|ThyAX	others	1.11578	-1.62256	#808080	0.2	0.5	screen6	tb_screen6
[truncated: 7,428 more rows]

## Sheet: Fig. 2d
analysis_method	high_confidence_pcl_confidence_score_threshold	Compound ID (pert_id)	PubChem CID	Compound name	Structural class	Annotated MOA citations	Strength of Evidence for Annotated MOA - Categories/Notes	Strength of Evidence for Annotated MOA - Group	SMILES	Annotated MOA	LOOCV PCL confidence score	LOOCV PCL-based MOA assignment	Concordant/discordant, MOA assignment	Piechart group label	LOOCV PCL-based MOA prediction, top	Concordant/discordant, top	LOOCV PCL-based MOA prediction is at high-confidence threshold	Compound from multi-compound, validatable MOA	Minimum strain GR at highest tested dose	Compound was active	Compound was well-represented in KABX (in multi-compound PCL in full results)	Compound category	Reference compounds matched to in PCL-based MOA prediction, top	LOOCV PCL-based MOA predictions, all with highest confidence
PCL analysis	1	BRD-A15637061	90727668|54681908	Sarecycline	tetracycline	https://www.drugbank.ca/drugs/DB12035|https://doi.org/10.1093/nar/gkad103	narrow spectrum antibiotic, tetracycline derivative; cryo-EM (C. acnes and T. thermophilus 70S ribosome) and biochemical (C. acnes and E. coli)	Moderate	CON(C)Cc1ccc(O)c2C(=O)C3[C@H](C[C@H]4[C@H](N(C)C)C(=O)C(C(N)=O)C(=O)[C@@]4(O)C3=O)Cc12	30S ribosome	1	30S ribosome	concordant	Correct MOA assiigned	30S ribosome	concordant	yes	yes	0.0364	yes	yes	compound active and well-represented in KABX	BRD-A34145622|BRD-A69651145|BRD-A22740840|BRD-A25492003|BRD-K01666773|BRD-M68646745|BRD-A49035384|BRD-A50987946	30S ribosome
PCL analysis	1	BRD-A22740840	57004235|54675779	Oxytetracycline|Terramycin	tetracycline	https://www.drugbank.ca/drugs/DB00595|https://doi.org/10.1111/j.1749-6632.1950.tb42164.x|https://doi.org/10.1074/jbc.M111.302588	broad-spectrum antibiotic, tetracycline derivative; biochemical (E. coli) and genetic (E. coli)	Strong	CN(C)[C@H]1[C@@H]2[C@@H](O)[C@H]3C(C(=O)c4c(O)cccc4[C@@]3(C)O)C(=O)[C@]2(O)C(=O)C(C(N)=O)C1=O	30S ribosome	1	30S ribosome	concordant	Correct MOA assiigned	30S ribosome	concordant	yes	yes	0.169	yes	yes	compound active and well-represented in KABX	BRD-A34145622|BRD-K01666773|BRD-A25492003|BRD-A49035384|BRD-M68646745|BRD-A15637061|BRD-A50987946|BRD-A69651145|BRD-A54142827	30S ribosome|TopA|GyrAB|DHPS|Fum
PCL analysis	1	BRD-A25492003	57222566|54675777	Chlortetracycline|Aureomycin	tetracycline	https://www.drugbank.ca/drugs/DB09093|10.1164/artpd.1955.72.3.367|https://doi.org/10.1074/jbc.M111.302588	broad-spectrum antibiotic, tetracycline derivative; co-crystal (E. coli TetR) and biochemical (E. coli and B. subtilis cell-free translation) and biophysical (E. coli 30S ribosome single protein omission reconstitution experiments)	Strong	CN(C)[C@H]1[C@@H]2C[C@H]3C(C(=O)c4c(O)ccc(Cl)c4[C@@]3(C)O)C(=O)[C@]2(O)C(=O)C(C(N)=O)C1=O	30S ribosome	1	30S ribosome	concordant	Correct MOA assiigned	30S ribosome	concordant	yes	yes	0.0366	yes	yes	compound active and well-represented in KABX	BRD-M68646745|BRD-A15637061|BRD-A22740840|BRD-A69651145|BRD-A34145622|BRD-A50987946|BRD-K01666773	30S ribosome|InhA
PCL analysis	1	BRD-A34145622	10050129|54680690	Demeclocycline|Ledermycin	tetracycline	https://www.drugbank.ca/drugs/DB00618|https://doi.org/10.1016/j.tube.2010.09.002|https://doi.org/10.1074/jbc.M111.302588|https://doi.org/10.1016/j.tube.2023.102336	broad-spectrum antibiotic, tetracycline derivative; biochemical (E. coli) and molecular modeling (E. coli)	Strong	CN(C)[C@H]1[C@@H]2C[C@@H]3[C@H](O)c4c(Cl)ccc(O)c4C(=O)C3C(=O)[C@]2(O)C(=O)C(C(N)=O)C1=O	30S ribosome	1	30S ribosome	concordant	Correct MOA assiigned	30S ribosome	concordant	yes	yes	0.0122	yes	yes	compound active and well-represented in KABX	BRD-A69651145|BRD-M68646745|BRD-A54142827|BRD-A50987946|BRD-K01666773|BRD-A25492003|BRD-A49035384|BRD-A15637061|BRD-A22740840	30S ribosome|50S ribosome
PCL analysis	1	BRD-A49035384	44246715|54675785	Methacycline|Rondomycin	tetracycline	https://www.drugbank.ca/drugs/DB00931|https://doi.org/10.1074/jbc.M111.302588|https://doi.org/10.1016/j.tube.2023.102336	broad-spectrum antibiotic, tetracycline derivative; biochemical/genetic (enteric bacteria)	Strong	CN(C)[C@H]1[C@@H]2[C@@H](O)[C@H]3C(C(=O)c4c(O)cccc4C3=C)C(=O)[C@]2(O)C(=O)C(C(N)=O)C1=O	30S ribosome	1	30S ribosome	concordant	Correct MOA assiigned	30S ribosome	concordant	yes	yes	4.24e-09	yes	yes	compound active and well-represented in KABX	BRD-K01666773|BRD-A25492003|BRD-A50987946|BRD-A15637061|BRD-A69651145|BRD-M68646745|BRD-A54142827	30S ribosome
PCL analysis	1	BRD-A50987946	91494761|54726192	Eravacycline	fluorocycline	https://www.drugbank.ca/drugs/DB12329|https://doi.org/10.1111/j.1749-6632.2011.06323.x|https://doi.org/10.1007/s40265-016-0545-8|https://doi.org/10.1128/mBio.01031-21|https://doi.org/10.1038/s41594-023-01047-y	broad-spectrum antibiotic, tetracycline derivative; cryo-EM (A. baumannii and E.coli 30S ribosome) and biochemical (E. coli)	Strong	CN(C)[C@H]1[C@@H]2C[C@@H]3Cc4c(F)cc(NC(=O)CN5CCCC5)c(O)c4C(=O)C3C(=O)[C@]2(O)C(=O)C(C(N)=O)C1=O	30S ribosome	1	30S ribosome	concordant	Correct MOA assiigned	30S ribosome	concordant	yes	yes	-0.0351	yes	yes	compound active and well-represented in KABX	BRD-A69651145|BRD-A34145622|BRD-K01666773|BRD-A25492003|BRD-A15637061|BRD-M68646745|BRD-A54142827	30S ribosome|RpoB|50S ribosome
PCL analysis	1	BRD-A54142827	24748044|54675758	Anhydrotetracycline	tetracycline	https://doi.org/10.1093/nar/gni013|https://doi.org/10.1093/nar/gkp015	inducer in tetracycline-controlled gene expression systems, tetracycline derivative; inhibition mechanism inferred from tetracycline	Moderate	CN(C)[C@H]1[C@@H]2Cc3c(C)c4cccc(O)c4c(O)c3C(=O)[C@]2(O)C(=O)C(C(N)=O)C1=O	30S ribosome	1	30S ribosome	concordant	Correct MOA assiigned	30S ribosome	concordant	yes	yes	0.0288	yes	yes	compound active and well-represented in KABX	BRD-A49035384|BRD-A34145622|BRD-K01666773|BRD-A25492003|BRD-A50987946|BRD-A22740840	30S ribosome
PCL analysis	1	BRD-A69651145	54575046|54675783	Minocycline	tetracycline	https://www.drugbank.ca/drugs/DB01017|https://doi.org/10.1016/j.ijantimicag.2017.02.008|https://doi.org/10.1093/infdis/jiy587	broad-spectrum antibiotic, tetracycline derivative; co-crystal (E. coli TetR), biochemical/genetic (E. coli and enteric bacteria) and inferred from tetracycline	Moderate	CN(C)[C@H]1[C@@H]2C[C@@H]3Cc4c(ccc(O)c4C(=O)C3C(=O)[C@]2(O)C(=O)C(C(N)=O)C1=O)N(C)C	30S ribosome	1	30S ribosome	concordant	Correct MOA assiigned	30S ribosome	concordant	yes	yes	-0.00182	yes	yes	compound active and well-represented in KABX	BRD-A50987946|BRD-M68646745|BRD-K01666773|BRD-A25492003|BRD-A15637061|BRD-A34145622|BRD-A54142827	30S ribosome|GyrAB
PCL analysis	1	BRD-K01666773	57222566|54675777	Sigma-MFCD00864876|Chlortetracycline|Aureomycin	tetracycline	https://www.drugbank.ca/drugs/DB09093|10.1164/artpd.1955.72.3.367|https://doi.org/10.1074/jbc.M111.302588	broad-spectrum antibiotic, tetracycline derivative; co-crystal (E. coli TetR) and biochemical (E. coli and B. subtilis cell-free translation) and biophysical (E. coli 30S ribosome single protein omission reconstitution experiments)	Strong	CN(C)[C@H]1[C@@H]2C[C@H]3C(C(=O)c4c(O)ccc(Cl)c4[C@@]3(C)O)C(=O)[C@]2(O)C(=O)C(C(N)=O)C1=O	30S ribosome	1	30S ribosome	concordant	Correct MOA assiigned	30S ribosome	concordant	yes	yes	0.0727	yes	yes	compound active and well-represented in KABX	BRD-A34145622|BRD-M68646745|BRD-A25492003|BRD-A49035384|BRD-A22740840|BRD-A54142827|BRD-A69651145	30S ribosome
PCL analysis	1	BRD-K71772032	36119	Sisomicin	aminoglycoside	https://www.drugbank.ca/drugs/DB12604|https://doi.org/10.1073/pnas.1105379108|https://doi.org/10.1021/bi3004473|https://doi.org/10.1002/cbic.201300359|https://doi.org/10.1021/acsinfecdis.5b00036	antibiotic; co-crystal (T. thermophilus 30S ribosome) and biochemical (S. aureus); co-crystal (M. smeg Eis)	Strong	CN[C@@H]1[C@@H](O)[C@@H](O[C@H]2[C@H](N)C[C@H](N)[C@@H](O[C@H]3OC(CN)=CC[C@H]3N)[C@@H]2O)OC[C@]1(C)O	30S ribosome	1	30S ribosome	concordant	Correct MOA assiigned	30S ribosome	concordant	yes	yes	0.131	yes	yes	compound active and well-represented in KABX	BRD-A50987946|BRD-K88043978	30S ribosome|purine metabolism|GyrAB
PCL analysis	1	BRD-K74759733	3037209	Isepamicin	aminoglycoside	https://go.drugbank.com/drugs/DB13540|https://doi.org/10.1128/aac.41.3.607	broad-spectrum antibiotic, gentamicin and amikacin derivative; inferred from analog similarity to amikacin but analog-specific mechanistic evidence not extensively published in Mtb or other bacteria	Moderate	CN[C@@H]1[C@@H](O)[C@@H](O[C@H]2[C@@H](C[C@H](N)[C@@H](O[C@H]3O[C@H](CN)[C@@H](O)[C@H](O)[C@H]3O)[C@@H]2O)NC(=O)[C@@H](O)CN)OC[C@]1(C)O	30S ribosome	1	30S ribosome	concordant	Correct MOA assiigned	30S ribosome	concordant	yes	yes	2.09e-12	yes	yes	compound active and well-represented in KABX	BRD-K40939496|BRD-K71772032|BRD-K00005140	30S ribosome|InhA|GyrAB
PCL analysis	1	BRD-M50166410	19649	Streptomycin	aminoglycoside	https://doi.org/10.1038/s41594-023-01047-y|https://www.drugbank.ca/drugs/DB01082|https://doi.org/10.1128/aac.38.2.228|https://doi.org/10.1128/aac.40.4.1024|https://doi.org/10.1128/aac.40.11.2452	second-line antitubercular; cryo-EM (E. coli 30S ribosome), co-crystal (T. thermophilus 30S ribosome), genetic (Mtb)	Strong	C[C@H]1[C@@]([C@H]([C@@H](O1)O[C@@H]2[C@H]([C@@H]([C@H]([C@@H]([C@H]2O)O)N=C(N)N)O)N=C(N)N)O[C@H]3[C@H]([C@@H]([C@H]([C@@H](O3)CO)O)O)NC)(C=O)O	30S ribosome	1	30S ribosome	concordant	Correct MOA assiigned	30S ribosome	concordant	yes	yes	-0.0205	yes	yes	compound active and well-represented in KABX	BRD-K74759733|BRD-K11905747	30S ribosome|FadD32
PCL analysis	1	BRD-K01825150	54686904|73707446	Tigecycline	tetracycline|glycylcycline	https://go.drugbank.com/drugs/DB00560|https://doi.org/10.1128/aac.03112-15	broad-spectrum antibiotic, tetracycline derivative; cryo-EM (human and yeast 80S ribosome, A. baumannii 30S ribosome) and co-crystal (E. coli TetR, E. coli 30S ribosome) and genetic (E. coli)	Strong	CN(C)[C@H]1[C@@H]2C[C@@H]3Cc4c(cc(NC(=O)CNC(C)(C)C)c(O)c4C(=O)C3C(=O)[C@]2(O)C(=O)C(C(N)=O)C1=O)N(C)C	30S ribosome	1	Alr	discordant	Incorrect	Alr	discordant	yes	yes	0.188	yes	yes	compound active and well-represented in KABX	BRD-K89211941	Alr
PCL analysis	1	BRD-K40939496	439318|71306482	Bekanamycin|Kanamycin B,(S)	aminoglycoside	https://go.drugbank.com/drugs/DB13673|https://doi.org/10.1111/j.1348-0421.1977.tb00294.x|https://doi.org/10.1074/jbc.M108810200|https://doi.org/10.1021/acs.biochem.5b00710	antibiotic; biochemical (E. coli) and biochemical (Mtb rRNA A-site RNA hairpins)	Strong	NC[C@H]1O[C@H](O[C@H]2[C@H](N)C[C@H](N)[C@@H](O[C@H]3O[C@H](CO)[C@@H](O)[C@H](N)[C@H]3O)[C@@H]2O)[C@H](N)[C@@H](O)[C@@H]1O	30S ribosome	1	InhA	discordant	Incorrect	InhA	discordant	yes	yes	-0.0656	yes	yes	compound active and well-represented in KABX	BRD-K60267961|BRD-K88568253|BRD-K38402943	InhA|clp protease / proteasome
PCL analysis	1	BRD-M29626677	441306|129010008	Netilmicin|Netilmicin sulfate	aminoglycoside	https://www.drugbank.ca/drugs/DB00955|https://doi.org/10.1073/pnas.1105379108|https://doi.org/10.1021/bi3004473|https://doi.org/10.1074/jbc.M108810200|https://doi.org/10.1002/cbic.201300359|https://doi.org/10.1021/acsinfecdis.5b00036|https://doi.org/10.4065/74.5.519	antibiotic, gentamicin and sisomycin derivative; biochemical (M. smeg), genetic (E. coli)	Strong	CCN[C@@H]1C[C@H](N)[C@@H](O[C@H]2OC(CN)=CC[C@H]2N)[C@H](O)[C@H]1O[C@H]1OC[C@](C)(O)[C@H](NC)[C@H]1O.CCN[C@@H]1C[C@H](N)[C@@H](O[C@H]2OC(CN)=CC[C@H]2N)[C@H](O)[C@H]1O[C@H]1OC[C@](C)(O)[C@H](NC)[C@H]1O	30S ribosome	1	PG transpeptidation and transport	discordant	Incorrect	PG transpeptidation and transport	discordant	yes	yes	-0.00533	yes	yes	compound active and well-represented in KABX	BRD-M30170555	PG transpeptidation and transport|MmpL3|InhA
PCL analysis	1	BRD-K00005140	3000502|3000503	Capreomycin	aminoglycoside|tuberactinomycin	https://doi.org/10.1038/s41594-023-01047-y|https://go.drugbank.com/drugs/DB00314|https://doi.org/10.1038/231301a0|https://doi.org/10.1093/jac/dks497|https://doi.org/10.1038/nsmb.1755|https://doi.org/10.1128/aac.49.2.571-577.2005	second-line antitubercular, viomycin derivative; cryo-EM (E. coli 30S ribosome and 50S ribosome interface) and co-crystal (T. thermophilus 30S ribosome and 50S ribosome interface) and genetics (Mtb tlyA) and biochemical (M. smeg)	Moderate	C[C@H]1C(=O)N[C@H](C(=O)N/C(=C/NC(=O)N)/C(=O)N[C@H](C(=O)NC[C@@H](C(=O)N1)N)[C@H]2CCN=C(N2)N)CNC(=O)C[C@H](CCCN)N.C1CN=C(N[C@H]1[C@H]2C(=O)NC[C@@H](C(=O)N[C@H](C(=O)N[C@H](C(=O)N/C(=C/NC(=O)N)/C(=O)N2)CNC(=O)C[C@H](CCCN)N)CO)N)N	30S ribosome	0.947368	uncertain		Uncertain	50S ribosome	discordant	no	yes	-0.0235	yes	yes	compound active and well-represented in KABX	BRD-K08111712|BRD-K11298197|BRD-A03433762	50S ribosome
PCL analysis	1	BRD-A70638330	90488914|56928061	Hygromycin B	aminoglycoside	https://doi.org/10.1038/s41594-023-01047-y|https://www.drugbank.ca/drugs/DB11520|https://doi.org/10.1099/13500872-140-1-133	broad-spectrum antibiotic and common mycobacterial resistance vector selection marker; cryo-EM (E. coli 30S ribosome) and co-crystal (E. coli 30S ribosome) and biochemical (E. coli) and genetic (E. coli)	Strong	CN[C@H]1C[C@@H](N)[C@H](O)C(O[C@@H]2O[C@H](CO)[C@H](O)[C@@H]3OC4(O[C@H]23)O[C@H]([C@@H](N)CO)[C@H](O)[C@@H](O)[C@H]4O)[C@@H]1O	30S ribosome	0.944444	uncertain		Uncertain	InhA	discordant	no	yes	-0.039	yes	no	compound not well-represented in KABX	BRD-K11943448|BRD-K20041728|BRD-K08753063	InhA
PCL analysis	1	BRD-K11905747	15541	Spectinomycin	aminocyclitol	https://doi.org/10.1038/s41594-023-01047-y|https://doi.org/10.1038/srep13985|https://www.drugbank.ca/drugs/DB00919|https://doi.org/10.1038/s41586-021-03713-x|https://doi.org/10.1021/cb700100n|https://doi.org/10.1038/nm.3458|https://doi.org/10.1021/acsinfecdis.1c00213	antibiotic; cryo-EM (E. coli 30S ribosome), co-crystal (E. coli 30S ribosome), genetic (E. coli)	Strong	CN[C@@H]1[C@H](O)[C@H](NC)[C@H]2O[C@]3(O)[C@@H](O[C@H](C)CC3=O)O[C@@H]2[C@H]1O	30S ribosome	0.826087	uncertain		Uncertain	GyrAB	discordant	no	yes	0.0326	yes	yes	compound active and well-represented in KABX	BRD-K78113049|BRD-K73923631|BRD-K45916615|BRD-A92341659|BRD-K55034111|BRD-A41450521|BRD-K49841478	GyrAB
PCL analysis	1	BRD-A17655518	3672	Ibuprofen	2-arylpropanoic acid	https://doi.org/10.1136/bmjopen-2013-002672|https://www.drugbank.ca/drugs/DB01050|https://doi.org/10.1093/jac/dkaa307|https://doi.org/10.1093/jac/dkl486|https://doi.org/10.1093/infdis/jit152|https://doi.org/10.1038/s42003-019-0530-3	non-steroidal anti-inflammatory drug; HT-SPOTi assay in Mtb followed by bioinformatic/computational prediction to InfB (based on protein homology to COX1 and COX2 in humans), other authors have suggested pleiotropic mechanism/membrane potential disruption; COX1 and COX2 cyclooxygenase inhibitors in humans; previously reported active in H37Rv	Weak	CC(C)Cc1ccc(cc1)C(C)C(O)=O	30S ribosome|InfB	1	GyrAB	discordant	Incorrect	GyrAB	discordant	yes	yes	0.0207	yes	yes	compound active and well-represented in KABX	BRD-K55034111	GyrAB|InhA
PCL analysis	1	BRD-A17411484	2581	Carprofen	2-arylpropanoic acid	https://doi.org/10.1136/bmjopen-2013-002672|https://www.drugbank.ca/drugs/DB00821|https://doi.org/10.1093/jac/dkaa307	non-steroidal anti-inflammatory drug; HT-SPOTi assay in Mtb followed by bioinformatic/computational prediction to InfB (based on protein homology to COX1 and COX2 in humans), other authors have suggested pleiotropic mechanism/membrane potential disruption; COX1 and COX2 cyclooxygenase inhibitors in humans; previously reported active in H37Rv	Weak	CC(C(O)=O)c1ccc2c(c1)[nH]c1ccc(Cl)cc21	30S ribosome|InfB	1	TopA	discordant	Incorrect	TopA	discordant	yes	yes	0.142	yes	yes	compound active and well-represented in KABX	BRD-K37890730	TopA
PCL analysis	1	BRD-K36007650	439530	Puromycin	aminonucleoside|aminoacyl‐tRNA analog	https://www.drugbank.ca/drugs/DB08437|https://doi.org/10.1038/sj.emboj.7601433|https://doi.org/10.1016/j.bcp.2006.03.006|https://doi.org/10.1016/j.csbj.2020.04.014|https://doi.org/10.1128/mbio.03469-22	antibiotic and antineoplastic agent; co-crystal (E. coli leucyl/phenylalanyl-tRNA-protein transferase) and genetic (Mtb Pth knockdown strain) and biochemical (Mtb peptidyl tRNA drop-off); previous reported activity in H37Rv	Moderate	COc1ccc(C[C@H](N)C(=O)N[C@@H]2[C@@H](CO)O[C@H]([C@@H]2O)n2cnc3c(ncnc23)N(C)C)cc1	30S ribosome|tRNA synthesis	1	membrane potential disruption and efflux	discordant	Incorrect	membrane potential disruption and efflux	discordant	yes	yes	3.22e-15	yes	no	compound not well-represented in KABX	BRD-K10995081|BRD-K19352500|BRD-K63675182|BRD-K89997465	membrane potential disruption and efflux|NADH dehydrogenase|CoaA and PyrG|pyrimidine metabolism|MshC
PCL analysis	1	BRD-A03433762	5128452|5282169	Midecamycin	macrolide	https://www.drugbank.ca/drugs/DB13456|https://doi.org/10.1074/jbc.M111.302588	broad-spectrum antibiotic; genetic (M. pneumonia) and docking, activity and mechanistic evidence not extensively studied in Mtb	Moderate	CCC(=O)OC1C(C)OC(CC1(C)O)OC1C(C)OC(OC2C(CC=O)CC(C)C(O)C=CC=CCC(C)OC(=O)CC(OC(=O)CC)C2OC)C(O)C1N(C)C	50S ribosome	1	50S ribosome	concordant	Correct MOA assiigned	50S ribosome	concordant	yes	yes	0.11	yes	yes	compound active and well-represented in KABX	BRD-K22938173|BRD-A19584055|BRD-K37753391|BRD-K32256160	50S ribosome
PCL analysis	1	BRD-A11805855	71306735|3002190	Telithromycin	macrolide|ketolide	https://www.drugbank.ca/drugs/DB00976|https://doi.org/10.1128/aac.49.4.1447-1454.2005|https://doi.org/10.1074/jbc.M505727200|https://doi.org/10.1128/aac.00474-11|https://doi.org/10.1038/s41467-021-23068-1	broad-spectrum antibiotic, erythromycin derivative; co-crystal (E. coli and T. thermophilus 70S ribosome and S. aureus and H. marismortui 50S ribosome); previously reported inactive in H37Rv	Strong	CCC1OC(=O)[C@H](C)C(=O)[C@H](C)[C@@H](O[C@@H]2OC(C)C[C@@H](C2O)N(C)C)C(C)(C[C@@H](C)C(=O)[C@H](C)[C@H]2N(CCCCn3cnc(c3)-c3cccnc3)C(=O)O[C@]12C)OC	50S ribosome	1	50S ribosome	concordant	Correct MOA assiigned	50S ribosome	concordant	yes	yes	0.021	yes	yes	compound active and well-represented in KABX	BRD-K32256160|BRD-K37753391	50S ribosome
PCL analysis	1	BRD-A19584055	6918462	Retapamulin|Altabax	pleuromutilin	https://doi.org/10.1038/s41594-023-01047-y|https://www.drugbank.ca/drugs/DB01256|https://doi.org/10.1074/jbc.M111.302588|https://doi.org/10.7554/eLife.73980|https://doi.org/10.1080/07391102.2023.2279699	antibiotic, pleuromutilin derivative; cryo-EM (E. coli 50S ribosome), co-crystal (D. radiodurans 50S ribosome), biochemical (E. coli), genetic (S. aureus) and genetic (Mtb whiB7 KO strain)	Strong	C[C@@H]1CC[C@@]23CCC(=O)[C@H]2[C@]1(C)[C@@H](C[C@@](C)(C=C)[C@@H](O)[C@@H]3C)OC(=O)CSC1C[C@@H]2CC[C@H](C1)N2C	50S ribosome	1	50S ribosome	concordant	Correct MOA assiigned	50S ribosome	concordant	yes	yes	-0.0655	yes	yes	compound active and well-represented in KABX	BRD-A11805855|BRD-K32256160|BRD-K36796419|BRD-K37753391	50S ribosome|DHPS
PCL analysis	1	BRD-A22164928	6419898|5289394	Spiramycin	macrolide	https://go.drugbank.com/drugs/DB06145	broad-spectrum antibiotic; co-crystal (H. marismortui 50S ribosome); previously reported inactive in H37Rv	Strong	CO[C@H]1[C@H](O)CC(=O)O[C@H](C)C\C=C\C=C\[C@H](OC2CCC(C(C)O2)N(C)C)[C@H](C)C[C@H](CC=O)[C@@H]1OC1OC(C)C(OC2CC(C)(O)C(O)C(C)O2)C(C1O)N(C)C	50S ribosome	1	50S ribosome	concordant	Correct MOA assiigned	50S ribosome	concordant	yes	yes	0.00946	yes	yes	compound active and well-represented in KABX	BRD-A03433762	50S ribosome
PCL analysis	1	BRD-A39183045	44348866|202225	Troleandomycin	macrolide	https://www.drugbank.ca/drugs/DB13179|https://doi.org/10.1128/aac.00817-09	broad-spectrum antibiotic, erythromycin derivative; co-crystal (H. marismortui 50S ribosome), biochemical/genetic (E. coli and D. radiodurans); previously reported inactive in H37Rv	Strong	COC1CC(O[C@H]2[C@H](C)[C@@H](OC3OC(C)CC(C3OC(C)=O)N(C)C)[C@@H](C)C[C@]3(CO3)C(=O)[C@H](C)[C@@H](OC(C)=O)[C@@H](C)[C@@H](C)OC(=O)[C@@H]2C)OC(C)C1OC(C)=O	50S ribosome	1	50S ribosome	concordant	Correct MOA assiigned	50S ribosome	concordant	yes	yes	0.154	yes	yes	compound active and well-represented in KABX	BRD-K79711234|BRD-K11298197|BRD-K08111712|BRD-K78355918|BRD-A03433762	50S ribosome|menaquinone synthesis
PCL analysis	1	BRD-A43748923	15922406|9886081	Pleuromutilin|Drosophilin B	pleuromutilin	https://doi.org/10.1039/C1SC00116G|https://doi.org/10.3390/ph3071988|https://doi.org/10.1074/jbc.M111.302588|https://doi.org/10.1016/j.bmcl.2015.02.023|https://doi.org/10.1016/j.bmc.2018.07.034|https://doi.org/10.3390/molecules28124628	natural product antibacterial; mechanistic evidence not directly, extensively reported in Mtb and other bacteria, inferred from retapamulin and other pleuromutilins; previously reported activity in Mtb	Moderate	CC1CC[C@@]23CCC(=O)[C@H]2[C@@]1(C)[C@@H](C[C@@](C)(C=C)[C@@H](O)[C@@H]3C)OC(=O)CO	50S ribosome	1	50S ribosome	concordant	Correct MOA assiigned	50S ribosome	concordant	yes	yes	-0.0622	yes	yes	compound active and well-represented in KABX	BRD-A19584055|BRD-K32256160|BRD-K37753391|BRD-K22938173	50S ribosome|InhA
PCL analysis	1	BRD-K01825145	3256|443953	Erythromycin Ethylsuccinate	macrolide	https://go.drugbank.com/drugs/DB00199|https://doi.org/10.1038/35101544	broad-spectrum antibiotic, ethylsuccinate salt form of erythromycin; based on erythromycin: cryo-EM (M. smeg and S. aureus 50S ribosome), co-crystal (E. coli and T. thermophilus 70S ribosome and H. marismortui 50S ribosome), biochemical (E. coli)	Strong	CCOC(=O)CCC(=O)OC1C(OC2C(C)C(OC3CC(C)(OC)C(O)C(C)O3)C(C)C(=O)OC(CC)C(C)(O)C(O)C(C)C(=O)C(C)CC2(C)O)OC(C)CC1N(C)C	50S ribosome	1	50S ribosome	concordant	Correct MOA assiigned	50S ribosome	concordant	yes	yes	0.0102	yes	yes	compound active and well-represented in KABX	BRD-K32256160|BRD-A11805855	50S ribosome|DHPS
PCL analysis	1	BRD-K08111712	5959	Chloramphenicol	amphenicol	https://www.drugbank.ca/drugs/DB00446|https://doi.org/10.1038/s41586-022-05255-2|https://doi.org/10.1038/s41594-022-00720-y|https://doi.org/10.1016/s0022-2836(03)00668-5|https://doi.org/10.1073/pnas.1008685107|https://doi.org/10.1073/pnas.1007988107|https://doi.org/10.1038/35101544|https://doi.org/10.7554/eLife.09684|https://doi.org/10.1073/pnas.0505446102|https://doi.org/10.1016/j.femsle.2004.09…	broad-spectrum antibiotic; cryo-EM (M. smeg and M. pneumoniae 50S ribosome), co-crystal (E. coli and T. thermophilus 70S ribosome), biochemical (E. coli and S. aureus); previously reported active in H37Rv	Strong	OC[C@@H](NC(=O)C(Cl)Cl)[C@H](O)c1ccc(cc1)[N+]([O-])=O	50S ribosome	1	50S ribosome	concordant	Correct MOA assiigned	50S ribosome	concordant	yes	yes	-0.0647	yes	yes	compound active and well-represented in KABX	BRD-K11298197|BRD-K69553440|BRD-K66876909|BRD-K79711234	50S ribosome
PCL analysis	1	BRD-K11298197	114811	Florfenicol	amphenicol	https://www.drugbank.ca/drugs/DB11413|https://doi.org/10.1371/journal.pone.0213713|https://doi.org/10.1074/jbc.M111.302588|https://doi.org/10.1128/aac.00853-09	antibiotic, chloramphenicol derivative; biochemical (S. aureus), genetic (M. bovis BCG rpsI), and further mechanistic evidence inferred from chloramphenicol; previously reported active in H37Rv	Moderate	CS(=O)(=O)c1ccc(cc1)[C@@H](O)[C@@H](CF)NC(=O)C(Cl)Cl	50S ribosome	1	50S ribosome	concordant	Correct MOA assiigned	50S ribosome	concordant	yes	yes	-0.0541	yes	yes	compound active and well-represented in KABX	BRD-K66876909|BRD-K69553440|BRD-K37130656|BRD-K59436580	50S ribosome
PCL analysis	1	BRD-K22938173	9850878	Valnemulin	pleuromutilin	https://doi.org/10.1136/vr.148.13.399|https://doi.org/10.1093/jac/dku457|https://doi.org/10.1021/acschembio.7b00468	antibacterial, pleuromutilin derivative; biochemical (E. coli) and further mechanistic evidence inferred from retapamulin; previously reported active in H37Rv	Moderate	CC(C)[C@@H](N)C(=O)NCC(C)(C)SCC(=O)O[C@@H]1C[C@@](C)(C=C)[C@@H](O)[C@H](C)[C@]23CCC(=O)[C@H]2[C@@]1(C)[C@H](C)CC3	50S ribosome	1	50S ribosome	concordant	Correct MOA assiigned	50S ribosome	concordant	yes	yes	-0.0559	yes	yes	compound active and well-represented in KABX	BRD-K32256160|BRD-K36796419|BRD-K37753391|BRD-A19584055	50S ribosome|InhA
PCL analysis	1	BRD-K23586533	446598	Clindamycin	lincosamide	https://go.drugbank.com/drugs/DB01190|https://doi.org/10.1073/pnas.1007988107|https://doi.org/10.1038/s41594-023-01047-y|https://doi.org/10.1038/srep13985|https://doi.org/10.1128/aac.48.1.143-150.2004	narrow spectrum antibiotic, lincomycin derivative; cryo-EM (E. coli and C. acnes 50S ribosome), co-crystal (E. coli ribosome); previous reported activity in H37Rv	Strong	CCC[C@@H]1C[C@H](N(C)C1)C(=O)N[C@H]([C@H](C)Cl)[C@H]1O[C@H](SC)[C@H](O)[C@@H](O)[C@H]1O	50S ribosome	1	50S ribosome	concordant	Correct MOA assiigned	50S ribosome	concordant	yes	yes	0.0367	yes	yes	compound active and well-represented in KABX	BRD-K27771035|BRD-K49384696	50S ribosome
PCL analysis	1	BRD-K27771035	443385	Clindamycin Phosphate	lincosamide	https://go.drugbank.com/drugs/DB01190|https://doi.org/10.1073/pnas.1007988107|https://doi.org/10.1038/s41594-023-01047-y|https://doi.org/10.1038/srep13985|https://doi.org/10.1128/aac.48.1.143-150.2004	narrow spectrum antibiotic, lincomycin derivative; cryo-EM (E. coli and C. acnes 50S ribosome), co-crystal (E. coli ribosome); previous reported activity in H37Rv	Strong	CCC[C@@H]1C[C@H](N(C)C1)C(=O)N[C@H]([C@H](C)Cl)[C@H]1O[C@H](SC)[C@H](OP(O)(O)=O)[C@@H](O)[C@H]1O	50S ribosome	1	50S ribosome	concordant	Correct MOA assiigned	50S ribosome	concordant	yes	yes	0.173	yes	yes	compound active and well-represented in KABX	BRD-K49384696|BRD-K23586533|BRD-A19584055|BRD-K74501079	50S ribosome|InhA
PCL analysis	1	BRD-K32256160	25242512	Solithromycin	macrolide|ketolide|aminoglycoside	https://www.drugbank.ca/drugs/DB09308|https://doi.org/10.1111/j.1749-6632.2011.06323.x	antibiotic; cryo-EM (E. coli and S. aureus 50S ribosome), co-crystal (E. coli 50S ribosome), biochemical (E. coli)	Strong	CC[C@H]1OC(=O)[C@@](C)(F)C(=O)[C@H](C)[C@@H](O[C@@H]2O[C@H](C)C[C@@H]([C@H]2O)N(C)C)[C@@](C)(C[C@@H](C)C(=O)[C@H](C)[C@H]2N(CCCCn3cc(nn3)-c3cccc(N)c3)C(=O)O[C@]12C)OC	50S ribosome	1	50S ribosome	concordant	Correct MOA assiigned	50S ribosome	concordant	yes	yes	-0.0674	yes	yes	compound active and well-represented in KABX	BRD-A43748923|BRD-K33127883|BRD-A11805855	50S ribosome
PCL analysis	1	BRD-K33127883	16072188	Azamulin	pleuromutilin	https://doi.org/10.1016/j.jbc.2022.101909|https://doi.org/10.1021/jm8000136|https://doi.org/10.1021/jm500374c|https://doi.org/10.1021/jm501552x|https://doi.org/10.1124/dmd.32.1.105	antibacterial, pleuromutilin derivative; activity and docking (S. aureus and E. coli) and further mechanistic evidence inferred from retapamulin	Moderate	CC[C@]1(C)C[C@@H](OC(=O)CSc2nnc(N)[nH]2)[C@@]2(C)[C@@H]3C(=O)CC[C@@]3(CC[C@H]2C)[C@@H](C)[C@@H]1O	50S ribosome	1	50S ribosome	concordant	Correct MOA assiigned	50S ribosome	concordant	yes	yes	-0.0594	yes	yes	compound active and well-represented in KABX	BRD-A88442245|BRD-A43748923|BRD-A19584055|BRD-K36796419|BRD-K78355918|BRD-K22938173|BRD-K37753391	50S ribosome|Alr
PCL analysis	1	BRD-K36796419	5282521	Tilmicosin	macrolide	https://go.drugbank.com/drugs/DB11471|https://doi.org/10.1074/jbc.M111.302588	antibiotic; genetic (Mtb whiB7 KO); previously reported active in H37Rv; mechanistic evidence not extensively studied in Mtb or other bacteria but inferred from macrolide	Moderate	CC[C@H]1OC(=O)C[C@@H](O)[C@H](C)[C@@H](O[C@@H]2O[C@H](C)[C@@H](O)[C@H](N(C)C)[C@H]2O)[C@@H](CCN2C[C@@H](C)C[C@@H](C)C2)C[C@@H](C)C(=O)/C=C/C(C)=C/[C@@H]1CO[C@@H]1O[C@H](C)[C@@H](O)[C@@H](OC)[C@H]1OC	50S ribosome	1	50S ribosome	concordant	Correct MOA assiigned	50S ribosome	concordant	yes	yes	-0.0679	yes	yes	compound active and well-represented in KABX	BRD-K37753391|BRD-K63550407	50S ribosome|RpoB
PCL analysis	1	BRD-K37130656	9875401	Rivaroxaban	oxazolidone	https://www.drugbank.ca/drugs/DB06228|https://doi.org/10.1007/7355_2017_15	anticoagulant; mechanism inferred based on analog similarity to other oxazolidones but not specifically reported in Mtb or other bacteria; no previous activity reported in H37Rv	Weak	Clc1ccc(s1)C(=O)NC[C@H]1CN(C(=O)O1)c1ccc(cc1)N1CCOCC1=O	50S ribosome	1	50S ribosome	concordant	Correct MOA assiigned	50S ribosome	concordant	yes	yes	0.00499	yes	yes	compound active and well-represented in KABX	BRD-K11298197|BRD-K08111712|BRD-K78355918|BRD-K36796419|BRD-K59436580|BRD-K69553440|BRD-K66876909|BRD-K79711234|BRD-K86670086	50S ribosome|ThyAX
PCL analysis	1	BRD-K37753391	5280440	Tylosin	macrolide	https://www.drugbank.ca/drugs/DB11475| https://doi.org/10.2210/pdb8G2C/pdb|https://doi.org/10.1016/s1097-2765(02)00570-1|https://doi.org/10.1074/jbc.M111.302588	broad-spectrum antibiotic; co-crystal (T. thermophilus 70S ribosome and H. marismortui 50S ribosome), biochemical (E. coli), genetic (S. fradiae)	Strong	CC[C@H]1OC(=O)C[C@@H](O)[C@H](C)[C@@H](O[C@@H]2O[C@H](C)[C@@H](O[C@H]3C[C@@](C)(O)[C@@H](O)[C@H](C)O3)[C@@H]([C@H]2O)N(C)C)[C@@H](CC=O)C[C@@H](C)C(=O)\C=C\C(C)=C\[C@@H]1CO[C@@H]1O[C@H](C)[C@@H](O)[C@@H](OC)[C@H]1OC	50S ribosome	1	50S ribosome	concordant	Correct MOA assiigned	50S ribosome	concordant	yes	yes	-0.0295	yes	yes	compound active and well-represented in KABX	BRD-K22938173|BRD-A19584055	50S ribosome
PCL analysis	1	BRD-K38684403	5480431|6915744	(Z)-roxithromycin|Roxithromycin|Rulide	macrolide	https://www.drugbank.ca/drugs/DB00778|https://doi.org/10.1128/aac.39.5.1162|https://doi.org/10.1038/35101544|https://doi.org/10.1093/jac/40.6.885|https://doi.org/10.2217/fmb-2018-0207|https://doi.org/10.1074/jbc.M111.302588	broad-spectrum antibiotic, erythromycin derivative; co-crystal (D. radiodurans 50S ribosome), biochemical (E. coli), genetic (E. coli)	Strong	CC[C@H]1OC(=O)[C@H](C)[C@@H](O[C@H]2C[C@@](C)(OC)[C@@H](O)[C@H](C)O2)[C@H](C)[C@@H](O[C@@H]2O[C@H](C)C[C@@H]([C@H]2O)N(C)C)[C@](C)(O)C[C@@H](C)\C(=N/OCOCCOC)[C@H](C)[C@@H](O)[C@]1(C)O	50S ribosome	1	50S ribosome	concordant	Correct MOA assiigned	50S ribosome	concordant	yes	yes	0.0461	yes	yes	compound active and well-represented in KABX	BRD-K37753391|BRD-A19584055	50S ribosome|DHPS|TrpAB
PCL analysis	1	BRD-K49384696	3000540	Lincomycin	lincosamide	https://www.drugbank.ca/drugs/DB01627|https://doi.org/10.1073/pnas.0505446102|https://doi.org/10.1038/s41594-023-01047-y|https://doi.org/10.1093/nar/gkx658	narrow spectrum antibiotic; cryo-EM (E. coli and L. monocytogenes 50S ribosome), co-crystal (S. aureus ribosome), biochemical/genetic (enteric bacteria) and genetic (Mtb whiB7 KO strain); previous reported activity in H37Rv	Strong	CCC[C@@H]1C[C@H](N(C)C1)C(=O)N[C@H]([C@@H](C)O)[C@H]1O[C@H](SC)[C@H](O)[C@@H](O)[C@H]1O	50S ribosome	1	50S ribosome	concordant	Correct MOA assiigned	50S ribosome	concordant	yes	yes	0.112	yes	yes	compound active and well-represented in KABX	BRD-K23586533|BRD-K27771035|BRD-K74501079|BRD-A19584055	50S ribosome
PCL analysis	1	BRD-K49668410	84029	Clarithromycin	macrolide	https://go.drugbank.com/drugs/DB01211|https://doi.org/10.1038/srep13985|https://doi.org/10.1128/aac.39.12.2827|https://doi.org/10.1128/aac.00264-06|https://doi.org/10.1128/aac.39.7.1542|https://doi.org/10.1128/aac.48.1.143-150.2004|https://doi.org/10.1073/pnas.0505446102|https://doi.org/10.1080/22221751.2021.2022439	broad-spectrum antibiotic, erythromycin derivative; cryo-EM (Mtb 50S ribosome) and co-crystal (D. radiodurans 50S ribosome), biochemical (S. pneumoniae); previous reported activity in H37Rv	Strong	CC[C@H]1OC(=O)[C@H](C)[C@@H](O[C@H]2C[C@@](C)(OC)[C@@H](O)[C@H](C)O2)[C@H](C)[C@@H](O[C@@H]2O[C@H](C)C[C@@H]([C@H]2O)N(C)C)[C@@](C)(C[C@@H](C)C(=O)[C@H](C)[C@@H](O)[C@]1(C)O)OC	50S ribosome	1	50S ribosome	concordant	Correct MOA assiigned	50S ribosome	concordant	yes	yes	-0.057	yes	yes	compound active and well-represented in KABX	BRD-K38684403	50S ribosome|TopA
PCL analysis	1	BRD-K52756523	6473883	Dirithromycin	macrolide	https://www.drugbank.ca/drugs/DB00954|https://doi.org/10.1074/jbc.M111.302588|https://doi.org/10.1261/rna.073817.119|https://doi.org/10.1128/AAC.02266-18	broad-spectrum antibiotic, erythromycin derivative; cryo-EM (E. coli 50S ribosome), co-crystal (T. thermophilus 70S ribosome), biochemical/genetic (enteric bacteria); previously reported active in H37Rv	Strong	CC[C@H]1OC(=O)[C@H](C)[C@@H](O[C@H]2C[C@@](C)(OC)[C@@H](O)[C@H](C)O2)[C@H](C)[C@@H](O[C@@H]2O[C@H](C)C[C@@H]([C@H]2O)N(C)C)[C@](C)(O)C[C@@H](C)[C@@H]2N[C@@H](COCCOC)O[C@H]([C@H]2C)[C@]1(C)O	50S ribosome	1	50S ribosome	concordant	Correct MOA assiigned	50S ribosome	concordant	yes	yes	0.00858	yes	yes	compound active and well-represented in KABX	BRD-A22164928|BRD-A03433762	50S ribosome
PCL analysis	1	BRD-K59436580	11234049	Tedizolid|DA-7157	oxazolidone	https://www.drugbank.ca/drugs/DB14569|https://doi.org/10.1021/acsptsci.0c00041|https://doi.org/10.1128/aac.00571-06|https://doi.org/10.1093/cid/ciy626|https://doi.org/10.1128/aac.01691-15|https://doi.org/10.3389/fphar.2020.616294|https://doi.org/10.1111/j.1749-6632.2011.06323.x|https://doi.org/10.1021/acsinfecdis.6b00051	broad-spectrum antibiotic; cryo-EM (S. aureus 50S ribosome) and biochemical/genetic (enteric bacteria); previous reported activity in H37Rv	Strong	Cn1nnc(n1)-c1ccc(cn1)-c1ccc(cc1F)N1C[C@H](CO)OC1=O	50S ribosome	1	50S ribosome	concordant	Correct MOA assiigned	50S ribosome	concordant	yes	yes	-0.049	yes	yes	compound active and well-represented in KABX	BRD-K11298197|BRD-K66876909|BRD-K69553440|BRD-K79711234|BRD-K08111712|BRD-K37130656|BRD-K86670086|BRD-K78355918|BRD-A88442245	50S ribosome
PCL analysis	1	BRD-K63550407	12560	Erythromycin	macrolide	https://go.drugbank.com/drugs/DB00199|https://doi.org/10.1038/35101544|https://doi.org/10.1128/aac.48.1.143-150.2004|https://doi.org/10.1073/pnas.0505446102|https://doi.org/10.1074/jbc.M505727200|https://doi.org/10.1128/aac.49.4.1447-1454.2005|https://doi.org/10.1016/j.str.2017.03.007|https://doi.org/10.1128/mbio.00659-23|https://doi.org/10.1007/s13238-017-0502-7|https://doi.org/10.1038/s41598-01…	broad-spectrum antibiotic; cryo-EM (M. smeg and S. aureus 50S ribosome), co-crystal (E. coli and T. thermophilus 70S ribosome and H. marismortui 50S ribosome), biochemical (E. coli); previously reported active in H37Rv	Strong	CC[C@H]1OC(=O)[C@H](C)[C@@H](O[C@H]2C[C@@](C)(OC)[C@@H](O)[C@H](C)O2)[C@H](C)[C@@H](O[C@@H]2O[C@H](C)C[C@@H]([C@H]2O)N(C)C)[C@](C)(O)C[C@@H](C)C(=O)[C@H](C)[C@@H](O)[C@]1(C)O	50S ribosome	1	50S ribosome	concordant	Correct MOA assiigned	50S ribosome	concordant	yes	yes	0.0307	yes	yes	compound active and well-represented in KABX	BRD-K37753391|BRD-K78355918	50S ribosome|FusA1
PCL analysis	1	BRD-K66876909	441401	Linezolid	oxazolidone	https://www.drugbank.ca/drugs/DB00601|https://doi.org/10.1021/jm9509556|https://doi.org/10.1056/NEJMoa1201964|https://doi.org/10.1056/NEJMoa1901814|https://doi.org/10.1073/pnas.1517952112|https://doi.org/10.1038/s41594-022-00723-9	broad-spectrum antibiotic; cryo-EM (S. aureus and E. coli 50S ribosome and human 39S mitoribosome), biochemical (E. coli), genetic (enteric bacteria and S. aureus); previous reported activity in H37Rv	Strong	CC(=O)NC[C@H]1CN(C(=O)O1)c1ccc(N2CCOCC2)c(F)c1	50S ribosome	1	50S ribosome	concordant	Correct MOA assiigned	50S ribosome	concordant	yes	yes	-0.0643	yes	yes	compound active and well-represented in KABX	BRD-K11298197|BRD-K08111712|BRD-K69553440|BRD-K59436580	50S ribosome
PCL analysis	1	BRD-K69553440	73180	(R)-Linezolid	oxazolidone	https://www.drugbank.ca/drugs/DB00601|https://doi.org/10.1021/jm9509556|https://doi.org/10.1056/NEJMoa1201964|https://doi.org/10.1056/NEJMoa1901814|https://doi.org/10.1073/pnas.1517952112|https://doi.org/10.1038/s41594-022-00723-9	isomer of linezolid; based on linezolid: cryo-EM (S. aureus and E. coli 50S ribosome and human 39S mitoribosome), biochemical (E. coli), genetic (enteric bacteria and S. aureus); previous reported activity in H37Rv	Strong	CC(=O)NC[C@@H]1CN(C(=O)O1)c1ccc(N2CCOCC2)c(F)c1	50S ribosome	1	50S ribosome	concordant	Correct MOA assiigned	50S ribosome	concordant	yes	yes	-0.0738	yes	yes	compound active and well-represented in KABX	BRD-K86670086|BRD-K66876909|BRD-K36796419|BRD-K59436580|BRD-K37130656|BRD-K78355918|BRD-K08111712|BRD-K11298197|BRD-K79711234|BRD-A88442245	50S ribosome
PCL analysis	1	BRD-K74501079	447043	Azithromycin	macrolide	https://www.drugbank.ca/drugs/DB00207|https://doi.org/10.1128/aac.48.1.143-150.2004|https://doi.org/10.1128/aac.05546-11|https://doi.org/10.1172/JCI46095|https://doi.org/10.1093/jac/38.3.539|https://doi.org/10.1016/j.str.2017.03.007| https://doi.org/10.2210/pdb8E42/pdb	broad-spectrum antibiotic, erythromycin derivative; cryo-EM (E. coli 50S ribosome), co-crystal (T. thermophilus 70S ribosome and H. marismortui 50S ribosome), biochemical (S. pneumoniae)	Strong	CC[C@H]1OC(=O)[C@H](C)[C@@H](O[C@H]2C[C@@](C)(OC)[C@@H](O)[C@H](C)O2)[C@H](C)[C@@H](O[C@@H]2O[C@H](C)C[C@@H]([C@H]2O)N(C)C)[C@](C)(O)C[C@@H](C)CN(C)[C@H](C)[C@@H](O)[C@]1(C)O	50S ribosome	1	50S ribosome	concordant	Correct MOA assiigned	50S ribosome	concordant	yes	yes	-0.055	yes	yes	compound active and well-represented in KABX	BRD-K37753391|BRD-A19584055	50S ribosome
PCL analysis	1	BRD-K79711234	27200	Thiamphenicol	amphenicol	https://go.drugbank.com/drugs/DB08621|https://doi.org/10.1371/journal.pone.0213713|https://doi.org/10.1128/aac.00853-09|https://doi.org/10.1093/jac/26.3.307	broad-spectrum antibiotic, chloramphenicol derivative; biochemical (cell-free translation systems) and further mechanistic evidence inferred from chloramphenicol; previous activity reported in H37Rv	Moderate	CS(=O)(=O)c1ccc(cc1)[C@@H](O)[C@@H](CO)NC(=O)C(Cl)Cl	50S ribosome	1	50S ribosome	concordant	Correct MOA assiigned	50S ribosome	concordant	yes	yes	-0.0149	yes	yes	compound active and well-represented in KABX	BRD-K08111712	50S ribosome|clp protease / proteasome
PCL analysis	1	BRD-K86670086	465951	Sutezolid|PNU-100480	oxazolidone	https://www.drugbank.ca/drugs/DB11905|https://doi.org/10.1021/jm950956y|https://doi.org/10.1128/aac.01179-10|https://doi.org/10.1128/aac.43.5.1189|https://doi.org/10.1128/aac.02410-14	antitubercular drug; based on more extensive structural biology and genetic studies of close analog linezolid	Moderate	CC(=O)NC[C@H]1CN(C(=O)O1)c1ccc(N2CCSCC2)c(F)c1	50S ribosome	1	50S ribosome	concordant	Correct MOA assiigned	50S ribosome	concordant	yes	yes	-0.0483	yes	yes	compound active and well-represented in KABX	BRD-K11298197|BRD-K59436580|BRD-K69553440|BRD-K66876909|BRD-K08111712	50S ribosome|RpoB
PCL analysis	1	BRD-A96252257	19822|72493	Oleandomycin	macrolide	https://www.drugbank.ca/drugs/DB11442|https://doi.org/10.1074/jbc.M111.302588	broad-spectrum antibiotic, erythromycin derivative; mechanistic evidence not extensively reported in Mtb or other bacteria; previously reported inactive in H37Rv	Moderate	COC1CC(O[C@H]2[C@H](C)[C@@H](OC3OC(C)CC(C3O)N(C)C)[C@@H](C)C[C@]3(CO3)C(=O)[C@H](C)[C@@H](O)[C@@H](C)[C@@H](C)OC(=O)[C@@H]2C)OC(C)C1O	50S ribosome	1	GyrAB	discordant	Incorrect	GyrAB	discordant	yes	yes	8.64e-13	yes	yes	compound active and well-represented in KABX	BRD-K78113049|BRD-K71926323|BRD-K37798499|BRD-K81100236	GyrAB|50S ribosome
PCL analysis	1	BRD-A84854230	5388936	Virginiamycin S1	streptogramins	https://www.drugbank.ca/drugs/DB04805|https://doi.org/10.1016/j.cell.2005.02.005|https://doi.org/10.1038/s41586-020-2761-3	antibiotic; cryo-EM (E. coli 50S ribosome), co-crystal (H. marismortui 50S ribosome), genetic (E.coli and H. marismortui); no previous activity reported/measured in H37Rv	Strong	CC[C@H]1NC(=O)[C@@H](NC(=O)c2ncccc2O)[C@@H](C)OC(=O)C(NC(=O)[C@@H]2CC(=O)CCN2C(=O)[C@H](Cc2ccccc2)N(C)C(=O)[C@@H]2CCCN2C1=O)c1ccccc1	50S ribosome	1	NADH dehydrogenase	discordant	Incorrect	NADH dehydrogenase	discordant	yes	yes	-0.0208	yes	yes	compound active and well-represented in KABX	BRD-K01825828|BRD-K35559145|BRD-K06980535	NADH dehydrogenase
PCL analysis	1	BRD-K21656677	4128171	KKL-35|4-chloro-N-(5-(4-fluorophenyl)-1,3,4-oxadiazol-2-yl)benzamide	1,3,4-oxadiazole benzamide	https://doi.org/10.1021/acsinfecdis.7b00028|https://doi.org/10.1128/aac.01459-17|https://doi.org/10.1002/cmdc.201200428|https://doi.org/10.1073/pnas.1302816110|https://doi.org/10.1128/aac.03089-15	biochemical (analog KKL-2098 - M. smeg intracellular photoaffinity labeling and click bioconjugation for helix 89 of the 23S rRNA) and molecular docking (T. thermophilus 50S ribosome) but negative, follow-up results for trans-translation activity in L. pneumophila and authors suggest mode of action remains to be identified; previous reported activity in H37Rv	Weak	Fc1ccc(cc1)-c1nnc(NC(=O)c2ccc(Cl)cc2)o1	50S ribosome	1	pyrimidine metabolism	discordant	Incorrect	pyrimidine metabolism	discordant	yes	yes	-0.0576	yes	yes	compound active and well-represented in KABX	BRD-A18840826|BRD-K66227851|BRD-K69540638|BRD-K85204746	pyrimidine metabolism|CoaA and PyrG|PptT
PCL analysis	1	BRD-K74722711	4464310	KKL-40|N-(5-(4-fluorophenyl)-1,3,4-oxadiazol-2-yl)-3-(trifluoromethyl)benzamide	1,3,4-oxadiazole benzamide	https://doi.org/10.1021/acsinfecdis.7b00028|https://doi.org/10.1128/aac.01459-17|https://doi.org/10.1128/aac.03089-15|https://doi.org/10.1128/aac.02362-18	biochemical (analog KKL-2098 - M. smeg intracellular photoaffinity labeling and click bioconjugation for helix 89 of the 23S rRNA) and molecular docking (analog KKL-35 - T. thermophilus 50S ribosome) but analog KKL-35 had negative, follow-up results for trans-translation activity in L. pneumophila and authors suggest mode of action remains to be identified; previous reported activity in H37Rv	Weak	Fc1ccc(cc1)-c1nnc(NC(=O)c2cccc(C(F)(F)F)c2)o1	50S ribosome	1	pyrimidine metabolism	discordant	Incorrect	pyrimidine metabolism	discordant	yes	yes	-0.0849	yes	yes	compound active and well-represented in KABX	BRD-K51626221|BRD-K85204746|BRD-K69540638	pyrimidine metabolism|CoaA and PyrG
PCL analysis	1	BRD-K78355918	3000226	Fusidic Acid	steroid antibiotic	https://www.drugbank.ca/drugs/DB02703|https://doi.org/10.1016/j.tube.2020.101920|https://doi.org/10.1021/acsinfecdis.9b00208|https://doi.org/10.1021/acsinfecdis.9b00405|https://doi.org/10.1021/acsinfecdis.1c00195|https://doi.org/10.1016/j.cell.2014.11.049|https://doi.org/10.1038/s41586-021-03713-x|https://doi.org/10.1126/science.1179709	antibiotic; cryo-EM (E. coli 70S ribosome with S. aureus EF-G and S. aureus 70S ribosome with EF-G), co-crystal (T. thermophilus 70S ribosome with EF-G), genetic (Mtb and S. aureus); previously reported active in H37Rv	Strong	C[C@@H]1[C@H](O)CC[C@@]2(C)[C@H]1CC[C@@]1(C)[C@H]2[C@H](O)C[C@@H]2[C@]1(C)C[C@H](OC(C)=O)\C2=C(\CCC=C(C)C)C(O)=O	50S ribosome|FusA1	1	50S ribosome	concordant	Correct MOA assiigned	50S ribosome	concordant	yes	yes	-0.0443	yes	yes	compound active and well-represented in KABX	BRD-K32256160|BRD-A11805855	50S ribosome|FusA1|NADH dehydrogenase
PCL analysis	1	BRD-A88442245	3000226|5353638	Fusidic Acid|(2E)-2-[(17E)-16-(acetyloxy)-3,11-dihydroxy-4,8,10,14-tetramethylgonan-17-ylidene]-6-methylhept-5-enoic acid	steroid antibiotic	https://www.drugbank.ca/drugs/DB02703|https://doi.org/10.1016/j.tube.2020.101920|https://doi.org/10.1021/acsinfecdis.9b00208|https://doi.org/10.1021/acsinfecdis.9b00405|https://doi.org/10.1021/acsinfecdis.1c00195|https://doi.org/10.1016/j.cell.2014.11.049|https://doi.org/10.1038/s41586-021-03713-x|https://doi.org/10.1126/science.1179709	antibiotic; cryo-EM (E. coli 70S ribosome with S. aureus EF-G and S. aureus 70S ribosome with EF-G), co-crystal (T. thermophilus 70S ribosome with EF-G), genetic (Mtb and S. aureus); previously reported active in H37Rv	Strong	CC(=O)OC1CC2(C)C(CC(O)C3C4(C)CCC(O)C(C)C4CCC32C)/C1=C(/CCC=C(C)C)C(=O)O	50S ribosome|FusA1	1	FusA1	concordant	Correct MOA assiigned	FusA1	concordant	yes	yes	-0.0428	yes	yes	compound active and well-represented in KABX	BRD-K78355918	FusA1|50S ribosome
PCL analysis	1	BRD-A42812271	135494822|135571111	Alloxydim	cyclohexandione	https://doi.org/10.1128/aac.02574-13|https://doi.org/10.1128/jb.01019-06|https://doi.org/10.1021/acscombsci.5b00019	herbicide; biochemical (weak inhibition in MTb AccD6 enzymatic assay), no reported activity in H37Rv	Weak	CCCC(NOCC=C)=C1C(=O)CC(C)(C)C(C(=O)OC)C1=O	AccD6	0.950248	uncertain		Uncertain	GlmU	discordant	no	yes	0.109	yes	yes	compound active and well-represented in KABX	BRD-K71364508|BRD-K45142033	GlmU
PCL analysis	1	BRD-K03950661	2810218	ac1mdezl	thiadiazolidinone	https://doi.org/10.1016/j.bcp.2013.05.004	biochemical (Mtb Alr) but supplementation of D-alanine did not rescue; H37Rv activity but authors suggest "likely not due to direct inhibition of cellular alanine racemase alone, and that these inhibitors likely function by other mechanisms."	Weak	CCOC(=O)c1cccc(c1)-n1sc(=O)n(C2Cc3ccccc3C2)c1=O	Alr	1	Alr	concordant	Correct MOA assiigned	Alr	concordant	yes	yes	-1.06e-05	yes	yes	compound active and well-represented in KABX	BRD-K16424896	Alr|MmpL3|NrdF2|purine metabolism
PCL analysis	1	BRD-K16424896	2810216	ac1mdezf	thiadiazolidinone	https://doi.org/10.1016/j.bcp.2013.05.004	biochemical (Mtb Alr) but supplementation of D-alanine did not rescue; H37Rv activity but authors suggest "likely not due to direct inhibition of cellular alanine racemase alone, and that these inhibitors likely function by other mechanisms."; BioAssay active for Mtb MbtI and V. cholerae chromosome II	Weak	Fc1ccc(cc1Cl)-n1sc(=O)n(C2Cc3ccccc3C2)c1=O	Alr	1	Alr	concordant	Correct MOA assiigned	Alr	concordant	yes	yes	1.66e-09	yes	yes	compound active and well-represented in KABX	BRD-K03950661	Alr|TopA
PCL analysis	1	BRD-K80953170	2987701	5-chloro-n-(3-chloro-4-methoxyphenyl)-2-(methylsulfonyl)pyrimidine-4-carboxamide|L2-06		https://doi.org/10.1371/journal.pone.0020374	biochemical and mass spectrometry suggests irreversible binding (Mtb Alr) but supplementation of D-alanine did not rescue; H37Rv activity but authors suggest "the observed MICs may not be due solely to inhibition of alanine racemase, and that additional cellular targets for these inhibitors likely exist" and cytotoxic; ; BioAssay active for Mtb MbtI	Weak	COc1ccc(NC(=O)c2nc(ncc2Cl)S(C)(=O)=O)cc1Cl	Alr	1	Alr	concordant	Correct MOA assiigned	Alr	concordant	yes	yes	-0.0425	yes	yes	compound active and well-represented in KABX	BRD-K11310996	Alr|DHFR|MbtI
PCL analysis	1	BRD-K01802697	2826318	cds1_001049	thiadiazolidinone	https://doi.org/10.1016/j.bcp.2013.05.004|https://doi.org/10.1021/acs.jmedchem.0c00803	biochemical (Mtb Alr) but supplementation of D-alanine did not rescue; H37Rv activity but authors suggest "likely not due to direct inhibition of cellular alanine racemase alone, and that these inhibitors likely function by other mechanisms."; more recently reported SrtA inhibitor in S. aureus	Weak	Cn1c(=O)sn(-c2cccc3ccccc23)c1=O	Alr	1	clp protease / proteasome	discordant	Incorrect	clp protease / proteasome	discordant	yes	yes	0.158	yes	no	compound not well-represented in KABX	BRD-A13121918|BRD-A77529650|BRD-K59325863	clp protease / proteasome
PCL analysis	1	BRD-K11310996	16447151	n-benzyl-5-chloro-2-methylsulfonylpyrimidine-4-carboxamide|L2-05		https://doi.org/10.1371/journal.pone.0020374	biochemical and mass spectrometry suggests irreversible binding (Mtb Alr) but supplementation of D-alanine did not rescue; H37Rv activity but authors suggest "the observed MICs may not be due solely to inhibition of alanine racemase, and that additional cellular targets for these inhibitors likely exist" and cytotoxic	Weak	CS(=O)(=O)c1ncc(Cl)c(n1)C(=O)NCc1ccccc1	Alr	1	CoaA and PyrG	discordant	Incorrect	CoaA and PyrG	discordant	yes	yes	-0.00613	yes	yes	compound active and well-represented in KABX	BRD-K41140669|BRD-K51626221	CoaA and PyrG|pyrimidine metabolism
PCL analysis	1	BRD-K08893438	2733079	ccg 50014	thiadiazolidinone	https://doi.org/10.1016/j.bcp.2013.05.004	biochemical (Mtb Alr) but supplementation of D-alanine did not rescue; H37Rv activity but authors suggest "likely not due to direct inhibition of cellular alanine racemase alone, and that these inhibitors likely function by other mechanisms."	Weak	Cc1ccc(cc1)-n1sc(=O)n(Cc2ccc(F)cc2)c1=O	Alr	1	GyrAB	discordant	Incorrect	GyrAB	discordant	yes	yes	0.289	yes	yes	compound active and well-represented in KABX	BRD-K32368635	GyrAB
PCL analysis	1	BRD-K83910486	2810372	cyto4h5	thiadiazolidinone	https://doi.org/10.1016/j.bcp.2013.05.004	biochemical (Mtb Alr) but supplementation of D-alanine did not rescue; H37Rv activity but authors suggest "likely not due to direct inhibition of cellular alanine racemase alone, and that these inhibitors likely function by other mechanisms."	Weak	[O-][N+](=O)c1ccc(c(Cl)c1)-n1sc(=O)n(CC2CC2)c1=O	Alr	1	pyrimidine metabolism	discordant	Incorrect	pyrimidine metabolism	discordant	yes	yes	0.135	yes	yes	compound active and well-represented in KABX	BRD-K03406345	pyrimidine metabolism
PCL analysis	1	BRD-K27030784	2732897	ac1mbxnm	thiadiazolidinone	https://doi.org/10.1016/j.bcp.2013.05.004	biochemical (Mtb Alr) but supplementation of D-alanine did not rescue; H37Rv activity but authors suggest "likely not due to direct inhibition of cellular alanine racemase alone, and that these inhibitors likely function by other mechanisms."	Weak	CC(C)c1ccc(cc1)-n1c(=O)sn(-c2ccc(SC(F)(F)F)cc2)c1=O	Alr	0.973247	uncertain		Uncertain	membrane potential disruption and efflux	discordant	no	yes	0.038	yes	yes	compound active and well-represented in KABX	BRD-K01825828|BRD-A84481105	membrane potential disruption and efflux
PCL analysis	1	BRD-K39339421	2810370	cyto4g5	thiadiazolidinone	https://doi.org/10.1016/j.bcp.2013.05.004	biochemical (Mtb Alr) but supplementation of D-alanine did not rescue; H37Rv activity but authors suggest "likely not due to direct inhibition of cellular alanine racemase alone, and that these inhibitors likely function by other mechanisms."; BioAssay active for Mtb MbtI	Weak	Cc1cccc(Cl)c1-n1sc(=O)n(CC2CC2)c1=O	Alr	0.919172	uncertain		Uncertain	Alr	concordant	no	yes	0.279	yes	yes	compound active and well-represented in KABX	BRD-K83910486|BRD-K51096299	Alr
PCL analysis	1	BRD-K51096299	4165609	ac1n53sx	thiadiazolidinone	https://doi.org/10.1016/j.bcp.2013.05.004	biochemical (Mtb Alr) but supplementation of D-alanine did not rescue; H37Rv activity but authors suggest "likely not due to direct inhibition of cellular alanine racemase alone, and that these inhibitors likely function by other mechanisms."; BioAssay active for Plasmodium falciparum apicoplast DNA polymerase (Pf-apPOL)	Weak	Cc1noc(C)c1-n1sc(=O)n(-c2ccc(F)cc2)c1=O	Alr	0.765034	uncertain		Uncertain	clp protease / proteasome	discordant	no	yes	0.239	yes	yes	compound active and well-represented in KABX	BRD-K50582804|BRD-A28477941|BRD-K10610814	clp protease / proteasome
[truncated: 271 more rows]
