# Supplementary material for: Reference-based chemical-genetic interaction profiling to elucidate small molecule mechanism of action in Mycobacterium tuberculosis
Source: Nat Commun. 2025 Nov 3;16:9673. doi: 10.1038/s41467-025-64662-x (PMC12583738; doi:10.1038/s41467-025-64662-x)
Supplement: Supplementary file 11 — Source data [file 41467_2025_64662_MOESM11_ESM.zip › Source Data Fig 3.xlsx]

## Sheet: Fig. 3c - QcrB #25
QcrB:group25						strain	H37RvBC06	H37RvBC07	H37RvBC08	H37RvBC09	H37RvBC14	H37RvBC16	H37RvBC17	Rv0023	Rv0204c	Rv0224c	Rv0225	Rv0226c	Rv0228	Rv0248c	Rv0260c	Rv0282	Rv0283	Rv0284	Rv0289	Rv0292	Rv0347	Rv0373c	Rv0431	Rv0455c	Rv0479c	Rv0504c	Rv0525	Rv0526	Rv0528	Rv0697	Rv0787A	Rv0811	Rv0817c	Rv0913c	Rv1044	Rv1111c	Rv1254	Rv1339	Rv1342c	Rv1348	Rv1382	Rv1456c	Rv1457c
						avg rank	151.517	164.724	147.655	135.69	133.207	79.9655	136.897	56	144.276	188.345	145.655	96	165.586	149.379	176.172	96.931	91.8276	131.414	161.034	163.552	129.133	172.267	146.533	132.4	147.8	121.533	136.6	163.733	191.267	111.6	135.4	126.133	238.267	138.4	200.467	268.467	149.933	70.1333	113.2	163.8	202.133	206.933	161.733
						avg sGR	-2.15069	-1.98586	-2.1331	-2.20586	-2.21793	-2.66966	-2.19448	-2.96552	-2.13897	-1.8769	-2.14655	-2.44724	-2.07207	-2.13414	-1.95586	-2.41828	-2.50172	-2.22172	-2.06483	-2.03552	-2.35724	-2.09483	-2.29586	-2.2531	-2.08759	-2.24448	-2.17448	-2.07034	-1.86862	-2.29966	-2.14483	-2.20759	-1.60828	-2.19241	-1.80483	-1.4369	-2.10069	-2.67034	-2.16517	-1.97345	-1.7269	-1.68586	-2.07621
id	pert_id	pert_dose	alt name	RID	pcl_size
kabx2:BRD-K66994095-001-01-4:0.097500uM	BRD-K66994095	0.1	2-((6-methoxy-2-methylquinolin-4-yl)oxy)-n-(4- ethylphenyl)acetamide	QcrB:group25	29	standardized Growth Rate (sGR)	-0.28	-0.5	0.74	-0.02	1.19	0.66	-1.31	-0.58	-0.21	-0.24	-0.96	-0.68	-0.06	0.92	0.33	0.48	0.18	-0.07	-0.14	0.4	-0.55	-0.38	-0.06	-0.16	0.57	-0.58	0.02	0.3	0.67	-0.21	-0.12	0.65	-0.48	0.5	0.05	-0.51	0.08	-0.73	0.73	1.13	1.41	0.64	-0.4
kabx2:BRD-K66994095-001-01-4:0.195500uM	BRD-K66994095	0.2	2-((6-methoxy-2-methylquinolin-4-yl)oxy)-n-(4- ethylphenyl)acetamide	QcrB:group25	29		-2.56	-1.3	-0.77	-2.14	-2.31	-2.1	-1.68	-2.17	-1.33	-0.75	-1.17	-1.46	-0.87	-2	-1.07	-2.08	-1.19	-1.61	-1.28	-1.17	-1.51	-1.26	-1.66	-1.24	-1.89	0.69	-1.54	-0.58	-0.91	-1.55	-1.55	0.4	-0.82	-0.98	-1.26	-0.88	-0.73	-1.87	1.23	-1.6	-0.61	-0.79	-0.77
kabx2:BRD-K66994095-001-01-4:0.390500uM	BRD-K66994095	0.39	2-((6-methoxy-2-methylquinolin-4-yl)oxy)-n-(4- ethylphenyl)acetamide	QcrB:group25	29		-3.11	-0.77	-1.53	-2.34	-2.46	-2.87	-1.94	-3.72	-1.87	-0.97	-1.94	-1.78	-1.82	-2.96	-0.67	-2.36	-2.76	-2.85	-1.74	-1.57	-2.64	-1.1	-2.14	-1.42	-1.79	-2.17	-1.45	-1.8	-1.99	-1.41	-2.12	-2.34	-1.32	-1.86	-1.34	-1.15	-2.44	-2.33	-2.54	-1.47	-1.94	-1.02	-1.22
kabx2:BRD-K66994095-001-01-4:0.781250uM	BRD-K66994095	0.78	2-((6-methoxy-2-methylquinolin-4-yl)oxy)-n-(4- ethylphenyl)acetamide	QcrB:group25	29		-2.3	-2.38	-2.28	-2.26	-3.02	-2.99	-2.91	-4.11	-2.5	-2.34	-2.93	-2.66	-2.34	-2.54	-2.74	-3.35	-2.89	-3.03	-2.76	-2.73	-3.19	-2.82	-3.5	-3.06	-2.9	-2.66	-2.79	-2.84	-2.41	-3.45	-2.91	-2.9	-2.1	-2.61	-1.96	-1.61	-2.91	-3.38	-2.9	-2.65	-2.97	-3.07	-1.95
kabx2:BRD-K66994095-001-01-4:1.562500uM	BRD-K66994095	1.56	2-((6-methoxy-2-methylquinolin-4-yl)oxy)-n-(4- ethylphenyl)acetamide	QcrB:group25	29		-3.59	-1.19	-3.24	-3.34	-3.04	-3.11	-3.47	-2.93	-2.72	-2.3	-3.26	-3.03	-2.55	-2.99	-3.4	-3.16	-3.19	-2.64	-3.01	-2.61	-2.68	-2.85	-2.89	-2.92	-2.67	-2.48	-3.26	-3.16	-2.78	-2.11	-3.33	-2.73	-2.37	-3.13	-2.07	-1.72	-2.48	-2.78	-3.17	-2.37	-2.7	-2.59	-1.88
kabx2:BRD-K66994095-001-01-4:3.125000uM	BRD-K66994095	3.13	2-((6-methoxy-2-methylquinolin-4-yl)oxy)-n-(4- ethylphenyl)acetamide	QcrB:group25	29		-3.11	-3.31	-2.92	-3.58	-2.48	-3.55	-2.68	-4.14	-2.91	-1.96	-3.02	-3.59	-3.92	-3.44	-2.9	-3.07	-3.6	-3.44	-3	-2.72	-2.81	-2.47	-2.92	-3.46	-2.85	-2.86	-2.48	-0.11	-2.42	-3.95	-3.19	-2.6	-1.78	-2.97	-1.97	-2.13	-3.15	-3.04	-2.76	-2.7	-3.08	-2.13	-2.43
kabx2:BRD-K66994095-001-01-4:6.250000uM	BRD-K66994095	6.25	2-((6-methoxy-2-methylquinolin-4-yl)oxy)-n-(4- ethylphenyl)acetamide	QcrB:group25	29		-2.75	-2.68	-2.08	-1.47	-0.99	-3.48	-2.33	-3.18	-2.04	-1.92	-2.34	-2.54	-3.3	-1.64	-1.54	-2.7	-2.63	-2.64	-2.2	-1.74	-1.92	-1.79	-1.89	-2.43	-1.94	-2	-2.34	-2.86	-1.95	-2.61	-1.56	-3.79	-1.53	-1.87	-1.14	-1.62	-2.17	-2.46	-2.13	-1.61	-2.25	-2.12	-2.3
kabx2:BRD-K66994095-001-01-4:12.500000uM	BRD-K66994095	12.5	2-((6-methoxy-2-methylquinolin-4-yl)oxy)-n-(4- ethylphenyl)acetamide	QcrB:group25	29		-2.89	-1.73	-1.46	-2.41	-2.72	-3.18	-2	-2.16	-2.22	-2.15	-1.89	-2.68	-2.39	-2.3	-2.13	-2.24	-2.98	-2.59	-2.16	-2.02	-2.42	-2.06	-2.8	-2.97	-1.56	-2.42	-2.04	-2.06	-1.03	-2.29	-2.5	-3.02	-1.51	-1.94	-1.32	-1.09	-2.27	-2.41	-2.77	-2.1	-2.03	-1.86	-1.61
kabx2:BRD-K66994095-001-01-4:25.000000uM	BRD-K66994095	25	2-((6-methoxy-2-methylquinolin-4-yl)oxy)-n-(4- ethylphenyl)acetamide	QcrB:group25	29		-3.26	-2.72	-3.48	-2.72	-2.88	-3.2	-2.56	-3.09	-2.13	-2.52	-2.32	-2.55	-2	-3.39	-2.19	-2.85	-3.13	-2.91	-2.38	-2.2	-2.08	-2.44	-2.23	-1.96	-2.25	-2.35	-2.16	-2.21	-2.12	-2.87	-2.42	-3	-1.15	-2.13	-2.13	-1.4	-2.56	-2.84	-3.24	-1.91	-2.17	-2.47	-1.62
kabx2:BRD-K66994095-001-01-4:50.000000uM	BRD-K66994095	50	2-((6-methoxy-2-methylquinolin-4-yl)oxy)-n-(4- ethylphenyl)acetamide	QcrB:group25	29		-2.92	-4.7	-2.86	-3.08	-2.9	-3.87	-3.12	-3.46	-2.78	-1.96	-3.36	-2.97	-2.95	-3.03	-2.17	-3.23	-3.17	-2.42	-2.41	-2.53	-3.31	-3.41	-2.34	-2.62	-2.42	-2.57	-2.64	-3.3	-1.97	-2.74	-2.62	-2.9	-1.26	-3.54	-2.62	-1.38	-2.75	-2.74	-2.57	-2.69	-2.24	-2.58	-2.64
screen4wk:BRD-K74423833-001-08-6:3.125000uM	BRD-K74423833	3.13	N,N-dimethyl-2-(methylsulfanyl)-4-quinazolinamine	QcrB:group25	29		-0.48	-0.85	-0.6	0.41	-0.23	-0.77	-0.42	-1.42	-1.21	-0.7	-0.99	-1.51	-0.53	0	-0.93	-1.53	-0.48	-1.87	0.17	-0.91	-0.69	-0.35	-0.3	-0.42	-1.17	-1.48	-0.48	-0.41	-0.91	-0.72	-0.71	-0.46	-0.62	-0.5	-0.76	-0.92	-1.34	-1.72	-1.09	-0.87	-0.32	-0.8	-1.84
screen4wk:BRD-K74423833-001-08-6:6.250000uM	BRD-K74423833	6.25	N,N-dimethyl-2-(methylsulfanyl)-4-quinazolinamine	QcrB:group25	29		-1.78	-1.96	-1.37	-1.93	-2.47	-1.42	-0.81	-1.9	-2.06	-0.27	-0.97	-1.94	-1.81	-1.18	-1.08	-1.76	-1.33	-0.53	-2.02	-1.82	-1.75	-1.11	-1.2	-1.65	-1.46	-2.3	-1.42	-1.97	-1.73	-1.89	-1.64	-1.89	-1.07	-1.87	-1.56	-1.3	-1.34	-2.27	-1.52	-2	-1.14	-1.51	-2.94
screen4wk:BRD-K74423833-001-08-6:12.500000uM	BRD-K74423833	12.5	N,N-dimethyl-2-(methylsulfanyl)-4-quinazolinamine	QcrB:group25	29		-1.9	-1.9	-2.3	-1.85	-2.26	-2.97	-1.15	-1.52	-1.9	-1.24	-1.34	-2.29	-1.4	-1.18	-1.82	-1.82	-1.78	-0.37	-1.56	-2.05	-1.79	-1.75	-1.92	-1.9	-1.95	-2.37	-1.24	-0.74	-1.89	-1.4	-1.84	-2.21	-1.71	-2.02	-1.46	-0.7	-2.03	-1.96	-2.58	-2.03	-0.75	-1.2	-2.46
screen4wk:BRD-K74423833-001-08-6:25.000000uM	BRD-K74423833	25	N,N-dimethyl-2-(methylsulfanyl)-4-quinazolinamine	QcrB:group25	29		-2.79	-3.22	-3.67	-2.6	-2.83	-3.17	-3.28	-4.2	-3.17	-2.31	-1.82	-2.82	-2.52	-3.24	-2.78	-3.28	-2.76	-2.87	-2.84	-2.8	-3.41	-2.46	-3.88	-3.07	-3.15	-3.1	-2.7	-2.48	-3.09	-3.59	-3.11	-2.7	-3.34	-3.04	-3.65	-2.05	-2.57	-3.69	-3.5	-3.41	-2.89	-2.63	-3.56
screen4wk:BRD-K74423833-001-08-6:50.000000uM	BRD-K74423833	50	N,N-dimethyl-2-(methylsulfanyl)-4-quinazolinamine	QcrB:group25	29		-2.84	-3.58	-3.68	-3.1	-3.56	-4.74	-3.75	-4.48	-3.56	-2.65	-2.99	-4.29	-3.55	-4.4	-3.97	-4.28	-4.61	-3.97	-3.42	-3.5	-3.48	-3.81	-3.75	-3.3	-3.47	-4.01	-4.34	-3.54	-3.68	-3.97	-3.35	-3.9	-3.26	-3.62	-4.11	-3.22	-3.21	-5.08	-4.23	-3.79	-3.53	-3.08	-3.78
kabx2:BRD-K76929026-001-01-2:6.250000uM	BRD-K76929026	6.25	2-((6-methoxy-2-methylquinolin-4-yl)oxy)-n-(4- butylphenyl)acetamide	QcrB:group25	29		-1.09	-2.31	-0.97	-1.69	-1.25	-1.33	-1.46	-2.49	-0.59	-1.79	-1.47	-1.34	-1.63	0.37	-0.93	-0.56	-2.17	-0.28	-1.6	-0.49	-1.03	-1.1	-1.38	-0.77	-0.95	-1.26	-1.7	-0.42	-0.42	-0.71	-1.32	-0.41	-0.67	-1.38	0.46	0.02	-0.91	-1.43	-0.82	-0.84	0.57	0.34	-0.9
kabx2:BRD-K76929026-001-01-2:12.500000uM	BRD-K76929026	12.5	2-((6-methoxy-2-methylquinolin-4-yl)oxy)-n-(4- butylphenyl)acetamide	QcrB:group25	29		-2.69	-2.44	-2.39	-2.18	-3.06	-2.56	-2.12	-4.63	-2.43	-2.39	-2.01	-2.26	-1.77	-1.86	-1.64	-2.2	-1.93	-1.24	-2.74	-2.06	-2.76	-1.73	-1.73	-2.44	-2.3	-2.37	-2.38	-2.32	-1.59	-2.75	-2.39	-1.41	-0.6	-2.04	-1.89	-0.67	-1.83	-2.55	-1.92	-1.88	-0.95	-0.9	-1.68
kabx2:BRD-K76929026-001-01-2:25.000000uM	BRD-K76929026	25	2-((6-methoxy-2-methylquinolin-4-yl)oxy)-n-(4- butylphenyl)acetamide	QcrB:group25	29		-3.18	-3.22	-2.34	-2.82	-3.21	-3.8	-2.98	-4.05	-2.74	-2.41	-2.67	-2.68	-2.29	-2.2	-3.34	-2.75	-3.01	-2.01	-2.32	-2.5	-3	-2.6	-2.3	-2.95	-3.61	-2.67	-3.81	-2.84	-2.38	-2.68	-2.43	-3.32	-2.01	-2.78	-2.56	-1.66	-2.93	-3.85	-2.64	-2.27	-2.5	-2.32	-2.34
kabx2:BRD-K76929026-001-01-2:50.000000uM	BRD-K76929026	50	2-((6-methoxy-2-methylquinolin-4-yl)oxy)-n-(4- butylphenyl)acetamide	QcrB:group25	29		-3.15	-4.75	-3.38	-4.09	-4.82	-3.15	-4.08	-5.04	-2.93	-3.53	-3.44	-4.68	-3.04	-3.55	-3.32	-4.2	-4.02	-3.59	-2.75	-3.6	-3.86	-3.43	-4.09	-3.52	-3.84	-3.32	-5.54	-3.99	-2.76	-3.99	-2.93	-4.31	-2.81	-3.49	-3.45	-3.69	-3.38	-5.38	-3.18	-2.84	-4.08	-3.09	-1.91
kabx2:BRD-K99107635-001-01-1:0.097500uM	BRD-K99107635	0.1	2-((6-methoxy-2-methylquinolin-4-yl)oxy)-n-(p-tolyl) acetamide	QcrB:group25	29		-0.03	0.84	0.27	0.14	0.04	-0.63	-1.05	-0.7	-0.59	0.24	-0.86	-0.81	-0.21	0.13	-0.3	-0.64	-1.26	-1.06	-0.49	-0.47	-1.3	-0.95	-0.34	-1	-0.48	-1.21	-0.32	0.13	-0.9	-0.4	-0.2	-0.18	-1.28	-0.34	-0.75	-0.64	-0.78	-1.09	0	-0.83	-0.04	-0.61	-0.97
kabx2:BRD-K99107635-001-01-1:0.195500uM	BRD-K99107635	0.2	2-((6-methoxy-2-methylquinolin-4-yl)oxy)-n-(p-tolyl) acetamide	QcrB:group25	29		-0.07	-0.35	-1.28	-0.49	0.26	-0.57	-0.89	-0.93	-1.46	-1.55	-1.56	-0.92	-1.06	-0.39	-0.68	-0.97	-0.81	-0.76	-1.18	-1.13	-1.35	-1.52	-1.33	-1.19	-0.84	-0.96	-0.94	-1.88	-1.62	-1.77	-0.52	-0.47	-0.86	-1.6	-0.99	-1.09	-1.35	-1.43	-1.08	-1.04	-0.57	-1.06	-1.32
kabx2:BRD-K99107635-001-01-1:0.390500uM	BRD-K99107635	0.39	2-((6-methoxy-2-methylquinolin-4-yl)oxy)-n-(p-tolyl) acetamide	QcrB:group25	29		-0.96	0.71	-1.61	-1.05	-1.42	-2.44	-0.71	-1.85	-1.24	-1.27	-1.52	-1.03	-1.16	-0.83	-2.42	-1.31	-1.88	-1.61	-1.34	-1.22	-2.01	-1.41	-1.72	-1.95	-0.76	-2.39	-1.3	-0.8	-0.96	-1.67	-2.06	-1	-0.96	-1.75	-0.78	-1.03	-1.56	-1.75	-1.46	-0.92	-0.34	-0.79	-1.55
kabx2:BRD-K99107635-001-01-1:0.781250uM	BRD-K99107635	0.78	2-((6-methoxy-2-methylquinolin-4-yl)oxy)-n-(p-tolyl) acetamide	QcrB:group25	29		-1.67	-0.93	-0.89	-2	-1.93	-2.03	-1.18	-1.94	-1.52	-1.79	-1.88	-2.13	-1.28	-2.1	-1.06	-2.38	-1.91	-2.75	-1.46	-2.12	-2.24	-1.17	-2.67	-1.94	-1.44	-2.54	-1.21	-2.17	-1.52	-1.63	-1.75	-1.08	-1.13	-2.12	-2.13	-1.03	-1.41	-2	-2.3	-1.74	-1.08	-0.96	-1.79
kabx2:BRD-K99107635-001-01-1:1.562500uM	BRD-K99107635	1.56	2-((6-methoxy-2-methylquinolin-4-yl)oxy)-n-(p-tolyl) acetamide	QcrB:group25	29		-2.17	-3.35	-3.65	-2.67	-3.33	-4.36	-3.05	-4.17	-3.16	-2.6	-2.93	-3.02	-3.05	-3.75	-2.82	-3.54	-3.72	-3.54	-3.05	-3.06	-3.72	-3.36	-3.61	-3.51	-2.84	-2.91	-3.06	-4.42	-2.66	-3.65	-3.56	-4	-2.83	-3.12	-3.02	-2.32	-3.03	-3.78	-3.31	-3.33	-2.62	-2.69	-3.58
kabx2:BRD-K99107635-001-01-1:3.125000uM	BRD-K99107635	3.13	2-((6-methoxy-2-methylquinolin-4-yl)oxy)-n-(p-tolyl) acetamide	QcrB:group25	29		-1.96	-1.31	-2.74	-2.39	-1.52	-2.12	-2.17	-3.59	-1.95	-2.09	-1.85	-2.34	-1.62	-3.07	-1.02	-2.43	-2.26	-2.33	-2.52	-2.2	-1.93	-2.29	-2.28	-2.57	-2.12	-2.31	-2.34	-1.06	-1.77	-2.01	-1.92	-1.46	-1.77	-2.2	-1.83	-1.08	-2.01	-2.74	-2.31	-1.88	-1.91	-1.58	-1.92
kabx2:BRD-K99107635-001-01-1:6.250000uM	BRD-K99107635	6.25	2-((6-methoxy-2-methylquinolin-4-yl)oxy)-n-(p-tolyl) acetamide	QcrB:group25	29		-1.57	-1.06	-2.46	-3.19	-2.28	-2.9	-1.67	-3.65	-2.42	-2.8	-1.89	-2.7	-2.37	-2.68	-2.07	-2.36	-3.09	-2.26	-2.12	-2.21	-2.38	-2.04	-2.43	-2.32	-2.86	-2.14	-1.89	-2.93	-1.82	-2.8	-2.59	-2.34	-1.55	-2.23	-1.68	-1.41	-2.54	-2.56	-2.41	-1.5	-2.01	-1.51	-2.31
kabx2:BRD-K99107635-001-01-1:12.500000uM	BRD-K99107635	12.5	2-((6-methoxy-2-methylquinolin-4-yl)oxy)-n-(p-tolyl) acetamide	QcrB:group25	29		-2.26	-1.75	-3.21	-2.6	-2.39	-2.54	-2.49	-3.72	-2.67	-2.62	-2.34	-3.25	-1.82	-1.76	-2.34	-3.11	-2.74	-3.1	-2.24	-2.24	-2.36	-2.6	-2.33	-2.64	-2.06	-2.52	-1.75	-2.62	-2.26	-2.36	-2.68	-3.5	-1.8	-2.46	-1.37	-1.3	-2.26	-2.68	-2.18	-2.52	-1.94	-1.5	-2.78
kabx2:BRD-K99107635-001-01-1:25.000000uM	BRD-K99107635	25	2-((6-methoxy-2-methylquinolin-4-yl)oxy)-n-(p-tolyl) acetamide	QcrB:group25	29		-2.1	-1.83	-2.84	-3.29	-3.21	-3.55	-3.33	-3.62	-2.85	-2.42	-2.81	-3.22	-3.08	-3.32	-3.17	-2.68	-3.64	-3.12	-2.58	-2.78	-3.34	-3.39	-3.55	-2.91	-2.37	-2.95	-2.95	-3.1	-2.5	-2.34	-2.42	-3.24	-1.95	-2.77	-2.74	-1.85	-2.18	-3.08	-2.8	-2.83	-2.61	-2.34	-2.97
kabx2:BRD-K99107635-001-01-1:50.000000uM	BRD-K99107635	50	2-((6-methoxy-2-methylquinolin-4-yl)oxy)-n-(p-tolyl) acetamide	QcrB:group25	29		-2.91	-3.05	-2.87	-3.22	-3.24	-4.68	-3.05	-2.56	-2.87	-3.13	-3.72	-3.8	-3.7	-3.51	-2.55	-3.77	-3.79	-2.97	-2.74	-2.98	-2.85	-3.1	-3.34	-3.05	-3.17	-2.88	-3.01	-3.86	-2.82	-3.17	-2.46	-3.91	-2.1	-3.72	-2.31	-2.24	-2.88	-3.82	-3.34	-2.74	-2.79	-2.67	-2.79
[truncated: 297 more columns]

## Sheet: Fig. 3c - Phenazine-like #3
phenazine-like:group3						strain	H37RvBC06	H37RvBC07	H37RvBC08	H37RvBC09	H37RvBC14	H37RvBC16	H37RvBC17	Rv0023	Rv0204c	Rv0224c	Rv0225	Rv0226c	Rv0228	Rv0248c	Rv0260c	Rv0282	Rv0283	Rv0284	Rv0289	Rv0292	Rv0347	Rv0373c	Rv0431	Rv0455c	Rv0479c	Rv0504c	Rv0525	Rv0526	Rv0528	Rv0697	Rv0787A	Rv0811	Rv0817c	Rv0913c	Rv1044	Rv1111c	Rv1254	Rv1339	Rv1342c	Rv1348	Rv1382	Rv1456c	Rv1457c
						avg rank	166.833	188.667	179.958	136.375	153.625	101.5	150.833	97.5833	184.542	153.708	103.708	162.417	112.208	214.167	179.458	175.167	187.875	205.875	243.583	225.75	235.933	175	167.8	205.133	168.133	173.267	204.067	182.667	162.333	231.267	162.867	228.667	85.5333	253.333	69.8667	34.0667	171.4	120.133	107.667	139.267	211.4	39.1333	53.6
						avg sGR	-0.21	-0.0879167	-0.128333	-0.470417	-0.353333	-0.6925	-0.360833	-0.827083	-0.156667	-0.399583	-0.773333	-0.33375	-0.657083	0.3575	-0.13875	-0.234583	-0.0954167	-0.0254167	0.486667	0.339583	0.145	-0.141667	-0.291667	-0.0166667	-0.325	-0.247917	0.01625	-0.05375	-0.22375	-0.0391667	-0.251667	0.7575	-0.8025	0.28375	-1.06667	-1.645	-0.24	-0.284583	-0.72	-0.382083	0.4775	-1.57958	-1.58875
id	pert_id	pert_dose	alt name	RID	pcl_size
kabx2:BRD-K56614220-001-22-4:0.097500uM	BRD-K56614220	0.1	clofazimine	phenazine-like:group3	24	strandardized Growth Rate (sGR)	0.08	0.93	1.18	1.03	-0.11	0.13	0.31	0.66	1.06	1.04	1.06	1.21	1.58	1.25	0.6	1.66	2.22	1.21	1.28	1.81	1.24	0.76	0.36	1.5	1.1	0.75	0.51	1.46	0.78	1.01	0.23	1.23	0.99	1.29	0.34	-0.43	0.79	1.81	0.24	1.31	1.51	-0.34	-1.39
kabx2:BRD-K56614220-001-22-4:0.195500uM	BRD-K56614220	0.2	clofazimine	phenazine-like:group3	24		0.23	0.29	-0.64	-0.74	-1.14	-0.33	-0.53	-0.45	-0.48	-0.52	-1.37	-0.04	0.51	-0.37	0.68	0.09	-0.93	0.58	0.44	-0.33	0.36	0.24	-0.57	-0.61	-0.3	-0.59	0.03	0.09	-0.03	-0.63	0.04	0.15	-0.9	-0.49	-2	-1.72	0.48	-0.08	-1.48	-0.12	0.15	-1.7	-2.06
kabx2:BRD-K56614220-001-22-4:0.390500uM	BRD-K56614220	0.39	clofazimine	phenazine-like:group3	24		3.27	-0.26	1.5	-0.61	0.33	-0.75	0	-0.21	0.06	0.72	-0.32	0.57	0.87	1.17	1.01	1.21	0.59	0.54	0.63	1.17	1.18	-0.49	0.16	0.55	-0.29	-0.25	1.25	1.7	1.27	0.12	0.2	1.54	-1.41	1.25	-0.02	-1.16	0.02	0.72	-0.2	0.48	0.67	-1.11	-1.75
kabx2:BRD-K56614220-001-22-4:0.781250uM	BRD-K56614220	0.78	clofazimine	phenazine-like:group3	24		-0.56	0.49	0.31	-0.48	-0.99	-0.78	-0.12	-0.04	-0.36	0.15	-0.78	-0.36	-1.07	0.09	-0.14	-0.07	-1.55	0.36	0.7	0.22	-0.45	-0.05	-0.39	-0.6	0.43	-0.77	0.85	-0.34	-0.33	0.06	0.31	0.98	-1.23	-0.34	-2.09	-1.04	-0.65	0.77	-1.49	-0.7	0.12	-1.85	-1.71
kabx2:BRD-K56614220-001-22-4:1.562500uM	BRD-K56614220	1.56	clofazimine	phenazine-like:group3	24		-0.3	-0.04	0.29	-1.14	-0.76	-0.84	0.12	-1.33	0.02	0.12	-1.14	-0.51	-0.3	0.78	0.16	0.88	0.33	0.34	1.22	1.15	-0.06	0.49	-1	-0.34	-1.06	-0.53	1.06	0.14	0.57	0.47	-0.43	0.93	-0.29	0.33	-1.16	-1.12	0.34	0.82	-1.09	-1.29	1.16	-1.24	-1.22
kabx2:BRD-K56614220-001-22-4:3.125000uM	BRD-K56614220	3.13	clofazimine	phenazine-like:group3	24		-1.62	-0.75	-1.02	-1.62	-1.28	-1.99	-1.7	-1.47	-1.59	-1.95	-2.27	-1.27	-2.39	-1.34	-0.25	-0.56	-1.83	0.22	2.31	1.34	-1.42	-1.85	-1.84	-1.91	-1.55	-1.79	-1.32	-1.02	-1.95	-0.9	-1.96	1.22	-1.5	-0.95	-2.16	-1.8	-1.6	-3.03	-2.27	-2.57	-1.68	-2.26	-2.02
screen5_wk:BRD-K56614220-001-22-4:0.097656uM	BRD-K56614220	0.1	clofazimine	phenazine-like:group3	24		-0.8	-1.02	-0.63	-0.75	0.14	-1.41	-0.75	-1.17	-0.08	-0.95	-1.61	-0.52	-0.48	0.61	-0.82	-0.9	-1.01	-0.29	0.58	0.02	0.15	0.36	-0.33	0.33	1.36	-0.04	-0.21	-0.84	0	0.14	-0.25	0.24	-2.42	0.73	0.35	-1.76	-0.3	0.3	0.72	-0.05	-0.65	-1.88	-1.27
screen5_wk:BRD-K56614220-001-22-4:0.195312uM	BRD-K56614220	0.2	clofazimine	phenazine-like:group3	24		-2.66	-2.13	-2.57	-2.99	-2.33	-2.07	-2.93	-3.01	-1.91	-2.01	-3.38	-2.2	-2.24	1.9	-1.21	-3.25	-1.92	-2.76	0.34	-0.03	-1.02	-2.09	-1.41	-1.42	-1.45	-1.94	-1.54	-2.23	-1.8	-1.48	-2.23	2.8	-2.91	-1.27	-4.39	-4.96	-1.95	-3.54	-2.7	-2.2	-2.78	-2.7	-1.79
screen5_wk:BRD-K56614220-001-22-4:0.390625uM	BRD-K56614220	0.39	clofazimine	phenazine-like:group3	24		-4.06	-2.25	-2.88	-4.13	-3.69	-3.69	-2.85	-4.34	-2.55	-2.52	-3.96	-2.88	-3.7	0.91	-3.11	-4.35	-3.1	-3.35	-1.81	-0.39	-2.49	-3.16	-3.44	-2.44	-2.53	-3.57	-2.81	-2.02	-2.57	-2.58	-3.54	3.08	-2.11	-3.32	-4.59	-5.39	-3.11	-3.71	-3.55	-3.43	-3.23	-3.81	-3.25
screen6:BRD-K56614220-001-22-4:0.097500uM	BRD-K56614220	0.1	clofazimine	phenazine-like:group3	24		0.8	0.81	0.77	0.67	0.69	0.85	0.33	-0.27	-0.46	0.06	0.62	-0.56	0.16	0.07	0.77	0.43	0.46	0.97	0.7	0.27	0.96	0.55	0.49	0.19	-0.69	0.38	-0.07	0.64	-0.8	0.59	0.14	-0.56	0.49	1.6	-0.43	-1.35	0.07	-0.13	0.64	0.04	1.07	-1.94	-0.97
screen6:BRD-K56614220-001-22-4:0.195500uM	BRD-K56614220	0.2	clofazimine	phenazine-like:group3	24		1.08	1.31	1.41	0.57	0.71	0.55	1.45	0.52	0.09	1.31	-0.25	0.17	-0.37	0.41	1.38	1.34	1	1.72	0.37	0.49	1.98	0.65	1.25	0.64	0.64	1.76	1.7	1.26	-0.03	1.9	1.03	-0.44	-0.18	1.88	-0.52	-1.22	0.97	0.09	-0.08	0.06	1.4	-1.36	-0.89
screen6:BRD-K56614220-001-22-4:0.390500uM	BRD-K56614220	0.39	clofazimine	phenazine-like:group3	24		0.55	0.36	0.58	0.49	0.39	0.52	-0.23	-0.58	0.62	-0.4	0.47	0.44	0.1	0	1.13	0.67	0.94	0.82	0.45	-0.45	0.59	0.8	0.62	1.51	0.42	1.56	1.41	0.24	0.07	0.64	0.67	0.27	-1.44	0.83	-1.22	-1.4	0.5	-1.39	0.66	0.44	0.52	-1.31	-1.19
screen6:BRD-K56614220-001-22-4:0.781250uM	BRD-K56614220	0.78	clofazimine	phenazine-like:group3	24		1.83	1.17	1.7	0.46	1.35	0.58	1.62	-0.52	0.62	0.23	-0.27	0.51	-0.19	-0.56	0.71	0.38	1.58	0.69	0.15	1.32	1.49	0.93	0.98	1.13	0.02	1.89	1.18	0.08	0.2	1.22	1.03	-0.46	-1.24	0.54	-0.55	-1.42	0.42	-2.12	0.67	0.15	0.06	-1.78	-2.11
screen6:BRD-K56614220-001-22-4:1.562500uM	BRD-K56614220	1.56	clofazimine	phenazine-like:group3	24		0.4	0.79	1.59	-0.04	0.69	-0.03	0.01	-1.12	0.39	-0.43	-0.99	-1.32	-1.6	-1.64	-0.73	-0.64	0.43	-0.19	0.4	-0.88	0.59	-0.92	0.2	-0.16	-0.5	-0.81	-0.1	0.14	-1.33	0.12	-0.26	1.39	-1.73	1.01	-1.05	-1.85	-0.22	-2.34	-0.85	0.44	-0.59	-2.18	-2.4
screen6:BRD-K56614220-001-22-4:3.125000uM	BRD-K56614220	3.13	clofazimine	phenazine-like:group3	24		0.78	-0.25	1.29	0.14	0.33	-0.25	1.24	-1.49	-0.35	-0.96	-1.89	-0.51	-1.06	-1.24	-0.8	-0.04	1.14	0.38	1.61	1.45	0.87	-0.07	0.31	1.35	0.27	-0.33	-0.12	0.04	0.15	0.58	0.39	2.85	-1.7	1.05	-1.63	-1.54	-0.35	-3.27	-1.6	-0.25	0.24	-1.25	-1.83
kabx2:BRD-K26793974-003-01-1:0.097500uM	BRD-K26793974	0.1	janus green b	phenazine-like:group3	24		0.09	-0.62	-0.17	-0.09	0.08	-0.35	0.5	-0.51	0.49	-0.35	0.77	0.33	-0.39	-0.27	-0.19	0	0.42	0.59	0.37	0.51	0.83	0.07	-0.15	-0.09	0.12	0.6	-0.68	1.77	-0.19	0.06	0.16	-0.28	-0.21	0.26	-0.21	-0.92	0.99	0.83	0.09	0.27	0.6	-1.21	-1.69
kabx2:BRD-K26793974-003-01-1:0.195500uM	BRD-K26793974	0.2	janus green b	phenazine-like:group3	24		1.32	-0.2	-0.81	0.17	0.53	-0.29	-0.55	0.47	1.29	0.74	-0.15	1.08	0.1	1.42	1.03	0.38	0.49	0.36	1.24	1.07	0.79	0.16	0.29	1.37	0.36	0.08	0.09	-0.43	1.17	0.8	-0.02	2.07	-0.4	1.97	0.39	-0.82	0.5	0.81	-0.5	0.82	1.67	-0.61	-0.69
kabx2:BRD-K26793974-003-01-1:0.390500uM	BRD-K26793974	0.39	janus green b	phenazine-like:group3	24		-0.41	-0.22	-0.81	-0.71	-0.3	-0.78	-0.81	-1.75	-0.22	-0.17	1.21	-0.45	-1.05	0.15	0.98	-0.36	-0.77	-0.15	0.28	0.2	-0.81	-0.51	-0.64	-0.14	-0.41	-1.16	-0.52	-0.42	1.28	-0.49	-0.77	0.23	-0.63	1.13	-0.34	-0.54	-0.68	-1.09	-1.01	-0.34	3.85	-0.47	-0.59
kabx2:BRD-K26793974-003-01-1:0.781250uM	BRD-K26793974	0.78	janus green b	phenazine-like:group3	24		-2.99	-2.79	-2.82	-2.42	-2.75	-3.18	-3.08	-3.58	-2.44	-2.46	-3.11	-3.07	-3.4	-2.05	-3.16	-3.12	-2.91	-3.01	-2.38	-2.76	-2.64	-2.42	-2.77	-2.79	-3.18	-2.75	-3.67	-3	-1.6	-2.81	-2.86	-1.57	-2.24	-2.14	-3.47	-4.12	-2.8	-3.87	-2.38	-2.68	-2	-3.44	-2.04
kabx2:BRD-K49755152-003-01-7:3.125000uM	BRD-K49755152	3.13	safranin	phenazine-like:group3	24		-0.61	-0.04	-0.93	-0.81	-0.56	-1.43	-1.02	-0.02	0.04	-0.67	-0.51	-0.35	-0.66	1.63	-1	-0.02	-0.78	-0.33	-0.33	0.66	-0.27	0.09	0.07	-1.08	-0.59	0.28	-0.7	-0.21	-0.63	-0.34	0.18	0.38	0.2	0.06	0.13	-0.69	-0.99	1.24	-1.19	-0.09	1.45	-1.21	-1.58
kabx2:BRD-K90535337-001-08-8:50.000000uM	BRD-K90535337	50	phenazine-1-carboxylate	phenazine-like:group3	24		-1.22	-0.84	-1.18	-0.68	-1.01	-1.74	-0.62	-1.48	-1.28	-0.6	-1.42	-0.78	-1.41	0.73	-1.31	0.57	-0.37	0.04	-0.67	0.23	-1	-0.46	-1.23	-1.33	-0.79	-1.31	0.42	0.03	-0.71	-0.73	-1.36	0.05	-0.62	-1.18	-0.66	-1.46	-0.7	-0.97	-1.36	-0.29	0.46	-1.73	-2.12
screen6:BRD-K26793974-003-01-1:0.097500uM	BRD-K26793974	0.1	janus green b	phenazine-like:group3	24		1.01	3.18	0.78	2.41	1.18	1.08	1.09	1.68	1.88	1.69	1.67	1.57	1.43	1.59	1.19	1.23	1.12	1.84	1.63	0.63	1.13	2.77	1.03	1.26	0.71	2.2	1	1.15	0.28	0.63	2.03	0.11	1.57	0.83	1.01	-1.15	1.52	1.43	1.77	-0.38	0.94	-0.28	-1.11
screen6:BRD-K26793974-003-01-1:0.195500uM	BRD-K26793974	0.2	janus green b	phenazine-like:group3	24		-0.29	1.2	1.38	0.72	1.08	0.27	0.76	-0.74	1.09	-0.03	-0.09	1.76	0.52	1.59	0.94	0.58	2.21	0.15	1.23	1.63	1.13	1.76	1.48	1.38	0.48	0.96	1.67	1.15	1.01	1	1.03	2.23	0.49	1.67	-0.18	-0.99	1.27	0.82	0.43	-0.14	1.46	-0.25	-0.15
screen6:BRD-K49755152-003-01-7:3.125000uM	BRD-K49755152	3.13	safranin	phenazine-like:group3	24		-0.96	-1.23	-1.4	-0.74	-1.06	-0.69	-0.9	0.9	0.31	-1.63	-0.85	-0.83	-0.73	1.75	-1.19	-1.74	-0.05	-1.34	0.94	-1.18	0.35	-1.01	-0.47	1.3	-0.37	-0.57	0.96	-0.67	-0.18	-0.32	0.2	-0.26	0.16	0.07	-1.15	-0.63	-0.28	9.07	-0.75	1.35	5.06	-2	-2.31
[truncated: 297 more columns]

## Sheet: Fig. 3d
order	ID	MIC (µM) H37Rv	MIC (µM) SZ_cydA::Tn_1	MIC (µM) QcrB A317T	L2FC cydA::Tn	L2FC QcrB A317T	Plot Concentration - % growth; blue = WT, brown = cydA::Tn, violet = QcrB A317T
1	TCMDC-142455	1.74	0.39	> 25.0	-2.15754	3.84477
2	TCMDC-143694	8.64	3.85	> 50.0	-1.16617	2.53282
3	TCMDC-142471	1.87	0.726	> 12.5	-1.365	2.74082
4	TCMDC-142484	1.7	< 0.391	23.2	-2.12029	3.77052
5	TCMDC-143660	0.558	0.201	> 12.5	-1.47307	4.48552
6	TCMDC-143667	3.53	3.15	> 25.0	-0.164316	2.82419
7	TCMDC-142587	1.74	0.462	9.65	-1.91312	2.47144
8	TCMDC-142492	4.19	0.814	76.5	-2.36385	4.19044
9	TCMDC-142550	2.04	0.58	45.2	-1.81444	4.46968
10	TCMDC-142559	0.748	0.396	> 6.25	-0.917538	3.06275
11	TCMDC-142584	0.853	0.423	> 3.13	-1.01189	1.87555
12	TCMDC-142679	1.63	0.573	> 12.5	-1.50826	2.93898
13	TCMDC-142709	0.83	0.213	> 12.5	-1.96226	3.91267
14	TCMDC-142889	1.03	0.618	13.5	-0.736966	3.71224
15	TCMDC-142902	3.4	1.65	> 25.0	-1.04307	2.87832
16	TCMDC-142962	3.18	2.32	> 25.0	-0.454902	2.97483
17	TCMDC-143659	1.78	0.88	> 12.5	-1.0163	2.81198
18	TCMDC-143668	1.13	0.335	> 12.5	-1.75409	3.46753
19	TCMDC-143697	7.34	2.75	> 50.0	-1.41635	2.76808
20	TCMDC-142969	4.23	3.54	5.8	-0.256908	0.455395
21	TCMDC-142817	7.17	8.97	11.2	0.323135	0.643454
22	TCMDC-142775	2.28	3.22	2.67	0.498027	0.227806
23	TCMDC-143678	3.55	3.57	3.83	0.00810505	0.109525
24	TCMDC-142349	1.98	2.51	1.2	0.342187	-0.722466
25	TCMDC-142456	11.1	11.2	9.14	0.0129391	-0.280294
26	TCMDC-142860	12.2	9.78	10.3	-0.318975	-0.244237
27	TCMDC-143654	0.158	0.129	0.146	-0.292553	-0.113956
28	TCMDC-143677	4.6	3.71	2.01	-0.310215	-1.19444
29	TCMDC-143675	12.9	9.23	12.5	-0.482969	-0.045443
