# Supplementary material for: Reference-based chemical-genetic interaction profiling to elucidate small molecule mechanism of action in Mycobacterium tuberculosis
Source: Nat Commun. 2025 Nov 3;16:9673. doi: 10.1038/s41467-025-64662-x (PMC12583738; doi:10.1038/s41467-025-64662-x)
Supplement: Supplementary file 11 — Source data [file 41467_2025_64662_MOESM11_ESM.zip › Source Data Fig 4.xlsx]

## Sheet: Fig. 4b
cid	pert_id	broad_id	pert_dose	pert_idose	strain	sGR	plot_color	highlight_strain	project_id	x_subproject_id
screen4wk:BRD-K59864310-001-10-8:0.390625uM	BRD-K59864310	BRD-K59864310-001-10-8	0.390625	0.390625uM	H37RvBC06	-0.643654	#000000	TRUE	screen4wk_screen5wk_tbda1_kabx2	screen4wk
screen4wk:BRD-K59864310-001-10-8:0.781250uM	BRD-K59864310	BRD-K59864310-001-10-8	0.78125	0.781250uM	H37RvBC06	-0.166808	#000000	TRUE	screen4wk_screen5wk_tbda1_kabx2	screen4wk
screen4wk:BRD-K59864310-001-10-8:1.562500uM	BRD-K59864310	BRD-K59864310-001-10-8	1.5625	1.562500uM	H37RvBC06	-0.278733	#000000	TRUE	screen4wk_screen5wk_tbda1_kabx2	screen4wk
screen4wk:BRD-K59864310-001-10-8:3.125000uM	BRD-K59864310	BRD-K59864310-001-10-8	3.125	3.125000uM	H37RvBC06	-0.723852	#000000	TRUE	screen4wk_screen5wk_tbda1_kabx2	screen4wk
screen4wk:BRD-K59864310-001-10-8:6.250000uM	BRD-K59864310	BRD-K59864310-001-10-8	6.25	6.250000uM	H37RvBC06	0.23508	#000000	TRUE	screen4wk_screen5wk_tbda1_kabx2	screen4wk
screen4wk:BRD-K59864310-001-10-8:12.500000uM	BRD-K59864310	BRD-K59864310-001-10-8	12.5	12.500000uM	H37RvBC06	-1.76936	#000000	TRUE	screen4wk_screen5wk_tbda1_kabx2	screen4wk
screen4wk:BRD-K59864310-001-10-8:25.000000uM	BRD-K59864310	BRD-K59864310-001-10-8	25	25.000000uM	H37RvBC06	-1.03854	#000000	TRUE	screen4wk_screen5wk_tbda1_kabx2	screen4wk
screen4wk:BRD-K59864310-001-10-8:50.000000uM	BRD-K59864310	BRD-K59864310-001-10-8	50	50.000000uM	H37RvBC06	-2.43555	#000000	TRUE	screen4wk_screen5wk_tbda1_kabx2	screen4wk
screen4wk:BRD-K59864310-001-10-8:0.390625uM	BRD-K59864310	BRD-K59864310-001-10-8	0.390625	0.390625uM	H37RvBC07	-0.231026	#000000	TRUE	screen4wk_screen5wk_tbda1_kabx2	screen4wk
screen4wk:BRD-K59864310-001-10-8:0.781250uM	BRD-K59864310	BRD-K59864310-001-10-8	0.78125	0.781250uM	H37RvBC07	-0.0731586	#000000	TRUE	screen4wk_screen5wk_tbda1_kabx2	screen4wk
screen4wk:BRD-K59864310-001-10-8:1.562500uM	BRD-K59864310	BRD-K59864310-001-10-8	1.5625	1.562500uM	H37RvBC07	-0.447986	#000000	TRUE	screen4wk_screen5wk_tbda1_kabx2	screen4wk
screen4wk:BRD-K59864310-001-10-8:3.125000uM	BRD-K59864310	BRD-K59864310-001-10-8	3.125	3.125000uM	H37RvBC07	-0.548141	#000000	TRUE	screen4wk_screen5wk_tbda1_kabx2	screen4wk
screen4wk:BRD-K59864310-001-10-8:6.250000uM	BRD-K59864310	BRD-K59864310-001-10-8	6.25	6.250000uM	H37RvBC07	-0.0589167	#000000	TRUE	screen4wk_screen5wk_tbda1_kabx2	screen4wk
screen4wk:BRD-K59864310-001-10-8:12.500000uM	BRD-K59864310	BRD-K59864310-001-10-8	12.5	12.500000uM	H37RvBC07	-1.26298	#000000	TRUE	screen4wk_screen5wk_tbda1_kabx2	screen4wk
screen4wk:BRD-K59864310-001-10-8:25.000000uM	BRD-K59864310	BRD-K59864310-001-10-8	25	25.000000uM	H37RvBC07	-0.176257	#000000	TRUE	screen4wk_screen5wk_tbda1_kabx2	screen4wk
screen4wk:BRD-K59864310-001-10-8:50.000000uM	BRD-K59864310	BRD-K59864310-001-10-8	50	50.000000uM	H37RvBC07	-2.34106	#000000	TRUE	screen4wk_screen5wk_tbda1_kabx2	screen4wk
screen4wk:BRD-K59864310-001-10-8:0.390625uM	BRD-K59864310	BRD-K59864310-001-10-8	0.390625	0.390625uM	H37RvBC08	0.472649	#000000	TRUE	screen4wk_screen5wk_tbda1_kabx2	screen4wk
screen4wk:BRD-K59864310-001-10-8:0.781250uM	BRD-K59864310	BRD-K59864310-001-10-8	0.78125	0.781250uM	H37RvBC08	-0.247422	#000000	TRUE	screen4wk_screen5wk_tbda1_kabx2	screen4wk
screen4wk:BRD-K59864310-001-10-8:1.562500uM	BRD-K59864310	BRD-K59864310-001-10-8	1.5625	1.562500uM	H37RvBC08	-0.88359	#000000	TRUE	screen4wk_screen5wk_tbda1_kabx2	screen4wk
screen4wk:BRD-K59864310-001-10-8:3.125000uM	BRD-K59864310	BRD-K59864310-001-10-8	3.125	3.125000uM	H37RvBC08	-1.06702	#000000	TRUE	screen4wk_screen5wk_tbda1_kabx2	screen4wk
screen4wk:BRD-K59864310-001-10-8:6.250000uM	BRD-K59864310	BRD-K59864310-001-10-8	6.25	6.250000uM	H37RvBC08	-2.11342	#000000	TRUE	screen4wk_screen5wk_tbda1_kabx2	screen4wk
screen4wk:BRD-K59864310-001-10-8:12.500000uM	BRD-K59864310	BRD-K59864310-001-10-8	12.5	12.500000uM	H37RvBC08	-0.781207	#000000	TRUE	screen4wk_screen5wk_tbda1_kabx2	screen4wk
screen4wk:BRD-K59864310-001-10-8:25.000000uM	BRD-K59864310	BRD-K59864310-001-10-8	25	25.000000uM	H37RvBC08	-1.80093	#000000	TRUE	screen4wk_screen5wk_tbda1_kabx2	screen4wk
screen4wk:BRD-K59864310-001-10-8:50.000000uM	BRD-K59864310	BRD-K59864310-001-10-8	50	50.000000uM	H37RvBC08	-2.49675	#000000	TRUE	screen4wk_screen5wk_tbda1_kabx2	screen4wk
screen4wk:BRD-K59864310-001-10-8:0.390625uM	BRD-K59864310	BRD-K59864310-001-10-8	0.390625	0.390625uM	H37RvBC09	0.326967	#000000	TRUE	screen4wk_screen5wk_tbda1_kabx2	screen4wk
screen4wk:BRD-K59864310-001-10-8:0.781250uM	BRD-K59864310	BRD-K59864310-001-10-8	0.78125	0.781250uM	H37RvBC09	-0.431584	#000000	TRUE	screen4wk_screen5wk_tbda1_kabx2	screen4wk
screen4wk:BRD-K59864310-001-10-8:1.562500uM	BRD-K59864310	BRD-K59864310-001-10-8	1.5625	1.562500uM	H37RvBC09	-0.567511	#000000	TRUE	screen4wk_screen5wk_tbda1_kabx2	screen4wk
screen4wk:BRD-K59864310-001-10-8:3.125000uM	BRD-K59864310	BRD-K59864310-001-10-8	3.125	3.125000uM	H37RvBC09	-1.90021	#000000	TRUE	screen4wk_screen5wk_tbda1_kabx2	screen4wk
screen4wk:BRD-K59864310-001-10-8:6.250000uM	BRD-K59864310	BRD-K59864310-001-10-8	6.25	6.250000uM	H37RvBC09	-0.0534848	#000000	TRUE	screen4wk_screen5wk_tbda1_kabx2	screen4wk
screen4wk:BRD-K59864310-001-10-8:12.500000uM	BRD-K59864310	BRD-K59864310-001-10-8	12.5	12.500000uM	H37RvBC09	-0.302016	#000000	TRUE	screen4wk_screen5wk_tbda1_kabx2	screen4wk
screen4wk:BRD-K59864310-001-10-8:25.000000uM	BRD-K59864310	BRD-K59864310-001-10-8	25	25.000000uM	H37RvBC09	-1.29779	#000000	TRUE	screen4wk_screen5wk_tbda1_kabx2	screen4wk
screen4wk:BRD-K59864310-001-10-8:50.000000uM	BRD-K59864310	BRD-K59864310-001-10-8	50	50.000000uM	H37RvBC09	-2.53836	#000000	TRUE	screen4wk_screen5wk_tbda1_kabx2	screen4wk
screen4wk:BRD-K59864310-001-10-8:0.390625uM	BRD-K59864310	BRD-K59864310-001-10-8	0.390625	0.390625uM	H37RvBC14	1.17949	#000000	TRUE	screen4wk_screen5wk_tbda1_kabx2	screen4wk
screen4wk:BRD-K59864310-001-10-8:0.781250uM	BRD-K59864310	BRD-K59864310-001-10-8	0.78125	0.781250uM	H37RvBC14	-0.740483	#000000	TRUE	screen4wk_screen5wk_tbda1_kabx2	screen4wk
screen4wk:BRD-K59864310-001-10-8:1.562500uM	BRD-K59864310	BRD-K59864310-001-10-8	1.5625	1.562500uM	H37RvBC14	-0.725478	#000000	TRUE	screen4wk_screen5wk_tbda1_kabx2	screen4wk
screen4wk:BRD-K59864310-001-10-8:3.125000uM	BRD-K59864310	BRD-K59864310-001-10-8	3.125	3.125000uM	H37RvBC14	-0.687317	#000000	TRUE	screen4wk_screen5wk_tbda1_kabx2	screen4wk
screen4wk:BRD-K59864310-001-10-8:6.250000uM	BRD-K59864310	BRD-K59864310-001-10-8	6.25	6.250000uM	H37RvBC14	1.55537	#000000	TRUE	screen4wk_screen5wk_tbda1_kabx2	screen4wk
screen4wk:BRD-K59864310-001-10-8:12.500000uM	BRD-K59864310	BRD-K59864310-001-10-8	12.5	12.500000uM	H37RvBC14	-0.977635	#000000	TRUE	screen4wk_screen5wk_tbda1_kabx2	screen4wk
screen4wk:BRD-K59864310-001-10-8:25.000000uM	BRD-K59864310	BRD-K59864310-001-10-8	25	25.000000uM	H37RvBC14	-0.394959	#000000	TRUE	screen4wk_screen5wk_tbda1_kabx2	screen4wk
screen4wk:BRD-K59864310-001-10-8:50.000000uM	BRD-K59864310	BRD-K59864310-001-10-8	50	50.000000uM	H37RvBC14	-2.81742	#000000	TRUE	screen4wk_screen5wk_tbda1_kabx2	screen4wk
screen4wk:BRD-K59864310-001-10-8:0.390625uM	BRD-K59864310	BRD-K59864310-001-10-8	0.390625	0.390625uM	H37RvBC16	0.222746	#000000	TRUE	screen4wk_screen5wk_tbda1_kabx2	screen4wk
screen4wk:BRD-K59864310-001-10-8:0.781250uM	BRD-K59864310	BRD-K59864310-001-10-8	0.78125	0.781250uM	H37RvBC16	-0.41452	#000000	TRUE	screen4wk_screen5wk_tbda1_kabx2	screen4wk
screen4wk:BRD-K59864310-001-10-8:1.562500uM	BRD-K59864310	BRD-K59864310-001-10-8	1.5625	1.562500uM	H37RvBC16	-2.38926	#000000	TRUE	screen4wk_screen5wk_tbda1_kabx2	screen4wk
screen4wk:BRD-K59864310-001-10-8:3.125000uM	BRD-K59864310	BRD-K59864310-001-10-8	3.125	3.125000uM	H37RvBC16	-0.133697	#000000	TRUE	screen4wk_screen5wk_tbda1_kabx2	screen4wk
screen4wk:BRD-K59864310-001-10-8:6.250000uM	BRD-K59864310	BRD-K59864310-001-10-8	6.25	6.250000uM	H37RvBC16	-1.83708	#000000	TRUE	screen4wk_screen5wk_tbda1_kabx2	screen4wk
screen4wk:BRD-K59864310-001-10-8:12.500000uM	BRD-K59864310	BRD-K59864310-001-10-8	12.5	12.500000uM	H37RvBC16	-1.02939	#000000	TRUE	screen4wk_screen5wk_tbda1_kabx2	screen4wk
screen4wk:BRD-K59864310-001-10-8:25.000000uM	BRD-K59864310	BRD-K59864310-001-10-8	25	25.000000uM	H37RvBC16	-1.00407	#000000	TRUE	screen4wk_screen5wk_tbda1_kabx2	screen4wk
screen4wk:BRD-K59864310-001-10-8:50.000000uM	BRD-K59864310	BRD-K59864310-001-10-8	50	50.000000uM	H37RvBC16	-3.06256	#000000	TRUE	screen4wk_screen5wk_tbda1_kabx2	screen4wk
screen4wk:BRD-K59864310-001-10-8:0.390625uM	BRD-K59864310	BRD-K59864310-001-10-8	0.390625	0.390625uM	H37RvBC17	0.00623363	#000000	TRUE	screen4wk_screen5wk_tbda1_kabx2	screen4wk
screen4wk:BRD-K59864310-001-10-8:0.781250uM	BRD-K59864310	BRD-K59864310-001-10-8	0.78125	0.781250uM	H37RvBC17	-0.603485	#000000	TRUE	screen4wk_screen5wk_tbda1_kabx2	screen4wk
screen4wk:BRD-K59864310-001-10-8:1.562500uM	BRD-K59864310	BRD-K59864310-001-10-8	1.5625	1.562500uM	H37RvBC17	-0.441799	#000000	TRUE	screen4wk_screen5wk_tbda1_kabx2	screen4wk
screen4wk:BRD-K59864310-001-10-8:3.125000uM	BRD-K59864310	BRD-K59864310-001-10-8	3.125	3.125000uM	H37RvBC17	-0.925761	#000000	TRUE	screen4wk_screen5wk_tbda1_kabx2	screen4wk
screen4wk:BRD-K59864310-001-10-8:6.250000uM	BRD-K59864310	BRD-K59864310-001-10-8	6.25	6.250000uM	H37RvBC17	0.319637	#000000	TRUE	screen4wk_screen5wk_tbda1_kabx2	screen4wk
screen4wk:BRD-K59864310-001-10-8:12.500000uM	BRD-K59864310	BRD-K59864310-001-10-8	12.5	12.500000uM	H37RvBC17	-0.583228	#000000	TRUE	screen4wk_screen5wk_tbda1_kabx2	screen4wk
screen4wk:BRD-K59864310-001-10-8:25.000000uM	BRD-K59864310	BRD-K59864310-001-10-8	25	25.000000uM	H37RvBC17	-0.152827	#000000	TRUE	screen4wk_screen5wk_tbda1_kabx2	screen4wk
screen4wk:BRD-K59864310-001-10-8:50.000000uM	BRD-K59864310	BRD-K59864310-001-10-8	50	50.000000uM	H37RvBC17	-2.36154	#000000	TRUE	screen4wk_screen5wk_tbda1_kabx2	screen4wk
screen4wk:BRD-K59864310-001-10-8:0.390625uM	BRD-K59864310	BRD-K59864310-001-10-8	0.390625	0.390625uM	Rv0023	0.130217	#C0C0C0	FALSE	screen4wk_screen5wk_tbda1_kabx2	screen4wk
screen4wk:BRD-K59864310-001-10-8:0.781250uM	BRD-K59864310	BRD-K59864310-001-10-8	0.78125	0.781250uM	Rv0023	0.212414	#C0C0C0	FALSE	screen4wk_screen5wk_tbda1_kabx2	screen4wk
screen4wk:BRD-K59864310-001-10-8:1.562500uM	BRD-K59864310	BRD-K59864310-001-10-8	1.5625	1.562500uM	Rv0023	0.248258	#C0C0C0	FALSE	screen4wk_screen5wk_tbda1_kabx2	screen4wk
screen4wk:BRD-K59864310-001-10-8:3.125000uM	BRD-K59864310	BRD-K59864310-001-10-8	3.125	3.125000uM	Rv0023	-0.725396	#C0C0C0	FALSE	screen4wk_screen5wk_tbda1_kabx2	screen4wk
screen4wk:BRD-K59864310-001-10-8:6.250000uM	BRD-K59864310	BRD-K59864310-001-10-8	6.25	6.250000uM	Rv0023	-0.777942	#C0C0C0	FALSE	screen4wk_screen5wk_tbda1_kabx2	screen4wk
screen4wk:BRD-K59864310-001-10-8:12.500000uM	BRD-K59864310	BRD-K59864310-001-10-8	12.5	12.500000uM	Rv0023	-0.903985	#C0C0C0	FALSE	screen4wk_screen5wk_tbda1_kabx2	screen4wk
screen4wk:BRD-K59864310-001-10-8:25.000000uM	BRD-K59864310	BRD-K59864310-001-10-8	25	25.000000uM	Rv0023	-0.901535	#C0C0C0	FALSE	screen4wk_screen5wk_tbda1_kabx2	screen4wk
screen4wk:BRD-K59864310-001-10-8:50.000000uM	BRD-K59864310	BRD-K59864310-001-10-8	50	50.000000uM	Rv0023	-2.52677	#C0C0C0	FALSE	screen4wk_screen5wk_tbda1_kabx2	screen4wk
screen4wk:BRD-K59864310-001-10-8:0.390625uM	BRD-K59864310	BRD-K59864310-001-10-8	0.390625	0.390625uM	Rv0204c	0.698811	#C0C0C0	FALSE	screen4wk_screen5wk_tbda1_kabx2	screen4wk
screen4wk:BRD-K59864310-001-10-8:0.781250uM	BRD-K59864310	BRD-K59864310-001-10-8	0.78125	0.781250uM	Rv0204c	-0.730639	#C0C0C0	FALSE	screen4wk_screen5wk_tbda1_kabx2	screen4wk
screen4wk:BRD-K59864310-001-10-8:1.562500uM	BRD-K59864310	BRD-K59864310-001-10-8	1.5625	1.562500uM	Rv0204c	-1.03118	#C0C0C0	FALSE	screen4wk_screen5wk_tbda1_kabx2	screen4wk
screen4wk:BRD-K59864310-001-10-8:3.125000uM	BRD-K59864310	BRD-K59864310-001-10-8	3.125	3.125000uM	Rv0204c	-1.31859	#C0C0C0	FALSE	screen4wk_screen5wk_tbda1_kabx2	screen4wk
screen4wk:BRD-K59864310-001-10-8:6.250000uM	BRD-K59864310	BRD-K59864310-001-10-8	6.25	6.250000uM	Rv0204c	-0.383905	#C0C0C0	FALSE	screen4wk_screen5wk_tbda1_kabx2	screen4wk
screen4wk:BRD-K59864310-001-10-8:12.500000uM	BRD-K59864310	BRD-K59864310-001-10-8	12.5	12.500000uM	Rv0204c	-1.62566	#C0C0C0	FALSE	screen4wk_screen5wk_tbda1_kabx2	screen4wk
screen4wk:BRD-K59864310-001-10-8:25.000000uM	BRD-K59864310	BRD-K59864310-001-10-8	25	25.000000uM	Rv0204c	-1.34996	#C0C0C0	FALSE	screen4wk_screen5wk_tbda1_kabx2	screen4wk
screen4wk:BRD-K59864310-001-10-8:50.000000uM	BRD-K59864310	BRD-K59864310-001-10-8	50	50.000000uM	Rv0204c	-2.66693	#C0C0C0	FALSE	screen4wk_screen5wk_tbda1_kabx2	screen4wk
screen4wk:BRD-K59864310-001-10-8:0.390625uM	BRD-K59864310	BRD-K59864310-001-10-8	0.390625	0.390625uM	Rv0224c	1.40575	#C0C0C0	FALSE	screen4wk_screen5wk_tbda1_kabx2	screen4wk
screen4wk:BRD-K59864310-001-10-8:0.781250uM	BRD-K59864310	BRD-K59864310-001-10-8	0.78125	0.781250uM	Rv0224c	-0.406121	#C0C0C0	FALSE	screen4wk_screen5wk_tbda1_kabx2	screen4wk
screen4wk:BRD-K59864310-001-10-8:1.562500uM	BRD-K59864310	BRD-K59864310-001-10-8	1.5625	1.562500uM	Rv0224c	-0.776009	#C0C0C0	FALSE	screen4wk_screen5wk_tbda1_kabx2	screen4wk
screen4wk:BRD-K59864310-001-10-8:3.125000uM	BRD-K59864310	BRD-K59864310-001-10-8	3.125	3.125000uM	Rv0224c	-0.525422	#C0C0C0	FALSE	screen4wk_screen5wk_tbda1_kabx2	screen4wk
screen4wk:BRD-K59864310-001-10-8:6.250000uM	BRD-K59864310	BRD-K59864310-001-10-8	6.25	6.250000uM	Rv0224c	-0.477539	#C0C0C0	FALSE	screen4wk_screen5wk_tbda1_kabx2	screen4wk
screen4wk:BRD-K59864310-001-10-8:12.500000uM	BRD-K59864310	BRD-K59864310-001-10-8	12.5	12.500000uM	Rv0224c	-1.43505	#C0C0C0	FALSE	screen4wk_screen5wk_tbda1_kabx2	screen4wk
screen4wk:BRD-K59864310-001-10-8:25.000000uM	BRD-K59864310	BRD-K59864310-001-10-8	25	25.000000uM	Rv0224c	-0.577677	#C0C0C0	FALSE	screen4wk_screen5wk_tbda1_kabx2	screen4wk
screen4wk:BRD-K59864310-001-10-8:50.000000uM	BRD-K59864310	BRD-K59864310-001-10-8	50	50.000000uM	Rv0224c	-2.41893	#C0C0C0	FALSE	screen4wk_screen5wk_tbda1_kabx2	screen4wk
screen4wk:BRD-K59864310-001-10-8:0.390625uM	BRD-K59864310	BRD-K59864310-001-10-8	0.390625	0.390625uM	Rv0225	-0.812715	#C0C0C0	FALSE	screen4wk_screen5wk_tbda1_kabx2	screen4wk
screen4wk:BRD-K59864310-001-10-8:0.781250uM	BRD-K59864310	BRD-K59864310-001-10-8	0.78125	0.781250uM	Rv0225	-0.440299	#C0C0C0	FALSE	screen4wk_screen5wk_tbda1_kabx2	screen4wk
screen4wk:BRD-K59864310-001-10-8:1.562500uM	BRD-K59864310	BRD-K59864310-001-10-8	1.5625	1.562500uM	Rv0225	-0.553956	#C0C0C0	FALSE	screen4wk_screen5wk_tbda1_kabx2	screen4wk
screen4wk:BRD-K59864310-001-10-8:3.125000uM	BRD-K59864310	BRD-K59864310-001-10-8	3.125	3.125000uM	Rv0225	-0.545028	#C0C0C0	FALSE	screen4wk_screen5wk_tbda1_kabx2	screen4wk
screen4wk:BRD-K59864310-001-10-8:6.250000uM	BRD-K59864310	BRD-K59864310-001-10-8	6.25	6.250000uM	Rv0225	-0.69427	#C0C0C0	FALSE	screen4wk_screen5wk_tbda1_kabx2	screen4wk
screen4wk:BRD-K59864310-001-10-8:12.500000uM	BRD-K59864310	BRD-K59864310-001-10-8	12.5	12.500000uM	Rv0225	-0.187531	#C0C0C0	FALSE	screen4wk_screen5wk_tbda1_kabx2	screen4wk
screen4wk:BRD-K59864310-001-10-8:25.000000uM	BRD-K59864310	BRD-K59864310-001-10-8	25	25.000000uM	Rv0225	-0.865315	#C0C0C0	FALSE	screen4wk_screen5wk_tbda1_kabx2	screen4wk
screen4wk:BRD-K59864310-001-10-8:50.000000uM	BRD-K59864310	BRD-K59864310-001-10-8	50	50.000000uM	Rv0225	-1.7161	#C0C0C0	FALSE	screen4wk_screen5wk_tbda1_kabx2	screen4wk
screen4wk:BRD-K59864310-001-10-8:0.390625uM	BRD-K59864310	BRD-K59864310-001-10-8	0.390625	0.390625uM	Rv0226c	-0.192653	#C0C0C0	FALSE	screen4wk_screen5wk_tbda1_kabx2	screen4wk
screen4wk:BRD-K59864310-001-10-8:0.781250uM	BRD-K59864310	BRD-K59864310-001-10-8	0.78125	0.781250uM	Rv0226c	-0.827957	#C0C0C0	FALSE	screen4wk_screen5wk_tbda1_kabx2	screen4wk
screen4wk:BRD-K59864310-001-10-8:1.562500uM	BRD-K59864310	BRD-K59864310-001-10-8	1.5625	1.562500uM	Rv0226c	-1.89473	#C0C0C0	FALSE	screen4wk_screen5wk_tbda1_kabx2	screen4wk
screen4wk:BRD-K59864310-001-10-8:3.125000uM	BRD-K59864310	BRD-K59864310-001-10-8	3.125	3.125000uM	Rv0226c	-1.34962	#C0C0C0	FALSE	screen4wk_screen5wk_tbda1_kabx2	screen4wk
screen4wk:BRD-K59864310-001-10-8:6.250000uM	BRD-K59864310	BRD-K59864310-001-10-8	6.25	6.250000uM	Rv0226c	-1.53946	#C0C0C0	FALSE	screen4wk_screen5wk_tbda1_kabx2	screen4wk
screen4wk:BRD-K59864310-001-10-8:12.500000uM	BRD-K59864310	BRD-K59864310-001-10-8	12.5	12.500000uM	Rv0226c	-1.67049	#C0C0C0	FALSE	screen4wk_screen5wk_tbda1_kabx2	screen4wk
screen4wk:BRD-K59864310-001-10-8:25.000000uM	BRD-K59864310	BRD-K59864310-001-10-8	25	25.000000uM	Rv0226c	-1.54223	#C0C0C0	FALSE	screen4wk_screen5wk_tbda1_kabx2	screen4wk
screen4wk:BRD-K59864310-001-10-8:50.000000uM	BRD-K59864310	BRD-K59864310-001-10-8	50	50.000000uM	Rv0226c	-2.54556	#C0C0C0	FALSE	screen4wk_screen5wk_tbda1_kabx2	screen4wk
screen4wk:BRD-K59864310-001-10-8:0.390625uM	BRD-K59864310	BRD-K59864310-001-10-8	0.390625	0.390625uM	Rv0228	0.508118	#C0C0C0	FALSE	screen4wk_screen5wk_tbda1_kabx2	screen4wk
screen4wk:BRD-K59864310-001-10-8:0.781250uM	BRD-K59864310	BRD-K59864310-001-10-8	0.78125	0.781250uM	Rv0228	-0.941812	#C0C0C0	FALSE	screen4wk_screen5wk_tbda1_kabx2	screen4wk
screen4wk:BRD-K59864310-001-10-8:1.562500uM	BRD-K59864310	BRD-K59864310-001-10-8	1.5625	1.562500uM	Rv0228	-1.12539	#C0C0C0	FALSE	screen4wk_screen5wk_tbda1_kabx2	screen4wk
screen4wk:BRD-K59864310-001-10-8:3.125000uM	BRD-K59864310	BRD-K59864310-001-10-8	3.125	3.125000uM	Rv0228	-0.859008	#C0C0C0	FALSE	screen4wk_screen5wk_tbda1_kabx2	screen4wk
screen4wk:BRD-K59864310-001-10-8:6.250000uM	BRD-K59864310	BRD-K59864310-001-10-8	6.25	6.250000uM	Rv0228	-0.685641	#C0C0C0	FALSE	screen4wk_screen5wk_tbda1_kabx2	screen4wk
screen4wk:BRD-K59864310-001-10-8:12.500000uM	BRD-K59864310	BRD-K59864310-001-10-8	12.5	12.500000uM	Rv0228	-1.73539	#C0C0C0	FALSE	screen4wk_screen5wk_tbda1_kabx2	screen4wk
screen4wk:BRD-K59864310-001-10-8:25.000000uM	BRD-K59864310	BRD-K59864310-001-10-8	25	25.000000uM	Rv0228	-0.323304	#C0C0C0	FALSE	screen4wk_screen5wk_tbda1_kabx2	screen4wk
screen4wk:BRD-K59864310-001-10-8:50.000000uM	BRD-K59864310	BRD-K59864310-001-10-8	50	50.000000uM	Rv0228	-2.56105	#C0C0C0	FALSE	screen4wk_screen5wk_tbda1_kabx2	screen4wk
screen4wk:BRD-K59864310-001-10-8:0.390625uM	BRD-K59864310	BRD-K59864310-001-10-8	0.390625	0.390625uM	Rv0248c	0.331149	#C0C0C0	FALSE	screen4wk_screen5wk_tbda1_kabx2	screen4wk
screen4wk:BRD-K59864310-001-10-8:0.781250uM	BRD-K59864310	BRD-K59864310-001-10-8	0.78125	0.781250uM	Rv0248c	0.334081	#C0C0C0	FALSE	screen4wk_screen5wk_tbda1_kabx2	screen4wk
screen4wk:BRD-K59864310-001-10-8:1.562500uM	BRD-K59864310	BRD-K59864310-001-10-8	1.5625	1.562500uM	Rv0248c	-0.647659	#C0C0C0	FALSE	screen4wk_screen5wk_tbda1_kabx2	screen4wk
screen4wk:BRD-K59864310-001-10-8:3.125000uM	BRD-K59864310	BRD-K59864310-001-10-8	3.125	3.125000uM	Rv0248c	-0.466252	#C0C0C0	FALSE	screen4wk_screen5wk_tbda1_kabx2	screen4wk
screen4wk:BRD-K59864310-001-10-8:6.250000uM	BRD-K59864310	BRD-K59864310-001-10-8	6.25	6.250000uM	Rv0248c	-0.856205	#C0C0C0	FALSE	screen4wk_screen5wk_tbda1_kabx2	screen4wk
screen4wk:BRD-K59864310-001-10-8:12.500000uM	BRD-K59864310	BRD-K59864310-001-10-8	12.5	12.500000uM	Rv0248c	-0.92837	#C0C0C0	FALSE	screen4wk_screen5wk_tbda1_kabx2	screen4wk
screen4wk:BRD-K59864310-001-10-8:25.000000uM	BRD-K59864310	BRD-K59864310-001-10-8	25	25.000000uM	Rv0248c	-1.753	#C0C0C0	FALSE	screen4wk_screen5wk_tbda1_kabx2	screen4wk
screen4wk:BRD-K59864310-001-10-8:50.000000uM	BRD-K59864310	BRD-K59864310-001-10-8	50	50.000000uM	Rv0248c	-2.63004	#C0C0C0	FALSE	screen4wk_screen5wk_tbda1_kabx2	screen4wk
screen4wk:BRD-K59864310-001-10-8:0.390625uM	BRD-K59864310	BRD-K59864310-001-10-8	0.390625	0.390625uM	Rv0260c	-0.600869	#C0C0C0	FALSE	screen4wk_screen5wk_tbda1_kabx2	screen4wk
screen4wk:BRD-K59864310-001-10-8:0.781250uM	BRD-K59864310	BRD-K59864310-001-10-8	0.78125	0.781250uM	Rv0260c	-0.40773	#C0C0C0	FALSE	screen4wk_screen5wk_tbda1_kabx2	screen4wk
screen4wk:BRD-K59864310-001-10-8:1.562500uM	BRD-K59864310	BRD-K59864310-001-10-8	1.5625	1.562500uM	Rv0260c	-0.576145	#C0C0C0	FALSE	screen4wk_screen5wk_tbda1_kabx2	screen4wk
screen4wk:BRD-K59864310-001-10-8:3.125000uM	BRD-K59864310	BRD-K59864310-001-10-8	3.125	3.125000uM	Rv0260c	-0.964984	#C0C0C0	FALSE	screen4wk_screen5wk_tbda1_kabx2	screen4wk
screen4wk:BRD-K59864310-001-10-8:6.250000uM	BRD-K59864310	BRD-K59864310-001-10-8	6.25	6.250000uM	Rv0260c	-0.351534	#C0C0C0	FALSE	screen4wk_screen5wk_tbda1_kabx2	screen4wk
screen4wk:BRD-K59864310-001-10-8:12.500000uM	BRD-K59864310	BRD-K59864310-001-10-8	12.5	12.500000uM	Rv0260c	-1.66539	#C0C0C0	FALSE	screen4wk_screen5wk_tbda1_kabx2	screen4wk
screen4wk:BRD-K59864310-001-10-8:25.000000uM	BRD-K59864310	BRD-K59864310-001-10-8	25	25.000000uM	Rv0260c	-0.687793	#C0C0C0	FALSE	screen4wk_screen5wk_tbda1_kabx2	screen4wk
screen4wk:BRD-K59864310-001-10-8:50.000000uM	BRD-K59864310	BRD-K59864310-001-10-8	50	50.000000uM	Rv0260c	-2.64236	#C0C0C0	FALSE	screen4wk_screen5wk_tbda1_kabx2	screen4wk
screen4wk:BRD-K59864310-001-10-8:0.390625uM	BRD-K59864310	BRD-K59864310-001-10-8	0.390625	0.390625uM	Rv0282	-0.24173	#C0C0C0	FALSE	screen4wk_screen5wk_tbda1_kabx2	screen4wk
screen4wk:BRD-K59864310-001-10-8:0.781250uM	BRD-K59864310	BRD-K59864310-001-10-8	0.78125	0.781250uM	Rv0282	-0.0747036	#C0C0C0	FALSE	screen4wk_screen5wk_tbda1_kabx2	screen4wk
screen4wk:BRD-K59864310-001-10-8:1.562500uM	BRD-K59864310	BRD-K59864310-001-10-8	1.5625	1.562500uM	Rv0282	-1.21275	#C0C0C0	FALSE	screen4wk_screen5wk_tbda1_kabx2	screen4wk
screen4wk:BRD-K59864310-001-10-8:3.125000uM	BRD-K59864310	BRD-K59864310-001-10-8	3.125	3.125000uM	Rv0282	-0.962449	#C0C0C0	FALSE	screen4wk_screen5wk_tbda1_kabx2	screen4wk
screen4wk:BRD-K59864310-001-10-8:6.250000uM	BRD-K59864310	BRD-K59864310-001-10-8	6.25	6.250000uM	Rv0282	-1.38205	#C0C0C0	FALSE	screen4wk_screen5wk_tbda1_kabx2	screen4wk
screen4wk:BRD-K59864310-001-10-8:12.500000uM	BRD-K59864310	BRD-K59864310-001-10-8	12.5	12.500000uM	Rv0282	-1.04314	#C0C0C0	FALSE	screen4wk_screen5wk_tbda1_kabx2	screen4wk
screen4wk:BRD-K59864310-001-10-8:25.000000uM	BRD-K59864310	BRD-K59864310-001-10-8	25	25.000000uM	Rv0282	-1.14661	#C0C0C0	FALSE	screen4wk_screen5wk_tbda1_kabx2	screen4wk
screen4wk:BRD-K59864310-001-10-8:50.000000uM	BRD-K59864310	BRD-K59864310-001-10-8	50	50.000000uM	Rv0282	-2.7668	#C0C0C0	FALSE	screen4wk_screen5wk_tbda1_kabx2	screen4wk
screen4wk:BRD-K59864310-001-10-8:0.390625uM	BRD-K59864310	BRD-K59864310-001-10-8	0.390625	0.390625uM	Rv0283	0.108819	#C0C0C0	FALSE	screen4wk_screen5wk_tbda1_kabx2	screen4wk
screen4wk:BRD-K59864310-001-10-8:0.781250uM	BRD-K59864310	BRD-K59864310-001-10-8	0.78125	0.781250uM	Rv0283	0.686533	#C0C0C0	FALSE	screen4wk_screen5wk_tbda1_kabx2	screen4wk
screen4wk:BRD-K59864310-001-10-8:1.562500uM	BRD-K59864310	BRD-K59864310-001-10-8	1.5625	1.562500uM	Rv0283	-0.664833	#C0C0C0	FALSE	screen4wk_screen5wk_tbda1_kabx2	screen4wk
screen4wk:BRD-K59864310-001-10-8:3.125000uM	BRD-K59864310	BRD-K59864310-001-10-8	3.125	3.125000uM	Rv0283	-1.67963	#C0C0C0	FALSE	screen4wk_screen5wk_tbda1_kabx2	screen4wk
screen4wk:BRD-K59864310-001-10-8:6.250000uM	BRD-K59864310	BRD-K59864310-001-10-8	6.25	6.250000uM	Rv0283	-0.200006	#C0C0C0	FALSE	screen4wk_screen5wk_tbda1_kabx2	screen4wk
screen4wk:BRD-K59864310-001-10-8:12.500000uM	BRD-K59864310	BRD-K59864310-001-10-8	12.5	12.500000uM	Rv0283	-0.376039	#C0C0C0	FALSE	screen4wk_screen5wk_tbda1_kabx2	screen4wk
screen4wk:BRD-K59864310-001-10-8:25.000000uM	BRD-K59864310	BRD-K59864310-001-10-8	25	25.000000uM	Rv0283	-2.73678	#C0C0C0	FALSE	screen4wk_screen5wk_tbda1_kabx2	screen4wk
screen4wk:BRD-K59864310-001-10-8:50.000000uM	BRD-K59864310	BRD-K59864310-001-10-8	50	50.000000uM	Rv0283	-3.1	#C0C0C0	FALSE	screen4wk_screen5wk_tbda1_kabx2	screen4wk
screen4wk:BRD-K59864310-001-10-8:0.390625uM	BRD-K59864310	BRD-K59864310-001-10-8	0.390625	0.390625uM	Rv0284	-0.359062	#C0C0C0	FALSE	screen4wk_screen5wk_tbda1_kabx2	screen4wk
screen4wk:BRD-K59864310-001-10-8:0.781250uM	BRD-K59864310	BRD-K59864310-001-10-8	0.78125	0.781250uM	Rv0284	-0.392109	#C0C0C0	FALSE	screen4wk_screen5wk_tbda1_kabx2	screen4wk
screen4wk:BRD-K59864310-001-10-8:1.562500uM	BRD-K59864310	BRD-K59864310-001-10-8	1.5625	1.562500uM	Rv0284	-1.33618	#C0C0C0	FALSE	screen4wk_screen5wk_tbda1_kabx2	screen4wk
screen4wk:BRD-K59864310-001-10-8:3.125000uM	BRD-K59864310	BRD-K59864310-001-10-8	3.125	3.125000uM	Rv0284	-0.704003	#C0C0C0	FALSE	screen4wk_screen5wk_tbda1_kabx2	screen4wk
screen4wk:BRD-K59864310-001-10-8:6.250000uM	BRD-K59864310	BRD-K59864310-001-10-8	6.25	6.250000uM	Rv0284	-0.47597	#C0C0C0	FALSE	screen4wk_screen5wk_tbda1_kabx2	screen4wk
screen4wk:BRD-K59864310-001-10-8:12.500000uM	BRD-K59864310	BRD-K59864310-001-10-8	12.5	12.500000uM	Rv0284	0.834463	#C0C0C0	FALSE	screen4wk_screen5wk_tbda1_kabx2	screen4wk
screen4wk:BRD-K59864310-001-10-8:25.000000uM	BRD-K59864310	BRD-K59864310-001-10-8	25	25.000000uM	Rv0284	-1.51527	#C0C0C0	FALSE	screen4wk_screen5wk_tbda1_kabx2	screen4wk
screen4wk:BRD-K59864310-001-10-8:50.000000uM	BRD-K59864310	BRD-K59864310-001-10-8	50	50.000000uM	Rv0284	-1.5072	#C0C0C0	FALSE	screen4wk_screen5wk_tbda1_kabx2	screen4wk
screen4wk:BRD-K59864310-001-10-8:0.390625uM	BRD-K59864310	BRD-K59864310-001-10-8	0.390625	0.390625uM	Rv0289	-0.477637	#C0C0C0	FALSE	screen4wk_screen5wk_tbda1_kabx2	screen4wk
screen4wk:BRD-K59864310-001-10-8:0.781250uM	BRD-K59864310	BRD-K59864310-001-10-8	0.78125	0.781250uM	Rv0289	-0.822093	#C0C0C0	FALSE	screen4wk_screen5wk_tbda1_kabx2	screen4wk
screen4wk:BRD-K59864310-001-10-8:1.562500uM	BRD-K59864310	BRD-K59864310-001-10-8	1.5625	1.562500uM	Rv0289	-0.525125	#C0C0C0	FALSE	screen4wk_screen5wk_tbda1_kabx2	screen4wk
screen4wk:BRD-K59864310-001-10-8:3.125000uM	BRD-K59864310	BRD-K59864310-001-10-8	3.125	3.125000uM	Rv0289	-1.8479	#C0C0C0	FALSE	screen4wk_screen5wk_tbda1_kabx2	screen4wk
screen4wk:BRD-K59864310-001-10-8:6.250000uM	BRD-K59864310	BRD-K59864310-001-10-8	6.25	6.250000uM	Rv0289	-0.519694	#C0C0C0	FALSE	screen4wk_screen5wk_tbda1_kabx2	screen4wk
screen4wk:BRD-K59864310-001-10-8:12.500000uM	BRD-K59864310	BRD-K59864310-001-10-8	12.5	12.500000uM	Rv0289	-2.00516	#C0C0C0	FALSE	screen4wk_screen5wk_tbda1_kabx2	screen4wk
screen4wk:BRD-K59864310-001-10-8:25.000000uM	BRD-K59864310	BRD-K59864310-001-10-8	25	25.000000uM	Rv0289	-1.01872	#C0C0C0	FALSE	screen4wk_screen5wk_tbda1_kabx2	screen4wk
screen4wk:BRD-K59864310-001-10-8:50.000000uM	BRD-K59864310	BRD-K59864310-001-10-8	50	50.000000uM	Rv0289	-2.43599	#C0C0C0	FALSE	screen4wk_screen5wk_tbda1_kabx2	screen4wk
screen4wk:BRD-K59864310-001-10-8:0.390625uM	BRD-K59864310	BRD-K59864310-001-10-8	0.390625	0.390625uM	Rv0292	-0.390138	#C0C0C0	FALSE	screen4wk_screen5wk_tbda1_kabx2	screen4wk
screen4wk:BRD-K59864310-001-10-8:0.781250uM	BRD-K59864310	BRD-K59864310-001-10-8	0.78125	0.781250uM	Rv0292	0.0363844	#C0C0C0	FALSE	screen4wk_screen5wk_tbda1_kabx2	screen4wk
screen4wk:BRD-K59864310-001-10-8:1.562500uM	BRD-K59864310	BRD-K59864310-001-10-8	1.5625	1.562500uM	Rv0292	-0.772697	#C0C0C0	FALSE	screen4wk_screen5wk_tbda1_kabx2	screen4wk
screen4wk:BRD-K59864310-001-10-8:3.125000uM	BRD-K59864310	BRD-K59864310-001-10-8	3.125	3.125000uM	Rv0292	-1.10248	#C0C0C0	FALSE	screen4wk_screen5wk_tbda1_kabx2	screen4wk
screen4wk:BRD-K59864310-001-10-8:6.250000uM	BRD-K59864310	BRD-K59864310-001-10-8	6.25	6.250000uM	Rv0292	0.140075	#C0C0C0	FALSE	screen4wk_screen5wk_tbda1_kabx2	screen4wk
screen4wk:BRD-K59864310-001-10-8:12.500000uM	BRD-K59864310	BRD-K59864310-001-10-8	12.5	12.500000uM	Rv0292	-1.14117	#C0C0C0	FALSE	screen4wk_screen5wk_tbda1_kabx2	screen4wk
screen4wk:BRD-K59864310-001-10-8:25.000000uM	BRD-K59864310	BRD-K59864310-001-10-8	25	25.000000uM	Rv0292	-1.50708	#C0C0C0	FALSE	screen4wk_screen5wk_tbda1_kabx2	screen4wk
screen4wk:BRD-K59864310-001-10-8:50.000000uM	BRD-K59864310	BRD-K59864310-001-10-8	50	50.000000uM	Rv0292	-2.43383	#C0C0C0	FALSE	screen4wk_screen5wk_tbda1_kabx2	screen4wk
screen4wk:BRD-K59864310-001-10-8:0.390625uM	BRD-K59864310	BRD-K59864310-001-10-8	0.390625	0.390625uM	Rv0347	0.250409	#C0C0C0	FALSE	screen4wk_screen5wk_tbda1_kabx2	screen4wk
screen4wk:BRD-K59864310-001-10-8:0.781250uM	BRD-K59864310	BRD-K59864310-001-10-8	0.78125	0.781250uM	Rv0347	-0.396129	#C0C0C0	FALSE	screen4wk_screen5wk_tbda1_kabx2	screen4wk
screen4wk:BRD-K59864310-001-10-8:1.562500uM	BRD-K59864310	BRD-K59864310-001-10-8	1.5625	1.562500uM	Rv0347	-1.04608	#C0C0C0	FALSE	screen4wk_screen5wk_tbda1_kabx2	screen4wk
screen4wk:BRD-K59864310-001-10-8:3.125000uM	BRD-K59864310	BRD-K59864310-001-10-8	3.125	3.125000uM	Rv0347	-1.8479	#C0C0C0	FALSE	screen4wk_screen5wk_tbda1_kabx2	screen4wk
screen4wk:BRD-K59864310-001-10-8:6.250000uM	BRD-K59864310	BRD-K59864310-001-10-8	6.25	6.250000uM	Rv0347	-0.925725	#C0C0C0	FALSE	screen4wk_screen5wk_tbda1_kabx2	screen4wk
screen4wk:BRD-K59864310-001-10-8:12.500000uM	BRD-K59864310	BRD-K59864310-001-10-8	12.5	12.500000uM	Rv0347	-1.96963	#C0C0C0	FALSE	screen4wk_screen5wk_tbda1_kabx2	screen4wk
screen4wk:BRD-K59864310-001-10-8:25.000000uM	BRD-K59864310	BRD-K59864310-001-10-8	25	25.000000uM	Rv0347	-1.47849	#C0C0C0	FALSE	screen4wk_screen5wk_tbda1_kabx2	screen4wk
screen4wk:BRD-K59864310-001-10-8:50.000000uM	BRD-K59864310	BRD-K59864310-001-10-8	50	50.000000uM	Rv0347	-2.97667	#C0C0C0	FALSE	screen4wk_screen5wk_tbda1_kabx2	screen4wk
screen4wk:BRD-K59864310-001-10-8:0.390625uM	BRD-K59864310	BRD-K59864310-001-10-8	0.390625	0.390625uM	Rv0373c	0.771684	#C0C0C0	FALSE	screen4wk_screen5wk_tbda1_kabx2	screen4wk
screen4wk:BRD-K59864310-001-10-8:0.781250uM	BRD-K59864310	BRD-K59864310-001-10-8	0.78125	0.781250uM	Rv0373c	-0.59805	#C0C0C0	FALSE	screen4wk_screen5wk_tbda1_kabx2	screen4wk
screen4wk:BRD-K59864310-001-10-8:1.562500uM	BRD-K59864310	BRD-K59864310-001-10-8	1.5625	1.562500uM	Rv0373c	-1.03854	#C0C0C0	FALSE	screen4wk_screen5wk_tbda1_kabx2	screen4wk
screen4wk:BRD-K59864310-001-10-8:3.125000uM	BRD-K59864310	BRD-K59864310-001-10-8	3.125	3.125000uM	Rv0373c	-1.84919	#C0C0C0	FALSE	screen4wk_screen5wk_tbda1_kabx2	screen4wk
screen4wk:BRD-K59864310-001-10-8:6.250000uM	BRD-K59864310	BRD-K59864310-001-10-8	6.25	6.250000uM	Rv0373c	-0.170778	#C0C0C0	FALSE	screen4wk_screen5wk_tbda1_kabx2	screen4wk
screen4wk:BRD-K59864310-001-10-8:12.500000uM	BRD-K59864310	BRD-K59864310-001-10-8	12.5	12.500000uM	Rv0373c	-0.935391	#C0C0C0	FALSE	screen4wk_screen5wk_tbda1_kabx2	screen4wk
screen4wk:BRD-K59864310-001-10-8:25.000000uM	BRD-K59864310	BRD-K59864310-001-10-8	25	25.000000uM	Rv0373c	-1.12044	#C0C0C0	FALSE	screen4wk_screen5wk_tbda1_kabx2	screen4wk
screen4wk:BRD-K59864310-001-10-8:50.000000uM	BRD-K59864310	BRD-K59864310-001-10-8	50	50.000000uM	Rv0373c	-2.32165	#C0C0C0	FALSE	screen4wk_screen5wk_tbda1_kabx2	screen4wk
screen4wk:BRD-K59864310-001-10-8:0.390625uM	BRD-K59864310	BRD-K59864310-001-10-8	0.390625	0.390625uM	Rv0431	0.095976	#C0C0C0	FALSE	screen4wk_screen5wk_tbda1_kabx2	screen4wk
screen4wk:BRD-K59864310-001-10-8:0.781250uM	BRD-K59864310	BRD-K59864310-001-10-8	0.78125	0.781250uM	Rv0431	0.00623363	#C0C0C0	FALSE	screen4wk_screen5wk_tbda1_kabx2	screen4wk
screen4wk:BRD-K59864310-001-10-8:1.562500uM	BRD-K59864310	BRD-K59864310-001-10-8	1.5625	1.562500uM	Rv0431	-1.21471	#C0C0C0	FALSE	screen4wk_screen5wk_tbda1_kabx2	screen4wk
screen4wk:BRD-K59864310-001-10-8:3.125000uM	BRD-K59864310	BRD-K59864310-001-10-8	3.125	3.125000uM	Rv0431	-1.55567	#C0C0C0	FALSE	screen4wk_screen5wk_tbda1_kabx2	screen4wk
screen4wk:BRD-K59864310-001-10-8:6.250000uM	BRD-K59864310	BRD-K59864310-001-10-8	6.25	6.250000uM	Rv0431	-1.25405	#C0C0C0	FALSE	screen4wk_screen5wk_tbda1_kabx2	screen4wk
screen4wk:BRD-K59864310-001-10-8:12.500000uM	BRD-K59864310	BRD-K59864310-001-10-8	12.5	12.500000uM	Rv0431	-1.46002	#C0C0C0	FALSE	screen4wk_screen5wk_tbda1_kabx2	screen4wk
screen4wk:BRD-K59864310-001-10-8:25.000000uM	BRD-K59864310	BRD-K59864310-001-10-8	25	25.000000uM	Rv0431	-1.00903	#C0C0C0	FALSE	screen4wk_screen5wk_tbda1_kabx2	screen4wk
screen4wk:BRD-K59864310-001-10-8:50.000000uM	BRD-K59864310	BRD-K59864310-001-10-8	50	50.000000uM	Rv0431	-2.55123	#C0C0C0	FALSE	screen4wk_screen5wk_tbda1_kabx2	screen4wk
screen4wk:BRD-K59864310-001-10-8:0.390625uM	BRD-K59864310	BRD-K59864310-001-10-8	0.390625	0.390625uM	Rv0455c	1.62049	#C0C0C0	FALSE	screen4wk_screen5wk_tbda1_kabx2	screen4wk
screen4wk:BRD-K59864310-001-10-8:0.781250uM	BRD-K59864310	BRD-K59864310-001-10-8	0.78125	0.781250uM	Rv0455c	-0.584673	#C0C0C0	FALSE	screen4wk_screen5wk_tbda1_kabx2	screen4wk
screen4wk:BRD-K59864310-001-10-8:1.562500uM	BRD-K59864310	BRD-K59864310-001-10-8	1.5625	1.562500uM	Rv0455c	-1.71767	#C0C0C0	FALSE	screen4wk_screen5wk_tbda1_kabx2	screen4wk
screen4wk:BRD-K59864310-001-10-8:3.125000uM	BRD-K59864310	BRD-K59864310-001-10-8	3.125	3.125000uM	Rv0455c	-1.29777	#C0C0C0	FALSE	screen4wk_screen5wk_tbda1_kabx2	screen4wk
screen4wk:BRD-K59864310-001-10-8:6.250000uM	BRD-K59864310	BRD-K59864310-001-10-8	6.25	6.250000uM	Rv0455c	-0.766811	#C0C0C0	FALSE	screen4wk_screen5wk_tbda1_kabx2	screen4wk
screen4wk:BRD-K59864310-001-10-8:12.500000uM	BRD-K59864310	BRD-K59864310-001-10-8	12.5	12.500000uM	Rv0455c	-1.9485	#C0C0C0	FALSE	screen4wk_screen5wk_tbda1_kabx2	screen4wk
screen4wk:BRD-K59864310-001-10-8:25.000000uM	BRD-K59864310	BRD-K59864310-001-10-8	25	25.000000uM	Rv0455c	-1.72741	#C0C0C0	FALSE	screen4wk_screen5wk_tbda1_kabx2	screen4wk
screen4wk:BRD-K59864310-001-10-8:50.000000uM	BRD-K59864310	BRD-K59864310-001-10-8	50	50.000000uM	Rv0455c	-2.59112	#C0C0C0	FALSE	screen4wk_screen5wk_tbda1_kabx2	screen4wk
screen4wk:BRD-K59864310-001-10-8:0.390625uM	BRD-K59864310	BRD-K59864310-001-10-8	0.390625	0.390625uM	Rv0479c	-0.0552197	#C0C0C0	FALSE	screen4wk_screen5wk_tbda1_kabx2	screen4wk
screen4wk:BRD-K59864310-001-10-8:0.781250uM	BRD-K59864310	BRD-K59864310-001-10-8	0.78125	0.781250uM	Rv0479c	-0.541725	#C0C0C0	FALSE	screen4wk_screen5wk_tbda1_kabx2	screen4wk
screen4wk:BRD-K59864310-001-10-8:1.562500uM	BRD-K59864310	BRD-K59864310-001-10-8	1.5625	1.562500uM	Rv0479c	-1.68625	#C0C0C0	FALSE	screen4wk_screen5wk_tbda1_kabx2	screen4wk
screen4wk:BRD-K59864310-001-10-8:3.125000uM	BRD-K59864310	BRD-K59864310-001-10-8	3.125	3.125000uM	Rv0479c	-0.989603	#C0C0C0	FALSE	screen4wk_screen5wk_tbda1_kabx2	screen4wk
screen4wk:BRD-K59864310-001-10-8:6.250000uM	BRD-K59864310	BRD-K59864310-001-10-8	6.25	6.250000uM	Rv0479c	-0.305222	#C0C0C0	FALSE	screen4wk_screen5wk_tbda1_kabx2	screen4wk
screen4wk:BRD-K59864310-001-10-8:12.500000uM	BRD-K59864310	BRD-K59864310-001-10-8	12.5	12.500000uM	Rv0479c	-1.12011	#C0C0C0	FALSE	screen4wk_screen5wk_tbda1_kabx2	screen4wk
screen4wk:BRD-K59864310-001-10-8:25.000000uM	BRD-K59864310	BRD-K59864310-001-10-8	25	25.000000uM	Rv0479c	-1.35334	#C0C0C0	FALSE	screen4wk_screen5wk_tbda1_kabx2	screen4wk
screen4wk:BRD-K59864310-001-10-8:50.000000uM	BRD-K59864310	BRD-K59864310-001-10-8	50	50.000000uM	Rv0479c	-2.14201	#C0C0C0	FALSE	screen4wk_screen5wk_tbda1_kabx2	screen4wk
screen4wk:BRD-K59864310-001-10-8:0.390625uM	BRD-K59864310	BRD-K59864310-001-10-8	0.390625	0.390625uM	Rv0504c	-0.398552	#C0C0C0	FALSE	screen4wk_screen5wk_tbda1_kabx2	screen4wk
screen4wk:BRD-K59864310-001-10-8:0.781250uM	BRD-K59864310	BRD-K59864310-001-10-8	0.78125	0.781250uM	Rv0504c	0.366172	#C0C0C0	FALSE	screen4wk_screen5wk_tbda1_kabx2	screen4wk
screen4wk:BRD-K59864310-001-10-8:1.562500uM	BRD-K59864310	BRD-K59864310-001-10-8	1.5625	1.562500uM	Rv0504c	-0.87566	#C0C0C0	FALSE	screen4wk_screen5wk_tbda1_kabx2	screen4wk
screen4wk:BRD-K59864310-001-10-8:3.125000uM	BRD-K59864310	BRD-K59864310-001-10-8	3.125	3.125000uM	Rv0504c	-1.02121	#C0C0C0	FALSE	screen4wk_screen5wk_tbda1_kabx2	screen4wk
screen4wk:BRD-K59864310-001-10-8:6.250000uM	BRD-K59864310	BRD-K59864310-001-10-8	6.25	6.250000uM	Rv0504c	-1.44078	#C0C0C0	FALSE	screen4wk_screen5wk_tbda1_kabx2	screen4wk
screen4wk:BRD-K59864310-001-10-8:12.500000uM	BRD-K59864310	BRD-K59864310-001-10-8	12.5	12.500000uM	Rv0504c	-1.72418	#C0C0C0	FALSE	screen4wk_screen5wk_tbda1_kabx2	screen4wk
screen4wk:BRD-K59864310-001-10-8:25.000000uM	BRD-K59864310	BRD-K59864310-001-10-8	25	25.000000uM	Rv0504c	-0.909455	#C0C0C0	FALSE	screen4wk_screen5wk_tbda1_kabx2	screen4wk
screen4wk:BRD-K59864310-001-10-8:50.000000uM	BRD-K59864310	BRD-K59864310-001-10-8	50	50.000000uM	Rv0504c	-2.36154	#C0C0C0	FALSE	screen4wk_screen5wk_tbda1_kabx2	screen4wk
screen4wk:BRD-K59864310-001-10-8:0.390625uM	BRD-K59864310	BRD-K59864310-001-10-8	0.390625	0.390625uM	Rv0525	-0.0249591	#C0C0C0	FALSE	screen4wk_screen5wk_tbda1_kabx2	screen4wk
screen4wk:BRD-K59864310-001-10-8:0.781250uM	BRD-K59864310	BRD-K59864310-001-10-8	0.78125	0.781250uM	Rv0525	-0.737068	#C0C0C0	FALSE	screen4wk_screen5wk_tbda1_kabx2	screen4wk
screen4wk:BRD-K59864310-001-10-8:1.562500uM	BRD-K59864310	BRD-K59864310-001-10-8	1.5625	1.562500uM	Rv0525	-1.23583	#C0C0C0	FALSE	screen4wk_screen5wk_tbda1_kabx2	screen4wk
screen4wk:BRD-K59864310-001-10-8:3.125000uM	BRD-K59864310	BRD-K59864310-001-10-8	3.125	3.125000uM	Rv0525	-0.869897	#C0C0C0	FALSE	screen4wk_screen5wk_tbda1_kabx2	screen4wk
screen4wk:BRD-K59864310-001-10-8:6.250000uM	BRD-K59864310	BRD-K59864310-001-10-8	6.25	6.250000uM	Rv0525	-1.28995	#C0C0C0	FALSE	screen4wk_screen5wk_tbda1_kabx2	screen4wk
screen4wk:BRD-K59864310-001-10-8:12.500000uM	BRD-K59864310	BRD-K59864310-001-10-8	12.5	12.500000uM	Rv0525	-1.12492	#C0C0C0	FALSE	screen4wk_screen5wk_tbda1_kabx2	screen4wk
screen4wk:BRD-K59864310-001-10-8:25.000000uM	BRD-K59864310	BRD-K59864310-001-10-8	25	25.000000uM	Rv0525	-1.40442	#C0C0C0	FALSE	screen4wk_screen5wk_tbda1_kabx2	screen4wk
screen4wk:BRD-K59864310-001-10-8:50.000000uM	BRD-K59864310	BRD-K59864310-001-10-8	50	50.000000uM	Rv0525	-2.41919	#C0C0C0	FALSE	screen4wk_screen5wk_tbda1_kabx2	screen4wk
screen4wk:BRD-K59864310-001-10-8:0.390625uM	BRD-K59864310	BRD-K59864310-001-10-8	0.390625	0.390625uM	Rv0526	0.470171	#C0C0C0	FALSE	screen4wk_screen5wk_tbda1_kabx2	screen4wk
screen4wk:BRD-K59864310-001-10-8:0.781250uM	BRD-K59864310	BRD-K59864310-001-10-8	0.78125	0.781250uM	Rv0526	0.266977	#C0C0C0	FALSE	screen4wk_screen5wk_tbda1_kabx2	screen4wk
screen4wk:BRD-K59864310-001-10-8:1.562500uM	BRD-K59864310	BRD-K59864310-001-10-8	1.5625	1.562500uM	Rv0526	-0.341313	#C0C0C0	FALSE	screen4wk_screen5wk_tbda1_kabx2	screen4wk
screen4wk:BRD-K59864310-001-10-8:3.125000uM	BRD-K59864310	BRD-K59864310-001-10-8	3.125	3.125000uM	Rv0526	-0.953117	#C0C0C0	FALSE	screen4wk_screen5wk_tbda1_kabx2	screen4wk
screen4wk:BRD-K59864310-001-10-8:6.250000uM	BRD-K59864310	BRD-K59864310-001-10-8	6.25	6.250000uM	Rv0526	-0.733788	#C0C0C0	FALSE	screen4wk_screen5wk_tbda1_kabx2	screen4wk
screen4wk:BRD-K59864310-001-10-8:12.500000uM	BRD-K59864310	BRD-K59864310-001-10-8	12.5	12.500000uM	Rv0526	-2.61696	#C0C0C0	FALSE	screen4wk_screen5wk_tbda1_kabx2	screen4wk
screen4wk:BRD-K59864310-001-10-8:25.000000uM	BRD-K59864310	BRD-K59864310-001-10-8	25	25.000000uM	Rv0526	-1.46002	#C0C0C0	FALSE	screen4wk_screen5wk_tbda1_kabx2	screen4wk
screen4wk:BRD-K59864310-001-10-8:50.000000uM	BRD-K59864310	BRD-K59864310-001-10-8	50	50.000000uM	Rv0526	-2.8651	#C0C0C0	FALSE	screen4wk_screen5wk_tbda1_kabx2	screen4wk
screen4wk:BRD-K59864310-001-10-8:0.390625uM	BRD-K59864310	BRD-K59864310-001-10-8	0.390625	0.390625uM	Rv0528	-0.078201	#C0C0C0	FALSE	screen4wk_screen5wk_tbda1_kabx2	screen4wk
screen4wk:BRD-K59864310-001-10-8:0.781250uM	BRD-K59864310	BRD-K59864310-001-10-8	0.78125	0.781250uM	Rv0528	-0.257841	#C0C0C0	FALSE	screen4wk_screen5wk_tbda1_kabx2	screen4wk
screen4wk:BRD-K59864310-001-10-8:1.562500uM	BRD-K59864310	BRD-K59864310-001-10-8	1.5625	1.562500uM	Rv0528	-1.57526	#C0C0C0	FALSE	screen4wk_screen5wk_tbda1_kabx2	screen4wk
screen4wk:BRD-K59864310-001-10-8:3.125000uM	BRD-K59864310	BRD-K59864310-001-10-8	3.125	3.125000uM	Rv0528	-1.83362	#C0C0C0	FALSE	screen4wk_screen5wk_tbda1_kabx2	screen4wk
screen4wk:BRD-K59864310-001-10-8:6.250000uM	BRD-K59864310	BRD-K59864310-001-10-8	6.25	6.250000uM	Rv0528	-1.45918	#C0C0C0	FALSE	screen4wk_screen5wk_tbda1_kabx2	screen4wk
screen4wk:BRD-K59864310-001-10-8:12.500000uM	BRD-K59864310	BRD-K59864310-001-10-8	12.5	12.500000uM	Rv0528	-2.11918	#C0C0C0	FALSE	screen4wk_screen5wk_tbda1_kabx2	screen4wk
screen4wk:BRD-K59864310-001-10-8:25.000000uM	BRD-K59864310	BRD-K59864310-001-10-8	25	25.000000uM	Rv0528	-1.94227	#C0C0C0	FALSE	screen4wk_screen5wk_tbda1_kabx2	screen4wk
screen4wk:BRD-K59864310-001-10-8:50.000000uM	BRD-K59864310	BRD-K59864310-001-10-8	50	50.000000uM	Rv0528	-3.26122	#C0C0C0	FALSE	screen4wk_screen5wk_tbda1_kabx2	screen4wk
screen4wk:BRD-K59864310-001-10-8:0.390625uM	BRD-K59864310	BRD-K59864310-001-10-8	0.390625	0.390625uM	Rv0697	1.02008	#C0C0C0	FALSE	screen4wk_screen5wk_tbda1_kabx2	screen4wk
screen4wk:BRD-K59864310-001-10-8:0.781250uM	BRD-K59864310	BRD-K59864310-001-10-8	0.78125	0.781250uM	Rv0697	-1.45697	#C0C0C0	FALSE	screen4wk_screen5wk_tbda1_kabx2	screen4wk
screen4wk:BRD-K59864310-001-10-8:1.562500uM	BRD-K59864310	BRD-K59864310-001-10-8	1.5625	1.562500uM	Rv0697	-1.88114	#C0C0C0	FALSE	screen4wk_screen5wk_tbda1_kabx2	screen4wk
screen4wk:BRD-K59864310-001-10-8:3.125000uM	BRD-K59864310	BRD-K59864310-001-10-8	3.125	3.125000uM	Rv0697	-1.78387	#C0C0C0	FALSE	screen4wk_screen5wk_tbda1_kabx2	screen4wk
screen4wk:BRD-K59864310-001-10-8:6.250000uM	BRD-K59864310	BRD-K59864310-001-10-8	6.25	6.250000uM	Rv0697	-1.23583	#C0C0C0	FALSE	screen4wk_screen5wk_tbda1_kabx2	screen4wk
screen4wk:BRD-K59864310-001-10-8:12.500000uM	BRD-K59864310	BRD-K59864310-001-10-8	12.5	12.500000uM	Rv0697	-1.43602	#C0C0C0	FALSE	screen4wk_screen5wk_tbda1_kabx2	screen4wk
screen4wk:BRD-K59864310-001-10-8:25.000000uM	BRD-K59864310	BRD-K59864310-001-10-8	25	25.000000uM	Rv0697	-1.48711	#C0C0C0	FALSE	screen4wk_screen5wk_tbda1_kabx2	screen4wk
screen4wk:BRD-K59864310-001-10-8:50.000000uM	BRD-K59864310	BRD-K59864310-001-10-8	50	50.000000uM	Rv0697	-2.63004	#C0C0C0	FALSE	screen4wk_screen5wk_tbda1_kabx2	screen4wk
screen4wk:BRD-K59864310-001-10-8:0.390625uM	BRD-K59864310	BRD-K59864310-001-10-8	0.390625	0.390625uM	Rv0787A	0.204013	#C0C0C0	FALSE	screen4wk_screen5wk_tbda1_kabx2	screen4wk
screen4wk:BRD-K59864310-001-10-8:0.781250uM	BRD-K59864310	BRD-K59864310-001-10-8	0.78125	0.781250uM	Rv0787A	-0.694423	#C0C0C0	FALSE	screen4wk_screen5wk_tbda1_kabx2	screen4wk
screen4wk:BRD-K59864310-001-10-8:1.562500uM	BRD-K59864310	BRD-K59864310-001-10-8	1.5625	1.562500uM	Rv0787A	-0.295388	#C0C0C0	FALSE	screen4wk_screen5wk_tbda1_kabx2	screen4wk
screen4wk:BRD-K59864310-001-10-8:3.125000uM	BRD-K59864310	BRD-K59864310-001-10-8	3.125	3.125000uM	Rv0787A	-1.89385	#C0C0C0	FALSE	screen4wk_screen5wk_tbda1_kabx2	screen4wk
screen4wk:BRD-K59864310-001-10-8:6.250000uM	BRD-K59864310	BRD-K59864310-001-10-8	6.25	6.250000uM	Rv0787A	-1.53477	#C0C0C0	FALSE	screen4wk_screen5wk_tbda1_kabx2	screen4wk
screen4wk:BRD-K59864310-001-10-8:12.500000uM	BRD-K59864310	BRD-K59864310-001-10-8	12.5	12.500000uM	Rv0787A	-2.17349	#C0C0C0	FALSE	screen4wk_screen5wk_tbda1_kabx2	screen4wk
screen4wk:BRD-K59864310-001-10-8:25.000000uM	BRD-K59864310	BRD-K59864310-001-10-8	25	25.000000uM	Rv0787A	-1.12444	#C0C0C0	FALSE	screen4wk_screen5wk_tbda1_kabx2	screen4wk
screen4wk:BRD-K59864310-001-10-8:50.000000uM	BRD-K59864310	BRD-K59864310-001-10-8	50	50.000000uM	Rv0787A	-3.28302	#C0C0C0	FALSE	screen4wk_screen5wk_tbda1_kabx2	screen4wk
screen4wk:BRD-K59864310-001-10-8:0.390625uM	BRD-K59864310	BRD-K59864310-001-10-8	0.390625	0.390625uM	Rv0811	-1.23868	#C0C0C0	FALSE	screen4wk_screen5wk_tbda1_kabx2	screen4wk
screen4wk:BRD-K59864310-001-10-8:0.781250uM	BRD-K59864310	BRD-K59864310-001-10-8	0.78125	0.781250uM	Rv0811	-0.134865	#C0C0C0	FALSE	screen4wk_screen5wk_tbda1_kabx2	screen4wk
screen4wk:BRD-K59864310-001-10-8:1.562500uM	BRD-K59864310	BRD-K59864310-001-10-8	1.5625	1.562500uM	Rv0811	-0.711826	#C0C0C0	FALSE	screen4wk_screen5wk_tbda1_kabx2	screen4wk
screen4wk:BRD-K59864310-001-10-8:3.125000uM	BRD-K59864310	BRD-K59864310-001-10-8	3.125	3.125000uM	Rv0811	-0.684074	#C0C0C0	FALSE	screen4wk_screen5wk_tbda1_kabx2	screen4wk
screen4wk:BRD-K59864310-001-10-8:6.250000uM	BRD-K59864310	BRD-K59864310-001-10-8	6.25	6.250000uM	Rv0811	0.0402388	#C0C0C0	FALSE	screen4wk_screen5wk_tbda1_kabx2	screen4wk
screen4wk:BRD-K59864310-001-10-8:12.500000uM	BRD-K59864310	BRD-K59864310-001-10-8	12.5	12.500000uM	Rv0811	-0.768567	#C0C0C0	FALSE	screen4wk_screen5wk_tbda1_kabx2	screen4wk
screen4wk:BRD-K59864310-001-10-8:25.000000uM	BRD-K59864310	BRD-K59864310-001-10-8	25	25.000000uM	Rv0811	-0.685279	#C0C0C0	FALSE	screen4wk_screen5wk_tbda1_kabx2	screen4wk
screen4wk:BRD-K59864310-001-10-8:50.000000uM	BRD-K59864310	BRD-K59864310-001-10-8	50	50.000000uM	Rv0811	-2.24622	#C0C0C0	FALSE	screen4wk_screen5wk_tbda1_kabx2	screen4wk
screen4wk:BRD-K59864310-001-10-8:0.390625uM	BRD-K59864310	BRD-K59864310-001-10-8	0.390625	0.390625uM	Rv0817c	0.130368	#C0C0C0	FALSE	screen4wk_screen5wk_tbda1_kabx2	screen4wk
screen4wk:BRD-K59864310-001-10-8:0.781250uM	BRD-K59864310	BRD-K59864310-001-10-8	0.78125	0.781250uM	Rv0817c	0.412303	#C0C0C0	FALSE	screen4wk_screen5wk_tbda1_kabx2	screen4wk
screen4wk:BRD-K59864310-001-10-8:1.562500uM	BRD-K59864310	BRD-K59864310-001-10-8	1.5625	1.562500uM	Rv0817c	-0.645654	#C0C0C0	FALSE	screen4wk_screen5wk_tbda1_kabx2	screen4wk
screen4wk:BRD-K59864310-001-10-8:3.125000uM	BRD-K59864310	BRD-K59864310-001-10-8	3.125	3.125000uM	Rv0817c	-0.420548	#C0C0C0	FALSE	screen4wk_screen5wk_tbda1_kabx2	screen4wk
screen4wk:BRD-K59864310-001-10-8:6.250000uM	BRD-K59864310	BRD-K59864310-001-10-8	6.25	6.250000uM	Rv0817c	-0.633562	#C0C0C0	FALSE	screen4wk_screen5wk_tbda1_kabx2	screen4wk
screen4wk:BRD-K59864310-001-10-8:12.500000uM	BRD-K59864310	BRD-K59864310-001-10-8	12.5	12.500000uM	Rv0817c	-1.45381	#C0C0C0	FALSE	screen4wk_screen5wk_tbda1_kabx2	screen4wk
screen4wk:BRD-K59864310-001-10-8:25.000000uM	BRD-K59864310	BRD-K59864310-001-10-8	25	25.000000uM	Rv0817c	-0.570851	#C0C0C0	FALSE	screen4wk_screen5wk_tbda1_kabx2	screen4wk
screen4wk:BRD-K59864310-001-10-8:50.000000uM	BRD-K59864310	BRD-K59864310-001-10-8	50	50.000000uM	Rv0817c	-0.975253	#C0C0C0	FALSE	screen4wk_screen5wk_tbda1_kabx2	screen4wk
screen4wk:BRD-K59864310-001-10-8:0.390625uM	BRD-K59864310	BRD-K59864310-001-10-8	0.390625	0.390625uM	Rv0913c	0.337087	#C0C0C0	FALSE	screen4wk_screen5wk_tbda1_kabx2	screen4wk
screen4wk:BRD-K59864310-001-10-8:0.781250uM	BRD-K59864310	BRD-K59864310-001-10-8	0.78125	0.781250uM	Rv0913c	-0.788409	#C0C0C0	FALSE	screen4wk_screen5wk_tbda1_kabx2	screen4wk
screen4wk:BRD-K59864310-001-10-8:1.562500uM	BRD-K59864310	BRD-K59864310-001-10-8	1.5625	1.562500uM	Rv0913c	-1.38098	#C0C0C0	FALSE	screen4wk_screen5wk_tbda1_kabx2	screen4wk
screen4wk:BRD-K59864310-001-10-8:3.125000uM	BRD-K59864310	BRD-K59864310-001-10-8	3.125	3.125000uM	Rv0913c	-1.42713	#C0C0C0	FALSE	screen4wk_screen5wk_tbda1_kabx2	screen4wk
screen4wk:BRD-K59864310-001-10-8:6.250000uM	BRD-K59864310	BRD-K59864310-001-10-8	6.25	6.250000uM	Rv0913c	-0.979838	#C0C0C0	FALSE	screen4wk_screen5wk_tbda1_kabx2	screen4wk
screen4wk:BRD-K59864310-001-10-8:12.500000uM	BRD-K59864310	BRD-K59864310-001-10-8	12.5	12.500000uM	Rv0913c	-1.2413	#C0C0C0	FALSE	screen4wk_screen5wk_tbda1_kabx2	screen4wk
screen4wk:BRD-K59864310-001-10-8:25.000000uM	BRD-K59864310	BRD-K59864310-001-10-8	25	25.000000uM	Rv0913c	-0.871755	#C0C0C0	FALSE	screen4wk_screen5wk_tbda1_kabx2	screen4wk
screen4wk:BRD-K59864310-001-10-8:50.000000uM	BRD-K59864310	BRD-K59864310-001-10-8	50	50.000000uM	Rv0913c	-2.54556	#C0C0C0	FALSE	screen4wk_screen5wk_tbda1_kabx2	screen4wk
screen4wk:BRD-K59864310-001-10-8:0.390625uM	BRD-K59864310	BRD-K59864310-001-10-8	0.390625	0.390625uM	Rv1044	-0.581847	#C0C0C0	FALSE	screen4wk_screen5wk_tbda1_kabx2	screen4wk
screen4wk:BRD-K59864310-001-10-8:0.781250uM	BRD-K59864310	BRD-K59864310-001-10-8	0.78125	0.781250uM	Rv1044	-0.371725	#C0C0C0	FALSE	screen4wk_screen5wk_tbda1_kabx2	screen4wk
screen4wk:BRD-K59864310-001-10-8:1.562500uM	BRD-K59864310	BRD-K59864310-001-10-8	1.5625	1.562500uM	Rv1044	-1.21529	#C0C0C0	FALSE	screen4wk_screen5wk_tbda1_kabx2	screen4wk
screen4wk:BRD-K59864310-001-10-8:3.125000uM	BRD-K59864310	BRD-K59864310-001-10-8	3.125	3.125000uM	Rv1044	-0.946513	#C0C0C0	FALSE	screen4wk_screen5wk_tbda1_kabx2	screen4wk
screen4wk:BRD-K59864310-001-10-8:6.250000uM	BRD-K59864310	BRD-K59864310-001-10-8	6.25	6.250000uM	Rv1044	-0.527466	#C0C0C0	FALSE	screen4wk_screen5wk_tbda1_kabx2	screen4wk
screen4wk:BRD-K59864310-001-10-8:12.500000uM	BRD-K59864310	BRD-K59864310-001-10-8	12.5	12.500000uM	Rv1044	-1.08114	#C0C0C0	FALSE	screen4wk_screen5wk_tbda1_kabx2	screen4wk
screen4wk:BRD-K59864310-001-10-8:25.000000uM	BRD-K59864310	BRD-K59864310-001-10-8	25	25.000000uM	Rv1044	-0.834175	#C0C0C0	FALSE	screen4wk_screen5wk_tbda1_kabx2	screen4wk
screen4wk:BRD-K59864310-001-10-8:50.000000uM	BRD-K59864310	BRD-K59864310-001-10-8	50	50.000000uM	Rv1044	-2.55925	#C0C0C0	FALSE	screen4wk_screen5wk_tbda1_kabx2	screen4wk
screen4wk:BRD-K59864310-001-10-8:0.390625uM	BRD-K59864310	BRD-K59864310-001-10-8	0.390625	0.390625uM	Rv1111c	0.249217	#C0C0C0	FALSE	screen4wk_screen5wk_tbda1_kabx2	screen4wk
screen4wk:BRD-K59864310-001-10-8:0.781250uM	BRD-K59864310	BRD-K59864310-001-10-8	0.78125	0.781250uM	Rv1111c	-0.0548809	#C0C0C0	FALSE	screen4wk_screen5wk_tbda1_kabx2	screen4wk
screen4wk:BRD-K59864310-001-10-8:1.562500uM	BRD-K59864310	BRD-K59864310-001-10-8	1.5625	1.562500uM	Rv1111c	-0.901535	#C0C0C0	FALSE	screen4wk_screen5wk_tbda1_kabx2	screen4wk
screen4wk:BRD-K59864310-001-10-8:3.125000uM	BRD-K59864310	BRD-K59864310-001-10-8	3.125	3.125000uM	Rv1111c	-0.609035	#C0C0C0	FALSE	screen4wk_screen5wk_tbda1_kabx2	screen4wk
screen4wk:BRD-K59864310-001-10-8:6.250000uM	BRD-K59864310	BRD-K59864310-001-10-8	6.25	6.250000uM	Rv1111c	-0.592707	#C0C0C0	FALSE	screen4wk_screen5wk_tbda1_kabx2	screen4wk
screen4wk:BRD-K59864310-001-10-8:12.500000uM	BRD-K59864310	BRD-K59864310-001-10-8	12.5	12.500000uM	Rv1111c	-0.429808	#C0C0C0	FALSE	screen4wk_screen5wk_tbda1_kabx2	screen4wk
screen4wk:BRD-K59864310-001-10-8:25.000000uM	BRD-K59864310	BRD-K59864310-001-10-8	25	25.000000uM	Rv1111c	-0.453198	#C0C0C0	FALSE	screen4wk_screen5wk_tbda1_kabx2	screen4wk
screen4wk:BRD-K59864310-001-10-8:50.000000uM	BRD-K59864310	BRD-K59864310-001-10-8	50	50.000000uM	Rv1111c	-1.45422	#C0C0C0	FALSE	screen4wk_screen5wk_tbda1_kabx2	screen4wk
screen4wk:BRD-K59864310-001-10-8:0.390625uM	BRD-K59864310	BRD-K59864310-001-10-8	0.390625	0.390625uM	Rv1254	1.21182	#C0C0C0	FALSE	screen4wk_screen5wk_tbda1_kabx2	screen4wk
screen4wk:BRD-K59864310-001-10-8:0.781250uM	BRD-K59864310	BRD-K59864310-001-10-8	0.78125	0.781250uM	Rv1254	1.07522	#C0C0C0	FALSE	screen4wk_screen5wk_tbda1_kabx2	screen4wk
screen4wk:BRD-K59864310-001-10-8:1.562500uM	BRD-K59864310	BRD-K59864310-001-10-8	1.5625	1.562500uM	Rv1254	-0.865517	#C0C0C0	FALSE	screen4wk_screen5wk_tbda1_kabx2	screen4wk
screen4wk:BRD-K59864310-001-10-8:3.125000uM	BRD-K59864310	BRD-K59864310-001-10-8	3.125	3.125000uM	Rv1254	-0.607565	#C0C0C0	FALSE	screen4wk_screen5wk_tbda1_kabx2	screen4wk
screen4wk:BRD-K59864310-001-10-8:6.250000uM	BRD-K59864310	BRD-K59864310-001-10-8	6.25	6.250000uM	Rv1254	0.36296	#C0C0C0	FALSE	screen4wk_screen5wk_tbda1_kabx2	screen4wk
screen4wk:BRD-K59864310-001-10-8:12.500000uM	BRD-K59864310	BRD-K59864310-001-10-8	12.5	12.500000uM	Rv1254	-1.53197	#C0C0C0	FALSE	screen4wk_screen5wk_tbda1_kabx2	screen4wk
screen4wk:BRD-K59864310-001-10-8:25.000000uM	BRD-K59864310	BRD-K59864310-001-10-8	25	25.000000uM	Rv1254	-1.1391	#C0C0C0	FALSE	screen4wk_screen5wk_tbda1_kabx2	screen4wk
screen4wk:BRD-K59864310-001-10-8:50.000000uM	BRD-K59864310	BRD-K59864310-001-10-8	50	50.000000uM	Rv1254	-2.30049	#C0C0C0	FALSE	screen4wk_screen5wk_tbda1_kabx2	screen4wk
screen4wk:BRD-K59864310-001-10-8:0.390625uM	BRD-K59864310	BRD-K59864310-001-10-8	0.390625	0.390625uM	Rv1339	0.0912401	#C0C0C0	FALSE	screen4wk_screen5wk_tbda1_kabx2	screen4wk
screen4wk:BRD-K59864310-001-10-8:0.781250uM	BRD-K59864310	BRD-K59864310-001-10-8	0.78125	0.781250uM	Rv1339	-0.13276	#C0C0C0	FALSE	screen4wk_screen5wk_tbda1_kabx2	screen4wk
screen4wk:BRD-K59864310-001-10-8:1.562500uM	BRD-K59864310	BRD-K59864310-001-10-8	1.5625	1.562500uM	Rv1339	-1.09366	#C0C0C0	FALSE	screen4wk_screen5wk_tbda1_kabx2	screen4wk
screen4wk:BRD-K59864310-001-10-8:3.125000uM	BRD-K59864310	BRD-K59864310-001-10-8	3.125	3.125000uM	Rv1339	-1.29779	#C0C0C0	FALSE	screen4wk_screen5wk_tbda1_kabx2	screen4wk
screen4wk:BRD-K59864310-001-10-8:6.250000uM	BRD-K59864310	BRD-K59864310-001-10-8	6.25	6.250000uM	Rv1339	-1.36067	#C0C0C0	FALSE	screen4wk_screen5wk_tbda1_kabx2	screen4wk
screen4wk:BRD-K59864310-001-10-8:12.500000uM	BRD-K59864310	BRD-K59864310-001-10-8	12.5	12.500000uM	Rv1339	-1.77316	#C0C0C0	FALSE	screen4wk_screen5wk_tbda1_kabx2	screen4wk
screen4wk:BRD-K59864310-001-10-8:25.000000uM	BRD-K59864310	BRD-K59864310-001-10-8	25	25.000000uM	Rv1339	-1.64506	#C0C0C0	FALSE	screen4wk_screen5wk_tbda1_kabx2	screen4wk
screen4wk:BRD-K59864310-001-10-8:50.000000uM	BRD-K59864310	BRD-K59864310-001-10-8	50	50.000000uM	Rv1339	-2.28637	#C0C0C0	FALSE	screen4wk_screen5wk_tbda1_kabx2	screen4wk
screen4wk:BRD-K59864310-001-10-8:0.390625uM	BRD-K59864310	BRD-K59864310-001-10-8	0.390625	0.390625uM	Rv1342c	0.475072	#C0C0C0	FALSE	screen4wk_screen5wk_tbda1_kabx2	screen4wk
screen4wk:BRD-K59864310-001-10-8:0.781250uM	BRD-K59864310	BRD-K59864310-001-10-8	0.78125	0.781250uM	Rv1342c	-0.223354	#C0C0C0	FALSE	screen4wk_screen5wk_tbda1_kabx2	screen4wk
screen4wk:BRD-K59864310-001-10-8:1.562500uM	BRD-K59864310	BRD-K59864310-001-10-8	1.5625	1.562500uM	Rv1342c	-0.865315	#C0C0C0	FALSE	screen4wk_screen5wk_tbda1_kabx2	screen4wk
screen4wk:BRD-K59864310-001-10-8:3.125000uM	BRD-K59864310	BRD-K59864310-001-10-8	3.125	3.125000uM	Rv1342c	-1.53477	#C0C0C0	FALSE	screen4wk_screen5wk_tbda1_kabx2	screen4wk
screen4wk:BRD-K59864310-001-10-8:6.250000uM	BRD-K59864310	BRD-K59864310-001-10-8	6.25	6.250000uM	Rv1342c	-0.740483	#C0C0C0	FALSE	screen4wk_screen5wk_tbda1_kabx2	screen4wk
screen4wk:BRD-K59864310-001-10-8:12.500000uM	BRD-K59864310	BRD-K59864310-001-10-8	12.5	12.500000uM	Rv1342c	-1.94731	#C0C0C0	FALSE	screen4wk_screen5wk_tbda1_kabx2	screen4wk
screen4wk:BRD-K59864310-001-10-8:25.000000uM	BRD-K59864310	BRD-K59864310-001-10-8	25	25.000000uM	Rv1342c	-0.991455	#C0C0C0	FALSE	screen4wk_screen5wk_tbda1_kabx2	screen4wk
screen4wk:BRD-K59864310-001-10-8:50.000000uM	BRD-K59864310	BRD-K59864310-001-10-8	50	50.000000uM	Rv1342c	-2.84159	#C0C0C0	FALSE	screen4wk_screen5wk_tbda1_kabx2	screen4wk
screen4wk:BRD-K59864310-001-10-8:0.390625uM	BRD-K59864310	BRD-K59864310-001-10-8	0.390625	0.390625uM	Rv1348	-0.231126	#C0C0C0	FALSE	screen4wk_screen5wk_tbda1_kabx2	screen4wk
screen4wk:BRD-K59864310-001-10-8:0.781250uM	BRD-K59864310	BRD-K59864310-001-10-8	0.78125	0.781250uM	Rv1348	-0.0689339	#C0C0C0	FALSE	screen4wk_screen5wk_tbda1_kabx2	screen4wk
screen4wk:BRD-K59864310-001-10-8:1.562500uM	BRD-K59864310	BRD-K59864310-001-10-8	1.5625	1.562500uM	Rv1348	-0.384712	#C0C0C0	FALSE	screen4wk_screen5wk_tbda1_kabx2	screen4wk
screen4wk:BRD-K59864310-001-10-8:3.125000uM	BRD-K59864310	BRD-K59864310-001-10-8	3.125	3.125000uM	Rv1348	-0.627441	#C0C0C0	FALSE	screen4wk_screen5wk_tbda1_kabx2	screen4wk
screen4wk:BRD-K59864310-001-10-8:6.250000uM	BRD-K59864310	BRD-K59864310-001-10-8	6.25	6.250000uM	Rv1348	-0.989612	#C0C0C0	FALSE	screen4wk_screen5wk_tbda1_kabx2	screen4wk
screen4wk:BRD-K59864310-001-10-8:12.500000uM	BRD-K59864310	BRD-K59864310-001-10-8	12.5	12.500000uM	Rv1348	-1.12145	#C0C0C0	FALSE	screen4wk_screen5wk_tbda1_kabx2	screen4wk
screen4wk:BRD-K59864310-001-10-8:25.000000uM	BRD-K59864310	BRD-K59864310-001-10-8	25	25.000000uM	Rv1348	-0.97861	#C0C0C0	FALSE	screen4wk_screen5wk_tbda1_kabx2	screen4wk
screen4wk:BRD-K59864310-001-10-8:50.000000uM	BRD-K59864310	BRD-K59864310-001-10-8	50	50.000000uM	Rv1348	-2.39315	#C0C0C0	FALSE	screen4wk_screen5wk_tbda1_kabx2	screen4wk
screen4wk:BRD-K59864310-001-10-8:0.390625uM	BRD-K59864310	BRD-K59864310-001-10-8	0.390625	0.390625uM	Rv1382	0.571139	#C0C0C0	FALSE	screen4wk_screen5wk_tbda1_kabx2	screen4wk
screen4wk:BRD-K59864310-001-10-8:0.781250uM	BRD-K59864310	BRD-K59864310-001-10-8	0.78125	0.781250uM	Rv1382	0.20575	#C0C0C0	FALSE	screen4wk_screen5wk_tbda1_kabx2	screen4wk
screen4wk:BRD-K59864310-001-10-8:1.562500uM	BRD-K59864310	BRD-K59864310-001-10-8	1.5625	1.562500uM	Rv1382	-0.556695	#C0C0C0	FALSE	screen4wk_screen5wk_tbda1_kabx2	screen4wk
screen4wk:BRD-K59864310-001-10-8:3.125000uM	BRD-K59864310	BRD-K59864310-001-10-8	3.125	3.125000uM	Rv1382	-0.849311	#C0C0C0	FALSE	screen4wk_screen5wk_tbda1_kabx2	screen4wk
screen4wk:BRD-K59864310-001-10-8:6.250000uM	BRD-K59864310	BRD-K59864310-001-10-8	6.25	6.250000uM	Rv1382	0.22268	#C0C0C0	FALSE	screen4wk_screen5wk_tbda1_kabx2	screen4wk
screen4wk:BRD-K59864310-001-10-8:12.500000uM	BRD-K59864310	BRD-K59864310-001-10-8	12.5	12.500000uM	Rv1382	-0.442431	#C0C0C0	FALSE	screen4wk_screen5wk_tbda1_kabx2	screen4wk
screen4wk:BRD-K59864310-001-10-8:25.000000uM	BRD-K59864310	BRD-K59864310-001-10-8	25	25.000000uM	Rv1382	-0.892817	#C0C0C0	FALSE	screen4wk_screen5wk_tbda1_kabx2	screen4wk
screen4wk:BRD-K59864310-001-10-8:50.000000uM	BRD-K59864310	BRD-K59864310-001-10-8	50	50.000000uM	Rv1382	-2.25269	#C0C0C0	FALSE	screen4wk_screen5wk_tbda1_kabx2	screen4wk
screen4wk:BRD-K59864310-001-10-8:0.390625uM	BRD-K59864310	BRD-K59864310-001-10-8	0.390625	0.390625uM	Rv1456c	-0.103534	#C0C0C0	FALSE	screen4wk_screen5wk_tbda1_kabx2	screen4wk
screen4wk:BRD-K59864310-001-10-8:0.781250uM	BRD-K59864310	BRD-K59864310-001-10-8	0.78125	0.781250uM	Rv1456c	-0.150317	#C0C0C0	FALSE	screen4wk_screen5wk_tbda1_kabx2	screen4wk
screen4wk:BRD-K59864310-001-10-8:1.562500uM	BRD-K59864310	BRD-K59864310-001-10-8	1.5625	1.562500uM	Rv1456c	-0.732059	#C0C0C0	FALSE	screen4wk_screen5wk_tbda1_kabx2	screen4wk
screen4wk:BRD-K59864310-001-10-8:3.125000uM	BRD-K59864310	BRD-K59864310-001-10-8	3.125	3.125000uM	Rv1456c	-1.40981	#C0C0C0	FALSE	screen4wk_screen5wk_tbda1_kabx2	screen4wk
screen4wk:BRD-K59864310-001-10-8:6.250000uM	BRD-K59864310	BRD-K59864310-001-10-8	6.25	6.250000uM	Rv1456c	-0.832609	#C0C0C0	FALSE	screen4wk_screen5wk_tbda1_kabx2	screen4wk
screen4wk:BRD-K59864310-001-10-8:12.500000uM	BRD-K59864310	BRD-K59864310-001-10-8	12.5	12.500000uM	Rv1456c	-0.826999	#C0C0C0	FALSE	screen4wk_screen5wk_tbda1_kabx2	screen4wk
screen4wk:BRD-K59864310-001-10-8:25.000000uM	BRD-K59864310	BRD-K59864310-001-10-8	25	25.000000uM	Rv1456c	-1.19882	#C0C0C0	FALSE	screen4wk_screen5wk_tbda1_kabx2	screen4wk
screen4wk:BRD-K59864310-001-10-8:50.000000uM	BRD-K59864310	BRD-K59864310-001-10-8	50	50.000000uM	Rv1456c	-2.19566	#C0C0C0	FALSE	screen4wk_screen5wk_tbda1_kabx2	screen4wk
screen4wk:BRD-K59864310-001-10-8:0.390625uM	BRD-K59864310	BRD-K59864310-001-10-8	0.390625	0.390625uM	Rv1457c	-0.841917	#C0C0C0	FALSE	screen4wk_screen5wk_tbda1_kabx2	screen4wk
screen4wk:BRD-K59864310-001-10-8:0.781250uM	BRD-K59864310	BRD-K59864310-001-10-8	0.78125	0.781250uM	Rv1457c	-1.17786	#C0C0C0	FALSE	screen4wk_screen5wk_tbda1_kabx2	screen4wk
screen4wk:BRD-K59864310-001-10-8:1.562500uM	BRD-K59864310	BRD-K59864310-001-10-8	1.5625	1.562500uM	Rv1457c	-2.35245	#C0C0C0	FALSE	screen4wk_screen5wk_tbda1_kabx2	screen4wk
screen4wk:BRD-K59864310-001-10-8:3.125000uM	BRD-K59864310	BRD-K59864310-001-10-8	3.125	3.125000uM	Rv1457c	-3.13724	#C0C0C0	FALSE	screen4wk_screen5wk_tbda1_kabx2	screen4wk
screen4wk:BRD-K59864310-001-10-8:6.250000uM	BRD-K59864310	BRD-K59864310-001-10-8	6.25	6.250000uM	Rv1457c	-3.01444	#C0C0C0	FALSE	screen4wk_screen5wk_tbda1_kabx2	screen4wk
screen4wk:BRD-K59864310-001-10-8:12.500000uM	BRD-K59864310	BRD-K59864310-001-10-8	12.5	12.500000uM	Rv1457c	-2.86195	#C0C0C0	FALSE	screen4wk_screen5wk_tbda1_kabx2	screen4wk
screen4wk:BRD-K59864310-001-10-8:25.000000uM	BRD-K59864310	BRD-K59864310-001-10-8	25	25.000000uM	Rv1457c	-3.09596	#C0C0C0	FALSE	screen4wk_screen5wk_tbda1_kabx2	screen4wk
screen4wk:BRD-K59864310-001-10-8:50.000000uM	BRD-K59864310	BRD-K59864310-001-10-8	50	50.000000uM	Rv1457c	-4.04921	#C0C0C0	FALSE	screen4wk_screen5wk_tbda1_kabx2	screen4wk
screen4wk:BRD-K59864310-001-10-8:0.390625uM	BRD-K59864310	BRD-K59864310-001-10-8	0.390625	0.390625uM	Rv1465	-0.126947	#C0C0C0	FALSE	screen4wk_screen5wk_tbda1_kabx2	screen4wk
screen4wk:BRD-K59864310-001-10-8:0.781250uM	BRD-K59864310	BRD-K59864310-001-10-8	0.78125	0.781250uM	Rv1465	-0.455861	#C0C0C0	FALSE	screen4wk_screen5wk_tbda1_kabx2	screen4wk
screen4wk:BRD-K59864310-001-10-8:1.562500uM	BRD-K59864310	BRD-K59864310-001-10-8	1.5625	1.562500uM	Rv1465	-0.749011	#C0C0C0	FALSE	screen4wk_screen5wk_tbda1_kabx2	screen4wk
screen4wk:BRD-K59864310-001-10-8:3.125000uM	BRD-K59864310	BRD-K59864310-001-10-8	3.125	3.125000uM	Rv1465	-0.522744	#C0C0C0	FALSE	screen4wk_screen5wk_tbda1_kabx2	screen4wk
screen4wk:BRD-K59864310-001-10-8:6.250000uM	BRD-K59864310	BRD-K59864310-001-10-8	6.25	6.250000uM	Rv1465	-0.913211	#C0C0C0	FALSE	screen4wk_screen5wk_tbda1_kabx2	screen4wk
screen4wk:BRD-K59864310-001-10-8:12.500000uM	BRD-K59864310	BRD-K59864310-001-10-8	12.5	12.500000uM	Rv1465	-0.679908	#C0C0C0	FALSE	screen4wk_screen5wk_tbda1_kabx2	screen4wk
screen4wk:BRD-K59864310-001-10-8:25.000000uM	BRD-K59864310	BRD-K59864310-001-10-8	25	25.000000uM	Rv1465	-1.00789	#C0C0C0	FALSE	screen4wk_screen5wk_tbda1_kabx2	screen4wk
screen4wk:BRD-K59864310-001-10-8:50.000000uM	BRD-K59864310	BRD-K59864310-001-10-8	50	50.000000uM	Rv1465	-3.62488	#C0C0C0	FALSE	screen4wk_screen5wk_tbda1_kabx2	screen4wk
screen4wk:BRD-K59864310-001-10-8:0.390625uM	BRD-K59864310	BRD-K59864310-001-10-8	0.390625	0.390625uM	Rv1476	0.750702	#C0C0C0	FALSE	screen4wk_screen5wk_tbda1_kabx2	screen4wk
screen4wk:BRD-K59864310-001-10-8:0.781250uM	BRD-K59864310	BRD-K59864310-001-10-8	0.78125	0.781250uM	Rv1476	-0.142923	#C0C0C0	FALSE	screen4wk_screen5wk_tbda1_kabx2	screen4wk
screen4wk:BRD-K59864310-001-10-8:1.562500uM	BRD-K59864310	BRD-K59864310-001-10-8	1.5625	1.562500uM	Rv1476	-0.283316	#C0C0C0	FALSE	screen4wk_screen5wk_tbda1_kabx2	screen4wk
screen4wk:BRD-K59864310-001-10-8:3.125000uM	BRD-K59864310	BRD-K59864310-001-10-8	3.125	3.125000uM	Rv1476	-0.308341	#C0C0C0	FALSE	screen4wk_screen5wk_tbda1_kabx2	screen4wk
screen4wk:BRD-K59864310-001-10-8:6.250000uM	BRD-K59864310	BRD-K59864310-001-10-8	6.25	6.250000uM	Rv1476	-0.374195	#C0C0C0	FALSE	screen4wk_screen5wk_tbda1_kabx2	screen4wk
screen4wk:BRD-K59864310-001-10-8:12.500000uM	BRD-K59864310	BRD-K59864310-001-10-8	12.5	12.500000uM	Rv1476	-0.177874	#C0C0C0	FALSE	screen4wk_screen5wk_tbda1_kabx2	screen4wk
screen4wk:BRD-K59864310-001-10-8:25.000000uM	BRD-K59864310	BRD-K59864310-001-10-8	25	25.000000uM	Rv1476	-0.344524	#C0C0C0	FALSE	screen4wk_screen5wk_tbda1_kabx2	screen4wk
screen4wk:BRD-K59864310-001-10-8:50.000000uM	BRD-K59864310	BRD-K59864310-001-10-8	50	50.000000uM	Rv1476	-1.34235	#C0C0C0	FALSE	screen4wk_screen5wk_tbda1_kabx2	screen4wk
screen4wk:BRD-K59864310-001-10-8:0.390625uM	BRD-K59864310	BRD-K59864310-001-10-8	0.390625	0.390625uM	Rv1576c	-0.0919668	#C0C0C0	FALSE	screen4wk_screen5wk_tbda1_kabx2	screen4wk
screen4wk:BRD-K59864310-001-10-8:0.781250uM	BRD-K59864310	BRD-K59864310-001-10-8	0.78125	0.781250uM	Rv1576c	-0.634183	#C0C0C0	FALSE	screen4wk_screen5wk_tbda1_kabx2	screen4wk
screen4wk:BRD-K59864310-001-10-8:1.562500uM	BRD-K59864310	BRD-K59864310-001-10-8	1.5625	1.562500uM	Rv1576c	-0.525525	#C0C0C0	FALSE	screen4wk_screen5wk_tbda1_kabx2	screen4wk
screen4wk:BRD-K59864310-001-10-8:3.125000uM	BRD-K59864310	BRD-K59864310-001-10-8	3.125	3.125000uM	Rv1576c	-1.42293	#C0C0C0	FALSE	screen4wk_screen5wk_tbda1_kabx2	screen4wk
screen4wk:BRD-K59864310-001-10-8:6.250000uM	BRD-K59864310	BRD-K59864310-001-10-8	6.25	6.250000uM	Rv1576c	0.225439	#C0C0C0	FALSE	screen4wk_screen5wk_tbda1_kabx2	screen4wk
screen4wk:BRD-K59864310-001-10-8:12.500000uM	BRD-K59864310	BRD-K59864310-001-10-8	12.5	12.500000uM	Rv1576c	-1.04133	#C0C0C0	FALSE	screen4wk_screen5wk_tbda1_kabx2	screen4wk
screen4wk:BRD-K59864310-001-10-8:25.000000uM	BRD-K59864310	BRD-K59864310-001-10-8	25	25.000000uM	Rv1576c	-1.0008	#C0C0C0	FALSE	screen4wk_screen5wk_tbda1_kabx2	screen4wk
screen4wk:BRD-K59864310-001-10-8:50.000000uM	BRD-K59864310	BRD-K59864310-001-10-8	50	50.000000uM	Rv1576c	-2.48107	#C0C0C0	FALSE	screen4wk_screen5wk_tbda1_kabx2	screen4wk
screen4wk:BRD-K59864310-001-10-8:0.390625uM	BRD-K59864310	BRD-K59864310-001-10-8	0.390625	0.390625uM	Rv1683	0.145802	#C0C0C0	FALSE	screen4wk_screen5wk_tbda1_kabx2	screen4wk
screen4wk:BRD-K59864310-001-10-8:0.781250uM	BRD-K59864310	BRD-K59864310-001-10-8	0.78125	0.781250uM	Rv1683	-0.145826	#C0C0C0	FALSE	screen4wk_screen5wk_tbda1_kabx2	screen4wk
screen4wk:BRD-K59864310-001-10-8:1.562500uM	BRD-K59864310	BRD-K59864310-001-10-8	1.5625	1.562500uM	Rv1683	-1.466	#C0C0C0	FALSE	screen4wk_screen5wk_tbda1_kabx2	screen4wk
screen4wk:BRD-K59864310-001-10-8:3.125000uM	BRD-K59864310	BRD-K59864310-001-10-8	3.125	3.125000uM	Rv1683	-0.385418	#C0C0C0	FALSE	screen4wk_screen5wk_tbda1_kabx2	screen4wk
screen4wk:BRD-K59864310-001-10-8:6.250000uM	BRD-K59864310	BRD-K59864310-001-10-8	6.25	6.250000uM	Rv1683	-1.25014	#C0C0C0	FALSE	screen4wk_screen5wk_tbda1_kabx2	screen4wk
screen4wk:BRD-K59864310-001-10-8:12.500000uM	BRD-K59864310	BRD-K59864310-001-10-8	12.5	12.500000uM	Rv1683	-1.71018	#C0C0C0	FALSE	screen4wk_screen5wk_tbda1_kabx2	screen4wk
screen4wk:BRD-K59864310-001-10-8:25.000000uM	BRD-K59864310	BRD-K59864310-001-10-8	25	25.000000uM	Rv1683	-0.475309	#C0C0C0	FALSE	screen4wk_screen5wk_tbda1_kabx2	screen4wk
screen4wk:BRD-K59864310-001-10-8:50.000000uM	BRD-K59864310	BRD-K59864310-001-10-8	50	50.000000uM	Rv1683	-2.03046	#C0C0C0	FALSE	screen4wk_screen5wk_tbda1_kabx2	screen4wk
screen4wk:BRD-K59864310-001-10-8:0.390625uM	BRD-K59864310	BRD-K59864310-001-10-8	0.390625	0.390625uM	Rv1697	-0.189244	#C0C0C0	FALSE	screen4wk_screen5wk_tbda1_kabx2	screen4wk
screen4wk:BRD-K59864310-001-10-8:0.781250uM	BRD-K59864310	BRD-K59864310-001-10-8	0.78125	0.781250uM	Rv1697	-0.0581217	#C0C0C0	FALSE	screen4wk_screen5wk_tbda1_kabx2	screen4wk
screen4wk:BRD-K59864310-001-10-8:1.562500uM	BRD-K59864310	BRD-K59864310-001-10-8	1.5625	1.562500uM	Rv1697	-0.392109	#C0C0C0	FALSE	screen4wk_screen5wk_tbda1_kabx2	screen4wk
screen4wk:BRD-K59864310-001-10-8:3.125000uM	BRD-K59864310	BRD-K59864310-001-10-8	3.125	3.125000uM	Rv1697	-0.744299	#C0C0C0	FALSE	screen4wk_screen5wk_tbda1_kabx2	screen4wk
screen4wk:BRD-K59864310-001-10-8:6.250000uM	BRD-K59864310	BRD-K59864310-001-10-8	6.25	6.250000uM	Rv1697	-0.770136	#C0C0C0	FALSE	screen4wk_screen5wk_tbda1_kabx2	screen4wk
screen4wk:BRD-K59864310-001-10-8:12.500000uM	BRD-K59864310	BRD-K59864310-001-10-8	12.5	12.500000uM	Rv1697	-0.859011	#C0C0C0	FALSE	screen4wk_screen5wk_tbda1_kabx2	screen4wk
screen4wk:BRD-K59864310-001-10-8:25.000000uM	BRD-K59864310	BRD-K59864310-001-10-8	25	25.000000uM	Rv1697	-0.73193	#C0C0C0	FALSE	screen4wk_screen5wk_tbda1_kabx2	screen4wk
screen4wk:BRD-K59864310-001-10-8:50.000000uM	BRD-K59864310	BRD-K59864310-001-10-8	50	50.000000uM	Rv1697	-1.02697	#C0C0C0	FALSE	screen4wk_screen5wk_tbda1_kabx2	screen4wk
screen4wk:BRD-K59864310-001-10-8:0.390625uM	BRD-K59864310	BRD-K59864310-001-10-8	0.390625	0.390625uM	Rv1783	-0.226835	#C0C0C0	FALSE	screen4wk_screen5wk_tbda1_kabx2	screen4wk
screen4wk:BRD-K59864310-001-10-8:0.781250uM	BRD-K59864310	BRD-K59864310-001-10-8	0.78125	0.781250uM	Rv1783	-0.399308	#C0C0C0	FALSE	screen4wk_screen5wk_tbda1_kabx2	screen4wk
screen4wk:BRD-K59864310-001-10-8:1.562500uM	BRD-K59864310	BRD-K59864310-001-10-8	1.5625	1.562500uM	Rv1783	-1.6215	#C0C0C0	FALSE	screen4wk_screen5wk_tbda1_kabx2	screen4wk
screen4wk:BRD-K59864310-001-10-8:3.125000uM	BRD-K59864310	BRD-K59864310-001-10-8	3.125	3.125000uM	Rv1783	-0.710929	#C0C0C0	FALSE	screen4wk_screen5wk_tbda1_kabx2	screen4wk
screen4wk:BRD-K59864310-001-10-8:6.250000uM	BRD-K59864310	BRD-K59864310-001-10-8	6.25	6.250000uM	Rv1783	-1.94342	#C0C0C0	FALSE	screen4wk_screen5wk_tbda1_kabx2	screen4wk
screen4wk:BRD-K59864310-001-10-8:12.500000uM	BRD-K59864310	BRD-K59864310-001-10-8	12.5	12.500000uM	Rv1783	-2.01458	#C0C0C0	FALSE	screen4wk_screen5wk_tbda1_kabx2	screen4wk
screen4wk:BRD-K59864310-001-10-8:25.000000uM	BRD-K59864310	BRD-K59864310-001-10-8	25	25.000000uM	Rv1783	-2.43634	#C0C0C0	FALSE	screen4wk_screen5wk_tbda1_kabx2	screen4wk
screen4wk:BRD-K59864310-001-10-8:50.000000uM	BRD-K59864310	BRD-K59864310-001-10-8	50	50.000000uM	Rv1783	-2.92963	#C0C0C0	FALSE	screen4wk_screen5wk_tbda1_kabx2	screen4wk
screen4wk:BRD-K59864310-001-10-8:0.390625uM	BRD-K59864310	BRD-K59864310-001-10-8	0.390625	0.390625uM	Rv1797	0.157321	#C0C0C0	FALSE	screen4wk_screen5wk_tbda1_kabx2	screen4wk
screen4wk:BRD-K59864310-001-10-8:0.781250uM	BRD-K59864310	BRD-K59864310-001-10-8	0.78125	0.781250uM	Rv1797	-0.0141989	#C0C0C0	FALSE	screen4wk_screen5wk_tbda1_kabx2	screen4wk
screen4wk:BRD-K59864310-001-10-8:1.562500uM	BRD-K59864310	BRD-K59864310-001-10-8	1.5625	1.562500uM	Rv1797	-0.292753	#C0C0C0	FALSE	screen4wk_screen5wk_tbda1_kabx2	screen4wk
screen4wk:BRD-K59864310-001-10-8:3.125000uM	BRD-K59864310	BRD-K59864310-001-10-8	3.125	3.125000uM	Rv1797	-0.0596758	#C0C0C0	FALSE	screen4wk_screen5wk_tbda1_kabx2	screen4wk
screen4wk:BRD-K59864310-001-10-8:6.250000uM	BRD-K59864310	BRD-K59864310-001-10-8	6.25	6.250000uM	Rv1797	-1.0008	#C0C0C0	FALSE	screen4wk_screen5wk_tbda1_kabx2	screen4wk
screen4wk:BRD-K59864310-001-10-8:12.500000uM	BRD-K59864310	BRD-K59864310-001-10-8	12.5	12.500000uM	Rv1797	-1.96409	#C0C0C0	FALSE	screen4wk_screen5wk_tbda1_kabx2	screen4wk
screen4wk:BRD-K59864310-001-10-8:25.000000uM	BRD-K59864310	BRD-K59864310-001-10-8	25	25.000000uM	Rv1797	-1.0303	#C0C0C0	FALSE	screen4wk_screen5wk_tbda1_kabx2	screen4wk
screen4wk:BRD-K59864310-001-10-8:50.000000uM	BRD-K59864310	BRD-K59864310-001-10-8	50	50.000000uM	Rv1797	-0.764183	#C0C0C0	FALSE	screen4wk_screen5wk_tbda1_kabx2	screen4wk
screen4wk:BRD-K59864310-001-10-8:0.390625uM	BRD-K59864310	BRD-K59864310-001-10-8	0.390625	0.390625uM	Rv1828	0.543106	#C0C0C0	FALSE	screen4wk_screen5wk_tbda1_kabx2	screen4wk
screen4wk:BRD-K59864310-001-10-8:0.781250uM	BRD-K59864310	BRD-K59864310-001-10-8	0.78125	0.781250uM	Rv1828	-1.10003	#C0C0C0	FALSE	screen4wk_screen5wk_tbda1_kabx2	screen4wk
screen4wk:BRD-K59864310-001-10-8:1.562500uM	BRD-K59864310	BRD-K59864310-001-10-8	1.5625	1.562500uM	Rv1828	-1.52565	#C0C0C0	FALSE	screen4wk_screen5wk_tbda1_kabx2	screen4wk
screen4wk:BRD-K59864310-001-10-8:3.125000uM	BRD-K59864310	BRD-K59864310-001-10-8	3.125	3.125000uM	Rv1828	-1.57828	#C0C0C0	FALSE	screen4wk_screen5wk_tbda1_kabx2	screen4wk
screen4wk:BRD-K59864310-001-10-8:6.250000uM	BRD-K59864310	BRD-K59864310-001-10-8	6.25	6.250000uM	Rv1828	-0.521032	#C0C0C0	FALSE	screen4wk_screen5wk_tbda1_kabx2	screen4wk
screen4wk:BRD-K59864310-001-10-8:12.500000uM	BRD-K59864310	BRD-K59864310-001-10-8	12.5	12.500000uM	Rv1828	-1.97688	#C0C0C0	FALSE	screen4wk_screen5wk_tbda1_kabx2	screen4wk
screen4wk:BRD-K59864310-001-10-8:25.000000uM	BRD-K59864310	BRD-K59864310-001-10-8	25	25.000000uM	Rv1828	-1.5317	#C0C0C0	FALSE	screen4wk_screen5wk_tbda1_kabx2	screen4wk
screen4wk:BRD-K59864310-001-10-8:50.000000uM	BRD-K59864310	BRD-K59864310-001-10-8	50	50.000000uM	Rv1828	-1.92763	#C0C0C0	FALSE	screen4wk_screen5wk_tbda1_kabx2	screen4wk
screen4wk:BRD-K59864310-001-10-8:0.390625uM	BRD-K59864310	BRD-K59864310-001-10-8	0.390625	0.390625uM	Rv1836c	0.956728	#C0C0C0	FALSE	screen4wk_screen5wk_tbda1_kabx2	screen4wk
screen4wk:BRD-K59864310-001-10-8:0.781250uM	BRD-K59864310	BRD-K59864310-001-10-8	0.78125	0.781250uM	Rv1836c	0.425971	#C0C0C0	FALSE	screen4wk_screen5wk_tbda1_kabx2	screen4wk
screen4wk:BRD-K59864310-001-10-8:1.562500uM	BRD-K59864310	BRD-K59864310-001-10-8	1.5625	1.562500uM	Rv1836c	-0.0693787	#C0C0C0	FALSE	screen4wk_screen5wk_tbda1_kabx2	screen4wk
screen4wk:BRD-K59864310-001-10-8:3.125000uM	BRD-K59864310	BRD-K59864310-001-10-8	3.125	3.125000uM	Rv1836c	-0.537438	#C0C0C0	FALSE	screen4wk_screen5wk_tbda1_kabx2	screen4wk
screen4wk:BRD-K59864310-001-10-8:6.250000uM	BRD-K59864310	BRD-K59864310-001-10-8	6.25	6.250000uM	Rv1836c	-0.0274459	#C0C0C0	FALSE	screen4wk_screen5wk_tbda1_kabx2	screen4wk
screen4wk:BRD-K59864310-001-10-8:12.500000uM	BRD-K59864310	BRD-K59864310-001-10-8	12.5	12.500000uM	Rv1836c	0.0236941	#C0C0C0	FALSE	screen4wk_screen5wk_tbda1_kabx2	screen4wk
screen4wk:BRD-K59864310-001-10-8:25.000000uM	BRD-K59864310	BRD-K59864310-001-10-8	25	25.000000uM	Rv1836c	-0.380094	#C0C0C0	FALSE	screen4wk_screen5wk_tbda1_kabx2	screen4wk
screen4wk:BRD-K59864310-001-10-8:50.000000uM	BRD-K59864310	BRD-K59864310-001-10-8	50	50.000000uM	Rv1836c	-1.39764	#C0C0C0	FALSE	screen4wk_screen5wk_tbda1_kabx2	screen4wk
screen4wk:BRD-K59864310-001-10-8:0.390625uM	BRD-K59864310	BRD-K59864310-001-10-8	0.390625	0.390625uM	Rv2017	0.524865	#C0C0C0	FALSE	screen4wk_screen5wk_tbda1_kabx2	screen4wk
screen4wk:BRD-K59864310-001-10-8:0.781250uM	BRD-K59864310	BRD-K59864310-001-10-8	0.78125	0.781250uM	Rv2017	-0.809966	#C0C0C0	FALSE	screen4wk_screen5wk_tbda1_kabx2	screen4wk
screen4wk:BRD-K59864310-001-10-8:1.562500uM	BRD-K59864310	BRD-K59864310-001-10-8	1.5625	1.562500uM	Rv2017	-0.913415	#C0C0C0	FALSE	screen4wk_screen5wk_tbda1_kabx2	screen4wk
screen4wk:BRD-K59864310-001-10-8:3.125000uM	BRD-K59864310	BRD-K59864310-001-10-8	3.125	3.125000uM	Rv2017	-1.28365	#C0C0C0	FALSE	screen4wk_screen5wk_tbda1_kabx2	screen4wk
screen4wk:BRD-K59864310-001-10-8:6.250000uM	BRD-K59864310	BRD-K59864310-001-10-8	6.25	6.250000uM	Rv2017	-0.389973	#C0C0C0	FALSE	screen4wk_screen5wk_tbda1_kabx2	screen4wk
screen4wk:BRD-K59864310-001-10-8:12.500000uM	BRD-K59864310	BRD-K59864310-001-10-8	12.5	12.500000uM	Rv2017	-0.464236	#C0C0C0	FALSE	screen4wk_screen5wk_tbda1_kabx2	screen4wk
screen4wk:BRD-K59864310-001-10-8:25.000000uM	BRD-K59864310	BRD-K59864310-001-10-8	25	25.000000uM	Rv2017	-0.893242	#C0C0C0	FALSE	screen4wk_screen5wk_tbda1_kabx2	screen4wk
screen4wk:BRD-K59864310-001-10-8:50.000000uM	BRD-K59864310	BRD-K59864310-001-10-8	50	50.000000uM	Rv2017	-2.27419	#C0C0C0	FALSE	screen4wk_screen5wk_tbda1_kabx2	screen4wk
screen4wk:BRD-K59864310-001-10-8:0.390625uM	BRD-K59864310	BRD-K59864310-001-10-8	0.390625	0.390625uM	Rv2047c	0.0641696	#C0C0C0	FALSE	screen4wk_screen5wk_tbda1_kabx2	screen4wk
screen4wk:BRD-K59864310-001-10-8:0.781250uM	BRD-K59864310	BRD-K59864310-001-10-8	0.78125	0.781250uM	Rv2047c	-0.62407	#C0C0C0	FALSE	screen4wk_screen5wk_tbda1_kabx2	screen4wk
screen4wk:BRD-K59864310-001-10-8:1.562500uM	BRD-K59864310	BRD-K59864310-001-10-8	1.5625	1.562500uM	Rv2047c	-1.63103	#C0C0C0	FALSE	screen4wk_screen5wk_tbda1_kabx2	screen4wk
screen4wk:BRD-K59864310-001-10-8:3.125000uM	BRD-K59864310	BRD-K59864310-001-10-8	3.125	3.125000uM	Rv2047c	0.264704	#C0C0C0	FALSE	screen4wk_screen5wk_tbda1_kabx2	screen4wk
screen4wk:BRD-K59864310-001-10-8:6.250000uM	BRD-K59864310	BRD-K59864310-001-10-8	6.25	6.250000uM	Rv2047c	-1.15997	#C0C0C0	FALSE	screen4wk_screen5wk_tbda1_kabx2	screen4wk
screen4wk:BRD-K59864310-001-10-8:12.500000uM	BRD-K59864310	BRD-K59864310-001-10-8	12.5	12.500000uM	Rv2047c	-1.49602	#C0C0C0	FALSE	screen4wk_screen5wk_tbda1_kabx2	screen4wk
screen4wk:BRD-K59864310-001-10-8:25.000000uM	BRD-K59864310	BRD-K59864310-001-10-8	25	25.000000uM	Rv2047c	-1.17983	#C0C0C0	FALSE	screen4wk_screen5wk_tbda1_kabx2	screen4wk
screen4wk:BRD-K59864310-001-10-8:50.000000uM	BRD-K59864310	BRD-K59864310-001-10-8	50	50.000000uM	Rv2047c	-2.99674	#C0C0C0	FALSE	screen4wk_screen5wk_tbda1_kabx2	screen4wk
screen4wk:BRD-K59864310-001-10-8:0.390625uM	BRD-K59864310	BRD-K59864310-001-10-8	0.390625	0.390625uM	Rv2050	1.47527	#C0C0C0	FALSE	screen4wk_screen5wk_tbda1_kabx2	screen4wk
screen4wk:BRD-K59864310-001-10-8:0.781250uM	BRD-K59864310	BRD-K59864310-001-10-8	0.78125	0.781250uM	Rv2050	1.05213	#C0C0C0	FALSE	screen4wk_screen5wk_tbda1_kabx2	screen4wk
screen4wk:BRD-K59864310-001-10-8:1.562500uM	BRD-K59864310	BRD-K59864310-001-10-8	1.5625	1.562500uM	Rv2050	0.586983	#C0C0C0	FALSE	screen4wk_screen5wk_tbda1_kabx2	screen4wk
screen4wk:BRD-K59864310-001-10-8:3.125000uM	BRD-K59864310	BRD-K59864310-001-10-8	3.125	3.125000uM	Rv2050	0.0509882	#C0C0C0	FALSE	screen4wk_screen5wk_tbda1_kabx2	screen4wk
screen4wk:BRD-K59864310-001-10-8:6.250000uM	BRD-K59864310	BRD-K59864310-001-10-8	6.25	6.250000uM	Rv2050	0.674033	#C0C0C0	FALSE	screen4wk_screen5wk_tbda1_kabx2	screen4wk
screen4wk:BRD-K59864310-001-10-8:12.500000uM	BRD-K59864310	BRD-K59864310-001-10-8	12.5	12.500000uM	Rv2050	0.0885681	#C0C0C0	FALSE	screen4wk_screen5wk_tbda1_kabx2	screen4wk
screen4wk:BRD-K59864310-001-10-8:25.000000uM	BRD-K59864310	BRD-K59864310-001-10-8	25	25.000000uM	Rv2050	0.0297824	#C0C0C0	FALSE	screen4wk_screen5wk_tbda1_kabx2	screen4wk
screen4wk:BRD-K59864310-001-10-8:50.000000uM	BRD-K59864310	BRD-K59864310-001-10-8	50	50.000000uM	Rv2050	-1.24936	#C0C0C0	FALSE	screen4wk_screen5wk_tbda1_kabx2	screen4wk
screen4wk:BRD-K59864310-001-10-8:0.390625uM	BRD-K59864310	BRD-K59864310-001-10-8	0.390625	0.390625uM	Rv2172c	-0.0872168	#C0C0C0	FALSE	screen4wk_screen5wk_tbda1_kabx2	screen4wk
screen4wk:BRD-K59864310-001-10-8:0.781250uM	BRD-K59864310	BRD-K59864310-001-10-8	0.78125	0.781250uM	Rv2172c	-0.420546	#C0C0C0	FALSE	screen4wk_screen5wk_tbda1_kabx2	screen4wk
screen4wk:BRD-K59864310-001-10-8:1.562500uM	BRD-K59864310	BRD-K59864310-001-10-8	1.5625	1.562500uM	Rv2172c	-1.30428	#C0C0C0	FALSE	screen4wk_screen5wk_tbda1_kabx2	screen4wk
screen4wk:BRD-K59864310-001-10-8:3.125000uM	BRD-K59864310	BRD-K59864310-001-10-8	3.125	3.125000uM	Rv2172c	-1.71549	#C0C0C0	FALSE	screen4wk_screen5wk_tbda1_kabx2	screen4wk
screen4wk:BRD-K59864310-001-10-8:6.250000uM	BRD-K59864310	BRD-K59864310-001-10-8	6.25	6.250000uM	Rv2172c	-2.28561	#C0C0C0	FALSE	screen4wk_screen5wk_tbda1_kabx2	screen4wk
screen4wk:BRD-K59864310-001-10-8:12.500000uM	BRD-K59864310	BRD-K59864310-001-10-8	12.5	12.500000uM	Rv2172c	-2.72499	#C0C0C0	FALSE	screen4wk_screen5wk_tbda1_kabx2	screen4wk
screen4wk:BRD-K59864310-001-10-8:25.000000uM	BRD-K59864310	BRD-K59864310-001-10-8	25	25.000000uM	Rv2172c	-2.26913	#C0C0C0	FALSE	screen4wk_screen5wk_tbda1_kabx2	screen4wk
screen4wk:BRD-K59864310-001-10-8:50.000000uM	BRD-K59864310	BRD-K59864310-001-10-8	50	50.000000uM	Rv2172c	-3.27351	#C0C0C0	FALSE	screen4wk_screen5wk_tbda1_kabx2	screen4wk
screen4wk:BRD-K59864310-001-10-8:0.390625uM	BRD-K59864310	BRD-K59864310-001-10-8	0.390625	0.390625uM	Rv2182c	0.14004	#C0C0C0	FALSE	screen4wk_screen5wk_tbda1_kabx2	screen4wk
screen4wk:BRD-K59864310-001-10-8:0.781250uM	BRD-K59864310	BRD-K59864310-001-10-8	0.78125	0.781250uM	Rv2182c	-0.17062	#C0C0C0	FALSE	screen4wk_screen5wk_tbda1_kabx2	screen4wk
screen4wk:BRD-K59864310-001-10-8:1.562500uM	BRD-K59864310	BRD-K59864310-001-10-8	1.5625	1.562500uM	Rv2182c	0.300839	#C0C0C0	FALSE	screen4wk_screen5wk_tbda1_kabx2	screen4wk
screen4wk:BRD-K59864310-001-10-8:3.125000uM	BRD-K59864310	BRD-K59864310-001-10-8	3.125	3.125000uM	Rv2182c	0.269118	#C0C0C0	FALSE	screen4wk_screen5wk_tbda1_kabx2	screen4wk
screen4wk:BRD-K59864310-001-10-8:6.250000uM	BRD-K59864310	BRD-K59864310-001-10-8	6.25	6.250000uM	Rv2182c	0.76753	#C0C0C0	FALSE	screen4wk_screen5wk_tbda1_kabx2	screen4wk
screen4wk:BRD-K59864310-001-10-8:12.500000uM	BRD-K59864310	BRD-K59864310-001-10-8	12.5	12.500000uM	Rv2182c	1.09888	#C0C0C0	FALSE	screen4wk_screen5wk_tbda1_kabx2	screen4wk
screen4wk:BRD-K59864310-001-10-8:25.000000uM	BRD-K59864310	BRD-K59864310-001-10-8	25	25.000000uM	Rv2182c	1.33736	#C0C0C0	FALSE	screen4wk_screen5wk_tbda1_kabx2	screen4wk
screen4wk:BRD-K59864310-001-10-8:50.000000uM	BRD-K59864310	BRD-K59864310-001-10-8	50	50.000000uM	Rv2182c	-0.346451	#C0C0C0	FALSE	screen4wk_screen5wk_tbda1_kabx2	screen4wk
screen4wk:BRD-K59864310-001-10-8:0.390625uM	BRD-K59864310	BRD-K59864310-001-10-8	0.390625	0.390625uM	Rv2190c	0.352126	#C0C0C0	FALSE	screen4wk_screen5wk_tbda1_kabx2	screen4wk
screen4wk:BRD-K59864310-001-10-8:0.781250uM	BRD-K59864310	BRD-K59864310-001-10-8	0.78125	0.781250uM	Rv2190c	1.13216	#C0C0C0	FALSE	screen4wk_screen5wk_tbda1_kabx2	screen4wk
screen4wk:BRD-K59864310-001-10-8:1.562500uM	BRD-K59864310	BRD-K59864310-001-10-8	1.5625	1.562500uM	Rv2190c	-0.700697	#C0C0C0	FALSE	screen4wk_screen5wk_tbda1_kabx2	screen4wk
screen4wk:BRD-K59864310-001-10-8:3.125000uM	BRD-K59864310	BRD-K59864310-001-10-8	3.125	3.125000uM	Rv2190c	0.259368	#C0C0C0	FALSE	screen4wk_screen5wk_tbda1_kabx2	screen4wk
screen4wk:BRD-K59864310-001-10-8:6.250000uM	BRD-K59864310	BRD-K59864310-001-10-8	6.25	6.250000uM	Rv2190c	-1.54597	#C0C0C0	FALSE	screen4wk_screen5wk_tbda1_kabx2	screen4wk
screen4wk:BRD-K59864310-001-10-8:12.500000uM	BRD-K59864310	BRD-K59864310-001-10-8	12.5	12.500000uM	Rv2190c	-0.101291	#C0C0C0	FALSE	screen4wk_screen5wk_tbda1_kabx2	screen4wk
screen4wk:BRD-K59864310-001-10-8:25.000000uM	BRD-K59864310	BRD-K59864310-001-10-8	25	25.000000uM	Rv2190c	-0.0125847	#C0C0C0	FALSE	screen4wk_screen5wk_tbda1_kabx2	screen4wk
screen4wk:BRD-K59864310-001-10-8:50.000000uM	BRD-K59864310	BRD-K59864310-001-10-8	50	50.000000uM	Rv2190c	-1.66392	#C0C0C0	FALSE	screen4wk_screen5wk_tbda1_kabx2	screen4wk
screen4wk:BRD-K59864310-001-10-8:0.390625uM	BRD-K59864310	BRD-K59864310-001-10-8	0.390625	0.390625uM	Rv2219	0.606534	#C0C0C0	FALSE	screen4wk_screen5wk_tbda1_kabx2	screen4wk
screen4wk:BRD-K59864310-001-10-8:0.781250uM	BRD-K59864310	BRD-K59864310-001-10-8	0.78125	0.781250uM	Rv2219	-0.30172	#C0C0C0	FALSE	screen4wk_screen5wk_tbda1_kabx2	screen4wk
screen4wk:BRD-K59864310-001-10-8:1.562500uM	BRD-K59864310	BRD-K59864310-001-10-8	1.5625	1.562500uM	Rv2219	0.0835267	#C0C0C0	FALSE	screen4wk_screen5wk_tbda1_kabx2	screen4wk
screen4wk:BRD-K59864310-001-10-8:3.125000uM	BRD-K59864310	BRD-K59864310-001-10-8	3.125	3.125000uM	Rv2219	-1.3946	#C0C0C0	FALSE	screen4wk_screen5wk_tbda1_kabx2	screen4wk
screen4wk:BRD-K59864310-001-10-8:6.250000uM	BRD-K59864310	BRD-K59864310-001-10-8	6.25	6.250000uM	Rv2219	-0.290353	#C0C0C0	FALSE	screen4wk_screen5wk_tbda1_kabx2	screen4wk
screen4wk:BRD-K59864310-001-10-8:12.500000uM	BRD-K59864310	BRD-K59864310-001-10-8	12.5	12.500000uM	Rv2219	-1.56739	#C0C0C0	FALSE	screen4wk_screen5wk_tbda1_kabx2	screen4wk
screen4wk:BRD-K59864310-001-10-8:25.000000uM	BRD-K59864310	BRD-K59864310-001-10-8	25	25.000000uM	Rv2219	-1.32346	#C0C0C0	FALSE	screen4wk_screen5wk_tbda1_kabx2	screen4wk
screen4wk:BRD-K59864310-001-10-8:50.000000uM	BRD-K59864310	BRD-K59864310-001-10-8	50	50.000000uM	Rv2219	-2.7435	#C0C0C0	FALSE	screen4wk_screen5wk_tbda1_kabx2	screen4wk
screen4wk:BRD-K59864310-001-10-8:0.390625uM	BRD-K59864310	BRD-K59864310-001-10-8	0.390625	0.390625uM	Rv2228c	0.699733	#C0C0C0	FALSE	screen4wk_screen5wk_tbda1_kabx2	screen4wk
screen4wk:BRD-K59864310-001-10-8:0.781250uM	BRD-K59864310	BRD-K59864310-001-10-8	0.78125	0.781250uM	Rv2228c	-0.407344	#C0C0C0	FALSE	screen4wk_screen5wk_tbda1_kabx2	screen4wk
screen4wk:BRD-K59864310-001-10-8:1.562500uM	BRD-K59864310	BRD-K59864310-001-10-8	1.5625	1.562500uM	Rv2228c	-0.588508	#C0C0C0	FALSE	screen4wk_screen5wk_tbda1_kabx2	screen4wk
screen4wk:BRD-K59864310-001-10-8:3.125000uM	BRD-K59864310	BRD-K59864310-001-10-8	3.125	3.125000uM	Rv2228c	-1.33128	#C0C0C0	FALSE	screen4wk_screen5wk_tbda1_kabx2	screen4wk
screen4wk:BRD-K59864310-001-10-8:6.250000uM	BRD-K59864310	BRD-K59864310-001-10-8	6.25	6.250000uM	Rv2228c	-0.479234	#C0C0C0	FALSE	screen4wk_screen5wk_tbda1_kabx2	screen4wk
screen4wk:BRD-K59864310-001-10-8:12.500000uM	BRD-K59864310	BRD-K59864310-001-10-8	12.5	12.500000uM	Rv2228c	-1.34235	#C0C0C0	FALSE	screen4wk_screen5wk_tbda1_kabx2	screen4wk
screen4wk:BRD-K59864310-001-10-8:25.000000uM	BRD-K59864310	BRD-K59864310-001-10-8	25	25.000000uM	Rv2228c	0.323167	#C0C0C0	FALSE	screen4wk_screen5wk_tbda1_kabx2	screen4wk
screen4wk:BRD-K59864310-001-10-8:50.000000uM	BRD-K59864310	BRD-K59864310-001-10-8	50	50.000000uM	Rv2228c	-2.28217	#C0C0C0	FALSE	screen4wk_screen5wk_tbda1_kabx2	screen4wk
screen4wk:BRD-K59864310-001-10-8:0.390625uM	BRD-K59864310	BRD-K59864310-001-10-8	0.390625	0.390625uM	Rv2235	-0.595474	#C0C0C0	FALSE	screen4wk_screen5wk_tbda1_kabx2	screen4wk
screen4wk:BRD-K59864310-001-10-8:0.781250uM	BRD-K59864310	BRD-K59864310-001-10-8	0.78125	0.781250uM	Rv2235	0.0431803	#C0C0C0	FALSE	screen4wk_screen5wk_tbda1_kabx2	screen4wk
screen4wk:BRD-K59864310-001-10-8:1.562500uM	BRD-K59864310	BRD-K59864310-001-10-8	1.5625	1.562500uM	Rv2235	-2.68002	#C0C0C0	FALSE	screen4wk_screen5wk_tbda1_kabx2	screen4wk
screen4wk:BRD-K59864310-001-10-8:3.125000uM	BRD-K59864310	BRD-K59864310-001-10-8	3.125	3.125000uM	Rv2235	-1.28254	#C0C0C0	FALSE	screen4wk_screen5wk_tbda1_kabx2	screen4wk
screen4wk:BRD-K59864310-001-10-8:6.250000uM	BRD-K59864310	BRD-K59864310-001-10-8	6.25	6.250000uM	Rv2235	-1.54597	#C0C0C0	FALSE	screen4wk_screen5wk_tbda1_kabx2	screen4wk
screen4wk:BRD-K59864310-001-10-8:12.500000uM	BRD-K59864310	BRD-K59864310-001-10-8	12.5	12.500000uM	Rv2235	-1.63245	#C0C0C0	FALSE	screen4wk_screen5wk_tbda1_kabx2	screen4wk
screen4wk:BRD-K59864310-001-10-8:25.000000uM	BRD-K59864310	BRD-K59864310-001-10-8	25	25.000000uM	Rv2235	-2.52726	#C0C0C0	FALSE	screen4wk_screen5wk_tbda1_kabx2	screen4wk
screen4wk:BRD-K59864310-001-10-8:50.000000uM	BRD-K59864310	BRD-K59864310-001-10-8	50	50.000000uM	Rv2235	-3.46207	#C0C0C0	FALSE	screen4wk_screen5wk_tbda1_kabx2	screen4wk
screen4wk:BRD-K59864310-001-10-8:0.390625uM	BRD-K59864310	BRD-K59864310-001-10-8	0.390625	0.390625uM	Rv2242	0.352996	#C0C0C0	FALSE	screen4wk_screen5wk_tbda1_kabx2	screen4wk
screen4wk:BRD-K59864310-001-10-8:0.781250uM	BRD-K59864310	BRD-K59864310-001-10-8	0.78125	0.781250uM	Rv2242	-0.680201	#C0C0C0	FALSE	screen4wk_screen5wk_tbda1_kabx2	screen4wk
screen4wk:BRD-K59864310-001-10-8:1.562500uM	BRD-K59864310	BRD-K59864310-001-10-8	1.5625	1.562500uM	Rv2242	-1.37711	#C0C0C0	FALSE	screen4wk_screen5wk_tbda1_kabx2	screen4wk
screen4wk:BRD-K59864310-001-10-8:3.125000uM	BRD-K59864310	BRD-K59864310-001-10-8	3.125	3.125000uM	Rv2242	-1.40653	#C0C0C0	FALSE	screen4wk_screen5wk_tbda1_kabx2	screen4wk
screen4wk:BRD-K59864310-001-10-8:6.250000uM	BRD-K59864310	BRD-K59864310-001-10-8	6.25	6.250000uM	Rv2242	-0.781453	#C0C0C0	FALSE	screen4wk_screen5wk_tbda1_kabx2	screen4wk
screen4wk:BRD-K59864310-001-10-8:12.500000uM	BRD-K59864310	BRD-K59864310-001-10-8	12.5	12.500000uM	Rv2242	-2.22709	#C0C0C0	FALSE	screen4wk_screen5wk_tbda1_kabx2	screen4wk
screen4wk:BRD-K59864310-001-10-8:25.000000uM	BRD-K59864310	BRD-K59864310-001-10-8	25	25.000000uM	Rv2242	-1.37099	#C0C0C0	FALSE	screen4wk_screen5wk_tbda1_kabx2	screen4wk
screen4wk:BRD-K59864310-001-10-8:50.000000uM	BRD-K59864310	BRD-K59864310-001-10-8	50	50.000000uM	Rv2242	-3.31776	#C0C0C0	FALSE	screen4wk_screen5wk_tbda1_kabx2	screen4wk
screen4wk:BRD-K59864310-001-10-8:0.390625uM	BRD-K59864310	BRD-K59864310-001-10-8	0.390625	0.390625uM	Rv2413c	-0.316857	#C0C0C0	FALSE	screen4wk_screen5wk_tbda1_kabx2	screen4wk
screen4wk:BRD-K59864310-001-10-8:0.781250uM	BRD-K59864310	BRD-K59864310-001-10-8	0.78125	0.781250uM	Rv2413c	-0.42623	#C0C0C0	FALSE	screen4wk_screen5wk_tbda1_kabx2	screen4wk
screen4wk:BRD-K59864310-001-10-8:1.562500uM	BRD-K59864310	BRD-K59864310-001-10-8	1.5625	1.562500uM	Rv2413c	-0.158806	#C0C0C0	FALSE	screen4wk_screen5wk_tbda1_kabx2	screen4wk
screen4wk:BRD-K59864310-001-10-8:3.125000uM	BRD-K59864310	BRD-K59864310-001-10-8	3.125	3.125000uM	Rv2413c	-0.620081	#C0C0C0	FALSE	screen4wk_screen5wk_tbda1_kabx2	screen4wk
screen4wk:BRD-K59864310-001-10-8:6.250000uM	BRD-K59864310	BRD-K59864310-001-10-8	6.25	6.250000uM	Rv2413c	-0.75473	#C0C0C0	FALSE	screen4wk_screen5wk_tbda1_kabx2	screen4wk
screen4wk:BRD-K59864310-001-10-8:12.500000uM	BRD-K59864310	BRD-K59864310-001-10-8	12.5	12.500000uM	Rv2413c	-0.17062	#C0C0C0	FALSE	screen4wk_screen5wk_tbda1_kabx2	screen4wk
screen4wk:BRD-K59864310-001-10-8:25.000000uM	BRD-K59864310	BRD-K59864310-001-10-8	25	25.000000uM	Rv2413c	-0.731212	#C0C0C0	FALSE	screen4wk_screen5wk_tbda1_kabx2	screen4wk
screen4wk:BRD-K59864310-001-10-8:50.000000uM	BRD-K59864310	BRD-K59864310-001-10-8	50	50.000000uM	Rv2413c	-2.77863	#C0C0C0	FALSE	screen4wk_screen5wk_tbda1_kabx2	screen4wk
screen4wk:BRD-K59864310-001-10-8:0.390625uM	BRD-K59864310	BRD-K59864310-001-10-8	0.390625	0.390625uM	Rv2454c	0.00917559	#C0C0C0	FALSE	screen4wk_screen5wk_tbda1_kabx2	screen4wk
screen4wk:BRD-K59864310-001-10-8:0.781250uM	BRD-K59864310	BRD-K59864310-001-10-8	0.78125	0.781250uM	Rv2454c	-0.560087	#C0C0C0	FALSE	screen4wk_screen5wk_tbda1_kabx2	screen4wk
screen4wk:BRD-K59864310-001-10-8:1.562500uM	BRD-K59864310	BRD-K59864310-001-10-8	1.5625	1.562500uM	Rv2454c	-1.07281	#C0C0C0	FALSE	screen4wk_screen5wk_tbda1_kabx2	screen4wk
screen4wk:BRD-K59864310-001-10-8:3.125000uM	BRD-K59864310	BRD-K59864310-001-10-8	3.125	3.125000uM	Rv2454c	-1.59711	#C0C0C0	FALSE	screen4wk_screen5wk_tbda1_kabx2	screen4wk
screen4wk:BRD-K59864310-001-10-8:6.250000uM	BRD-K59864310	BRD-K59864310-001-10-8	6.25	6.250000uM	Rv2454c	-0.899817	#C0C0C0	FALSE	screen4wk_screen5wk_tbda1_kabx2	screen4wk
screen4wk:BRD-K59864310-001-10-8:12.500000uM	BRD-K59864310	BRD-K59864310-001-10-8	12.5	12.500000uM	Rv2454c	-0.928358	#C0C0C0	FALSE	screen4wk_screen5wk_tbda1_kabx2	screen4wk
screen4wk:BRD-K59864310-001-10-8:25.000000uM	BRD-K59864310	BRD-K59864310-001-10-8	25	25.000000uM	Rv2454c	-1.65983	#C0C0C0	FALSE	screen4wk_screen5wk_tbda1_kabx2	screen4wk
screen4wk:BRD-K59864310-001-10-8:50.000000uM	BRD-K59864310	BRD-K59864310-001-10-8	50	50.000000uM	Rv2454c	-2.32497	#C0C0C0	FALSE	screen4wk_screen5wk_tbda1_kabx2	screen4wk
screen4wk:BRD-K59864310-001-10-8:0.390625uM	BRD-K59864310	BRD-K59864310-001-10-8	0.390625	0.390625uM	Rv2455c	0.659996	#C0C0C0	FALSE	screen4wk_screen5wk_tbda1_kabx2	screen4wk
screen4wk:BRD-K59864310-001-10-8:0.781250uM	BRD-K59864310	BRD-K59864310-001-10-8	0.78125	0.781250uM	Rv2455c	-0.277678	#C0C0C0	FALSE	screen4wk_screen5wk_tbda1_kabx2	screen4wk
screen4wk:BRD-K59864310-001-10-8:1.562500uM	BRD-K59864310	BRD-K59864310-001-10-8	1.5625	1.562500uM	Rv2455c	-0.577677	#C0C0C0	FALSE	screen4wk_screen5wk_tbda1_kabx2	screen4wk
screen4wk:BRD-K59864310-001-10-8:3.125000uM	BRD-K59864310	BRD-K59864310-001-10-8	3.125	3.125000uM	Rv2455c	-0.777942	#C0C0C0	FALSE	screen4wk_screen5wk_tbda1_kabx2	screen4wk
screen4wk:BRD-K59864310-001-10-8:6.250000uM	BRD-K59864310	BRD-K59864310-001-10-8	6.25	6.250000uM	Rv2455c	-0.37719	#C0C0C0	FALSE	screen4wk_screen5wk_tbda1_kabx2	screen4wk
screen4wk:BRD-K59864310-001-10-8:12.500000uM	BRD-K59864310	BRD-K59864310-001-10-8	12.5	12.500000uM	Rv2455c	-0.530857	#C0C0C0	FALSE	screen4wk_screen5wk_tbda1_kabx2	screen4wk
screen4wk:BRD-K59864310-001-10-8:25.000000uM	BRD-K59864310	BRD-K59864310-001-10-8	25	25.000000uM	Rv2455c	-0.0642035	#C0C0C0	FALSE	screen4wk_screen5wk_tbda1_kabx2	screen4wk
screen4wk:BRD-K59864310-001-10-8:50.000000uM	BRD-K59864310	BRD-K59864310-001-10-8	50	50.000000uM	Rv2455c	-2.56069	#C0C0C0	FALSE	screen4wk_screen5wk_tbda1_kabx2	screen4wk
screen4wk:BRD-K59864310-001-10-8:0.390625uM	BRD-K59864310	BRD-K59864310-001-10-8	0.390625	0.390625uM	Rv2507	0.926036	#C0C0C0	FALSE	screen4wk_screen5wk_tbda1_kabx2	screen4wk
screen4wk:BRD-K59864310-001-10-8:0.781250uM	BRD-K59864310	BRD-K59864310-001-10-8	0.78125	0.781250uM	Rv2507	0.674628	#C0C0C0	FALSE	screen4wk_screen5wk_tbda1_kabx2	screen4wk
screen4wk:BRD-K59864310-001-10-8:1.562500uM	BRD-K59864310	BRD-K59864310-001-10-8	1.5625	1.562500uM	Rv2507	-0.553956	#C0C0C0	FALSE	screen4wk_screen5wk_tbda1_kabx2	screen4wk
screen4wk:BRD-K59864310-001-10-8:3.125000uM	BRD-K59864310	BRD-K59864310-001-10-8	3.125	3.125000uM	Rv2507	-2.84386	#C0C0C0	FALSE	screen4wk_screen5wk_tbda1_kabx2	screen4wk
screen4wk:BRD-K59864310-001-10-8:6.250000uM	BRD-K59864310	BRD-K59864310-001-10-8	6.25	6.250000uM	Rv2507	-0.59979	#C0C0C0	FALSE	screen4wk_screen5wk_tbda1_kabx2	screen4wk
screen4wk:BRD-K59864310-001-10-8:12.500000uM	BRD-K59864310	BRD-K59864310-001-10-8	12.5	12.500000uM	Rv2507	-0.687403	#C0C0C0	FALSE	screen4wk_screen5wk_tbda1_kabx2	screen4wk
screen4wk:BRD-K59864310-001-10-8:25.000000uM	BRD-K59864310	BRD-K59864310-001-10-8	25	25.000000uM	Rv2507	-0.666476	#C0C0C0	FALSE	screen4wk_screen5wk_tbda1_kabx2	screen4wk
screen4wk:BRD-K59864310-001-10-8:50.000000uM	BRD-K59864310	BRD-K59864310-001-10-8	50	50.000000uM	Rv2507	-2.91528	#C0C0C0	FALSE	screen4wk_screen5wk_tbda1_kabx2	screen4wk
screen4wk:BRD-K59864310-001-10-8:0.390625uM	BRD-K59864310	BRD-K59864310-001-10-8	0.390625	0.390625uM	Rv2554c	-0.185651	#C0C0C0	FALSE	screen4wk_screen5wk_tbda1_kabx2	screen4wk
screen4wk:BRD-K59864310-001-10-8:0.781250uM	BRD-K59864310	BRD-K59864310-001-10-8	0.78125	0.781250uM	Rv2554c	-0.847171	#C0C0C0	FALSE	screen4wk_screen5wk_tbda1_kabx2	screen4wk
screen4wk:BRD-K59864310-001-10-8:1.562500uM	BRD-K59864310	BRD-K59864310-001-10-8	1.5625	1.562500uM	Rv2554c	-0.950351	#C0C0C0	FALSE	screen4wk_screen5wk_tbda1_kabx2	screen4wk
screen4wk:BRD-K59864310-001-10-8:3.125000uM	BRD-K59864310	BRD-K59864310-001-10-8	3.125	3.125000uM	Rv2554c	-1.68822	#C0C0C0	FALSE	screen4wk_screen5wk_tbda1_kabx2	screen4wk
screen4wk:BRD-K59864310-001-10-8:6.250000uM	BRD-K59864310	BRD-K59864310-001-10-8	6.25	6.250000uM	Rv2554c	-0.839483	#C0C0C0	FALSE	screen4wk_screen5wk_tbda1_kabx2	screen4wk
screen4wk:BRD-K59864310-001-10-8:12.500000uM	BRD-K59864310	BRD-K59864310-001-10-8	12.5	12.500000uM	Rv2554c	-1.63103	#C0C0C0	FALSE	screen4wk_screen5wk_tbda1_kabx2	screen4wk
screen4wk:BRD-K59864310-001-10-8:25.000000uM	BRD-K59864310	BRD-K59864310-001-10-8	25	25.000000uM	Rv2554c	-1.46177	#C0C0C0	FALSE	screen4wk_screen5wk_tbda1_kabx2	screen4wk
screen4wk:BRD-K59864310-001-10-8:50.000000uM	BRD-K59864310	BRD-K59864310-001-10-8	50	50.000000uM	Rv2554c	-2.52726	#C0C0C0	FALSE	screen4wk_screen5wk_tbda1_kabx2	screen4wk
screen4wk:BRD-K59864310-001-10-8:0.390625uM	BRD-K59864310	BRD-K59864310-001-10-8	0.390625	0.390625uM	Rv2581c	0.218784	#C0C0C0	FALSE	screen4wk_screen5wk_tbda1_kabx2	screen4wk
screen4wk:BRD-K59864310-001-10-8:0.781250uM	BRD-K59864310	BRD-K59864310-001-10-8	0.78125	0.781250uM	Rv2581c	-0.336938	#C0C0C0	FALSE	screen4wk_screen5wk_tbda1_kabx2	screen4wk
screen4wk:BRD-K59864310-001-10-8:1.562500uM	BRD-K59864310	BRD-K59864310-001-10-8	1.5625	1.562500uM	Rv2581c	-1.69092	#C0C0C0	FALSE	screen4wk_screen5wk_tbda1_kabx2	screen4wk
screen4wk:BRD-K59864310-001-10-8:3.125000uM	BRD-K59864310	BRD-K59864310-001-10-8	3.125	3.125000uM	Rv2581c	-0.975253	#C0C0C0	FALSE	screen4wk_screen5wk_tbda1_kabx2	screen4wk
screen4wk:BRD-K59864310-001-10-8:6.250000uM	BRD-K59864310	BRD-K59864310-001-10-8	6.25	6.250000uM	Rv2581c	-1.35396	#C0C0C0	FALSE	screen4wk_screen5wk_tbda1_kabx2	screen4wk
screen4wk:BRD-K59864310-001-10-8:12.500000uM	BRD-K59864310	BRD-K59864310-001-10-8	12.5	12.500000uM	Rv2581c	-1.52509	#C0C0C0	FALSE	screen4wk_screen5wk_tbda1_kabx2	screen4wk
screen4wk:BRD-K59864310-001-10-8:25.000000uM	BRD-K59864310	BRD-K59864310-001-10-8	25	25.000000uM	Rv2581c	-1.5673	#C0C0C0	FALSE	screen4wk_screen5wk_tbda1_kabx2	screen4wk
screen4wk:BRD-K59864310-001-10-8:50.000000uM	BRD-K59864310	BRD-K59864310-001-10-8	50	50.000000uM	Rv2581c	-2.696	#C0C0C0	FALSE	screen4wk_screen5wk_tbda1_kabx2	screen4wk
screen4wk:BRD-K59864310-001-10-8:0.390625uM	BRD-K59864310	BRD-K59864310-001-10-8	0.390625	0.390625uM	Rv2611c	0.267974	#C0C0C0	FALSE	screen4wk_screen5wk_tbda1_kabx2	screen4wk
screen4wk:BRD-K59864310-001-10-8:0.781250uM	BRD-K59864310	BRD-K59864310-001-10-8	0.78125	0.781250uM	Rv2611c	0.644877	#C0C0C0	FALSE	screen4wk_screen5wk_tbda1_kabx2	screen4wk
screen4wk:BRD-K59864310-001-10-8:1.562500uM	BRD-K59864310	BRD-K59864310-001-10-8	1.5625	1.562500uM	Rv2611c	0.452155	#C0C0C0	FALSE	screen4wk_screen5wk_tbda1_kabx2	screen4wk
screen4wk:BRD-K59864310-001-10-8:3.125000uM	BRD-K59864310	BRD-K59864310-001-10-8	3.125	3.125000uM	Rv2611c	-0.237363	#C0C0C0	FALSE	screen4wk_screen5wk_tbda1_kabx2	screen4wk
screen4wk:BRD-K59864310-001-10-8:6.250000uM	BRD-K59864310	BRD-K59864310-001-10-8	6.25	6.250000uM	Rv2611c	0.126182	#C0C0C0	FALSE	screen4wk_screen5wk_tbda1_kabx2	screen4wk
screen4wk:BRD-K59864310-001-10-8:12.500000uM	BRD-K59864310	BRD-K59864310-001-10-8	12.5	12.500000uM	Rv2611c	0.0537596	#C0C0C0	FALSE	screen4wk_screen5wk_tbda1_kabx2	screen4wk
screen4wk:BRD-K59864310-001-10-8:25.000000uM	BRD-K59864310	BRD-K59864310-001-10-8	25	25.000000uM	Rv2611c	0.0865971	#C0C0C0	FALSE	screen4wk_screen5wk_tbda1_kabx2	screen4wk
screen4wk:BRD-K59864310-001-10-8:50.000000uM	BRD-K59864310	BRD-K59864310-001-10-8	50	50.000000uM	Rv2611c	-1.62243	#C0C0C0	FALSE	screen4wk_screen5wk_tbda1_kabx2	screen4wk
screen4wk:BRD-K59864310-001-10-8:0.390625uM	BRD-K59864310	BRD-K59864310-001-10-8	0.390625	0.390625uM	Rv2673	-0.249882	#C0C0C0	FALSE	screen4wk_screen5wk_tbda1_kabx2	screen4wk
screen4wk:BRD-K59864310-001-10-8:0.781250uM	BRD-K59864310	BRD-K59864310-001-10-8	0.78125	0.781250uM	Rv2673	-0.42447	#C0C0C0	FALSE	screen4wk_screen5wk_tbda1_kabx2	screen4wk
screen4wk:BRD-K59864310-001-10-8:1.562500uM	BRD-K59864310	BRD-K59864310-001-10-8	1.5625	1.562500uM	Rv2673	-0.943756	#C0C0C0	FALSE	screen4wk_screen5wk_tbda1_kabx2	screen4wk
screen4wk:BRD-K59864310-001-10-8:3.125000uM	BRD-K59864310	BRD-K59864310-001-10-8	3.125	3.125000uM	Rv2673	-1.53379	#C0C0C0	FALSE	screen4wk_screen5wk_tbda1_kabx2	screen4wk
screen4wk:BRD-K59864310-001-10-8:6.250000uM	BRD-K59864310	BRD-K59864310-001-10-8	6.25	6.250000uM	Rv2673	-0.715634	#C0C0C0	FALSE	screen4wk_screen5wk_tbda1_kabx2	screen4wk
screen4wk:BRD-K59864310-001-10-8:12.500000uM	BRD-K59864310	BRD-K59864310-001-10-8	12.5	12.500000uM	Rv2673	-1.79791	#C0C0C0	FALSE	screen4wk_screen5wk_tbda1_kabx2	screen4wk
screen4wk:BRD-K59864310-001-10-8:25.000000uM	BRD-K59864310	BRD-K59864310-001-10-8	25	25.000000uM	Rv2673	-1.1956	#C0C0C0	FALSE	screen4wk_screen5wk_tbda1_kabx2	screen4wk
screen4wk:BRD-K59864310-001-10-8:50.000000uM	BRD-K59864310	BRD-K59864310-001-10-8	50	50.000000uM	Rv2673	-2.55977	#C0C0C0	FALSE	screen4wk_screen5wk_tbda1_kabx2	screen4wk
screen4wk:BRD-K59864310-001-10-8:0.390625uM	BRD-K59864310	BRD-K59864310-001-10-8	0.390625	0.390625uM	Rv2698	-0.223156	#C0C0C0	FALSE	screen4wk_screen5wk_tbda1_kabx2	screen4wk
screen4wk:BRD-K59864310-001-10-8:0.781250uM	BRD-K59864310	BRD-K59864310-001-10-8	0.78125	0.781250uM	Rv2698	-0.676512	#C0C0C0	FALSE	screen4wk_screen5wk_tbda1_kabx2	screen4wk
screen4wk:BRD-K59864310-001-10-8:1.562500uM	BRD-K59864310	BRD-K59864310-001-10-8	1.5625	1.562500uM	Rv2698	-1.02414	#C0C0C0	FALSE	screen4wk_screen5wk_tbda1_kabx2	screen4wk
screen4wk:BRD-K59864310-001-10-8:3.125000uM	BRD-K59864310	BRD-K59864310-001-10-8	3.125	3.125000uM	Rv2698	-1.77167	#C0C0C0	FALSE	screen4wk_screen5wk_tbda1_kabx2	screen4wk
screen4wk:BRD-K59864310-001-10-8:6.250000uM	BRD-K59864310	BRD-K59864310-001-10-8	6.25	6.250000uM	Rv2698	-1.24809	#C0C0C0	FALSE	screen4wk_screen5wk_tbda1_kabx2	screen4wk
screen4wk:BRD-K59864310-001-10-8:12.500000uM	BRD-K59864310	BRD-K59864310-001-10-8	12.5	12.500000uM	Rv2698	-1.53679	#C0C0C0	FALSE	screen4wk_screen5wk_tbda1_kabx2	screen4wk
screen4wk:BRD-K59864310-001-10-8:25.000000uM	BRD-K59864310	BRD-K59864310-001-10-8	25	25.000000uM	Rv2698	-1.45157	#C0C0C0	FALSE	screen4wk_screen5wk_tbda1_kabx2	screen4wk
screen4wk:BRD-K59864310-001-10-8:50.000000uM	BRD-K59864310	BRD-K59864310-001-10-8	50	50.000000uM	Rv2698	-2.91091	#C0C0C0	FALSE	screen4wk_screen5wk_tbda1_kabx2	screen4wk
screen4wk:BRD-K59864310-001-10-8:0.390625uM	BRD-K59864310	BRD-K59864310-001-10-8	0.390625	0.390625uM	Rv2747	0.188229	#C0C0C0	FALSE	screen4wk_screen5wk_tbda1_kabx2	screen4wk
screen4wk:BRD-K59864310-001-10-8:0.781250uM	BRD-K59864310	BRD-K59864310-001-10-8	0.78125	0.781250uM	Rv2747	0.546575	#C0C0C0	FALSE	screen4wk_screen5wk_tbda1_kabx2	screen4wk
screen4wk:BRD-K59864310-001-10-8:1.562500uM	BRD-K59864310	BRD-K59864310-001-10-8	1.5625	1.562500uM	Rv2747	0.444711	#C0C0C0	FALSE	screen4wk_screen5wk_tbda1_kabx2	screen4wk
screen4wk:BRD-K59864310-001-10-8:3.125000uM	BRD-K59864310	BRD-K59864310-001-10-8	3.125	3.125000uM	Rv2747	-1.50256	#C0C0C0	FALSE	screen4wk_screen5wk_tbda1_kabx2	screen4wk
screen4wk:BRD-K59864310-001-10-8:6.250000uM	BRD-K59864310	BRD-K59864310-001-10-8	6.25	6.250000uM	Rv2747	0.0856562	#C0C0C0	FALSE	screen4wk_screen5wk_tbda1_kabx2	screen4wk
screen4wk:BRD-K59864310-001-10-8:12.500000uM	BRD-K59864310	BRD-K59864310-001-10-8	12.5	12.500000uM	Rv2747	-0.9013	#C0C0C0	FALSE	screen4wk_screen5wk_tbda1_kabx2	screen4wk
screen4wk:BRD-K59864310-001-10-8:25.000000uM	BRD-K59864310	BRD-K59864310-001-10-8	25	25.000000uM	Rv2747	-0.247513	#C0C0C0	FALSE	screen4wk_screen5wk_tbda1_kabx2	screen4wk
screen4wk:BRD-K59864310-001-10-8:50.000000uM	BRD-K59864310	BRD-K59864310-001-10-8	50	50.000000uM	Rv2747	-1.61397	#C0C0C0	FALSE	screen4wk_screen5wk_tbda1_kabx2	screen4wk
screen4wk:BRD-K59864310-001-10-8:0.390625uM	BRD-K59864310	BRD-K59864310-001-10-8	0.390625	0.390625uM	Rv2971	-0.0742003	#C0C0C0	FALSE	screen4wk_screen5wk_tbda1_kabx2	screen4wk
screen4wk:BRD-K59864310-001-10-8:0.781250uM	BRD-K59864310	BRD-K59864310-001-10-8	0.78125	0.781250uM	Rv2971	-0.251933	#C0C0C0	FALSE	screen4wk_screen5wk_tbda1_kabx2	screen4wk
screen4wk:BRD-K59864310-001-10-8:1.562500uM	BRD-K59864310	BRD-K59864310-001-10-8	1.5625	1.562500uM	Rv2971	-1.41772	#C0C0C0	FALSE	screen4wk_screen5wk_tbda1_kabx2	screen4wk
screen4wk:BRD-K59864310-001-10-8:3.125000uM	BRD-K59864310	BRD-K59864310-001-10-8	3.125	3.125000uM	Rv2971	-2.09669	#C0C0C0	FALSE	screen4wk_screen5wk_tbda1_kabx2	screen4wk
screen4wk:BRD-K59864310-001-10-8:6.250000uM	BRD-K59864310	BRD-K59864310-001-10-8	6.25	6.250000uM	Rv2971	-1.00857	#C0C0C0	FALSE	screen4wk_screen5wk_tbda1_kabx2	screen4wk
screen4wk:BRD-K59864310-001-10-8:12.500000uM	BRD-K59864310	BRD-K59864310-001-10-8	12.5	12.500000uM	Rv2971	-1.86042	#C0C0C0	FALSE	screen4wk_screen5wk_tbda1_kabx2	screen4wk
screen4wk:BRD-K59864310-001-10-8:25.000000uM	BRD-K59864310	BRD-K59864310-001-10-8	25	25.000000uM	Rv2971	-1.6716	#C0C0C0	FALSE	screen4wk_screen5wk_tbda1_kabx2	screen4wk
screen4wk:BRD-K59864310-001-10-8:50.000000uM	BRD-K59864310	BRD-K59864310-001-10-8	50	50.000000uM	Rv2971	-2.74096	#C0C0C0	FALSE	screen4wk_screen5wk_tbda1_kabx2	screen4wk
screen4wk:BRD-K59864310-001-10-8:0.390625uM	BRD-K59864310	BRD-K59864310-001-10-8	0.390625	0.390625uM	Rv2980	0.838521	#C0C0C0	FALSE	screen4wk_screen5wk_tbda1_kabx2	screen4wk
screen4wk:BRD-K59864310-001-10-8:0.781250uM	BRD-K59864310	BRD-K59864310-001-10-8	0.78125	0.781250uM	Rv2980	-0.480415	#C0C0C0	FALSE	screen4wk_screen5wk_tbda1_kabx2	screen4wk
screen4wk:BRD-K59864310-001-10-8:1.562500uM	BRD-K59864310	BRD-K59864310-001-10-8	1.5625	1.562500uM	Rv2980	-1.61942	#C0C0C0	FALSE	screen4wk_screen5wk_tbda1_kabx2	screen4wk
screen4wk:BRD-K59864310-001-10-8:3.125000uM	BRD-K59864310	BRD-K59864310-001-10-8	3.125	3.125000uM	Rv2980	-1.68822	#C0C0C0	FALSE	screen4wk_screen5wk_tbda1_kabx2	screen4wk
screen4wk:BRD-K59864310-001-10-8:6.250000uM	BRD-K59864310	BRD-K59864310-001-10-8	6.25	6.250000uM	Rv2980	-1.40653	#C0C0C0	FALSE	screen4wk_screen5wk_tbda1_kabx2	screen4wk
screen4wk:BRD-K59864310-001-10-8:12.500000uM	BRD-K59864310	BRD-K59864310-001-10-8	12.5	12.500000uM	Rv2980	-1.86834	#C0C0C0	FALSE	screen4wk_screen5wk_tbda1_kabx2	screen4wk
screen4wk:BRD-K59864310-001-10-8:25.000000uM	BRD-K59864310	BRD-K59864310-001-10-8	25	25.000000uM	Rv2980	-1.44728	#C0C0C0	FALSE	screen4wk_screen5wk_tbda1_kabx2	screen4wk
screen4wk:BRD-K59864310-001-10-8:50.000000uM	BRD-K59864310	BRD-K59864310-001-10-8	50	50.000000uM	Rv2980	-3.05711	#C0C0C0	FALSE	screen4wk_screen5wk_tbda1_kabx2	screen4wk
screen4wk:BRD-K59864310-001-10-8:0.390625uM	BRD-K59864310	BRD-K59864310-001-10-8	0.390625	0.390625uM	Rv3030	-0.122559	#C0C0C0	FALSE	screen4wk_screen5wk_tbda1_kabx2	screen4wk
screen4wk:BRD-K59864310-001-10-8:0.781250uM	BRD-K59864310	BRD-K59864310-001-10-8	0.78125	0.781250uM	Rv3030	-0.834175	#C0C0C0	FALSE	screen4wk_screen5wk_tbda1_kabx2	screen4wk
screen4wk:BRD-K59864310-001-10-8:1.562500uM	BRD-K59864310	BRD-K59864310-001-10-8	1.5625	1.562500uM	Rv3030	-1.19408	#C0C0C0	FALSE	screen4wk_screen5wk_tbda1_kabx2	screen4wk
screen4wk:BRD-K59864310-001-10-8:3.125000uM	BRD-K59864310	BRD-K59864310-001-10-8	3.125	3.125000uM	Rv3030	-1.61545	#C0C0C0	FALSE	screen4wk_screen5wk_tbda1_kabx2	screen4wk
screen4wk:BRD-K59864310-001-10-8:6.250000uM	BRD-K59864310	BRD-K59864310-001-10-8	6.25	6.250000uM	Rv3030	-1.13359	#C0C0C0	FALSE	screen4wk_screen5wk_tbda1_kabx2	screen4wk
screen4wk:BRD-K59864310-001-10-8:12.500000uM	BRD-K59864310	BRD-K59864310-001-10-8	12.5	12.500000uM	Rv3030	-2.04181	#C0C0C0	FALSE	screen4wk_screen5wk_tbda1_kabx2	screen4wk
screen4wk:BRD-K59864310-001-10-8:25.000000uM	BRD-K59864310	BRD-K59864310-001-10-8	25	25.000000uM	Rv3030	-1.22293	#C0C0C0	FALSE	screen4wk_screen5wk_tbda1_kabx2	screen4wk
screen4wk:BRD-K59864310-001-10-8:50.000000uM	BRD-K59864310	BRD-K59864310-001-10-8	50	50.000000uM	Rv3030	-2.19607	#C0C0C0	FALSE	screen4wk_screen5wk_tbda1_kabx2	screen4wk
screen4wk:BRD-K59864310-001-10-8:0.390625uM	BRD-K59864310	BRD-K59864310-001-10-8	0.390625	0.390625uM	Rv3031	0.0184916	#C0C0C0	FALSE	screen4wk_screen5wk_tbda1_kabx2	screen4wk
screen4wk:BRD-K59864310-001-10-8:0.781250uM	BRD-K59864310	BRD-K59864310-001-10-8	0.78125	0.781250uM	Rv3031	-0.070818	#C0C0C0	FALSE	screen4wk_screen5wk_tbda1_kabx2	screen4wk
screen4wk:BRD-K59864310-001-10-8:1.562500uM	BRD-K59864310	BRD-K59864310-001-10-8	1.5625	1.562500uM	Rv3031	-0.399621	#C0C0C0	FALSE	screen4wk_screen5wk_tbda1_kabx2	screen4wk
screen4wk:BRD-K59864310-001-10-8:3.125000uM	BRD-K59864310	BRD-K59864310-001-10-8	3.125	3.125000uM	Rv3031	-1.12252	#C0C0C0	FALSE	screen4wk_screen5wk_tbda1_kabx2	screen4wk
screen4wk:BRD-K59864310-001-10-8:6.250000uM	BRD-K59864310	BRD-K59864310-001-10-8	6.25	6.250000uM	Rv3031	-0.625789	#C0C0C0	FALSE	screen4wk_screen5wk_tbda1_kabx2	screen4wk
screen4wk:BRD-K59864310-001-10-8:12.500000uM	BRD-K59864310	BRD-K59864310-001-10-8	12.5	12.500000uM	Rv3031	-0.207454	#C0C0C0	FALSE	screen4wk_screen5wk_tbda1_kabx2	screen4wk
screen4wk:BRD-K59864310-001-10-8:25.000000uM	BRD-K59864310	BRD-K59864310-001-10-8	25	25.000000uM	Rv3031	0.460647	#C0C0C0	FALSE	screen4wk_screen5wk_tbda1_kabx2	screen4wk
screen4wk:BRD-K59864310-001-10-8:50.000000uM	BRD-K59864310	BRD-K59864310-001-10-8	50	50.000000uM	Rv3031	-0.617987	#C0C0C0	FALSE	screen4wk_screen5wk_tbda1_kabx2	screen4wk
screen4wk:BRD-K59864310-001-10-8:0.390625uM	BRD-K59864310	BRD-K59864310-001-10-8	0.390625	0.390625uM	Rv3038c	-0.537746	#C0C0C0	FALSE	screen4wk_screen5wk_tbda1_kabx2	screen4wk
screen4wk:BRD-K59864310-001-10-8:0.781250uM	BRD-K59864310	BRD-K59864310-001-10-8	0.78125	0.781250uM	Rv3038c	-0.504243	#C0C0C0	FALSE	screen4wk_screen5wk_tbda1_kabx2	screen4wk
screen4wk:BRD-K59864310-001-10-8:1.562500uM	BRD-K59864310	BRD-K59864310-001-10-8	1.5625	1.562500uM	Rv3038c	-1.34013	#C0C0C0	FALSE	screen4wk_screen5wk_tbda1_kabx2	screen4wk
screen4wk:BRD-K59864310-001-10-8:3.125000uM	BRD-K59864310	BRD-K59864310-001-10-8	3.125	3.125000uM	Rv3038c	-2.24827	#C0C0C0	FALSE	screen4wk_screen5wk_tbda1_kabx2	screen4wk
screen4wk:BRD-K59864310-001-10-8:6.250000uM	BRD-K59864310	BRD-K59864310-001-10-8	6.25	6.250000uM	Rv3038c	-0.285811	#C0C0C0	FALSE	screen4wk_screen5wk_tbda1_kabx2	screen4wk
screen4wk:BRD-K59864310-001-10-8:12.500000uM	BRD-K59864310	BRD-K59864310-001-10-8	12.5	12.500000uM	Rv3038c	-1.27045	#C0C0C0	FALSE	screen4wk_screen5wk_tbda1_kabx2	screen4wk
screen4wk:BRD-K59864310-001-10-8:25.000000uM	BRD-K59864310	BRD-K59864310-001-10-8	25	25.000000uM	Rv3038c	-1.19044	#C0C0C0	FALSE	screen4wk_screen5wk_tbda1_kabx2	screen4wk
screen4wk:BRD-K59864310-001-10-8:50.000000uM	BRD-K59864310	BRD-K59864310-001-10-8	50	50.000000uM	Rv3038c	-1.78507	#C0C0C0	FALSE	screen4wk_screen5wk_tbda1_kabx2	screen4wk
screen4wk:BRD-K59864310-001-10-8:0.390625uM	BRD-K59864310	BRD-K59864310-001-10-8	0.390625	0.390625uM	Rv3208	-0.233572	#C0C0C0	FALSE	screen4wk_screen5wk_tbda1_kabx2	screen4wk
screen4wk:BRD-K59864310-001-10-8:0.781250uM	BRD-K59864310	BRD-K59864310-001-10-8	0.78125	0.781250uM	Rv3208	-0.884156	#C0C0C0	FALSE	screen4wk_screen5wk_tbda1_kabx2	screen4wk
screen4wk:BRD-K59864310-001-10-8:1.562500uM	BRD-K59864310	BRD-K59864310-001-10-8	1.5625	1.562500uM	Rv3208	-1.43794	#C0C0C0	FALSE	screen4wk_screen5wk_tbda1_kabx2	screen4wk
screen4wk:BRD-K59864310-001-10-8:3.125000uM	BRD-K59864310	BRD-K59864310-001-10-8	3.125	3.125000uM	Rv3208	-1.7424	#C0C0C0	FALSE	screen4wk_screen5wk_tbda1_kabx2	screen4wk
screen4wk:BRD-K59864310-001-10-8:6.250000uM	BRD-K59864310	BRD-K59864310-001-10-8	6.25	6.250000uM	Rv3208	-1.44428	#C0C0C0	FALSE	screen4wk_screen5wk_tbda1_kabx2	screen4wk
screen4wk:BRD-K59864310-001-10-8:12.500000uM	BRD-K59864310	BRD-K59864310-001-10-8	12.5	12.500000uM	Rv3208	-1.60452	#C0C0C0	FALSE	screen4wk_screen5wk_tbda1_kabx2	screen4wk
screen4wk:BRD-K59864310-001-10-8:25.000000uM	BRD-K59864310	BRD-K59864310-001-10-8	25	25.000000uM	Rv3208	-0.979069	#C0C0C0	FALSE	screen4wk_screen5wk_tbda1_kabx2	screen4wk
screen4wk:BRD-K59864310-001-10-8:50.000000uM	BRD-K59864310	BRD-K59864310-001-10-8	50	50.000000uM	Rv3208	-2.96034	#C0C0C0	FALSE	screen4wk_screen5wk_tbda1_kabx2	screen4wk
screen4wk:BRD-K59864310-001-10-8:0.390625uM	BRD-K59864310	BRD-K59864310-001-10-8	0.390625	0.390625uM	Rv3210c	-0.193086	#C0C0C0	FALSE	screen4wk_screen5wk_tbda1_kabx2	screen4wk
screen4wk:BRD-K59864310-001-10-8:0.781250uM	BRD-K59864310	BRD-K59864310-001-10-8	0.78125	0.781250uM	Rv3210c	0.534376	#C0C0C0	FALSE	screen4wk_screen5wk_tbda1_kabx2	screen4wk
screen4wk:BRD-K59864310-001-10-8:1.562500uM	BRD-K59864310	BRD-K59864310-001-10-8	1.5625	1.562500uM	Rv3210c	-0.48754	#C0C0C0	FALSE	screen4wk_screen5wk_tbda1_kabx2	screen4wk
screen4wk:BRD-K59864310-001-10-8:3.125000uM	BRD-K59864310	BRD-K59864310-001-10-8	3.125	3.125000uM	Rv3210c	0.883337	#C0C0C0	FALSE	screen4wk_screen5wk_tbda1_kabx2	screen4wk
screen4wk:BRD-K59864310-001-10-8:6.250000uM	BRD-K59864310	BRD-K59864310-001-10-8	6.25	6.250000uM	Rv3210c	0.143587	#C0C0C0	FALSE	screen4wk_screen5wk_tbda1_kabx2	screen4wk
screen4wk:BRD-K59864310-001-10-8:12.500000uM	BRD-K59864310	BRD-K59864310-001-10-8	12.5	12.500000uM	Rv3210c	1.22307	#C0C0C0	FALSE	screen4wk_screen5wk_tbda1_kabx2	screen4wk
screen4wk:BRD-K59864310-001-10-8:25.000000uM	BRD-K59864310	BRD-K59864310-001-10-8	25	25.000000uM	Rv3210c	0.942019	#C0C0C0	FALSE	screen4wk_screen5wk_tbda1_kabx2	screen4wk
screen4wk:BRD-K59864310-001-10-8:50.000000uM	BRD-K59864310	BRD-K59864310-001-10-8	50	50.000000uM	Rv3210c	-2.13476	#C0C0C0	FALSE	screen4wk_screen5wk_tbda1_kabx2	screen4wk
screen4wk:BRD-K59864310-001-10-8:0.390625uM	BRD-K59864310	BRD-K59864310-001-10-8	0.390625	0.390625uM	Rv3222c	-0.0022163	#C0C0C0	FALSE	screen4wk_screen5wk_tbda1_kabx2	screen4wk
screen4wk:BRD-K59864310-001-10-8:0.781250uM	BRD-K59864310	BRD-K59864310-001-10-8	0.78125	0.781250uM	Rv3222c	-0.457011	#C0C0C0	FALSE	screen4wk_screen5wk_tbda1_kabx2	screen4wk
screen4wk:BRD-K59864310-001-10-8:1.562500uM	BRD-K59864310	BRD-K59864310-001-10-8	1.5625	1.562500uM	Rv3222c	-1.24404	#C0C0C0	FALSE	screen4wk_screen5wk_tbda1_kabx2	screen4wk
screen4wk:BRD-K59864310-001-10-8:3.125000uM	BRD-K59864310	BRD-K59864310-001-10-8	3.125	3.125000uM	Rv3222c	-1.46783	#C0C0C0	FALSE	screen4wk_screen5wk_tbda1_kabx2	screen4wk
screen4wk:BRD-K59864310-001-10-8:6.250000uM	BRD-K59864310	BRD-K59864310-001-10-8	6.25	6.250000uM	Rv3222c	-0.750496	#C0C0C0	FALSE	screen4wk_screen5wk_tbda1_kabx2	screen4wk
screen4wk:BRD-K59864310-001-10-8:12.500000uM	BRD-K59864310	BRD-K59864310-001-10-8	12.5	12.500000uM	Rv3222c	-1.52565	#C0C0C0	FALSE	screen4wk_screen5wk_tbda1_kabx2	screen4wk
screen4wk:BRD-K59864310-001-10-8:25.000000uM	BRD-K59864310	BRD-K59864310-001-10-8	25	25.000000uM	Rv3222c	-1.59864	#C0C0C0	FALSE	screen4wk_screen5wk_tbda1_kabx2	screen4wk
screen4wk:BRD-K59864310-001-10-8:50.000000uM	BRD-K59864310	BRD-K59864310-001-10-8	50	50.000000uM	Rv3222c	-2.90701	#C0C0C0	FALSE	screen4wk_screen5wk_tbda1_kabx2	screen4wk
screen4wk:BRD-K59864310-001-10-8:0.390625uM	BRD-K59864310	BRD-K59864310-001-10-8	0.390625	0.390625uM	Rv3267	0.0849464	#C0C0C0	FALSE	screen4wk_screen5wk_tbda1_kabx2	screen4wk
screen4wk:BRD-K59864310-001-10-8:0.781250uM	BRD-K59864310	BRD-K59864310-001-10-8	0.78125	0.781250uM	Rv3267	-0.166455	#C0C0C0	FALSE	screen4wk_screen5wk_tbda1_kabx2	screen4wk
screen4wk:BRD-K59864310-001-10-8:1.562500uM	BRD-K59864310	BRD-K59864310-001-10-8	1.5625	1.562500uM	Rv3267	-0.508375	#C0C0C0	FALSE	screen4wk_screen5wk_tbda1_kabx2	screen4wk
screen4wk:BRD-K59864310-001-10-8:3.125000uM	BRD-K59864310	BRD-K59864310-001-10-8	3.125	3.125000uM	Rv3267	-0.880944	#C0C0C0	FALSE	screen4wk_screen5wk_tbda1_kabx2	screen4wk
screen4wk:BRD-K59864310-001-10-8:6.250000uM	BRD-K59864310	BRD-K59864310-001-10-8	6.25	6.250000uM	Rv3267	-0.0821355	#C0C0C0	FALSE	screen4wk_screen5wk_tbda1_kabx2	screen4wk
screen4wk:BRD-K59864310-001-10-8:12.500000uM	BRD-K59864310	BRD-K59864310-001-10-8	12.5	12.500000uM	Rv3267	-0.802856	#C0C0C0	FALSE	screen4wk_screen5wk_tbda1_kabx2	screen4wk
screen4wk:BRD-K59864310-001-10-8:25.000000uM	BRD-K59864310	BRD-K59864310-001-10-8	25	25.000000uM	Rv3267	-1.51532	#C0C0C0	FALSE	screen4wk_screen5wk_tbda1_kabx2	screen4wk
screen4wk:BRD-K59864310-001-10-8:50.000000uM	BRD-K59864310	BRD-K59864310-001-10-8	50	50.000000uM	Rv3267	-1.50256	#C0C0C0	FALSE	screen4wk_screen5wk_tbda1_kabx2	screen4wk
screen4wk:BRD-K59864310-001-10-8:0.390625uM	BRD-K59864310	BRD-K59864310-001-10-8	0.390625	0.390625uM	Rv3281	-0.208237	#C0C0C0	FALSE	screen4wk_screen5wk_tbda1_kabx2	screen4wk
screen4wk:BRD-K59864310-001-10-8:0.781250uM	BRD-K59864310	BRD-K59864310-001-10-8	0.78125	0.781250uM	Rv3281	0.275968	#C0C0C0	FALSE	screen4wk_screen5wk_tbda1_kabx2	screen4wk
screen4wk:BRD-K59864310-001-10-8:1.562500uM	BRD-K59864310	BRD-K59864310-001-10-8	1.5625	1.562500uM	Rv3281	-0.647349	#C0C0C0	FALSE	screen4wk_screen5wk_tbda1_kabx2	screen4wk
screen4wk:BRD-K59864310-001-10-8:3.125000uM	BRD-K59864310	BRD-K59864310-001-10-8	3.125	3.125000uM	Rv3281	-0.809498	#C0C0C0	FALSE	screen4wk_screen5wk_tbda1_kabx2	screen4wk
screen4wk:BRD-K59864310-001-10-8:6.250000uM	BRD-K59864310	BRD-K59864310-001-10-8	6.25	6.250000uM	Rv3281	-0.645654	#C0C0C0	FALSE	screen4wk_screen5wk_tbda1_kabx2	screen4wk
screen4wk:BRD-K59864310-001-10-8:12.500000uM	BRD-K59864310	BRD-K59864310-001-10-8	12.5	12.500000uM	Rv3281	-1.67761	#C0C0C0	FALSE	screen4wk_screen5wk_tbda1_kabx2	screen4wk
screen4wk:BRD-K59864310-001-10-8:25.000000uM	BRD-K59864310	BRD-K59864310-001-10-8	25	25.000000uM	Rv3281	-1.00284	#C0C0C0	FALSE	screen4wk_screen5wk_tbda1_kabx2	screen4wk
screen4wk:BRD-K59864310-001-10-8:50.000000uM	BRD-K59864310	BRD-K59864310-001-10-8	50	50.000000uM	Rv3281	-2.77991	#C0C0C0	FALSE	screen4wk_screen5wk_tbda1_kabx2	screen4wk
screen4wk:BRD-K59864310-001-10-8:0.390625uM	BRD-K59864310	BRD-K59864310-001-10-8	0.390625	0.390625uM	Rv3579c	0.78155	#C0C0C0	FALSE	screen4wk_screen5wk_tbda1_kabx2	screen4wk
screen4wk:BRD-K59864310-001-10-8:0.781250uM	BRD-K59864310	BRD-K59864310-001-10-8	0.78125	0.781250uM	Rv3579c	0.0468943	#C0C0C0	FALSE	screen4wk_screen5wk_tbda1_kabx2	screen4wk
screen4wk:BRD-K59864310-001-10-8:1.562500uM	BRD-K59864310	BRD-K59864310-001-10-8	1.5625	1.562500uM	Rv3579c	-0.252414	#C0C0C0	FALSE	screen4wk_screen5wk_tbda1_kabx2	screen4wk
screen4wk:BRD-K59864310-001-10-8:3.125000uM	BRD-K59864310	BRD-K59864310-001-10-8	3.125	3.125000uM	Rv3579c	-1.7458	#C0C0C0	FALSE	screen4wk_screen5wk_tbda1_kabx2	screen4wk
screen4wk:BRD-K59864310-001-10-8:6.250000uM	BRD-K59864310	BRD-K59864310-001-10-8	6.25	6.250000uM	Rv3579c	-0.296681	#C0C0C0	FALSE	screen4wk_screen5wk_tbda1_kabx2	screen4wk
screen4wk:BRD-K59864310-001-10-8:12.500000uM	BRD-K59864310	BRD-K59864310-001-10-8	12.5	12.500000uM	Rv3579c	-0.997568	#C0C0C0	FALSE	screen4wk_screen5wk_tbda1_kabx2	screen4wk
screen4wk:BRD-K59864310-001-10-8:25.000000uM	BRD-K59864310	BRD-K59864310-001-10-8	25	25.000000uM	Rv3579c	0.19797	#C0C0C0	FALSE	screen4wk_screen5wk_tbda1_kabx2	screen4wk
screen4wk:BRD-K59864310-001-10-8:50.000000uM	BRD-K59864310	BRD-K59864310-001-10-8	50	50.000000uM	Rv3579c	-1.94731	#C0C0C0	FALSE	screen4wk_screen5wk_tbda1_kabx2	screen4wk
screen4wk:BRD-K59864310-001-10-8:0.390625uM	BRD-K59864310	BRD-K59864310-001-10-8	0.390625	0.390625uM	Rv3587c	-0.527466	#C0C0C0	FALSE	screen4wk_screen5wk_tbda1_kabx2	screen4wk
screen4wk:BRD-K59864310-001-10-8:0.781250uM	BRD-K59864310	BRD-K59864310-001-10-8	0.78125	0.781250uM	Rv3587c	0.104064	#C0C0C0	FALSE	screen4wk_screen5wk_tbda1_kabx2	screen4wk
screen4wk:BRD-K59864310-001-10-8:1.562500uM	BRD-K59864310	BRD-K59864310-001-10-8	1.5625	1.562500uM	Rv3587c	-1.01688	#C0C0C0	FALSE	screen4wk_screen5wk_tbda1_kabx2	screen4wk
screen4wk:BRD-K59864310-001-10-8:3.125000uM	BRD-K59864310	BRD-K59864310-001-10-8	3.125	3.125000uM	Rv3587c	-1.26737	#C0C0C0	FALSE	screen4wk_screen5wk_tbda1_kabx2	screen4wk
screen4wk:BRD-K59864310-001-10-8:6.250000uM	BRD-K59864310	BRD-K59864310-001-10-8	6.25	6.250000uM	Rv3587c	-1.31561	#C0C0C0	FALSE	screen4wk_screen5wk_tbda1_kabx2	screen4wk
screen4wk:BRD-K59864310-001-10-8:12.500000uM	BRD-K59864310	BRD-K59864310-001-10-8	12.5	12.500000uM	Rv3587c	-1.43794	#C0C0C0	FALSE	screen4wk_screen5wk_tbda1_kabx2	screen4wk
screen4wk:BRD-K59864310-001-10-8:25.000000uM	BRD-K59864310	BRD-K59864310-001-10-8	25	25.000000uM	Rv3587c	-1.30428	#C0C0C0	FALSE	screen4wk_screen5wk_tbda1_kabx2	screen4wk
screen4wk:BRD-K59864310-001-10-8:50.000000uM	BRD-K59864310	BRD-K59864310-001-10-8	50	50.000000uM	Rv3587c	-2.21484	#C0C0C0	FALSE	screen4wk_screen5wk_tbda1_kabx2	screen4wk
screen4wk:BRD-K59864310-001-10-8:0.390625uM	BRD-K59864310	BRD-K59864310-001-10-8	0.390625	0.390625uM	Rv3604c	0.675689	#C0C0C0	FALSE	screen4wk_screen5wk_tbda1_kabx2	screen4wk
screen4wk:BRD-K59864310-001-10-8:0.781250uM	BRD-K59864310	BRD-K59864310-001-10-8	0.78125	0.781250uM	Rv3604c	-0.147627	#C0C0C0	FALSE	screen4wk_screen5wk_tbda1_kabx2	screen4wk
screen4wk:BRD-K59864310-001-10-8:1.562500uM	BRD-K59864310	BRD-K59864310-001-10-8	1.5625	1.562500uM	Rv3604c	-0.624544	#C0C0C0	FALSE	screen4wk_screen5wk_tbda1_kabx2	screen4wk
screen4wk:BRD-K59864310-001-10-8:3.125000uM	BRD-K59864310	BRD-K59864310-001-10-8	3.125	3.125000uM	Rv3604c	-1.1757	#C0C0C0	FALSE	screen4wk_screen5wk_tbda1_kabx2	screen4wk
screen4wk:BRD-K59864310-001-10-8:6.250000uM	BRD-K59864310	BRD-K59864310-001-10-8	6.25	6.250000uM	Rv3604c	-1.07748	#C0C0C0	FALSE	screen4wk_screen5wk_tbda1_kabx2	screen4wk
screen4wk:BRD-K59864310-001-10-8:12.500000uM	BRD-K59864310	BRD-K59864310-001-10-8	12.5	12.500000uM	Rv3604c	-1.03404	#C0C0C0	FALSE	screen4wk_screen5wk_tbda1_kabx2	screen4wk
screen4wk:BRD-K59864310-001-10-8:25.000000uM	BRD-K59864310	BRD-K59864310-001-10-8	25	25.000000uM	Rv3604c	-1.25818	#C0C0C0	FALSE	screen4wk_screen5wk_tbda1_kabx2	screen4wk
screen4wk:BRD-K59864310-001-10-8:50.000000uM	BRD-K59864310	BRD-K59864310-001-10-8	50	50.000000uM	Rv3604c	-1.7193	#C0C0C0	FALSE	screen4wk_screen5wk_tbda1_kabx2	screen4wk
screen4wk:BRD-K59864310-001-10-8:0.390625uM	BRD-K59864310	BRD-K59864310-001-10-8	0.390625	0.390625uM	Rv3635	0.536463	#C0C0C0	FALSE	screen4wk_screen5wk_tbda1_kabx2	screen4wk
screen4wk:BRD-K59864310-001-10-8:0.781250uM	BRD-K59864310	BRD-K59864310-001-10-8	0.78125	0.781250uM	Rv3635	-0.484991	#C0C0C0	FALSE	screen4wk_screen5wk_tbda1_kabx2	screen4wk
screen4wk:BRD-K59864310-001-10-8:1.562500uM	BRD-K59864310	BRD-K59864310-001-10-8	1.5625	1.562500uM	Rv3635	-1.16146	#C0C0C0	FALSE	screen4wk_screen5wk_tbda1_kabx2	screen4wk
screen4wk:BRD-K59864310-001-10-8:3.125000uM	BRD-K59864310	BRD-K59864310-001-10-8	3.125	3.125000uM	Rv3635	-1.89863	#C0C0C0	FALSE	screen4wk_screen5wk_tbda1_kabx2	screen4wk
screen4wk:BRD-K59864310-001-10-8:6.250000uM	BRD-K59864310	BRD-K59864310-001-10-8	6.25	6.250000uM	Rv3635	-0.263913	#C0C0C0	FALSE	screen4wk_screen5wk_tbda1_kabx2	screen4wk
screen4wk:BRD-K59864310-001-10-8:12.500000uM	BRD-K59864310	BRD-K59864310-001-10-8	12.5	12.500000uM	Rv3635	-1.07937	#C0C0C0	FALSE	screen4wk_screen5wk_tbda1_kabx2	screen4wk
screen4wk:BRD-K59864310-001-10-8:25.000000uM	BRD-K59864310	BRD-K59864310-001-10-8	25	25.000000uM	Rv3635	-1.8774	#C0C0C0	FALSE	screen4wk_screen5wk_tbda1_kabx2	screen4wk
screen4wk:BRD-K59864310-001-10-8:50.000000uM	BRD-K59864310	BRD-K59864310-001-10-8	50	50.000000uM	Rv3635	-2.47525	#C0C0C0	FALSE	screen4wk_screen5wk_tbda1_kabx2	screen4wk
screen4wk:BRD-K59864310-001-10-8:0.390625uM	BRD-K59864310	BRD-K59864310-001-10-8	0.390625	0.390625uM	Rv3644c	0.340384	#C0C0C0	FALSE	screen4wk_screen5wk_tbda1_kabx2	screen4wk
screen4wk:BRD-K59864310-001-10-8:0.781250uM	BRD-K59864310	BRD-K59864310-001-10-8	0.78125	0.781250uM	Rv3644c	-0.367284	#C0C0C0	FALSE	screen4wk_screen5wk_tbda1_kabx2	screen4wk
screen4wk:BRD-K59864310-001-10-8:1.562500uM	BRD-K59864310	BRD-K59864310-001-10-8	1.5625	1.562500uM	Rv3644c	0.0716054	#C0C0C0	FALSE	screen4wk_screen5wk_tbda1_kabx2	screen4wk
screen4wk:BRD-K59864310-001-10-8:3.125000uM	BRD-K59864310	BRD-K59864310-001-10-8	3.125	3.125000uM	Rv3644c	-0.544793	#C0C0C0	FALSE	screen4wk_screen5wk_tbda1_kabx2	screen4wk
screen4wk:BRD-K59864310-001-10-8:6.250000uM	BRD-K59864310	BRD-K59864310-001-10-8	6.25	6.250000uM	Rv3644c	-0.209821	#C0C0C0	FALSE	screen4wk_screen5wk_tbda1_kabx2	screen4wk
screen4wk:BRD-K59864310-001-10-8:12.500000uM	BRD-K59864310	BRD-K59864310-001-10-8	12.5	12.500000uM	Rv3644c	-0.921091	#C0C0C0	FALSE	screen4wk_screen5wk_tbda1_kabx2	screen4wk
screen4wk:BRD-K59864310-001-10-8:25.000000uM	BRD-K59864310	BRD-K59864310-001-10-8	25	25.000000uM	Rv3644c	-1.27688	#C0C0C0	FALSE	screen4wk_screen5wk_tbda1_kabx2	screen4wk
screen4wk:BRD-K59864310-001-10-8:50.000000uM	BRD-K59864310	BRD-K59864310-001-10-8	50	50.000000uM	Rv3644c	-2.86498	#C0C0C0	FALSE	screen4wk_screen5wk_tbda1_kabx2	screen4wk
screen4wk:BRD-K59864310-001-10-8:0.390625uM	BRD-K59864310	BRD-K59864310-001-10-8	0.390625	0.390625uM	Rv3645	0.275348	#C0C0C0	FALSE	screen4wk_screen5wk_tbda1_kabx2	screen4wk
screen4wk:BRD-K59864310-001-10-8:0.781250uM	BRD-K59864310	BRD-K59864310-001-10-8	0.78125	0.781250uM	Rv3645	0.579044	#C0C0C0	FALSE	screen4wk_screen5wk_tbda1_kabx2	screen4wk
screen4wk:BRD-K59864310-001-10-8:1.562500uM	BRD-K59864310	BRD-K59864310-001-10-8	1.5625	1.562500uM	Rv3645	-0.390138	#C0C0C0	FALSE	screen4wk_screen5wk_tbda1_kabx2	screen4wk
screen4wk:BRD-K59864310-001-10-8:3.125000uM	BRD-K59864310	BRD-K59864310-001-10-8	3.125	3.125000uM	Rv3645	-0.957806	#C0C0C0	FALSE	screen4wk_screen5wk_tbda1_kabx2	screen4wk
screen4wk:BRD-K59864310-001-10-8:6.250000uM	BRD-K59864310	BRD-K59864310-001-10-8	6.25	6.250000uM	Rv3645	-0.622744	#C0C0C0	FALSE	screen4wk_screen5wk_tbda1_kabx2	screen4wk
screen4wk:BRD-K59864310-001-10-8:12.500000uM	BRD-K59864310	BRD-K59864310-001-10-8	12.5	12.500000uM	Rv3645	-0.670616	#C0C0C0	FALSE	screen4wk_screen5wk_tbda1_kabx2	screen4wk
screen4wk:BRD-K59864310-001-10-8:25.000000uM	BRD-K59864310	BRD-K59864310-001-10-8	25	25.000000uM	Rv3645	-0.784218	#C0C0C0	FALSE	screen4wk_screen5wk_tbda1_kabx2	screen4wk
screen4wk:BRD-K59864310-001-10-8:50.000000uM	BRD-K59864310	BRD-K59864310-001-10-8	50	50.000000uM	Rv3645	-3.1968	#C0C0C0	FALSE	screen4wk_screen5wk_tbda1_kabx2	screen4wk
screen4wk:BRD-K59864310-001-10-8:0.390625uM	BRD-K59864310	BRD-K59864310-001-10-8	0.390625	0.390625uM	Rv3719	-0.0147464	#C0C0C0	FALSE	screen4wk_screen5wk_tbda1_kabx2	screen4wk
screen4wk:BRD-K59864310-001-10-8:0.781250uM	BRD-K59864310	BRD-K59864310-001-10-8	0.78125	0.781250uM	Rv3719	-0.444779	#C0C0C0	FALSE	screen4wk_screen5wk_tbda1_kabx2	screen4wk
screen4wk:BRD-K59864310-001-10-8:1.562500uM	BRD-K59864310	BRD-K59864310-001-10-8	1.5625	1.562500uM	Rv3719	-0.0241214	#C0C0C0	FALSE	screen4wk_screen5wk_tbda1_kabx2	screen4wk
screen4wk:BRD-K59864310-001-10-8:3.125000uM	BRD-K59864310	BRD-K59864310-001-10-8	3.125	3.125000uM	Rv3719	-0.816831	#C0C0C0	FALSE	screen4wk_screen5wk_tbda1_kabx2	screen4wk
screen4wk:BRD-K59864310-001-10-8:6.250000uM	BRD-K59864310	BRD-K59864310-001-10-8	6.25	6.250000uM	Rv3719	-2.48153	#C0C0C0	FALSE	screen4wk_screen5wk_tbda1_kabx2	screen4wk
screen4wk:BRD-K59864310-001-10-8:12.500000uM	BRD-K59864310	BRD-K59864310-001-10-8	12.5	12.500000uM	Rv3719	-1.1077	#C0C0C0	FALSE	screen4wk_screen5wk_tbda1_kabx2	screen4wk
screen4wk:BRD-K59864310-001-10-8:25.000000uM	BRD-K59864310	BRD-K59864310-001-10-8	25	25.000000uM	Rv3719	-1.89934	#C0C0C0	FALSE	screen4wk_screen5wk_tbda1_kabx2	screen4wk
screen4wk:BRD-K59864310-001-10-8:50.000000uM	BRD-K59864310	BRD-K59864310-001-10-8	50	50.000000uM	Rv3719	-2.15624	#C0C0C0	FALSE	screen4wk_screen5wk_tbda1_kabx2	screen4wk
screen4wk:BRD-K59864310-001-10-8:0.390625uM	BRD-K59864310	BRD-K59864310-001-10-8	0.390625	0.390625uM	Rv3722c	0.690048	#C0C0C0	FALSE	screen4wk_screen5wk_tbda1_kabx2	screen4wk
screen4wk:BRD-K59864310-001-10-8:0.781250uM	BRD-K59864310	BRD-K59864310-001-10-8	0.78125	0.781250uM	Rv3722c	0.283812	#C0C0C0	FALSE	screen4wk_screen5wk_tbda1_kabx2	screen4wk
screen4wk:BRD-K59864310-001-10-8:1.562500uM	BRD-K59864310	BRD-K59864310-001-10-8	1.5625	1.562500uM	Rv3722c	-0.649856	#C0C0C0	FALSE	screen4wk_screen5wk_tbda1_kabx2	screen4wk
screen4wk:BRD-K59864310-001-10-8:3.125000uM	BRD-K59864310	BRD-K59864310-001-10-8	3.125	3.125000uM	Rv3722c	-1.38004	#C0C0C0	FALSE	screen4wk_screen5wk_tbda1_kabx2	screen4wk
screen4wk:BRD-K59864310-001-10-8:6.250000uM	BRD-K59864310	BRD-K59864310-001-10-8	6.25	6.250000uM	Rv3722c	-0.532458	#C0C0C0	FALSE	screen4wk_screen5wk_tbda1_kabx2	screen4wk
screen4wk:BRD-K59864310-001-10-8:12.500000uM	BRD-K59864310	BRD-K59864310-001-10-8	12.5	12.500000uM	Rv3722c	-1.87563	#C0C0C0	FALSE	screen4wk_screen5wk_tbda1_kabx2	screen4wk
screen4wk:BRD-K59864310-001-10-8:25.000000uM	BRD-K59864310	BRD-K59864310-001-10-8	25	25.000000uM	Rv3722c	-0.851748	#C0C0C0	FALSE	screen4wk_screen5wk_tbda1_kabx2	screen4wk
screen4wk:BRD-K59864310-001-10-8:50.000000uM	BRD-K59864310	BRD-K59864310-001-10-8	50	50.000000uM	Rv3722c	-2.47525	#C0C0C0	FALSE	screen4wk_screen5wk_tbda1_kabx2	screen4wk
screen4wk:BRD-K59864310-001-10-8:0.390625uM	BRD-K59864310	BRD-K59864310-001-10-8	0.390625	0.390625uM	Rv3778c	0.295568	#C0C0C0	FALSE	screen4wk_screen5wk_tbda1_kabx2	screen4wk
screen4wk:BRD-K59864310-001-10-8:0.781250uM	BRD-K59864310	BRD-K59864310-001-10-8	0.78125	0.781250uM	Rv3778c	0.735637	#C0C0C0	FALSE	screen4wk_screen5wk_tbda1_kabx2	screen4wk
screen4wk:BRD-K59864310-001-10-8:1.562500uM	BRD-K59864310	BRD-K59864310-001-10-8	1.5625	1.562500uM	Rv3778c	-0.0668788	#C0C0C0	FALSE	screen4wk_screen5wk_tbda1_kabx2	screen4wk
screen4wk:BRD-K59864310-001-10-8:3.125000uM	BRD-K59864310	BRD-K59864310-001-10-8	3.125	3.125000uM	Rv3778c	-0.0507302	#C0C0C0	FALSE	screen4wk_screen5wk_tbda1_kabx2	screen4wk
screen4wk:BRD-K59864310-001-10-8:6.250000uM	BRD-K59864310	BRD-K59864310-001-10-8	6.25	6.250000uM	Rv3778c	0.374435	#C0C0C0	FALSE	screen4wk_screen5wk_tbda1_kabx2	screen4wk
screen4wk:BRD-K59864310-001-10-8:12.500000uM	BRD-K59864310	BRD-K59864310-001-10-8	12.5	12.500000uM	Rv3778c	-0.222884	#C0C0C0	FALSE	screen4wk_screen5wk_tbda1_kabx2	screen4wk
screen4wk:BRD-K59864310-001-10-8:25.000000uM	BRD-K59864310	BRD-K59864310-001-10-8	25	25.000000uM	Rv3778c	-0.301768	#C0C0C0	FALSE	screen4wk_screen5wk_tbda1_kabx2	screen4wk
screen4wk:BRD-K59864310-001-10-8:50.000000uM	BRD-K59864310	BRD-K59864310-001-10-8	50	50.000000uM	Rv3778c	-1.96002	#C0C0C0	FALSE	screen4wk_screen5wk_tbda1_kabx2	screen4wk
screen4wk:BRD-K59864310-001-10-8:0.390625uM	BRD-K59864310	BRD-K59864310-001-10-8	0.390625	0.390625uM	Rv3909	0.712091	#C0C0C0	FALSE	screen4wk_screen5wk_tbda1_kabx2	screen4wk
screen4wk:BRD-K59864310-001-10-8:0.781250uM	BRD-K59864310	BRD-K59864310-001-10-8	0.78125	0.781250uM	Rv3909	0.234654	#C0C0C0	FALSE	screen4wk_screen5wk_tbda1_kabx2	screen4wk
screen4wk:BRD-K59864310-001-10-8:1.562500uM	BRD-K59864310	BRD-K59864310-001-10-8	1.5625	1.562500uM	Rv3909	0.0715791	#C0C0C0	FALSE	screen4wk_screen5wk_tbda1_kabx2	screen4wk
screen4wk:BRD-K59864310-001-10-8:3.125000uM	BRD-K59864310	BRD-K59864310-001-10-8	3.125	3.125000uM	Rv3909	0.604925	#C0C0C0	FALSE	screen4wk_screen5wk_tbda1_kabx2	screen4wk
screen4wk:BRD-K59864310-001-10-8:6.250000uM	BRD-K59864310	BRD-K59864310-001-10-8	6.25	6.250000uM	Rv3909	-0.170217	#C0C0C0	FALSE	screen4wk_screen5wk_tbda1_kabx2	screen4wk
screen4wk:BRD-K59864310-001-10-8:12.500000uM	BRD-K59864310	BRD-K59864310-001-10-8	12.5	12.500000uM	Rv3909	-0.0102608	#C0C0C0	FALSE	screen4wk_screen5wk_tbda1_kabx2	screen4wk
screen4wk:BRD-K59864310-001-10-8:25.000000uM	BRD-K59864310	BRD-K59864310-001-10-8	25	25.000000uM	Rv3909	-0.334514	#C0C0C0	FALSE	screen4wk_screen5wk_tbda1_kabx2	screen4wk
screen4wk:BRD-K59864310-001-10-8:50.000000uM	BRD-K59864310	BRD-K59864310-001-10-8	50	50.000000uM	Rv3909	-1.56146	#C0C0C0	FALSE	screen4wk_screen5wk_tbda1_kabx2	screen4wk
screen4wk:BRD-K59864310-001-10-8:0.390625uM	BRD-K59864310	BRD-K59864310-001-10-8	0.390625	0.390625uM	Rv3922c	-0.0450676	#C0C0C0	FALSE	screen4wk_screen5wk_tbda1_kabx2	screen4wk
screen4wk:BRD-K59864310-001-10-8:0.781250uM	BRD-K59864310	BRD-K59864310-001-10-8	0.78125	0.781250uM	Rv3922c	-0.239694	#C0C0C0	FALSE	screen4wk_screen5wk_tbda1_kabx2	screen4wk
screen4wk:BRD-K59864310-001-10-8:1.562500uM	BRD-K59864310	BRD-K59864310-001-10-8	1.5625	1.562500uM	Rv3922c	-0.659832	#C0C0C0	FALSE	screen4wk_screen5wk_tbda1_kabx2	screen4wk
screen4wk:BRD-K59864310-001-10-8:3.125000uM	BRD-K59864310	BRD-K59864310-001-10-8	3.125	3.125000uM	Rv3922c	-1.1697	#C0C0C0	FALSE	screen4wk_screen5wk_tbda1_kabx2	screen4wk
screen4wk:BRD-K59864310-001-10-8:6.250000uM	BRD-K59864310	BRD-K59864310-001-10-8	6.25	6.250000uM	Rv3922c	-0.637228	#C0C0C0	FALSE	screen4wk_screen5wk_tbda1_kabx2	screen4wk
screen4wk:BRD-K59864310-001-10-8:12.500000uM	BRD-K59864310	BRD-K59864310-001-10-8	12.5	12.500000uM	Rv3922c	-1.27327	#C0C0C0	FALSE	screen4wk_screen5wk_tbda1_kabx2	screen4wk
screen4wk:BRD-K59864310-001-10-8:25.000000uM	BRD-K59864310	BRD-K59864310-001-10-8	25	25.000000uM	Rv3922c	-0.796212	#C0C0C0	FALSE	screen4wk_screen5wk_tbda1_kabx2	screen4wk
screen4wk:BRD-K59864310-001-10-8:50.000000uM	BRD-K59864310	BRD-K59864310-001-10-8	50	50.000000uM	Rv3922c	-3.75334	#C0C0C0	FALSE	screen4wk_screen5wk_tbda1_kabx2	screen4wk
screen4wk:BRD-K59864310-001-10-8:0.390625uM	BRD-K59864310	BRD-K59864310-001-10-8	0.390625	0.390625uM	TB18.5	1.21663	#C0C0C0	FALSE	screen4wk_screen5wk_tbda1_kabx2	screen4wk
screen4wk:BRD-K59864310-001-10-8:0.781250uM	BRD-K59864310	BRD-K59864310-001-10-8	0.78125	0.781250uM	TB18.5	-0.14701	#C0C0C0	FALSE	screen4wk_screen5wk_tbda1_kabx2	screen4wk
screen4wk:BRD-K59864310-001-10-8:1.562500uM	BRD-K59864310	BRD-K59864310-001-10-8	1.5625	1.562500uM	TB18.5	-0.249492	#C0C0C0	FALSE	screen4wk_screen5wk_tbda1_kabx2	screen4wk
screen4wk:BRD-K59864310-001-10-8:3.125000uM	BRD-K59864310	BRD-K59864310-001-10-8	3.125	3.125000uM	TB18.5	-0.371331	#C0C0C0	FALSE	screen4wk_screen5wk_tbda1_kabx2	screen4wk
screen4wk:BRD-K59864310-001-10-8:6.250000uM	BRD-K59864310	BRD-K59864310-001-10-8	6.25	6.250000uM	TB18.5	-0.78481	#C0C0C0	FALSE	screen4wk_screen5wk_tbda1_kabx2	screen4wk
screen4wk:BRD-K59864310-001-10-8:12.500000uM	BRD-K59864310	BRD-K59864310-001-10-8	12.5	12.500000uM	TB18.5	-0.960602	#C0C0C0	FALSE	screen4wk_screen5wk_tbda1_kabx2	screen4wk
screen4wk:BRD-K59864310-001-10-8:25.000000uM	BRD-K59864310	BRD-K59864310-001-10-8	25	25.000000uM	TB18.5	-0.471081	#C0C0C0	FALSE	screen4wk_screen5wk_tbda1_kabx2	screen4wk
screen4wk:BRD-K59864310-001-10-8:50.000000uM	BRD-K59864310	BRD-K59864310-001-10-8	50	50.000000uM	TB18.5	-2.06459	#C0C0C0	FALSE	screen4wk_screen5wk_tbda1_kabx2	screen4wk
screen4wk:BRD-K59864310-001-10-8:0.390625uM	BRD-K59864310	BRD-K59864310-001-10-8	0.390625	0.390625uM	TB39.8	0.565468	#C0C0C0	FALSE	screen4wk_screen5wk_tbda1_kabx2	screen4wk
screen4wk:BRD-K59864310-001-10-8:0.781250uM	BRD-K59864310	BRD-K59864310-001-10-8	0.78125	0.781250uM	TB39.8	0.63757	#C0C0C0	FALSE	screen4wk_screen5wk_tbda1_kabx2	screen4wk
screen4wk:BRD-K59864310-001-10-8:1.562500uM	BRD-K59864310	BRD-K59864310-001-10-8	1.5625	1.562500uM	TB39.8	0.660367	#C0C0C0	FALSE	screen4wk_screen5wk_tbda1_kabx2	screen4wk
screen4wk:BRD-K59864310-001-10-8:3.125000uM	BRD-K59864310	BRD-K59864310-001-10-8	3.125	3.125000uM	TB39.8	0.0145956	#C0C0C0	FALSE	screen4wk_screen5wk_tbda1_kabx2	screen4wk
screen4wk:BRD-K59864310-001-10-8:6.250000uM	BRD-K59864310	BRD-K59864310-001-10-8	6.25	6.250000uM	TB39.8	0.574134	#C0C0C0	FALSE	screen4wk_screen5wk_tbda1_kabx2	screen4wk
screen4wk:BRD-K59864310-001-10-8:12.500000uM	BRD-K59864310	BRD-K59864310-001-10-8	12.5	12.500000uM	TB39.8	0.572217	#C0C0C0	FALSE	screen4wk_screen5wk_tbda1_kabx2	screen4wk
screen4wk:BRD-K59864310-001-10-8:25.000000uM	BRD-K59864310	BRD-K59864310-001-10-8	25	25.000000uM	TB39.8	0.76604	#C0C0C0	FALSE	screen4wk_screen5wk_tbda1_kabx2	screen4wk
screen4wk:BRD-K59864310-001-10-8:50.000000uM	BRD-K59864310	BRD-K59864310-001-10-8	50	50.000000uM	TB39.8	-0.655864	#C0C0C0	FALSE	screen4wk_screen5wk_tbda1_kabx2	screen4wk
screen4wk:BRD-K59864310-001-10-8:0.390625uM	BRD-K59864310	BRD-K59864310-001-10-8	0.390625	0.390625uM	accA2	0.776412	#C0C0C0	FALSE	screen4wk_screen5wk_tbda1_kabx2	screen4wk
screen4wk:BRD-K59864310-001-10-8:0.781250uM	BRD-K59864310	BRD-K59864310-001-10-8	0.78125	0.781250uM	accA2	-0.713863	#C0C0C0	FALSE	screen4wk_screen5wk_tbda1_kabx2	screen4wk
screen4wk:BRD-K59864310-001-10-8:1.562500uM	BRD-K59864310	BRD-K59864310-001-10-8	1.5625	1.562500uM	accA2	-0.459351	#C0C0C0	FALSE	screen4wk_screen5wk_tbda1_kabx2	screen4wk
screen4wk:BRD-K59864310-001-10-8:3.125000uM	BRD-K59864310	BRD-K59864310-001-10-8	3.125	3.125000uM	accA2	-0.842955	#C0C0C0	FALSE	screen4wk_screen5wk_tbda1_kabx2	screen4wk
screen4wk:BRD-K59864310-001-10-8:6.250000uM	BRD-K59864310	BRD-K59864310-001-10-8	6.25	6.250000uM	accA2	-0.545737	#C0C0C0	FALSE	screen4wk_screen5wk_tbda1_kabx2	screen4wk
screen4wk:BRD-K59864310-001-10-8:12.500000uM	BRD-K59864310	BRD-K59864310-001-10-8	12.5	12.500000uM	accA2	-1.08158	#C0C0C0	FALSE	screen4wk_screen5wk_tbda1_kabx2	screen4wk
screen4wk:BRD-K59864310-001-10-8:25.000000uM	BRD-K59864310	BRD-K59864310-001-10-8	25	25.000000uM	accA2	-1.18219	#C0C0C0	FALSE	screen4wk_screen5wk_tbda1_kabx2	screen4wk
screen4wk:BRD-K59864310-001-10-8:50.000000uM	BRD-K59864310	BRD-K59864310-001-10-8	50	50.000000uM	accA2	-2.78682	#C0C0C0	FALSE	screen4wk_screen5wk_tbda1_kabx2	screen4wk
screen4wk:BRD-K59864310-001-10-8:0.390625uM	BRD-K59864310	BRD-K59864310-001-10-8	0.390625	0.390625uM	accD2	-0.103751	#C0C0C0	FALSE	screen4wk_screen5wk_tbda1_kabx2	screen4wk
screen4wk:BRD-K59864310-001-10-8:0.781250uM	BRD-K59864310	BRD-K59864310-001-10-8	0.78125	0.781250uM	accD2	-0.109035	#C0C0C0	FALSE	screen4wk_screen5wk_tbda1_kabx2	screen4wk
screen4wk:BRD-K59864310-001-10-8:1.562500uM	BRD-K59864310	BRD-K59864310-001-10-8	1.5625	1.562500uM	accD2	0.0101898	#C0C0C0	FALSE	screen4wk_screen5wk_tbda1_kabx2	screen4wk
screen4wk:BRD-K59864310-001-10-8:3.125000uM	BRD-K59864310	BRD-K59864310-001-10-8	3.125	3.125000uM	accD2	-1.36014	#C0C0C0	FALSE	screen4wk_screen5wk_tbda1_kabx2	screen4wk
screen4wk:BRD-K59864310-001-10-8:6.250000uM	BRD-K59864310	BRD-K59864310-001-10-8	6.25	6.250000uM	accD2	0.291649	#C0C0C0	FALSE	screen4wk_screen5wk_tbda1_kabx2	screen4wk
screen4wk:BRD-K59864310-001-10-8:12.500000uM	BRD-K59864310	BRD-K59864310-001-10-8	12.5	12.500000uM	accD2	-0.727446	#C0C0C0	FALSE	screen4wk_screen5wk_tbda1_kabx2	screen4wk
screen4wk:BRD-K59864310-001-10-8:25.000000uM	BRD-K59864310	BRD-K59864310-001-10-8	25	25.000000uM	accD2	-1.10831	#C0C0C0	FALSE	screen4wk_screen5wk_tbda1_kabx2	screen4wk
screen4wk:BRD-K59864310-001-10-8:50.000000uM	BRD-K59864310	BRD-K59864310-001-10-8	50	50.000000uM	accD2	-2.74365	#C0C0C0	FALSE	screen4wk_screen5wk_tbda1_kabx2	screen4wk
screen4wk:BRD-K59864310-001-10-8:0.390625uM	BRD-K59864310	BRD-K59864310-001-10-8	0.390625	0.390625uM	aceE	0.513282	#C0C0C0	FALSE	screen4wk_screen5wk_tbda1_kabx2	screen4wk
screen4wk:BRD-K59864310-001-10-8:0.781250uM	BRD-K59864310	BRD-K59864310-001-10-8	0.78125	0.781250uM	aceE	-0.764183	#C0C0C0	FALSE	screen4wk_screen5wk_tbda1_kabx2	screen4wk
screen4wk:BRD-K59864310-001-10-8:1.562500uM	BRD-K59864310	BRD-K59864310-001-10-8	1.5625	1.562500uM	aceE	-1.34891	#C0C0C0	FALSE	screen4wk_screen5wk_tbda1_kabx2	screen4wk
screen4wk:BRD-K59864310-001-10-8:3.125000uM	BRD-K59864310	BRD-K59864310-001-10-8	3.125	3.125000uM	aceE	-1.35396	#C0C0C0	FALSE	screen4wk_screen5wk_tbda1_kabx2	screen4wk
screen4wk:BRD-K59864310-001-10-8:6.250000uM	BRD-K59864310	BRD-K59864310-001-10-8	6.25	6.250000uM	aceE	-1.3946	#C0C0C0	FALSE	screen4wk_screen5wk_tbda1_kabx2	screen4wk
screen4wk:BRD-K59864310-001-10-8:12.500000uM	BRD-K59864310	BRD-K59864310-001-10-8	12.5	12.500000uM	aceE	-1.7562	#C0C0C0	FALSE	screen4wk_screen5wk_tbda1_kabx2	screen4wk
screen4wk:BRD-K59864310-001-10-8:25.000000uM	BRD-K59864310	BRD-K59864310-001-10-8	25	25.000000uM	aceE	-0.30172	#C0C0C0	FALSE	screen4wk_screen5wk_tbda1_kabx2	screen4wk
screen4wk:BRD-K59864310-001-10-8:50.000000uM	BRD-K59864310	BRD-K59864310-001-10-8	50	50.000000uM	aceE	-2.43856	#C0C0C0	FALSE	screen4wk_screen5wk_tbda1_kabx2	screen4wk
screen4wk:BRD-K59864310-001-10-8:0.390625uM	BRD-K59864310	BRD-K59864310-001-10-8	0.390625	0.390625uM	acn	0.730137	#C0C0C0	FALSE	screen4wk_screen5wk_tbda1_kabx2	screen4wk
screen4wk:BRD-K59864310-001-10-8:0.781250uM	BRD-K59864310	BRD-K59864310-001-10-8	0.78125	0.781250uM	acn	1.83373	#C0C0C0	FALSE	screen4wk_screen5wk_tbda1_kabx2	screen4wk
screen4wk:BRD-K59864310-001-10-8:1.562500uM	BRD-K59864310	BRD-K59864310-001-10-8	1.5625	1.562500uM	acn	-0.518297	#C0C0C0	FALSE	screen4wk_screen5wk_tbda1_kabx2	screen4wk
screen4wk:BRD-K59864310-001-10-8:3.125000uM	BRD-K59864310	BRD-K59864310-001-10-8	3.125	3.125000uM	acn	-0.452981	#C0C0C0	FALSE	screen4wk_screen5wk_tbda1_kabx2	screen4wk
screen4wk:BRD-K59864310-001-10-8:6.250000uM	BRD-K59864310	BRD-K59864310-001-10-8	6.25	6.250000uM	acn	-0.55114	#C0C0C0	FALSE	screen4wk_screen5wk_tbda1_kabx2	screen4wk
screen4wk:BRD-K59864310-001-10-8:12.500000uM	BRD-K59864310	BRD-K59864310-001-10-8	12.5	12.500000uM	acn	-0.909564	#C0C0C0	FALSE	screen4wk_screen5wk_tbda1_kabx2	screen4wk
screen4wk:BRD-K59864310-001-10-8:25.000000uM	BRD-K59864310	BRD-K59864310-001-10-8	25	25.000000uM	acn	-0.604163	#C0C0C0	FALSE	screen4wk_screen5wk_tbda1_kabx2	screen4wk
screen4wk:BRD-K59864310-001-10-8:50.000000uM	BRD-K59864310	BRD-K59864310-001-10-8	50	50.000000uM	acn	-1.89473	#C0C0C0	FALSE	screen4wk_screen5wk_tbda1_kabx2	screen4wk
screen4wk:BRD-K59864310-001-10-8:0.390625uM	BRD-K59864310	BRD-K59864310-001-10-8	0.390625	0.390625uM	acpM	1.05948	#C0C0C0	FALSE	screen4wk_screen5wk_tbda1_kabx2	screen4wk
screen4wk:BRD-K59864310-001-10-8:0.781250uM	BRD-K59864310	BRD-K59864310-001-10-8	0.78125	0.781250uM	acpM	0.396682	#C0C0C0	FALSE	screen4wk_screen5wk_tbda1_kabx2	screen4wk
screen4wk:BRD-K59864310-001-10-8:1.562500uM	BRD-K59864310	BRD-K59864310-001-10-8	1.5625	1.562500uM	acpM	-0.297458	#C0C0C0	FALSE	screen4wk_screen5wk_tbda1_kabx2	screen4wk
screen4wk:BRD-K59864310-001-10-8:3.125000uM	BRD-K59864310	BRD-K59864310-001-10-8	3.125	3.125000uM	acpM	0.105124	#C0C0C0	FALSE	screen4wk_screen5wk_tbda1_kabx2	screen4wk
screen4wk:BRD-K59864310-001-10-8:6.250000uM	BRD-K59864310	BRD-K59864310-001-10-8	6.25	6.250000uM	acpM	-0.542807	#C0C0C0	FALSE	screen4wk_screen5wk_tbda1_kabx2	screen4wk
screen4wk:BRD-K59864310-001-10-8:12.500000uM	BRD-K59864310	BRD-K59864310-001-10-8	12.5	12.500000uM	acpM	-0.567511	#C0C0C0	FALSE	screen4wk_screen5wk_tbda1_kabx2	screen4wk
screen4wk:BRD-K59864310-001-10-8:25.000000uM	BRD-K59864310	BRD-K59864310-001-10-8	25	25.000000uM	acpM	-0.774008	#C0C0C0	FALSE	screen4wk_screen5wk_tbda1_kabx2	screen4wk
screen4wk:BRD-K59864310-001-10-8:50.000000uM	BRD-K59864310	BRD-K59864310-001-10-8	50	50.000000uM	acpM	-2.4448	#C0C0C0	FALSE	screen4wk_screen5wk_tbda1_kabx2	screen4wk
screen4wk:BRD-K59864310-001-10-8:0.390625uM	BRD-K59864310	BRD-K59864310-001-10-8	0.390625	0.390625uM	adk	0.15338	#C0C0C0	FALSE	screen4wk_screen5wk_tbda1_kabx2	screen4wk
screen4wk:BRD-K59864310-001-10-8:0.781250uM	BRD-K59864310	BRD-K59864310-001-10-8	0.78125	0.781250uM	adk	-0.366952	#C0C0C0	FALSE	screen4wk_screen5wk_tbda1_kabx2	screen4wk
screen4wk:BRD-K59864310-001-10-8:1.562500uM	BRD-K59864310	BRD-K59864310-001-10-8	1.5625	1.562500uM	adk	-0.698572	#C0C0C0	FALSE	screen4wk_screen5wk_tbda1_kabx2	screen4wk
screen4wk:BRD-K59864310-001-10-8:3.125000uM	BRD-K59864310	BRD-K59864310-001-10-8	3.125	3.125000uM	adk	-1.62266	#C0C0C0	FALSE	screen4wk_screen5wk_tbda1_kabx2	screen4wk
screen4wk:BRD-K59864310-001-10-8:6.250000uM	BRD-K59864310	BRD-K59864310-001-10-8	6.25	6.250000uM	adk	-1.13191	#C0C0C0	FALSE	screen4wk_screen5wk_tbda1_kabx2	screen4wk
screen4wk:BRD-K59864310-001-10-8:12.500000uM	BRD-K59864310	BRD-K59864310-001-10-8	12.5	12.500000uM	adk	-1.12277	#C0C0C0	FALSE	screen4wk_screen5wk_tbda1_kabx2	screen4wk
screen4wk:BRD-K59864310-001-10-8:25.000000uM	BRD-K59864310	BRD-K59864310-001-10-8	25	25.000000uM	adk	-0.0563	#C0C0C0	FALSE	screen4wk_screen5wk_tbda1_kabx2	screen4wk
screen4wk:BRD-K59864310-001-10-8:50.000000uM	BRD-K59864310	BRD-K59864310-001-10-8	50	50.000000uM	adk	-3.10889	#C0C0C0	FALSE	screen4wk_screen5wk_tbda1_kabx2	screen4wk
screen4wk:BRD-K59864310-001-10-8:0.390625uM	BRD-K59864310	BRD-K59864310-001-10-8	0.390625	0.390625uM	adoK	0.274757	#C0C0C0	FALSE	screen4wk_screen5wk_tbda1_kabx2	screen4wk
screen4wk:BRD-K59864310-001-10-8:0.781250uM	BRD-K59864310	BRD-K59864310-001-10-8	0.78125	0.781250uM	adoK	0.109177	#C0C0C0	FALSE	screen4wk_screen5wk_tbda1_kabx2	screen4wk
screen4wk:BRD-K59864310-001-10-8:1.562500uM	BRD-K59864310	BRD-K59864310-001-10-8	1.5625	1.562500uM	adoK	-0.16643	#C0C0C0	FALSE	screen4wk_screen5wk_tbda1_kabx2	screen4wk
screen4wk:BRD-K59864310-001-10-8:3.125000uM	BRD-K59864310	BRD-K59864310-001-10-8	3.125	3.125000uM	adoK	-0.917429	#C0C0C0	FALSE	screen4wk_screen5wk_tbda1_kabx2	screen4wk
screen4wk:BRD-K59864310-001-10-8:6.250000uM	BRD-K59864310	BRD-K59864310-001-10-8	6.25	6.250000uM	adoK	-0.911258	#C0C0C0	FALSE	screen4wk_screen5wk_tbda1_kabx2	screen4wk
screen4wk:BRD-K59864310-001-10-8:12.500000uM	BRD-K59864310	BRD-K59864310-001-10-8	12.5	12.500000uM	adoK	-1.03401	#C0C0C0	FALSE	screen4wk_screen5wk_tbda1_kabx2	screen4wk
screen4wk:BRD-K59864310-001-10-8:25.000000uM	BRD-K59864310	BRD-K59864310-001-10-8	25	25.000000uM	adoK	0.103757	#C0C0C0	FALSE	screen4wk_screen5wk_tbda1_kabx2	screen4wk
screen4wk:BRD-K59864310-001-10-8:50.000000uM	BRD-K59864310	BRD-K59864310-001-10-8	50	50.000000uM	adoK	-1.78387	#C0C0C0	FALSE	screen4wk_screen5wk_tbda1_kabx2	screen4wk
screen4wk:BRD-K59864310-001-10-8:0.390625uM	BRD-K59864310	BRD-K59864310-001-10-8	0.390625	0.390625uM	aftD	1.21964	#C0C0C0	FALSE	screen4wk_screen5wk_tbda1_kabx2	screen4wk
screen4wk:BRD-K59864310-001-10-8:0.781250uM	BRD-K59864310	BRD-K59864310-001-10-8	0.78125	0.781250uM	aftD	-0.59511	#C0C0C0	FALSE	screen4wk_screen5wk_tbda1_kabx2	screen4wk
screen4wk:BRD-K59864310-001-10-8:1.562500uM	BRD-K59864310	BRD-K59864310-001-10-8	1.5625	1.562500uM	aftD	-0.497889	#C0C0C0	FALSE	screen4wk_screen5wk_tbda1_kabx2	screen4wk
screen4wk:BRD-K59864310-001-10-8:3.125000uM	BRD-K59864310	BRD-K59864310-001-10-8	3.125	3.125000uM	aftD	-0.940179	#C0C0C0	FALSE	screen4wk_screen5wk_tbda1_kabx2	screen4wk
screen4wk:BRD-K59864310-001-10-8:6.250000uM	BRD-K59864310	BRD-K59864310-001-10-8	6.25	6.250000uM	aftD	-1.87563	#C0C0C0	FALSE	screen4wk_screen5wk_tbda1_kabx2	screen4wk
screen4wk:BRD-K59864310-001-10-8:12.500000uM	BRD-K59864310	BRD-K59864310-001-10-8	12.5	12.500000uM	aftD	-1.2957	#C0C0C0	FALSE	screen4wk_screen5wk_tbda1_kabx2	screen4wk
screen4wk:BRD-K59864310-001-10-8:25.000000uM	BRD-K59864310	BRD-K59864310-001-10-8	25	25.000000uM	aftD	-1.7424	#C0C0C0	FALSE	screen4wk_screen5wk_tbda1_kabx2	screen4wk
screen4wk:BRD-K59864310-001-10-8:50.000000uM	BRD-K59864310	BRD-K59864310-001-10-8	50	50.000000uM	aftD	-2.32519	#C0C0C0	FALSE	screen4wk_screen5wk_tbda1_kabx2	screen4wk
screen4wk:BRD-K59864310-001-10-8:0.390625uM	BRD-K59864310	BRD-K59864310-001-10-8	0.390625	0.390625uM	alr	1.0817	#C0C0C0	FALSE	screen4wk_screen5wk_tbda1_kabx2	screen4wk
screen4wk:BRD-K59864310-001-10-8:0.781250uM	BRD-K59864310	BRD-K59864310-001-10-8	0.78125	0.781250uM	alr	0.374746	#C0C0C0	FALSE	screen4wk_screen5wk_tbda1_kabx2	screen4wk
screen4wk:BRD-K59864310-001-10-8:1.562500uM	BRD-K59864310	BRD-K59864310-001-10-8	1.5625	1.562500uM	alr	0.595252	#C0C0C0	FALSE	screen4wk_screen5wk_tbda1_kabx2	screen4wk
screen4wk:BRD-K59864310-001-10-8:3.125000uM	BRD-K59864310	BRD-K59864310-001-10-8	3.125	3.125000uM	alr	-0.156129	#C0C0C0	FALSE	screen4wk_screen5wk_tbda1_kabx2	screen4wk
screen4wk:BRD-K59864310-001-10-8:6.250000uM	BRD-K59864310	BRD-K59864310-001-10-8	6.25	6.250000uM	alr	-0.0375816	#C0C0C0	FALSE	screen4wk_screen5wk_tbda1_kabx2	screen4wk
screen4wk:BRD-K59864310-001-10-8:12.500000uM	BRD-K59864310	BRD-K59864310-001-10-8	12.5	12.500000uM	alr	0.571236	#C0C0C0	FALSE	screen4wk_screen5wk_tbda1_kabx2	screen4wk
screen4wk:BRD-K59864310-001-10-8:25.000000uM	BRD-K59864310	BRD-K59864310-001-10-8	25	25.000000uM	alr	0.153243	#C0C0C0	FALSE	screen4wk_screen5wk_tbda1_kabx2	screen4wk
screen4wk:BRD-K59864310-001-10-8:50.000000uM	BRD-K59864310	BRD-K59864310-001-10-8	50	50.000000uM	alr	-0.765811	#C0C0C0	FALSE	screen4wk_screen5wk_tbda1_kabx2	screen4wk
screen4wk:BRD-K59864310-001-10-8:0.390625uM	BRD-K59864310	BRD-K59864310-001-10-8	0.390625	0.390625uM	argB	1.60835	#C0C0C0	FALSE	screen4wk_screen5wk_tbda1_kabx2	screen4wk
screen4wk:BRD-K59864310-001-10-8:0.781250uM	BRD-K59864310	BRD-K59864310-001-10-8	0.78125	0.781250uM	argB	-0.397219	#C0C0C0	FALSE	screen4wk_screen5wk_tbda1_kabx2	screen4wk
screen4wk:BRD-K59864310-001-10-8:1.562500uM	BRD-K59864310	BRD-K59864310-001-10-8	1.5625	1.562500uM	argB	-1.47914	#C0C0C0	FALSE	screen4wk_screen5wk_tbda1_kabx2	screen4wk
screen4wk:BRD-K59864310-001-10-8:3.125000uM	BRD-K59864310	BRD-K59864310-001-10-8	3.125	3.125000uM	argB	-1.17851	#C0C0C0	FALSE	screen4wk_screen5wk_tbda1_kabx2	screen4wk
screen4wk:BRD-K59864310-001-10-8:6.250000uM	BRD-K59864310	BRD-K59864310-001-10-8	6.25	6.250000uM	argB	-0.741572	#C0C0C0	FALSE	screen4wk_screen5wk_tbda1_kabx2	screen4wk
screen4wk:BRD-K59864310-001-10-8:12.500000uM	BRD-K59864310	BRD-K59864310-001-10-8	12.5	12.500000uM	argB	-1.55863	#C0C0C0	FALSE	screen4wk_screen5wk_tbda1_kabx2	screen4wk
screen4wk:BRD-K59864310-001-10-8:25.000000uM	BRD-K59864310	BRD-K59864310-001-10-8	25	25.000000uM	argB	-1.25238	#C0C0C0	FALSE	screen4wk_screen5wk_tbda1_kabx2	screen4wk
screen4wk:BRD-K59864310-001-10-8:50.000000uM	BRD-K59864310	BRD-K59864310-001-10-8	50	50.000000uM	argB	-2.52444	#C0C0C0	FALSE	screen4wk_screen5wk_tbda1_kabx2	screen4wk
screen4wk:BRD-K59864310-001-10-8:0.390625uM	BRD-K59864310	BRD-K59864310-001-10-8	0.390625	0.390625uM	argD	0.0594217	#C0C0C0	FALSE	screen4wk_screen5wk_tbda1_kabx2	screen4wk
screen4wk:BRD-K59864310-001-10-8:0.781250uM	BRD-K59864310	BRD-K59864310-001-10-8	0.78125	0.781250uM	argD	-0.0507302	#C0C0C0	FALSE	screen4wk_screen5wk_tbda1_kabx2	screen4wk
screen4wk:BRD-K59864310-001-10-8:1.562500uM	BRD-K59864310	BRD-K59864310-001-10-8	1.5625	1.562500uM	argD	-0.973454	#C0C0C0	FALSE	screen4wk_screen5wk_tbda1_kabx2	screen4wk
screen4wk:BRD-K59864310-001-10-8:3.125000uM	BRD-K59864310	BRD-K59864310-001-10-8	3.125	3.125000uM	argD	-1.25978	#C0C0C0	FALSE	screen4wk_screen5wk_tbda1_kabx2	screen4wk
screen4wk:BRD-K59864310-001-10-8:6.250000uM	BRD-K59864310	BRD-K59864310-001-10-8	6.25	6.250000uM	argD	-0.833059	#C0C0C0	FALSE	screen4wk_screen5wk_tbda1_kabx2	screen4wk
screen4wk:BRD-K59864310-001-10-8:12.500000uM	BRD-K59864310	BRD-K59864310-001-10-8	12.5	12.500000uM	argD	-0.749314	#C0C0C0	FALSE	screen4wk_screen5wk_tbda1_kabx2	screen4wk
screen4wk:BRD-K59864310-001-10-8:25.000000uM	BRD-K59864310	BRD-K59864310-001-10-8	25	25.000000uM	argD	-0.621718	#C0C0C0	FALSE	screen4wk_screen5wk_tbda1_kabx2	screen4wk
screen4wk:BRD-K59864310-001-10-8:50.000000uM	BRD-K59864310	BRD-K59864310-001-10-8	50	50.000000uM	argD	-1.80354	#C0C0C0	FALSE	screen4wk_screen5wk_tbda1_kabx2	screen4wk
screen4wk:BRD-K59864310-001-10-8:0.390625uM	BRD-K59864310	BRD-K59864310-001-10-8	0.390625	0.390625uM	argF	0.249217	#C0C0C0	FALSE	screen4wk_screen5wk_tbda1_kabx2	screen4wk
screen4wk:BRD-K59864310-001-10-8:0.781250uM	BRD-K59864310	BRD-K59864310-001-10-8	0.78125	0.781250uM	argF	0.28739	#C0C0C0	FALSE	screen4wk_screen5wk_tbda1_kabx2	screen4wk
screen4wk:BRD-K59864310-001-10-8:1.562500uM	BRD-K59864310	BRD-K59864310-001-10-8	1.5625	1.562500uM	argF	-0.551389	#C0C0C0	FALSE	screen4wk_screen5wk_tbda1_kabx2	screen4wk
screen4wk:BRD-K59864310-001-10-8:3.125000uM	BRD-K59864310	BRD-K59864310-001-10-8	3.125	3.125000uM	argF	-1.05245	#C0C0C0	FALSE	screen4wk_screen5wk_tbda1_kabx2	screen4wk
screen4wk:BRD-K59864310-001-10-8:6.250000uM	BRD-K59864310	BRD-K59864310-001-10-8	6.25	6.250000uM	argF	-0.178196	#C0C0C0	FALSE	screen4wk_screen5wk_tbda1_kabx2	screen4wk
screen4wk:BRD-K59864310-001-10-8:12.500000uM	BRD-K59864310	BRD-K59864310-001-10-8	12.5	12.500000uM	argF	-0.995104	#C0C0C0	FALSE	screen4wk_screen5wk_tbda1_kabx2	screen4wk
screen4wk:BRD-K59864310-001-10-8:25.000000uM	BRD-K59864310	BRD-K59864310-001-10-8	25	25.000000uM	argF	-0.579125	#C0C0C0	FALSE	screen4wk_screen5wk_tbda1_kabx2	screen4wk
screen4wk:BRD-K59864310-001-10-8:50.000000uM	BRD-K59864310	BRD-K59864310-001-10-8	50	50.000000uM	argF	-2.5352	#C0C0C0	FALSE	screen4wk_screen5wk_tbda1_kabx2	screen4wk
screen4wk:BRD-K59864310-001-10-8:0.390625uM	BRD-K59864310	BRD-K59864310-001-10-8	0.390625	0.390625uM	argJ	0.717467	#C0C0C0	FALSE	screen4wk_screen5wk_tbda1_kabx2	screen4wk
screen4wk:BRD-K59864310-001-10-8:0.781250uM	BRD-K59864310	BRD-K59864310-001-10-8	0.78125	0.781250uM	argJ	0.0985622	#C0C0C0	FALSE	screen4wk_screen5wk_tbda1_kabx2	screen4wk
screen4wk:BRD-K59864310-001-10-8:1.562500uM	BRD-K59864310	BRD-K59864310-001-10-8	1.5625	1.562500uM	argJ	-0.0625893	#C0C0C0	FALSE	screen4wk_screen5wk_tbda1_kabx2	screen4wk
screen4wk:BRD-K59864310-001-10-8:3.125000uM	BRD-K59864310	BRD-K59864310-001-10-8	3.125	3.125000uM	argJ	-0.449517	#C0C0C0	FALSE	screen4wk_screen5wk_tbda1_kabx2	screen4wk
screen4wk:BRD-K59864310-001-10-8:6.250000uM	BRD-K59864310	BRD-K59864310-001-10-8	6.25	6.250000uM	argJ	1.08705	#C0C0C0	FALSE	screen4wk_screen5wk_tbda1_kabx2	screen4wk
screen4wk:BRD-K59864310-001-10-8:12.500000uM	BRD-K59864310	BRD-K59864310-001-10-8	12.5	12.500000uM	argJ	-0.717817	#C0C0C0	FALSE	screen4wk_screen5wk_tbda1_kabx2	screen4wk
screen4wk:BRD-K59864310-001-10-8:25.000000uM	BRD-K59864310	BRD-K59864310-001-10-8	25	25.000000uM	argJ	-0.504561	#C0C0C0	FALSE	screen4wk_screen5wk_tbda1_kabx2	screen4wk
screen4wk:BRD-K59864310-001-10-8:50.000000uM	BRD-K59864310	BRD-K59864310-001-10-8	50	50.000000uM	argJ	-2.55925	#C0C0C0	FALSE	screen4wk_screen5wk_tbda1_kabx2	screen4wk
screen4wk:BRD-K59864310-001-10-8:0.390625uM	BRD-K59864310	BRD-K59864310-001-10-8	0.390625	0.390625uM	aroE	0.31562	#C0C0C0	FALSE	screen4wk_screen5wk_tbda1_kabx2	screen4wk
screen4wk:BRD-K59864310-001-10-8:0.781250uM	BRD-K59864310	BRD-K59864310-001-10-8	0.78125	0.781250uM	aroE	-0.577244	#C0C0C0	FALSE	screen4wk_screen5wk_tbda1_kabx2	screen4wk
screen4wk:BRD-K59864310-001-10-8:1.562500uM	BRD-K59864310	BRD-K59864310-001-10-8	1.5625	1.562500uM	aroE	-1.0303	#C0C0C0	FALSE	screen4wk_screen5wk_tbda1_kabx2	screen4wk
screen4wk:BRD-K59864310-001-10-8:3.125000uM	BRD-K59864310	BRD-K59864310-001-10-8	3.125	3.125000uM	aroE	-2.72042	#C0C0C0	FALSE	screen4wk_screen5wk_tbda1_kabx2	screen4wk
screen4wk:BRD-K59864310-001-10-8:6.250000uM	BRD-K59864310	BRD-K59864310-001-10-8	6.25	6.250000uM	aroE	-1.06294	#C0C0C0	FALSE	screen4wk_screen5wk_tbda1_kabx2	screen4wk
screen4wk:BRD-K59864310-001-10-8:12.500000uM	BRD-K59864310	BRD-K59864310-001-10-8	12.5	12.500000uM	aroE	-1.60307	#C0C0C0	FALSE	screen4wk_screen5wk_tbda1_kabx2	screen4wk
screen4wk:BRD-K59864310-001-10-8:25.000000uM	BRD-K59864310	BRD-K59864310-001-10-8	25	25.000000uM	aroE	-0.919278	#C0C0C0	FALSE	screen4wk_screen5wk_tbda1_kabx2	screen4wk
screen4wk:BRD-K59864310-001-10-8:50.000000uM	BRD-K59864310	BRD-K59864310-001-10-8	50	50.000000uM	aroE	-1.96409	#C0C0C0	FALSE	screen4wk_screen5wk_tbda1_kabx2	screen4wk
screen4wk:BRD-K59864310-001-10-8:0.390625uM	BRD-K59864310	BRD-K59864310-001-10-8	0.390625	0.390625uM	aroF	0.571625	#C0C0C0	FALSE	screen4wk_screen5wk_tbda1_kabx2	screen4wk
screen4wk:BRD-K59864310-001-10-8:0.781250uM	BRD-K59864310	BRD-K59864310-001-10-8	0.78125	0.781250uM	aroF	-0.570581	#C0C0C0	FALSE	screen4wk_screen5wk_tbda1_kabx2	screen4wk
screen4wk:BRD-K59864310-001-10-8:1.562500uM	BRD-K59864310	BRD-K59864310-001-10-8	1.5625	1.562500uM	aroF	-0.431884	#C0C0C0	FALSE	screen4wk_screen5wk_tbda1_kabx2	screen4wk
screen4wk:BRD-K59864310-001-10-8:3.125000uM	BRD-K59864310	BRD-K59864310-001-10-8	3.125	3.125000uM	aroF	-1.3608	#C0C0C0	FALSE	screen4wk_screen5wk_tbda1_kabx2	screen4wk
screen4wk:BRD-K59864310-001-10-8:6.250000uM	BRD-K59864310	BRD-K59864310-001-10-8	6.25	6.250000uM	aroF	-0.704858	#C0C0C0	FALSE	screen4wk_screen5wk_tbda1_kabx2	screen4wk
screen4wk:BRD-K59864310-001-10-8:12.500000uM	BRD-K59864310	BRD-K59864310-001-10-8	12.5	12.500000uM	aroF	-1.87587	#C0C0C0	FALSE	screen4wk_screen5wk_tbda1_kabx2	screen4wk
screen4wk:BRD-K59864310-001-10-8:25.000000uM	BRD-K59864310	BRD-K59864310-001-10-8	25	25.000000uM	aroF	-0.91748	#C0C0C0	FALSE	screen4wk_screen5wk_tbda1_kabx2	screen4wk
screen4wk:BRD-K59864310-001-10-8:50.000000uM	BRD-K59864310	BRD-K59864310-001-10-8	50	50.000000uM	aroF	-2.46063	#C0C0C0	FALSE	screen4wk_screen5wk_tbda1_kabx2	screen4wk
screen4wk:BRD-K59864310-001-10-8:0.390625uM	BRD-K59864310	BRD-K59864310-001-10-8	0.390625	0.390625uM	asnB	0.769252	#C0C0C0	FALSE	screen4wk_screen5wk_tbda1_kabx2	screen4wk
screen4wk:BRD-K59864310-001-10-8:0.781250uM	BRD-K59864310	BRD-K59864310-001-10-8	0.78125	0.781250uM	asnB	1.50522	#C0C0C0	FALSE	screen4wk_screen5wk_tbda1_kabx2	screen4wk
screen4wk:BRD-K59864310-001-10-8:1.562500uM	BRD-K59864310	BRD-K59864310-001-10-8	1.5625	1.562500uM	asnB	1.72605	#C0C0C0	FALSE	screen4wk_screen5wk_tbda1_kabx2	screen4wk
screen4wk:BRD-K59864310-001-10-8:3.125000uM	BRD-K59864310	BRD-K59864310-001-10-8	3.125	3.125000uM	asnB	1.92262	#C0C0C0	FALSE	screen4wk_screen5wk_tbda1_kabx2	screen4wk
screen4wk:BRD-K59864310-001-10-8:6.250000uM	BRD-K59864310	BRD-K59864310-001-10-8	6.25	6.250000uM	asnB	1.66231	#C0C0C0	FALSE	screen4wk_screen5wk_tbda1_kabx2	screen4wk
screen4wk:BRD-K59864310-001-10-8:12.500000uM	BRD-K59864310	BRD-K59864310-001-10-8	12.5	12.500000uM	asnB	1.77611	#C0C0C0	FALSE	screen4wk_screen5wk_tbda1_kabx2	screen4wk
screen4wk:BRD-K59864310-001-10-8:25.000000uM	BRD-K59864310	BRD-K59864310-001-10-8	25	25.000000uM	asnB	2.45736	#C0C0C0	FALSE	screen4wk_screen5wk_tbda1_kabx2	screen4wk
screen4wk:BRD-K59864310-001-10-8:50.000000uM	BRD-K59864310	BRD-K59864310-001-10-8	50	50.000000uM	asnB	0.245192	#C0C0C0	FALSE	screen4wk_screen5wk_tbda1_kabx2	screen4wk
screen4wk:BRD-K59864310-001-10-8:0.390625uM	BRD-K59864310	BRD-K59864310-001-10-8	0.390625	0.390625uM	aspB	0.198724	#C0C0C0	FALSE	screen4wk_screen5wk_tbda1_kabx2	screen4wk
screen4wk:BRD-K59864310-001-10-8:0.781250uM	BRD-K59864310	BRD-K59864310-001-10-8	0.78125	0.781250uM	aspB	-0.332539	#C0C0C0	FALSE	screen4wk_screen5wk_tbda1_kabx2	screen4wk
screen4wk:BRD-K59864310-001-10-8:1.562500uM	BRD-K59864310	BRD-K59864310-001-10-8	1.5625	1.562500uM	aspB	-0.31117	#C0C0C0	FALSE	screen4wk_screen5wk_tbda1_kabx2	screen4wk
screen4wk:BRD-K59864310-001-10-8:3.125000uM	BRD-K59864310	BRD-K59864310-001-10-8	3.125	3.125000uM	aspB	-1.47148	#C0C0C0	FALSE	screen4wk_screen5wk_tbda1_kabx2	screen4wk
screen4wk:BRD-K59864310-001-10-8:6.250000uM	BRD-K59864310	BRD-K59864310-001-10-8	6.25	6.250000uM	aspB	-1.04164	#C0C0C0	FALSE	screen4wk_screen5wk_tbda1_kabx2	screen4wk
screen4wk:BRD-K59864310-001-10-8:12.500000uM	BRD-K59864310	BRD-K59864310-001-10-8	12.5	12.500000uM	aspB	-1.50317	#C0C0C0	FALSE	screen4wk_screen5wk_tbda1_kabx2	screen4wk
screen4wk:BRD-K59864310-001-10-8:25.000000uM	BRD-K59864310	BRD-K59864310-001-10-8	25	25.000000uM	aspB	-1.73041	#C0C0C0	FALSE	screen4wk_screen5wk_tbda1_kabx2	screen4wk
screen4wk:BRD-K59864310-001-10-8:50.000000uM	BRD-K59864310	BRD-K59864310-001-10-8	50	50.000000uM	aspB	-2.69655	#C0C0C0	FALSE	screen4wk_screen5wk_tbda1_kabx2	screen4wk
screen4wk:BRD-K59864310-001-10-8:0.390625uM	BRD-K59864310	BRD-K59864310-001-10-8	0.390625	0.390625uM	aspS	1.90076	#C0C0C0	FALSE	screen4wk_screen5wk_tbda1_kabx2	screen4wk
screen4wk:BRD-K59864310-001-10-8:0.781250uM	BRD-K59864310	BRD-K59864310-001-10-8	0.78125	0.781250uM	aspS	0.433862	#C0C0C0	FALSE	screen4wk_screen5wk_tbda1_kabx2	screen4wk
screen4wk:BRD-K59864310-001-10-8:1.562500uM	BRD-K59864310	BRD-K59864310-001-10-8	1.5625	1.562500uM	aspS	-0.490016	#C0C0C0	FALSE	screen4wk_screen5wk_tbda1_kabx2	screen4wk
screen4wk:BRD-K59864310-001-10-8:3.125000uM	BRD-K59864310	BRD-K59864310-001-10-8	3.125	3.125000uM	aspS	-2.11918	#C0C0C0	FALSE	screen4wk_screen5wk_tbda1_kabx2	screen4wk
screen4wk:BRD-K59864310-001-10-8:6.250000uM	BRD-K59864310	BRD-K59864310-001-10-8	6.25	6.250000uM	aspS	-0.265182	#C0C0C0	FALSE	screen4wk_screen5wk_tbda1_kabx2	screen4wk
screen4wk:BRD-K59864310-001-10-8:12.500000uM	BRD-K59864310	BRD-K59864310-001-10-8	12.5	12.500000uM	aspS	-0.391627	#C0C0C0	FALSE	screen4wk_screen5wk_tbda1_kabx2	screen4wk
screen4wk:BRD-K59864310-001-10-8:25.000000uM	BRD-K59864310	BRD-K59864310-001-10-8	25	25.000000uM	aspS	-0.0717622	#C0C0C0	FALSE	screen4wk_screen5wk_tbda1_kabx2	screen4wk
screen4wk:BRD-K59864310-001-10-8:50.000000uM	BRD-K59864310	BRD-K59864310-001-10-8	50	50.000000uM	aspS	-2.24598	#C0C0C0	FALSE	screen4wk_screen5wk_tbda1_kabx2	screen4wk
screen4wk:BRD-K59864310-001-10-8:0.390625uM	BRD-K59864310	BRD-K59864310-001-10-8	0.390625	0.390625uM	atpB	-0.0514034	#C0C0C0	FALSE	screen4wk_screen5wk_tbda1_kabx2	screen4wk
screen4wk:BRD-K59864310-001-10-8:0.781250uM	BRD-K59864310	BRD-K59864310-001-10-8	0.78125	0.781250uM	atpB	-0.202674	#C0C0C0	FALSE	screen4wk_screen5wk_tbda1_kabx2	screen4wk
screen4wk:BRD-K59864310-001-10-8:1.562500uM	BRD-K59864310	BRD-K59864310-001-10-8	1.5625	1.562500uM	atpB	-1.3874	#C0C0C0	FALSE	screen4wk_screen5wk_tbda1_kabx2	screen4wk
screen4wk:BRD-K59864310-001-10-8:3.125000uM	BRD-K59864310	BRD-K59864310-001-10-8	3.125	3.125000uM	atpB	-1.23583	#C0C0C0	FALSE	screen4wk_screen5wk_tbda1_kabx2	screen4wk
screen4wk:BRD-K59864310-001-10-8:6.250000uM	BRD-K59864310	BRD-K59864310-001-10-8	6.25	6.250000uM	atpB	-0.952672	#C0C0C0	FALSE	screen4wk_screen5wk_tbda1_kabx2	screen4wk
screen4wk:BRD-K59864310-001-10-8:12.500000uM	BRD-K59864310	BRD-K59864310-001-10-8	12.5	12.500000uM	atpB	-1.88139	#C0C0C0	FALSE	screen4wk_screen5wk_tbda1_kabx2	screen4wk
screen4wk:BRD-K59864310-001-10-8:25.000000uM	BRD-K59864310	BRD-K59864310-001-10-8	25	25.000000uM	atpB	-1.10455	#C0C0C0	FALSE	screen4wk_screen5wk_tbda1_kabx2	screen4wk
screen4wk:BRD-K59864310-001-10-8:50.000000uM	BRD-K59864310	BRD-K59864310-001-10-8	50	50.000000uM	atpB	-2.56069	#C0C0C0	FALSE	screen4wk_screen5wk_tbda1_kabx2	screen4wk
screen4wk:BRD-K59864310-001-10-8:0.390625uM	BRD-K59864310	BRD-K59864310-001-10-8	0.390625	0.390625uM	atpDC	-0.0159141	#C0C0C0	FALSE	screen4wk_screen5wk_tbda1_kabx2	screen4wk
screen4wk:BRD-K59864310-001-10-8:0.781250uM	BRD-K59864310	BRD-K59864310-001-10-8	0.78125	0.781250uM	atpDC	-0.576793	#C0C0C0	FALSE	screen4wk_screen5wk_tbda1_kabx2	screen4wk
screen4wk:BRD-K59864310-001-10-8:1.562500uM	BRD-K59864310	BRD-K59864310-001-10-8	1.5625	1.562500uM	atpDC	0.0652144	#C0C0C0	FALSE	screen4wk_screen5wk_tbda1_kabx2	screen4wk
screen4wk:BRD-K59864310-001-10-8:3.125000uM	BRD-K59864310	BRD-K59864310-001-10-8	3.125	3.125000uM	atpDC	-0.17057	#C0C0C0	FALSE	screen4wk_screen5wk_tbda1_kabx2	screen4wk
screen4wk:BRD-K59864310-001-10-8:6.250000uM	BRD-K59864310	BRD-K59864310-001-10-8	6.25	6.250000uM	atpDC	0.0665608	#C0C0C0	FALSE	screen4wk_screen5wk_tbda1_kabx2	screen4wk
screen4wk:BRD-K59864310-001-10-8:12.500000uM	BRD-K59864310	BRD-K59864310-001-10-8	12.5	12.500000uM	atpDC	0.139073	#C0C0C0	FALSE	screen4wk_screen5wk_tbda1_kabx2	screen4wk
screen4wk:BRD-K59864310-001-10-8:25.000000uM	BRD-K59864310	BRD-K59864310-001-10-8	25	25.000000uM	atpDC	0.320147	#C0C0C0	FALSE	screen4wk_screen5wk_tbda1_kabx2	screen4wk
screen4wk:BRD-K59864310-001-10-8:50.000000uM	BRD-K59864310	BRD-K59864310-001-10-8	50	50.000000uM	atpDC	-1.06892	#C0C0C0	FALSE	screen4wk_screen5wk_tbda1_kabx2	screen4wk
screen4wk:BRD-K59864310-001-10-8:0.390625uM	BRD-K59864310	BRD-K59864310-001-10-8	0.390625	0.390625uM	atpG	-0.283766	#C0C0C0	FALSE	screen4wk_screen5wk_tbda1_kabx2	screen4wk
screen4wk:BRD-K59864310-001-10-8:0.781250uM	BRD-K59864310	BRD-K59864310-001-10-8	0.78125	0.781250uM	atpG	0.207237	#C0C0C0	FALSE	screen4wk_screen5wk_tbda1_kabx2	screen4wk
screen4wk:BRD-K59864310-001-10-8:1.562500uM	BRD-K59864310	BRD-K59864310-001-10-8	1.5625	1.562500uM	atpG	-0.597824	#C0C0C0	FALSE	screen4wk_screen5wk_tbda1_kabx2	screen4wk
screen4wk:BRD-K59864310-001-10-8:3.125000uM	BRD-K59864310	BRD-K59864310-001-10-8	3.125	3.125000uM	atpG	-0.963614	#C0C0C0	FALSE	screen4wk_screen5wk_tbda1_kabx2	screen4wk
screen4wk:BRD-K59864310-001-10-8:6.250000uM	BRD-K59864310	BRD-K59864310-001-10-8	6.25	6.250000uM	atpG	-1.76092	#C0C0C0	FALSE	screen4wk_screen5wk_tbda1_kabx2	screen4wk
screen4wk:BRD-K59864310-001-10-8:12.500000uM	BRD-K59864310	BRD-K59864310-001-10-8	12.5	12.500000uM	atpG	-1.10122	#C0C0C0	FALSE	screen4wk_screen5wk_tbda1_kabx2	screen4wk
screen4wk:BRD-K59864310-001-10-8:25.000000uM	BRD-K59864310	BRD-K59864310-001-10-8	25	25.000000uM	atpG	-1.51152	#C0C0C0	FALSE	screen4wk_screen5wk_tbda1_kabx2	screen4wk
screen4wk:BRD-K59864310-001-10-8:50.000000uM	BRD-K59864310	BRD-K59864310-001-10-8	50	50.000000uM	atpG	-1.64193	#C0C0C0	FALSE	screen4wk_screen5wk_tbda1_kabx2	screen4wk
screen4wk:BRD-K59864310-001-10-8:0.390625uM	BRD-K59864310	BRD-K59864310-001-10-8	0.390625	0.390625uM	atpH	0.232006	#C0C0C0	FALSE	screen4wk_screen5wk_tbda1_kabx2	screen4wk
screen4wk:BRD-K59864310-001-10-8:0.781250uM	BRD-K59864310	BRD-K59864310-001-10-8	0.78125	0.781250uM	atpH	0.00809995	#C0C0C0	FALSE	screen4wk_screen5wk_tbda1_kabx2	screen4wk
screen4wk:BRD-K59864310-001-10-8:1.562500uM	BRD-K59864310	BRD-K59864310-001-10-8	1.5625	1.562500uM	atpH	-0.962449	#C0C0C0	FALSE	screen4wk_screen5wk_tbda1_kabx2	screen4wk
screen4wk:BRD-K59864310-001-10-8:3.125000uM	BRD-K59864310	BRD-K59864310-001-10-8	3.125	3.125000uM	atpH	-1.12277	#C0C0C0	FALSE	screen4wk_screen5wk_tbda1_kabx2	screen4wk
screen4wk:BRD-K59864310-001-10-8:6.250000uM	BRD-K59864310	BRD-K59864310-001-10-8	6.25	6.250000uM	atpH	-1.14959	#C0C0C0	FALSE	screen4wk_screen5wk_tbda1_kabx2	screen4wk
screen4wk:BRD-K59864310-001-10-8:12.500000uM	BRD-K59864310	BRD-K59864310-001-10-8	12.5	12.500000uM	atpH	-0.745001	#C0C0C0	FALSE	screen4wk_screen5wk_tbda1_kabx2	screen4wk
screen4wk:BRD-K59864310-001-10-8:25.000000uM	BRD-K59864310	BRD-K59864310-001-10-8	25	25.000000uM	atpH	-0.92837	#C0C0C0	FALSE	screen4wk_screen5wk_tbda1_kabx2	screen4wk
screen4wk:BRD-K59864310-001-10-8:50.000000uM	BRD-K59864310	BRD-K59864310-001-10-8	50	50.000000uM	atpH	-1.31561	#C0C0C0	FALSE	screen4wk_screen5wk_tbda1_kabx2	screen4wk
screen4wk:BRD-K59864310-001-10-8:0.390625uM	BRD-K59864310	BRD-K59864310-001-10-8	0.390625	0.390625uM	birA	0.0962421	#C0C0C0	FALSE	screen4wk_screen5wk_tbda1_kabx2	screen4wk
screen4wk:BRD-K59864310-001-10-8:0.781250uM	BRD-K59864310	BRD-K59864310-001-10-8	0.78125	0.781250uM	birA	-0.0541088	#C0C0C0	FALSE	screen4wk_screen5wk_tbda1_kabx2	screen4wk
screen4wk:BRD-K59864310-001-10-8:1.562500uM	BRD-K59864310	BRD-K59864310-001-10-8	1.5625	1.562500uM	birA	-1.34962	#C0C0C0	FALSE	screen4wk_screen5wk_tbda1_kabx2	screen4wk
screen4wk:BRD-K59864310-001-10-8:3.125000uM	BRD-K59864310	BRD-K59864310-001-10-8	3.125	3.125000uM	birA	-0.703264	#C0C0C0	FALSE	screen4wk_screen5wk_tbda1_kabx2	screen4wk
screen4wk:BRD-K59864310-001-10-8:6.250000uM	BRD-K59864310	BRD-K59864310-001-10-8	6.25	6.250000uM	birA	-0.733106	#C0C0C0	FALSE	screen4wk_screen5wk_tbda1_kabx2	screen4wk
screen4wk:BRD-K59864310-001-10-8:12.500000uM	BRD-K59864310	BRD-K59864310-001-10-8	12.5	12.500000uM	birA	-1.24329	#C0C0C0	FALSE	screen4wk_screen5wk_tbda1_kabx2	screen4wk
screen4wk:BRD-K59864310-001-10-8:25.000000uM	BRD-K59864310	BRD-K59864310-001-10-8	25	25.000000uM	birA	-0.861123	#C0C0C0	FALSE	screen4wk_screen5wk_tbda1_kabx2	screen4wk
screen4wk:BRD-K59864310-001-10-8:50.000000uM	BRD-K59864310	BRD-K59864310-001-10-8	50	50.000000uM	birA	-2.74987	#C0C0C0	FALSE	screen4wk_screen5wk_tbda1_kabx2	screen4wk
screen4wk:BRD-K59864310-001-10-8:0.390625uM	BRD-K59864310	BRD-K59864310-001-10-8	0.390625	0.390625uM	canB	0.222158	#C0C0C0	FALSE	screen4wk_screen5wk_tbda1_kabx2	screen4wk
screen4wk:BRD-K59864310-001-10-8:0.781250uM	BRD-K59864310	BRD-K59864310-001-10-8	0.78125	0.781250uM	canB	-0.157249	#C0C0C0	FALSE	screen4wk_screen5wk_tbda1_kabx2	screen4wk
screen4wk:BRD-K59864310-001-10-8:1.562500uM	BRD-K59864310	BRD-K59864310-001-10-8	1.5625	1.562500uM	canB	-2.04968	#C0C0C0	FALSE	screen4wk_screen5wk_tbda1_kabx2	screen4wk
screen4wk:BRD-K59864310-001-10-8:3.125000uM	BRD-K59864310	BRD-K59864310-001-10-8	3.125	3.125000uM	canB	-0.458948	#C0C0C0	FALSE	screen4wk_screen5wk_tbda1_kabx2	screen4wk
screen4wk:BRD-K59864310-001-10-8:6.250000uM	BRD-K59864310	BRD-K59864310-001-10-8	6.25	6.250000uM	canB	-0.660662	#C0C0C0	FALSE	screen4wk_screen5wk_tbda1_kabx2	screen4wk
screen4wk:BRD-K59864310-001-10-8:12.500000uM	BRD-K59864310	BRD-K59864310-001-10-8	12.5	12.500000uM	canB	-0.612293	#C0C0C0	FALSE	screen4wk_screen5wk_tbda1_kabx2	screen4wk
screen4wk:BRD-K59864310-001-10-8:25.000000uM	BRD-K59864310	BRD-K59864310-001-10-8	25	25.000000uM	canB	0.121709	#C0C0C0	FALSE	screen4wk_screen5wk_tbda1_kabx2	screen4wk
screen4wk:BRD-K59864310-001-10-8:50.000000uM	BRD-K59864310	BRD-K59864310-001-10-8	50	50.000000uM	canB	-0.902035	#C0C0C0	FALSE	screen4wk_screen5wk_tbda1_kabx2	screen4wk
screen4wk:BRD-K59864310-001-10-8:0.390625uM	BRD-K59864310	BRD-K59864310-001-10-8	0.390625	0.390625uM	ccsX	0.0651329	#C0C0C0	FALSE	screen4wk_screen5wk_tbda1_kabx2	screen4wk
screen4wk:BRD-K59864310-001-10-8:0.781250uM	BRD-K59864310	BRD-K59864310-001-10-8	0.78125	0.781250uM	ccsX	-0.358548	#C0C0C0	FALSE	screen4wk_screen5wk_tbda1_kabx2	screen4wk
screen4wk:BRD-K59864310-001-10-8:1.562500uM	BRD-K59864310	BRD-K59864310-001-10-8	1.5625	1.562500uM	ccsX	-0.455124	#C0C0C0	FALSE	screen4wk_screen5wk_tbda1_kabx2	screen4wk
screen4wk:BRD-K59864310-001-10-8:3.125000uM	BRD-K59864310	BRD-K59864310-001-10-8	3.125	3.125000uM	ccsX	-0.959123	#C0C0C0	FALSE	screen4wk_screen5wk_tbda1_kabx2	screen4wk
screen4wk:BRD-K59864310-001-10-8:6.250000uM	BRD-K59864310	BRD-K59864310-001-10-8	6.25	6.250000uM	ccsX	-0.722143	#C0C0C0	FALSE	screen4wk_screen5wk_tbda1_kabx2	screen4wk
screen4wk:BRD-K59864310-001-10-8:12.500000uM	BRD-K59864310	BRD-K59864310-001-10-8	12.5	12.500000uM	ccsX	-1.99506	#C0C0C0	FALSE	screen4wk_screen5wk_tbda1_kabx2	screen4wk
screen4wk:BRD-K59864310-001-10-8:25.000000uM	BRD-K59864310	BRD-K59864310-001-10-8	25	25.000000uM	ccsX	-1.36426	#C0C0C0	FALSE	screen4wk_screen5wk_tbda1_kabx2	screen4wk
screen4wk:BRD-K59864310-001-10-8:50.000000uM	BRD-K59864310	BRD-K59864310-001-10-8	50	50.000000uM	ccsX	-2.28561	#C0C0C0	FALSE	screen4wk_screen5wk_tbda1_kabx2	screen4wk
screen4wk:BRD-K59864310-001-10-8:0.390625uM	BRD-K59864310	BRD-K59864310-001-10-8	0.390625	0.390625uM	clpX	0.993589	#C0C0C0	FALSE	screen4wk_screen5wk_tbda1_kabx2	screen4wk
screen4wk:BRD-K59864310-001-10-8:0.781250uM	BRD-K59864310	BRD-K59864310-001-10-8	0.78125	0.781250uM	clpX	0.208609	#C0C0C0	FALSE	screen4wk_screen5wk_tbda1_kabx2	screen4wk
screen4wk:BRD-K59864310-001-10-8:1.562500uM	BRD-K59864310	BRD-K59864310-001-10-8	1.5625	1.562500uM	clpX	0.511808	#C0C0C0	FALSE	screen4wk_screen5wk_tbda1_kabx2	screen4wk
screen4wk:BRD-K59864310-001-10-8:3.125000uM	BRD-K59864310	BRD-K59864310-001-10-8	3.125	3.125000uM	clpX	-0.127336	#C0C0C0	FALSE	screen4wk_screen5wk_tbda1_kabx2	screen4wk
screen4wk:BRD-K59864310-001-10-8:6.250000uM	BRD-K59864310	BRD-K59864310-001-10-8	6.25	6.250000uM	clpX	-0.539248	#C0C0C0	FALSE	screen4wk_screen5wk_tbda1_kabx2	screen4wk
screen4wk:BRD-K59864310-001-10-8:12.500000uM	BRD-K59864310	BRD-K59864310-001-10-8	12.5	12.500000uM	clpX	0.00518122	#C0C0C0	FALSE	screen4wk_screen5wk_tbda1_kabx2	screen4wk
screen4wk:BRD-K59864310-001-10-8:25.000000uM	BRD-K59864310	BRD-K59864310-001-10-8	25	25.000000uM	clpX	-0.737068	#C0C0C0	FALSE	screen4wk_screen5wk_tbda1_kabx2	screen4wk
screen4wk:BRD-K59864310-001-10-8:50.000000uM	BRD-K59864310	BRD-K59864310-001-10-8	50	50.000000uM	clpX	-1.57756	#C0C0C0	FALSE	screen4wk_screen5wk_tbda1_kabx2	screen4wk
screen4wk:BRD-K59864310-001-10-8:0.390625uM	BRD-K59864310	BRD-K59864310-001-10-8	0.390625	0.390625uM	cmk	-0.704936	#C0C0C0	FALSE	screen4wk_screen5wk_tbda1_kabx2	screen4wk
screen4wk:BRD-K59864310-001-10-8:0.781250uM	BRD-K59864310	BRD-K59864310-001-10-8	0.78125	0.781250uM	cmk	-0.322545	#C0C0C0	FALSE	screen4wk_screen5wk_tbda1_kabx2	screen4wk
screen4wk:BRD-K59864310-001-10-8:1.562500uM	BRD-K59864310	BRD-K59864310-001-10-8	1.5625	1.562500uM	cmk	-1.25238	#C0C0C0	FALSE	screen4wk_screen5wk_tbda1_kabx2	screen4wk
screen4wk:BRD-K59864310-001-10-8:3.125000uM	BRD-K59864310	BRD-K59864310-001-10-8	3.125	3.125000uM	cmk	-0.890678	#C0C0C0	FALSE	screen4wk_screen5wk_tbda1_kabx2	screen4wk
screen4wk:BRD-K59864310-001-10-8:6.250000uM	BRD-K59864310	BRD-K59864310-001-10-8	6.25	6.250000uM	cmk	-0.776016	#C0C0C0	FALSE	screen4wk_screen5wk_tbda1_kabx2	screen4wk
screen4wk:BRD-K59864310-001-10-8:12.500000uM	BRD-K59864310	BRD-K59864310-001-10-8	12.5	12.500000uM	cmk	-1.1697	#C0C0C0	FALSE	screen4wk_screen5wk_tbda1_kabx2	screen4wk
screen4wk:BRD-K59864310-001-10-8:25.000000uM	BRD-K59864310	BRD-K59864310-001-10-8	25	25.000000uM	cmk	-0.883774	#C0C0C0	FALSE	screen4wk_screen5wk_tbda1_kabx2	screen4wk
screen4wk:BRD-K59864310-001-10-8:50.000000uM	BRD-K59864310	BRD-K59864310-001-10-8	50	50.000000uM	cmk	-2.39165	#C0C0C0	FALSE	screen4wk_screen5wk_tbda1_kabx2	screen4wk
screen4wk:BRD-K59864310-001-10-8:0.390625uM	BRD-K59864310	BRD-K59864310-001-10-8	0.390625	0.390625uM	coaE	0.705349	#C0C0C0	FALSE	screen4wk_screen5wk_tbda1_kabx2	screen4wk
screen4wk:BRD-K59864310-001-10-8:0.781250uM	BRD-K59864310	BRD-K59864310-001-10-8	0.78125	0.781250uM	coaE	0.720887	#C0C0C0	FALSE	screen4wk_screen5wk_tbda1_kabx2	screen4wk
screen4wk:BRD-K59864310-001-10-8:1.562500uM	BRD-K59864310	BRD-K59864310-001-10-8	1.5625	1.562500uM	coaE	-0.285065	#C0C0C0	FALSE	screen4wk_screen5wk_tbda1_kabx2	screen4wk
screen4wk:BRD-K59864310-001-10-8:3.125000uM	BRD-K59864310	BRD-K59864310-001-10-8	3.125	3.125000uM	coaE	-0.400787	#C0C0C0	FALSE	screen4wk_screen5wk_tbda1_kabx2	screen4wk
screen4wk:BRD-K59864310-001-10-8:6.250000uM	BRD-K59864310	BRD-K59864310-001-10-8	6.25	6.250000uM	coaE	-0.479842	#C0C0C0	FALSE	screen4wk_screen5wk_tbda1_kabx2	screen4wk
screen4wk:BRD-K59864310-001-10-8:12.500000uM	BRD-K59864310	BRD-K59864310-001-10-8	12.5	12.500000uM	coaE	-0.525639	#C0C0C0	FALSE	screen4wk_screen5wk_tbda1_kabx2	screen4wk
screen4wk:BRD-K59864310-001-10-8:25.000000uM	BRD-K59864310	BRD-K59864310-001-10-8	25	25.000000uM	coaE	-0.693137	#C0C0C0	FALSE	screen4wk_screen5wk_tbda1_kabx2	screen4wk
screen4wk:BRD-K59864310-001-10-8:50.000000uM	BRD-K59864310	BRD-K59864310-001-10-8	50	50.000000uM	coaE	-3.69237	#C0C0C0	FALSE	screen4wk_screen5wk_tbda1_kabx2	screen4wk
screen4wk:BRD-K59864310-001-10-8:0.390625uM	BRD-K59864310	BRD-K59864310-001-10-8	0.390625	0.390625uM	csd	-0.1527	#C0C0C0	FALSE	screen4wk_screen5wk_tbda1_kabx2	screen4wk
screen4wk:BRD-K59864310-001-10-8:0.781250uM	BRD-K59864310	BRD-K59864310-001-10-8	0.78125	0.781250uM	csd	-0.41452	#C0C0C0	FALSE	screen4wk_screen5wk_tbda1_kabx2	screen4wk
screen4wk:BRD-K59864310-001-10-8:1.562500uM	BRD-K59864310	BRD-K59864310-001-10-8	1.5625	1.562500uM	csd	-0.729951	#C0C0C0	FALSE	screen4wk_screen5wk_tbda1_kabx2	screen4wk
screen4wk:BRD-K59864310-001-10-8:3.125000uM	BRD-K59864310	BRD-K59864310-001-10-8	3.125	3.125000uM	csd	-0.682545	#C0C0C0	FALSE	screen4wk_screen5wk_tbda1_kabx2	screen4wk
screen4wk:BRD-K59864310-001-10-8:6.250000uM	BRD-K59864310	BRD-K59864310-001-10-8	6.25	6.250000uM	csd	-1.20105	#C0C0C0	FALSE	screen4wk_screen5wk_tbda1_kabx2	screen4wk
screen4wk:BRD-K59864310-001-10-8:12.500000uM	BRD-K59864310	BRD-K59864310-001-10-8	12.5	12.500000uM	csd	-0.924084	#C0C0C0	FALSE	screen4wk_screen5wk_tbda1_kabx2	screen4wk
screen4wk:BRD-K59864310-001-10-8:25.000000uM	BRD-K59864310	BRD-K59864310-001-10-8	25	25.000000uM	csd	-2.00616	#C0C0C0	FALSE	screen4wk_screen5wk_tbda1_kabx2	screen4wk
screen4wk:BRD-K59864310-001-10-8:50.000000uM	BRD-K59864310	BRD-K59864310-001-10-8	50	50.000000uM	csd	-3.84396	#C0C0C0	FALSE	screen4wk_screen5wk_tbda1_kabx2	screen4wk
screen4wk:BRD-K59864310-001-10-8:0.390625uM	BRD-K59864310	BRD-K59864310-001-10-8	0.390625	0.390625uM	cstA	0.767146	#C0C0C0	FALSE	screen4wk_screen5wk_tbda1_kabx2	screen4wk
screen4wk:BRD-K59864310-001-10-8:0.781250uM	BRD-K59864310	BRD-K59864310-001-10-8	0.78125	0.781250uM	cstA	0.409077	#C0C0C0	FALSE	screen4wk_screen5wk_tbda1_kabx2	screen4wk
screen4wk:BRD-K59864310-001-10-8:1.562500uM	BRD-K59864310	BRD-K59864310-001-10-8	1.5625	1.562500uM	cstA	-1.25737	#C0C0C0	FALSE	screen4wk_screen5wk_tbda1_kabx2	screen4wk
screen4wk:BRD-K59864310-001-10-8:3.125000uM	BRD-K59864310	BRD-K59864310-001-10-8	3.125	3.125000uM	cstA	-0.437706	#C0C0C0	FALSE	screen4wk_screen5wk_tbda1_kabx2	screen4wk
screen4wk:BRD-K59864310-001-10-8:6.250000uM	BRD-K59864310	BRD-K59864310-001-10-8	6.25	6.250000uM	cstA	-0.78869	#C0C0C0	FALSE	screen4wk_screen5wk_tbda1_kabx2	screen4wk
screen4wk:BRD-K59864310-001-10-8:12.500000uM	BRD-K59864310	BRD-K59864310-001-10-8	12.5	12.500000uM	cstA	-1.46042	#C0C0C0	FALSE	screen4wk_screen5wk_tbda1_kabx2	screen4wk
screen4wk:BRD-K59864310-001-10-8:25.000000uM	BRD-K59864310	BRD-K59864310-001-10-8	25	25.000000uM	cstA	-0.206778	#C0C0C0	FALSE	screen4wk_screen5wk_tbda1_kabx2	screen4wk
screen4wk:BRD-K59864310-001-10-8:50.000000uM	BRD-K59864310	BRD-K59864310-001-10-8	50	50.000000uM	cstA	-2.61131	#C0C0C0	FALSE	screen4wk_screen5wk_tbda1_kabx2	screen4wk
screen4wk:BRD-K59864310-001-10-8:0.390625uM	BRD-K59864310	BRD-K59864310-001-10-8	0.390625	0.390625uM	ctaC	-0.938264	#C0C0C0	FALSE	screen4wk_screen5wk_tbda1_kabx2	screen4wk
screen4wk:BRD-K59864310-001-10-8:0.781250uM	BRD-K59864310	BRD-K59864310-001-10-8	0.78125	0.781250uM	ctaC	-1.54323	#C0C0C0	FALSE	screen4wk_screen5wk_tbda1_kabx2	screen4wk
screen4wk:BRD-K59864310-001-10-8:1.562500uM	BRD-K59864310	BRD-K59864310-001-10-8	1.5625	1.562500uM	ctaC	-3.03339	#C0C0C0	FALSE	screen4wk_screen5wk_tbda1_kabx2	screen4wk
screen4wk:BRD-K59864310-001-10-8:3.125000uM	BRD-K59864310	BRD-K59864310-001-10-8	3.125	3.125000uM	ctaC	-2.81742	#C0C0C0	FALSE	screen4wk_screen5wk_tbda1_kabx2	screen4wk
screen4wk:BRD-K59864310-001-10-8:6.250000uM	BRD-K59864310	BRD-K59864310-001-10-8	6.25	6.250000uM	ctaC	-2.2372	#C0C0C0	FALSE	screen4wk_screen5wk_tbda1_kabx2	screen4wk
screen4wk:BRD-K59864310-001-10-8:12.500000uM	BRD-K59864310	BRD-K59864310-001-10-8	12.5	12.500000uM	ctaC	-1.05245	#C0C0C0	FALSE	screen4wk_screen5wk_tbda1_kabx2	screen4wk
screen4wk:BRD-K59864310-001-10-8:25.000000uM	BRD-K59864310	BRD-K59864310-001-10-8	25	25.000000uM	ctaC	-2.16813	#C0C0C0	FALSE	screen4wk_screen5wk_tbda1_kabx2	screen4wk
screen4wk:BRD-K59864310-001-10-8:50.000000uM	BRD-K59864310	BRD-K59864310-001-10-8	50	50.000000uM	ctaC	-3.86732	#C0C0C0	FALSE	screen4wk_screen5wk_tbda1_kabx2	screen4wk
screen4wk:BRD-K59864310-001-10-8:0.390625uM	BRD-K59864310	BRD-K59864310-001-10-8	0.390625	0.390625uM	cyp135A1	0.731236	#C0C0C0	FALSE	screen4wk_screen5wk_tbda1_kabx2	screen4wk
screen4wk:BRD-K59864310-001-10-8:0.781250uM	BRD-K59864310	BRD-K59864310-001-10-8	0.78125	0.781250uM	cyp135A1	-0.184805	#C0C0C0	FALSE	screen4wk_screen5wk_tbda1_kabx2	screen4wk
screen4wk:BRD-K59864310-001-10-8:1.562500uM	BRD-K59864310	BRD-K59864310-001-10-8	1.5625	1.562500uM	cyp135A1	-1.47077	#C0C0C0	FALSE	screen4wk_screen5wk_tbda1_kabx2	screen4wk
screen4wk:BRD-K59864310-001-10-8:3.125000uM	BRD-K59864310	BRD-K59864310-001-10-8	3.125	3.125000uM	cyp135A1	-1.5317	#C0C0C0	FALSE	screen4wk_screen5wk_tbda1_kabx2	screen4wk
screen4wk:BRD-K59864310-001-10-8:6.250000uM	BRD-K59864310	BRD-K59864310-001-10-8	6.25	6.250000uM	cyp135A1	0.56848	#C0C0C0	FALSE	screen4wk_screen5wk_tbda1_kabx2	screen4wk
screen4wk:BRD-K59864310-001-10-8:12.500000uM	BRD-K59864310	BRD-K59864310-001-10-8	12.5	12.500000uM	cyp135A1	-1.84602	#C0C0C0	FALSE	screen4wk_screen5wk_tbda1_kabx2	screen4wk
screen4wk:BRD-K59864310-001-10-8:25.000000uM	BRD-K59864310	BRD-K59864310-001-10-8	25	25.000000uM	cyp135A1	-1.83729	#C0C0C0	FALSE	screen4wk_screen5wk_tbda1_kabx2	screen4wk
screen4wk:BRD-K59864310-001-10-8:50.000000uM	BRD-K59864310	BRD-K59864310-001-10-8	50	50.000000uM	cyp135A1	-2.27157	#C0C0C0	FALSE	screen4wk_screen5wk_tbda1_kabx2	screen4wk
screen4wk:BRD-K59864310-001-10-8:0.390625uM	BRD-K59864310	BRD-K59864310-001-10-8	0.390625	0.390625uM	cysS1	0.460147	#C0C0C0	FALSE	screen4wk_screen5wk_tbda1_kabx2	screen4wk
screen4wk:BRD-K59864310-001-10-8:0.781250uM	BRD-K59864310	BRD-K59864310-001-10-8	0.78125	0.781250uM	cysS1	-0.527735	#C0C0C0	FALSE	screen4wk_screen5wk_tbda1_kabx2	screen4wk
screen4wk:BRD-K59864310-001-10-8:1.562500uM	BRD-K59864310	BRD-K59864310-001-10-8	1.5625	1.562500uM	cysS1	-0.903654	#C0C0C0	FALSE	screen4wk_screen5wk_tbda1_kabx2	screen4wk
screen4wk:BRD-K59864310-001-10-8:3.125000uM	BRD-K59864310	BRD-K59864310-001-10-8	3.125	3.125000uM	cysS1	-1.63453	#C0C0C0	FALSE	screen4wk_screen5wk_tbda1_kabx2	screen4wk
screen4wk:BRD-K59864310-001-10-8:6.250000uM	BRD-K59864310	BRD-K59864310-001-10-8	6.25	6.250000uM	cysS1	-1.35227	#C0C0C0	FALSE	screen4wk_screen5wk_tbda1_kabx2	screen4wk
screen4wk:BRD-K59864310-001-10-8:12.500000uM	BRD-K59864310	BRD-K59864310-001-10-8	12.5	12.500000uM	cysS1	-1.78685	#C0C0C0	FALSE	screen4wk_screen5wk_tbda1_kabx2	screen4wk
screen4wk:BRD-K59864310-001-10-8:25.000000uM	BRD-K59864310	BRD-K59864310-001-10-8	25	25.000000uM	cysS1	-0.217932	#C0C0C0	FALSE	screen4wk_screen5wk_tbda1_kabx2	screen4wk
screen4wk:BRD-K59864310-001-10-8:50.000000uM	BRD-K59864310	BRD-K59864310-001-10-8	50	50.000000uM	cysS1	-2.39094	#C0C0C0	FALSE	screen4wk_screen5wk_tbda1_kabx2	screen4wk
screen4wk:BRD-K59864310-001-10-8:0.390625uM	BRD-K59864310	BRD-K59864310-001-10-8	0.390625	0.390625uM	cysT	1.22253	#C0C0C0	FALSE	screen4wk_screen5wk_tbda1_kabx2	screen4wk
screen4wk:BRD-K59864310-001-10-8:0.781250uM	BRD-K59864310	BRD-K59864310-001-10-8	0.78125	0.781250uM	cysT	-0.467357	#C0C0C0	FALSE	screen4wk_screen5wk_tbda1_kabx2	screen4wk
screen4wk:BRD-K59864310-001-10-8:1.562500uM	BRD-K59864310	BRD-K59864310-001-10-8	1.5625	1.562500uM	cysT	-1.31859	#C0C0C0	FALSE	screen4wk_screen5wk_tbda1_kabx2	screen4wk
screen4wk:BRD-K59864310-001-10-8:3.125000uM	BRD-K59864310	BRD-K59864310-001-10-8	3.125	3.125000uM	cysT	-1.48399	#C0C0C0	FALSE	screen4wk_screen5wk_tbda1_kabx2	screen4wk
screen4wk:BRD-K59864310-001-10-8:6.250000uM	BRD-K59864310	BRD-K59864310-001-10-8	6.25	6.250000uM	cysT	-1.60054	#C0C0C0	FALSE	screen4wk_screen5wk_tbda1_kabx2	screen4wk
screen4wk:BRD-K59864310-001-10-8:12.500000uM	BRD-K59864310	BRD-K59864310-001-10-8	12.5	12.500000uM	cysT	-1.60965	#C0C0C0	FALSE	screen4wk_screen5wk_tbda1_kabx2	screen4wk
screen4wk:BRD-K59864310-001-10-8:25.000000uM	BRD-K59864310	BRD-K59864310-001-10-8	25	25.000000uM	cysT	-0.903985	#C0C0C0	FALSE	screen4wk_screen5wk_tbda1_kabx2	screen4wk
screen4wk:BRD-K59864310-001-10-8:50.000000uM	BRD-K59864310	BRD-K59864310-001-10-8	50	50.000000uM	cysT	-2.19566	#C0C0C0	FALSE	screen4wk_screen5wk_tbda1_kabx2	screen4wk
screen4wk:BRD-K59864310-001-10-8:0.390625uM	BRD-K59864310	BRD-K59864310-001-10-8	0.390625	0.390625uM	dapB	1.1539	#C0C0C0	FALSE	screen4wk_screen5wk_tbda1_kabx2	screen4wk
screen4wk:BRD-K59864310-001-10-8:0.781250uM	BRD-K59864310	BRD-K59864310-001-10-8	0.78125	0.781250uM	dapB	0.167064	#C0C0C0	FALSE	screen4wk_screen5wk_tbda1_kabx2	screen4wk
screen4wk:BRD-K59864310-001-10-8:1.562500uM	BRD-K59864310	BRD-K59864310-001-10-8	1.5625	1.562500uM	dapB	-0.39862	#C0C0C0	FALSE	screen4wk_screen5wk_tbda1_kabx2	screen4wk
screen4wk:BRD-K59864310-001-10-8:3.125000uM	BRD-K59864310	BRD-K59864310-001-10-8	3.125	3.125000uM	dapB	-1.53679	#C0C0C0	FALSE	screen4wk_screen5wk_tbda1_kabx2	screen4wk
screen4wk:BRD-K59864310-001-10-8:6.250000uM	BRD-K59864310	BRD-K59864310-001-10-8	6.25	6.250000uM	dapB	-0.72095	#C0C0C0	FALSE	screen4wk_screen5wk_tbda1_kabx2	screen4wk
screen4wk:BRD-K59864310-001-10-8:12.500000uM	BRD-K59864310	BRD-K59864310-001-10-8	12.5	12.500000uM	dapB	-1.51584	#C0C0C0	FALSE	screen4wk_screen5wk_tbda1_kabx2	screen4wk
screen4wk:BRD-K59864310-001-10-8:25.000000uM	BRD-K59864310	BRD-K59864310-001-10-8	25	25.000000uM	dapB	-0.839297	#C0C0C0	FALSE	screen4wk_screen5wk_tbda1_kabx2	screen4wk
screen4wk:BRD-K59864310-001-10-8:50.000000uM	BRD-K59864310	BRD-K59864310-001-10-8	50	50.000000uM	dapB	-2.83603	#C0C0C0	FALSE	screen4wk_screen5wk_tbda1_kabx2	screen4wk
screen4wk:BRD-K59864310-001-10-8:0.390625uM	BRD-K59864310	BRD-K59864310-001-10-8	0.390625	0.390625uM	dapF	0.306135	#C0C0C0	FALSE	screen4wk_screen5wk_tbda1_kabx2	screen4wk
screen4wk:BRD-K59864310-001-10-8:0.781250uM	BRD-K59864310	BRD-K59864310-001-10-8	0.78125	0.781250uM	dapF	-0.190809	#C0C0C0	FALSE	screen4wk_screen5wk_tbda1_kabx2	screen4wk
screen4wk:BRD-K59864310-001-10-8:1.562500uM	BRD-K59864310	BRD-K59864310-001-10-8	1.5625	1.562500uM	dapF	-0.611115	#C0C0C0	FALSE	screen4wk_screen5wk_tbda1_kabx2	screen4wk
screen4wk:BRD-K59864310-001-10-8:3.125000uM	BRD-K59864310	BRD-K59864310-001-10-8	3.125	3.125000uM	dapF	0.364854	#C0C0C0	FALSE	screen4wk_screen5wk_tbda1_kabx2	screen4wk
screen4wk:BRD-K59864310-001-10-8:6.250000uM	BRD-K59864310	BRD-K59864310-001-10-8	6.25	6.250000uM	dapF	0.243897	#C0C0C0	FALSE	screen4wk_screen5wk_tbda1_kabx2	screen4wk
screen4wk:BRD-K59864310-001-10-8:12.500000uM	BRD-K59864310	BRD-K59864310-001-10-8	12.5	12.500000uM	dapF	0.139351	#C0C0C0	FALSE	screen4wk_screen5wk_tbda1_kabx2	screen4wk
screen4wk:BRD-K59864310-001-10-8:25.000000uM	BRD-K59864310	BRD-K59864310-001-10-8	25	25.000000uM	dapF	2.60593	#C0C0C0	FALSE	screen4wk_screen5wk_tbda1_kabx2	screen4wk
screen4wk:BRD-K59864310-001-10-8:50.000000uM	BRD-K59864310	BRD-K59864310-001-10-8	50	50.000000uM	dapF	-0.745428	#C0C0C0	FALSE	screen4wk_screen5wk_tbda1_kabx2	screen4wk
screen4wk:BRD-K59864310-001-10-8:0.390625uM	BRD-K59864310	BRD-K59864310-001-10-8	0.390625	0.390625uM	def	0.279348	#C0C0C0	FALSE	screen4wk_screen5wk_tbda1_kabx2	screen4wk
screen4wk:BRD-K59864310-001-10-8:0.781250uM	BRD-K59864310	BRD-K59864310-001-10-8	0.78125	0.781250uM	def	-1.35355	#C0C0C0	FALSE	screen4wk_screen5wk_tbda1_kabx2	screen4wk
screen4wk:BRD-K59864310-001-10-8:1.562500uM	BRD-K59864310	BRD-K59864310-001-10-8	1.5625	1.562500uM	def	-0.682328	#C0C0C0	FALSE	screen4wk_screen5wk_tbda1_kabx2	screen4wk
screen4wk:BRD-K59864310-001-10-8:3.125000uM	BRD-K59864310	BRD-K59864310-001-10-8	3.125	3.125000uM	def	-1.36592	#C0C0C0	FALSE	screen4wk_screen5wk_tbda1_kabx2	screen4wk
screen4wk:BRD-K59864310-001-10-8:6.250000uM	BRD-K59864310	BRD-K59864310-001-10-8	6.25	6.250000uM	def	-0.554321	#C0C0C0	FALSE	screen4wk_screen5wk_tbda1_kabx2	screen4wk
screen4wk:BRD-K59864310-001-10-8:12.500000uM	BRD-K59864310	BRD-K59864310-001-10-8	12.5	12.500000uM	def	-0.827957	#C0C0C0	FALSE	screen4wk_screen5wk_tbda1_kabx2	screen4wk
screen4wk:BRD-K59864310-001-10-8:25.000000uM	BRD-K59864310	BRD-K59864310-001-10-8	25	25.000000uM	def	-0.87687	#C0C0C0	FALSE	screen4wk_screen5wk_tbda1_kabx2	screen4wk
screen4wk:BRD-K59864310-001-10-8:50.000000uM	BRD-K59864310	BRD-K59864310-001-10-8	50	50.000000uM	def	-2.76339	#C0C0C0	FALSE	screen4wk_screen5wk_tbda1_kabx2	screen4wk
screen4wk:BRD-K59864310-001-10-8:0.390625uM	BRD-K59864310	BRD-K59864310-001-10-8	0.390625	0.390625uM	desA1	0.400581	#C0C0C0	FALSE	screen4wk_screen5wk_tbda1_kabx2	screen4wk
screen4wk:BRD-K59864310-001-10-8:0.781250uM	BRD-K59864310	BRD-K59864310-001-10-8	0.78125	0.781250uM	desA1	0.418476	#C0C0C0	FALSE	screen4wk_screen5wk_tbda1_kabx2	screen4wk
screen4wk:BRD-K59864310-001-10-8:1.562500uM	BRD-K59864310	BRD-K59864310-001-10-8	1.5625	1.562500uM	desA1	-1.12812	#C0C0C0	FALSE	screen4wk_screen5wk_tbda1_kabx2	screen4wk
screen4wk:BRD-K59864310-001-10-8:3.125000uM	BRD-K59864310	BRD-K59864310-001-10-8	3.125	3.125000uM	desA1	-1.72815	#C0C0C0	FALSE	screen4wk_screen5wk_tbda1_kabx2	screen4wk
screen4wk:BRD-K59864310-001-10-8:6.250000uM	BRD-K59864310	BRD-K59864310-001-10-8	6.25	6.250000uM	desA1	-0.62695	#C0C0C0	FALSE	screen4wk_screen5wk_tbda1_kabx2	screen4wk
screen4wk:BRD-K59864310-001-10-8:12.500000uM	BRD-K59864310	BRD-K59864310-001-10-8	12.5	12.500000uM	desA1	-1.34962	#C0C0C0	FALSE	screen4wk_screen5wk_tbda1_kabx2	screen4wk
screen4wk:BRD-K59864310-001-10-8:25.000000uM	BRD-K59864310	BRD-K59864310-001-10-8	25	25.000000uM	desA1	1.07565	#C0C0C0	FALSE	screen4wk_screen5wk_tbda1_kabx2	screen4wk
screen4wk:BRD-K59864310-001-10-8:50.000000uM	BRD-K59864310	BRD-K59864310-001-10-8	50	50.000000uM	desA1	-1.65983	#C0C0C0	FALSE	screen4wk_screen5wk_tbda1_kabx2	screen4wk
screen4wk:BRD-K59864310-001-10-8:0.390625uM	BRD-K59864310	BRD-K59864310-001-10-8	0.390625	0.390625uM	desA2	0.161854	#C0C0C0	FALSE	screen4wk_screen5wk_tbda1_kabx2	screen4wk
screen4wk:BRD-K59864310-001-10-8:0.781250uM	BRD-K59864310	BRD-K59864310-001-10-8	0.78125	0.781250uM	desA2	0.200498	#C0C0C0	FALSE	screen4wk_screen5wk_tbda1_kabx2	screen4wk
screen4wk:BRD-K59864310-001-10-8:1.562500uM	BRD-K59864310	BRD-K59864310-001-10-8	1.5625	1.562500uM	desA2	-0.671706	#C0C0C0	FALSE	screen4wk_screen5wk_tbda1_kabx2	screen4wk
screen4wk:BRD-K59864310-001-10-8:3.125000uM	BRD-K59864310	BRD-K59864310-001-10-8	3.125	3.125000uM	desA2	-0.798927	#C0C0C0	FALSE	screen4wk_screen5wk_tbda1_kabx2	screen4wk
screen4wk:BRD-K59864310-001-10-8:6.250000uM	BRD-K59864310	BRD-K59864310-001-10-8	6.25	6.250000uM	desA2	-1.19304	#C0C0C0	FALSE	screen4wk_screen5wk_tbda1_kabx2	screen4wk
screen4wk:BRD-K59864310-001-10-8:12.500000uM	BRD-K59864310	BRD-K59864310-001-10-8	12.5	12.500000uM	desA2	-0.816327	#C0C0C0	FALSE	screen4wk_screen5wk_tbda1_kabx2	screen4wk
screen4wk:BRD-K59864310-001-10-8:25.000000uM	BRD-K59864310	BRD-K59864310-001-10-8	25	25.000000uM	desA2	-0.786024	#C0C0C0	FALSE	screen4wk_screen5wk_tbda1_kabx2	screen4wk
screen4wk:BRD-K59864310-001-10-8:50.000000uM	BRD-K59864310	BRD-K59864310-001-10-8	50	50.000000uM	desA2	-1.31526	#C0C0C0	FALSE	screen4wk_screen5wk_tbda1_kabx2	screen4wk
screen4wk:BRD-K59864310-001-10-8:0.390625uM	BRD-K59864310	BRD-K59864310-001-10-8	0.390625	0.390625uM	dlat	-0.0085576	#C0C0C0	FALSE	screen4wk_screen5wk_tbda1_kabx2	screen4wk
screen4wk:BRD-K59864310-001-10-8:0.781250uM	BRD-K59864310	BRD-K59864310-001-10-8	0.78125	0.781250uM	dlat	0.48267	#C0C0C0	FALSE	screen4wk_screen5wk_tbda1_kabx2	screen4wk
screen4wk:BRD-K59864310-001-10-8:1.562500uM	BRD-K59864310	BRD-K59864310-001-10-8	1.5625	1.562500uM	dlat	-0.784218	#C0C0C0	FALSE	screen4wk_screen5wk_tbda1_kabx2	screen4wk
screen4wk:BRD-K59864310-001-10-8:3.125000uM	BRD-K59864310	BRD-K59864310-001-10-8	3.125	3.125000uM	dlat	-0.553956	#C0C0C0	FALSE	screen4wk_screen5wk_tbda1_kabx2	screen4wk
screen4wk:BRD-K59864310-001-10-8:6.250000uM	BRD-K59864310	BRD-K59864310-001-10-8	6.25	6.250000uM	dlat	-0.731672	#C0C0C0	FALSE	screen4wk_screen5wk_tbda1_kabx2	screen4wk
screen4wk:BRD-K59864310-001-10-8:12.500000uM	BRD-K59864310	BRD-K59864310-001-10-8	12.5	12.500000uM	dlat	-1.08891	#C0C0C0	FALSE	screen4wk_screen5wk_tbda1_kabx2	screen4wk
screen4wk:BRD-K59864310-001-10-8:25.000000uM	BRD-K59864310	BRD-K59864310-001-10-8	25	25.000000uM	dlat	-1.64193	#C0C0C0	FALSE	screen4wk_screen5wk_tbda1_kabx2	screen4wk
screen4wk:BRD-K59864310-001-10-8:50.000000uM	BRD-K59864310	BRD-K59864310-001-10-8	50	50.000000uM	dlat	-3.47798	#C0C0C0	FALSE	screen4wk_screen5wk_tbda1_kabx2	screen4wk
screen4wk:BRD-K59864310-001-10-8:0.390625uM	BRD-K59864310	BRD-K59864310-001-10-8	0.390625	0.390625uM	dnaG	0.301518	#C0C0C0	FALSE	screen4wk_screen5wk_tbda1_kabx2	screen4wk
screen4wk:BRD-K59864310-001-10-8:0.781250uM	BRD-K59864310	BRD-K59864310-001-10-8	0.78125	0.781250uM	dnaG	0.165625	#C0C0C0	FALSE	screen4wk_screen5wk_tbda1_kabx2	screen4wk
screen4wk:BRD-K59864310-001-10-8:1.562500uM	BRD-K59864310	BRD-K59864310-001-10-8	1.5625	1.562500uM	dnaG	-0.155521	#C0C0C0	FALSE	screen4wk_screen5wk_tbda1_kabx2	screen4wk
screen4wk:BRD-K59864310-001-10-8:3.125000uM	BRD-K59864310	BRD-K59864310-001-10-8	3.125	3.125000uM	dnaG	-0.747679	#C0C0C0	FALSE	screen4wk_screen5wk_tbda1_kabx2	screen4wk
screen4wk:BRD-K59864310-001-10-8:6.250000uM	BRD-K59864310	BRD-K59864310-001-10-8	6.25	6.250000uM	dnaG	-1.18717	#C0C0C0	FALSE	screen4wk_screen5wk_tbda1_kabx2	screen4wk
screen4wk:BRD-K59864310-001-10-8:12.500000uM	BRD-K59864310	BRD-K59864310-001-10-8	12.5	12.500000uM	dnaG	0.0865966	#C0C0C0	FALSE	screen4wk_screen5wk_tbda1_kabx2	screen4wk
screen4wk:BRD-K59864310-001-10-8:25.000000uM	BRD-K59864310	BRD-K59864310-001-10-8	25	25.000000uM	dnaG	-1.31866	#C0C0C0	FALSE	screen4wk_screen5wk_tbda1_kabx2	screen4wk
screen4wk:BRD-K59864310-001-10-8:50.000000uM	BRD-K59864310	BRD-K59864310-001-10-8	50	50.000000uM	dnaG	-1.87421	#C0C0C0	FALSE	screen4wk_screen5wk_tbda1_kabx2	screen4wk
screen4wk:BRD-K59864310-001-10-8:0.390625uM	BRD-K59864310	BRD-K59864310-001-10-8	0.390625	0.390625uM	dnaK	0.221598	#C0C0C0	FALSE	screen4wk_screen5wk_tbda1_kabx2	screen4wk
screen4wk:BRD-K59864310-001-10-8:0.781250uM	BRD-K59864310	BRD-K59864310-001-10-8	0.78125	0.781250uM	dnaK	-0.376039	#C0C0C0	FALSE	screen4wk_screen5wk_tbda1_kabx2	screen4wk
screen4wk:BRD-K59864310-001-10-8:1.562500uM	BRD-K59864310	BRD-K59864310-001-10-8	1.5625	1.562500uM	dnaK	-0.818854	#C0C0C0	FALSE	screen4wk_screen5wk_tbda1_kabx2	screen4wk
screen4wk:BRD-K59864310-001-10-8:3.125000uM	BRD-K59864310	BRD-K59864310-001-10-8	3.125	3.125000uM	dnaK	-1.5057	#C0C0C0	FALSE	screen4wk_screen5wk_tbda1_kabx2	screen4wk
screen4wk:BRD-K59864310-001-10-8:6.250000uM	BRD-K59864310	BRD-K59864310-001-10-8	6.25	6.250000uM	dnaK	-0.0820465	#C0C0C0	FALSE	screen4wk_screen5wk_tbda1_kabx2	screen4wk
screen4wk:BRD-K59864310-001-10-8:12.500000uM	BRD-K59864310	BRD-K59864310-001-10-8	12.5	12.500000uM	dnaK	-1.20749	#C0C0C0	FALSE	screen4wk_screen5wk_tbda1_kabx2	screen4wk
screen4wk:BRD-K59864310-001-10-8:25.000000uM	BRD-K59864310	BRD-K59864310-001-10-8	25	25.000000uM	dnaK	-0.78669	#C0C0C0	FALSE	screen4wk_screen5wk_tbda1_kabx2	screen4wk
screen4wk:BRD-K59864310-001-10-8:50.000000uM	BRD-K59864310	BRD-K59864310-001-10-8	50	50.000000uM	dnaK	-2.01199	#C0C0C0	FALSE	screen4wk_screen5wk_tbda1_kabx2	screen4wk
screen4wk:BRD-K59864310-001-10-8:0.390625uM	BRD-K59864310	BRD-K59864310-001-10-8	0.390625	0.390625uM	dnaN	0.377935	#C0C0C0	FALSE	screen4wk_screen5wk_tbda1_kabx2	screen4wk
screen4wk:BRD-K59864310-001-10-8:0.781250uM	BRD-K59864310	BRD-K59864310-001-10-8	0.78125	0.781250uM	dnaN	-0.18256	#C0C0C0	FALSE	screen4wk_screen5wk_tbda1_kabx2	screen4wk
screen4wk:BRD-K59864310-001-10-8:1.562500uM	BRD-K59864310	BRD-K59864310-001-10-8	1.5625	1.562500uM	dnaN	-0.522052	#C0C0C0	FALSE	screen4wk_screen5wk_tbda1_kabx2	screen4wk
screen4wk:BRD-K59864310-001-10-8:3.125000uM	BRD-K59864310	BRD-K59864310-001-10-8	3.125	3.125000uM	dnaN	-1.19336	#C0C0C0	FALSE	screen4wk_screen5wk_tbda1_kabx2	screen4wk
screen4wk:BRD-K59864310-001-10-8:6.250000uM	BRD-K59864310	BRD-K59864310-001-10-8	6.25	6.250000uM	dnaN	-0.727843	#C0C0C0	FALSE	screen4wk_screen5wk_tbda1_kabx2	screen4wk
screen4wk:BRD-K59864310-001-10-8:12.500000uM	BRD-K59864310	BRD-K59864310-001-10-8	12.5	12.500000uM	dnaN	-0.823714	#C0C0C0	FALSE	screen4wk_screen5wk_tbda1_kabx2	screen4wk
screen4wk:BRD-K59864310-001-10-8:25.000000uM	BRD-K59864310	BRD-K59864310-001-10-8	25	25.000000uM	dnaN	-1.20105	#C0C0C0	FALSE	screen4wk_screen5wk_tbda1_kabx2	screen4wk
screen4wk:BRD-K59864310-001-10-8:50.000000uM	BRD-K59864310	BRD-K59864310-001-10-8	50	50.000000uM	dnaN	-2.33358	#C0C0C0	FALSE	screen4wk_screen5wk_tbda1_kabx2	screen4wk
screen4wk:BRD-K59864310-001-10-8:0.390625uM	BRD-K59864310	BRD-K59864310-001-10-8	0.390625	0.390625uM	dprE1	1.1672	#C0C0C0	FALSE	screen4wk_screen5wk_tbda1_kabx2	screen4wk
screen4wk:BRD-K59864310-001-10-8:0.781250uM	BRD-K59864310	BRD-K59864310-001-10-8	0.78125	0.781250uM	dprE1	-0.0936378	#C0C0C0	FALSE	screen4wk_screen5wk_tbda1_kabx2	screen4wk
screen4wk:BRD-K59864310-001-10-8:1.562500uM	BRD-K59864310	BRD-K59864310-001-10-8	1.5625	1.562500uM	dprE1	-0.832009	#C0C0C0	FALSE	screen4wk_screen5wk_tbda1_kabx2	screen4wk
screen4wk:BRD-K59864310-001-10-8:3.125000uM	BRD-K59864310	BRD-K59864310-001-10-8	3.125	3.125000uM	dprE1	-1.84092	#C0C0C0	FALSE	screen4wk_screen5wk_tbda1_kabx2	screen4wk
screen4wk:BRD-K59864310-001-10-8:6.250000uM	BRD-K59864310	BRD-K59864310-001-10-8	6.25	6.250000uM	dprE1	-1.137	#C0C0C0	FALSE	screen4wk_screen5wk_tbda1_kabx2	screen4wk
screen4wk:BRD-K59864310-001-10-8:12.500000uM	BRD-K59864310	BRD-K59864310-001-10-8	12.5	12.500000uM	dprE1	-1.43182	#C0C0C0	FALSE	screen4wk_screen5wk_tbda1_kabx2	screen4wk
screen4wk:BRD-K59864310-001-10-8:25.000000uM	BRD-K59864310	BRD-K59864310-001-10-8	25	25.000000uM	dprE1	-1.6618	#C0C0C0	FALSE	screen4wk_screen5wk_tbda1_kabx2	screen4wk
screen4wk:BRD-K59864310-001-10-8:50.000000uM	BRD-K59864310	BRD-K59864310-001-10-8	50	50.000000uM	dprE1	-2.46512	#C0C0C0	FALSE	screen4wk_screen5wk_tbda1_kabx2	screen4wk
screen4wk:BRD-K59864310-001-10-8:0.390625uM	BRD-K59864310	BRD-K59864310-001-10-8	0.390625	0.390625uM	dxr	-0.854615	#FF0000	TRUE	screen4wk_screen5wk_tbda1_kabx2	screen4wk
screen4wk:BRD-K59864310-001-10-8:0.781250uM	BRD-K59864310	BRD-K59864310-001-10-8	0.78125	0.781250uM	dxr	-1.36592	#FF0000	TRUE	screen4wk_screen5wk_tbda1_kabx2	screen4wk
screen4wk:BRD-K59864310-001-10-8:1.562500uM	BRD-K59864310	BRD-K59864310-001-10-8	1.5625	1.562500uM	dxr	-2.46224	#FF0000	TRUE	screen4wk_screen5wk_tbda1_kabx2	screen4wk
screen4wk:BRD-K59864310-001-10-8:3.125000uM	BRD-K59864310	BRD-K59864310-001-10-8	3.125	3.125000uM	dxr	-3.72554	#FF0000	TRUE	screen4wk_screen5wk_tbda1_kabx2	screen4wk
screen4wk:BRD-K59864310-001-10-8:6.250000uM	BRD-K59864310	BRD-K59864310-001-10-8	6.25	6.250000uM	dxr	-4.08478	#FF0000	TRUE	screen4wk_screen5wk_tbda1_kabx2	screen4wk
screen4wk:BRD-K59864310-001-10-8:12.500000uM	BRD-K59864310	BRD-K59864310-001-10-8	12.5	12.500000uM	dxr	-4.76839	#FF0000	TRUE	screen4wk_screen5wk_tbda1_kabx2	screen4wk
screen4wk:BRD-K59864310-001-10-8:25.000000uM	BRD-K59864310	BRD-K59864310-001-10-8	25	25.000000uM	dxr	-4.67489	#FF0000	TRUE	screen4wk_screen5wk_tbda1_kabx2	screen4wk
screen4wk:BRD-K59864310-001-10-8:50.000000uM	BRD-K59864310	BRD-K59864310-001-10-8	50	50.000000uM	dxr	-4.59505	#FF0000	TRUE	screen4wk_screen5wk_tbda1_kabx2	screen4wk
screen4wk:BRD-K59864310-001-10-8:0.390625uM	BRD-K59864310	BRD-K59864310-001-10-8	0.390625	0.390625uM	echA17	-0.173994	#C0C0C0	FALSE	screen4wk_screen5wk_tbda1_kabx2	screen4wk
screen4wk:BRD-K59864310-001-10-8:0.781250uM	BRD-K59864310	BRD-K59864310-001-10-8	0.78125	0.781250uM	echA17	0.223867	#C0C0C0	FALSE	screen4wk_screen5wk_tbda1_kabx2	screen4wk
screen4wk:BRD-K59864310-001-10-8:1.562500uM	BRD-K59864310	BRD-K59864310-001-10-8	1.5625	1.562500uM	echA17	-0.967956	#C0C0C0	FALSE	screen4wk_screen5wk_tbda1_kabx2	screen4wk
screen4wk:BRD-K59864310-001-10-8:3.125000uM	BRD-K59864310	BRD-K59864310-001-10-8	3.125	3.125000uM	echA17	-0.684074	#C0C0C0	FALSE	screen4wk_screen5wk_tbda1_kabx2	screen4wk
screen4wk:BRD-K59864310-001-10-8:6.250000uM	BRD-K59864310	BRD-K59864310-001-10-8	6.25	6.250000uM	echA17	-0.67451	#C0C0C0	FALSE	screen4wk_screen5wk_tbda1_kabx2	screen4wk
screen4wk:BRD-K59864310-001-10-8:12.500000uM	BRD-K59864310	BRD-K59864310-001-10-8	12.5	12.500000uM	echA17	-0.85494	#C0C0C0	FALSE	screen4wk_screen5wk_tbda1_kabx2	screen4wk
screen4wk:BRD-K59864310-001-10-8:25.000000uM	BRD-K59864310	BRD-K59864310-001-10-8	25	25.000000uM	echA17	-0.97861	#C0C0C0	FALSE	screen4wk_screen5wk_tbda1_kabx2	screen4wk
screen4wk:BRD-K59864310-001-10-8:50.000000uM	BRD-K59864310	BRD-K59864310-001-10-8	50	50.000000uM	echA17	-1.7682	#C0C0C0	FALSE	screen4wk_screen5wk_tbda1_kabx2	screen4wk
screen4wk:BRD-K59864310-001-10-8:0.390625uM	BRD-K59864310	BRD-K59864310-001-10-8	0.390625	0.390625uM	efp	0.211797	#C0C0C0	FALSE	screen4wk_screen5wk_tbda1_kabx2	screen4wk
screen4wk:BRD-K59864310-001-10-8:0.781250uM	BRD-K59864310	BRD-K59864310-001-10-8	0.78125	0.781250uM	efp	1.77915	#C0C0C0	FALSE	screen4wk_screen5wk_tbda1_kabx2	screen4wk
screen4wk:BRD-K59864310-001-10-8:1.562500uM	BRD-K59864310	BRD-K59864310-001-10-8	1.5625	1.562500uM	efp	0.18529	#C0C0C0	FALSE	screen4wk_screen5wk_tbda1_kabx2	screen4wk
screen4wk:BRD-K59864310-001-10-8:3.125000uM	BRD-K59864310	BRD-K59864310-001-10-8	3.125	3.125000uM	efp	-0.13929	#C0C0C0	FALSE	screen4wk_screen5wk_tbda1_kabx2	screen4wk
screen4wk:BRD-K59864310-001-10-8:6.250000uM	BRD-K59864310	BRD-K59864310-001-10-8	6.25	6.250000uM	efp	-0.417344	#C0C0C0	FALSE	screen4wk_screen5wk_tbda1_kabx2	screen4wk
screen4wk:BRD-K59864310-001-10-8:12.500000uM	BRD-K59864310	BRD-K59864310-001-10-8	12.5	12.500000uM	efp	-3.47948	#C0C0C0	FALSE	screen4wk_screen5wk_tbda1_kabx2	screen4wk
screen4wk:BRD-K59864310-001-10-8:25.000000uM	BRD-K59864310	BRD-K59864310-001-10-8	25	25.000000uM	efp	-4.43241	#C0C0C0	FALSE	screen4wk_screen5wk_tbda1_kabx2	screen4wk
screen4wk:BRD-K59864310-001-10-8:50.000000uM	BRD-K59864310	BRD-K59864310-001-10-8	50	50.000000uM	efp	-2.13557	#C0C0C0	FALSE	screen4wk_screen5wk_tbda1_kabx2	screen4wk
screen4wk:BRD-K59864310-001-10-8:0.390625uM	BRD-K59864310	BRD-K59864310-001-10-8	0.390625	0.390625uM	efpA	0.21798	#C0C0C0	FALSE	screen4wk_screen5wk_tbda1_kabx2	screen4wk
screen4wk:BRD-K59864310-001-10-8:0.781250uM	BRD-K59864310	BRD-K59864310-001-10-8	0.78125	0.781250uM	efpA	0.470136	#C0C0C0	FALSE	screen4wk_screen5wk_tbda1_kabx2	screen4wk
screen4wk:BRD-K59864310-001-10-8:1.562500uM	BRD-K59864310	BRD-K59864310-001-10-8	1.5625	1.562500uM	efpA	-0.834599	#C0C0C0	FALSE	screen4wk_screen5wk_tbda1_kabx2	screen4wk
screen4wk:BRD-K59864310-001-10-8:3.125000uM	BRD-K59864310	BRD-K59864310-001-10-8	3.125	3.125000uM	efpA	-0.798517	#C0C0C0	FALSE	screen4wk_screen5wk_tbda1_kabx2	screen4wk
screen4wk:BRD-K59864310-001-10-8:6.250000uM	BRD-K59864310	BRD-K59864310-001-10-8	6.25	6.250000uM	efpA	-1.92667	#C0C0C0	FALSE	screen4wk_screen5wk_tbda1_kabx2	screen4wk
screen4wk:BRD-K59864310-001-10-8:12.500000uM	BRD-K59864310	BRD-K59864310-001-10-8	12.5	12.500000uM	efpA	-0.968303	#C0C0C0	FALSE	screen4wk_screen5wk_tbda1_kabx2	screen4wk
screen4wk:BRD-K59864310-001-10-8:25.000000uM	BRD-K59864310	BRD-K59864310-001-10-8	25	25.000000uM	efpA	-2.07501	#C0C0C0	FALSE	screen4wk_screen5wk_tbda1_kabx2	screen4wk
screen4wk:BRD-K59864310-001-10-8:50.000000uM	BRD-K59864310	BRD-K59864310-001-10-8	50	50.000000uM	efpA	-3.90534	#C0C0C0	FALSE	screen4wk_screen5wk_tbda1_kabx2	screen4wk
screen4wk:BRD-K59864310-001-10-8:0.390625uM	BRD-K59864310	BRD-K59864310-001-10-8	0.390625	0.390625uM	embC	0.968303	#C0C0C0	FALSE	screen4wk_screen5wk_tbda1_kabx2	screen4wk
screen4wk:BRD-K59864310-001-10-8:0.781250uM	BRD-K59864310	BRD-K59864310-001-10-8	0.78125	0.781250uM	embC	-0.75603	#C0C0C0	FALSE	screen4wk_screen5wk_tbda1_kabx2	screen4wk
screen4wk:BRD-K59864310-001-10-8:1.562500uM	BRD-K59864310	BRD-K59864310-001-10-8	1.5625	1.562500uM	embC	-0.267089	#C0C0C0	FALSE	screen4wk_screen5wk_tbda1_kabx2	screen4wk
screen4wk:BRD-K59864310-001-10-8:3.125000uM	BRD-K59864310	BRD-K59864310-001-10-8	3.125	3.125000uM	embC	-0.115717	#C0C0C0	FALSE	screen4wk_screen5wk_tbda1_kabx2	screen4wk
screen4wk:BRD-K59864310-001-10-8:6.250000uM	BRD-K59864310	BRD-K59864310-001-10-8	6.25	6.250000uM	embC	0.12755	#C0C0C0	FALSE	screen4wk_screen5wk_tbda1_kabx2	screen4wk
screen4wk:BRD-K59864310-001-10-8:12.500000uM	BRD-K59864310	BRD-K59864310-001-10-8	12.5	12.500000uM	embC	0.439673	#C0C0C0	FALSE	screen4wk_screen5wk_tbda1_kabx2	screen4wk
screen4wk:BRD-K59864310-001-10-8:25.000000uM	BRD-K59864310	BRD-K59864310-001-10-8	25	25.000000uM	embC	0.548716	#C0C0C0	FALSE	screen4wk_screen5wk_tbda1_kabx2	screen4wk
screen4wk:BRD-K59864310-001-10-8:50.000000uM	BRD-K59864310	BRD-K59864310-001-10-8	50	50.000000uM	embC	-0.987269	#C0C0C0	FALSE	screen4wk_screen5wk_tbda1_kabx2	screen4wk
screen4wk:BRD-K59864310-001-10-8:0.390625uM	BRD-K59864310	BRD-K59864310-001-10-8	0.390625	0.390625uM	entC	-0.108912	#C0C0C0	FALSE	screen4wk_screen5wk_tbda1_kabx2	screen4wk
screen4wk:BRD-K59864310-001-10-8:0.781250uM	BRD-K59864310	BRD-K59864310-001-10-8	0.78125	0.781250uM	entC	-0.440678	#C0C0C0	FALSE	screen4wk_screen5wk_tbda1_kabx2	screen4wk
screen4wk:BRD-K59864310-001-10-8:1.562500uM	BRD-K59864310	BRD-K59864310-001-10-8	1.5625	1.562500uM	entC	-2.29161	#C0C0C0	FALSE	screen4wk_screen5wk_tbda1_kabx2	screen4wk
screen4wk:BRD-K59864310-001-10-8:3.125000uM	BRD-K59864310	BRD-K59864310-001-10-8	3.125	3.125000uM	entC	-1.90581	#C0C0C0	FALSE	screen4wk_screen5wk_tbda1_kabx2	screen4wk
screen4wk:BRD-K59864310-001-10-8:6.250000uM	BRD-K59864310	BRD-K59864310-001-10-8	6.25	6.250000uM	entC	-1.99761	#C0C0C0	FALSE	screen4wk_screen5wk_tbda1_kabx2	screen4wk
screen4wk:BRD-K59864310-001-10-8:12.500000uM	BRD-K59864310	BRD-K59864310-001-10-8	12.5	12.500000uM	entC	-2.10061	#C0C0C0	FALSE	screen4wk_screen5wk_tbda1_kabx2	screen4wk
screen4wk:BRD-K59864310-001-10-8:25.000000uM	BRD-K59864310	BRD-K59864310-001-10-8	25	25.000000uM	entC	-1.00315	#C0C0C0	FALSE	screen4wk_screen5wk_tbda1_kabx2	screen4wk
screen4wk:BRD-K59864310-001-10-8:50.000000uM	BRD-K59864310	BRD-K59864310-001-10-8	50	50.000000uM	entC	-3.40164	#C0C0C0	FALSE	screen4wk_screen5wk_tbda1_kabx2	screen4wk
screen4wk:BRD-K59864310-001-10-8:0.390625uM	BRD-K59864310	BRD-K59864310-001-10-8	0.390625	0.390625uM	esxG	-0.705794	#C0C0C0	FALSE	screen4wk_screen5wk_tbda1_kabx2	screen4wk
screen4wk:BRD-K59864310-001-10-8:0.781250uM	BRD-K59864310	BRD-K59864310-001-10-8	0.78125	0.781250uM	esxG	-0.321875	#C0C0C0	FALSE	screen4wk_screen5wk_tbda1_kabx2	screen4wk
screen4wk:BRD-K59864310-001-10-8:1.562500uM	BRD-K59864310	BRD-K59864310-001-10-8	1.5625	1.562500uM	esxG	-1.53946	#C0C0C0	FALSE	screen4wk_screen5wk_tbda1_kabx2	screen4wk
screen4wk:BRD-K59864310-001-10-8:3.125000uM	BRD-K59864310	BRD-K59864310-001-10-8	3.125	3.125000uM	esxG	-2.02041	#C0C0C0	FALSE	screen4wk_screen5wk_tbda1_kabx2	screen4wk
screen4wk:BRD-K59864310-001-10-8:6.250000uM	BRD-K59864310	BRD-K59864310-001-10-8	6.25	6.250000uM	esxG	-1.38098	#C0C0C0	FALSE	screen4wk_screen5wk_tbda1_kabx2	screen4wk
screen4wk:BRD-K59864310-001-10-8:12.500000uM	BRD-K59864310	BRD-K59864310-001-10-8	12.5	12.500000uM	esxG	-1.29228	#C0C0C0	FALSE	screen4wk_screen5wk_tbda1_kabx2	screen4wk
screen4wk:BRD-K59864310-001-10-8:25.000000uM	BRD-K59864310	BRD-K59864310-001-10-8	25	25.000000uM	esxG	-2.07856	#C0C0C0	FALSE	screen4wk_screen5wk_tbda1_kabx2	screen4wk
screen4wk:BRD-K59864310-001-10-8:50.000000uM	BRD-K59864310	BRD-K59864310-001-10-8	50	50.000000uM	esxG	-2.72499	#C0C0C0	FALSE	screen4wk_screen5wk_tbda1_kabx2	screen4wk
screen4wk:BRD-K59864310-001-10-8:0.390625uM	BRD-K59864310	BRD-K59864310-001-10-8	0.390625	0.390625uM	fabD	0.159822	#C0C0C0	FALSE	screen4wk_screen5wk_tbda1_kabx2	screen4wk
screen4wk:BRD-K59864310-001-10-8:0.781250uM	BRD-K59864310	BRD-K59864310-001-10-8	0.78125	0.781250uM	fabD	-0.295104	#C0C0C0	FALSE	screen4wk_screen5wk_tbda1_kabx2	screen4wk
screen4wk:BRD-K59864310-001-10-8:1.562500uM	BRD-K59864310	BRD-K59864310-001-10-8	1.5625	1.562500uM	fabD	-1.13359	#C0C0C0	FALSE	screen4wk_screen5wk_tbda1_kabx2	screen4wk
screen4wk:BRD-K59864310-001-10-8:3.125000uM	BRD-K59864310	BRD-K59864310-001-10-8	3.125	3.125000uM	fabD	-0.700025	#C0C0C0	FALSE	screen4wk_screen5wk_tbda1_kabx2	screen4wk
screen4wk:BRD-K59864310-001-10-8:6.250000uM	BRD-K59864310	BRD-K59864310-001-10-8	6.25	6.250000uM	fabD	-1.2592	#C0C0C0	FALSE	screen4wk_screen5wk_tbda1_kabx2	screen4wk
screen4wk:BRD-K59864310-001-10-8:12.500000uM	BRD-K59864310	BRD-K59864310-001-10-8	12.5	12.500000uM	fabD	-1.14733	#C0C0C0	FALSE	screen4wk_screen5wk_tbda1_kabx2	screen4wk
screen4wk:BRD-K59864310-001-10-8:25.000000uM	BRD-K59864310	BRD-K59864310-001-10-8	25	25.000000uM	fabD	-1.02504	#C0C0C0	FALSE	screen4wk_screen5wk_tbda1_kabx2	screen4wk
screen4wk:BRD-K59864310-001-10-8:50.000000uM	BRD-K59864310	BRD-K59864310-001-10-8	50	50.000000uM	fabD	-2.58987	#C0C0C0	FALSE	screen4wk_screen5wk_tbda1_kabx2	screen4wk
screen4wk:BRD-K59864310-001-10-8:0.390625uM	BRD-K59864310	BRD-K59864310-001-10-8	0.390625	0.390625uM	fadD30	0.700139	#C0C0C0	FALSE	screen4wk_screen5wk_tbda1_kabx2	screen4wk
screen4wk:BRD-K59864310-001-10-8:0.781250uM	BRD-K59864310	BRD-K59864310-001-10-8	0.78125	0.781250uM	fadD30	-0.739525	#C0C0C0	FALSE	screen4wk_screen5wk_tbda1_kabx2	screen4wk
screen4wk:BRD-K59864310-001-10-8:1.562500uM	BRD-K59864310	BRD-K59864310-001-10-8	1.5625	1.562500uM	fadD30	-0.81304	#C0C0C0	FALSE	screen4wk_screen5wk_tbda1_kabx2	screen4wk
screen4wk:BRD-K59864310-001-10-8:3.125000uM	BRD-K59864310	BRD-K59864310-001-10-8	3.125	3.125000uM	fadD30	-1.62161	#C0C0C0	FALSE	screen4wk_screen5wk_tbda1_kabx2	screen4wk
screen4wk:BRD-K59864310-001-10-8:6.250000uM	BRD-K59864310	BRD-K59864310-001-10-8	6.25	6.250000uM	fadD30	-0.636148	#C0C0C0	FALSE	screen4wk_screen5wk_tbda1_kabx2	screen4wk
screen4wk:BRD-K59864310-001-10-8:12.500000uM	BRD-K59864310	BRD-K59864310-001-10-8	12.5	12.500000uM	fadD30	-2.00251	#C0C0C0	FALSE	screen4wk_screen5wk_tbda1_kabx2	screen4wk
screen4wk:BRD-K59864310-001-10-8:25.000000uM	BRD-K59864310	BRD-K59864310-001-10-8	25	25.000000uM	fadD30	-0.837149	#C0C0C0	FALSE	screen4wk_screen5wk_tbda1_kabx2	screen4wk
screen4wk:BRD-K59864310-001-10-8:50.000000uM	BRD-K59864310	BRD-K59864310-001-10-8	50	50.000000uM	fadD30	-3.15535	#C0C0C0	FALSE	screen4wk_screen5wk_tbda1_kabx2	screen4wk
screen4wk:BRD-K59864310-001-10-8:0.390625uM	BRD-K59864310	BRD-K59864310-001-10-8	0.390625	0.390625uM	fadD32	-0.3348	#C0C0C0	FALSE	screen4wk_screen5wk_tbda1_kabx2	screen4wk
screen4wk:BRD-K59864310-001-10-8:0.781250uM	BRD-K59864310	BRD-K59864310-001-10-8	0.78125	0.781250uM	fadD32	-0.503034	#C0C0C0	FALSE	screen4wk_screen5wk_tbda1_kabx2	screen4wk
screen4wk:BRD-K59864310-001-10-8:1.562500uM	BRD-K59864310	BRD-K59864310-001-10-8	1.5625	1.562500uM	fadD32	-1.23583	#C0C0C0	FALSE	screen4wk_screen5wk_tbda1_kabx2	screen4wk
screen4wk:BRD-K59864310-001-10-8:3.125000uM	BRD-K59864310	BRD-K59864310-001-10-8	3.125	3.125000uM	fadD32	-1.71592	#C0C0C0	FALSE	screen4wk_screen5wk_tbda1_kabx2	screen4wk
screen4wk:BRD-K59864310-001-10-8:6.250000uM	BRD-K59864310	BRD-K59864310-001-10-8	6.25	6.250000uM	fadD32	-1.3046	#C0C0C0	FALSE	screen4wk_screen5wk_tbda1_kabx2	screen4wk
screen4wk:BRD-K59864310-001-10-8:12.500000uM	BRD-K59864310	BRD-K59864310-001-10-8	12.5	12.500000uM	fadD32	-1.74918	#C0C0C0	FALSE	screen4wk_screen5wk_tbda1_kabx2	screen4wk
screen4wk:BRD-K59864310-001-10-8:25.000000uM	BRD-K59864310	BRD-K59864310-001-10-8	25	25.000000uM	fadD32	-0.665415	#C0C0C0	FALSE	screen4wk_screen5wk_tbda1_kabx2	screen4wk
screen4wk:BRD-K59864310-001-10-8:50.000000uM	BRD-K59864310	BRD-K59864310-001-10-8	50	50.000000uM	fadD32	-2.59155	#C0C0C0	FALSE	screen4wk_screen5wk_tbda1_kabx2	screen4wk
screen4wk:BRD-K59864310-001-10-8:0.390625uM	BRD-K59864310	BRD-K59864310-001-10-8	0.390625	0.390625uM	fadD7	0.825718	#C0C0C0	FALSE	screen4wk_screen5wk_tbda1_kabx2	screen4wk
screen4wk:BRD-K59864310-001-10-8:0.781250uM	BRD-K59864310	BRD-K59864310-001-10-8	0.78125	0.781250uM	fadD7	-0.180463	#C0C0C0	FALSE	screen4wk_screen5wk_tbda1_kabx2	screen4wk
screen4wk:BRD-K59864310-001-10-8:1.562500uM	BRD-K59864310	BRD-K59864310-001-10-8	1.5625	1.562500uM	fadD7	-1.18716	#C0C0C0	FALSE	screen4wk_screen5wk_tbda1_kabx2	screen4wk
screen4wk:BRD-K59864310-001-10-8:3.125000uM	BRD-K59864310	BRD-K59864310-001-10-8	3.125	3.125000uM	fadD7	-1.42568	#C0C0C0	FALSE	screen4wk_screen5wk_tbda1_kabx2	screen4wk
screen4wk:BRD-K59864310-001-10-8:6.250000uM	BRD-K59864310	BRD-K59864310-001-10-8	6.25	6.250000uM	fadD7	-0.835233	#C0C0C0	FALSE	screen4wk_screen5wk_tbda1_kabx2	screen4wk
screen4wk:BRD-K59864310-001-10-8:12.500000uM	BRD-K59864310	BRD-K59864310-001-10-8	12.5	12.500000uM	fadD7	-1.41108	#C0C0C0	FALSE	screen4wk_screen5wk_tbda1_kabx2	screen4wk
screen4wk:BRD-K59864310-001-10-8:25.000000uM	BRD-K59864310	BRD-K59864310-001-10-8	25	25.000000uM	fadD7	-1.28723	#C0C0C0	FALSE	screen4wk_screen5wk_tbda1_kabx2	screen4wk
screen4wk:BRD-K59864310-001-10-8:50.000000uM	BRD-K59864310	BRD-K59864310-001-10-8	50	50.000000uM	fadD7	-3.00144	#C0C0C0	FALSE	screen4wk_screen5wk_tbda1_kabx2	screen4wk
screen4wk:BRD-K59864310-001-10-8:0.390625uM	BRD-K59864310	BRD-K59864310-001-10-8	0.390625	0.390625uM	fadE19	0.776066	#C0C0C0	FALSE	screen4wk_screen5wk_tbda1_kabx2	screen4wk
screen4wk:BRD-K59864310-001-10-8:0.781250uM	BRD-K59864310	BRD-K59864310-001-10-8	0.78125	0.781250uM	fadE19	-0.676834	#C0C0C0	FALSE	screen4wk_screen5wk_tbda1_kabx2	screen4wk
screen4wk:BRD-K59864310-001-10-8:1.562500uM	BRD-K59864310	BRD-K59864310-001-10-8	1.5625	1.562500uM	fadE19	-0.949451	#C0C0C0	FALSE	screen4wk_screen5wk_tbda1_kabx2	screen4wk
screen4wk:BRD-K59864310-001-10-8:3.125000uM	BRD-K59864310	BRD-K59864310-001-10-8	3.125	3.125000uM	fadE19	-1.10384	#C0C0C0	FALSE	screen4wk_screen5wk_tbda1_kabx2	screen4wk
screen4wk:BRD-K59864310-001-10-8:6.250000uM	BRD-K59864310	BRD-K59864310-001-10-8	6.25	6.250000uM	fadE19	0.661028	#C0C0C0	FALSE	screen4wk_screen5wk_tbda1_kabx2	screen4wk
screen4wk:BRD-K59864310-001-10-8:12.500000uM	BRD-K59864310	BRD-K59864310-001-10-8	12.5	12.500000uM	fadE19	-1.31561	#C0C0C0	FALSE	screen4wk_screen5wk_tbda1_kabx2	screen4wk
screen4wk:BRD-K59864310-001-10-8:25.000000uM	BRD-K59864310	BRD-K59864310-001-10-8	25	25.000000uM	fadE19	-0.93154	#C0C0C0	FALSE	screen4wk_screen5wk_tbda1_kabx2	screen4wk
screen4wk:BRD-K59864310-001-10-8:50.000000uM	BRD-K59864310	BRD-K59864310-001-10-8	50	50.000000uM	fadE19	-2.33617	#C0C0C0	FALSE	screen4wk_screen5wk_tbda1_kabx2	screen4wk
screen4wk:BRD-K59864310-001-10-8:0.390625uM	BRD-K59864310	BRD-K59864310-001-10-8	0.390625	0.390625uM	fas	0.755082	#C0C0C0	FALSE	screen4wk_screen5wk_tbda1_kabx2	screen4wk
screen4wk:BRD-K59864310-001-10-8:0.781250uM	BRD-K59864310	BRD-K59864310-001-10-8	0.78125	0.781250uM	fas	2.75535	#C0C0C0	FALSE	screen4wk_screen5wk_tbda1_kabx2	screen4wk
screen4wk:BRD-K59864310-001-10-8:1.562500uM	BRD-K59864310	BRD-K59864310-001-10-8	1.5625	1.562500uM	fas	-0.667506	#C0C0C0	FALSE	screen4wk_screen5wk_tbda1_kabx2	screen4wk
screen4wk:BRD-K59864310-001-10-8:3.125000uM	BRD-K59864310	BRD-K59864310-001-10-8	3.125	3.125000uM	fas	2.31188	#C0C0C0	FALSE	screen4wk_screen5wk_tbda1_kabx2	screen4wk
screen4wk:BRD-K59864310-001-10-8:6.250000uM	BRD-K59864310	BRD-K59864310-001-10-8	6.25	6.250000uM	fas	-0.132425	#C0C0C0	FALSE	screen4wk_screen5wk_tbda1_kabx2	screen4wk
screen4wk:BRD-K59864310-001-10-8:12.500000uM	BRD-K59864310	BRD-K59864310-001-10-8	12.5	12.500000uM	fas	-1.21349	#C0C0C0	FALSE	screen4wk_screen5wk_tbda1_kabx2	screen4wk
screen4wk:BRD-K59864310-001-10-8:25.000000uM	BRD-K59864310	BRD-K59864310-001-10-8	25	25.000000uM	fas	-0.662378	#C0C0C0	FALSE	screen4wk_screen5wk_tbda1_kabx2	screen4wk
screen4wk:BRD-K59864310-001-10-8:50.000000uM	BRD-K59864310	BRD-K59864310-001-10-8	50	50.000000uM	fas	-2.3776	#C0C0C0	FALSE	screen4wk_screen5wk_tbda1_kabx2	screen4wk
screen4wk:BRD-K59864310-001-10-8:0.390625uM	BRD-K59864310	BRD-K59864310-001-10-8	0.390625	0.390625uM	fba	-0.340357	#C0C0C0	FALSE	screen4wk_screen5wk_tbda1_kabx2	screen4wk
screen4wk:BRD-K59864310-001-10-8:0.781250uM	BRD-K59864310	BRD-K59864310-001-10-8	0.78125	0.781250uM	fba	-0.549013	#C0C0C0	FALSE	screen4wk_screen5wk_tbda1_kabx2	screen4wk
screen4wk:BRD-K59864310-001-10-8:1.562500uM	BRD-K59864310	BRD-K59864310-001-10-8	1.5625	1.562500uM	fba	-1.37316	#C0C0C0	FALSE	screen4wk_screen5wk_tbda1_kabx2	screen4wk
screen4wk:BRD-K59864310-001-10-8:3.125000uM	BRD-K59864310	BRD-K59864310-001-10-8	3.125	3.125000uM	fba	-1.04883	#C0C0C0	FALSE	screen4wk_screen5wk_tbda1_kabx2	screen4wk
screen4wk:BRD-K59864310-001-10-8:6.250000uM	BRD-K59864310	BRD-K59864310-001-10-8	6.25	6.250000uM	fba	-1.2413	#C0C0C0	FALSE	screen4wk_screen5wk_tbda1_kabx2	screen4wk
screen4wk:BRD-K59864310-001-10-8:12.500000uM	BRD-K59864310	BRD-K59864310-001-10-8	12.5	12.500000uM	fba	-1.36377	#C0C0C0	FALSE	screen4wk_screen5wk_tbda1_kabx2	screen4wk
screen4wk:BRD-K59864310-001-10-8:25.000000uM	BRD-K59864310	BRD-K59864310-001-10-8	25	25.000000uM	fba	-1.89934	#C0C0C0	FALSE	screen4wk_screen5wk_tbda1_kabx2	screen4wk
screen4wk:BRD-K59864310-001-10-8:50.000000uM	BRD-K59864310	BRD-K59864310-001-10-8	50	50.000000uM	fba	-2.5717	#C0C0C0	FALSE	screen4wk_screen5wk_tbda1_kabx2	screen4wk
screen4wk:BRD-K59864310-001-10-8:0.390625uM	BRD-K59864310	BRD-K59864310-001-10-8	0.390625	0.390625uM	fdxC	0.33766	#C0C0C0	FALSE	screen4wk_screen5wk_tbda1_kabx2	screen4wk
screen4wk:BRD-K59864310-001-10-8:0.781250uM	BRD-K59864310	BRD-K59864310-001-10-8	0.78125	0.781250uM	fdxC	0.170918	#C0C0C0	FALSE	screen4wk_screen5wk_tbda1_kabx2	screen4wk
screen4wk:BRD-K59864310-001-10-8:1.562500uM	BRD-K59864310	BRD-K59864310-001-10-8	1.5625	1.562500uM	fdxC	0.890658	#C0C0C0	FALSE	screen4wk_screen5wk_tbda1_kabx2	screen4wk
screen4wk:BRD-K59864310-001-10-8:3.125000uM	BRD-K59864310	BRD-K59864310-001-10-8	3.125	3.125000uM	fdxC	-0.399622	#C0C0C0	FALSE	screen4wk_screen5wk_tbda1_kabx2	screen4wk
screen4wk:BRD-K59864310-001-10-8:6.250000uM	BRD-K59864310	BRD-K59864310-001-10-8	6.25	6.250000uM	fdxC	0.772916	#C0C0C0	FALSE	screen4wk_screen5wk_tbda1_kabx2	screen4wk
screen4wk:BRD-K59864310-001-10-8:12.500000uM	BRD-K59864310	BRD-K59864310-001-10-8	12.5	12.500000uM	fdxC	0.0861616	#C0C0C0	FALSE	screen4wk_screen5wk_tbda1_kabx2	screen4wk
screen4wk:BRD-K59864310-001-10-8:25.000000uM	BRD-K59864310	BRD-K59864310-001-10-8	25	25.000000uM	fdxC	0.0233537	#C0C0C0	FALSE	screen4wk_screen5wk_tbda1_kabx2	screen4wk
screen4wk:BRD-K59864310-001-10-8:50.000000uM	BRD-K59864310	BRD-K59864310-001-10-8	50	50.000000uM	fdxC	-1.51584	#C0C0C0	FALSE	screen4wk_screen5wk_tbda1_kabx2	screen4wk
screen4wk:BRD-K59864310-001-10-8:0.390625uM	BRD-K59864310	BRD-K59864310-001-10-8	0.390625	0.390625uM	fmt	0.200819	#C0C0C0	FALSE	screen4wk_screen5wk_tbda1_kabx2	screen4wk
screen4wk:BRD-K59864310-001-10-8:0.781250uM	BRD-K59864310	BRD-K59864310-001-10-8	0.78125	0.781250uM	fmt	-0.664833	#C0C0C0	FALSE	screen4wk_screen5wk_tbda1_kabx2	screen4wk
screen4wk:BRD-K59864310-001-10-8:1.562500uM	BRD-K59864310	BRD-K59864310-001-10-8	1.5625	1.562500uM	fmt	-0.963614	#C0C0C0	FALSE	screen4wk_screen5wk_tbda1_kabx2	screen4wk
screen4wk:BRD-K59864310-001-10-8:3.125000uM	BRD-K59864310	BRD-K59864310-001-10-8	3.125	3.125000uM	fmt	-0.500038	#C0C0C0	FALSE	screen4wk_screen5wk_tbda1_kabx2	screen4wk
screen4wk:BRD-K59864310-001-10-8:6.250000uM	BRD-K59864310	BRD-K59864310-001-10-8	6.25	6.250000uM	fmt	-0.890678	#C0C0C0	FALSE	screen4wk_screen5wk_tbda1_kabx2	screen4wk
screen4wk:BRD-K59864310-001-10-8:12.500000uM	BRD-K59864310	BRD-K59864310-001-10-8	12.5	12.500000uM	fmt	-0.768567	#C0C0C0	FALSE	screen4wk_screen5wk_tbda1_kabx2	screen4wk
screen4wk:BRD-K59864310-001-10-8:25.000000uM	BRD-K59864310	BRD-K59864310-001-10-8	25	25.000000uM	fmt	-1.51532	#C0C0C0	FALSE	screen4wk_screen5wk_tbda1_kabx2	screen4wk
screen4wk:BRD-K59864310-001-10-8:50.000000uM	BRD-K59864310	BRD-K59864310-001-10-8	50	50.000000uM	fmt	-2.30243	#C0C0C0	FALSE	screen4wk_screen5wk_tbda1_kabx2	screen4wk
screen4wk:BRD-K59864310-001-10-8:0.390625uM	BRD-K59864310	BRD-K59864310-001-10-8	0.390625	0.390625uM	folB	0.0330675	#C0C0C0	FALSE	screen4wk_screen5wk_tbda1_kabx2	screen4wk
screen4wk:BRD-K59864310-001-10-8:0.781250uM	BRD-K59864310	BRD-K59864310-001-10-8	0.78125	0.781250uM	folB	0.369318	#C0C0C0	FALSE	screen4wk_screen5wk_tbda1_kabx2	screen4wk
screen4wk:BRD-K59864310-001-10-8:1.562500uM	BRD-K59864310	BRD-K59864310-001-10-8	1.5625	1.562500uM	folB	-0.197016	#C0C0C0	FALSE	screen4wk_screen5wk_tbda1_kabx2	screen4wk
screen4wk:BRD-K59864310-001-10-8:3.125000uM	BRD-K59864310	BRD-K59864310-001-10-8	3.125	3.125000uM	folB	0.126103	#C0C0C0	FALSE	screen4wk_screen5wk_tbda1_kabx2	screen4wk
screen4wk:BRD-K59864310-001-10-8:6.250000uM	BRD-K59864310	BRD-K59864310-001-10-8	6.25	6.250000uM	folB	0.452155	#C0C0C0	FALSE	screen4wk_screen5wk_tbda1_kabx2	screen4wk
screen4wk:BRD-K59864310-001-10-8:12.500000uM	BRD-K59864310	BRD-K59864310-001-10-8	12.5	12.500000uM	folB	0.641283	#C0C0C0	FALSE	screen4wk_screen5wk_tbda1_kabx2	screen4wk
screen4wk:BRD-K59864310-001-10-8:25.000000uM	BRD-K59864310	BRD-K59864310-001-10-8	25	25.000000uM	folB	0.996334	#C0C0C0	FALSE	screen4wk_screen5wk_tbda1_kabx2	screen4wk
screen4wk:BRD-K59864310-001-10-8:50.000000uM	BRD-K59864310	BRD-K59864310-001-10-8	50	50.000000uM	folB	-0.164342	#C0C0C0	FALSE	screen4wk_screen5wk_tbda1_kabx2	screen4wk
screen4wk:BRD-K59864310-001-10-8:0.390625uM	BRD-K59864310	BRD-K59864310-001-10-8	0.390625	0.390625uM	folD	0.237283	#C0C0C0	FALSE	screen4wk_screen5wk_tbda1_kabx2	screen4wk
screen4wk:BRD-K59864310-001-10-8:0.781250uM	BRD-K59864310	BRD-K59864310-001-10-8	0.78125	0.781250uM	folD	0.0333981	#C0C0C0	FALSE	screen4wk_screen5wk_tbda1_kabx2	screen4wk
screen4wk:BRD-K59864310-001-10-8:1.562500uM	BRD-K59864310	BRD-K59864310-001-10-8	1.5625	1.562500uM	folD	-0.484917	#C0C0C0	FALSE	screen4wk_screen5wk_tbda1_kabx2	screen4wk
screen4wk:BRD-K59864310-001-10-8:3.125000uM	BRD-K59864310	BRD-K59864310-001-10-8	3.125	3.125000uM	folD	-1.04752	#C0C0C0	FALSE	screen4wk_screen5wk_tbda1_kabx2	screen4wk
screen4wk:BRD-K59864310-001-10-8:6.250000uM	BRD-K59864310	BRD-K59864310-001-10-8	6.25	6.250000uM	folD	-0.163978	#C0C0C0	FALSE	screen4wk_screen5wk_tbda1_kabx2	screen4wk
screen4wk:BRD-K59864310-001-10-8:12.500000uM	BRD-K59864310	BRD-K59864310-001-10-8	12.5	12.500000uM	folD	0.233932	#C0C0C0	FALSE	screen4wk_screen5wk_tbda1_kabx2	screen4wk
screen4wk:BRD-K59864310-001-10-8:25.000000uM	BRD-K59864310	BRD-K59864310-001-10-8	25	25.000000uM	folD	-0.648846	#C0C0C0	FALSE	screen4wk_screen5wk_tbda1_kabx2	screen4wk
screen4wk:BRD-K59864310-001-10-8:50.000000uM	BRD-K59864310	BRD-K59864310-001-10-8	50	50.000000uM	folD	-3.14819	#C0C0C0	FALSE	screen4wk_screen5wk_tbda1_kabx2	screen4wk
screen4wk:BRD-K59864310-001-10-8:0.390625uM	BRD-K59864310	BRD-K59864310-001-10-8	0.390625	0.390625uM	ftsK	-0.221077	#C0C0C0	FALSE	screen4wk_screen5wk_tbda1_kabx2	screen4wk
screen4wk:BRD-K59864310-001-10-8:0.781250uM	BRD-K59864310	BRD-K59864310-001-10-8	0.78125	0.781250uM	ftsK	-0.819998	#C0C0C0	FALSE	screen4wk_screen5wk_tbda1_kabx2	screen4wk
screen4wk:BRD-K59864310-001-10-8:1.562500uM	BRD-K59864310	BRD-K59864310-001-10-8	1.5625	1.562500uM	ftsK	-0.956108	#C0C0C0	FALSE	screen4wk_screen5wk_tbda1_kabx2	screen4wk
screen4wk:BRD-K59864310-001-10-8:3.125000uM	BRD-K59864310	BRD-K59864310-001-10-8	3.125	3.125000uM	ftsK	-2.1902	#C0C0C0	FALSE	screen4wk_screen5wk_tbda1_kabx2	screen4wk
screen4wk:BRD-K59864310-001-10-8:6.250000uM	BRD-K59864310	BRD-K59864310-001-10-8	6.25	6.250000uM	ftsK	-2.28217	#C0C0C0	FALSE	screen4wk_screen5wk_tbda1_kabx2	screen4wk
screen4wk:BRD-K59864310-001-10-8:12.500000uM	BRD-K59864310	BRD-K59864310-001-10-8	12.5	12.500000uM	ftsK	-1.76936	#C0C0C0	FALSE	screen4wk_screen5wk_tbda1_kabx2	screen4wk
screen4wk:BRD-K59864310-001-10-8:25.000000uM	BRD-K59864310	BRD-K59864310-001-10-8	25	25.000000uM	ftsK	-1.54223	#C0C0C0	FALSE	screen4wk_screen5wk_tbda1_kabx2	screen4wk
screen4wk:BRD-K59864310-001-10-8:50.000000uM	BRD-K59864310	BRD-K59864310-001-10-8	50	50.000000uM	ftsK	-2.78444	#C0C0C0	FALSE	screen4wk_screen5wk_tbda1_kabx2	screen4wk
screen4wk:BRD-K59864310-001-10-8:0.390625uM	BRD-K59864310	BRD-K59864310-001-10-8	0.390625	0.390625uM	ftsW	-1.33618	#C0C0C0	FALSE	screen4wk_screen5wk_tbda1_kabx2	screen4wk
screen4wk:BRD-K59864310-001-10-8:0.781250uM	BRD-K59864310	BRD-K59864310-001-10-8	0.78125	0.781250uM	ftsW	-0.112824	#C0C0C0	FALSE	screen4wk_screen5wk_tbda1_kabx2	screen4wk
screen4wk:BRD-K59864310-001-10-8:1.562500uM	BRD-K59864310	BRD-K59864310-001-10-8	1.5625	1.562500uM	ftsW	-0.880461	#C0C0C0	FALSE	screen4wk_screen5wk_tbda1_kabx2	screen4wk
screen4wk:BRD-K59864310-001-10-8:3.125000uM	BRD-K59864310	BRD-K59864310-001-10-8	3.125	3.125000uM	ftsW	-1.22216	#C0C0C0	FALSE	screen4wk_screen5wk_tbda1_kabx2	screen4wk
screen4wk:BRD-K59864310-001-10-8:6.250000uM	BRD-K59864310	BRD-K59864310-001-10-8	6.25	6.250000uM	ftsW	-1.00476	#C0C0C0	FALSE	screen4wk_screen5wk_tbda1_kabx2	screen4wk
screen4wk:BRD-K59864310-001-10-8:12.500000uM	BRD-K59864310	BRD-K59864310-001-10-8	12.5	12.500000uM	ftsW	-1.19178	#C0C0C0	FALSE	screen4wk_screen5wk_tbda1_kabx2	screen4wk
screen4wk:BRD-K59864310-001-10-8:25.000000uM	BRD-K59864310	BRD-K59864310-001-10-8	25	25.000000uM	ftsW	-0.74653	#C0C0C0	FALSE	screen4wk_screen5wk_tbda1_kabx2	screen4wk
screen4wk:BRD-K59864310-001-10-8:50.000000uM	BRD-K59864310	BRD-K59864310-001-10-8	50	50.000000uM	ftsW	-1.7436	#C0C0C0	FALSE	screen4wk_screen5wk_tbda1_kabx2	screen4wk
screen4wk:BRD-K59864310-001-10-8:0.390625uM	BRD-K59864310	BRD-K59864310-001-10-8	0.390625	0.390625uM	fusA1	0.24743	#C0C0C0	FALSE	screen4wk_screen5wk_tbda1_kabx2	screen4wk
screen4wk:BRD-K59864310-001-10-8:0.781250uM	BRD-K59864310	BRD-K59864310-001-10-8	0.78125	0.781250uM	fusA1	-0.882225	#C0C0C0	FALSE	screen4wk_screen5wk_tbda1_kabx2	screen4wk
screen4wk:BRD-K59864310-001-10-8:1.562500uM	BRD-K59864310	BRD-K59864310-001-10-8	1.5625	1.562500uM	fusA1	-0.573278	#C0C0C0	FALSE	screen4wk_screen5wk_tbda1_kabx2	screen4wk
screen4wk:BRD-K59864310-001-10-8:3.125000uM	BRD-K59864310	BRD-K59864310-001-10-8	3.125	3.125000uM	fusA1	-1.3874	#C0C0C0	FALSE	screen4wk_screen5wk_tbda1_kabx2	screen4wk
screen4wk:BRD-K59864310-001-10-8:6.250000uM	BRD-K59864310	BRD-K59864310-001-10-8	6.25	6.250000uM	fusA1	-0.912033	#C0C0C0	FALSE	screen4wk_screen5wk_tbda1_kabx2	screen4wk
screen4wk:BRD-K59864310-001-10-8:12.500000uM	BRD-K59864310	BRD-K59864310-001-10-8	12.5	12.500000uM	fusA1	-1.29777	#C0C0C0	FALSE	screen4wk_screen5wk_tbda1_kabx2	screen4wk
screen4wk:BRD-K59864310-001-10-8:25.000000uM	BRD-K59864310	BRD-K59864310-001-10-8	25	25.000000uM	fusA1	-1.16584	#C0C0C0	FALSE	screen4wk_screen5wk_tbda1_kabx2	screen4wk
screen4wk:BRD-K59864310-001-10-8:50.000000uM	BRD-K59864310	BRD-K59864310-001-10-8	50	50.000000uM	fusA1	-2.47258	#C0C0C0	FALSE	screen4wk_screen5wk_tbda1_kabx2	screen4wk
screen4wk:BRD-K59864310-001-10-8:0.390625uM	BRD-K59864310	BRD-K59864310-001-10-8	0.390625	0.390625uM	gap	-0.0795203	#C0C0C0	FALSE	screen4wk_screen5wk_tbda1_kabx2	screen4wk
screen4wk:BRD-K59864310-001-10-8:0.781250uM	BRD-K59864310	BRD-K59864310-001-10-8	0.78125	0.781250uM	gap	-0.382287	#C0C0C0	FALSE	screen4wk_screen5wk_tbda1_kabx2	screen4wk
screen4wk:BRD-K59864310-001-10-8:1.562500uM	BRD-K59864310	BRD-K59864310-001-10-8	1.5625	1.562500uM	gap	-1.14349	#C0C0C0	FALSE	screen4wk_screen5wk_tbda1_kabx2	screen4wk
screen4wk:BRD-K59864310-001-10-8:3.125000uM	BRD-K59864310	BRD-K59864310-001-10-8	3.125	3.125000uM	gap	-1.90961	#C0C0C0	FALSE	screen4wk_screen5wk_tbda1_kabx2	screen4wk
screen4wk:BRD-K59864310-001-10-8:6.250000uM	BRD-K59864310	BRD-K59864310-001-10-8	6.25	6.250000uM	gap	-2.92963	#C0C0C0	FALSE	screen4wk_screen5wk_tbda1_kabx2	screen4wk
screen4wk:BRD-K59864310-001-10-8:12.500000uM	BRD-K59864310	BRD-K59864310-001-10-8	12.5	12.500000uM	gap	-3.81378	#C0C0C0	FALSE	screen4wk_screen5wk_tbda1_kabx2	screen4wk
screen4wk:BRD-K59864310-001-10-8:25.000000uM	BRD-K59864310	BRD-K59864310-001-10-8	25	25.000000uM	gap	-4.02982	#C0C0C0	FALSE	screen4wk_screen5wk_tbda1_kabx2	screen4wk
screen4wk:BRD-K59864310-001-10-8:50.000000uM	BRD-K59864310	BRD-K59864310-001-10-8	50	50.000000uM	gap	-4.01261	#C0C0C0	FALSE	screen4wk_screen5wk_tbda1_kabx2	screen4wk
screen4wk:BRD-K59864310-001-10-8:0.390625uM	BRD-K59864310	BRD-K59864310-001-10-8	0.390625	0.390625uM	gatA	-0.0872632	#C0C0C0	FALSE	screen4wk_screen5wk_tbda1_kabx2	screen4wk
screen4wk:BRD-K59864310-001-10-8:0.781250uM	BRD-K59864310	BRD-K59864310-001-10-8	0.78125	0.781250uM	gatA	-0.412005	#C0C0C0	FALSE	screen4wk_screen5wk_tbda1_kabx2	screen4wk
screen4wk:BRD-K59864310-001-10-8:1.562500uM	BRD-K59864310	BRD-K59864310-001-10-8	1.5625	1.562500uM	gatA	-1.30857	#C0C0C0	FALSE	screen4wk_screen5wk_tbda1_kabx2	screen4wk
screen4wk:BRD-K59864310-001-10-8:3.125000uM	BRD-K59864310	BRD-K59864310-001-10-8	3.125	3.125000uM	gatA	-1.21802	#C0C0C0	FALSE	screen4wk_screen5wk_tbda1_kabx2	screen4wk
screen4wk:BRD-K59864310-001-10-8:6.250000uM	BRD-K59864310	BRD-K59864310-001-10-8	6.25	6.250000uM	gatA	-0.622744	#C0C0C0	FALSE	screen4wk_screen5wk_tbda1_kabx2	screen4wk
screen4wk:BRD-K59864310-001-10-8:12.500000uM	BRD-K59864310	BRD-K59864310-001-10-8	12.5	12.500000uM	gatA	-1.45378	#C0C0C0	FALSE	screen4wk_screen5wk_tbda1_kabx2	screen4wk
screen4wk:BRD-K59864310-001-10-8:25.000000uM	BRD-K59864310	BRD-K59864310-001-10-8	25	25.000000uM	gatA	-0.96725	#C0C0C0	FALSE	screen4wk_screen5wk_tbda1_kabx2	screen4wk
screen4wk:BRD-K59864310-001-10-8:50.000000uM	BRD-K59864310	BRD-K59864310-001-10-8	50	50.000000uM	gatA	-2.22709	#C0C0C0	FALSE	screen4wk_screen5wk_tbda1_kabx2	screen4wk
screen4wk:BRD-K59864310-001-10-8:0.390625uM	BRD-K59864310	BRD-K59864310-001-10-8	0.390625	0.390625uM	gatB	0.365533	#C0C0C0	FALSE	screen4wk_screen5wk_tbda1_kabx2	screen4wk
screen4wk:BRD-K59864310-001-10-8:0.781250uM	BRD-K59864310	BRD-K59864310-001-10-8	0.78125	0.781250uM	gatB	0.33766	#C0C0C0	FALSE	screen4wk_screen5wk_tbda1_kabx2	screen4wk
screen4wk:BRD-K59864310-001-10-8:1.562500uM	BRD-K59864310	BRD-K59864310-001-10-8	1.5625	1.562500uM	gatB	-1.55357	#C0C0C0	FALSE	screen4wk_screen5wk_tbda1_kabx2	screen4wk
screen4wk:BRD-K59864310-001-10-8:3.125000uM	BRD-K59864310	BRD-K59864310-001-10-8	3.125	3.125000uM	gatB	-1.32663	#C0C0C0	FALSE	screen4wk_screen5wk_tbda1_kabx2	screen4wk
screen4wk:BRD-K59864310-001-10-8:6.250000uM	BRD-K59864310	BRD-K59864310-001-10-8	6.25	6.250000uM	gatB	-0.515151	#C0C0C0	FALSE	screen4wk_screen5wk_tbda1_kabx2	screen4wk
screen4wk:BRD-K59864310-001-10-8:12.500000uM	BRD-K59864310	BRD-K59864310-001-10-8	12.5	12.500000uM	gatB	-1.11686	#C0C0C0	FALSE	screen4wk_screen5wk_tbda1_kabx2	screen4wk
screen4wk:BRD-K59864310-001-10-8:25.000000uM	BRD-K59864310	BRD-K59864310-001-10-8	25	25.000000uM	gatB	-0.348836	#C0C0C0	FALSE	screen4wk_screen5wk_tbda1_kabx2	screen4wk
screen4wk:BRD-K59864310-001-10-8:50.000000uM	BRD-K59864310	BRD-K59864310-001-10-8	50	50.000000uM	gatB	-1.60307	#C0C0C0	FALSE	screen4wk_screen5wk_tbda1_kabx2	screen4wk
screen4wk:BRD-K59864310-001-10-8:0.390625uM	BRD-K59864310	BRD-K59864310-001-10-8	0.390625	0.390625uM	gca	-0.0831727	#C0C0C0	FALSE	screen4wk_screen5wk_tbda1_kabx2	screen4wk
screen4wk:BRD-K59864310-001-10-8:0.781250uM	BRD-K59864310	BRD-K59864310-001-10-8	0.78125	0.781250uM	gca	0.750702	#C0C0C0	FALSE	screen4wk_screen5wk_tbda1_kabx2	screen4wk
screen4wk:BRD-K59864310-001-10-8:1.562500uM	BRD-K59864310	BRD-K59864310-001-10-8	1.5625	1.562500uM	gca	-0.0740632	#C0C0C0	FALSE	screen4wk_screen5wk_tbda1_kabx2	screen4wk
screen4wk:BRD-K59864310-001-10-8:3.125000uM	BRD-K59864310	BRD-K59864310-001-10-8	3.125	3.125000uM	gca	-0.466778	#C0C0C0	FALSE	screen4wk_screen5wk_tbda1_kabx2	screen4wk
screen4wk:BRD-K59864310-001-10-8:6.250000uM	BRD-K59864310	BRD-K59864310-001-10-8	6.25	6.250000uM	gca	0.0640996	#C0C0C0	FALSE	screen4wk_screen5wk_tbda1_kabx2	screen4wk
screen4wk:BRD-K59864310-001-10-8:12.500000uM	BRD-K59864310	BRD-K59864310-001-10-8	12.5	12.500000uM	gca	-0.978604	#C0C0C0	FALSE	screen4wk_screen5wk_tbda1_kabx2	screen4wk
screen4wk:BRD-K59864310-001-10-8:25.000000uM	BRD-K59864310	BRD-K59864310-001-10-8	25	25.000000uM	gca	-0.593197	#C0C0C0	FALSE	screen4wk_screen5wk_tbda1_kabx2	screen4wk
screen4wk:BRD-K59864310-001-10-8:50.000000uM	BRD-K59864310	BRD-K59864310-001-10-8	50	50.000000uM	gca	-2.69511	#C0C0C0	FALSE	screen4wk_screen5wk_tbda1_kabx2	screen4wk
screen4wk:BRD-K59864310-001-10-8:0.390625uM	BRD-K59864310	BRD-K59864310-001-10-8	0.390625	0.390625uM	gcvB	0.999545	#C0C0C0	FALSE	screen4wk_screen5wk_tbda1_kabx2	screen4wk
screen4wk:BRD-K59864310-001-10-8:0.781250uM	BRD-K59864310	BRD-K59864310-001-10-8	0.78125	0.781250uM	gcvB	0.22702	#C0C0C0	FALSE	screen4wk_screen5wk_tbda1_kabx2	screen4wk
screen4wk:BRD-K59864310-001-10-8:1.562500uM	BRD-K59864310	BRD-K59864310-001-10-8	1.5625	1.562500uM	gcvB	0.0813257	#C0C0C0	FALSE	screen4wk_screen5wk_tbda1_kabx2	screen4wk
screen4wk:BRD-K59864310-001-10-8:3.125000uM	BRD-K59864310	BRD-K59864310-001-10-8	3.125	3.125000uM	gcvB	-0.844411	#C0C0C0	FALSE	screen4wk_screen5wk_tbda1_kabx2	screen4wk
screen4wk:BRD-K59864310-001-10-8:6.250000uM	BRD-K59864310	BRD-K59864310-001-10-8	6.25	6.250000uM	gcvB	-0.848141	#C0C0C0	FALSE	screen4wk_screen5wk_tbda1_kabx2	screen4wk
screen4wk:BRD-K59864310-001-10-8:12.500000uM	BRD-K59864310	BRD-K59864310-001-10-8	12.5	12.500000uM	gcvB	-1.27663	#C0C0C0	FALSE	screen4wk_screen5wk_tbda1_kabx2	screen4wk
screen4wk:BRD-K59864310-001-10-8:25.000000uM	BRD-K59864310	BRD-K59864310-001-10-8	25	25.000000uM	gcvB	-0.766067	#C0C0C0	FALSE	screen4wk_screen5wk_tbda1_kabx2	screen4wk
screen4wk:BRD-K59864310-001-10-8:50.000000uM	BRD-K59864310	BRD-K59864310-001-10-8	50	50.000000uM	gcvB	-2.74024	#C0C0C0	FALSE	screen4wk_screen5wk_tbda1_kabx2	screen4wk
screen4wk:BRD-K59864310-001-10-8:0.390625uM	BRD-K59864310	BRD-K59864310-001-10-8	0.390625	0.390625uM	gcvH	-0.132284	#C0C0C0	FALSE	screen4wk_screen5wk_tbda1_kabx2	screen4wk
screen4wk:BRD-K59864310-001-10-8:0.781250uM	BRD-K59864310	BRD-K59864310-001-10-8	0.78125	0.781250uM	gcvH	-0.136299	#C0C0C0	FALSE	screen4wk_screen5wk_tbda1_kabx2	screen4wk
screen4wk:BRD-K59864310-001-10-8:1.562500uM	BRD-K59864310	BRD-K59864310-001-10-8	1.5625	1.562500uM	gcvH	-0.776718	#C0C0C0	FALSE	screen4wk_screen5wk_tbda1_kabx2	screen4wk
screen4wk:BRD-K59864310-001-10-8:3.125000uM	BRD-K59864310	BRD-K59864310-001-10-8	3.125	3.125000uM	gcvH	-0.8097	#C0C0C0	FALSE	screen4wk_screen5wk_tbda1_kabx2	screen4wk
screen4wk:BRD-K59864310-001-10-8:6.250000uM	BRD-K59864310	BRD-K59864310-001-10-8	6.25	6.250000uM	gcvH	-0.890678	#C0C0C0	FALSE	screen4wk_screen5wk_tbda1_kabx2	screen4wk
screen4wk:BRD-K59864310-001-10-8:12.500000uM	BRD-K59864310	BRD-K59864310-001-10-8	12.5	12.500000uM	gcvH	-1.06962	#C0C0C0	FALSE	screen4wk_screen5wk_tbda1_kabx2	screen4wk
screen4wk:BRD-K59864310-001-10-8:25.000000uM	BRD-K59864310	BRD-K59864310-001-10-8	25	25.000000uM	gcvH	-1.15833	#C0C0C0	FALSE	screen4wk_screen5wk_tbda1_kabx2	screen4wk
screen4wk:BRD-K59864310-001-10-8:50.000000uM	BRD-K59864310	BRD-K59864310-001-10-8	50	50.000000uM	gcvH	-2.99674	#C0C0C0	FALSE	screen4wk_screen5wk_tbda1_kabx2	screen4wk
screen4wk:BRD-K59864310-001-10-8:0.390625uM	BRD-K59864310	BRD-K59864310-001-10-8	0.390625	0.390625uM	gcvT	-0.32144	#C0C0C0	FALSE	screen4wk_screen5wk_tbda1_kabx2	screen4wk
screen4wk:BRD-K59864310-001-10-8:0.781250uM	BRD-K59864310	BRD-K59864310-001-10-8	0.78125	0.781250uM	gcvT	-1.03962	#C0C0C0	FALSE	screen4wk_screen5wk_tbda1_kabx2	screen4wk
screen4wk:BRD-K59864310-001-10-8:1.562500uM	BRD-K59864310	BRD-K59864310-001-10-8	1.5625	1.562500uM	gcvT	0.90401	#C0C0C0	FALSE	screen4wk_screen5wk_tbda1_kabx2	screen4wk
screen4wk:BRD-K59864310-001-10-8:3.125000uM	BRD-K59864310	BRD-K59864310-001-10-8	3.125	3.125000uM	gcvT	-1.41056	#C0C0C0	FALSE	screen4wk_screen5wk_tbda1_kabx2	screen4wk
screen4wk:BRD-K59864310-001-10-8:6.250000uM	BRD-K59864310	BRD-K59864310-001-10-8	6.25	6.250000uM	gcvT	-0.670616	#C0C0C0	FALSE	screen4wk_screen5wk_tbda1_kabx2	screen4wk
screen4wk:BRD-K59864310-001-10-8:12.500000uM	BRD-K59864310	BRD-K59864310-001-10-8	12.5	12.500000uM	gcvT	-1.28765	#C0C0C0	FALSE	screen4wk_screen5wk_tbda1_kabx2	screen4wk
screen4wk:BRD-K59864310-001-10-8:25.000000uM	BRD-K59864310	BRD-K59864310-001-10-8	25	25.000000uM	gcvT	-1.36833	#C0C0C0	FALSE	screen4wk_screen5wk_tbda1_kabx2	screen4wk
screen4wk:BRD-K59864310-001-10-8:50.000000uM	BRD-K59864310	BRD-K59864310-001-10-8	50	50.000000uM	gcvT	-2.95961	#C0C0C0	FALSE	screen4wk_screen5wk_tbda1_kabx2	screen4wk
screen4wk:BRD-K59864310-001-10-8:0.390625uM	BRD-K59864310	BRD-K59864310-001-10-8	0.390625	0.390625uM	glcB	0.296318	#C0C0C0	FALSE	screen4wk_screen5wk_tbda1_kabx2	screen4wk
screen4wk:BRD-K59864310-001-10-8:0.781250uM	BRD-K59864310	BRD-K59864310-001-10-8	0.78125	0.781250uM	glcB	-0.746751	#C0C0C0	FALSE	screen4wk_screen5wk_tbda1_kabx2	screen4wk
screen4wk:BRD-K59864310-001-10-8:1.562500uM	BRD-K59864310	BRD-K59864310-001-10-8	1.5625	1.562500uM	glcB	-0.316929	#C0C0C0	FALSE	screen4wk_screen5wk_tbda1_kabx2	screen4wk
screen4wk:BRD-K59864310-001-10-8:3.125000uM	BRD-K59864310	BRD-K59864310-001-10-8	3.125	3.125000uM	glcB	-0.573154	#C0C0C0	FALSE	screen4wk_screen5wk_tbda1_kabx2	screen4wk
screen4wk:BRD-K59864310-001-10-8:6.250000uM	BRD-K59864310	BRD-K59864310-001-10-8	6.25	6.250000uM	glcB	0.483403	#C0C0C0	FALSE	screen4wk_screen5wk_tbda1_kabx2	screen4wk
screen4wk:BRD-K59864310-001-10-8:12.500000uM	BRD-K59864310	BRD-K59864310-001-10-8	12.5	12.500000uM	glcB	0.683291	#C0C0C0	FALSE	screen4wk_screen5wk_tbda1_kabx2	screen4wk
screen4wk:BRD-K59864310-001-10-8:25.000000uM	BRD-K59864310	BRD-K59864310-001-10-8	25	25.000000uM	glcB	0.783137	#C0C0C0	FALSE	screen4wk_screen5wk_tbda1_kabx2	screen4wk
screen4wk:BRD-K59864310-001-10-8:50.000000uM	BRD-K59864310	BRD-K59864310-001-10-8	50	50.000000uM	glcB	-0.532669	#C0C0C0	FALSE	screen4wk_screen5wk_tbda1_kabx2	screen4wk
screen4wk:BRD-K59864310-001-10-8:0.390625uM	BRD-K59864310	BRD-K59864310-001-10-8	0.390625	0.390625uM	glf	0.475492	#C0C0C0	FALSE	screen4wk_screen5wk_tbda1_kabx2	screen4wk
screen4wk:BRD-K59864310-001-10-8:0.781250uM	BRD-K59864310	BRD-K59864310-001-10-8	0.78125	0.781250uM	glf	-0.0283519	#C0C0C0	FALSE	screen4wk_screen5wk_tbda1_kabx2	screen4wk
screen4wk:BRD-K59864310-001-10-8:1.562500uM	BRD-K59864310	BRD-K59864310-001-10-8	1.5625	1.562500uM	glf	-0.468839	#C0C0C0	FALSE	screen4wk_screen5wk_tbda1_kabx2	screen4wk
screen4wk:BRD-K59864310-001-10-8:3.125000uM	BRD-K59864310	BRD-K59864310-001-10-8	3.125	3.125000uM	glf	-1.28337	#C0C0C0	FALSE	screen4wk_screen5wk_tbda1_kabx2	screen4wk
screen4wk:BRD-K59864310-001-10-8:6.250000uM	BRD-K59864310	BRD-K59864310-001-10-8	6.25	6.250000uM	glf	0.474327	#C0C0C0	FALSE	screen4wk_screen5wk_tbda1_kabx2	screen4wk
screen4wk:BRD-K59864310-001-10-8:12.500000uM	BRD-K59864310	BRD-K59864310-001-10-8	12.5	12.500000uM	glf	-1.12489	#C0C0C0	FALSE	screen4wk_screen5wk_tbda1_kabx2	screen4wk
screen4wk:BRD-K59864310-001-10-8:25.000000uM	BRD-K59864310	BRD-K59864310-001-10-8	25	25.000000uM	glf	0.301239	#C0C0C0	FALSE	screen4wk_screen5wk_tbda1_kabx2	screen4wk
screen4wk:BRD-K59864310-001-10-8:50.000000uM	BRD-K59864310	BRD-K59864310-001-10-8	50	50.000000uM	glf	-2.25269	#C0C0C0	FALSE	screen4wk_screen5wk_tbda1_kabx2	screen4wk
screen4wk:BRD-K59864310-001-10-8:0.390625uM	BRD-K59864310	BRD-K59864310-001-10-8	0.390625	0.390625uM	glgB	0.489038	#C0C0C0	FALSE	screen4wk_screen5wk_tbda1_kabx2	screen4wk
screen4wk:BRD-K59864310-001-10-8:0.781250uM	BRD-K59864310	BRD-K59864310-001-10-8	0.78125	0.781250uM	glgB	0.327425	#C0C0C0	FALSE	screen4wk_screen5wk_tbda1_kabx2	screen4wk
screen4wk:BRD-K59864310-001-10-8:1.562500uM	BRD-K59864310	BRD-K59864310-001-10-8	1.5625	1.562500uM	glgB	-0.871755	#C0C0C0	FALSE	screen4wk_screen5wk_tbda1_kabx2	screen4wk
screen4wk:BRD-K59864310-001-10-8:3.125000uM	BRD-K59864310	BRD-K59864310-001-10-8	3.125	3.125000uM	glgB	-0.12119	#C0C0C0	FALSE	screen4wk_screen5wk_tbda1_kabx2	screen4wk
screen4wk:BRD-K59864310-001-10-8:6.250000uM	BRD-K59864310	BRD-K59864310-001-10-8	6.25	6.250000uM	glgB	-1.39454	#C0C0C0	FALSE	screen4wk_screen5wk_tbda1_kabx2	screen4wk
screen4wk:BRD-K59864310-001-10-8:12.500000uM	BRD-K59864310	BRD-K59864310-001-10-8	12.5	12.500000uM	glgB	-0.398535	#C0C0C0	FALSE	screen4wk_screen5wk_tbda1_kabx2	screen4wk
screen4wk:BRD-K59864310-001-10-8:25.000000uM	BRD-K59864310	BRD-K59864310-001-10-8	25	25.000000uM	glgB	0.0441343	#C0C0C0	FALSE	screen4wk_screen5wk_tbda1_kabx2	screen4wk
screen4wk:BRD-K59864310-001-10-8:50.000000uM	BRD-K59864310	BRD-K59864310-001-10-8	50	50.000000uM	glgB	-1.57068	#C0C0C0	FALSE	screen4wk_screen5wk_tbda1_kabx2	screen4wk
screen4wk:BRD-K59864310-001-10-8:0.390625uM	BRD-K59864310	BRD-K59864310-001-10-8	0.390625	0.390625uM	glmU	-0.2219	#C0C0C0	FALSE	screen4wk_screen5wk_tbda1_kabx2	screen4wk
screen4wk:BRD-K59864310-001-10-8:0.781250uM	BRD-K59864310	BRD-K59864310-001-10-8	0.78125	0.781250uM	glmU	0.18188	#C0C0C0	FALSE	screen4wk_screen5wk_tbda1_kabx2	screen4wk
screen4wk:BRD-K59864310-001-10-8:1.562500uM	BRD-K59864310	BRD-K59864310-001-10-8	1.5625	1.562500uM	glmU	-0.940756	#C0C0C0	FALSE	screen4wk_screen5wk_tbda1_kabx2	screen4wk
screen4wk:BRD-K59864310-001-10-8:3.125000uM	BRD-K59864310	BRD-K59864310-001-10-8	3.125	3.125000uM	glmU	-1.14661	#C0C0C0	FALSE	screen4wk_screen5wk_tbda1_kabx2	screen4wk
screen4wk:BRD-K59864310-001-10-8:6.250000uM	BRD-K59864310	BRD-K59864310-001-10-8	6.25	6.250000uM	glmU	-1.07281	#C0C0C0	FALSE	screen4wk_screen5wk_tbda1_kabx2	screen4wk
screen4wk:BRD-K59864310-001-10-8:12.500000uM	BRD-K59864310	BRD-K59864310-001-10-8	12.5	12.500000uM	glmU	-0.310532	#C0C0C0	FALSE	screen4wk_screen5wk_tbda1_kabx2	screen4wk
screen4wk:BRD-K59864310-001-10-8:25.000000uM	BRD-K59864310	BRD-K59864310-001-10-8	25	25.000000uM	glmU	-1.55863	#C0C0C0	FALSE	screen4wk_screen5wk_tbda1_kabx2	screen4wk
screen4wk:BRD-K59864310-001-10-8:50.000000uM	BRD-K59864310	BRD-K59864310-001-10-8	50	50.000000uM	glmU	-3.15423	#C0C0C0	FALSE	screen4wk_screen5wk_tbda1_kabx2	screen4wk
screen4wk:BRD-K59864310-001-10-8:0.390625uM	BRD-K59864310	BRD-K59864310-001-10-8	0.390625	0.390625uM	glpD2	0.600321	#C0C0C0	FALSE	screen4wk_screen5wk_tbda1_kabx2	screen4wk
screen4wk:BRD-K59864310-001-10-8:0.781250uM	BRD-K59864310	BRD-K59864310-001-10-8	0.78125	0.781250uM	glpD2	-1.3064	#C0C0C0	FALSE	screen4wk_screen5wk_tbda1_kabx2	screen4wk
screen4wk:BRD-K59864310-001-10-8:1.562500uM	BRD-K59864310	BRD-K59864310-001-10-8	1.5625	1.562500uM	glpD2	-1.40442	#C0C0C0	FALSE	screen4wk_screen5wk_tbda1_kabx2	screen4wk
screen4wk:BRD-K59864310-001-10-8:3.125000uM	BRD-K59864310	BRD-K59864310-001-10-8	3.125	3.125000uM	glpD2	-1.51538	#C0C0C0	FALSE	screen4wk_screen5wk_tbda1_kabx2	screen4wk
screen4wk:BRD-K59864310-001-10-8:6.250000uM	BRD-K59864310	BRD-K59864310-001-10-8	6.25	6.250000uM	glpD2	-0.822093	#C0C0C0	FALSE	screen4wk_screen5wk_tbda1_kabx2	screen4wk
screen4wk:BRD-K59864310-001-10-8:12.500000uM	BRD-K59864310	BRD-K59864310-001-10-8	12.5	12.500000uM	glpD2	-2.04577	#C0C0C0	FALSE	screen4wk_screen5wk_tbda1_kabx2	screen4wk
screen4wk:BRD-K59864310-001-10-8:25.000000uM	BRD-K59864310	BRD-K59864310-001-10-8	25	25.000000uM	glpD2	-1.39024	#C0C0C0	FALSE	screen4wk_screen5wk_tbda1_kabx2	screen4wk
screen4wk:BRD-K59864310-001-10-8:50.000000uM	BRD-K59864310	BRD-K59864310-001-10-8	50	50.000000uM	glpD2	-2.77991	#C0C0C0	FALSE	screen4wk_screen5wk_tbda1_kabx2	screen4wk
screen4wk:BRD-K59864310-001-10-8:0.390625uM	BRD-K59864310	BRD-K59864310-001-10-8	0.390625	0.390625uM	gltB	0.539321	#C0C0C0	FALSE	screen4wk_screen5wk_tbda1_kabx2	screen4wk
screen4wk:BRD-K59864310-001-10-8:0.781250uM	BRD-K59864310	BRD-K59864310-001-10-8	0.78125	0.781250uM	gltB	0.00765871	#C0C0C0	FALSE	screen4wk_screen5wk_tbda1_kabx2	screen4wk
screen4wk:BRD-K59864310-001-10-8:1.562500uM	BRD-K59864310	BRD-K59864310-001-10-8	1.5625	1.562500uM	gltB	-1.14035	#C0C0C0	FALSE	screen4wk_screen5wk_tbda1_kabx2	screen4wk
screen4wk:BRD-K59864310-001-10-8:3.125000uM	BRD-K59864310	BRD-K59864310-001-10-8	3.125	3.125000uM	gltB	-0.844411	#C0C0C0	FALSE	screen4wk_screen5wk_tbda1_kabx2	screen4wk
screen4wk:BRD-K59864310-001-10-8:6.250000uM	BRD-K59864310	BRD-K59864310-001-10-8	6.25	6.250000uM	gltB	-0.340071	#C0C0C0	FALSE	screen4wk_screen5wk_tbda1_kabx2	screen4wk
screen4wk:BRD-K59864310-001-10-8:12.500000uM	BRD-K59864310	BRD-K59864310-001-10-8	12.5	12.500000uM	gltB	-0.332076	#C0C0C0	FALSE	screen4wk_screen5wk_tbda1_kabx2	screen4wk
screen4wk:BRD-K59864310-001-10-8:25.000000uM	BRD-K59864310	BRD-K59864310-001-10-8	25	25.000000uM	gltB	-0.42345	#C0C0C0	FALSE	screen4wk_screen5wk_tbda1_kabx2	screen4wk
screen4wk:BRD-K59864310-001-10-8:50.000000uM	BRD-K59864310	BRD-K59864310-001-10-8	50	50.000000uM	gltB	-2.71636	#C0C0C0	FALSE	screen4wk_screen5wk_tbda1_kabx2	screen4wk
screen4wk:BRD-K59864310-001-10-8:0.390625uM	BRD-K59864310	BRD-K59864310-001-10-8	0.390625	0.390625uM	gpgS	0.298406	#C0C0C0	FALSE	screen4wk_screen5wk_tbda1_kabx2	screen4wk
screen4wk:BRD-K59864310-001-10-8:0.781250uM	BRD-K59864310	BRD-K59864310-001-10-8	0.78125	0.781250uM	gpgS	-0.319586	#C0C0C0	FALSE	screen4wk_screen5wk_tbda1_kabx2	screen4wk
screen4wk:BRD-K59864310-001-10-8:1.562500uM	BRD-K59864310	BRD-K59864310-001-10-8	1.5625	1.562500uM	gpgS	-0.928397	#C0C0C0	FALSE	screen4wk_screen5wk_tbda1_kabx2	screen4wk
screen4wk:BRD-K59864310-001-10-8:3.125000uM	BRD-K59864310	BRD-K59864310-001-10-8	3.125	3.125000uM	gpgS	-0.501239	#C0C0C0	FALSE	screen4wk_screen5wk_tbda1_kabx2	screen4wk
screen4wk:BRD-K59864310-001-10-8:6.250000uM	BRD-K59864310	BRD-K59864310-001-10-8	6.25	6.250000uM	gpgS	-0.774008	#C0C0C0	FALSE	screen4wk_screen5wk_tbda1_kabx2	screen4wk
screen4wk:BRD-K59864310-001-10-8:12.500000uM	BRD-K59864310	BRD-K59864310-001-10-8	12.5	12.500000uM	gpgS	-1.01153	#C0C0C0	FALSE	screen4wk_screen5wk_tbda1_kabx2	screen4wk
screen4wk:BRD-K59864310-001-10-8:25.000000uM	BRD-K59864310	BRD-K59864310-001-10-8	25	25.000000uM	gpgS	-1.40259	#C0C0C0	FALSE	screen4wk_screen5wk_tbda1_kabx2	screen4wk
screen4wk:BRD-K59864310-001-10-8:50.000000uM	BRD-K59864310	BRD-K59864310-001-10-8	50	50.000000uM	gpgS	-2.12539	#C0C0C0	FALSE	screen4wk_screen5wk_tbda1_kabx2	screen4wk
screen4wk:BRD-K59864310-001-10-8:0.390625uM	BRD-K59864310	BRD-K59864310-001-10-8	0.390625	0.390625uM	gpm1	-0.478233	#C0C0C0	FALSE	screen4wk_screen5wk_tbda1_kabx2	screen4wk
screen4wk:BRD-K59864310-001-10-8:0.781250uM	BRD-K59864310	BRD-K59864310-001-10-8	0.78125	0.781250uM	gpm1	-1.16827	#C0C0C0	FALSE	screen4wk_screen5wk_tbda1_kabx2	screen4wk
screen4wk:BRD-K59864310-001-10-8:1.562500uM	BRD-K59864310	BRD-K59864310-001-10-8	1.5625	1.562500uM	gpm1	-0.916897	#C0C0C0	FALSE	screen4wk_screen5wk_tbda1_kabx2	screen4wk
screen4wk:BRD-K59864310-001-10-8:3.125000uM	BRD-K59864310	BRD-K59864310-001-10-8	3.125	3.125000uM	gpm1	-0.897236	#C0C0C0	FALSE	screen4wk_screen5wk_tbda1_kabx2	screen4wk
screen4wk:BRD-K59864310-001-10-8:6.250000uM	BRD-K59864310	BRD-K59864310-001-10-8	6.25	6.250000uM	gpm1	-2.30648	#C0C0C0	FALSE	screen4wk_screen5wk_tbda1_kabx2	screen4wk
screen4wk:BRD-K59864310-001-10-8:12.500000uM	BRD-K59864310	BRD-K59864310-001-10-8	12.5	12.500000uM	gpm1	-2.34255	#C0C0C0	FALSE	screen4wk_screen5wk_tbda1_kabx2	screen4wk
screen4wk:BRD-K59864310-001-10-8:25.000000uM	BRD-K59864310	BRD-K59864310-001-10-8	25	25.000000uM	gpm1	-1.46783	#C0C0C0	FALSE	screen4wk_screen5wk_tbda1_kabx2	screen4wk
screen4wk:BRD-K59864310-001-10-8:50.000000uM	BRD-K59864310	BRD-K59864310-001-10-8	50	50.000000uM	gpm1	-3.37161	#C0C0C0	FALSE	screen4wk_screen5wk_tbda1_kabx2	screen4wk
screen4wk:BRD-K59864310-001-10-8:0.390625uM	BRD-K59864310	BRD-K59864310-001-10-8	0.390625	0.390625uM	gpsI	0.0861753	#C0C0C0	FALSE	screen4wk_screen5wk_tbda1_kabx2	screen4wk
screen4wk:BRD-K59864310-001-10-8:0.781250uM	BRD-K59864310	BRD-K59864310-001-10-8	0.78125	0.781250uM	gpsI	-0.0079128	#C0C0C0	FALSE	screen4wk_screen5wk_tbda1_kabx2	screen4wk
screen4wk:BRD-K59864310-001-10-8:1.562500uM	BRD-K59864310	BRD-K59864310-001-10-8	1.5625	1.562500uM	gpsI	-0.59407	#C0C0C0	FALSE	screen4wk_screen5wk_tbda1_kabx2	screen4wk
screen4wk:BRD-K59864310-001-10-8:3.125000uM	BRD-K59864310	BRD-K59864310-001-10-8	3.125	3.125000uM	gpsI	0.562578	#C0C0C0	FALSE	screen4wk_screen5wk_tbda1_kabx2	screen4wk
screen4wk:BRD-K59864310-001-10-8:6.250000uM	BRD-K59864310	BRD-K59864310-001-10-8	6.25	6.250000uM	gpsI	-0.431505	#C0C0C0	FALSE	screen4wk_screen5wk_tbda1_kabx2	screen4wk
screen4wk:BRD-K59864310-001-10-8:12.500000uM	BRD-K59864310	BRD-K59864310-001-10-8	12.5	12.500000uM	gpsI	0.950178	#C0C0C0	FALSE	screen4wk_screen5wk_tbda1_kabx2	screen4wk
screen4wk:BRD-K59864310-001-10-8:25.000000uM	BRD-K59864310	BRD-K59864310-001-10-8	25	25.000000uM	gpsI	-0.0483369	#C0C0C0	FALSE	screen4wk_screen5wk_tbda1_kabx2	screen4wk
screen4wk:BRD-K59864310-001-10-8:50.000000uM	BRD-K59864310	BRD-K59864310-001-10-8	50	50.000000uM	gpsI	-0.928042	#C0C0C0	FALSE	screen4wk_screen5wk_tbda1_kabx2	screen4wk
screen4wk:BRD-K59864310-001-10-8:0.390625uM	BRD-K59864310	BRD-K59864310-001-10-8	0.390625	0.390625uM	grpE	0.509499	#C0C0C0	FALSE	screen4wk_screen5wk_tbda1_kabx2	screen4wk
screen4wk:BRD-K59864310-001-10-8:0.781250uM	BRD-K59864310	BRD-K59864310-001-10-8	0.78125	0.781250uM	grpE	-0.0283519	#C0C0C0	FALSE	screen4wk_screen5wk_tbda1_kabx2	screen4wk
screen4wk:BRD-K59864310-001-10-8:1.562500uM	BRD-K59864310	BRD-K59864310-001-10-8	1.5625	1.562500uM	grpE	0.00489106	#C0C0C0	FALSE	screen4wk_screen5wk_tbda1_kabx2	screen4wk
screen4wk:BRD-K59864310-001-10-8:3.125000uM	BRD-K59864310	BRD-K59864310-001-10-8	3.125	3.125000uM	grpE	-0.0745118	#C0C0C0	FALSE	screen4wk_screen5wk_tbda1_kabx2	screen4wk
screen4wk:BRD-K59864310-001-10-8:6.250000uM	BRD-K59864310	BRD-K59864310-001-10-8	6.25	6.250000uM	grpE	0.24807	#C0C0C0	FALSE	screen4wk_screen5wk_tbda1_kabx2	screen4wk
screen4wk:BRD-K59864310-001-10-8:12.500000uM	BRD-K59864310	BRD-K59864310-001-10-8	12.5	12.500000uM	grpE	0.028748	#C0C0C0	FALSE	screen4wk_screen5wk_tbda1_kabx2	screen4wk
screen4wk:BRD-K59864310-001-10-8:25.000000uM	BRD-K59864310	BRD-K59864310-001-10-8	25	25.000000uM	grpE	0.162313	#C0C0C0	FALSE	screen4wk_screen5wk_tbda1_kabx2	screen4wk
screen4wk:BRD-K59864310-001-10-8:50.000000uM	BRD-K59864310	BRD-K59864310-001-10-8	50	50.000000uM	grpE	-2.54928	#C0C0C0	FALSE	screen4wk_screen5wk_tbda1_kabx2	screen4wk
screen4wk:BRD-K59864310-001-10-8:0.390625uM	BRD-K59864310	BRD-K59864310-001-10-8	0.390625	0.390625uM	guaB2	0.0835267	#C0C0C0	FALSE	screen4wk_screen5wk_tbda1_kabx2	screen4wk
screen4wk:BRD-K59864310-001-10-8:0.781250uM	BRD-K59864310	BRD-K59864310-001-10-8	0.78125	0.781250uM	guaB2	-0.449517	#C0C0C0	FALSE	screen4wk_screen5wk_tbda1_kabx2	screen4wk
screen4wk:BRD-K59864310-001-10-8:1.562500uM	BRD-K59864310	BRD-K59864310-001-10-8	1.5625	1.562500uM	guaB2	-0.34083	#C0C0C0	FALSE	screen4wk_screen5wk_tbda1_kabx2	screen4wk
screen4wk:BRD-K59864310-001-10-8:3.125000uM	BRD-K59864310	BRD-K59864310-001-10-8	3.125	3.125000uM	guaB2	-0.906655	#C0C0C0	FALSE	screen4wk_screen5wk_tbda1_kabx2	screen4wk
screen4wk:BRD-K59864310-001-10-8:6.250000uM	BRD-K59864310	BRD-K59864310-001-10-8	6.25	6.250000uM	guaB2	-0.336278	#C0C0C0	FALSE	screen4wk_screen5wk_tbda1_kabx2	screen4wk
screen4wk:BRD-K59864310-001-10-8:12.500000uM	BRD-K59864310	BRD-K59864310-001-10-8	12.5	12.500000uM	guaB2	-0.919152	#C0C0C0	FALSE	screen4wk_screen5wk_tbda1_kabx2	screen4wk
screen4wk:BRD-K59864310-001-10-8:25.000000uM	BRD-K59864310	BRD-K59864310-001-10-8	25	25.000000uM	guaB2	-0.324232	#C0C0C0	FALSE	screen4wk_screen5wk_tbda1_kabx2	screen4wk
screen4wk:BRD-K59864310-001-10-8:50.000000uM	BRD-K59864310	BRD-K59864310-001-10-8	50	50.000000uM	guaB2	-1.89473	#C0C0C0	FALSE	screen4wk_screen5wk_tbda1_kabx2	screen4wk
screen4wk:BRD-K59864310-001-10-8:0.390625uM	BRD-K59864310	BRD-K59864310-001-10-8	0.390625	0.390625uM	gyrA	0.50466	#C0C0C0	FALSE	screen4wk_screen5wk_tbda1_kabx2	screen4wk
screen4wk:BRD-K59864310-001-10-8:0.781250uM	BRD-K59864310	BRD-K59864310-001-10-8	0.78125	0.781250uM	gyrA	0.325367	#C0C0C0	FALSE	screen4wk_screen5wk_tbda1_kabx2	screen4wk
screen4wk:BRD-K59864310-001-10-8:1.562500uM	BRD-K59864310	BRD-K59864310-001-10-8	1.5625	1.562500uM	gyrA	0.497569	#C0C0C0	FALSE	screen4wk_screen5wk_tbda1_kabx2	screen4wk
screen4wk:BRD-K59864310-001-10-8:3.125000uM	BRD-K59864310	BRD-K59864310-001-10-8	3.125	3.125000uM	gyrA	-1.41772	#C0C0C0	FALSE	screen4wk_screen5wk_tbda1_kabx2	screen4wk
screen4wk:BRD-K59864310-001-10-8:6.250000uM	BRD-K59864310	BRD-K59864310-001-10-8	6.25	6.250000uM	gyrA	-0.561443	#C0C0C0	FALSE	screen4wk_screen5wk_tbda1_kabx2	screen4wk
screen4wk:BRD-K59864310-001-10-8:12.500000uM	BRD-K59864310	BRD-K59864310-001-10-8	12.5	12.500000uM	gyrA	-0.827957	#C0C0C0	FALSE	screen4wk_screen5wk_tbda1_kabx2	screen4wk
screen4wk:BRD-K59864310-001-10-8:25.000000uM	BRD-K59864310	BRD-K59864310-001-10-8	25	25.000000uM	gyrA	0.393126	#C0C0C0	FALSE	screen4wk_screen5wk_tbda1_kabx2	screen4wk
screen4wk:BRD-K59864310-001-10-8:50.000000uM	BRD-K59864310	BRD-K59864310-001-10-8	50	50.000000uM	gyrA	-2.15176	#C0C0C0	FALSE	screen4wk_screen5wk_tbda1_kabx2	screen4wk
screen4wk:BRD-K59864310-001-10-8:0.390625uM	BRD-K59864310	BRD-K59864310-001-10-8	0.390625	0.390625uM	gyrB	0.898368	#C0C0C0	FALSE	screen4wk_screen5wk_tbda1_kabx2	screen4wk
screen4wk:BRD-K59864310-001-10-8:0.781250uM	BRD-K59864310	BRD-K59864310-001-10-8	0.78125	0.781250uM	gyrB	-0.28058	#C0C0C0	FALSE	screen4wk_screen5wk_tbda1_kabx2	screen4wk
screen4wk:BRD-K59864310-001-10-8:1.562500uM	BRD-K59864310	BRD-K59864310-001-10-8	1.5625	1.562500uM	gyrB	0.423187	#C0C0C0	FALSE	screen4wk_screen5wk_tbda1_kabx2	screen4wk
screen4wk:BRD-K59864310-001-10-8:3.125000uM	BRD-K59864310	BRD-K59864310-001-10-8	3.125	3.125000uM	gyrB	-0.739629	#C0C0C0	FALSE	screen4wk_screen5wk_tbda1_kabx2	screen4wk
screen4wk:BRD-K59864310-001-10-8:6.250000uM	BRD-K59864310	BRD-K59864310-001-10-8	6.25	6.250000uM	gyrB	0.532467	#C0C0C0	FALSE	screen4wk_screen5wk_tbda1_kabx2	screen4wk
screen4wk:BRD-K59864310-001-10-8:12.500000uM	BRD-K59864310	BRD-K59864310-001-10-8	12.5	12.500000uM	gyrB	0.17872	#C0C0C0	FALSE	screen4wk_screen5wk_tbda1_kabx2	screen4wk
screen4wk:BRD-K59864310-001-10-8:25.000000uM	BRD-K59864310	BRD-K59864310-001-10-8	25	25.000000uM	gyrB	0.715744	#C0C0C0	FALSE	screen4wk_screen5wk_tbda1_kabx2	screen4wk
screen4wk:BRD-K59864310-001-10-8:50.000000uM	BRD-K59864310	BRD-K59864310-001-10-8	50	50.000000uM	gyrB	-2.2408	#C0C0C0	FALSE	screen4wk_screen5wk_tbda1_kabx2	screen4wk
screen4wk:BRD-K59864310-001-10-8:0.390625uM	BRD-K59864310	BRD-K59864310-001-10-8	0.390625	0.390625uM	hadB	-0.338913	#C0C0C0	FALSE	screen4wk_screen5wk_tbda1_kabx2	screen4wk
screen4wk:BRD-K59864310-001-10-8:0.781250uM	BRD-K59864310	BRD-K59864310-001-10-8	0.78125	0.781250uM	hadB	-0.390555	#C0C0C0	FALSE	screen4wk_screen5wk_tbda1_kabx2	screen4wk
screen4wk:BRD-K59864310-001-10-8:1.562500uM	BRD-K59864310	BRD-K59864310-001-10-8	1.5625	1.562500uM	hadB	-0.920416	#C0C0C0	FALSE	screen4wk_screen5wk_tbda1_kabx2	screen4wk
screen4wk:BRD-K59864310-001-10-8:3.125000uM	BRD-K59864310	BRD-K59864310-001-10-8	3.125	3.125000uM	hadB	-0.72238	#C0C0C0	FALSE	screen4wk_screen5wk_tbda1_kabx2	screen4wk
screen4wk:BRD-K59864310-001-10-8:6.250000uM	BRD-K59864310	BRD-K59864310-001-10-8	6.25	6.250000uM	hadB	-1.325	#C0C0C0	FALSE	screen4wk_screen5wk_tbda1_kabx2	screen4wk
screen4wk:BRD-K59864310-001-10-8:12.500000uM	BRD-K59864310	BRD-K59864310-001-10-8	12.5	12.500000uM	hadB	-0.849391	#C0C0C0	FALSE	screen4wk_screen5wk_tbda1_kabx2	screen4wk
screen4wk:BRD-K59864310-001-10-8:25.000000uM	BRD-K59864310	BRD-K59864310-001-10-8	25	25.000000uM	hadB	-1.06261	#C0C0C0	FALSE	screen4wk_screen5wk_tbda1_kabx2	screen4wk
screen4wk:BRD-K59864310-001-10-8:50.000000uM	BRD-K59864310	BRD-K59864310-001-10-8	50	50.000000uM	hadB	-2.09414	#C0C0C0	FALSE	screen4wk_screen5wk_tbda1_kabx2	screen4wk
screen4wk:BRD-K59864310-001-10-8:0.390625uM	BRD-K59864310	BRD-K59864310-001-10-8	0.390625	0.390625uM	hemA	0.723517	#C0C0C0	FALSE	screen4wk_screen5wk_tbda1_kabx2	screen4wk
screen4wk:BRD-K59864310-001-10-8:0.781250uM	BRD-K59864310	BRD-K59864310-001-10-8	0.78125	0.781250uM	hemA	-0.911258	#C0C0C0	FALSE	screen4wk_screen5wk_tbda1_kabx2	screen4wk
screen4wk:BRD-K59864310-001-10-8:1.562500uM	BRD-K59864310	BRD-K59864310-001-10-8	1.5625	1.562500uM	hemA	-0.472014	#C0C0C0	FALSE	screen4wk_screen5wk_tbda1_kabx2	screen4wk
screen4wk:BRD-K59864310-001-10-8:3.125000uM	BRD-K59864310	BRD-K59864310-001-10-8	3.125	3.125000uM	hemA	-1.16146	#C0C0C0	FALSE	screen4wk_screen5wk_tbda1_kabx2	screen4wk
screen4wk:BRD-K59864310-001-10-8:6.250000uM	BRD-K59864310	BRD-K59864310-001-10-8	6.25	6.250000uM	hemA	-0.952672	#C0C0C0	FALSE	screen4wk_screen5wk_tbda1_kabx2	screen4wk
screen4wk:BRD-K59864310-001-10-8:12.500000uM	BRD-K59864310	BRD-K59864310-001-10-8	12.5	12.500000uM	hemA	-1.374	#C0C0C0	FALSE	screen4wk_screen5wk_tbda1_kabx2	screen4wk
screen4wk:BRD-K59864310-001-10-8:25.000000uM	BRD-K59864310	BRD-K59864310-001-10-8	25	25.000000uM	hemA	-1.49057	#C0C0C0	FALSE	screen4wk_screen5wk_tbda1_kabx2	screen4wk
screen4wk:BRD-K59864310-001-10-8:50.000000uM	BRD-K59864310	BRD-K59864310-001-10-8	50	50.000000uM	hemA	-2.26913	#C0C0C0	FALSE	screen4wk_screen5wk_tbda1_kabx2	screen4wk
screen4wk:BRD-K59864310-001-10-8:0.390625uM	BRD-K59864310	BRD-K59864310-001-10-8	0.390625	0.390625uM	hemB	0.0592294	#C0C0C0	FALSE	screen4wk_screen5wk_tbda1_kabx2	screen4wk
screen4wk:BRD-K59864310-001-10-8:0.781250uM	BRD-K59864310	BRD-K59864310-001-10-8	0.78125	0.781250uM	hemB	-1.36845	#C0C0C0	FALSE	screen4wk_screen5wk_tbda1_kabx2	screen4wk
screen4wk:BRD-K59864310-001-10-8:1.562500uM	BRD-K59864310	BRD-K59864310-001-10-8	1.5625	1.562500uM	hemB	-1.93523	#C0C0C0	FALSE	screen4wk_screen5wk_tbda1_kabx2	screen4wk
screen4wk:BRD-K59864310-001-10-8:3.125000uM	BRD-K59864310	BRD-K59864310-001-10-8	3.125	3.125000uM	hemB	-2.28254	#C0C0C0	FALSE	screen4wk_screen5wk_tbda1_kabx2	screen4wk
screen4wk:BRD-K59864310-001-10-8:6.250000uM	BRD-K59864310	BRD-K59864310-001-10-8	6.25	6.250000uM	hemB	-2.19608	#C0C0C0	FALSE	screen4wk_screen5wk_tbda1_kabx2	screen4wk
screen4wk:BRD-K59864310-001-10-8:12.500000uM	BRD-K59864310	BRD-K59864310-001-10-8	12.5	12.500000uM	hemB	-2.87128	#C0C0C0	FALSE	screen4wk_screen5wk_tbda1_kabx2	screen4wk
screen4wk:BRD-K59864310-001-10-8:25.000000uM	BRD-K59864310	BRD-K59864310-001-10-8	25	25.000000uM	hemB	-0.776017	#C0C0C0	FALSE	screen4wk_screen5wk_tbda1_kabx2	screen4wk
screen4wk:BRD-K59864310-001-10-8:50.000000uM	BRD-K59864310	BRD-K59864310-001-10-8	50	50.000000uM	hemB	-3.69602	#C0C0C0	FALSE	screen4wk_screen5wk_tbda1_kabx2	screen4wk
screen4wk:BRD-K59864310-001-10-8:0.390625uM	BRD-K59864310	BRD-K59864310-001-10-8	0.390625	0.390625uM	hemK	0.698601	#C0C0C0	FALSE	screen4wk_screen5wk_tbda1_kabx2	screen4wk
screen4wk:BRD-K59864310-001-10-8:0.781250uM	BRD-K59864310	BRD-K59864310-001-10-8	0.78125	0.781250uM	hemK	-0.665909	#C0C0C0	FALSE	screen4wk_screen5wk_tbda1_kabx2	screen4wk
screen4wk:BRD-K59864310-001-10-8:1.562500uM	BRD-K59864310	BRD-K59864310-001-10-8	1.5625	1.562500uM	hemK	-1.83245	#C0C0C0	FALSE	screen4wk_screen5wk_tbda1_kabx2	screen4wk
screen4wk:BRD-K59864310-001-10-8:3.125000uM	BRD-K59864310	BRD-K59864310-001-10-8	3.125	3.125000uM	hemK	-0.949565	#C0C0C0	FALSE	screen4wk_screen5wk_tbda1_kabx2	screen4wk
screen4wk:BRD-K59864310-001-10-8:6.250000uM	BRD-K59864310	BRD-K59864310-001-10-8	6.25	6.250000uM	hemK	-0.0501084	#C0C0C0	FALSE	screen4wk_screen5wk_tbda1_kabx2	screen4wk
screen4wk:BRD-K59864310-001-10-8:12.500000uM	BRD-K59864310	BRD-K59864310-001-10-8	12.5	12.500000uM	hemK	-1.13016	#C0C0C0	FALSE	screen4wk_screen5wk_tbda1_kabx2	screen4wk
screen4wk:BRD-K59864310-001-10-8:25.000000uM	BRD-K59864310	BRD-K59864310-001-10-8	25	25.000000uM	hemK	-0.0645581	#C0C0C0	FALSE	screen4wk_screen5wk_tbda1_kabx2	screen4wk
screen4wk:BRD-K59864310-001-10-8:50.000000uM	BRD-K59864310	BRD-K59864310-001-10-8	50	50.000000uM	hemK	-2.04577	#C0C0C0	FALSE	screen4wk_screen5wk_tbda1_kabx2	screen4wk
screen4wk:BRD-K59864310-001-10-8:0.390625uM	BRD-K59864310	BRD-K59864310-001-10-8	0.390625	0.390625uM	hemL	-0.485298	#C0C0C0	FALSE	screen4wk_screen5wk_tbda1_kabx2	screen4wk
screen4wk:BRD-K59864310-001-10-8:0.781250uM	BRD-K59864310	BRD-K59864310-001-10-8	0.78125	0.781250uM	hemL	-0.501252	#C0C0C0	FALSE	screen4wk_screen5wk_tbda1_kabx2	screen4wk
screen4wk:BRD-K59864310-001-10-8:1.562500uM	BRD-K59864310	BRD-K59864310-001-10-8	1.5625	1.562500uM	hemL	-1.51361	#C0C0C0	FALSE	screen4wk_screen5wk_tbda1_kabx2	screen4wk
screen4wk:BRD-K59864310-001-10-8:3.125000uM	BRD-K59864310	BRD-K59864310-001-10-8	3.125	3.125000uM	hemL	-1.83091	#C0C0C0	FALSE	screen4wk_screen5wk_tbda1_kabx2	screen4wk
screen4wk:BRD-K59864310-001-10-8:6.250000uM	BRD-K59864310	BRD-K59864310-001-10-8	6.25	6.250000uM	hemL	-1.5385	#C0C0C0	FALSE	screen4wk_screen5wk_tbda1_kabx2	screen4wk
screen4wk:BRD-K59864310-001-10-8:12.500000uM	BRD-K59864310	BRD-K59864310-001-10-8	12.5	12.500000uM	hemL	-1.43835	#C0C0C0	FALSE	screen4wk_screen5wk_tbda1_kabx2	screen4wk
screen4wk:BRD-K59864310-001-10-8:25.000000uM	BRD-K59864310	BRD-K59864310-001-10-8	25	25.000000uM	hemL	-1.70037	#C0C0C0	FALSE	screen4wk_screen5wk_tbda1_kabx2	screen4wk
screen4wk:BRD-K59864310-001-10-8:50.000000uM	BRD-K59864310	BRD-K59864310-001-10-8	50	50.000000uM	hemL	-3.38109	#C0C0C0	FALSE	screen4wk_screen5wk_tbda1_kabx2	screen4wk
screen4wk:BRD-K59864310-001-10-8:0.390625uM	BRD-K59864310	BRD-K59864310-001-10-8	0.390625	0.390625uM	hisA	0.156058	#C0C0C0	FALSE	screen4wk_screen5wk_tbda1_kabx2	screen4wk
screen4wk:BRD-K59864310-001-10-8:0.781250uM	BRD-K59864310	BRD-K59864310-001-10-8	0.78125	0.781250uM	hisA	0.579638	#C0C0C0	FALSE	screen4wk_screen5wk_tbda1_kabx2	screen4wk
screen4wk:BRD-K59864310-001-10-8:1.562500uM	BRD-K59864310	BRD-K59864310-001-10-8	1.5625	1.562500uM	hisA	0.136862	#C0C0C0	FALSE	screen4wk_screen5wk_tbda1_kabx2	screen4wk
screen4wk:BRD-K59864310-001-10-8:3.125000uM	BRD-K59864310	BRD-K59864310-001-10-8	3.125	3.125000uM	hisA	-0.882225	#C0C0C0	FALSE	screen4wk_screen5wk_tbda1_kabx2	screen4wk
screen4wk:BRD-K59864310-001-10-8:6.250000uM	BRD-K59864310	BRD-K59864310-001-10-8	6.25	6.250000uM	hisA	-0.142234	#C0C0C0	FALSE	screen4wk_screen5wk_tbda1_kabx2	screen4wk
screen4wk:BRD-K59864310-001-10-8:12.500000uM	BRD-K59864310	BRD-K59864310-001-10-8	12.5	12.500000uM	hisA	0.218784	#C0C0C0	FALSE	screen4wk_screen5wk_tbda1_kabx2	screen4wk
screen4wk:BRD-K59864310-001-10-8:25.000000uM	BRD-K59864310	BRD-K59864310-001-10-8	25	25.000000uM	hisA	0.0744899	#C0C0C0	FALSE	screen4wk_screen5wk_tbda1_kabx2	screen4wk
screen4wk:BRD-K59864310-001-10-8:50.000000uM	BRD-K59864310	BRD-K59864310-001-10-8	50	50.000000uM	hisA	-0.555602	#C0C0C0	FALSE	screen4wk_screen5wk_tbda1_kabx2	screen4wk
screen4wk:BRD-K59864310-001-10-8:0.390625uM	BRD-K59864310	BRD-K59864310-001-10-8	0.390625	0.390625uM	hisB	0.950819	#C0C0C0	FALSE	screen4wk_screen5wk_tbda1_kabx2	screen4wk
screen4wk:BRD-K59864310-001-10-8:0.781250uM	BRD-K59864310	BRD-K59864310-001-10-8	0.78125	0.781250uM	hisB	-0.309103	#C0C0C0	FALSE	screen4wk_screen5wk_tbda1_kabx2	screen4wk
screen4wk:BRD-K59864310-001-10-8:1.562500uM	BRD-K59864310	BRD-K59864310-001-10-8	1.5625	1.562500uM	hisB	-1.29185	#C0C0C0	FALSE	screen4wk_screen5wk_tbda1_kabx2	screen4wk
screen4wk:BRD-K59864310-001-10-8:3.125000uM	BRD-K59864310	BRD-K59864310-001-10-8	3.125	3.125000uM	hisB	-0.955739	#C0C0C0	FALSE	screen4wk_screen5wk_tbda1_kabx2	screen4wk
screen4wk:BRD-K59864310-001-10-8:6.250000uM	BRD-K59864310	BRD-K59864310-001-10-8	6.25	6.250000uM	hisB	-0.342353	#C0C0C0	FALSE	screen4wk_screen5wk_tbda1_kabx2	screen4wk
screen4wk:BRD-K59864310-001-10-8:12.500000uM	BRD-K59864310	BRD-K59864310-001-10-8	12.5	12.500000uM	hisB	-1.36067	#C0C0C0	FALSE	screen4wk_screen5wk_tbda1_kabx2	screen4wk
screen4wk:BRD-K59864310-001-10-8:25.000000uM	BRD-K59864310	BRD-K59864310-001-10-8	25	25.000000uM	hisB	-1.3946	#C0C0C0	FALSE	screen4wk_screen5wk_tbda1_kabx2	screen4wk
screen4wk:BRD-K59864310-001-10-8:50.000000uM	BRD-K59864310	BRD-K59864310-001-10-8	50	50.000000uM	hisB	-2.17012	#C0C0C0	FALSE	screen4wk_screen5wk_tbda1_kabx2	screen4wk
screen4wk:BRD-K59864310-001-10-8:0.390625uM	BRD-K59864310	BRD-K59864310-001-10-8	0.390625	0.390625uM	hisC1	0.783321	#C0C0C0	FALSE	screen4wk_screen5wk_tbda1_kabx2	screen4wk
screen4wk:BRD-K59864310-001-10-8:0.781250uM	BRD-K59864310	BRD-K59864310-001-10-8	0.78125	0.781250uM	hisC1	0.0220106	#C0C0C0	FALSE	screen4wk_screen5wk_tbda1_kabx2	screen4wk
screen4wk:BRD-K59864310-001-10-8:1.562500uM	BRD-K59864310	BRD-K59864310-001-10-8	1.5625	1.562500uM	hisC1	-1.01149	#C0C0C0	FALSE	screen4wk_screen5wk_tbda1_kabx2	screen4wk
screen4wk:BRD-K59864310-001-10-8:3.125000uM	BRD-K59864310	BRD-K59864310-001-10-8	3.125	3.125000uM	hisC1	-0.892817	#C0C0C0	FALSE	screen4wk_screen5wk_tbda1_kabx2	screen4wk
screen4wk:BRD-K59864310-001-10-8:6.250000uM	BRD-K59864310	BRD-K59864310-001-10-8	6.25	6.250000uM	hisC1	-0.388205	#C0C0C0	FALSE	screen4wk_screen5wk_tbda1_kabx2	screen4wk
screen4wk:BRD-K59864310-001-10-8:12.500000uM	BRD-K59864310	BRD-K59864310-001-10-8	12.5	12.500000uM	hisC1	-1.42358	#C0C0C0	FALSE	screen4wk_screen5wk_tbda1_kabx2	screen4wk
screen4wk:BRD-K59864310-001-10-8:25.000000uM	BRD-K59864310	BRD-K59864310-001-10-8	25	25.000000uM	hisC1	-0.692358	#C0C0C0	FALSE	screen4wk_screen5wk_tbda1_kabx2	screen4wk
screen4wk:BRD-K59864310-001-10-8:50.000000uM	BRD-K59864310	BRD-K59864310-001-10-8	50	50.000000uM	hisC1	-2.42458	#C0C0C0	FALSE	screen4wk_screen5wk_tbda1_kabx2	screen4wk
screen4wk:BRD-K59864310-001-10-8:0.390625uM	BRD-K59864310	BRD-K59864310-001-10-8	0.390625	0.390625uM	hisD	0.379165	#C0C0C0	FALSE	screen4wk_screen5wk_tbda1_kabx2	screen4wk
screen4wk:BRD-K59864310-001-10-8:0.781250uM	BRD-K59864310	BRD-K59864310-001-10-8	0.78125	0.781250uM	hisD	-1.30377	#C0C0C0	FALSE	screen4wk_screen5wk_tbda1_kabx2	screen4wk
screen4wk:BRD-K59864310-001-10-8:1.562500uM	BRD-K59864310	BRD-K59864310-001-10-8	1.5625	1.562500uM	hisD	-1.36377	#C0C0C0	FALSE	screen4wk_screen5wk_tbda1_kabx2	screen4wk
screen4wk:BRD-K59864310-001-10-8:3.125000uM	BRD-K59864310	BRD-K59864310-001-10-8	3.125	3.125000uM	hisD	-1.32078	#C0C0C0	FALSE	screen4wk_screen5wk_tbda1_kabx2	screen4wk
screen4wk:BRD-K59864310-001-10-8:6.250000uM	BRD-K59864310	BRD-K59864310-001-10-8	6.25	6.250000uM	hisD	-0.416317	#C0C0C0	FALSE	screen4wk_screen5wk_tbda1_kabx2	screen4wk
screen4wk:BRD-K59864310-001-10-8:12.500000uM	BRD-K59864310	BRD-K59864310-001-10-8	12.5	12.500000uM	hisD	-0.836142	#C0C0C0	FALSE	screen4wk_screen5wk_tbda1_kabx2	screen4wk
screen4wk:BRD-K59864310-001-10-8:25.000000uM	BRD-K59864310	BRD-K59864310-001-10-8	25	25.000000uM	hisD	-1.65797	#C0C0C0	FALSE	screen4wk_screen5wk_tbda1_kabx2	screen4wk
screen4wk:BRD-K59864310-001-10-8:50.000000uM	BRD-K59864310	BRD-K59864310-001-10-8	50	50.000000uM	hisD	-2.31848	#C0C0C0	FALSE	screen4wk_screen5wk_tbda1_kabx2	screen4wk
screen4wk:BRD-K59864310-001-10-8:0.390625uM	BRD-K59864310	BRD-K59864310-001-10-8	0.390625	0.390625uM	hisF	0.478116	#C0C0C0	FALSE	screen4wk_screen5wk_tbda1_kabx2	screen4wk
screen4wk:BRD-K59864310-001-10-8:0.781250uM	BRD-K59864310	BRD-K59864310-001-10-8	0.78125	0.781250uM	hisF	-0.548513	#C0C0C0	FALSE	screen4wk_screen5wk_tbda1_kabx2	screen4wk
screen4wk:BRD-K59864310-001-10-8:1.562500uM	BRD-K59864310	BRD-K59864310-001-10-8	1.5625	1.562500uM	hisF	-1.16682	#C0C0C0	FALSE	screen4wk_screen5wk_tbda1_kabx2	screen4wk
screen4wk:BRD-K59864310-001-10-8:3.125000uM	BRD-K59864310	BRD-K59864310-001-10-8	3.125	3.125000uM	hisF	-1.66995	#C0C0C0	FALSE	screen4wk_screen5wk_tbda1_kabx2	screen4wk
screen4wk:BRD-K59864310-001-10-8:6.250000uM	BRD-K59864310	BRD-K59864310-001-10-8	6.25	6.250000uM	hisF	-0.949565	#C0C0C0	FALSE	screen4wk_screen5wk_tbda1_kabx2	screen4wk
screen4wk:BRD-K59864310-001-10-8:12.500000uM	BRD-K59864310	BRD-K59864310-001-10-8	12.5	12.500000uM	hisF	-1.7458	#C0C0C0	FALSE	screen4wk_screen5wk_tbda1_kabx2	screen4wk
screen4wk:BRD-K59864310-001-10-8:25.000000uM	BRD-K59864310	BRD-K59864310-001-10-8	25	25.000000uM	hisF	-1.3064	#C0C0C0	FALSE	screen4wk_screen5wk_tbda1_kabx2	screen4wk
screen4wk:BRD-K59864310-001-10-8:50.000000uM	BRD-K59864310	BRD-K59864310-001-10-8	50	50.000000uM	hisF	-2.51899	#C0C0C0	FALSE	screen4wk_screen5wk_tbda1_kabx2	screen4wk
screen4wk:BRD-K59864310-001-10-8:0.390625uM	BRD-K59864310	BRD-K59864310-001-10-8	0.390625	0.390625uM	hisI	0.327635	#C0C0C0	FALSE	screen4wk_screen5wk_tbda1_kabx2	screen4wk
screen4wk:BRD-K59864310-001-10-8:0.781250uM	BRD-K59864310	BRD-K59864310-001-10-8	0.78125	0.781250uM	hisI	-0.698572	#C0C0C0	FALSE	screen4wk_screen5wk_tbda1_kabx2	screen4wk
screen4wk:BRD-K59864310-001-10-8:1.562500uM	BRD-K59864310	BRD-K59864310-001-10-8	1.5625	1.562500uM	hisI	-0.683389	#C0C0C0	FALSE	screen4wk_screen5wk_tbda1_kabx2	screen4wk
screen4wk:BRD-K59864310-001-10-8:3.125000uM	BRD-K59864310	BRD-K59864310-001-10-8	3.125	3.125000uM	hisI	-1.18219	#C0C0C0	FALSE	screen4wk_screen5wk_tbda1_kabx2	screen4wk
screen4wk:BRD-K59864310-001-10-8:6.250000uM	BRD-K59864310	BRD-K59864310-001-10-8	6.25	6.250000uM	hisI	-0.0738823	#C0C0C0	FALSE	screen4wk_screen5wk_tbda1_kabx2	screen4wk
screen4wk:BRD-K59864310-001-10-8:12.500000uM	BRD-K59864310	BRD-K59864310-001-10-8	12.5	12.500000uM	hisI	-1.77263	#C0C0C0	FALSE	screen4wk_screen5wk_tbda1_kabx2	screen4wk
screen4wk:BRD-K59864310-001-10-8:25.000000uM	BRD-K59864310	BRD-K59864310-001-10-8	25	25.000000uM	hisI	-0.584673	#C0C0C0	FALSE	screen4wk_screen5wk_tbda1_kabx2	screen4wk
screen4wk:BRD-K59864310-001-10-8:50.000000uM	BRD-K59864310	BRD-K59864310-001-10-8	50	50.000000uM	hisI	-2.23328	#C0C0C0	FALSE	screen4wk_screen5wk_tbda1_kabx2	screen4wk
screen4wk:BRD-K59864310-001-10-8:0.390625uM	BRD-K59864310	BRD-K59864310-001-10-8	0.390625	0.390625uM	hsdM	-0.356078	#C0C0C0	FALSE	screen4wk_screen5wk_tbda1_kabx2	screen4wk
screen4wk:BRD-K59864310-001-10-8:0.781250uM	BRD-K59864310	BRD-K59864310-001-10-8	0.78125	0.781250uM	hsdM	-0.168235	#C0C0C0	FALSE	screen4wk_screen5wk_tbda1_kabx2	screen4wk
screen4wk:BRD-K59864310-001-10-8:1.562500uM	BRD-K59864310	BRD-K59864310-001-10-8	1.5625	1.562500uM	hsdM	-0.602637	#C0C0C0	FALSE	screen4wk_screen5wk_tbda1_kabx2	screen4wk
screen4wk:BRD-K59864310-001-10-8:3.125000uM	BRD-K59864310	BRD-K59864310-001-10-8	3.125	3.125000uM	hsdM	-0.861092	#C0C0C0	FALSE	screen4wk_screen5wk_tbda1_kabx2	screen4wk
screen4wk:BRD-K59864310-001-10-8:6.250000uM	BRD-K59864310	BRD-K59864310-001-10-8	6.25	6.250000uM	hsdM	-1.69766	#C0C0C0	FALSE	screen4wk_screen5wk_tbda1_kabx2	screen4wk
screen4wk:BRD-K59864310-001-10-8:12.500000uM	BRD-K59864310	BRD-K59864310-001-10-8	12.5	12.500000uM	hsdM	-1.47151	#C0C0C0	FALSE	screen4wk_screen5wk_tbda1_kabx2	screen4wk
screen4wk:BRD-K59864310-001-10-8:25.000000uM	BRD-K59864310	BRD-K59864310-001-10-8	25	25.000000uM	hsdM	0.0742493	#C0C0C0	FALSE	screen4wk_screen5wk_tbda1_kabx2	screen4wk
screen4wk:BRD-K59864310-001-10-8:50.000000uM	BRD-K59864310	BRD-K59864310-001-10-8	50	50.000000uM	hsdM	-2.04974	#C0C0C0	FALSE	screen4wk_screen5wk_tbda1_kabx2	screen4wk
screen4wk:BRD-K59864310-001-10-8:0.390625uM	BRD-K59864310	BRD-K59864310-001-10-8	0.390625	0.390625uM	icd2	-0.274802	#C0C0C0	FALSE	screen4wk_screen5wk_tbda1_kabx2	screen4wk
screen4wk:BRD-K59864310-001-10-8:0.781250uM	BRD-K59864310	BRD-K59864310-001-10-8	0.78125	0.781250uM	icd2	0.898368	#C0C0C0	FALSE	screen4wk_screen5wk_tbda1_kabx2	screen4wk
screen4wk:BRD-K59864310-001-10-8:1.562500uM	BRD-K59864310	BRD-K59864310-001-10-8	1.5625	1.562500uM	icd2	-1.46478	#C0C0C0	FALSE	screen4wk_screen5wk_tbda1_kabx2	screen4wk
screen4wk:BRD-K59864310-001-10-8:3.125000uM	BRD-K59864310	BRD-K59864310-001-10-8	3.125	3.125000uM	icd2	-2.08847	#C0C0C0	FALSE	screen4wk_screen5wk_tbda1_kabx2	screen4wk
screen4wk:BRD-K59864310-001-10-8:6.250000uM	BRD-K59864310	BRD-K59864310-001-10-8	6.25	6.250000uM	icd2	-1.58555	#C0C0C0	FALSE	screen4wk_screen5wk_tbda1_kabx2	screen4wk
screen4wk:BRD-K59864310-001-10-8:12.500000uM	BRD-K59864310	BRD-K59864310-001-10-8	12.5	12.500000uM	icd2	-3.01506	#C0C0C0	FALSE	screen4wk_screen5wk_tbda1_kabx2	screen4wk
screen4wk:BRD-K59864310-001-10-8:25.000000uM	BRD-K59864310	BRD-K59864310-001-10-8	25	25.000000uM	icd2	-1.09649	#C0C0C0	FALSE	screen4wk_screen5wk_tbda1_kabx2	screen4wk
screen4wk:BRD-K59864310-001-10-8:50.000000uM	BRD-K59864310	BRD-K59864310-001-10-8	50	50.000000uM	icd2	-3.56407	#C0C0C0	FALSE	screen4wk_screen5wk_tbda1_kabx2	screen4wk
screen4wk:BRD-K59864310-001-10-8:0.390625uM	BRD-K59864310	BRD-K59864310-001-10-8	0.390625	0.390625uM	ilvB1	0.819366	#C0C0C0	FALSE	screen4wk_screen5wk_tbda1_kabx2	screen4wk
screen4wk:BRD-K59864310-001-10-8:0.781250uM	BRD-K59864310	BRD-K59864310-001-10-8	0.78125	0.781250uM	ilvB1	0.846022	#C0C0C0	FALSE	screen4wk_screen5wk_tbda1_kabx2	screen4wk
screen4wk:BRD-K59864310-001-10-8:1.562500uM	BRD-K59864310	BRD-K59864310-001-10-8	1.5625	1.562500uM	ilvB1	-0.725478	#C0C0C0	FALSE	screen4wk_screen5wk_tbda1_kabx2	screen4wk
screen4wk:BRD-K59864310-001-10-8:3.125000uM	BRD-K59864310	BRD-K59864310-001-10-8	3.125	3.125000uM	ilvB1	-0.377738	#C0C0C0	FALSE	screen4wk_screen5wk_tbda1_kabx2	screen4wk
screen4wk:BRD-K59864310-001-10-8:6.250000uM	BRD-K59864310	BRD-K59864310-001-10-8	6.25	6.250000uM	ilvB1	-0.680878	#C0C0C0	FALSE	screen4wk_screen5wk_tbda1_kabx2	screen4wk
screen4wk:BRD-K59864310-001-10-8:12.500000uM	BRD-K59864310	BRD-K59864310-001-10-8	12.5	12.500000uM	ilvB1	-0.936997	#C0C0C0	FALSE	screen4wk_screen5wk_tbda1_kabx2	screen4wk
screen4wk:BRD-K59864310-001-10-8:25.000000uM	BRD-K59864310	BRD-K59864310-001-10-8	25	25.000000uM	ilvB1	-1.11512	#C0C0C0	FALSE	screen4wk_screen5wk_tbda1_kabx2	screen4wk
screen4wk:BRD-K59864310-001-10-8:50.000000uM	BRD-K59864310	BRD-K59864310-001-10-8	50	50.000000uM	ilvB1	-2.65633	#C0C0C0	FALSE	screen4wk_screen5wk_tbda1_kabx2	screen4wk
screen4wk:BRD-K59864310-001-10-8:0.390625uM	BRD-K59864310	BRD-K59864310-001-10-8	0.390625	0.390625uM	ilvC	1.44502	#C0C0C0	FALSE	screen4wk_screen5wk_tbda1_kabx2	screen4wk
screen4wk:BRD-K59864310-001-10-8:0.781250uM	BRD-K59864310	BRD-K59864310-001-10-8	0.78125	0.781250uM	ilvC	0.442057	#C0C0C0	FALSE	screen4wk_screen5wk_tbda1_kabx2	screen4wk
screen4wk:BRD-K59864310-001-10-8:1.562500uM	BRD-K59864310	BRD-K59864310-001-10-8	1.5625	1.562500uM	ilvC	2.01574	#C0C0C0	FALSE	screen4wk_screen5wk_tbda1_kabx2	screen4wk
screen4wk:BRD-K59864310-001-10-8:3.125000uM	BRD-K59864310	BRD-K59864310-001-10-8	3.125	3.125000uM	ilvC	-1.23039	#C0C0C0	FALSE	screen4wk_screen5wk_tbda1_kabx2	screen4wk
screen4wk:BRD-K59864310-001-10-8:6.250000uM	BRD-K59864310	BRD-K59864310-001-10-8	6.25	6.250000uM	ilvC	-0.0226707	#C0C0C0	FALSE	screen4wk_screen5wk_tbda1_kabx2	screen4wk
screen4wk:BRD-K59864310-001-10-8:12.500000uM	BRD-K59864310	BRD-K59864310-001-10-8	12.5	12.500000uM	ilvC	-1.25297	#C0C0C0	FALSE	screen4wk_screen5wk_tbda1_kabx2	screen4wk
screen4wk:BRD-K59864310-001-10-8:25.000000uM	BRD-K59864310	BRD-K59864310-001-10-8	25	25.000000uM	ilvC	-0.249175	#C0C0C0	FALSE	screen4wk_screen5wk_tbda1_kabx2	screen4wk
screen4wk:BRD-K59864310-001-10-8:50.000000uM	BRD-K59864310	BRD-K59864310-001-10-8	50	50.000000uM	ilvC	-1.89636	#C0C0C0	FALSE	screen4wk_screen5wk_tbda1_kabx2	screen4wk
screen4wk:BRD-K59864310-001-10-8:0.390625uM	BRD-K59864310	BRD-K59864310-001-10-8	0.390625	0.390625uM	infB	-0.0650791	#C0C0C0	FALSE	screen4wk_screen5wk_tbda1_kabx2	screen4wk
screen4wk:BRD-K59864310-001-10-8:0.781250uM	BRD-K59864310	BRD-K59864310-001-10-8	0.78125	0.781250uM	infB	0.36626	#C0C0C0	FALSE	screen4wk_screen5wk_tbda1_kabx2	screen4wk
screen4wk:BRD-K59864310-001-10-8:1.562500uM	BRD-K59864310	BRD-K59864310-001-10-8	1.5625	1.562500uM	infB	-1.22409	#C0C0C0	FALSE	screen4wk_screen5wk_tbda1_kabx2	screen4wk
screen4wk:BRD-K59864310-001-10-8:3.125000uM	BRD-K59864310	BRD-K59864310-001-10-8	3.125	3.125000uM	infB	-0.351879	#C0C0C0	FALSE	screen4wk_screen5wk_tbda1_kabx2	screen4wk
screen4wk:BRD-K59864310-001-10-8:6.250000uM	BRD-K59864310	BRD-K59864310-001-10-8	6.25	6.250000uM	infB	-0.897109	#C0C0C0	FALSE	screen4wk_screen5wk_tbda1_kabx2	screen4wk
screen4wk:BRD-K59864310-001-10-8:12.500000uM	BRD-K59864310	BRD-K59864310-001-10-8	12.5	12.500000uM	infB	-1.137	#C0C0C0	FALSE	screen4wk_screen5wk_tbda1_kabx2	screen4wk
screen4wk:BRD-K59864310-001-10-8:25.000000uM	BRD-K59864310	BRD-K59864310-001-10-8	25	25.000000uM	infB	-0.0290464	#C0C0C0	FALSE	screen4wk_screen5wk_tbda1_kabx2	screen4wk
screen4wk:BRD-K59864310-001-10-8:50.000000uM	BRD-K59864310	BRD-K59864310-001-10-8	50	50.000000uM	infB	-1.28927	#C0C0C0	FALSE	screen4wk_screen5wk_tbda1_kabx2	screen4wk
screen4wk:BRD-K59864310-001-10-8:0.390625uM	BRD-K59864310	BRD-K59864310-001-10-8	0.390625	0.390625uM	ino1	2.19093	#C0C0C0	FALSE	screen4wk_screen5wk_tbda1_kabx2	screen4wk
screen4wk:BRD-K59864310-001-10-8:0.781250uM	BRD-K59864310	BRD-K59864310-001-10-8	0.78125	0.781250uM	ino1	-0.652963	#C0C0C0	FALSE	screen4wk_screen5wk_tbda1_kabx2	screen4wk
screen4wk:BRD-K59864310-001-10-8:1.562500uM	BRD-K59864310	BRD-K59864310-001-10-8	1.5625	1.562500uM	ino1	-0.162388	#C0C0C0	FALSE	screen4wk_screen5wk_tbda1_kabx2	screen4wk
screen4wk:BRD-K59864310-001-10-8:3.125000uM	BRD-K59864310	BRD-K59864310-001-10-8	3.125	3.125000uM	ino1	-0.758344	#C0C0C0	FALSE	screen4wk_screen5wk_tbda1_kabx2	screen4wk
screen4wk:BRD-K59864310-001-10-8:6.250000uM	BRD-K59864310	BRD-K59864310-001-10-8	6.25	6.250000uM	ino1	-0.0037785	#C0C0C0	FALSE	screen4wk_screen5wk_tbda1_kabx2	screen4wk
screen4wk:BRD-K59864310-001-10-8:12.500000uM	BRD-K59864310	BRD-K59864310-001-10-8	12.5	12.500000uM	ino1	-1.45971	#C0C0C0	FALSE	screen4wk_screen5wk_tbda1_kabx2	screen4wk
screen4wk:BRD-K59864310-001-10-8:25.000000uM	BRD-K59864310	BRD-K59864310-001-10-8	25	25.000000uM	ino1	0.435278	#C0C0C0	FALSE	screen4wk_screen5wk_tbda1_kabx2	screen4wk
screen4wk:BRD-K59864310-001-10-8:50.000000uM	BRD-K59864310	BRD-K59864310-001-10-8	50	50.000000uM	ino1	-1.73539	#C0C0C0	FALSE	screen4wk_screen5wk_tbda1_kabx2	screen4wk
screen4wk:BRD-K59864310-001-10-8:0.390625uM	BRD-K59864310	BRD-K59864310-001-10-8	0.390625	0.390625uM	iscS	0.0330675	#C0C0C0	FALSE	screen4wk_screen5wk_tbda1_kabx2	screen4wk
screen4wk:BRD-K59864310-001-10-8:0.781250uM	BRD-K59864310	BRD-K59864310-001-10-8	0.78125	0.781250uM	iscS	-0.29382	#C0C0C0	FALSE	screen4wk_screen5wk_tbda1_kabx2	screen4wk
screen4wk:BRD-K59864310-001-10-8:1.562500uM	BRD-K59864310	BRD-K59864310-001-10-8	1.5625	1.562500uM	iscS	-0.59831	#C0C0C0	FALSE	screen4wk_screen5wk_tbda1_kabx2	screen4wk
screen4wk:BRD-K59864310-001-10-8:3.125000uM	BRD-K59864310	BRD-K59864310-001-10-8	3.125	3.125000uM	iscS	-0.272955	#C0C0C0	FALSE	screen4wk_screen5wk_tbda1_kabx2	screen4wk
screen4wk:BRD-K59864310-001-10-8:6.250000uM	BRD-K59864310	BRD-K59864310-001-10-8	6.25	6.250000uM	iscS	-0.654574	#C0C0C0	FALSE	screen4wk_screen5wk_tbda1_kabx2	screen4wk
screen4wk:BRD-K59864310-001-10-8:12.500000uM	BRD-K59864310	BRD-K59864310-001-10-8	12.5	12.500000uM	iscS	-1.13462	#C0C0C0	FALSE	screen4wk_screen5wk_tbda1_kabx2	screen4wk
screen4wk:BRD-K59864310-001-10-8:25.000000uM	BRD-K59864310	BRD-K59864310-001-10-8	25	25.000000uM	iscS	-0.605575	#C0C0C0	FALSE	screen4wk_screen5wk_tbda1_kabx2	screen4wk
screen4wk:BRD-K59864310-001-10-8:50.000000uM	BRD-K59864310	BRD-K59864310-001-10-8	50	50.000000uM	iscS	-1.44127	#C0C0C0	FALSE	screen4wk_screen5wk_tbda1_kabx2	screen4wk
screen4wk:BRD-K59864310-001-10-8:0.390625uM	BRD-K59864310	BRD-K59864310-001-10-8	0.390625	0.390625uM	ispD	-0.819293	#0000FF	TRUE	screen4wk_screen5wk_tbda1_kabx2	screen4wk
screen4wk:BRD-K59864310-001-10-8:0.781250uM	BRD-K59864310	BRD-K59864310-001-10-8	0.78125	0.781250uM	ispD	-1.65495	#0000FF	TRUE	screen4wk_screen5wk_tbda1_kabx2	screen4wk
screen4wk:BRD-K59864310-001-10-8:1.562500uM	BRD-K59864310	BRD-K59864310-001-10-8	1.5625	1.562500uM	ispD	-2.95384	#0000FF	TRUE	screen4wk_screen5wk_tbda1_kabx2	screen4wk
screen4wk:BRD-K59864310-001-10-8:3.125000uM	BRD-K59864310	BRD-K59864310-001-10-8	3.125	3.125000uM	ispD	-4.49174	#0000FF	TRUE	screen4wk_screen5wk_tbda1_kabx2	screen4wk
screen4wk:BRD-K59864310-001-10-8:6.250000uM	BRD-K59864310	BRD-K59864310-001-10-8	6.25	6.250000uM	ispD	-4.22609	#0000FF	TRUE	screen4wk_screen5wk_tbda1_kabx2	screen4wk
screen4wk:BRD-K59864310-001-10-8:12.500000uM	BRD-K59864310	BRD-K59864310-001-10-8	12.5	12.500000uM	ispD	-4.5603	#0000FF	TRUE	screen4wk_screen5wk_tbda1_kabx2	screen4wk
screen4wk:BRD-K59864310-001-10-8:25.000000uM	BRD-K59864310	BRD-K59864310-001-10-8	25	25.000000uM	ispD	-4.68449	#0000FF	TRUE	screen4wk_screen5wk_tbda1_kabx2	screen4wk
screen4wk:BRD-K59864310-001-10-8:50.000000uM	BRD-K59864310	BRD-K59864310-001-10-8	50	50.000000uM	ispD	-4.43973	#0000FF	TRUE	screen4wk_screen5wk_tbda1_kabx2	screen4wk
screen4wk:BRD-K59864310-001-10-8:0.390625uM	BRD-K59864310	BRD-K59864310-001-10-8	0.390625	0.390625uM	kasA	-0.101329	#C0C0C0	FALSE	screen4wk_screen5wk_tbda1_kabx2	screen4wk
screen4wk:BRD-K59864310-001-10-8:0.781250uM	BRD-K59864310	BRD-K59864310-001-10-8	0.78125	0.781250uM	kasA	-0.157023	#C0C0C0	FALSE	screen4wk_screen5wk_tbda1_kabx2	screen4wk
screen4wk:BRD-K59864310-001-10-8:1.562500uM	BRD-K59864310	BRD-K59864310-001-10-8	1.5625	1.562500uM	kasA	-0.479234	#C0C0C0	FALSE	screen4wk_screen5wk_tbda1_kabx2	screen4wk
screen4wk:BRD-K59864310-001-10-8:3.125000uM	BRD-K59864310	BRD-K59864310-001-10-8	3.125	3.125000uM	kasA	-0.95955	#C0C0C0	FALSE	screen4wk_screen5wk_tbda1_kabx2	screen4wk
screen4wk:BRD-K59864310-001-10-8:6.250000uM	BRD-K59864310	BRD-K59864310-001-10-8	6.25	6.250000uM	kasA	-1.55567	#C0C0C0	FALSE	screen4wk_screen5wk_tbda1_kabx2	screen4wk
screen4wk:BRD-K59864310-001-10-8:12.500000uM	BRD-K59864310	BRD-K59864310-001-10-8	12.5	12.500000uM	kasA	-2.91243	#C0C0C0	FALSE	screen4wk_screen5wk_tbda1_kabx2	screen4wk
screen4wk:BRD-K59864310-001-10-8:25.000000uM	BRD-K59864310	BRD-K59864310-001-10-8	25	25.000000uM	kasA	-0.712675	#C0C0C0	FALSE	screen4wk_screen5wk_tbda1_kabx2	screen4wk
screen4wk:BRD-K59864310-001-10-8:50.000000uM	BRD-K59864310	BRD-K59864310-001-10-8	50	50.000000uM	kasA	-3.47501	#C0C0C0	FALSE	screen4wk_screen5wk_tbda1_kabx2	screen4wk
screen4wk:BRD-K59864310-001-10-8:0.390625uM	BRD-K59864310	BRD-K59864310-001-10-8	0.390625	0.390625uM	kasB	-0.0795684	#C0C0C0	FALSE	screen4wk_screen5wk_tbda1_kabx2	screen4wk
screen4wk:BRD-K59864310-001-10-8:0.781250uM	BRD-K59864310	BRD-K59864310-001-10-8	0.78125	0.781250uM	kasB	-0.439446	#C0C0C0	FALSE	screen4wk_screen5wk_tbda1_kabx2	screen4wk
screen4wk:BRD-K59864310-001-10-8:1.562500uM	BRD-K59864310	BRD-K59864310-001-10-8	1.5625	1.562500uM	kasB	-1.31526	#C0C0C0	FALSE	screen4wk_screen5wk_tbda1_kabx2	screen4wk
screen4wk:BRD-K59864310-001-10-8:3.125000uM	BRD-K59864310	BRD-K59864310-001-10-8	3.125	3.125000uM	kasB	-0.548126	#C0C0C0	FALSE	screen4wk_screen5wk_tbda1_kabx2	screen4wk
screen4wk:BRD-K59864310-001-10-8:6.250000uM	BRD-K59864310	BRD-K59864310-001-10-8	6.25	6.250000uM	kasB	-0.750151	#C0C0C0	FALSE	screen4wk_screen5wk_tbda1_kabx2	screen4wk
screen4wk:BRD-K59864310-001-10-8:12.500000uM	BRD-K59864310	BRD-K59864310-001-10-8	12.5	12.500000uM	kasB	-1.04744	#C0C0C0	FALSE	screen4wk_screen5wk_tbda1_kabx2	screen4wk
screen4wk:BRD-K59864310-001-10-8:25.000000uM	BRD-K59864310	BRD-K59864310-001-10-8	25	25.000000uM	kasB	-0.63553	#C0C0C0	FALSE	screen4wk_screen5wk_tbda1_kabx2	screen4wk
screen4wk:BRD-K59864310-001-10-8:50.000000uM	BRD-K59864310	BRD-K59864310-001-10-8	50	50.000000uM	kasB	-3.41422	#C0C0C0	FALSE	screen4wk_screen5wk_tbda1_kabx2	screen4wk
screen4wk:BRD-K59864310-001-10-8:0.390625uM	BRD-K59864310	BRD-K59864310-001-10-8	0.390625	0.390625uM	lepB	0.0646056	#C0C0C0	FALSE	screen4wk_screen5wk_tbda1_kabx2	screen4wk
screen4wk:BRD-K59864310-001-10-8:0.781250uM	BRD-K59864310	BRD-K59864310-001-10-8	0.78125	0.781250uM	lepB	0.291322	#C0C0C0	FALSE	screen4wk_screen5wk_tbda1_kabx2	screen4wk
screen4wk:BRD-K59864310-001-10-8:1.562500uM	BRD-K59864310	BRD-K59864310-001-10-8	1.5625	1.562500uM	lepB	-1.42955	#C0C0C0	FALSE	screen4wk_screen5wk_tbda1_kabx2	screen4wk
screen4wk:BRD-K59864310-001-10-8:3.125000uM	BRD-K59864310	BRD-K59864310-001-10-8	3.125	3.125000uM	lepB	-1.19336	#C0C0C0	FALSE	screen4wk_screen5wk_tbda1_kabx2	screen4wk
screen4wk:BRD-K59864310-001-10-8:6.250000uM	BRD-K59864310	BRD-K59864310-001-10-8	6.25	6.250000uM	lepB	-1.42853	#C0C0C0	FALSE	screen4wk_screen5wk_tbda1_kabx2	screen4wk
screen4wk:BRD-K59864310-001-10-8:12.500000uM	BRD-K59864310	BRD-K59864310-001-10-8	12.5	12.500000uM	lepB	-1.12766	#C0C0C0	FALSE	screen4wk_screen5wk_tbda1_kabx2	screen4wk
screen4wk:BRD-K59864310-001-10-8:25.000000uM	BRD-K59864310	BRD-K59864310-001-10-8	25	25.000000uM	lepB	-1.22216	#C0C0C0	FALSE	screen4wk_screen5wk_tbda1_kabx2	screen4wk
screen4wk:BRD-K59864310-001-10-8:50.000000uM	BRD-K59864310	BRD-K59864310-001-10-8	50	50.000000uM	lepB	-2.688	#C0C0C0	FALSE	screen4wk_screen5wk_tbda1_kabx2	screen4wk
screen4wk:BRD-K59864310-001-10-8:0.390625uM	BRD-K59864310	BRD-K59864310-001-10-8	0.390625	0.390625uM	leuA	0.339647	#C0C0C0	FALSE	screen4wk_screen5wk_tbda1_kabx2	screen4wk
screen4wk:BRD-K59864310-001-10-8:0.781250uM	BRD-K59864310	BRD-K59864310-001-10-8	0.78125	0.781250uM	leuA	-0.0376685	#C0C0C0	FALSE	screen4wk_screen5wk_tbda1_kabx2	screen4wk
screen4wk:BRD-K59864310-001-10-8:1.562500uM	BRD-K59864310	BRD-K59864310-001-10-8	1.5625	1.562500uM	leuA	0.051916	#C0C0C0	FALSE	screen4wk_screen5wk_tbda1_kabx2	screen4wk
screen4wk:BRD-K59864310-001-10-8:3.125000uM	BRD-K59864310	BRD-K59864310-001-10-8	3.125	3.125000uM	leuA	-0.851678	#C0C0C0	FALSE	screen4wk_screen5wk_tbda1_kabx2	screen4wk
screen4wk:BRD-K59864310-001-10-8:6.250000uM	BRD-K59864310	BRD-K59864310-001-10-8	6.25	6.250000uM	leuA	-0.202288	#C0C0C0	FALSE	screen4wk_screen5wk_tbda1_kabx2	screen4wk
screen4wk:BRD-K59864310-001-10-8:12.500000uM	BRD-K59864310	BRD-K59864310-001-10-8	12.5	12.500000uM	leuA	-0.768283	#C0C0C0	FALSE	screen4wk_screen5wk_tbda1_kabx2	screen4wk
screen4wk:BRD-K59864310-001-10-8:25.000000uM	BRD-K59864310	BRD-K59864310-001-10-8	25	25.000000uM	leuA	-0.888069	#C0C0C0	FALSE	screen4wk_screen5wk_tbda1_kabx2	screen4wk
screen4wk:BRD-K59864310-001-10-8:50.000000uM	BRD-K59864310	BRD-K59864310-001-10-8	50	50.000000uM	leuA	-2.53763	#C0C0C0	FALSE	screen4wk_screen5wk_tbda1_kabx2	screen4wk
screen4wk:BRD-K59864310-001-10-8:0.390625uM	BRD-K59864310	BRD-K59864310-001-10-8	0.390625	0.390625uM	leuB	0.170868	#C0C0C0	FALSE	screen4wk_screen5wk_tbda1_kabx2	screen4wk
screen4wk:BRD-K59864310-001-10-8:0.781250uM	BRD-K59864310	BRD-K59864310-001-10-8	0.78125	0.781250uM	leuB	-0.390896	#C0C0C0	FALSE	screen4wk_screen5wk_tbda1_kabx2	screen4wk
screen4wk:BRD-K59864310-001-10-8:1.562500uM	BRD-K59864310	BRD-K59864310-001-10-8	1.5625	1.562500uM	leuB	-0.918786	#C0C0C0	FALSE	screen4wk_screen5wk_tbda1_kabx2	screen4wk
screen4wk:BRD-K59864310-001-10-8:3.125000uM	BRD-K59864310	BRD-K59864310-001-10-8	3.125	3.125000uM	leuB	-1.863	#C0C0C0	FALSE	screen4wk_screen5wk_tbda1_kabx2	screen4wk
screen4wk:BRD-K59864310-001-10-8:6.250000uM	BRD-K59864310	BRD-K59864310-001-10-8	6.25	6.250000uM	leuB	-1.06962	#C0C0C0	FALSE	screen4wk_screen5wk_tbda1_kabx2	screen4wk
screen4wk:BRD-K59864310-001-10-8:12.500000uM	BRD-K59864310	BRD-K59864310-001-10-8	12.5	12.500000uM	leuB	-2.01458	#C0C0C0	FALSE	screen4wk_screen5wk_tbda1_kabx2	screen4wk
screen4wk:BRD-K59864310-001-10-8:25.000000uM	BRD-K59864310	BRD-K59864310-001-10-8	25	25.000000uM	leuB	-0.945795	#C0C0C0	FALSE	screen4wk_screen5wk_tbda1_kabx2	screen4wk
screen4wk:BRD-K59864310-001-10-8:50.000000uM	BRD-K59864310	BRD-K59864310-001-10-8	50	50.000000uM	leuB	-2.55925	#C0C0C0	FALSE	screen4wk_screen5wk_tbda1_kabx2	screen4wk
screen4wk:BRD-K59864310-001-10-8:0.390625uM	BRD-K59864310	BRD-K59864310-001-10-8	0.390625	0.390625uM	leuC	0.359297	#C0C0C0	FALSE	screen4wk_screen5wk_tbda1_kabx2	screen4wk
screen4wk:BRD-K59864310-001-10-8:0.781250uM	BRD-K59864310	BRD-K59864310-001-10-8	0.78125	0.781250uM	leuC	0.142175	#C0C0C0	FALSE	screen4wk_screen5wk_tbda1_kabx2	screen4wk
screen4wk:BRD-K59864310-001-10-8:1.562500uM	BRD-K59864310	BRD-K59864310-001-10-8	1.5625	1.562500uM	leuC	-0.518297	#C0C0C0	FALSE	screen4wk_screen5wk_tbda1_kabx2	screen4wk
screen4wk:BRD-K59864310-001-10-8:3.125000uM	BRD-K59864310	BRD-K59864310-001-10-8	3.125	3.125000uM	leuC	-0.763165	#C0C0C0	FALSE	screen4wk_screen5wk_tbda1_kabx2	screen4wk
screen4wk:BRD-K59864310-001-10-8:6.250000uM	BRD-K59864310	BRD-K59864310-001-10-8	6.25	6.250000uM	leuC	-0.753616	#C0C0C0	FALSE	screen4wk_screen5wk_tbda1_kabx2	screen4wk
screen4wk:BRD-K59864310-001-10-8:12.500000uM	BRD-K59864310	BRD-K59864310-001-10-8	12.5	12.500000uM	leuC	-0.814712	#C0C0C0	FALSE	screen4wk_screen5wk_tbda1_kabx2	screen4wk
screen4wk:BRD-K59864310-001-10-8:25.000000uM	BRD-K59864310	BRD-K59864310-001-10-8	25	25.000000uM	leuC	-0.285294	#C0C0C0	FALSE	screen4wk_screen5wk_tbda1_kabx2	screen4wk
screen4wk:BRD-K59864310-001-10-8:50.000000uM	BRD-K59864310	BRD-K59864310-001-10-8	50	50.000000uM	leuC	-2.97476	#C0C0C0	FALSE	screen4wk_screen5wk_tbda1_kabx2	screen4wk
screen4wk:BRD-K59864310-001-10-8:0.390625uM	BRD-K59864310	BRD-K59864310-001-10-8	0.390625	0.390625uM	leuD	0.898439	#C0C0C0	FALSE	screen4wk_screen5wk_tbda1_kabx2	screen4wk
screen4wk:BRD-K59864310-001-10-8:0.781250uM	BRD-K59864310	BRD-K59864310-001-10-8	0.78125	0.781250uM	leuD	0.315016	#C0C0C0	FALSE	screen4wk_screen5wk_tbda1_kabx2	screen4wk
screen4wk:BRD-K59864310-001-10-8:1.562500uM	BRD-K59864310	BRD-K59864310-001-10-8	1.5625	1.562500uM	leuD	-0.0811711	#C0C0C0	FALSE	screen4wk_screen5wk_tbda1_kabx2	screen4wk
screen4wk:BRD-K59864310-001-10-8:3.125000uM	BRD-K59864310	BRD-K59864310-001-10-8	3.125	3.125000uM	leuD	-0.602657	#C0C0C0	FALSE	screen4wk_screen5wk_tbda1_kabx2	screen4wk
screen4wk:BRD-K59864310-001-10-8:6.250000uM	BRD-K59864310	BRD-K59864310-001-10-8	6.25	6.250000uM	leuD	0.166121	#C0C0C0	FALSE	screen4wk_screen5wk_tbda1_kabx2	screen4wk
screen4wk:BRD-K59864310-001-10-8:12.500000uM	BRD-K59864310	BRD-K59864310-001-10-8	12.5	12.500000uM	leuD	-0.30834	#C0C0C0	FALSE	screen4wk_screen5wk_tbda1_kabx2	screen4wk
screen4wk:BRD-K59864310-001-10-8:25.000000uM	BRD-K59864310	BRD-K59864310-001-10-8	25	25.000000uM	leuD	-0.713333	#C0C0C0	FALSE	screen4wk_screen5wk_tbda1_kabx2	screen4wk
screen4wk:BRD-K59864310-001-10-8:50.000000uM	BRD-K59864310	BRD-K59864310-001-10-8	50	50.000000uM	leuD	-1.70659	#C0C0C0	FALSE	screen4wk_screen5wk_tbda1_kabx2	screen4wk
screen4wk:BRD-K59864310-001-10-8:0.390625uM	BRD-K59864310	BRD-K59864310-001-10-8	0.390625	0.390625uM	lexA	-0.0100728	#C0C0C0	FALSE	screen4wk_screen5wk_tbda1_kabx2	screen4wk
screen4wk:BRD-K59864310-001-10-8:0.781250uM	BRD-K59864310	BRD-K59864310-001-10-8	0.78125	0.781250uM	lexA	-0.169956	#C0C0C0	FALSE	screen4wk_screen5wk_tbda1_kabx2	screen4wk
screen4wk:BRD-K59864310-001-10-8:1.562500uM	BRD-K59864310	BRD-K59864310-001-10-8	1.5625	1.562500uM	lexA	-0.568051	#C0C0C0	FALSE	screen4wk_screen5wk_tbda1_kabx2	screen4wk
screen4wk:BRD-K59864310-001-10-8:3.125000uM	BRD-K59864310	BRD-K59864310-001-10-8	3.125	3.125000uM	lexA	0.0477844	#C0C0C0	FALSE	screen4wk_screen5wk_tbda1_kabx2	screen4wk
screen4wk:BRD-K59864310-001-10-8:6.250000uM	BRD-K59864310	BRD-K59864310-001-10-8	6.25	6.250000uM	lexA	-0.0145666	#C0C0C0	FALSE	screen4wk_screen5wk_tbda1_kabx2	screen4wk
screen4wk:BRD-K59864310-001-10-8:12.500000uM	BRD-K59864310	BRD-K59864310-001-10-8	12.5	12.500000uM	lexA	0.432556	#C0C0C0	FALSE	screen4wk_screen5wk_tbda1_kabx2	screen4wk
screen4wk:BRD-K59864310-001-10-8:25.000000uM	BRD-K59864310	BRD-K59864310-001-10-8	25	25.000000uM	lexA	0.608228	#C0C0C0	FALSE	screen4wk_screen5wk_tbda1_kabx2	screen4wk
screen4wk:BRD-K59864310-001-10-8:50.000000uM	BRD-K59864310	BRD-K59864310-001-10-8	50	50.000000uM	lexA	-1.35561	#C0C0C0	FALSE	screen4wk_screen5wk_tbda1_kabx2	screen4wk
screen4wk:BRD-K59864310-001-10-8:0.390625uM	BRD-K59864310	BRD-K59864310-001-10-8	0.390625	0.390625uM	ligA	0.403926	#C0C0C0	FALSE	screen4wk_screen5wk_tbda1_kabx2	screen4wk
screen4wk:BRD-K59864310-001-10-8:0.781250uM	BRD-K59864310	BRD-K59864310-001-10-8	0.78125	0.781250uM	ligA	-0.430072	#C0C0C0	FALSE	screen4wk_screen5wk_tbda1_kabx2	screen4wk
screen4wk:BRD-K59864310-001-10-8:1.562500uM	BRD-K59864310	BRD-K59864310-001-10-8	1.5625	1.562500uM	ligA	-0.962449	#C0C0C0	FALSE	screen4wk_screen5wk_tbda1_kabx2	screen4wk
screen4wk:BRD-K59864310-001-10-8:3.125000uM	BRD-K59864310	BRD-K59864310-001-10-8	3.125	3.125000uM	ligA	-0.850702	#C0C0C0	FALSE	screen4wk_screen5wk_tbda1_kabx2	screen4wk
screen4wk:BRD-K59864310-001-10-8:6.250000uM	BRD-K59864310	BRD-K59864310-001-10-8	6.25	6.250000uM	ligA	-1.05904	#C0C0C0	FALSE	screen4wk_screen5wk_tbda1_kabx2	screen4wk
screen4wk:BRD-K59864310-001-10-8:12.500000uM	BRD-K59864310	BRD-K59864310-001-10-8	12.5	12.500000uM	ligA	-1.12812	#C0C0C0	FALSE	screen4wk_screen5wk_tbda1_kabx2	screen4wk
screen4wk:BRD-K59864310-001-10-8:25.000000uM	BRD-K59864310	BRD-K59864310-001-10-8	25	25.000000uM	ligA	-1.45422	#C0C0C0	FALSE	screen4wk_screen5wk_tbda1_kabx2	screen4wk
screen4wk:BRD-K59864310-001-10-8:50.000000uM	BRD-K59864310	BRD-K59864310-001-10-8	50	50.000000uM	ligA	-2.13089	#C0C0C0	FALSE	screen4wk_screen5wk_tbda1_kabx2	screen4wk
screen4wk:BRD-K59864310-001-10-8:0.390625uM	BRD-K59864310	BRD-K59864310-001-10-8	0.390625	0.390625uM	ligD	-0.0552202	#C0C0C0	FALSE	screen4wk_screen5wk_tbda1_kabx2	screen4wk
screen4wk:BRD-K59864310-001-10-8:0.781250uM	BRD-K59864310	BRD-K59864310-001-10-8	0.78125	0.781250uM	ligD	-0.263406	#C0C0C0	FALSE	screen4wk_screen5wk_tbda1_kabx2	screen4wk
screen4wk:BRD-K59864310-001-10-8:1.562500uM	BRD-K59864310	BRD-K59864310-001-10-8	1.5625	1.562500uM	ligD	-0.343233	#C0C0C0	FALSE	screen4wk_screen5wk_tbda1_kabx2	screen4wk
screen4wk:BRD-K59864310-001-10-8:3.125000uM	BRD-K59864310	BRD-K59864310-001-10-8	3.125	3.125000uM	ligD	-1.5385	#C0C0C0	FALSE	screen4wk_screen5wk_tbda1_kabx2	screen4wk
screen4wk:BRD-K59864310-001-10-8:6.250000uM	BRD-K59864310	BRD-K59864310-001-10-8	6.25	6.250000uM	ligD	-0.443235	#C0C0C0	FALSE	screen4wk_screen5wk_tbda1_kabx2	screen4wk
screen4wk:BRD-K59864310-001-10-8:12.500000uM	BRD-K59864310	BRD-K59864310-001-10-8	12.5	12.500000uM	ligD	-1.399	#C0C0C0	FALSE	screen4wk_screen5wk_tbda1_kabx2	screen4wk
screen4wk:BRD-K59864310-001-10-8:25.000000uM	BRD-K59864310	BRD-K59864310-001-10-8	25	25.000000uM	ligD	-0.882225	#C0C0C0	FALSE	screen4wk_screen5wk_tbda1_kabx2	screen4wk
screen4wk:BRD-K59864310-001-10-8:50.000000uM	BRD-K59864310	BRD-K59864310-001-10-8	50	50.000000uM	ligD	-2.47258	#C0C0C0	FALSE	screen4wk_screen5wk_tbda1_kabx2	screen4wk
screen4wk:BRD-K59864310-001-10-8:0.390625uM	BRD-K59864310	BRD-K59864310-001-10-8	0.390625	0.390625uM	lipA	0.561983	#C0C0C0	FALSE	screen4wk_screen5wk_tbda1_kabx2	screen4wk
screen4wk:BRD-K59864310-001-10-8:0.781250uM	BRD-K59864310	BRD-K59864310-001-10-8	0.78125	0.781250uM	lipA	-0.0375816	#C0C0C0	FALSE	screen4wk_screen5wk_tbda1_kabx2	screen4wk
screen4wk:BRD-K59864310-001-10-8:1.562500uM	BRD-K59864310	BRD-K59864310-001-10-8	1.5625	1.562500uM	lipA	-0.497957	#C0C0C0	FALSE	screen4wk_screen5wk_tbda1_kabx2	screen4wk
screen4wk:BRD-K59864310-001-10-8:3.125000uM	BRD-K59864310	BRD-K59864310-001-10-8	3.125	3.125000uM	lipA	-0.209821	#C0C0C0	FALSE	screen4wk_screen5wk_tbda1_kabx2	screen4wk
screen4wk:BRD-K59864310-001-10-8:6.250000uM	BRD-K59864310	BRD-K59864310-001-10-8	6.25	6.250000uM	lipA	-1.33681	#C0C0C0	FALSE	screen4wk_screen5wk_tbda1_kabx2	screen4wk
screen4wk:BRD-K59864310-001-10-8:12.500000uM	BRD-K59864310	BRD-K59864310-001-10-8	12.5	12.500000uM	lipA	-1.18405	#C0C0C0	FALSE	screen4wk_screen5wk_tbda1_kabx2	screen4wk
screen4wk:BRD-K59864310-001-10-8:25.000000uM	BRD-K59864310	BRD-K59864310-001-10-8	25	25.000000uM	lipA	-0.864153	#C0C0C0	FALSE	screen4wk_screen5wk_tbda1_kabx2	screen4wk
screen4wk:BRD-K59864310-001-10-8:50.000000uM	BRD-K59864310	BRD-K59864310-001-10-8	50	50.000000uM	lipA	-1.31526	#C0C0C0	FALSE	screen4wk_screen5wk_tbda1_kabx2	screen4wk
screen4wk:BRD-K59864310-001-10-8:0.390625uM	BRD-K59864310	BRD-K59864310-001-10-8	0.390625	0.390625uM	lipB	-0.148237	#C0C0C0	FALSE	screen4wk_screen5wk_tbda1_kabx2	screen4wk
screen4wk:BRD-K59864310-001-10-8:0.781250uM	BRD-K59864310	BRD-K59864310-001-10-8	0.78125	0.781250uM	lipB	-0.357725	#C0C0C0	FALSE	screen4wk_screen5wk_tbda1_kabx2	screen4wk
screen4wk:BRD-K59864310-001-10-8:1.562500uM	BRD-K59864310	BRD-K59864310-001-10-8	1.5625	1.562500uM	lipB	-1.0847	#C0C0C0	FALSE	screen4wk_screen5wk_tbda1_kabx2	screen4wk
screen4wk:BRD-K59864310-001-10-8:3.125000uM	BRD-K59864310	BRD-K59864310-001-10-8	3.125	3.125000uM	lipB	-1.3755	#C0C0C0	FALSE	screen4wk_screen5wk_tbda1_kabx2	screen4wk
screen4wk:BRD-K59864310-001-10-8:6.250000uM	BRD-K59864310	BRD-K59864310-001-10-8	6.25	6.250000uM	lipB	-1.14257	#C0C0C0	FALSE	screen4wk_screen5wk_tbda1_kabx2	screen4wk
screen4wk:BRD-K59864310-001-10-8:12.500000uM	BRD-K59864310	BRD-K59864310-001-10-8	12.5	12.500000uM	lipB	-1.25978	#C0C0C0	FALSE	screen4wk_screen5wk_tbda1_kabx2	screen4wk
screen4wk:BRD-K59864310-001-10-8:25.000000uM	BRD-K59864310	BRD-K59864310-001-10-8	25	25.000000uM	lipB	-1.12683	#C0C0C0	FALSE	screen4wk_screen5wk_tbda1_kabx2	screen4wk
screen4wk:BRD-K59864310-001-10-8:50.000000uM	BRD-K59864310	BRD-K59864310-001-10-8	50	50.000000uM	lipB	-1.9693	#C0C0C0	FALSE	screen4wk_screen5wk_tbda1_kabx2	screen4wk
screen4wk:BRD-K59864310-001-10-8:0.390625uM	BRD-K59864310	BRD-K59864310-001-10-8	0.390625	0.390625uM	lipU	0.208285	#C0C0C0	FALSE	screen4wk_screen5wk_tbda1_kabx2	screen4wk
screen4wk:BRD-K59864310-001-10-8:0.781250uM	BRD-K59864310	BRD-K59864310-001-10-8	0.78125	0.781250uM	lipU	-0.471081	#C0C0C0	FALSE	screen4wk_screen5wk_tbda1_kabx2	screen4wk
screen4wk:BRD-K59864310-001-10-8:1.562500uM	BRD-K59864310	BRD-K59864310-001-10-8	1.5625	1.562500uM	lipU	-1.08783	#C0C0C0	FALSE	screen4wk_screen5wk_tbda1_kabx2	screen4wk
screen4wk:BRD-K59864310-001-10-8:3.125000uM	BRD-K59864310	BRD-K59864310-001-10-8	3.125	3.125000uM	lipU	-0.454199	#C0C0C0	FALSE	screen4wk_screen5wk_tbda1_kabx2	screen4wk
screen4wk:BRD-K59864310-001-10-8:6.250000uM	BRD-K59864310	BRD-K59864310-001-10-8	6.25	6.250000uM	lipU	-0.218124	#C0C0C0	FALSE	screen4wk_screen5wk_tbda1_kabx2	screen4wk
screen4wk:BRD-K59864310-001-10-8:12.500000uM	BRD-K59864310	BRD-K59864310-001-10-8	12.5	12.500000uM	lipU	-1.96409	#C0C0C0	FALSE	screen4wk_screen5wk_tbda1_kabx2	screen4wk
screen4wk:BRD-K59864310-001-10-8:25.000000uM	BRD-K59864310	BRD-K59864310-001-10-8	25	25.000000uM	lipU	-1.75067	#C0C0C0	FALSE	screen4wk_screen5wk_tbda1_kabx2	screen4wk
screen4wk:BRD-K59864310-001-10-8:50.000000uM	BRD-K59864310	BRD-K59864310-001-10-8	50	50.000000uM	lipU	-2.95384	#C0C0C0	FALSE	screen4wk_screen5wk_tbda1_kabx2	screen4wk
screen4wk:BRD-K59864310-001-10-8:0.390625uM	BRD-K59864310	BRD-K59864310-001-10-8	0.390625	0.390625uM	lppL	0.255342	#C0C0C0	FALSE	screen4wk_screen5wk_tbda1_kabx2	screen4wk
screen4wk:BRD-K59864310-001-10-8:0.781250uM	BRD-K59864310	BRD-K59864310-001-10-8	0.78125	0.781250uM	lppL	-0.715634	#C0C0C0	FALSE	screen4wk_screen5wk_tbda1_kabx2	screen4wk
screen4wk:BRD-K59864310-001-10-8:1.562500uM	BRD-K59864310	BRD-K59864310-001-10-8	1.5625	1.562500uM	lppL	-1.28224	#C0C0C0	FALSE	screen4wk_screen5wk_tbda1_kabx2	screen4wk
screen4wk:BRD-K59864310-001-10-8:3.125000uM	BRD-K59864310	BRD-K59864310-001-10-8	3.125	3.125000uM	lppL	-1.46478	#C0C0C0	FALSE	screen4wk_screen5wk_tbda1_kabx2	screen4wk
screen4wk:BRD-K59864310-001-10-8:6.250000uM	BRD-K59864310	BRD-K59864310-001-10-8	6.25	6.250000uM	lppL	-1.12885	#C0C0C0	FALSE	screen4wk_screen5wk_tbda1_kabx2	screen4wk
screen4wk:BRD-K59864310-001-10-8:12.500000uM	BRD-K59864310	BRD-K59864310-001-10-8	12.5	12.500000uM	lppL	-1.98561	#C0C0C0	FALSE	screen4wk_screen5wk_tbda1_kabx2	screen4wk
screen4wk:BRD-K59864310-001-10-8:25.000000uM	BRD-K59864310	BRD-K59864310-001-10-8	25	25.000000uM	lppL	-1.37099	#C0C0C0	FALSE	screen4wk_screen5wk_tbda1_kabx2	screen4wk
screen4wk:BRD-K59864310-001-10-8:50.000000uM	BRD-K59864310	BRD-K59864310-001-10-8	50	50.000000uM	lppL	-3.01444	#C0C0C0	FALSE	screen4wk_screen5wk_tbda1_kabx2	screen4wk
screen4wk:BRD-K59864310-001-10-8:0.390625uM	BRD-K59864310	BRD-K59864310-001-10-8	0.390625	0.390625uM	lppZ	-0.408893	#C0C0C0	FALSE	screen4wk_screen5wk_tbda1_kabx2	screen4wk
screen4wk:BRD-K59864310-001-10-8:0.781250uM	BRD-K59864310	BRD-K59864310-001-10-8	0.78125	0.781250uM	lppZ	-0.693624	#C0C0C0	FALSE	screen4wk_screen5wk_tbda1_kabx2	screen4wk
screen4wk:BRD-K59864310-001-10-8:1.562500uM	BRD-K59864310	BRD-K59864310-001-10-8	1.5625	1.562500uM	lppZ	-0.917574	#C0C0C0	FALSE	screen4wk_screen5wk_tbda1_kabx2	screen4wk
screen4wk:BRD-K59864310-001-10-8:3.125000uM	BRD-K59864310	BRD-K59864310-001-10-8	3.125	3.125000uM	lppZ	-1.55722	#C0C0C0	FALSE	screen4wk_screen5wk_tbda1_kabx2	screen4wk
screen4wk:BRD-K59864310-001-10-8:6.250000uM	BRD-K59864310	BRD-K59864310-001-10-8	6.25	6.250000uM	lppZ	-1.50708	#C0C0C0	FALSE	screen4wk_screen5wk_tbda1_kabx2	screen4wk
screen4wk:BRD-K59864310-001-10-8:12.500000uM	BRD-K59864310	BRD-K59864310-001-10-8	12.5	12.500000uM	lppZ	-1.55315	#C0C0C0	FALSE	screen4wk_screen5wk_tbda1_kabx2	screen4wk
screen4wk:BRD-K59864310-001-10-8:25.000000uM	BRD-K59864310	BRD-K59864310-001-10-8	25	25.000000uM	lppZ	-1.35396	#C0C0C0	FALSE	screen4wk_screen5wk_tbda1_kabx2	screen4wk
screen4wk:BRD-K59864310-001-10-8:50.000000uM	BRD-K59864310	BRD-K59864310-001-10-8	50	50.000000uM	lppZ	-2.66453	#C0C0C0	FALSE	screen4wk_screen5wk_tbda1_kabx2	screen4wk
screen4wk:BRD-K59864310-001-10-8:0.390625uM	BRD-K59864310	BRD-K59864310-001-10-8	0.390625	0.390625uM	lpqF	1.18011	#C0C0C0	FALSE	screen4wk_screen5wk_tbda1_kabx2	screen4wk
screen4wk:BRD-K59864310-001-10-8:0.781250uM	BRD-K59864310	BRD-K59864310-001-10-8	0.78125	0.781250uM	lpqF	-0.139539	#C0C0C0	FALSE	screen4wk_screen5wk_tbda1_kabx2	screen4wk
screen4wk:BRD-K59864310-001-10-8:1.562500uM	BRD-K59864310	BRD-K59864310-001-10-8	1.5625	1.562500uM	lpqF	-0.411756	#C0C0C0	FALSE	screen4wk_screen5wk_tbda1_kabx2	screen4wk
screen4wk:BRD-K59864310-001-10-8:3.125000uM	BRD-K59864310	BRD-K59864310-001-10-8	3.125	3.125000uM	lpqF	-0.968542	#C0C0C0	FALSE	screen4wk_screen5wk_tbda1_kabx2	screen4wk
screen4wk:BRD-K59864310-001-10-8:6.250000uM	BRD-K59864310	BRD-K59864310-001-10-8	6.25	6.250000uM	lpqF	-0.395438	#C0C0C0	FALSE	screen4wk_screen5wk_tbda1_kabx2	screen4wk
screen4wk:BRD-K59864310-001-10-8:12.500000uM	BRD-K59864310	BRD-K59864310-001-10-8	12.5	12.500000uM	lpqF	-1.50708	#C0C0C0	FALSE	screen4wk_screen5wk_tbda1_kabx2	screen4wk
screen4wk:BRD-K59864310-001-10-8:25.000000uM	BRD-K59864310	BRD-K59864310-001-10-8	25	25.000000uM	lpqF	-1.09382	#C0C0C0	FALSE	screen4wk_screen5wk_tbda1_kabx2	screen4wk
screen4wk:BRD-K59864310-001-10-8:50.000000uM	BRD-K59864310	BRD-K59864310-001-10-8	50	50.000000uM	lpqF	-2.94143	#C0C0C0	FALSE	screen4wk_screen5wk_tbda1_kabx2	screen4wk
screen4wk:BRD-K59864310-001-10-8:0.390625uM	BRD-K59864310	BRD-K59864310-001-10-8	0.390625	0.390625uM	lprD	1.1786	#C0C0C0	FALSE	screen4wk_screen5wk_tbda1_kabx2	screen4wk
screen4wk:BRD-K59864310-001-10-8:0.781250uM	BRD-K59864310	BRD-K59864310-001-10-8	0.78125	0.781250uM	lprD	-0.476388	#C0C0C0	FALSE	screen4wk_screen5wk_tbda1_kabx2	screen4wk
screen4wk:BRD-K59864310-001-10-8:1.562500uM	BRD-K59864310	BRD-K59864310-001-10-8	1.5625	1.562500uM	lprD	-0.60919	#C0C0C0	FALSE	screen4wk_screen5wk_tbda1_kabx2	screen4wk
screen4wk:BRD-K59864310-001-10-8:3.125000uM	BRD-K59864310	BRD-K59864310-001-10-8	3.125	3.125000uM	lprD	-1.04918	#C0C0C0	FALSE	screen4wk_screen5wk_tbda1_kabx2	screen4wk
screen4wk:BRD-K59864310-001-10-8:6.250000uM	BRD-K59864310	BRD-K59864310-001-10-8	6.25	6.250000uM	lprD	-1.52746	#C0C0C0	FALSE	screen4wk_screen5wk_tbda1_kabx2	screen4wk
screen4wk:BRD-K59864310-001-10-8:12.500000uM	BRD-K59864310	BRD-K59864310-001-10-8	12.5	12.500000uM	lprD	-1.67963	#C0C0C0	FALSE	screen4wk_screen5wk_tbda1_kabx2	screen4wk
screen4wk:BRD-K59864310-001-10-8:25.000000uM	BRD-K59864310	BRD-K59864310-001-10-8	25	25.000000uM	lprD	-1.40813	#C0C0C0	FALSE	screen4wk_screen5wk_tbda1_kabx2	screen4wk
screen4wk:BRD-K59864310-001-10-8:50.000000uM	BRD-K59864310	BRD-K59864310-001-10-8	50	50.000000uM	lprD	-2.74987	#C0C0C0	FALSE	screen4wk_screen5wk_tbda1_kabx2	screen4wk
screen4wk:BRD-K59864310-001-10-8:0.390625uM	BRD-K59864310	BRD-K59864310-001-10-8	0.390625	0.390625uM	manA	0.375304	#C0C0C0	FALSE	screen4wk_screen5wk_tbda1_kabx2	screen4wk
screen4wk:BRD-K59864310-001-10-8:0.781250uM	BRD-K59864310	BRD-K59864310-001-10-8	0.78125	0.781250uM	manA	0.298438	#C0C0C0	FALSE	screen4wk_screen5wk_tbda1_kabx2	screen4wk
screen4wk:BRD-K59864310-001-10-8:1.562500uM	BRD-K59864310	BRD-K59864310-001-10-8	1.5625	1.562500uM	manA	-0.418343	#C0C0C0	FALSE	screen4wk_screen5wk_tbda1_kabx2	screen4wk
screen4wk:BRD-K59864310-001-10-8:3.125000uM	BRD-K59864310	BRD-K59864310-001-10-8	3.125	3.125000uM	manA	-0.589563	#C0C0C0	FALSE	screen4wk_screen5wk_tbda1_kabx2	screen4wk
screen4wk:BRD-K59864310-001-10-8:6.250000uM	BRD-K59864310	BRD-K59864310-001-10-8	6.25	6.250000uM	manA	-0.753135	#C0C0C0	FALSE	screen4wk_screen5wk_tbda1_kabx2	screen4wk
screen4wk:BRD-K59864310-001-10-8:12.500000uM	BRD-K59864310	BRD-K59864310-001-10-8	12.5	12.500000uM	manA	-0.387632	#C0C0C0	FALSE	screen4wk_screen5wk_tbda1_kabx2	screen4wk
screen4wk:BRD-K59864310-001-10-8:25.000000uM	BRD-K59864310	BRD-K59864310-001-10-8	25	25.000000uM	manA	-0.359062	#C0C0C0	FALSE	screen4wk_screen5wk_tbda1_kabx2	screen4wk
screen4wk:BRD-K59864310-001-10-8:50.000000uM	BRD-K59864310	BRD-K59864310-001-10-8	50	50.000000uM	manA	-1.74179	#C0C0C0	FALSE	screen4wk_screen5wk_tbda1_kabx2	screen4wk
screen4wk:BRD-K59864310-001-10-8:0.390625uM	BRD-K59864310	BRD-K59864310-001-10-8	0.390625	0.390625uM	manB	1.75842	#C0C0C0	FALSE	screen4wk_screen5wk_tbda1_kabx2	screen4wk
screen4wk:BRD-K59864310-001-10-8:0.781250uM	BRD-K59864310	BRD-K59864310-001-10-8	0.78125	0.781250uM	manB	-0.133697	#C0C0C0	FALSE	screen4wk_screen5wk_tbda1_kabx2	screen4wk
screen4wk:BRD-K59864310-001-10-8:1.562500uM	BRD-K59864310	BRD-K59864310-001-10-8	1.5625	1.562500uM	manB	2.02055	#C0C0C0	FALSE	screen4wk_screen5wk_tbda1_kabx2	screen4wk
screen4wk:BRD-K59864310-001-10-8:3.125000uM	BRD-K59864310	BRD-K59864310-001-10-8	3.125	3.125000uM	manB	0.436328	#C0C0C0	FALSE	screen4wk_screen5wk_tbda1_kabx2	screen4wk
screen4wk:BRD-K59864310-001-10-8:6.250000uM	BRD-K59864310	BRD-K59864310-001-10-8	6.25	6.250000uM	manB	-0.335484	#C0C0C0	FALSE	screen4wk_screen5wk_tbda1_kabx2	screen4wk
screen4wk:BRD-K59864310-001-10-8:12.500000uM	BRD-K59864310	BRD-K59864310-001-10-8	12.5	12.500000uM	manB	0.0378493	#C0C0C0	FALSE	screen4wk_screen5wk_tbda1_kabx2	screen4wk
screen4wk:BRD-K59864310-001-10-8:25.000000uM	BRD-K59864310	BRD-K59864310-001-10-8	25	25.000000uM	manB	-0.806294	#C0C0C0	FALSE	screen4wk_screen5wk_tbda1_kabx2	screen4wk
screen4wk:BRD-K59864310-001-10-8:50.000000uM	BRD-K59864310	BRD-K59864310-001-10-8	50	50.000000uM	manB	-1.53504	#C0C0C0	FALSE	screen4wk_screen5wk_tbda1_kabx2	screen4wk
screen4wk:BRD-K59864310-001-10-8:0.390625uM	BRD-K59864310	BRD-K59864310-001-10-8	0.390625	0.390625uM	mapB	0.112856	#C0C0C0	FALSE	screen4wk_screen5wk_tbda1_kabx2	screen4wk
screen4wk:BRD-K59864310-001-10-8:0.781250uM	BRD-K59864310	BRD-K59864310-001-10-8	0.78125	0.781250uM	mapB	-0.839297	#C0C0C0	FALSE	screen4wk_screen5wk_tbda1_kabx2	screen4wk
screen4wk:BRD-K59864310-001-10-8:1.562500uM	BRD-K59864310	BRD-K59864310-001-10-8	1.5625	1.562500uM	mapB	-0.936807	#C0C0C0	FALSE	screen4wk_screen5wk_tbda1_kabx2	screen4wk
screen4wk:BRD-K59864310-001-10-8:3.125000uM	BRD-K59864310	BRD-K59864310-001-10-8	3.125	3.125000uM	mapB	-0.094617	#C0C0C0	FALSE	screen4wk_screen5wk_tbda1_kabx2	screen4wk
screen4wk:BRD-K59864310-001-10-8:6.250000uM	BRD-K59864310	BRD-K59864310-001-10-8	6.25	6.250000uM	mapB	-1.45381	#C0C0C0	FALSE	screen4wk_screen5wk_tbda1_kabx2	screen4wk
screen4wk:BRD-K59864310-001-10-8:12.500000uM	BRD-K59864310	BRD-K59864310-001-10-8	12.5	12.500000uM	mapB	-1.34065	#C0C0C0	FALSE	screen4wk_screen5wk_tbda1_kabx2	screen4wk
screen4wk:BRD-K59864310-001-10-8:25.000000uM	BRD-K59864310	BRD-K59864310-001-10-8	25	25.000000uM	mapB	-0.467889	#C0C0C0	FALSE	screen4wk_screen5wk_tbda1_kabx2	screen4wk
screen4wk:BRD-K59864310-001-10-8:50.000000uM	BRD-K59864310	BRD-K59864310-001-10-8	50	50.000000uM	mapB	-2.61696	#C0C0C0	FALSE	screen4wk_screen5wk_tbda1_kabx2	screen4wk
screen4wk:BRD-K59864310-001-10-8:0.390625uM	BRD-K59864310	BRD-K59864310-001-10-8	0.390625	0.390625uM	marP	-0.942447	#C0C0C0	FALSE	screen4wk_screen5wk_tbda1_kabx2	screen4wk
screen4wk:BRD-K59864310-001-10-8:0.781250uM	BRD-K59864310	BRD-K59864310-001-10-8	0.78125	0.781250uM	marP	-1.02414	#C0C0C0	FALSE	screen4wk_screen5wk_tbda1_kabx2	screen4wk
screen4wk:BRD-K59864310-001-10-8:1.562500uM	BRD-K59864310	BRD-K59864310-001-10-8	1.5625	1.562500uM	marP	-1.35472	#C0C0C0	FALSE	screen4wk_screen5wk_tbda1_kabx2	screen4wk
screen4wk:BRD-K59864310-001-10-8:3.125000uM	BRD-K59864310	BRD-K59864310-001-10-8	3.125	3.125000uM	marP	-0.72748	#C0C0C0	FALSE	screen4wk_screen5wk_tbda1_kabx2	screen4wk
screen4wk:BRD-K59864310-001-10-8:6.250000uM	BRD-K59864310	BRD-K59864310-001-10-8	6.25	6.250000uM	marP	-1.31866	#C0C0C0	FALSE	screen4wk_screen5wk_tbda1_kabx2	screen4wk
screen4wk:BRD-K59864310-001-10-8:12.500000uM	BRD-K59864310	BRD-K59864310-001-10-8	12.5	12.500000uM	marP	-0.973854	#C0C0C0	FALSE	screen4wk_screen5wk_tbda1_kabx2	screen4wk
screen4wk:BRD-K59864310-001-10-8:25.000000uM	BRD-K59864310	BRD-K59864310-001-10-8	25	25.000000uM	marP	-1.08662	#C0C0C0	FALSE	screen4wk_screen5wk_tbda1_kabx2	screen4wk
screen4wk:BRD-K59864310-001-10-8:50.000000uM	BRD-K59864310	BRD-K59864310-001-10-8	50	50.000000uM	marP	-2.00251	#C0C0C0	FALSE	screen4wk_screen5wk_tbda1_kabx2	screen4wk
screen4wk:BRD-K59864310-001-10-8:0.390625uM	BRD-K59864310	BRD-K59864310-001-10-8	0.390625	0.390625uM	menA	0.198724	#C0C0C0	FALSE	screen4wk_screen5wk_tbda1_kabx2	screen4wk
screen4wk:BRD-K59864310-001-10-8:0.781250uM	BRD-K59864310	BRD-K59864310-001-10-8	0.78125	0.781250uM	menA	-0.59339	#C0C0C0	FALSE	screen4wk_screen5wk_tbda1_kabx2	screen4wk
screen4wk:BRD-K59864310-001-10-8:1.562500uM	BRD-K59864310	BRD-K59864310-001-10-8	1.5625	1.562500uM	menA	-1.02498	#C0C0C0	FALSE	screen4wk_screen5wk_tbda1_kabx2	screen4wk
screen4wk:BRD-K59864310-001-10-8:3.125000uM	BRD-K59864310	BRD-K59864310-001-10-8	3.125	3.125000uM	menA	-1.5642	#C0C0C0	FALSE	screen4wk_screen5wk_tbda1_kabx2	screen4wk
screen4wk:BRD-K59864310-001-10-8:6.250000uM	BRD-K59864310	BRD-K59864310-001-10-8	6.25	6.250000uM	menA	-1.21988	#C0C0C0	FALSE	screen4wk_screen5wk_tbda1_kabx2	screen4wk
screen4wk:BRD-K59864310-001-10-8:12.500000uM	BRD-K59864310	BRD-K59864310-001-10-8	12.5	12.500000uM	menA	-1.55965	#C0C0C0	FALSE	screen4wk_screen5wk_tbda1_kabx2	screen4wk
screen4wk:BRD-K59864310-001-10-8:25.000000uM	BRD-K59864310	BRD-K59864310-001-10-8	25	25.000000uM	menA	-1.04608	#C0C0C0	FALSE	screen4wk_screen5wk_tbda1_kabx2	screen4wk
screen4wk:BRD-K59864310-001-10-8:50.000000uM	BRD-K59864310	BRD-K59864310-001-10-8	50	50.000000uM	menA	-2.82045	#C0C0C0	FALSE	screen4wk_screen5wk_tbda1_kabx2	screen4wk
screen4wk:BRD-K59864310-001-10-8:0.390625uM	BRD-K59864310	BRD-K59864310-001-10-8	0.390625	0.390625uM	menC	-1.84607	#C0C0C0	FALSE	screen4wk_screen5wk_tbda1_kabx2	screen4wk
screen4wk:BRD-K59864310-001-10-8:0.781250uM	BRD-K59864310	BRD-K59864310-001-10-8	0.78125	0.781250uM	menC	-1.55319	#C0C0C0	FALSE	screen4wk_screen5wk_tbda1_kabx2	screen4wk
screen4wk:BRD-K59864310-001-10-8:1.562500uM	BRD-K59864310	BRD-K59864310-001-10-8	1.5625	1.562500uM	menC	-2.71983	#C0C0C0	FALSE	screen4wk_screen5wk_tbda1_kabx2	screen4wk
screen4wk:BRD-K59864310-001-10-8:3.125000uM	BRD-K59864310	BRD-K59864310-001-10-8	3.125	3.125000uM	menC	-3.45058	#C0C0C0	FALSE	screen4wk_screen5wk_tbda1_kabx2	screen4wk
screen4wk:BRD-K59864310-001-10-8:6.250000uM	BRD-K59864310	BRD-K59864310-001-10-8	6.25	6.250000uM	menC	-3.57745	#C0C0C0	FALSE	screen4wk_screen5wk_tbda1_kabx2	screen4wk
screen4wk:BRD-K59864310-001-10-8:12.500000uM	BRD-K59864310	BRD-K59864310-001-10-8	12.5	12.500000uM	menC	-3.34492	#C0C0C0	FALSE	screen4wk_screen5wk_tbda1_kabx2	screen4wk
screen4wk:BRD-K59864310-001-10-8:25.000000uM	BRD-K59864310	BRD-K59864310-001-10-8	25	25.000000uM	menC	-3.42174	#C0C0C0	FALSE	screen4wk_screen5wk_tbda1_kabx2	screen4wk
screen4wk:BRD-K59864310-001-10-8:50.000000uM	BRD-K59864310	BRD-K59864310-001-10-8	50	50.000000uM	menC	-3.0876	#C0C0C0	FALSE	screen4wk_screen5wk_tbda1_kabx2	screen4wk
screen4wk:BRD-K59864310-001-10-8:0.390625uM	BRD-K59864310	BRD-K59864310-001-10-8	0.390625	0.390625uM	menD	0.729073	#C0C0C0	FALSE	screen4wk_screen5wk_tbda1_kabx2	screen4wk
screen4wk:BRD-K59864310-001-10-8:0.781250uM	BRD-K59864310	BRD-K59864310-001-10-8	0.78125	0.781250uM	menD	-0.682246	#C0C0C0	FALSE	screen4wk_screen5wk_tbda1_kabx2	screen4wk
screen4wk:BRD-K59864310-001-10-8:1.562500uM	BRD-K59864310	BRD-K59864310-001-10-8	1.5625	1.562500uM	menD	-0.809585	#C0C0C0	FALSE	screen4wk_screen5wk_tbda1_kabx2	screen4wk
screen4wk:BRD-K59864310-001-10-8:3.125000uM	BRD-K59864310	BRD-K59864310-001-10-8	3.125	3.125000uM	menD	-1.9976	#C0C0C0	FALSE	screen4wk_screen5wk_tbda1_kabx2	screen4wk
screen4wk:BRD-K59864310-001-10-8:6.250000uM	BRD-K59864310	BRD-K59864310-001-10-8	6.25	6.250000uM	menD	-0.40085	#C0C0C0	FALSE	screen4wk_screen5wk_tbda1_kabx2	screen4wk
screen4wk:BRD-K59864310-001-10-8:12.500000uM	BRD-K59864310	BRD-K59864310-001-10-8	12.5	12.500000uM	menD	-1.60035	#C0C0C0	FALSE	screen4wk_screen5wk_tbda1_kabx2	screen4wk
screen4wk:BRD-K59864310-001-10-8:25.000000uM	BRD-K59864310	BRD-K59864310-001-10-8	25	25.000000uM	menD	-0.426686	#C0C0C0	FALSE	screen4wk_screen5wk_tbda1_kabx2	screen4wk
screen4wk:BRD-K59864310-001-10-8:50.000000uM	BRD-K59864310	BRD-K59864310-001-10-8	50	50.000000uM	menD	-2.24157	#C0C0C0	FALSE	screen4wk_screen5wk_tbda1_kabx2	screen4wk
screen4wk:BRD-K59864310-001-10-8:0.390625uM	BRD-K59864310	BRD-K59864310-001-10-8	0.390625	0.390625uM	menE	1.18011	#C0C0C0	FALSE	screen4wk_screen5wk_tbda1_kabx2	screen4wk
screen4wk:BRD-K59864310-001-10-8:0.781250uM	BRD-K59864310	BRD-K59864310-001-10-8	0.78125	0.781250uM	menE	-0.417512	#C0C0C0	FALSE	screen4wk_screen5wk_tbda1_kabx2	screen4wk
screen4wk:BRD-K59864310-001-10-8:1.562500uM	BRD-K59864310	BRD-K59864310-001-10-8	1.5625	1.562500uM	menE	-0.28541	#C0C0C0	FALSE	screen4wk_screen5wk_tbda1_kabx2	screen4wk
screen4wk:BRD-K59864310-001-10-8:3.125000uM	BRD-K59864310	BRD-K59864310-001-10-8	3.125	3.125000uM	menE	-1.20209	#C0C0C0	FALSE	screen4wk_screen5wk_tbda1_kabx2	screen4wk
screen4wk:BRD-K59864310-001-10-8:6.250000uM	BRD-K59864310	BRD-K59864310-001-10-8	6.25	6.250000uM	menE	0.214471	#C0C0C0	FALSE	screen4wk_screen5wk_tbda1_kabx2	screen4wk
screen4wk:BRD-K59864310-001-10-8:12.500000uM	BRD-K59864310	BRD-K59864310-001-10-8	12.5	12.500000uM	menE	-0.290493	#C0C0C0	FALSE	screen4wk_screen5wk_tbda1_kabx2	screen4wk
screen4wk:BRD-K59864310-001-10-8:25.000000uM	BRD-K59864310	BRD-K59864310-001-10-8	25	25.000000uM	menE	-0.97861	#C0C0C0	FALSE	screen4wk_screen5wk_tbda1_kabx2	screen4wk
screen4wk:BRD-K59864310-001-10-8:50.000000uM	BRD-K59864310	BRD-K59864310-001-10-8	50	50.000000uM	menE	-2.87164	#C0C0C0	FALSE	screen4wk_screen5wk_tbda1_kabx2	screen4wk
screen4wk:BRD-K59864310-001-10-8:0.390625uM	BRD-K59864310	BRD-K59864310-001-10-8	0.390625	0.390625uM	menH	0.217441	#C0C0C0	FALSE	screen4wk_screen5wk_tbda1_kabx2	screen4wk
screen4wk:BRD-K59864310-001-10-8:0.781250uM	BRD-K59864310	BRD-K59864310-001-10-8	0.78125	0.781250uM	menH	-0.670623	#C0C0C0	FALSE	screen4wk_screen5wk_tbda1_kabx2	screen4wk
screen4wk:BRD-K59864310-001-10-8:1.562500uM	BRD-K59864310	BRD-K59864310-001-10-8	1.5625	1.562500uM	menH	0.060349	#C0C0C0	FALSE	screen4wk_screen5wk_tbda1_kabx2	screen4wk
screen4wk:BRD-K59864310-001-10-8:3.125000uM	BRD-K59864310	BRD-K59864310-001-10-8	3.125	3.125000uM	menH	-1.96409	#C0C0C0	FALSE	screen4wk_screen5wk_tbda1_kabx2	screen4wk
screen4wk:BRD-K59864310-001-10-8:6.250000uM	BRD-K59864310	BRD-K59864310-001-10-8	6.25	6.250000uM	menH	-0.974093	#C0C0C0	FALSE	screen4wk_screen5wk_tbda1_kabx2	screen4wk
screen4wk:BRD-K59864310-001-10-8:12.500000uM	BRD-K59864310	BRD-K59864310-001-10-8	12.5	12.500000uM	menH	-0.82758	#C0C0C0	FALSE	screen4wk_screen5wk_tbda1_kabx2	screen4wk
screen4wk:BRD-K59864310-001-10-8:25.000000uM	BRD-K59864310	BRD-K59864310-001-10-8	25	25.000000uM	menH	-0.993249	#C0C0C0	FALSE	screen4wk_screen5wk_tbda1_kabx2	screen4wk
screen4wk:BRD-K59864310-001-10-8:50.000000uM	BRD-K59864310	BRD-K59864310-001-10-8	50	50.000000uM	menH	-2.78279	#C0C0C0	FALSE	screen4wk_screen5wk_tbda1_kabx2	screen4wk
screen4wk:BRD-K59864310-001-10-8:0.390625uM	BRD-K59864310	BRD-K59864310-001-10-8	0.390625	0.390625uM	mesJ	0.00286382	#C0C0C0	FALSE	screen4wk_screen5wk_tbda1_kabx2	screen4wk
screen4wk:BRD-K59864310-001-10-8:0.781250uM	BRD-K59864310	BRD-K59864310-001-10-8	0.78125	0.781250uM	mesJ	-0.968986	#C0C0C0	FALSE	screen4wk_screen5wk_tbda1_kabx2	screen4wk
screen4wk:BRD-K59864310-001-10-8:1.562500uM	BRD-K59864310	BRD-K59864310-001-10-8	1.5625	1.562500uM	mesJ	-1.28487	#C0C0C0	FALSE	screen4wk_screen5wk_tbda1_kabx2	screen4wk
screen4wk:BRD-K59864310-001-10-8:3.125000uM	BRD-K59864310	BRD-K59864310-001-10-8	3.125	3.125000uM	mesJ	-1.42015	#C0C0C0	FALSE	screen4wk_screen5wk_tbda1_kabx2	screen4wk
screen4wk:BRD-K59864310-001-10-8:6.250000uM	BRD-K59864310	BRD-K59864310-001-10-8	6.25	6.250000uM	mesJ	-0.710303	#C0C0C0	FALSE	screen4wk_screen5wk_tbda1_kabx2	screen4wk
screen4wk:BRD-K59864310-001-10-8:12.500000uM	BRD-K59864310	BRD-K59864310-001-10-8	12.5	12.500000uM	mesJ	-1.7458	#C0C0C0	FALSE	screen4wk_screen5wk_tbda1_kabx2	screen4wk
screen4wk:BRD-K59864310-001-10-8:25.000000uM	BRD-K59864310	BRD-K59864310-001-10-8	25	25.000000uM	mesJ	-1.13228	#C0C0C0	FALSE	screen4wk_screen5wk_tbda1_kabx2	screen4wk
screen4wk:BRD-K59864310-001-10-8:50.000000uM	BRD-K59864310	BRD-K59864310-001-10-8	50	50.000000uM	mesJ	-2.32392	#C0C0C0	FALSE	screen4wk_screen5wk_tbda1_kabx2	screen4wk
screen4wk:BRD-K59864310-001-10-8:0.390625uM	BRD-K59864310	BRD-K59864310-001-10-8	0.390625	0.390625uM	metA	-0.267687	#C0C0C0	FALSE	screen4wk_screen5wk_tbda1_kabx2	screen4wk
screen4wk:BRD-K59864310-001-10-8:0.781250uM	BRD-K59864310	BRD-K59864310-001-10-8	0.78125	0.781250uM	metA	-0.0721616	#C0C0C0	FALSE	screen4wk_screen5wk_tbda1_kabx2	screen4wk
screen4wk:BRD-K59864310-001-10-8:1.562500uM	BRD-K59864310	BRD-K59864310-001-10-8	1.5625	1.562500uM	metA	-0.890678	#C0C0C0	FALSE	screen4wk_screen5wk_tbda1_kabx2	screen4wk
screen4wk:BRD-K59864310-001-10-8:3.125000uM	BRD-K59864310	BRD-K59864310-001-10-8	3.125	3.125000uM	metA	-1.26232	#C0C0C0	FALSE	screen4wk_screen5wk_tbda1_kabx2	screen4wk
screen4wk:BRD-K59864310-001-10-8:6.250000uM	BRD-K59864310	BRD-K59864310-001-10-8	6.25	6.250000uM	metA	-1.19085	#C0C0C0	FALSE	screen4wk_screen5wk_tbda1_kabx2	screen4wk
screen4wk:BRD-K59864310-001-10-8:12.500000uM	BRD-K59864310	BRD-K59864310-001-10-8	12.5	12.500000uM	metA	-2.01199	#C0C0C0	FALSE	screen4wk_screen5wk_tbda1_kabx2	screen4wk
screen4wk:BRD-K59864310-001-10-8:25.000000uM	BRD-K59864310	BRD-K59864310-001-10-8	25	25.000000uM	metA	-1.47238	#C0C0C0	FALSE	screen4wk_screen5wk_tbda1_kabx2	screen4wk
screen4wk:BRD-K59864310-001-10-8:50.000000uM	BRD-K59864310	BRD-K59864310-001-10-8	50	50.000000uM	metA	-3.85975	#C0C0C0	FALSE	screen4wk_screen5wk_tbda1_kabx2	screen4wk
screen4wk:BRD-K59864310-001-10-8:0.390625uM	BRD-K59864310	BRD-K59864310-001-10-8	0.390625	0.390625uM	metS	-0.921091	#C0C0C0	FALSE	screen4wk_screen5wk_tbda1_kabx2	screen4wk
screen4wk:BRD-K59864310-001-10-8:0.781250uM	BRD-K59864310	BRD-K59864310-001-10-8	0.78125	0.781250uM	metS	0.101271	#C0C0C0	FALSE	screen4wk_screen5wk_tbda1_kabx2	screen4wk
screen4wk:BRD-K59864310-001-10-8:1.562500uM	BRD-K59864310	BRD-K59864310-001-10-8	1.5625	1.562500uM	metS	-0.162528	#C0C0C0	FALSE	screen4wk_screen5wk_tbda1_kabx2	screen4wk
screen4wk:BRD-K59864310-001-10-8:3.125000uM	BRD-K59864310	BRD-K59864310-001-10-8	3.125	3.125000uM	metS	-1.45381	#C0C0C0	FALSE	screen4wk_screen5wk_tbda1_kabx2	screen4wk
screen4wk:BRD-K59864310-001-10-8:6.250000uM	BRD-K59864310	BRD-K59864310-001-10-8	6.25	6.250000uM	metS	-0.734688	#C0C0C0	FALSE	screen4wk_screen5wk_tbda1_kabx2	screen4wk
screen4wk:BRD-K59864310-001-10-8:12.500000uM	BRD-K59864310	BRD-K59864310-001-10-8	12.5	12.500000uM	metS	-1.63134	#C0C0C0	FALSE	screen4wk_screen5wk_tbda1_kabx2	screen4wk
screen4wk:BRD-K59864310-001-10-8:25.000000uM	BRD-K59864310	BRD-K59864310-001-10-8	25	25.000000uM	metS	0.1524	#C0C0C0	FALSE	screen4wk_screen5wk_tbda1_kabx2	screen4wk
screen4wk:BRD-K59864310-001-10-8:50.000000uM	BRD-K59864310	BRD-K59864310-001-10-8	50	50.000000uM	metS	-1.57756	#C0C0C0	FALSE	screen4wk_screen5wk_tbda1_kabx2	screen4wk
screen4wk:BRD-K59864310-001-10-8:0.390625uM	BRD-K59864310	BRD-K59864310-001-10-8	0.390625	0.390625uM	miaA	-0.0443605	#C0C0C0	FALSE	screen4wk_screen5wk_tbda1_kabx2	screen4wk
screen4wk:BRD-K59864310-001-10-8:0.781250uM	BRD-K59864310	BRD-K59864310-001-10-8	0.78125	0.781250uM	miaA	-0.309037	#C0C0C0	FALSE	screen4wk_screen5wk_tbda1_kabx2	screen4wk
screen4wk:BRD-K59864310-001-10-8:1.562500uM	BRD-K59864310	BRD-K59864310-001-10-8	1.5625	1.562500uM	miaA	-0.645654	#C0C0C0	FALSE	screen4wk_screen5wk_tbda1_kabx2	screen4wk
screen4wk:BRD-K59864310-001-10-8:3.125000uM	BRD-K59864310	BRD-K59864310-001-10-8	3.125	3.125000uM	miaA	-1.70124	#C0C0C0	FALSE	screen4wk_screen5wk_tbda1_kabx2	screen4wk
screen4wk:BRD-K59864310-001-10-8:6.250000uM	BRD-K59864310	BRD-K59864310-001-10-8	6.25	6.250000uM	miaA	-1.32205	#C0C0C0	FALSE	screen4wk_screen5wk_tbda1_kabx2	screen4wk
screen4wk:BRD-K59864310-001-10-8:12.500000uM	BRD-K59864310	BRD-K59864310-001-10-8	12.5	12.500000uM	miaA	-0.422179	#C0C0C0	FALSE	screen4wk_screen5wk_tbda1_kabx2	screen4wk
screen4wk:BRD-K59864310-001-10-8:25.000000uM	BRD-K59864310	BRD-K59864310-001-10-8	25	25.000000uM	miaA	-1.22216	#C0C0C0	FALSE	screen4wk_screen5wk_tbda1_kabx2	screen4wk
screen4wk:BRD-K59864310-001-10-8:50.000000uM	BRD-K59864310	BRD-K59864310-001-10-8	50	50.000000uM	miaA	-3.38109	#C0C0C0	FALSE	screen4wk_screen5wk_tbda1_kabx2	screen4wk
screen4wk:BRD-K59864310-001-10-8:0.390625uM	BRD-K59864310	BRD-K59864310-001-10-8	0.390625	0.390625uM	mmpL12	-0.289113	#C0C0C0	FALSE	screen4wk_screen5wk_tbda1_kabx2	screen4wk
screen4wk:BRD-K59864310-001-10-8:0.781250uM	BRD-K59864310	BRD-K59864310-001-10-8	0.78125	0.781250uM	mmpL12	-0.299756	#C0C0C0	FALSE	screen4wk_screen5wk_tbda1_kabx2	screen4wk
screen4wk:BRD-K59864310-001-10-8:1.562500uM	BRD-K59864310	BRD-K59864310-001-10-8	1.5625	1.562500uM	mmpL12	-1.20726	#C0C0C0	FALSE	screen4wk_screen5wk_tbda1_kabx2	screen4wk
screen4wk:BRD-K59864310-001-10-8:3.125000uM	BRD-K59864310	BRD-K59864310-001-10-8	3.125	3.125000uM	mmpL12	-1.39333	#C0C0C0	FALSE	screen4wk_screen5wk_tbda1_kabx2	screen4wk
screen4wk:BRD-K59864310-001-10-8:6.250000uM	BRD-K59864310	BRD-K59864310-001-10-8	6.25	6.250000uM	mmpL12	-0.911859	#C0C0C0	FALSE	screen4wk_screen5wk_tbda1_kabx2	screen4wk
screen4wk:BRD-K59864310-001-10-8:12.500000uM	BRD-K59864310	BRD-K59864310-001-10-8	12.5	12.500000uM	mmpL12	-1.95614	#C0C0C0	FALSE	screen4wk_screen5wk_tbda1_kabx2	screen4wk
screen4wk:BRD-K59864310-001-10-8:25.000000uM	BRD-K59864310	BRD-K59864310-001-10-8	25	25.000000uM	mmpL12	-0.827957	#C0C0C0	FALSE	screen4wk_screen5wk_tbda1_kabx2	screen4wk
screen4wk:BRD-K59864310-001-10-8:50.000000uM	BRD-K59864310	BRD-K59864310-001-10-8	50	50.000000uM	mmpL12	-2.36524	#C0C0C0	FALSE	screen4wk_screen5wk_tbda1_kabx2	screen4wk
screen4wk:BRD-K59864310-001-10-8:0.390625uM	BRD-K59864310	BRD-K59864310-001-10-8	0.390625	0.390625uM	mmpL2	1.07415	#C0C0C0	FALSE	screen4wk_screen5wk_tbda1_kabx2	screen4wk
screen4wk:BRD-K59864310-001-10-8:0.781250uM	BRD-K59864310	BRD-K59864310-001-10-8	0.78125	0.781250uM	mmpL2	-0.392486	#C0C0C0	FALSE	screen4wk_screen5wk_tbda1_kabx2	screen4wk
screen4wk:BRD-K59864310-001-10-8:1.562500uM	BRD-K59864310	BRD-K59864310-001-10-8	1.5625	1.562500uM	mmpL2	0.0589141	#C0C0C0	FALSE	screen4wk_screen5wk_tbda1_kabx2	screen4wk
screen4wk:BRD-K59864310-001-10-8:3.125000uM	BRD-K59864310	BRD-K59864310-001-10-8	3.125	3.125000uM	mmpL2	-0.396929	#C0C0C0	FALSE	screen4wk_screen5wk_tbda1_kabx2	screen4wk
screen4wk:BRD-K59864310-001-10-8:6.250000uM	BRD-K59864310	BRD-K59864310-001-10-8	6.25	6.250000uM	mmpL2	-0.284327	#C0C0C0	FALSE	screen4wk_screen5wk_tbda1_kabx2	screen4wk
screen4wk:BRD-K59864310-001-10-8:12.500000uM	BRD-K59864310	BRD-K59864310-001-10-8	12.5	12.500000uM	mmpL2	-1.71592	#C0C0C0	FALSE	screen4wk_screen5wk_tbda1_kabx2	screen4wk
screen4wk:BRD-K59864310-001-10-8:25.000000uM	BRD-K59864310	BRD-K59864310-001-10-8	25	25.000000uM	mmpL2	-0.837149	#C0C0C0	FALSE	screen4wk_screen5wk_tbda1_kabx2	screen4wk
screen4wk:BRD-K59864310-001-10-8:50.000000uM	BRD-K59864310	BRD-K59864310-001-10-8	50	50.000000uM	mmpL2	-3.10267	#C0C0C0	FALSE	screen4wk_screen5wk_tbda1_kabx2	screen4wk
screen4wk:BRD-K59864310-001-10-8:0.390625uM	BRD-K59864310	BRD-K59864310-001-10-8	0.390625	0.390625uM	mmpL3	-0.638737	#C0C0C0	FALSE	screen4wk_screen5wk_tbda1_kabx2	screen4wk
screen4wk:BRD-K59864310-001-10-8:0.781250uM	BRD-K59864310	BRD-K59864310-001-10-8	0.78125	0.781250uM	mmpL3	-0.584517	#C0C0C0	FALSE	screen4wk_screen5wk_tbda1_kabx2	screen4wk
screen4wk:BRD-K59864310-001-10-8:1.562500uM	BRD-K59864310	BRD-K59864310-001-10-8	1.5625	1.562500uM	mmpL3	-1.61143	#C0C0C0	FALSE	screen4wk_screen5wk_tbda1_kabx2	screen4wk
screen4wk:BRD-K59864310-001-10-8:3.125000uM	BRD-K59864310	BRD-K59864310-001-10-8	3.125	3.125000uM	mmpL3	-0.307346	#C0C0C0	FALSE	screen4wk_screen5wk_tbda1_kabx2	screen4wk
screen4wk:BRD-K59864310-001-10-8:6.250000uM	BRD-K59864310	BRD-K59864310-001-10-8	6.25	6.250000uM	mmpL3	-0.575481	#C0C0C0	FALSE	screen4wk_screen5wk_tbda1_kabx2	screen4wk
screen4wk:BRD-K59864310-001-10-8:12.500000uM	BRD-K59864310	BRD-K59864310-001-10-8	12.5	12.500000uM	mmpL3	-0.831437	#C0C0C0	FALSE	screen4wk_screen5wk_tbda1_kabx2	screen4wk
screen4wk:BRD-K59864310-001-10-8:25.000000uM	BRD-K59864310	BRD-K59864310-001-10-8	25	25.000000uM	mmpL3	-0.387879	#C0C0C0	FALSE	screen4wk_screen5wk_tbda1_kabx2	screen4wk
screen4wk:BRD-K59864310-001-10-8:50.000000uM	BRD-K59864310	BRD-K59864310-001-10-8	50	50.000000uM	mmpL3	-1.7682	#C0C0C0	FALSE	screen4wk_screen5wk_tbda1_kabx2	screen4wk
screen4wk:BRD-K59864310-001-10-8:0.390625uM	BRD-K59864310	BRD-K59864310-001-10-8	0.390625	0.390625uM	mmpL9	0.604925	#C0C0C0	FALSE	screen4wk_screen5wk_tbda1_kabx2	screen4wk
screen4wk:BRD-K59864310-001-10-8:0.781250uM	BRD-K59864310	BRD-K59864310-001-10-8	0.78125	0.781250uM	mmpL9	-0.094617	#C0C0C0	FALSE	screen4wk_screen5wk_tbda1_kabx2	screen4wk
screen4wk:BRD-K59864310-001-10-8:1.562500uM	BRD-K59864310	BRD-K59864310-001-10-8	1.5625	1.562500uM	mmpL9	-1.51361	#C0C0C0	FALSE	screen4wk_screen5wk_tbda1_kabx2	screen4wk
screen4wk:BRD-K59864310-001-10-8:3.125000uM	BRD-K59864310	BRD-K59864310-001-10-8	3.125	3.125000uM	mmpL9	-1.41772	#C0C0C0	FALSE	screen4wk_screen5wk_tbda1_kabx2	screen4wk
screen4wk:BRD-K59864310-001-10-8:6.250000uM	BRD-K59864310	BRD-K59864310-001-10-8	6.25	6.250000uM	mmpL9	-0.858234	#C0C0C0	FALSE	screen4wk_screen5wk_tbda1_kabx2	screen4wk
screen4wk:BRD-K59864310-001-10-8:12.500000uM	BRD-K59864310	BRD-K59864310-001-10-8	12.5	12.500000uM	mmpL9	-1.77316	#C0C0C0	FALSE	screen4wk_screen5wk_tbda1_kabx2	screen4wk
screen4wk:BRD-K59864310-001-10-8:25.000000uM	BRD-K59864310	BRD-K59864310-001-10-8	25	25.000000uM	mmpL9	-1.16996	#C0C0C0	FALSE	screen4wk_screen5wk_tbda1_kabx2	screen4wk
screen4wk:BRD-K59864310-001-10-8:50.000000uM	BRD-K59864310	BRD-K59864310-001-10-8	50	50.000000uM	mmpL9	-2.56587	#C0C0C0	FALSE	screen4wk_screen5wk_tbda1_kabx2	screen4wk
screen4wk:BRD-K59864310-001-10-8:0.390625uM	BRD-K59864310	BRD-K59864310-001-10-8	0.390625	0.390625uM	mmpS3	0.159627	#C0C0C0	FALSE	screen4wk_screen5wk_tbda1_kabx2	screen4wk
screen4wk:BRD-K59864310-001-10-8:0.781250uM	BRD-K59864310	BRD-K59864310-001-10-8	0.78125	0.781250uM	mmpS3	0.375275	#C0C0C0	FALSE	screen4wk_screen5wk_tbda1_kabx2	screen4wk
screen4wk:BRD-K59864310-001-10-8:1.562500uM	BRD-K59864310	BRD-K59864310-001-10-8	1.5625	1.562500uM	mmpS3	-1.21988	#C0C0C0	FALSE	screen4wk_screen5wk_tbda1_kabx2	screen4wk
screen4wk:BRD-K59864310-001-10-8:3.125000uM	BRD-K59864310	BRD-K59864310-001-10-8	3.125	3.125000uM	mmpS3	-1.25405	#C0C0C0	FALSE	screen4wk_screen5wk_tbda1_kabx2	screen4wk
screen4wk:BRD-K59864310-001-10-8:6.250000uM	BRD-K59864310	BRD-K59864310-001-10-8	6.25	6.250000uM	mmpS3	-1.10673	#C0C0C0	FALSE	screen4wk_screen5wk_tbda1_kabx2	screen4wk
screen4wk:BRD-K59864310-001-10-8:12.500000uM	BRD-K59864310	BRD-K59864310-001-10-8	12.5	12.500000uM	mmpS3	-1.61441	#C0C0C0	FALSE	screen4wk_screen5wk_tbda1_kabx2	screen4wk
screen4wk:BRD-K59864310-001-10-8:25.000000uM	BRD-K59864310	BRD-K59864310-001-10-8	25	25.000000uM	mmpS3	-1.10248	#C0C0C0	FALSE	screen4wk_screen5wk_tbda1_kabx2	screen4wk
screen4wk:BRD-K59864310-001-10-8:50.000000uM	BRD-K59864310	BRD-K59864310-001-10-8	50	50.000000uM	mmpS3	-1.93633	#C0C0C0	FALSE	screen4wk_screen5wk_tbda1_kabx2	screen4wk
screen4wk:BRD-K59864310-001-10-8:0.390625uM	BRD-K59864310	BRD-K59864310-001-10-8	0.390625	0.390625uM	moxR1	0.41296	#C0C0C0	FALSE	screen4wk_screen5wk_tbda1_kabx2	screen4wk
screen4wk:BRD-K59864310-001-10-8:0.781250uM	BRD-K59864310	BRD-K59864310-001-10-8	0.78125	0.781250uM	moxR1	-0.463086	#C0C0C0	FALSE	screen4wk_screen5wk_tbda1_kabx2	screen4wk
screen4wk:BRD-K59864310-001-10-8:1.562500uM	BRD-K59864310	BRD-K59864310-001-10-8	1.5625	1.562500uM	moxR1	0.555241	#C0C0C0	FALSE	screen4wk_screen5wk_tbda1_kabx2	screen4wk
screen4wk:BRD-K59864310-001-10-8:3.125000uM	BRD-K59864310	BRD-K59864310-001-10-8	3.125	3.125000uM	moxR1	-0.392588	#C0C0C0	FALSE	screen4wk_screen5wk_tbda1_kabx2	screen4wk
screen4wk:BRD-K59864310-001-10-8:6.250000uM	BRD-K59864310	BRD-K59864310-001-10-8	6.25	6.250000uM	moxR1	-0.133177	#C0C0C0	FALSE	screen4wk_screen5wk_tbda1_kabx2	screen4wk
screen4wk:BRD-K59864310-001-10-8:12.500000uM	BRD-K59864310	BRD-K59864310-001-10-8	12.5	12.500000uM	moxR1	-0.0497442	#C0C0C0	FALSE	screen4wk_screen5wk_tbda1_kabx2	screen4wk
screen4wk:BRD-K59864310-001-10-8:25.000000uM	BRD-K59864310	BRD-K59864310-001-10-8	25	25.000000uM	moxR1	0.517907	#C0C0C0	FALSE	screen4wk_screen5wk_tbda1_kabx2	screen4wk
screen4wk:BRD-K59864310-001-10-8:50.000000uM	BRD-K59864310	BRD-K59864310-001-10-8	50	50.000000uM	moxR1	-1.0843	#C0C0C0	FALSE	screen4wk_screen5wk_tbda1_kabx2	screen4wk
screen4wk:BRD-K59864310-001-10-8:0.390625uM	BRD-K59864310	BRD-K59864310-001-10-8	0.390625	0.390625uM	mprB	0.383942	#C0C0C0	FALSE	screen4wk_screen5wk_tbda1_kabx2	screen4wk
screen4wk:BRD-K59864310-001-10-8:0.781250uM	BRD-K59864310	BRD-K59864310-001-10-8	0.78125	0.781250uM	mprB	-0.345522	#C0C0C0	FALSE	screen4wk_screen5wk_tbda1_kabx2	screen4wk
screen4wk:BRD-K59864310-001-10-8:1.562500uM	BRD-K59864310	BRD-K59864310-001-10-8	1.5625	1.562500uM	mprB	-0.93941	#C0C0C0	FALSE	screen4wk_screen5wk_tbda1_kabx2	screen4wk
screen4wk:BRD-K59864310-001-10-8:3.125000uM	BRD-K59864310	BRD-K59864310-001-10-8	3.125	3.125000uM	mprB	-2.07563	#C0C0C0	FALSE	screen4wk_screen5wk_tbda1_kabx2	screen4wk
screen4wk:BRD-K59864310-001-10-8:6.250000uM	BRD-K59864310	BRD-K59864310-001-10-8	6.25	6.250000uM	mprB	-1.82641	#C0C0C0	FALSE	screen4wk_screen5wk_tbda1_kabx2	screen4wk
screen4wk:BRD-K59864310-001-10-8:12.500000uM	BRD-K59864310	BRD-K59864310-001-10-8	12.5	12.500000uM	mprB	-2.12723	#C0C0C0	FALSE	screen4wk_screen5wk_tbda1_kabx2	screen4wk
screen4wk:BRD-K59864310-001-10-8:25.000000uM	BRD-K59864310	BRD-K59864310-001-10-8	25	25.000000uM	mprB	-1.39265	#C0C0C0	FALSE	screen4wk_screen5wk_tbda1_kabx2	screen4wk
screen4wk:BRD-K59864310-001-10-8:50.000000uM	BRD-K59864310	BRD-K59864310-001-10-8	50	50.000000uM	mprB	-3.58136	#C0C0C0	FALSE	screen4wk_screen5wk_tbda1_kabx2	screen4wk
screen4wk:BRD-K59864310-001-10-8:0.390625uM	BRD-K59864310	BRD-K59864310-001-10-8	0.390625	0.390625uM	mptA	-0.0298026	#C0C0C0	FALSE	screen4wk_screen5wk_tbda1_kabx2	screen4wk
screen4wk:BRD-K59864310-001-10-8:0.781250uM	BRD-K59864310	BRD-K59864310-001-10-8	0.78125	0.781250uM	mptA	0.32074	#C0C0C0	FALSE	screen4wk_screen5wk_tbda1_kabx2	screen4wk
screen4wk:BRD-K59864310-001-10-8:1.562500uM	BRD-K59864310	BRD-K59864310-001-10-8	1.5625	1.562500uM	mptA	-0.450682	#C0C0C0	FALSE	screen4wk_screen5wk_tbda1_kabx2	screen4wk
screen4wk:BRD-K59864310-001-10-8:3.125000uM	BRD-K59864310	BRD-K59864310-001-10-8	3.125	3.125000uM	mptA	-0.194456	#C0C0C0	FALSE	screen4wk_screen5wk_tbda1_kabx2	screen4wk
screen4wk:BRD-K59864310-001-10-8:6.250000uM	BRD-K59864310	BRD-K59864310-001-10-8	6.25	6.250000uM	mptA	0.429237	#C0C0C0	FALSE	screen4wk_screen5wk_tbda1_kabx2	screen4wk
screen4wk:BRD-K59864310-001-10-8:12.500000uM	BRD-K59864310	BRD-K59864310-001-10-8	12.5	12.500000uM	mptA	0.992621	#C0C0C0	FALSE	screen4wk_screen5wk_tbda1_kabx2	screen4wk
screen4wk:BRD-K59864310-001-10-8:25.000000uM	BRD-K59864310	BRD-K59864310-001-10-8	25	25.000000uM	mptA	1.36076	#C0C0C0	FALSE	screen4wk_screen5wk_tbda1_kabx2	screen4wk
screen4wk:BRD-K59864310-001-10-8:50.000000uM	BRD-K59864310	BRD-K59864310-001-10-8	50	50.000000uM	mptA	-0.864146	#C0C0C0	FALSE	screen4wk_screen5wk_tbda1_kabx2	screen4wk
screen4wk:BRD-K59864310-001-10-8:0.390625uM	BRD-K59864310	BRD-K59864310-001-10-8	0.390625	0.390625uM	mshC	0.783137	#C0C0C0	FALSE	screen4wk_screen5wk_tbda1_kabx2	screen4wk
screen4wk:BRD-K59864310-001-10-8:0.781250uM	BRD-K59864310	BRD-K59864310-001-10-8	0.78125	0.781250uM	mshC	-0.371749	#C0C0C0	FALSE	screen4wk_screen5wk_tbda1_kabx2	screen4wk
screen4wk:BRD-K59864310-001-10-8:1.562500uM	BRD-K59864310	BRD-K59864310-001-10-8	1.5625	1.562500uM	mshC	-0.870804	#C0C0C0	FALSE	screen4wk_screen5wk_tbda1_kabx2	screen4wk
screen4wk:BRD-K59864310-001-10-8:3.125000uM	BRD-K59864310	BRD-K59864310-001-10-8	3.125	3.125000uM	mshC	-0.36845	#C0C0C0	FALSE	screen4wk_screen5wk_tbda1_kabx2	screen4wk
screen4wk:BRD-K59864310-001-10-8:6.250000uM	BRD-K59864310	BRD-K59864310-001-10-8	6.25	6.250000uM	mshC	-0.0362073	#C0C0C0	FALSE	screen4wk_screen5wk_tbda1_kabx2	screen4wk
screen4wk:BRD-K59864310-001-10-8:12.500000uM	BRD-K59864310	BRD-K59864310-001-10-8	12.5	12.500000uM	mshC	-0.890248	#C0C0C0	FALSE	screen4wk_screen5wk_tbda1_kabx2	screen4wk
screen4wk:BRD-K59864310-001-10-8:25.000000uM	BRD-K59864310	BRD-K59864310-001-10-8	25	25.000000uM	mshC	-0.0520395	#C0C0C0	FALSE	screen4wk_screen5wk_tbda1_kabx2	screen4wk
screen4wk:BRD-K59864310-001-10-8:50.000000uM	BRD-K59864310	BRD-K59864310-001-10-8	50	50.000000uM	mshC	-2.16813	#C0C0C0	FALSE	screen4wk_screen5wk_tbda1_kabx2	screen4wk
screen4wk:BRD-K59864310-001-10-8:0.390625uM	BRD-K59864310	BRD-K59864310-001-10-8	0.390625	0.390625uM	mtrA	-0.198891	#C0C0C0	FALSE	screen4wk_screen5wk_tbda1_kabx2	screen4wk
screen4wk:BRD-K59864310-001-10-8:0.781250uM	BRD-K59864310	BRD-K59864310-001-10-8	0.78125	0.781250uM	mtrA	-0.0774794	#C0C0C0	FALSE	screen4wk_screen5wk_tbda1_kabx2	screen4wk
screen4wk:BRD-K59864310-001-10-8:1.562500uM	BRD-K59864310	BRD-K59864310-001-10-8	1.5625	1.562500uM	mtrA	-0.680201	#C0C0C0	FALSE	screen4wk_screen5wk_tbda1_kabx2	screen4wk
screen4wk:BRD-K59864310-001-10-8:3.125000uM	BRD-K59864310	BRD-K59864310-001-10-8	3.125	3.125000uM	mtrA	-0.0053364	#C0C0C0	FALSE	screen4wk_screen5wk_tbda1_kabx2	screen4wk
screen4wk:BRD-K59864310-001-10-8:6.250000uM	BRD-K59864310	BRD-K59864310-001-10-8	6.25	6.250000uM	mtrA	-0.864531	#C0C0C0	FALSE	screen4wk_screen5wk_tbda1_kabx2	screen4wk
screen4wk:BRD-K59864310-001-10-8:12.500000uM	BRD-K59864310	BRD-K59864310-001-10-8	12.5	12.500000uM	mtrA	-0.519142	#C0C0C0	FALSE	screen4wk_screen5wk_tbda1_kabx2	screen4wk
screen4wk:BRD-K59864310-001-10-8:25.000000uM	BRD-K59864310	BRD-K59864310-001-10-8	25	25.000000uM	mtrA	-0.374404	#C0C0C0	FALSE	screen4wk_screen5wk_tbda1_kabx2	screen4wk
screen4wk:BRD-K59864310-001-10-8:50.000000uM	BRD-K59864310	BRD-K59864310-001-10-8	50	50.000000uM	mtrA	-0.42407	#C0C0C0	FALSE	screen4wk_screen5wk_tbda1_kabx2	screen4wk
screen4wk:BRD-K59864310-001-10-8:0.390625uM	BRD-K59864310	BRD-K59864310-001-10-8	0.390625	0.390625uM	mtrB	0.963826	#C0C0C0	FALSE	screen4wk_screen5wk_tbda1_kabx2	screen4wk
screen4wk:BRD-K59864310-001-10-8:0.781250uM	BRD-K59864310	BRD-K59864310-001-10-8	0.78125	0.781250uM	mtrB	-0.688484	#C0C0C0	FALSE	screen4wk_screen5wk_tbda1_kabx2	screen4wk
screen4wk:BRD-K59864310-001-10-8:1.562500uM	BRD-K59864310	BRD-K59864310-001-10-8	1.5625	1.562500uM	mtrB	-0.651519	#C0C0C0	FALSE	screen4wk_screen5wk_tbda1_kabx2	screen4wk
screen4wk:BRD-K59864310-001-10-8:3.125000uM	BRD-K59864310	BRD-K59864310-001-10-8	3.125	3.125000uM	mtrB	-0.998966	#C0C0C0	FALSE	screen4wk_screen5wk_tbda1_kabx2	screen4wk
screen4wk:BRD-K59864310-001-10-8:6.250000uM	BRD-K59864310	BRD-K59864310-001-10-8	6.25	6.250000uM	mtrB	-0.619972	#C0C0C0	FALSE	screen4wk_screen5wk_tbda1_kabx2	screen4wk
screen4wk:BRD-K59864310-001-10-8:12.500000uM	BRD-K59864310	BRD-K59864310-001-10-8	12.5	12.500000uM	mtrB	-1.52565	#C0C0C0	FALSE	screen4wk_screen5wk_tbda1_kabx2	screen4wk
screen4wk:BRD-K59864310-001-10-8:25.000000uM	BRD-K59864310	BRD-K59864310-001-10-8	25	25.000000uM	mtrB	-0.830841	#C0C0C0	FALSE	screen4wk_screen5wk_tbda1_kabx2	screen4wk
screen4wk:BRD-K59864310-001-10-8:50.000000uM	BRD-K59864310	BRD-K59864310-001-10-8	50	50.000000uM	mtrB	-2.42131	#C0C0C0	FALSE	screen4wk_screen5wk_tbda1_kabx2	screen4wk
screen4wk:BRD-K59864310-001-10-8:0.390625uM	BRD-K59864310	BRD-K59864310-001-10-8	0.390625	0.390625uM	murG	1.17161	#C0C0C0	FALSE	screen4wk_screen5wk_tbda1_kabx2	screen4wk
screen4wk:BRD-K59864310-001-10-8:0.781250uM	BRD-K59864310	BRD-K59864310-001-10-8	0.78125	0.781250uM	murG	0.641015	#C0C0C0	FALSE	screen4wk_screen5wk_tbda1_kabx2	screen4wk
screen4wk:BRD-K59864310-001-10-8:1.562500uM	BRD-K59864310	BRD-K59864310-001-10-8	1.5625	1.562500uM	murG	1.04974	#C0C0C0	FALSE	screen4wk_screen5wk_tbda1_kabx2	screen4wk
screen4wk:BRD-K59864310-001-10-8:3.125000uM	BRD-K59864310	BRD-K59864310-001-10-8	3.125	3.125000uM	murG	0.868589	#C0C0C0	FALSE	screen4wk_screen5wk_tbda1_kabx2	screen4wk
screen4wk:BRD-K59864310-001-10-8:6.250000uM	BRD-K59864310	BRD-K59864310-001-10-8	6.25	6.250000uM	murG	-0.742019	#C0C0C0	FALSE	screen4wk_screen5wk_tbda1_kabx2	screen4wk
screen4wk:BRD-K59864310-001-10-8:12.500000uM	BRD-K59864310	BRD-K59864310-001-10-8	12.5	12.500000uM	murG	-0.0188938	#C0C0C0	FALSE	screen4wk_screen5wk_tbda1_kabx2	screen4wk
screen4wk:BRD-K59864310-001-10-8:25.000000uM	BRD-K59864310	BRD-K59864310-001-10-8	25	25.000000uM	murG	-0.343233	#C0C0C0	FALSE	screen4wk_screen5wk_tbda1_kabx2	screen4wk
screen4wk:BRD-K59864310-001-10-8:50.000000uM	BRD-K59864310	BRD-K59864310-001-10-8	50	50.000000uM	murG	-1.26244	#C0C0C0	FALSE	screen4wk_screen5wk_tbda1_kabx2	screen4wk
screen4wk:BRD-K59864310-001-10-8:0.390625uM	BRD-K59864310	BRD-K59864310-001-10-8	0.390625	0.390625uM	mycP3	0.208569	#C0C0C0	FALSE	screen4wk_screen5wk_tbda1_kabx2	screen4wk
screen4wk:BRD-K59864310-001-10-8:0.781250uM	BRD-K59864310	BRD-K59864310-001-10-8	0.78125	0.781250uM	mycP3	-0.541591	#C0C0C0	FALSE	screen4wk_screen5wk_tbda1_kabx2	screen4wk
screen4wk:BRD-K59864310-001-10-8:1.562500uM	BRD-K59864310	BRD-K59864310-001-10-8	1.5625	1.562500uM	mycP3	-1.49512	#C0C0C0	FALSE	screen4wk_screen5wk_tbda1_kabx2	screen4wk
screen4wk:BRD-K59864310-001-10-8:3.125000uM	BRD-K59864310	BRD-K59864310-001-10-8	3.125	3.125000uM	mycP3	0.0658318	#C0C0C0	FALSE	screen4wk_screen5wk_tbda1_kabx2	screen4wk
screen4wk:BRD-K59864310-001-10-8:6.250000uM	BRD-K59864310	BRD-K59864310-001-10-8	6.25	6.250000uM	mycP3	-0.0131197	#C0C0C0	FALSE	screen4wk_screen5wk_tbda1_kabx2	screen4wk
screen4wk:BRD-K59864310-001-10-8:12.500000uM	BRD-K59864310	BRD-K59864310-001-10-8	12.5	12.500000uM	mycP3	-1.01638	#C0C0C0	FALSE	screen4wk_screen5wk_tbda1_kabx2	screen4wk
screen4wk:BRD-K59864310-001-10-8:25.000000uM	BRD-K59864310	BRD-K59864310-001-10-8	25	25.000000uM	mycP3	0.21255	#C0C0C0	FALSE	screen4wk_screen5wk_tbda1_kabx2	screen4wk
screen4wk:BRD-K59864310-001-10-8:50.000000uM	BRD-K59864310	BRD-K59864310-001-10-8	50	50.000000uM	mycP3	-2.84117	#C0C0C0	FALSE	screen4wk_screen5wk_tbda1_kabx2	screen4wk
screen4wk:BRD-K59864310-001-10-8:0.390625uM	BRD-K59864310	BRD-K59864310-001-10-8	0.390625	0.390625uM	mycP5	-0.0908489	#C0C0C0	FALSE	screen4wk_screen5wk_tbda1_kabx2	screen4wk
screen4wk:BRD-K59864310-001-10-8:0.781250uM	BRD-K59864310	BRD-K59864310-001-10-8	0.78125	0.781250uM	mycP5	-0.481843	#C0C0C0	FALSE	screen4wk_screen5wk_tbda1_kabx2	screen4wk
screen4wk:BRD-K59864310-001-10-8:1.562500uM	BRD-K59864310	BRD-K59864310-001-10-8	1.5625	1.562500uM	mycP5	-1.18476	#C0C0C0	FALSE	screen4wk_screen5wk_tbda1_kabx2	screen4wk
screen4wk:BRD-K59864310-001-10-8:3.125000uM	BRD-K59864310	BRD-K59864310-001-10-8	3.125	3.125000uM	mycP5	-2.02673	#C0C0C0	FALSE	screen4wk_screen5wk_tbda1_kabx2	screen4wk
screen4wk:BRD-K59864310-001-10-8:6.250000uM	BRD-K59864310	BRD-K59864310-001-10-8	6.25	6.250000uM	mycP5	-0.793303	#C0C0C0	FALSE	screen4wk_screen5wk_tbda1_kabx2	screen4wk
screen4wk:BRD-K59864310-001-10-8:12.500000uM	BRD-K59864310	BRD-K59864310-001-10-8	12.5	12.500000uM	mycP5	-1.89863	#C0C0C0	FALSE	screen4wk_screen5wk_tbda1_kabx2	screen4wk
screen4wk:BRD-K59864310-001-10-8:25.000000uM	BRD-K59864310	BRD-K59864310-001-10-8	25	25.000000uM	mycP5	-1.8107	#C0C0C0	FALSE	screen4wk_screen5wk_tbda1_kabx2	screen4wk
screen4wk:BRD-K59864310-001-10-8:50.000000uM	BRD-K59864310	BRD-K59864310-001-10-8	50	50.000000uM	mycP5	-2.57905	#C0C0C0	FALSE	screen4wk_screen5wk_tbda1_kabx2	screen4wk
screen4wk:BRD-K59864310-001-10-8:0.390625uM	BRD-K59864310	BRD-K59864310-001-10-8	0.390625	0.390625uM	nadB	0.156826	#C0C0C0	FALSE	screen4wk_screen5wk_tbda1_kabx2	screen4wk
screen4wk:BRD-K59864310-001-10-8:0.781250uM	BRD-K59864310	BRD-K59864310-001-10-8	0.78125	0.781250uM	nadB	-0.434717	#C0C0C0	FALSE	screen4wk_screen5wk_tbda1_kabx2	screen4wk
screen4wk:BRD-K59864310-001-10-8:1.562500uM	BRD-K59864310	BRD-K59864310-001-10-8	1.5625	1.562500uM	nadB	-1.04052	#C0C0C0	FALSE	screen4wk_screen5wk_tbda1_kabx2	screen4wk
screen4wk:BRD-K59864310-001-10-8:3.125000uM	BRD-K59864310	BRD-K59864310-001-10-8	3.125	3.125000uM	nadB	-1.21471	#C0C0C0	FALSE	screen4wk_screen5wk_tbda1_kabx2	screen4wk
screen4wk:BRD-K59864310-001-10-8:6.250000uM	BRD-K59864310	BRD-K59864310-001-10-8	6.25	6.250000uM	nadB	-0.351534	#C0C0C0	FALSE	screen4wk_screen5wk_tbda1_kabx2	screen4wk
screen4wk:BRD-K59864310-001-10-8:12.500000uM	BRD-K59864310	BRD-K59864310-001-10-8	12.5	12.500000uM	nadB	-0.444779	#C0C0C0	FALSE	screen4wk_screen5wk_tbda1_kabx2	screen4wk
screen4wk:BRD-K59864310-001-10-8:25.000000uM	BRD-K59864310	BRD-K59864310-001-10-8	25	25.000000uM	nadB	-0.000127	#C0C0C0	FALSE	screen4wk_screen5wk_tbda1_kabx2	screen4wk
screen4wk:BRD-K59864310-001-10-8:50.000000uM	BRD-K59864310	BRD-K59864310-001-10-8	50	50.000000uM	nadB	-2.27833	#C0C0C0	FALSE	screen4wk_screen5wk_tbda1_kabx2	screen4wk
screen4wk:BRD-K59864310-001-10-8:0.390625uM	BRD-K59864310	BRD-K59864310-001-10-8	0.390625	0.390625uM	nadC	-0.223834	#C0C0C0	FALSE	screen4wk_screen5wk_tbda1_kabx2	screen4wk
screen4wk:BRD-K59864310-001-10-8:0.781250uM	BRD-K59864310	BRD-K59864310-001-10-8	0.78125	0.781250uM	nadC	-0.101291	#C0C0C0	FALSE	screen4wk_screen5wk_tbda1_kabx2	screen4wk
screen4wk:BRD-K59864310-001-10-8:1.562500uM	BRD-K59864310	BRD-K59864310-001-10-8	1.5625	1.562500uM	nadC	-0.797471	#C0C0C0	FALSE	screen4wk_screen5wk_tbda1_kabx2	screen4wk
screen4wk:BRD-K59864310-001-10-8:3.125000uM	BRD-K59864310	BRD-K59864310-001-10-8	3.125	3.125000uM	nadC	-0.841055	#C0C0C0	FALSE	screen4wk_screen5wk_tbda1_kabx2	screen4wk
screen4wk:BRD-K59864310-001-10-8:6.250000uM	BRD-K59864310	BRD-K59864310-001-10-8	6.25	6.250000uM	nadC	-1.16682	#C0C0C0	FALSE	screen4wk_screen5wk_tbda1_kabx2	screen4wk
screen4wk:BRD-K59864310-001-10-8:12.500000uM	BRD-K59864310	BRD-K59864310-001-10-8	12.5	12.500000uM	nadC	-1.5209	#C0C0C0	FALSE	screen4wk_screen5wk_tbda1_kabx2	screen4wk
screen4wk:BRD-K59864310-001-10-8:25.000000uM	BRD-K59864310	BRD-K59864310-001-10-8	25	25.000000uM	nadC	-1.57651	#C0C0C0	FALSE	screen4wk_screen5wk_tbda1_kabx2	screen4wk
screen4wk:BRD-K59864310-001-10-8:50.000000uM	BRD-K59864310	BRD-K59864310-001-10-8	50	50.000000uM	nadC	-3.53488	#C0C0C0	FALSE	screen4wk_screen5wk_tbda1_kabx2	screen4wk
screen4wk:BRD-K59864310-001-10-8:0.390625uM	BRD-K59864310	BRD-K59864310-001-10-8	0.390625	0.390625uM	nadE	0.509284	#C0C0C0	FALSE	screen4wk_screen5wk_tbda1_kabx2	screen4wk
screen4wk:BRD-K59864310-001-10-8:0.781250uM	BRD-K59864310	BRD-K59864310-001-10-8	0.78125	0.781250uM	nadE	-0.630633	#C0C0C0	FALSE	screen4wk_screen5wk_tbda1_kabx2	screen4wk
screen4wk:BRD-K59864310-001-10-8:1.562500uM	BRD-K59864310	BRD-K59864310-001-10-8	1.5625	1.562500uM	nadE	-0.572856	#C0C0C0	FALSE	screen4wk_screen5wk_tbda1_kabx2	screen4wk
screen4wk:BRD-K59864310-001-10-8:3.125000uM	BRD-K59864310	BRD-K59864310-001-10-8	3.125	3.125000uM	nadE	-1.34099	#C0C0C0	FALSE	screen4wk_screen5wk_tbda1_kabx2	screen4wk
screen4wk:BRD-K59864310-001-10-8:6.250000uM	BRD-K59864310	BRD-K59864310-001-10-8	6.25	6.250000uM	nadE	0.584279	#C0C0C0	FALSE	screen4wk_screen5wk_tbda1_kabx2	screen4wk
screen4wk:BRD-K59864310-001-10-8:12.500000uM	BRD-K59864310	BRD-K59864310-001-10-8	12.5	12.500000uM	nadE	-0.183287	#C0C0C0	FALSE	screen4wk_screen5wk_tbda1_kabx2	screen4wk
screen4wk:BRD-K59864310-001-10-8:25.000000uM	BRD-K59864310	BRD-K59864310-001-10-8	25	25.000000uM	nadE	0.167602	#C0C0C0	FALSE	screen4wk_screen5wk_tbda1_kabx2	screen4wk
screen4wk:BRD-K59864310-001-10-8:50.000000uM	BRD-K59864310	BRD-K59864310-001-10-8	50	50.000000uM	nadE	-1.52238	#C0C0C0	FALSE	screen4wk_screen5wk_tbda1_kabx2	screen4wk
screen4wk:BRD-K59864310-001-10-8:0.390625uM	BRD-K59864310	BRD-K59864310-001-10-8	0.390625	0.390625uM	ndh	0.880571	#C0C0C0	FALSE	screen4wk_screen5wk_tbda1_kabx2	screen4wk
screen4wk:BRD-K59864310-001-10-8:0.781250uM	BRD-K59864310	BRD-K59864310-001-10-8	0.78125	0.781250uM	ndh	1.34707	#C0C0C0	FALSE	screen4wk_screen5wk_tbda1_kabx2	screen4wk
screen4wk:BRD-K59864310-001-10-8:1.562500uM	BRD-K59864310	BRD-K59864310-001-10-8	1.5625	1.562500uM	ndh	0.422754	#C0C0C0	FALSE	screen4wk_screen5wk_tbda1_kabx2	screen4wk
screen4wk:BRD-K59864310-001-10-8:3.125000uM	BRD-K59864310	BRD-K59864310-001-10-8	3.125	3.125000uM	ndh	0.664855	#C0C0C0	FALSE	screen4wk_screen5wk_tbda1_kabx2	screen4wk
screen4wk:BRD-K59864310-001-10-8:6.250000uM	BRD-K59864310	BRD-K59864310-001-10-8	6.25	6.250000uM	ndh	0.660485	#C0C0C0	FALSE	screen4wk_screen5wk_tbda1_kabx2	screen4wk
screen4wk:BRD-K59864310-001-10-8:12.500000uM	BRD-K59864310	BRD-K59864310-001-10-8	12.5	12.500000uM	ndh	0.729816	#C0C0C0	FALSE	screen4wk_screen5wk_tbda1_kabx2	screen4wk
screen4wk:BRD-K59864310-001-10-8:25.000000uM	BRD-K59864310	BRD-K59864310-001-10-8	25	25.000000uM	ndh	0.693155	#C0C0C0	FALSE	screen4wk_screen5wk_tbda1_kabx2	screen4wk
screen4wk:BRD-K59864310-001-10-8:50.000000uM	BRD-K59864310	BRD-K59864310-001-10-8	50	50.000000uM	ndh	-1.35561	#C0C0C0	FALSE	screen4wk_screen5wk_tbda1_kabx2	screen4wk
screen4wk:BRD-K59864310-001-10-8:0.390625uM	BRD-K59864310	BRD-K59864310-001-10-8	0.390625	0.390625uM	ndhA	0.047497	#C0C0C0	FALSE	screen4wk_screen5wk_tbda1_kabx2	screen4wk
screen4wk:BRD-K59864310-001-10-8:0.781250uM	BRD-K59864310	BRD-K59864310-001-10-8	0.78125	0.781250uM	ndhA	-0.0862403	#C0C0C0	FALSE	screen4wk_screen5wk_tbda1_kabx2	screen4wk
screen4wk:BRD-K59864310-001-10-8:1.562500uM	BRD-K59864310	BRD-K59864310-001-10-8	1.5625	1.562500uM	ndhA	-0.492848	#C0C0C0	FALSE	screen4wk_screen5wk_tbda1_kabx2	screen4wk
screen4wk:BRD-K59864310-001-10-8:3.125000uM	BRD-K59864310	BRD-K59864310-001-10-8	3.125	3.125000uM	ndhA	-0.456274	#C0C0C0	FALSE	screen4wk_screen5wk_tbda1_kabx2	screen4wk
screen4wk:BRD-K59864310-001-10-8:6.250000uM	BRD-K59864310	BRD-K59864310-001-10-8	6.25	6.250000uM	ndhA	0.508449	#C0C0C0	FALSE	screen4wk_screen5wk_tbda1_kabx2	screen4wk
screen4wk:BRD-K59864310-001-10-8:12.500000uM	BRD-K59864310	BRD-K59864310-001-10-8	12.5	12.500000uM	ndhA	-0.533536	#C0C0C0	FALSE	screen4wk_screen5wk_tbda1_kabx2	screen4wk
screen4wk:BRD-K59864310-001-10-8:25.000000uM	BRD-K59864310	BRD-K59864310-001-10-8	25	25.000000uM	ndhA	-0.567116	#C0C0C0	FALSE	screen4wk_screen5wk_tbda1_kabx2	screen4wk
screen4wk:BRD-K59864310-001-10-8:50.000000uM	BRD-K59864310	BRD-K59864310-001-10-8	50	50.000000uM	ndhA	-1.82641	#C0C0C0	FALSE	screen4wk_screen5wk_tbda1_kabx2	screen4wk
screen4wk:BRD-K59864310-001-10-8:0.390625uM	BRD-K59864310	BRD-K59864310-001-10-8	0.390625	0.390625uM	nrdF2	-0.0298026	#C0C0C0	FALSE	screen4wk_screen5wk_tbda1_kabx2	screen4wk
screen4wk:BRD-K59864310-001-10-8:0.781250uM	BRD-K59864310	BRD-K59864310-001-10-8	0.78125	0.781250uM	nrdF2	0.444055	#C0C0C0	FALSE	screen4wk_screen5wk_tbda1_kabx2	screen4wk
screen4wk:BRD-K59864310-001-10-8:1.562500uM	BRD-K59864310	BRD-K59864310-001-10-8	1.5625	1.562500uM	nrdF2	-0.129513	#C0C0C0	FALSE	screen4wk_screen5wk_tbda1_kabx2	screen4wk
screen4wk:BRD-K59864310-001-10-8:3.125000uM	BRD-K59864310	BRD-K59864310-001-10-8	3.125	3.125000uM	nrdF2	0.352129	#C0C0C0	FALSE	screen4wk_screen5wk_tbda1_kabx2	screen4wk
screen4wk:BRD-K59864310-001-10-8:6.250000uM	BRD-K59864310	BRD-K59864310-001-10-8	6.25	6.250000uM	nrdF2	2.34904	#C0C0C0	FALSE	screen4wk_screen5wk_tbda1_kabx2	screen4wk
screen4wk:BRD-K59864310-001-10-8:12.500000uM	BRD-K59864310	BRD-K59864310-001-10-8	12.5	12.500000uM	nrdF2	2.55923	#C0C0C0	FALSE	screen4wk_screen5wk_tbda1_kabx2	screen4wk
screen4wk:BRD-K59864310-001-10-8:25.000000uM	BRD-K59864310	BRD-K59864310-001-10-8	25	25.000000uM	nrdF2	1.7394	#C0C0C0	FALSE	screen4wk_screen5wk_tbda1_kabx2	screen4wk
screen4wk:BRD-K59864310-001-10-8:50.000000uM	BRD-K59864310	BRD-K59864310-001-10-8	50	50.000000uM	nrdF2	0.67764	#C0C0C0	FALSE	screen4wk_screen5wk_tbda1_kabx2	screen4wk
screen4wk:BRD-K59864310-001-10-8:0.390625uM	BRD-K59864310	BRD-K59864310-001-10-8	0.390625	0.390625uM	nrdH	1.5874	#C0C0C0	FALSE	screen4wk_screen5wk_tbda1_kabx2	screen4wk
screen4wk:BRD-K59864310-001-10-8:0.781250uM	BRD-K59864310	BRD-K59864310-001-10-8	0.78125	0.781250uM	nrdH	0.699344	#C0C0C0	FALSE	screen4wk_screen5wk_tbda1_kabx2	screen4wk
screen4wk:BRD-K59864310-001-10-8:1.562500uM	BRD-K59864310	BRD-K59864310-001-10-8	1.5625	1.562500uM	nrdH	1.35525	#C0C0C0	FALSE	screen4wk_screen5wk_tbda1_kabx2	screen4wk
screen4wk:BRD-K59864310-001-10-8:3.125000uM	BRD-K59864310	BRD-K59864310-001-10-8	3.125	3.125000uM	nrdH	1.04045	#C0C0C0	FALSE	screen4wk_screen5wk_tbda1_kabx2	screen4wk
screen4wk:BRD-K59864310-001-10-8:6.250000uM	BRD-K59864310	BRD-K59864310-001-10-8	6.25	6.250000uM	nrdH	1.36893	#C0C0C0	FALSE	screen4wk_screen5wk_tbda1_kabx2	screen4wk
screen4wk:BRD-K59864310-001-10-8:12.500000uM	BRD-K59864310	BRD-K59864310-001-10-8	12.5	12.500000uM	nrdH	2.25204	#C0C0C0	FALSE	screen4wk_screen5wk_tbda1_kabx2	screen4wk
screen4wk:BRD-K59864310-001-10-8:25.000000uM	BRD-K59864310	BRD-K59864310-001-10-8	25	25.000000uM	nrdH	1.87779	#C0C0C0	FALSE	screen4wk_screen5wk_tbda1_kabx2	screen4wk
[truncated: 721 more rows]

## Sheet: Fig. 4c,d
Fig. 4c
	BRD4310a vs H37Rv
	independent experiment 1				independent experiment 2				independent experiment 3
	concentration	survival ratio (%)			concentration	survival ratio (%)			concentration	survival ratio (%)
	(μM)	replicate 1	replicate 2	replicate 3	(μM)	replicate 1	replicate 2	replicate 3	(μM)	replicate 1	replicate 2	replicate 3
	0.78	96.772	100.507	99.645	0.78	91.928	100.049	97.569	0.78	104.86	99.019	104.565
	1.56	79.594	88.789	88.887	1.56	81.455	92.21	87.65	1.56	76.879	75.334	71.472
	3.125	62.432	77.576	76.892	3.125	31.197	45.152	51.726	3.125	53.654	54.938	47.136
	6.25	6.071	24.787	39.296	6.25	4.833	4.668	4.551	6.25	6.952	6.726	6.119
	12.5	4.484	5.086	5.176	12.5	4.58	4.551	4.464	12.5	4.652	4.687	4.817
	25	4.248	4.134	4.183	25	4.648	4.823	5.815	25	4.496	4.513	4.583
	50	4.158	4.044	3.996	50	3.887	4.871	3.793	50	4.461	4.522	4.548
	100	4.02	4.02	3.865	100	3.911	4.792	3.793	100	5.19	6.049	6.674
	BRD4310a vs cydA::Tn
	independent experiment 1				independent experiment 2				independent experiment 3
	concentration	survival ratio (%)			concentration	survival ratio (%)			concentration	survival ratio (%)
	(μM)	replicate 1	replicate 2	replicate 3	(μM)	replicate 1	replicate 2	replicate 3	(μM)	replicate 1	replicate 2	replicate 3
	0.78	3.42	3.391	3.363	0.78	22.122	22.496	21.624	0.78	12.751	19.296	18.221
	1.56	3.413	3.434	3.335	1.56	11.119	10.215	8.169	1.56	3.702	3.901	4.185
	3.125	3.299	3.498	3.356	3.125	6.338	6.445	6.195	3.125	3.694	3.901	3.863
	6.25	3.363	3.434	3.512	6.25	4.146	4.216	4.216	6.25	3.702	4.008	3.848
	12.5	3.342	3.512	3.349	12.5	4.102	4.119	4.084	12.5	3.771	3.871	3.871
	25	3.32	3.462	3.399	25	4.154	4.251	4.207	25	3.825	3.962	4.315
	50	3.804	3.391	3.285	50	4.891	4.996	4.61	50	3.871	3.985	4.108
	100	3.427	3.427	3.37	100	4.391	3.786	4.33	100	3.955	4.108	4.246
Fig. 4d	BRD4310a vs RM1									BRD4310a vs RM2
	independent experiment 1				independent experiment 2					independent experiment 1				independent experiment 2
	concentration	survival ratio (%)				survival ratio (%)				concentration	survival ratio (%)				survival ratio (%)
	(μM)	replicate 1	replicate 2	replicate 3	(μM)	replicate 1	replicate 2	replicate 3		(μM)	replicate 1	replicate 2	replicate 3	(μM)	replicate 1	replicate 2	replicate 3
	12.5	99.236	104.922	99.962	12.5	83.994	88.806	84.608		12.5	98.536	103.393	100.587	12.5	93.491	98.099	95.437
	25	70.382	82.752	80.786	25	59.571	70.042	68.378		25	98.105	105.956	96.971	25	93.082	100.531	92.006
	50	17.149	19.176	18.964	50	14.515	16.23	16.051		50	81.565	89.255	91.278	50	77.389	84.685	86.605
	100	4.623	4.704	4.724	100	5.724	6.4	6.329		100	12.492	12.384	12.358	100	11.853	11.75	11.725
	BRD4310a vs RM3									BRD4310a vs RM4
	independent experiment 1				independent experiment 2					independent experiment 1				independent experiment 2
	concentration	survival ratio (%)				survival ratio (%)				concentration	survival ratio (%)				survival ratio (%)
	(μM)	replicate 1	replicate 2	replicate 3	(μM)	replicate 1	replicate 2	replicate 3		(μM)	replicate 1	replicate 2	replicate 3	(μM)	replicate 1	replicate 2	replicate 3
	12.5	103.049	100.168	97.1077	12.5	99.7031	101.703	102.25		12.5	100.145	101.15	103.442	12.5	99.4523	104.548	105.597
	25	103.252	94.1959	86.5093	25	96.9219	102.852	99.9766		25	93.2172	94.0209	97.6448	25	94.6669	97.316	98.155
	50	96.372	86.0553	91.0414	50	94.0156	103.055	96.1875		50	93.7977	94.9511	93.3214	50	89.6951	97.9219	99.126
	100	81.7189	84.6699	84.3098	100	86.3438	90.8672	85.8906		100	86.5945	82.7622	89.3999	100	83.9153	90.402	86.4012

## Sheet: Fig. 4e
	Q203 vs H37Rv (6 hr post treatment)						BRD4310a vs H37Rv (6 hr post treatment)						BRD4310a vs H37Rv (24 hr post treatment)
	baseMean	log2FoldChange	lfcSE	stat	pvalue	padj	baseMean	log2FoldChange	lfcSE	stat	pvalue	padj		baseMean	log2FoldChange	lfcSE	stat	pvalue	padj
CDS:Rv0001:dnaA,dnaA:chromosomal_replication_initiator_protein_DnaA:cds0:-:+:1523:NC_000962.3	2772.8	-0.190355	0.078533	5.86923	0.0154078	0.0661486	3085.16	-0.0439627	0.089913	0.23935	0.624676	0.791781	CDS:Rv0001:dnaA:chromosomal_replication_initiator_protein_DnaA:cds0:+:1523:NC_000962.3	3549.08	-1.97392	0.109872	-17.9656	3.62e-72	1.08e-70
CDS:Rv0002:dnaN,dnaN:DNA_polymerase_III_subunit_beta:cds1:-:+:1208:NC_000962.3	464.796	0.069093	0.15031	0.213536	0.64401	0.806364	502.823	0.121399	0.142615	0.725118	0.39447	0.604086	CDS:Rv0002:dnaN:DNA_polymerase_III_subunit_beta:cds1:+:1208:NC_000962.3	753.865	-1.00197	0.133704	-7.49395	6.68e-14	2.92e-13
CDS:Rv0003:recF,recF:DNA_replication%2Frepair_protein_RecF:cds2:-:+:1157:NC_000962.3	433.121	-0.20282	0.129292	2.45886	0.116864	0.296855	494.978	0.025919	0.125987	0.042701	0.836289	0.913041	CDS:Rv0003:recF:DNA_replication%2Frepair_protein_RecF:cds2:+:1157:NC_000962.3	457.112	-0.989916	0.190455	-5.19764	2.02e-07	5.51e-07
CDS:Rv0004:recF:hypothetical_protein:cds3:-:+:563:NC_000962.3	273.045	0.0840239	0.150261	0.320215	0.571479	0.763166	261.601	-0.209591	0.153107	1.87254	0.171184	0.351312	CDS:Rv0004:recF:hypothetical_protein:cds3:+:563:NC_000962.3	377.634	-1.06661	0.176783	-6.03343	1.61e-09	5.2e-09
CDS:Rv0005:gyrB,gyrB:DNA_gyrase_subunit_B:cds4:-:+:2027:NC_000962.3	3788.41	-0.189478	0.0856008	4.89362	0.0269561	0.101681	3759.6	-0.398722	0.104493	14.5241	0.000138379	0.00114077	CDS:Rv0005:gyrB:DNA_gyrase_subunit_B:cds4:+:2027:NC_000962.3	10684.9	0.811324	0.10209	7.94715	1.91e-15	9.37e-15
CDS:Rv0006:gyrA,gyrA:DNA_gyrase_subunit_A:cds5:-:+:2516:NC_000962.3	3572.01	-0.115197	0.0808496	2.03516	0.153698	0.358035	3742.98	-0.151302	0.0810854	3.48241	0.0620244	0.16872	CDS:Rv0006:gyrA:DNA_gyrase_subunit_A:cds5:+:2516:NC_000962.3	8510.63	0.418491	0.0896321	4.66899	3.03e-06	7.34e-06
CDS:Rv0007:-:membrane_protein:cds6:-:+:914:NC_000962.3	1028.42	-0.155684	0.101707	2.34827	0.125422	0.309814	1090.34	-0.16331	0.107027	2.32364	0.127422	0.28432	CDS:Rv0007:-:membrane_protein:cds6:+:914:NC_000962.3	1868.69	-0.32318	0.125704	-2.57095	0.0101419	0.0163225
CDS:Rv0008c:-:cell_wall_synthesis_protein_CwsA:cds7:-:-:437:NC_000962.3	88.8255	-0.289178	0.275394	1.09616	0.295111	0.527855	96.5112	-0.153395	0.235166	0.438073	0.508054	0.699487	CDS:Rv0008c:-:cell_wall_synthesis_protein_CwsA:cds7:-:437:NC_000962.3	223.609	-0.24336	0.231274	-1.05226	0.292681	0.353716
CDS:Rv0009:ppiA,ppiA:iron-regulated_peptidyl-prolyl_cis-trans_isomerase_PpiA:cds8:-:+:548:NC_000962.3	1249.59	-0.346963	0.0913083	14.4242	0.000145912	0.00143711	1365.13	-0.25377	0.100617	6.34389	0.0117787	0.047796	CDS:Rv0009:ppiA:iron-regulated_peptidyl-prolyl_cis-trans_isomerase_PpiA:cds8:+:548:NC_000962.3	1862.26	-1.24231	0.147822	-8.40411	4.31e-17	2.32e-16
CDS:Rv0010c:-:membrane_protein:cds9:-:-:425:NC_000962.3	431.112	0.00623835	0.134398	0.0024207	0.960759	0.968049	398.036	-0.420103	0.13607	9.53801	0.00201259	0.0110798	CDS:Rv0010c:-:membrane_protein:cds9:-:425:NC_000962.3	518.957	-0.803859	0.163845	-4.90622	9.28e-07	2.37e-06
CDS:Rv0011c:-:cell_division_protein_CrgA:cds10:-:-:281:NC_000962.3	539.538	-0.112568	0.118022	0.908154	0.340605	0.568988	510.055	-0.467257	0.126402	13.684	0.000216287	0.00168982	CDS:Rv0011c:-:cell_division_protein_CrgA:cds10:-:281:NC_000962.3	636.1	-0.50518	0.140665	-3.59138	0.000328929	0.000636347
CDS:Rv0012:-:membrane_protein:cds11:-:+:788:NC_000962.3	383.396	-0.406692	0.133834	9.2947	0.00229818	0.0150515	430.028	-0.223058	0.135396	2.72878	0.0985544	0.235047	CDS:Rv0012:-:membrane_protein:cds11:+:788:NC_000962.3	1355.84	0.315471	0.119994	2.62905	0.00856236	0.0139217
CDS:Rv0013:trpG,trpG:anthranilate_synthase_component_II:cds12:-:+:698:NC_000962.3	376.685	-0.504633	0.139398	13.1416	0.00028881	0.00261082	411.743	-0.416169	0.176809	5.50809	0.0189287	0.069618	CDS:Rv0013:trpG:anthranilate_synthase_component_II:cds12:+:698:NC_000962.3	906.519	-0.428258	0.142456	-3.00624	0.00264497	0.00461068
CDS:Rv0014c:pknB,pknB:serine%2Fthreonine-protein_kinase_PknB:cds13:-:-:1880:NC_000962.3	869.472	-0.0338916	0.113067	0.0952208	0.757642	0.874041	950.974	0.0577148	0.115611	0.255053	0.613539	0.783734	CDS:Rv0014c:pknB:serine%2Fthreonine-protein_kinase_PknB:cds13:-:1880:NC_000962.3	1760.74	-0.830057	0.105944	-7.83483	4.69e-15	2.24e-14
CDS:Rv0015c:pknA,pknA:serine%2Fthreonine-protein_kinase_PknA:cds14:-:-:1295:NC_000962.3	834.753	0.0254054	0.112527	0.050989	0.821351	0.908857	840.563	-0.116834	0.116883	1.00942	0.315043	0.519953	CDS:Rv0015c:pknA:serine%2Fthreonine-protein_kinase_PknA:cds14:-:1295:NC_000962.3	1453.77	-1.09412	0.120537	-9.07709	1.12e-19	6.86e-19
CDS:Rv0016c:pbpA,pbpA:penicillin-binding_protein_PbpA:cds15:-:-:1475:NC_000962.3	1077.13	0.0522091	0.101818	0.26711	0.605277	0.78292	1185.64	0.162936	0.0982703	2.74959	0.0972791	0.23257	CDS:Rv0016c:pbpA:penicillin-binding_protein_PbpA:cds15:-:1475:NC_000962.3	2870.95	-0.547503	0.099836	-5.48402	4.16e-08	1.2e-07
CDS:Rv0017c:rodA,rodA:cell_division_protein_RodA:cds16:-:-:1409:NC_000962.3	899.77	-0.0480589	0.106234	0.213116	0.644336	0.806414	1028.92	0.158778	0.105036	2.28575	0.130567	0.289102	CDS:Rv0017c:rodA:cell_division_protein_RodA:cds16:-:1409:NC_000962.3	2163.25	-0.639534	0.107513	-5.94844	2.71e-09	8.62e-09
CDS:Rv0018c:pstP,pstP:phosphoserine%2Fthreonine_phosphatase_PstP:cds17:-:-:1544:NC_000962.3	1182.1	0.0895773	0.0920259	0.948526	0.330095	0.561695	1248.74	0.0820187	0.0991545	0.684479	0.408049	0.61546	CDS:Rv0018c:pstP:phosphoserine%2Fthreonine_phosphatase_PstP:cds17:-:1544:NC_000962.3	2941.25	-0.195522	0.104555	-1.87004	0.0614782	0.0868495
CDS:Rv0019c:fhaB,fhaB:FHA_domain-containing_protein_FhaB:cds18:-:-:467:NC_000962.3	624.787	-0.203108	0.117213	2.99336	0.0836068	0.236395	632.065	-0.335777	0.127652	6.92537	0.00849814	0.0364194	CDS:Rv0019c:fhaB:FHA_domain-containing_protein_FhaB:cds18:-:467:NC_000962.3	1075.95	0.172194	0.145583	1.18279	0.236894	0.29428
CDS:Rv0020c:fhaA,fhaA:FHA_domain-containing_protein_FhaA:cds19:-:-:1583:NC_000962.3	2912.96	0.100012	0.0771645	1.68312	0.19451	0.409576	3003.49	0.0267114	0.0832857	0.102956	0.748311	0.86588	CDS:Rv0020c:fhaA:FHA_domain-containing_protein_FhaA:cds19:-:1583:NC_000962.3	7630.76	0.649697	0.0902543	7.19852	6.09e-13	2.48e-12
CDS:Rv0021c:-:hypothetical_protein:cds20:-:-:968:NC_000962.3	169.515	0.253677	0.187414	1.85888	0.172754	0.383665	172.949	0.160814	0.187401	0.74255	0.388845	0.59861	CDS:Rv0021c:-:hypothetical_protein:cds20:-:968:NC_000962.3	323.849	-0.332418	0.19626	-1.69376	0.0903108	0.123403
CDS:Rv0022c:whiB5,whiB5:transcriptional_regulator_WhiB5:cds21:-:-:419:NC_000962.3	4.8089	-0.145742	1.02195	0.024997	0.874374	NA	5.66732	0.045602	0.919915	0.00776041	0.929803	0.953584	CDS:Rv0022c:whiB5:transcriptional_regulator_WhiB5:cds21:-:419:NC_000962.3	5.7174	-0.140225	0.858841	-0.163273	0.870304	0.898173
CDS:Rv0023:-:transcriptional_regulator:cds22:-:+:770:NC_000962.3	143.798	0.151511	0.209228	0.543498	0.460987	0.673723	165.54	0.366635	0.20537	3.20314	0.073497	0.189455	CDS:Rv0023:-:transcriptional_regulator:cds22:+:770:NC_000962.3	352.703	0.128788	0.20739	0.620993	0.534604	0.595608
CDS:Rv0024:-:NLP%2FP60_family_protein:cds23:-:+:845:NC_000962.3	124.807	0.421776	0.234445	3.26629	0.0707176	0.209985	125.32	0.337934	0.231133	2.16147	0.141509	0.306083	CDS:Rv0024:-:NLP%2FP60_family_protein:cds23:+:845:NC_000962.3	322.387	0.0761241	0.185371	0.410657	0.681324	0.731313
CDS:Rv0025:-:hypothetical_protein:cds24:-:+:362:NC_000962.3	181.027	0.477678	0.201807	5.61931	0.0177636	0.0741146	181.134	0.362611	0.187266	3.75446	0.0526667	0.150127	CDS:Rv0025:-:hypothetical_protein:cds24:+:362:NC_000962.3	579.585	0.144392	0.149845	0.963613	0.33524	0.397158
CDS:Rv0026:-:hypothetical_protein:cds25:-:+:1346:NC_000962.3	286.547	0.0791126	0.156536	0.25683	0.612306	0.787273	284.123	-0.126121	0.150143	0.705572	0.400918	0.61039	CDS:Rv0026:-:hypothetical_protein:cds25:+:1346:NC_000962.3	544.907	-0.527715	0.163573	-3.22618	0.00125457	0.00227393
CDS:Rv0027:-:hypothetical_protein:cds26:-:+:317:NC_000962.3	54.6226	0.182482	0.301023	0.371654	0.542104	0.740824	52.1174	-0.0923658	0.313261	0.0913706	0.762442	0.874926	CDS:Rv0027:-:hypothetical_protein:cds26:+:317:NC_000962.3	129.72	0.549527	0.269767	2.03704	0.0416459	0.0607151
CDS:Rv0028:-:hypothetical_protein:cds27:-:+:305:NC_000962.3	57.738	0.10373	0.304697	0.117613	0.731638	0.858482	48.3781	-0.614522	0.342191	3.29125	0.0696501	0.18239	CDS:Rv0028:-:hypothetical_protein:cds27:+:305:NC_000962.3	138.228	0.40467	0.268916	1.50482	0.132371	0.175198
CDS:Rv0029:-:hypothetical_protein:cds28:-:+:1097:NC_000962.3	271.867	0.0242241	0.16048	0.0244213	0.875818	0.930109	290.234	0.0328356	0.155564	0.046233	0.829753	0.910673	CDS:Rv0029:-:hypothetical_protein:cds28:+:1097:NC_000962.3	851.269	0.226015	0.145276	1.55577	0.119763	0.160223
CDS:Rv0030:-:hypothetical_protein:cds29:-:+:329:NC_000962.3	105.214	0.0924088	0.233954	0.156247	0.692636	0.836157	115.041	0.182867	0.224902	0.662042	0.41584	0.625045	CDS:Rv0030:-:hypothetical_protein:cds29:+:329:NC_000962.3	228.647	-0.145481	0.246972	-0.589058	0.555822	0.615441
CDS:Rv0032:bioF2,bioF2:8-amino-7-oxononanoate_synthase:cds30:-:+:2315:NC_000962.3	122.386	-0.277248	0.233646	1.44375	0.229534	0.451448	134.587	-0.168167	0.204965	0.693867	0.404852	0.613547	CDS:Rv0032:bioF2:8-amino-7-oxononanoate_synthase:cds30:+:2315:NC_000962.3	335.438	-0.463554	0.190577	-2.43237	0.0150003	0.0234931
CDS:Rv0033:acpA,acpA:acyl_carrier_protein_AcpA:cds31:-:+:263:NC_000962.3	8.33371	0.7477	0.770971	0.950049	0.329707	NA	9.01722	0.785358	0.756002	1.08649	0.29725	0.501929	CDS:Rv0033:acpA:acyl_carrier_protein_AcpA:cds31:+:263:NC_000962.3	16.9803	-1.2424	0.709087	-1.75211	0.0797545	0.110386
CDS:Rv0034:acpA:hypothetical_protein:cds32:-:+:395:NC_000962.3	14.5438	-0.477406	0.680668	0.492167	0.482962	0.690754	17.009	-0.170215	0.627435	0.0734064	0.78644	0.888704	CDS:Rv0034:acpA:hypothetical_protein:cds32:+:395:NC_000962.3	56.4396	-1.04732	0.41982	-2.49468	0.0126072	0.0200301
CDS:Rv0035:fadD34,fadD34:fatty-acid--CoA_ligase_FadD34:cds33:-:+:1688:NC_000962.3	129.788	-0.178894	0.220088	0.659955	0.416576	0.632162	137.968	-0.161012	0.217223	0.550658	0.458049	0.659341	CDS:Rv0035:fadD34:fatty-acid--CoA_ligase_FadD34:cds33:+:1688:NC_000962.3	331.662	-1.44243	0.207561	-6.94943	3.67e-12	1.42e-11
CDS:Rv0036c:-:hypothetical_protein:cds34:-:-:773:NC_000962.3	440.137	0.180693	0.130928	1.91669	0.166222	0.375088	459.131	0.136683	0.130702	1.10205	0.293816	0.499399	CDS:Rv0036c:-:hypothetical_protein:cds34:-:773:NC_000962.3	938.356	-0.117074	0.128087	-0.914017	0.360708	0.424161
CDS:Rv0037c:-:MFS-type_transporter:cds35:-:-:1325:NC_000962.3	360.991	0.118735	0.137438	0.748048	0.387095	0.607436	406.139	0.272339	0.12931	4.43726	0.0351627	0.111458	CDS:Rv0037c:-:MFS-type_transporter:cds35:-:1325:NC_000962.3	1062.78	0.618521	0.122197	5.06166	4.16e-07	1.1e-06
CDS:Rv0038:-:hypothetical_protein:cds36:-:+:608:NC_000962.3	566.192	0.217094	0.11797	3.3907	0.0655651	0.199527	546.693	-0.0394037	0.126321	0.0996159	0.752291	0.868096	CDS:Rv0038:-:hypothetical_protein:cds36:+:608:NC_000962.3	1781.75	0.79938	0.132011	6.0554	1.4e-09	4.56e-09
CDS:Rv0039c:-:transmembrane_protein:cds37:-:-:347:NC_000962.3	190.447	0.561212	0.195788	8.21189	0.00416167	0.0237028	223.076	0.80481	0.18649	18.5736	1.6347e-05	0.000170774	CDS:Rv0039c:-:transmembrane_protein:cds37:-:347:NC_000962.3	1055.29	0.282065	0.145267	1.9417	0.0521735	0.0746896
CDS:Rv0040c:mtc28,mtc28:proline-rich_protein:cds38:-:-:932:NC_000962.3	751.605	0.359052	0.113518	9.99883	0.0015664	0.0108688	868.773	0.574601	0.135613	17.8477	2.39314e-05	0.000241032	CDS:Rv0040c:mtc28:proline-rich_protein:cds38:-:932:NC_000962.3	3918.72	-0.0253719	0.137741	-0.184201	0.853856	0.884654
CDS:Rv0041:leuS,leuS:leucine--tRNA_ligase:cds39:-:+:2909:NC_000962.3	627.177	-0.131645	0.131588	1.00475	0.316164	0.548804	691.617	-0.0186919	0.115761	0.0267929	0.869979	0.930461	CDS:Rv0041:leuS:leucine--tRNA_ligase:cds39:+:2909:NC_000962.3	1431.58	0.252641	0.120943	2.08893	0.0367141	0.0539617
CDS:Rv0042c:-:transcriptional_regulator:cds40:-:-:626:NC_000962.3	619.05	-0.275024	0.116069	5.6347	0.0176084	0.0736063	684.545	-0.155752	0.124203	1.56937	0.210299	0.397715	CDS:Rv0042c:-:transcriptional_regulator:cds40:-:626:NC_000962.3	822.066	-0.979275	0.14462	-6.77139	1.28e-11	4.74e-11
CDS:Rv0043c:-:HTH-type_transcriptional_regulator:cds41:-:-:734:NC_000962.3	288.327	0.110976	0.147004	0.575654	0.448021	0.662314	314.852	0.188266	0.155607	1.4712	0.225156	0.418901	CDS:Rv0043c:-:HTH-type_transcriptional_regulator:cds41:-:734:NC_000962.3	600.647	1.36164	0.160374	8.49039	2.06e-17	1.13e-16
CDS:Rv0044c:-:oxidoreductase:cds42:-:-:794:NC_000962.3	143.393	-0.223851	0.201175	1.2811	0.257695	0.484326	175.097	0.158831	0.196182	0.659567	0.416713	0.625468	CDS:Rv0044c:-:oxidoreductase:cds42:-:794:NC_000962.3	352.047	-0.0860502	0.197214	-0.436328	0.662599	0.713734
CDS:Rv0045c:-:hydrolase:cds43:-:-:896:NC_000962.3	628.882	0.514959	0.146218	12.4086	0.000427352	0.00366533	544.486	-0.0155765	0.181297	0.0132415	0.908388	0.945706	CDS:Rv0045c:-:hydrolase:cds43:-:896:NC_000962.3	1909.78	0.113806	0.111376	1.02182	0.306867	0.368724
CDS:Rv0046c:ino1,ino1:inositol-3-phosphate_synthase:cds44:-:-:1103:NC_000962.3	1129.51	0.953566	0.12066	61.8281	3.74784e-15	2.48843e-13	917.555	0.331208	0.281328	1.38515	0.239226	0.435037	CDS:Rv0046c:ino1:inositol-3-phosphate_synthase:cds44:-:1103:NC_000962.3	5106.26	1.36731	0.0959767	14.2463	4.73e-46	7.18e-45
CDS:Rv0047c:-:hypothetical_protein:cds45:-:-:542:NC_000962.3	902.051	0.476003	0.122799	15.0147	0.000106677	0.00108969	756.827	-0.152886	0.15392	0.998325	0.317716	0.522827	CDS:Rv0047c:-:hypothetical_protein:cds45:-:542:NC_000962.3	2626.39	1.22039	0.107762	11.3249	9.88e-30	9.48e-29
CDS:Rv0048c:-:membrane_protein:cds46:-:-:869:NC_000962.3	161.59	0.2631	0.209513	1.58779	0.207642	0.423591	164.736	0.180898	0.203395	0.793891	0.372926	0.58351	CDS:Rv0048c:-:membrane_protein:cds46:-:869:NC_000962.3	511.573	0.48068	0.186345	2.57952	0.00989388	0.0159428
CDS:Rv0049:-:hypothetical_protein:cds47:-:+:413:NC_000962.3	416.091	0.112623	0.138256	0.665691	0.414558	0.630514	449.862	0.161918	0.154571	1.09855	0.294585	0.500454	CDS:Rv0049:-:hypothetical_protein:cds47:+:413:NC_000962.3	3051.16	0.874533	0.119023	7.34758	2.02e-13	8.58e-13
CDS:Rv0050:ponA1,ponA1:bifunctional_penicillin-insensitive_transglycosylase%2Fpenicillin-sensitive_transpeptidase:cds48:-:+:2036:NC_000962.3	1556.79	-0.0301944	0.0915798	0.112717	0.737071	0.861707	1706.56	0.0592765	0.0920094	0.416683	0.518597	0.708423	CDS:Rv0050:ponA1:bifunctional_penicillin-insensitive_transglycosylase%2Fpenicillin-sensitive_transpeptidase:cds48:+:2036:NC_000962.3	3723.17	0.767186	0.105447	7.27555	3.45e-13	1.43e-12
CDS:Rv0051:ponA1:transmembrane_protein:cds49:-:+:1682:NC_000962.3	648.965	0.0189377	0.112922	0.0286752	0.865531	0.924742	656.275	-0.117144	0.13306	0.774548	0.378814	0.588028	CDS:Rv0051:ponA1:transmembrane_protein:cds49:+:1682:NC_000962.3	2007.38	0.492857	0.111347	4.42632	9.59e-06	2.2e-05
CDS:Rv0052:-:hypothetical_protein:cds50:-:+:563:NC_000962.3	279.471	-0.0516545	0.149106	0.125212	0.723449	0.855605	270.21	-0.326869	0.151842	4.62932	0.0314301	0.103225	CDS:Rv0052:-:hypothetical_protein:cds50:+:563:NC_000962.3	615.016	-0.204165	0.154182	-1.32418	0.185443	0.236936
CDS:Rv0053:rpsF,rpsF:30S_ribosomal_protein_S6:cds51:-:+:290:NC_000962.3	411.029	-0.490371	0.130489	14.1855	0.000165644	0.00160679	456.17	-0.340024	0.13178	6.66291	0.009844	0.041267	CDS:Rv0053:rpsF:30S_ribosomal_protein_S6:cds51:+:290:NC_000962.3	636.809	-0.624999	0.15496	-4.03329	5.5e-05	0.000117283
CDS:Rv0054:ssb,ssb:single-strand_DNA-binding_protein:cds52:-:+:494:NC_000962.3	521.925	-0.393422	0.130969	9.00288	0.00269555	0.0168515	499.707	-0.741953	0.140059	27.9903	1.21928e-07	2.02938e-06	CDS:Rv0054:ssb:single-strand_DNA-binding_protein:cds52:+:494:NC_000962.3	915.638	-0.938406	0.125479	-7.47857	7.51e-14	3.28e-13
CDS:Rv0055:rpsR1,rpsR1:30S_ribosomal_protein_S18:cds53:-:+:254:NC_000962.3	282.273	-0.491314	0.180236	7.49302	0.00619385	0.0319311	286.9	-0.670174	0.181627	13.5372	0.000233875	0.00180839	CDS:Rv0055:rpsR1:30S_ribosomal_protein_S18:cds53:+:254:NC_000962.3	405.549	-1.02516	0.169525	-6.04729	1.47e-09	4.79e-09
CDS:Rv0056:rplI,rplI:50S_ribosomal_protein_L9:cds54:-:+:458:NC_000962.3	527.735	-0.344463	0.12756	7.32264	0.00680912	0.0346392	549.243	-0.412092	0.121504	11.4956	0.000697627	0.00447758	CDS:Rv0056:rplI:50S_ribosomal_protein_L9:cds54:+:458:NC_000962.3	787.085	-0.908333	0.148789	-6.10485	1.03e-09	3.37e-09
CDS:Rv0057:-:hypothetical_protein:cds55:-:+:521:NC_000962.3	568.234	-0.997908	0.13558	53.5972	2.46107e-13	1.23085e-11	585.213	-1.1323	0.147581	57.8423	2.83997e-14	1.15004e-12	CDS:Rv0057:-:hypothetical_protein:cds55:+:521:NC_000962.3	516.282	-1.73805	0.156514	-11.1048	1.19e-28	1.11e-27
CDS:Rv0058:dnaB,dnaB:replicative_DNA_helicase:cds56:-:+:2624:NC_000962.3	1749.44	-0.647099	0.0883056	53.3982	2.72343e-13	1.34461e-11	1718.03	-0.940688	0.113936	67.3781	2.24124e-16	1.06067e-14	CDS:Rv0058:dnaB:replicative_DNA_helicase:cds56:+:2624:NC_000962.3	2830.47	-1.44636	0.118118	-12.2451	1.79e-34	2.03e-33
CDS:Rv0059:-:hypothetical_protein:cds57:-:+:692:NC_000962.3	319.533	-0.981566	0.148395	43.8487	3.54769e-11	1.25341e-09	320.831	-1.25131	0.146933	72.1521	1.99238e-17	1.05758e-15	CDS:Rv0059:-:hypothetical_protein:cds57:+:692:NC_000962.3	368.455	-2.94643	0.191137	-15.4153	1.29e-53	2.46e-52
CDS:Rv0060:-:hypothetical_protein:cds58:-:+:1058:NC_000962.3	627.522	-0.461024	0.121491	14.3353	0.000152973	0.00149517	633.502	-0.619184	0.120206	26.4806	2.662e-07	4.12919e-06	CDS:Rv0060:-:hypothetical_protein:cds58:+:1058:NC_000962.3	1109.98	-0.439393	0.163947	-2.68009	0.00736027	0.0120264
CDS:Rv0061c:-:hypothetical_protein:cds59:-:-:338:NC_000962.3	713.903	0.377011	0.113217	11.1031	0.00086184	0.00661144	791.57	0.491094	0.118889	17.0576	3.6263e-05	0.00034573	CDS:Rv0061c:-:hypothetical_protein:cds59:-:338:NC_000962.3	1185.66	0.491269	0.117822	4.1696	3.05e-05	6.69e-05
CDS:Rv0062:celA1,celA1:cellulase_CelA:cds60:-:+:1142:NC_000962.3	235.089	-0.279599	0.173205	2.6034	0.106635	0.279925	264.157	-0.103388	0.175303	0.348432	0.555002	0.738499	CDS:Rv0062:celA1:cellulase_CelA:cds60:+:1142:NC_000962.3	427.124	0.912509	0.16314	5.5934	2.23e-08	6.6e-08
CDS:Rv0063:-:oxidoreductase:cds61:-:+:1439:NC_000962.3	220.143	0.122843	0.184728	0.446594	0.503957	0.709075	228.02	0.0533622	0.165503	0.108	0.742432	0.863314	CDS:Rv0063:-:oxidoreductase:cds61:+:1439:NC_000962.3	1244.44	1.2257	0.134024	9.14537	5.94e-20	3.7e-19
CDS:Rv0063a:-:hypothetical_protein:cds62:-:+:161:NC_000962.3	329.716	0.0565146	0.152808	0.139121	0.709157	0.847508	359.771	0.134057	0.161906	0.68652	0.40735	0.614703	CDS:Rv0063a:-:hypothetical_protein:cds62:+:161:NC_000962.3	1795.2	1.66763	0.13318	12.5216	5.69e-36	6.73e-35
CDS:Rv0064:-:transmembrane_protein:cds63:-:+:2939:NC_000962.3	1150.73	0.146376	0.0908654	2.60038	0.106838	0.280268	1165.16	0.023511	0.105878	0.049644	0.823684	0.908071	CDS:Rv0064:-:transmembrane_protein:cds63:+:2939:NC_000962.3	8712.72	2.38694	0.118407	20.1587	2.26e-90	9.72e-89
CDS:Rv0064A:vapB1,vapB1:antitoxin_VapB1:cds64:-:+:239:NC_000962.3	61.0143	0.0123505	0.346713	0.0292244	0.864262	0.92428	53.8625	-0.494585	0.362115	1.87291	0.171142	0.351312	CDS:Rv0064A:vapB1:antitoxin_VapB1:cds64:+:239:NC_000962.3	270.466	2.03026	0.244008	8.32047	8.76e-17	4.64e-16
CDS:Rv0065:vapC1,vapC1:ribonuclease_VapC1:cds65:-:+:401:NC_000962.3	107.476	-0.0126069	0.268662	0.00397518	0.949727	0.961462	115.003	0.0188984	0.252533	0.00805324	0.928494	0.953497	CDS:Rv0065:vapC1:ribonuclease_VapC1:cds65:+:401:NC_000962.3	492.975	2.46843	0.218154	11.3151	1.11e-29	1.06e-28
CDS:Rv0066c:icd2,icd2:isocitrate_dehydrogenase:cds66:-:-:2237:NC_000962.3	660.89	0.774789	0.111669	47.986	4.2928e-12	1.77759e-10	669.86	0.662578	0.111283	35.3226	2.79376e-09	6.28399e-08	CDS:Rv0066c:icd2:isocitrate_dehydrogenase:cds66:-:2237:NC_000962.3	2351.48	1.05991	0.111532	9.50319	2.04e-21	1.37e-20
CDS:Rv0067c:-:transcriptional_regulator:cds67:-:-:569:NC_000962.3	33.3762	0.452717	0.394725	1.31622	0.251271	0.476907	48.192	1.13218	0.363334	9.58514	0.00196158	0.0109102	CDS:Rv0067c:-:transcriptional_regulator:cds67:-:569:NC_000962.3	291.671	1.96159	0.207305	9.46235	3.01e-21	2.01e-20
CDS:Rv0068:-:oxidoreductase:cds68:-:+:911:NC_000962.3	28.8274	-0.12607	0.447925	0.0838439	0.772154	0.88244	31.2055	-0.0619889	0.425064	0.0255202	0.873078	0.930461	CDS:Rv0068:-:oxidoreductase:cds68:+:911:NC_000962.3	434.34	2.11958	0.180999	11.7104	1.13e-31	1.15e-30
CDS:Rv0069c:sdaA,sdaA:L-serine_dehydratase:cds69:-:-:1385:NC_000962.3	418.726	-0.429109	0.137588	9.70818	0.0018345	0.0124159	493.554	-0.0899643	0.13669	0.432786	0.510625	0.702043	CDS:Rv0069c:sdaA:L-serine_dehydratase:cds69:-:1385:NC_000962.3	736.907	-1.73906	0.158024	-11.005	3.61e-28	3.31e-27
CDS:Rv0070c:glyA2,glyA2:serine_hydroxymethyltransferase:cds70:-:-:1277:NC_000962.3	321.118	-0.458042	0.152955	8.93394	0.00279921	0.017303	430.656	0.247637	0.158514	2.44689	0.117758	0.267836	CDS:Rv0070c:glyA2:serine_hydroxymethyltransferase:cds70:-:1277:NC_000962.3	447.753	-0.901802	0.19892	-4.5335	5.8e-06	1.37e-05
CDS:Rv0071:-:maturase:cds71:-:+:707:NC_000962.3	26.7184	-0.237	0.508858	0.21804	0.640538	0.805325	28.0212	-0.245431	0.500964	0.239064	0.624883	0.791787	CDS:Rv0071:-:maturase:cds71:+:707:NC_000962.3	32.5834	-0.804255	0.565361	-1.42255	0.154866	0.201606
CDS:Rv0072:-:glutamine_ABC_transporter_permease:cds72:-:+:1049:NC_000962.3	719.857	-0.0605048	0.138973	0.198728	0.655749	0.813567	704.779	-0.277991	0.118021	5.57321	0.0182373	0.0674539	CDS:Rv0072:-:glutamine_ABC_transporter_permease:cds72:+:1049:NC_000962.3	726.105	-2.28116	0.150662	-15.141	8.69e-52	1.55e-50
CDS:Rv0073:-:glutamine_ABC_transporter_ATP-binding_protein:cds73:-:+:992:NC_000962.3	755.662	-0.154076	0.11014	1.95614	0.161927	0.369202	805.453	-0.136056	0.117428	1.34182	0.246714	0.44399	CDS:Rv0073:-:glutamine_ABC_transporter_ATP-binding_protein:cds73:+:992:NC_000962.3	717.595	-2.21603	0.150903	-14.6851	8.03e-49	1.32e-47
CDS:Rv0074:-:hypothetical_protein:cds74:-:+:1235:NC_000962.3	558.758	-0.345227	0.122678	7.98988	0.00470396	0.0260647	615.534	-0.233546	0.11325	4.2588	0.0390474	0.121056	CDS:Rv0074:-:hypothetical_protein:cds74:+:1235:NC_000962.3	662.746	-2.29016	0.169936	-13.4766	2.15e-41	2.9e-40
CDS:Rv0075:-:aminotransferase:cds75:-:+:1172:NC_000962.3	407.912	-0.233183	0.144127	2.60656	0.106422	0.279749	447.064	-0.11879	0.141373	0.706424	0.400634	0.61039	CDS:Rv0075:-:aminotransferase:cds75:+:1172:NC_000962.3	633.926	-1.82829	0.160375	-11.4001	4.18e-30	4.05e-29
CDS:Rv0076c:-:membrane_protein:cds76:-:-:389:NC_000962.3	28.0789	0.354579	0.452246	0.626692	0.428571	0.644698	29.4216	0.32324	0.460233	0.506832	0.476514	0.673631	CDS:Rv0076c:-:membrane_protein:cds76:-:389:NC_000962.3	2837.82	6.1182	0.156339	39.1342	0	0
CDS:Rv0077c:-:oxidoreductase:cds77:-:-:830:NC_000962.3	33.0844	1.21917	0.450298	7.35642	0.00668236	0.0340394	23.2969	0.285103	0.516389	0.309256	0.578137	0.75689	CDS:Rv0077c:-:oxidoreductase:cds77:-:830:NC_000962.3	22328.9	8.29416	0.416303	19.9234	2.55e-88	1.03e-86
CDS:Rv0078:-:transcriptional_regulator:cds78:-:+:605:NC_000962.3	39.7269	-0.43513	0.404117	1.17307	0.27877	0.508067	56.3917	0.36742	0.33547	1.21437	0.270468	0.47365	CDS:Rv0078:-:transcriptional_regulator:cds78:+:605:NC_000962.3	447.697	2.94778	0.203893	14.4575	2.25e-47	3.54e-46
CDS:Rv0078A:-:hypothetical_protein:cds79:-:-:593:NC_000962.3	747.628	0.376681	0.103781	13.1815	0.00028273	0.00256187	745.745	0.226829	0.111497	4.14104	0.0418555	0.127251	CDS:Rv0078A:-:hypothetical_protein:cds79:-:593:NC_000962.3	1565.78	1.4398	0.114429	12.5825	2.64e-36	3.16e-35
CDS:Rv0078B:-:hypothetical_protein:cds80:-:-:206:NC_000962.3	393.302	0.34554	0.148679	5.4121	0.0199977	0.080979	376.438	0.0916555	0.172549	0.284582	0.593714	0.768451	CDS:Rv0078B:-:hypothetical_protein:cds80:-:206:NC_000962.3	1071.15	1.22999	0.136638	9.00182	2.22e-19	1.34e-18
CDS:Rv0079:-:hypothetical_protein:cds81:-:+:821:NC_000962.3	10118.9	0.685352	0.0872591	61.1698	5.23583e-15	3.30544e-13	9961.79	0.509418	0.100135	25.7617	3.86278e-07	5.79122e-06	CDS:Rv0079:-:hypothetical_protein:cds81:+:821:NC_000962.3	755.983	-1.25092	0.196803	-6.3562	2.07e-10	7.15e-10
CDS:Rv0080:-:hypothetical_protein:cds82:-:+:458:NC_000962.3	5467.34	0.684956	0.0771215	78.296	8.87024e-19	7.94402e-17	5911.57	0.732002	0.0852731	73.0254	1.2799e-17	6.98255e-16	CDS:Rv0080:-:hypothetical_protein:cds82:+:458:NC_000962.3	230.313	0.0160436	0.240897	0.0665995	0.946901	0.959978
CDS:Rv0081:-:HTH-type_transcriptional_regulator:cds83:-:+:344:NC_000962.3	1353.01	0.257312	0.111342	5.34157	0.0208227	0.0836035	1410.05	0.212332	0.103554	4.20592	0.0402831	0.123812	CDS:Rv0081:-:HTH-type_transcriptional_regulator:cds83:+:344:NC_000962.3	14.8317	-0.239466	0.661246	-0.362144	0.717244	0.764084
CDS:Rv0082:-:oxidoreductase:cds84:-:+:479:NC_000962.3	741.116	0.0709919	0.109343	0.422028	0.515927	0.721436	710.375	-0.216933	0.119874	3.29548	0.0694708	0.182042	CDS:Rv0082:-:oxidoreductase:cds84:+:479:NC_000962.3	15.3332	0.42934	0.665844	0.644805	0.519053	0.580239
CDS:Rv0083:-:oxidoreductase:cds85:-:+:1922:NC_000962.3	1096.78	0.0197691	0.105244	0.0375237	0.846403	0.918168	1081.04	-0.190511	0.0995939	3.66258	0.0556473	0.156354	CDS:Rv0083:-:oxidoreductase:cds85:+:1922:NC_000962.3	404.599	0.393416	0.166219	2.36686	0.0179396	0.0277242
CDS:Rv0084:hycD,hycD:formate_hydrogenlyase_HycD:cds86:-:+:950:NC_000962.3	735.811	-0.038179	0.107992	0.125039	0.723632	0.855605	790.401	0.00121402	0.113156	0.000739155	0.97831	0.981058	CDS:Rv0084:hycD:formate_hydrogenlyase_HycD:cds86:+:950:NC_000962.3	686.558	0.338298	0.158441	2.13516	0.032748	0.0484197
CDS:Rv0085:hycP,hycP:hydrogenase_HycP:cds87:-:+:662:NC_000962.3	327.104	-0.0677929	0.14791	0.23374	0.628764	0.797154	373.085	0.122914	0.13451	0.836363	0.360439	0.572706	CDS:Rv0085:hycP:hydrogenase_HycP:cds87:+:662:NC_000962.3	95.0537	0.153774	0.357742	0.429845	0.667308	0.717832
CDS:Rv0086:hycQ,hycQ:hydrogenase_HycQ:cds88:-:+:1466:NC_000962.3	851.694	-0.0706241	0.11208	0.407343	0.523321	0.728074	924.678	-0.00946039	0.120345	0.00642785	0.936099	0.95556	CDS:Rv0086:hycQ:hydrogenase_HycQ:cds88:+:1466:NC_000962.3	350.862	-0.150282	0.181997	-0.82574	0.408952	0.472344
CDS:Rv0087:hycE,hycE:formate_hydrogenase_HycE:cds89:-:+:1478:NC_000962.3	580.32	0.0998364	0.152153	0.430854	0.51157	0.716645	636.533	0.197397	0.149776	1.73901	0.187265	0.372074	CDS:Rv0087:hycE:formate_hydrogenase_HycE:cds89:+:1478:NC_000962.3	163.296	-0.144507	0.259215	-0.557479	0.5772	0.635561
CDS:Rv0088:-:polyketide_cyclase%2Fdehydrase:cds90:-:+:674:NC_000962.3	505.392	-0.198906	0.153109	1.68365	0.19444	0.409576	486.916	-0.485772	0.128411	14.3161	0.000154539	0.00125679	CDS:Rv0088:-:polyketide_cyclase%2Fdehydrase:cds90:+:674:NC_000962.3	349.993	1.03741	0.189791	5.46608	4.6e-08	1.32e-07
CDS:Rv0089:-:methyltransferase:cds91:-:+:593:NC_000962.3	151.031	-0.326816	0.233397	2.01433	0.15582	0.36192	156.601	-0.415717	0.211407	3.91472	0.047865	0.139995	CDS:Rv0089:-:methyltransferase:cds91:+:593:NC_000962.3	296.16	1.85676	0.214153	8.67029	4.31e-18	2.44e-17
CDS:Rv0090:-:membrane_protein:cds92:-:+:770:NC_000962.3	34.7635	-0.390575	0.447134	0.774772	0.378745	0.600178	36.1996	-0.49724	0.407414	1.48281	0.223336	0.415765	CDS:Rv0090:-:membrane_protein:cds92:+:770:NC_000962.3	48.7177	-0.185998	0.425225	-0.437411	0.661814	0.71347
CDS:Rv0091:mtn,mtn:bifunctional_5%27-methylthioadenosine_nucleosidase_%2FS-adenosylhomocysteine_nucleosidase:cds93:-:+:767:NC_000962.3	93.1436	-0.00310655	0.284512	0.0371891	0.847081	0.918379	98.9836	0.0527011	0.243461	0.0510397	0.821264	0.906668	CDS:Rv0091:mtn:bifunctional_5%27-methylthioadenosine_nucleosidase_%2FS-adenosylhomocysteine_nucleosidase:cds93:+:767:NC_000962.3	411.323	0.289858	0.178527	1.62361	0.10446	0.141614
CDS:Rv0092:ctpA,ctpA:cation_transporter_ATPase_A:cds94:-:+:2285:NC_000962.3	409.216	0.312783	0.133156	5.5387	0.0186004	0.0769389	417.208	0.215163	0.137905	2.43836	0.1184	0.268829	CDS:Rv0092:ctpA:cation_transporter_ATPase_A:cds94:+:2285:NC_000962.3	1686.48	1.07154	0.112799	9.49956	2.11e-21	1.42e-20
CDS:Rv0093c:ctpA:membrane_protein:cds95:-:-:848:NC_000962.3	118.405	0.622135	0.228592	7.44348	0.00636668	0.0326908	116.037	0.404227	0.229369	3.11212	0.077712	0.197192	CDS:Rv0093c:ctpA:membrane_protein:cds95:-:848:NC_000962.3	585.821	0.736484	0.14767	4.98736	6.12e-07	1.59e-06
CDS:Rv0094c:-:hypothetical_protein:cds96:-:-:953:NC_000962.3	36.967	0.137902	0.370416	0.139065	0.709212	0.847508	35.1478	-0.22618	0.390529	0.335567	0.562399	0.743749	CDS:Rv0094c:-:hypothetical_protein:cds96:-:953:NC_000962.3	93.6783	1.28102	0.322027	3.978	6.95e-05	0.000147004
CDS:Rv0095c:-:hypothetical_protein:cds97:-:-:410:NC_000962.3	20.2634	-1.34329	0.594829	4.99085	0.0254817	0.0972549	24.4518	-0.655985	0.518459	1.61547	0.203725	0.389786	CDS:Rv0095c:-:hypothetical_protein:cds97:-:410:NC_000962.3	48.7108	1.03122	0.431514	2.38978	0.0168586	0.026176
CDS:Rv0096:PPE1,PPE1:PPE_family_protein_PPE1:cds98:-:+:1391:NC_000962.3	402.974	1.05752	0.177954	34.7104	3.82589e-09	9.6931e-08	372.838	0.759784	0.189328	15.9354	6.55422e-05	0.00058913	CDS:Rv0096:PPE1:PPE_family_protein_PPE1:cds98:+:1391:NC_000962.3	110.551	0.177119	0.314211	0.563693	0.572963	0.631949
CDS:Rv0097:-:oxidoreductase:cds99:-:+:869:NC_000962.3	211.645	0.622214	0.181301	11.7561	0.000606433	0.00493527	208.186	0.425915	0.215881	3.89074	0.048553	0.141376	CDS:Rv0097:-:oxidoreductase:cds99:+:869:NC_000962.3	114.954	0.076254	0.362016	0.210637	0.83317	0.866846
CDS:Rv0098:fcoT,fcoT:fatty_acyl_CoA_thioesterase_FcoT:cds100:-:+:551:NC_000962.3	229.338	0.713667	0.191306	13.8769	0.000195179	0.00186002	216.784	0.461725	0.215466	4.58254	0.0322994	0.104996	CDS:Rv0098:fcoT:fatty_acyl_CoA_thioesterase_FcoT:cds100:+:551:NC_000962.3	72.388	0.0350831	0.358471	0.0978688	0.922036	0.94006
CDS:Rv0099:fadD10,fadD10:fatty-acid--CoA_ligase_FadD10:cds101:-:+:1622:NC_000962.3	716.494	0.489437	0.158064	9.55947	0.0019892	0.0132533	737.433	0.419388	0.152065	7.59328	0.00585864	0.0269155	CDS:Rv0099:fadD10:fatty-acid--CoA_ligase_FadD10:cds101:+:1622:NC_000962.3	401.949	0.0139548	0.178261	0.0782831	0.937603	0.951525
CDS:Rv0100:-:hypothetical_protein:cds102:-:+:236:NC_000962.3	67.6596	0.251187	0.304773	0.690038	0.406151	0.625136	89.4505	0.758764	0.310435	5.9469	0.0147432	0.0563888	CDS:Rv0100:-:hypothetical_protein:cds102:+:236:NC_000962.3	48.9175	0.816025	0.476619	1.71211	0.0868763	0.119286
CDS:Rv0101:nrp,nrp:peptide_synthetase_Nrp:cds103:-:+:7538:NC_000962.3	2451.08	0.325939	0.124281	6.86163	0.00880664	0.0425525	2461.16	0.182649	0.140918	1.67824	0.195158	0.381635	CDS:Rv0101:nrp:peptide_synthetase_Nrp:cds103:+:7538:NC_000962.3	1113.14	-0.307086	0.123062	-2.49537	0.0125826	0.019999
CDS:Rv0102:-:integral_membrane_protein:cds104:-:+:1985:NC_000962.3	796.512	-0.109906	0.115225	0.923155	0.336648	0.566782	781.861	-0.353077	0.116483	9.20933	0.00240785	0.0128628	CDS:Rv0102:-:integral_membrane_protein:cds104:+:1985:NC_000962.3	1865.2	0.487656	0.114021	4.27691	1.9e-05	4.23e-05
CDS:Rv0103c:ctpB,ctpB:cation-transporter_P-type_ATPase_B:cds105:-:-:2258:NC_000962.3	1668.97	0.709449	0.104535	45.6564	1.40925e-11	5.39711e-10	1655.81	0.555881	0.120469	21.1697	4.2035e-06	5.06549e-05	CDS:Rv0103c:ctpB:cation-transporter_P-type_ATPase_B:cds105:-:2258:NC_000962.3	2186.8	0.728577	0.109739	6.63918	3.15e-11	1.15e-10
CDS:Rv0104:-:hypothetical_protein:cds106:-:+:1514:NC_000962.3	78.2975	0.593621	0.28126	4.47464	0.0344014	0.122553	94.6978	0.899117	0.268659	11.1724	0.000830233	0.00519542	CDS:Rv0104:-:hypothetical_protein:cds106:+:1514:NC_000962.3	481.879	-0.60641	0.171105	-3.54408	0.000393985	0.000754837
CDS:Rv0105c:rpmB1,rpmB1:50S_ribosomal_protein_L28:cds107:-:-:284:NC_000962.3	0.53398	-2.12866	3.28315	0.690559	0.405974	NA	1.27572	0.49031	2.22825	0.0476485	0.827207	0.909649	CDS:Rv0105c:rpmB1:50S_ribosomal_protein_L28:cds107:-:284:NC_000962.3	2.01327	-1.6374	0.860915	-1.90193	0.0571803	0.081183
CDS:Rv0106:-:hypothetical_protein:cds108:-:+:1196:NC_000962.3	93.1341	-0.175816	0.272952	0.463485	0.496	0.702126	82.3018	-0.845654	0.279977	9.18907	0.00243465	0.0129584	CDS:Rv0106:-:hypothetical_protein:cds108:+:1196:NC_000962.3	350.577	-3.52061	0.26378	-13.3468	1.24e-40	1.63e-39
CDS:Rv0107c:ctpI,ctpI:cation-transporter_ATPase_I:cds109:-:-:4898:NC_000962.3	1729.23	-0.0518928	0.116945	0.200518	0.654303	0.812551	1940.59	0.106606	0.11974	0.792618	0.37331	0.58351	CDS:Rv0107c:ctpI:cation-transporter_ATPase_I:cds109:-:4898:NC_000962.3	5006.25	-1.34238	0.109881	-12.2167	2.53e-34	2.84e-33
CDS:Rv0108c:-:hypothetical_protein:cds110:-:-:209:NC_000962.3	1303.63	0.322674	0.0947178	11.603	0.000658455	0.00523907	1483.87	0.506512	0.0949155	28.4068	9.83172e-08	1.68531e-06	CDS:Rv0108c:-:hypothetical_protein:cds110:-:209:NC_000962.3	6323.73	-0.425456	0.106587	-3.99161	6.56e-05	0.000138962
CDS:Rv0109:PE_PGRS1,PE_PGRS1:PE-PGRS_family_protein_PE_PGRS1:cds111:-:+:1490:NC_000962.3	160.877	0.351119	0.199276	3.122	0.0772419	0.224523	150.141	0.0216317	0.196954	0.0120762	0.912495	0.947731	CDS:Rv0109:PE_PGRS1:PE-PGRS_family_protein_PE_PGRS1:cds111:+:1490:NC_000962.3	337.547	-0.120494	0.178158	-0.676334	0.498829	0.559524
CDS:Rv0110:-:integral_membrane_protein:cds112:-:+:749:NC_000962.3	152.842	-0.196538	0.211997	0.874087	0.349826	0.576359	160.404	-0.228944	0.210395	1.19509	0.274306	0.477212	CDS:Rv0110:-:integral_membrane_protein:cds112:+:749:NC_000962.3	271.105	-0.657155	0.216534	-3.03488	0.00240634	0.00421508
CDS:Rv0111:-:transmembrane_acyltransferase:cds113:-:+:2057:NC_000962.3	225.403	-0.683678	0.192297	12.7868	0.000349079	0.00308326	235.423	-0.761333	0.174104	19.1798	1.18963e-05	0.000129085	CDS:Rv0111:-:transmembrane_acyltransferase:cds113:+:2057:NC_000962.3	556.025	-2.81979	0.174545	-16.155	1.05e-58	2.28e-57
CDS:Rv0112:gca,gca:GDP-mannose_4%2C6-dehydratase:cds114:-:+:956:NC_000962.3	421.369	-0.473376	0.163942	8.26813	0.00403471	0.0232312	430.558	-0.590896	0.160187	13.5153	0.000236628	0.0018225	CDS:Rv0112:gca:GDP-mannose_4%2C6-dehydratase:cds114:+:956:NC_000962.3	526.062	-0.614986	0.153657	-4.00233	6.27e-05	0.000133096
CDS:Rv0113:gmhA,gmhA:phosphoheptose_isomerase:cds115:-:+:590:NC_000962.3	284.827	-0.199802	0.151998	1.72181	0.189461	0.405191	296.527	-0.251206	0.159744	2.46379	0.116497	0.265738	CDS:Rv0113:gmhA:phosphoheptose_isomerase:cds115:+:590:NC_000962.3	348.882	-0.330529	0.212819	-1.5531	0.120399	0.160965
CDS:Rv0114:gmhB,gmhB:D-glycero-alpha-D-manno-heptose-1%2C7-bisphosphate_7-phosphatase:cds116:-:+:572:NC_000962.3	218.971	-0.33347	0.178015	3.5068	0.0611174	0.189199	235.565	-0.267278	0.174862	2.35266	0.125069	0.280567	CDS:Rv0114:gmhB:D-glycero-alpha-D-manno-heptose-1%2C7-bisphosphate_7-phosphatase:cds116:+:572:NC_000962.3	180.83	-0.637025	0.251702	-2.53087	0.011378	0.0181938
CDS:Rv0115:hddA,hddA:D-alpha-D-heptose-7-phosphate_kinase_HddA:cds117:-:+:1160:NC_000962.3	345.749	-0.458448	0.149163	9.46448	0.00209489	0.0138378	346.544	-0.66249	0.146139	20.512	5.92576e-06	6.86619e-05	CDS:Rv0115:hddA:D-alpha-D-heptose-7-phosphate_kinase_HddA:cds117:+:1160:NC_000962.3	397.999	-1.5521	0.184803	-8.39868	4.52e-17	2.43e-16
CDS:Rv0115a:-:hypothetical_protein:cds118:-:+:188:NC_000962.3	39.501	-1.1051	0.376399	8.77488	0.00305407	0.0185216	46.1071	-0.769824	0.336577	5.21385	0.0224077	0.079295	CDS:Rv0115a:-:hypothetical_protein:cds118:+:188:NC_000962.3	72.9415	-1.00846	0.362807	-2.77961	0.00544249	0.00903058
CDS:Rv0116c:ldtA,ldtA:L%2CD-transpeptidase_LdtA:cds119:-:-:755:NC_000962.3	191.767	0.459026	0.201097	5.22697	0.0222393	0.0878394	197.163	0.38175	0.203512	3.53229	0.0601845	0.164857	CDS:Rv0116c:ldtA:L%2CD-transpeptidase_LdtA:cds119:-:755:NC_000962.3	1030.21	1.80732	0.131924	13.6997	1.02e-42	1.4e-41
CDS:Rv0117:oxyS,oxyS:oxidative_stress_response_regulatory_protein_OxyS:cds120:-:+:944:NC_000962.3	83.7989	0.250534	0.266089	0.903491	0.341847	0.569577	83.8962	0.111922	0.253646	0.198299	0.656098	0.81073	CDS:Rv0117:oxyS:oxidative_stress_response_regulatory_protein_OxyS:cds120:+:944:NC_000962.3	256.987	-0.00451368	0.244979	-0.0184247	0.9853	0.989148
CDS:Rv0118c:oxcA,oxcA:oxalyl-CoA_decarboxylase_OxcA:cds121:-:-:1748:NC_000962.3	750.141	1.01101	0.134476	55.7446	8.25227e-14	4.47598e-12	768.87	0.933103	0.136819	45.8813	1.25639e-11	4.01229e-10	CDS:Rv0118c:oxcA:oxalyl-CoA_decarboxylase_OxcA:cds121:-:1748:NC_000962.3	325.558	-1.55363	0.205007	-7.57844	3.5e-14	1.56e-13
CDS:Rv0119:fadD7,fadD7:fatty-acid--CoA_ligase_FadD7:cds122:-:+:1577:NC_000962.3	233.191	0.439005	0.164964	7.10131	0.00770278	0.0382754	301.109	0.907248	0.152266	35.3185	2.79964e-09	6.28399e-08	CDS:Rv0119:fadD7:fatty-acid--CoA_ligase_FadD7:cds122:+:1577:NC_000962.3	201.872	-0.940243	0.22006	-4.27267	1.93e-05	4.31e-05
CDS:Rv0120c:fusA2,fusA2:elongation_factor_G:cds123:-:-:2144:NC_000962.3	265.671	0.280931	0.158504	3.14548	0.0761376	0.222538	313.591	0.539861	0.147336	13.3996	0.000251676	0.00192706	CDS:Rv0120c:fusA2:elongation_factor_G:cds123:-:2144:NC_000962.3	1008.77	0.0485669	0.124812	0.389121	0.697186	0.745119
CDS:Rv0121c:-:hypothetical_protein:cds124:-:-:434:NC_000962.3	83.9267	-0.466645	0.295486	2.59195	0.107408	0.280806	95.9864	-0.270084	0.260234	1.0866	0.297225	0.501929	CDS:Rv0121c:-:hypothetical_protein:cds124:-:434:NC_000962.3	369.958	-0.054291	0.17648	-0.307633	0.758361	0.801211
CDS:Rv0122:-:hypothetical_protein:cds125:-:+:368:NC_000962.3	13.3947	-0.308225	0.670986	0.216283	0.641887	0.805404	14.0724	-0.289071	0.645989	0.217733	0.640773	0.80005	CDS:Rv0122:-:hypothetical_protein:cds125:+:368:NC_000962.3	55.8108	1.81133	0.496764	3.64627	0.00026608	0.000521116
CDS:Rv0123:-:hypothetical_protein:cds126:-:+:368:NC_000962.3	25.1662	-0.717277	0.506558	1.98099	0.159286	0.366653	22.6321	-1.42218	0.526474	7.27289	0.00700031	0.0309487	CDS:Rv0123:-:hypothetical_protein:cds126:+:368:NC_000962.3	121.569	0.943299	0.299826	3.14615	0.00165433	0.00295262
CDS:Rv0124:PE_PGRS2,PE_PGRS2:PE-PGRS_family_protein_PE_PGRS2:cds127:-:+:1463:NC_000962.3	50.0783	-0.180033	0.407541	0.209254	0.647352	0.808613	53.4522	-0.176618	0.378799	0.224848	0.635371	0.796596	CDS:Rv0124:PE_PGRS2:PE-PGRS_family_protein_PE_PGRS2:cds127:+:1463:NC_000962.3	154.457	0.744499	0.267752	2.78056	0.00542657	0.00900792
CDS:Rv0125:pepA,pepA:serine_protease_PepA:cds128:-:+:1067:NC_000962.3	558.98	-0.138594	0.125253	1.22577	0.268231	0.496137	596.735	-0.120793	0.117249	1.0599	0.303238	0.508374	CDS:Rv0125:pepA:serine_protease_PepA:cds128:+:1067:NC_000962.3	2020.74	0.362581	0.106654	3.39959	0.00067488	0.00126608
CDS:Rv0126:treS,treS:trehalose_synthase%2Famylase_TreS:cds129:-:+:1805:NC_000962.3	825.973	-0.20381	0.106968	3.62128	0.0570451	0.179624	852.915	-0.2866	0.124621	5.26877	0.0217113	0.0773885	CDS:Rv0126:treS:trehalose_synthase%2Famylase_TreS:cds129:+:1805:NC_000962.3	1990.75	0.357092	0.12067	2.95924	0.00308395	0.00532438
CDS:Rv0127:mak,mak:maltokinase:cds130:-:+:1367:NC_000962.3	717.802	-0.08393	0.122289	0.489559	0.484124	0.691529	728.549	-0.215804	0.130569	2.75514	0.0969422	0.232195	CDS:Rv0127:mak:maltokinase:cds130:+:1367:NC_000962.3	2109.37	-0.0521898	0.12169	-0.428875	0.668014	0.718396
CDS:Rv0128:-:transmembrane_protein:cds131:-:+:779:NC_000962.3	151.343	-0.416209	0.192853	4.6485	0.0310806	0.113344	160.465	-0.403418	0.211439	3.63797	0.0564758	0.158116	CDS:Rv0128:-:transmembrane_protein:cds131:+:779:NC_000962.3	391.856	-0.453582	0.17713	-2.56074	0.0104451	0.0167832
CDS:Rv0129c:fbpC,fbpC:diacylglycerol_acyltransferase%2Fmycolyltransferase_Ag85C:cds132:-:-:1022:NC_000962.3	823.585	0.285825	0.116934	5.98182	0.0144541	0.0633249	816.725	0.105472	0.117969	0.801798	0.370556	0.580592	CDS:Rv0129c:fbpC:diacylglycerol_acyltransferase%2Fmycolyltransferase_Ag85C:cds132:-:1022:NC_000962.3	6011.94	2.07727	0.113398	18.3183	5.91e-75	1.89e-73
CDS:Rv0130:htdZ,htdZ:3-hydroxyl-thioester_dehydratase:cds133:-:+:455:NC_000962.3	28.1466	0.195581	0.439249	0.24047	0.623867	0.794782	32.3369	0.421321	0.419851	1.03416	0.309185	0.513555	CDS:Rv0130:htdZ:3-hydroxyl-thioester_dehydratase:cds133:+:455:NC_000962.3	82.4571	0.199274	0.396712	0.502313	0.615447	0.67152
CDS:Rv0131c:fadE1,fadE1:acyl-CoA_dehydrogenase_FadE1:cds134:-:-:1343:NC_000962.3	117.515	0.205685	0.224602	0.840411	0.359279	0.585768	143.288	0.556098	0.202712	7.5207	0.00609941	0.0276338	CDS:Rv0131c:fadE1:acyl-CoA_dehydrogenase_FadE1:cds134:-:1343:NC_000962.3	498.103	1.65912	0.158991	10.4353	1.71e-25	1.37e-24
CDS:Rv0132c:fgd2,fgd2:F420-dependent_glucose-6-phosphate_dehydrogenase:cds135:-:-:1082:NC_000962.3	66.8748	0.355824	0.287393	1.53913	0.214747	0.43298	81.6472	0.694988	0.270313	6.60829	0.0101505	0.0424612	CDS:Rv0132c:fgd2:F420-dependent_glucose-6-phosphate_dehydrogenase:cds135:-:1082:NC_000962.3	790.429	2.38066	0.143689	16.5682	1.18e-61	2.74e-60
CDS:Rv0133:-:GCN5-like_N-acetyltransferase:cds136:-:+:605:NC_000962.3	334.535	-0.0684503	0.13596	0.25349	0.614628	0.788715	364.562	0.0128113	0.135653	0.00939385	0.922788	0.950869	CDS:Rv0133:-:GCN5-like_N-acetyltransferase:cds136:+:605:NC_000962.3	735.085	-0.74491	0.162239	-4.59143	4.4e-06	1.05e-05
CDS:Rv0134:ephF,ephF:epoxide_hydrolase_EphF:cds137:-:+:902:NC_000962.3	750.612	0.0262347	0.111661	0.0629255	0.80193	0.899311	780.647	-0.0269777	0.126657	0.0518482	0.819878	0.905647	CDS:Rv0134:ephF:epoxide_hydrolase_EphF:cds137:+:902:NC_000962.3	2637.19	0.17374	0.119245	1.457	0.145116	0.190666
CDS:Rv0135c:ephF:transcriptional_regulator:cds138:-:-:605:NC_000962.3	428.268	0.300407	0.140189	4.59366	0.0320903	0.115723	487.128	0.486037	0.135379	12.8695	0.000333986	0.00244757	CDS:Rv0135c:ephF:transcriptional_regulator:cds138:-:605:NC_000962.3	758.848	0.540069	0.140051	3.85623	0.00011515	0.000237611
CDS:Rv0136:cyp138,cyp138:cytochrome_P450_Cyp138:cds139:-:+:1325:NC_000962.3	298.46	0.989303	0.150038	43.2315	4.86324e-11	1.70258e-09	359.029	1.2449	0.140349	77.721	1.18676e-18	7.17166e-17	CDS:Rv0136:cyp138:cytochrome_P450_Cyp138:cds139:+:1325:NC_000962.3	551.338	0.510996	0.15742	3.24606	0.00117014	0.00213655
CDS:Rv0137c:msrA,msrA:peptide_methionine_sulfoxide_reductase_MsrA:cds140:-:-:548:NC_000962.3	210.713	0.125583	0.207183	0.398465	0.527883	0.732569	222.393	0.123438	0.204911	0.378286	0.538522	0.724423	CDS:Rv0137c:msrA:peptide_methionine_sulfoxide_reductase_MsrA:cds140:-:548:NC_000962.3	566.069	0.19802	0.167253	1.18395	0.236431	0.293797
CDS:Rv0138:-:hypothetical_protein:cds141:-:+:503:NC_000962.3	218.055	-0.440347	0.168038	6.95082	0.00837806	0.0407373	225.841	-0.547712	0.174795	9.786	0.00175845	0.00998151	CDS:Rv0138:-:hypothetical_protein:cds141:+:503:NC_000962.3	311.069	-1.10218	0.196087	-5.62085	1.9e-08	5.68e-08
CDS:Rv0139:-:oxidoreductase:cds142:-:+:1022:NC_000962.3	347.82	-0.152382	0.152916	0.992635	0.319099	0.551796	348.73	-0.316853	0.154707	4.20663	0.0402662	0.123812	CDS:Rv0139:-:oxidoreductase:cds142:+:1022:NC_000962.3	653.712	-1.71897	0.158094	-10.8731	1.55e-27	1.37e-26
CDS:Rv0140:-:hypothetical_protein:cds143:-:+:380:NC_000962.3	153.997	0.175741	0.215691	0.701174	0.402389	0.621873	147.452	-0.105025	0.21467	0.248498	0.618135	0.786535	CDS:Rv0140:-:hypothetical_protein:cds143:+:380:NC_000962.3	393.057	0.669993	0.175649	3.81439	0.000136522	0.000278238
CDS:Rv0141c:-:hypothetical_protein:cds144:-:-:410:NC_000962.3	334.175	0.117815	0.137277	0.746107	0.387712	0.607436	385.22	0.346309	0.135154	6.56539	0.0103981	0.0432665	CDS:Rv0141c:-:hypothetical_protein:cds144:-:410:NC_000962.3	565.083	-0.0559875	0.156186	-0.358468	0.719993	0.766395
CDS:Rv0142:-:hypothetical_protein:cds145:-:+:926:NC_000962.3	140.75	0.690638	0.20584	11.2616	0.00079126	0.00611876	134.686	0.438488	0.200863	4.76978	0.0289634	0.0969066	CDS:Rv0142:-:hypothetical_protein:cds145:+:926:NC_000962.3	715.58	0.400934	0.145621	2.75327	0.00590033	0.00973321
CDS:Rv0143c:-:transmembrane_protein:cds146:-:-:1478:NC_000962.3	773.461	0.16689	0.116597	2.06711	0.150506	0.351912	822.218	0.18291	0.109136	2.81225	0.0935471	0.226823	CDS:Rv0143c:-:transmembrane_protein:cds146:-:1478:NC_000962.3	1875.78	0.0268649	0.108895	0.246704	0.805137	0.841879
CDS:Rv0144:-:transcriptional_regulator:cds147:-:+:842:NC_000962.3	2147.35	-0.110025	0.0907146	1.47125	0.225148	0.447916	2098.04	-0.365176	0.100888	13.0733	0.000299529	0.00221991	CDS:Rv0144:-:transcriptional_regulator:cds147:+:842:NC_000962.3	4121.39	-1.46908	0.0968187	-15.1735	5.29e-52	9.54e-51
CDS:Rv0145:-:S-adenosylmethionine-dependent_methyltransferase:cds148:-:+:953:NC_000962.3	3123.28	0.112263	0.0948104	1.40316	0.236194	0.459618	2935.4	-0.24054	0.103644	5.39009	0.0202514	0.0734512	CDS:Rv0145:-:S-adenosylmethionine-dependent_methyltransferase:cds148:+:953:NC_000962.3	7625.63	-1.54661	0.091504	-16.9021	4.35e-64	1.06e-62
CDS:Rv0146:-:S-adenosylmethionine-dependent_methyltransferase:cds149:-:+:932:NC_000962.3	1033.89	0.279929	0.09739	8.26766	0.00403574	0.0232312	1004.94	0.0457352	0.100975	0.205583	0.650252	0.807266	CDS:Rv0146:-:S-adenosylmethionine-dependent_methyltransferase:cds149:+:932:NC_000962.3	946.793	-0.557612	0.148102	-3.76506	0.000166511	0.00033539
CDS:Rv0147:-:aldehyde_dehydrogenase:cds150:-:+:1520:NC_000962.3	1519.75	0.213541	0.0900021	5.63327	0.0176227	0.0736063	1525.89	0.0625014	0.0951856	0.431267	0.511368	0.702818	CDS:Rv0147:-:aldehyde_dehydrogenase:cds150:+:1520:NC_000962.3	3282.92	0.507499	0.100406	5.05448	4.32e-07	1.14e-06
CDS:Rv0148:-:short-chain_type_dehydrogenase%2Freductase:cds151:-:+:860:NC_000962.3	776.226	0.343511	0.109429	9.85158	0.00169686	0.0115862	781.857	0.208733	0.114945	3.29708	0.0694033	0.181987	CDS:Rv0148:-:short-chain_type_dehydrogenase%2Freductase:cds151:+:860:NC_000962.3	2457.94	0.893832	0.104044	8.59088	8.63e-18	4.84e-17
CDS:Rv0149:-:quinone_oxidoreductase:cds152:-:+:968:NC_000962.3	842.403	0.309224	0.10858	8.11497	0.00439013	0.0247894	817.421	0.0775109	0.111534	0.484935	0.486196	0.68109	CDS:Rv0149:-:quinone_oxidoreductase:cds152:+:968:NC_000962.3	2259.03	0.636416	0.101832	6.24966	4.11e-10	1.39e-09
CDS:Rv0150c:-:hypothetical_protein:cds153:-:-:287:NC_000962.3	13.2871	-0.48394	0.64271	0.579131	0.446653	0.661054	13.3211	-0.781668	0.617239	1.58866	0.207517	0.394544	CDS:Rv0150c:-:hypothetical_protein:cds153:-:287:NC_000962.3	22.4195	-0.491772	0.618484	-0.795126	0.42654	0.488857
CDS:Rv0151c:PE1,PE1:PE_family_protein_PE1:cds154:-:-:1766:NC_000962.3	183.601	0.00649972	0.207704	0.00105077	0.974141	0.97736	207.249	0.17173	0.169157	1.04219	0.307313	0.511711	CDS:Rv0151c:PE1:PE_family_protein_PE1:cds154:-:1766:NC_000962.3	356.553	-0.951338	0.18806	-5.05868	4.22e-07	1.11e-06
CDS:Rv0152c:PE2,PE2:PE_family_protein_PE2:cds155:-:-:1577:NC_000962.3	155.91	-0.21036	0.213473	0.975866	0.323222	0.556178	170.567	-0.13645	0.216756	0.3982	0.52802	0.71634	CDS:Rv0152c:PE2:PE_family_protein_PE2:cds155:-:1577:NC_000962.3	308.057	-0.811287	0.242059	-3.35161	0.000803436	0.00149803
CDS:Rv0153c:ptbB,ptbB:phosphotyrosine_protein_phosphatase:cds156:-:-:830:NC_000962.3	249.762	0.0829003	0.163037	0.260394	0.609849	0.786071	287.022	0.286025	0.153179	3.49263	0.0616425	0.16803	CDS:Rv0153c:ptbB:phosphotyrosine_protein_phosphatase:cds156:-:830:NC_000962.3	679.625	0.630117	0.142235	4.43011	9.42e-06	2.17e-05
CDS:Rv0154c:fadE2,fadE2:acyl-CoA_dehydrogenase_FadE2:cds157:-:-:1211:NC_000962.3	390.876	0.0184887	0.142274	0.0330794	0.855679	0.923031	439.737	0.20923	0.141074	2.20317	0.137727	0.300218	CDS:Rv0154c:fadE2:acyl-CoA_dehydrogenase_FadE2:cds157:-:1211:NC_000962.3	1171	0.334837	0.129343	2.58876	0.00963224	0.0155528
CDS:Rv0155:pntAa,pntAa:NAD%28P%29_transhydrogenase_subunit_alpha_PntAa:cds158:-:+:1100:NC_000962.3	180.308	-0.560018	0.197153	8.12231	0.00437237	0.0247581	196.682	-0.462544	0.177083	6.86377	0.00879607	0.0375554	CDS:Rv0155:pntAa:NAD%28P%29_transhydrogenase_subunit_alpha_PntAa:cds158:+:1100:NC_000962.3	399.663	-2.4104	0.184956	-13.0323	8.02e-39	1.02e-37
CDS:Rv0156:pntAb,pntAb:NAD%28P%29_transhydrogenase_subunit_alpha_PntAb:cds159:-:+:332:NC_000962.3	74.4543	-0.912345	0.291871	9.92461	0.00163083	0.0112149	89.6851	-0.492968	0.263849	3.47183	0.062422	0.169672	CDS:Rv0156:pntAb:NAD%28P%29_transhydrogenase_subunit_alpha_PntAb:cds159:+:332:NC_000962.3	106.229	-2.5332	0.35281	-7.18009	6.97e-13	2.84e-12
CDS:Rv0157:pntB,pntB:NAD%28P%29_transhydrogenase_subunit_beta_PntB:cds160:-:+:1427:NC_000962.3	637.453	-0.563126	0.119257	22.3094	2.32066e-06	3.69292e-05	678.854	-0.549414	0.120652	20.6886	5.4038e-06	6.32171e-05	CDS:Rv0157:pntB:NAD%28P%29_transhydrogenase_subunit_beta_PntB:cds160:+:1427:NC_000962.3	1343.14	-2.01996	0.126455	-15.9738	1.94e-57	4.14e-56
CDS:Rv0157A:-:hypothetical_protein:cds161:-:-:128:NC_000962.3	133	0.35393	0.210238	2.87304	0.0900747	0.24851	147.76	0.497042	0.190831	6.78686	0.00918315	0.0389961	CDS:Rv0157A:-:hypothetical_protein:cds161:-:128:NC_000962.3	334.522	-0.131182	0.180898	-0.725169	0.468348	0.528524
CDS:Rv0158:-:transcriptional_regulator:cds162:-:+:644:NC_000962.3	128.188	-0.660577	0.208056	10.1259	0.00146204	0.0102743	130.857	-0.783652	0.236235	11.0568	0.000883627	0.0054488	CDS:Rv0158:-:transcriptional_regulator:cds162:+:644:NC_000962.3	194.386	-1.71492	0.237651	-7.21612	5.35e-13	2.2e-12
CDS:Rv0159c:PE3,PE3:PE_family_protein_PE3:cds163:-:-:1406:NC_000962.3	35.0937	0.873972	0.407053	4.63885	0.031256	0.113876	35.5933	0.817042	0.379128	4.63301	0.0313625	0.103089	CDS:Rv0159c:PE3:PE_family_protein_PE3:cds163:-:1406:NC_000962.3	154.378	-0.25036	0.250998	-0.997456	0.318543	0.380907
CDS:Rv0160c:PE4,PE4:PE_family_protein_PE4:cds164:-:-:1508:NC_000962.3	14.6928	-1.72277	0.676604	6.70208	0.00963005	0.0456154	22.6454	-0.246631	0.510768	0.236501	0.626745	0.792222	CDS:Rv0160c:PE4:PE_family_protein_PE4:cds164:-:1508:NC_000962.3	91.3872	0.484936	0.376025	1.28964	0.197176	0.250114
CDS:Rv0161:-:oxidoreductase:cds165:-:+:1349:NC_000962.3	63.7504	-0.191791	0.287005	0.447619	0.503468	0.708646	74.5906	0.05931	0.291191	0.0649405	0.798851	0.892967	CDS:Rv0161:-:oxidoreductase:cds165:+:1349:NC_000962.3	189.376	-0.126146	0.237415	-0.531329	0.595191	0.652832
CDS:Rv0162c:adhE1,adhE1:zinc-type_alcohol_dehydrogenase_subunit_E:cds166:-:-:1151:NC_000962.3	138.066	0.0591078	0.230496	0.0800114	0.777282	0.884435	142.777	0.0250393	0.225825	0.0145214	0.904083	0.944266	CDS:Rv0162c:adhE1:zinc-type_alcohol_dehydrogenase_subunit_E:cds166:-:1151:NC_000962.3	380.693	-0.151235	0.168631	-0.896839	0.369805	0.433315
CDS:Rv0163:adhE1:hypothetical_protein:cds167:-:+:455:NC_000962.3	54.325	-0.266615	0.355085	0.612865	0.433711	0.649639	57.9366	-0.307705	0.303293	1.03524	0.308932	0.513536	CDS:Rv0163:adhE1:hypothetical_protein:cds167:+:455:NC_000962.3	80.5958	-0.448903	0.338929	-1.32447	0.185346	0.236927
CDS:Rv0164:TB18.5,TB18.5:hypothetical_protein:cds168:-:+:485:NC_000962.3	419.722	-0.481486	0.142996	11.3431	0.000757289	0.00586785	456.833	-0.393525	0.131502	8.94814	0.00277753	0.0144314	CDS:Rv0164:TB18.5:hypothetical_protein:cds168:+:485:NC_000962.3	548.922	-1.07192	0.158101	-6.77997	1.2e-11	4.47e-11
CDS:Rv0165c:mce1R,mce1R:transcriptional_regulator_Mce1R:cds169:-:-:671:NC_000962.3	251.315	-0.875504	0.19571	19.7792	8.69218e-06	0.000120843	320.507	-0.210744	0.15953	1.73991	0.18715	0.372074	CDS:Rv0165c:mce1R:transcriptional_regulator_Mce1R:cds169:-:671:NC_000962.3	1526.47	-1.3446	0.115129	-11.679	1.63e-31	1.65e-30
CDS:Rv0166:fadD5,fadD5:fatty-acid--CoA_ligase_FadD5:cds170:-:+:1664:NC_000962.3	1226.21	-0.804098	0.11986	44.4785	2.57169e-11	9.25567e-10	1417.83	-0.476231	0.113601	17.4979	2.8762e-05	0.000285296	CDS:Rv0166:fadD5:fatty-acid--CoA_ligase_FadD5:cds170:+:1664:NC_000962.3	5104.44	-2.42863	0.150795	-16.1055	2.33e-58	5e-57
CDS:Rv0167:yrbE1A,yrbE1A:membrane_protein:cds171:-:+:797:NC_000962.3	684.608	-0.716504	0.120164	35.3712	2.7248e-09	7.08999e-08	884.68	-0.061541	0.131645	0.222075	0.637464	0.798142	CDS:Rv0167:yrbE1A:membrane_protein:cds171:+:797:NC_000962.3	4093.54	-2.05085	0.0963603	-21.2832	1.63e-100	8.26e-99
CDS:Rv0168:yrbE1B,yrbE1B:membrane_protein:cds172:-:+:869:NC_000962.3	264.05	-0.91138	0.175655	26.7904	2.2676e-07	4.09978e-06	374.619	0.0686551	0.143933	0.232423	0.629733	0.792236	CDS:Rv0168:yrbE1B:membrane_protein:cds172:+:869:NC_000962.3	1909.36	-1.16465	0.156059	-7.46288	8.47e-14	3.68e-13
CDS:Rv0169:mce1A,mce1A:Mce_family_protein_Mce1A:cds173:-:+:1364:NC_000962.3	791.58	-0.688917	0.108177	40.4247	2.04342e-10	6.45019e-09	1122.63	0.219161	0.114803	3.64497	0.0562387	0.157565	CDS:Rv0169:mce1A:Mce_family_protein_Mce1A:cds173:+:1364:NC_000962.3	4637.08	-1.26261	0.118993	-10.6108	2.65e-26	2.2e-25
CDS:Rv0170:mce1B,mce1B:Mce_family_protein_Mce1B:cds174:-:+:1040:NC_000962.3	760.281	-0.550382	0.118273	21.5208	3.50015e-06	5.43512e-05	1043.4	0.239712	0.140794	2.89652	0.0887708	0.216983	CDS:Rv0170:mce1B:Mce_family_protein_Mce1B:cds174:+:1040:NC_000962.3	3004.85	-1.10724	0.141432	-7.82878	4.93e-15	2.34e-14
[truncated: 3,763 more rows]

## Sheet: Fig. 4f
Fig. 4f
[truncated: 12 more rows]
