# Supplementary material for: Reference-based chemical-genetic interaction profiling to elucidate small molecule mechanism of action in Mycobacterium tuberculosis
Source: Nat Commun. 2025 Nov 3;16:9673. doi: 10.1038/s41467-025-64662-x (PMC12583738; doi:10.1038/s41467-025-64662-x)
Supplement: Supplementary file 11 — Source data [file 41467_2025_64662_MOESM11_ESM.zip › Source Data SI Data Table 1.xlsx]

## Sheet: SI Data Table 1a
analysis_method	high_confidence_pcl_confidence_score_threshold	Compound ID (pert_id)	PubChem CID	Compound name	Structural class	Annotated MOA citations	Strength of Evidence for Annotated MOA - Categories/Notes	Strength of Evidence for Annotated MOA - Group	SMILES	Annotated MOA	LOOCV PCL confidence score	LOOCV PCL-based MOA assignment	Concordant/discordant, MOA assignment	LOOCV PCL-based MOA prediction, top	Concordant/discordant, top	LOOCV PCL-based MOA prediction is at high-confidence threshold	Compound from multi-compound, validatable MOA	Minimum strain GR at highest tested dose	Compound was active	Compound was well-represented in KABX (in multi-compound PCL in full results)	Compound category	Reference compounds matched to in PCL-based MOA prediction, top	LOOCV PCL-based MOA predictions, all with highest confidence
PCL analysis	1	BRD-A15637061	90727668|54681908	Sarecycline	tetracycline	https://www.drugbank.ca/drugs/DB12035|https://doi.org/10.1093/nar/gkad103	narrow spectrum antibiotic, tetracycline derivative; cryo-EM (C. acnes and T. thermophilus 70S ribosome) and biochemical (C. acnes and E. coli)	Moderate	CON(C)Cc1ccc(O)c2C(=O)C3[C@H](C[C@H]4[C@H](N(C)C)C(=O)C(C(N)=O)C(=O)[C@@]4(O)C3=O)Cc12	30S ribosome	1	30S ribosome	concordant	30S ribosome	concordant	yes	yes	0.0364	yes	yes	compound active and well-represented in KABX	BRD-A34145622|BRD-A69651145|BRD-A22740840|BRD-A25492003|BRD-K01666773|BRD-M68646745|BRD-A49035384|BRD-A50987946	30S ribosome
PCL analysis	1	BRD-A22740840	57004235|54675779	Oxytetracycline|Terramycin	tetracycline	https://www.drugbank.ca/drugs/DB00595|https://doi.org/10.1111/j.1749-6632.1950.tb42164.x|https://doi.org/10.1074/jbc.M111.302588	broad-spectrum antibiotic, tetracycline derivative; biochemical (E. coli) and genetic (E. coli)	Strong	CN(C)[C@H]1[C@@H]2[C@@H](O)[C@H]3C(C(=O)c4c(O)cccc4[C@@]3(C)O)C(=O)[C@]2(O)C(=O)C(C(N)=O)C1=O	30S ribosome	1	30S ribosome	concordant	30S ribosome	concordant	yes	yes	0.169	yes	yes	compound active and well-represented in KABX	BRD-A34145622|BRD-K01666773|BRD-A25492003|BRD-A49035384|BRD-M68646745|BRD-A15637061|BRD-A50987946|BRD-A69651145|BRD-A54142827	30S ribosome|TopA|GyrAB|DHPS|Fum
PCL analysis	1	BRD-A25492003	57222566|54675777	Chlortetracycline|Aureomycin	tetracycline	https://www.drugbank.ca/drugs/DB09093|10.1164/artpd.1955.72.3.367|https://doi.org/10.1074/jbc.M111.302588	broad-spectrum antibiotic, tetracycline derivative; co-crystal (E. coli TetR) and biochemical (E. coli and B. subtilis cell-free translation) and biophysical (E. coli 30S ribosome single protein omission reconstitution experiments)	Strong	CN(C)[C@H]1[C@@H]2C[C@H]3C(C(=O)c4c(O)ccc(Cl)c4[C@@]3(C)O)C(=O)[C@]2(O)C(=O)C(C(N)=O)C1=O	30S ribosome	1	30S ribosome	concordant	30S ribosome	concordant	yes	yes	0.0366	yes	yes	compound active and well-represented in KABX	BRD-M68646745|BRD-A15637061|BRD-A22740840|BRD-A69651145|BRD-A34145622|BRD-A50987946|BRD-K01666773	30S ribosome|InhA
PCL analysis	1	BRD-A34145622	10050129|54680690	Demeclocycline|Ledermycin	tetracycline	https://www.drugbank.ca/drugs/DB00618|https://doi.org/10.1016/j.tube.2010.09.002|https://doi.org/10.1074/jbc.M111.302588|https://doi.org/10.1016/j.tube.2023.102336	broad-spectrum antibiotic, tetracycline derivative; biochemical (E. coli) and molecular modeling (E. coli)	Strong	CN(C)[C@H]1[C@@H]2C[C@@H]3[C@H](O)c4c(Cl)ccc(O)c4C(=O)C3C(=O)[C@]2(O)C(=O)C(C(N)=O)C1=O	30S ribosome	1	30S ribosome	concordant	30S ribosome	concordant	yes	yes	0.0122	yes	yes	compound active and well-represented in KABX	BRD-A69651145|BRD-M68646745|BRD-A54142827|BRD-A50987946|BRD-K01666773|BRD-A25492003|BRD-A49035384|BRD-A15637061|BRD-A22740840	30S ribosome|50S ribosome
PCL analysis	1	BRD-A49035384	44246715|54675785	Methacycline|Rondomycin	tetracycline	https://www.drugbank.ca/drugs/DB00931|https://doi.org/10.1074/jbc.M111.302588|https://doi.org/10.1016/j.tube.2023.102336	broad-spectrum antibiotic, tetracycline derivative; biochemical/genetic (enteric bacteria)	Strong	CN(C)[C@H]1[C@@H]2[C@@H](O)[C@H]3C(C(=O)c4c(O)cccc4C3=C)C(=O)[C@]2(O)C(=O)C(C(N)=O)C1=O	30S ribosome	1	30S ribosome	concordant	30S ribosome	concordant	yes	yes	4.24e-09	yes	yes	compound active and well-represented in KABX	BRD-K01666773|BRD-A25492003|BRD-A50987946|BRD-A15637061|BRD-A69651145|BRD-M68646745|BRD-A54142827	30S ribosome
PCL analysis	1	BRD-A50987946	91494761|54726192	Eravacycline	fluorocycline	https://www.drugbank.ca/drugs/DB12329|https://doi.org/10.1111/j.1749-6632.2011.06323.x|https://doi.org/10.1007/s40265-016-0545-8|https://doi.org/10.1128/mBio.01031-21|https://doi.org/10.1038/s41594-023-01047-y	broad-spectrum antibiotic, tetracycline derivative; cryo-EM (A. baumannii and E.coli 30S ribosome) and biochemical (E. coli)	Strong	CN(C)[C@H]1[C@@H]2C[C@@H]3Cc4c(F)cc(NC(=O)CN5CCCC5)c(O)c4C(=O)C3C(=O)[C@]2(O)C(=O)C(C(N)=O)C1=O	30S ribosome	1	30S ribosome	concordant	30S ribosome	concordant	yes	yes	-0.0351	yes	yes	compound active and well-represented in KABX	BRD-A69651145|BRD-A34145622|BRD-K01666773|BRD-A25492003|BRD-A15637061|BRD-M68646745|BRD-A54142827	30S ribosome|RpoB|50S ribosome
PCL analysis	1	BRD-A54142827	24748044|54675758	Anhydrotetracycline	tetracycline	https://doi.org/10.1093/nar/gni013|https://doi.org/10.1093/nar/gkp015	inducer in tetracycline-controlled gene expression systems, tetracycline derivative; inhibition mechanism inferred from tetracycline	Moderate	CN(C)[C@H]1[C@@H]2Cc3c(C)c4cccc(O)c4c(O)c3C(=O)[C@]2(O)C(=O)C(C(N)=O)C1=O	30S ribosome	1	30S ribosome	concordant	30S ribosome	concordant	yes	yes	0.0288	yes	yes	compound active and well-represented in KABX	BRD-A49035384|BRD-A34145622|BRD-K01666773|BRD-A25492003|BRD-A50987946|BRD-A22740840	30S ribosome
PCL analysis	1	BRD-A69651145	54575046|54675783	Minocycline	tetracycline	https://www.drugbank.ca/drugs/DB01017|https://doi.org/10.1016/j.ijantimicag.2017.02.008|https://doi.org/10.1093/infdis/jiy587	broad-spectrum antibiotic, tetracycline derivative; co-crystal (E. coli TetR), biochemical/genetic (E. coli and enteric bacteria) and inferred from tetracycline	Moderate	CN(C)[C@H]1[C@@H]2C[C@@H]3Cc4c(ccc(O)c4C(=O)C3C(=O)[C@]2(O)C(=O)C(C(N)=O)C1=O)N(C)C	30S ribosome	1	30S ribosome	concordant	30S ribosome	concordant	yes	yes	-0.00182	yes	yes	compound active and well-represented in KABX	BRD-A50987946|BRD-M68646745|BRD-K01666773|BRD-A25492003|BRD-A15637061|BRD-A34145622|BRD-A54142827	30S ribosome|GyrAB
PCL analysis	1	BRD-K01666773	57222566|54675777	Sigma-MFCD00864876|Chlortetracycline|Aureomycin	tetracycline	https://www.drugbank.ca/drugs/DB09093|10.1164/artpd.1955.72.3.367|https://doi.org/10.1074/jbc.M111.302588	broad-spectrum antibiotic, tetracycline derivative; co-crystal (E. coli TetR) and biochemical (E. coli and B. subtilis cell-free translation) and biophysical (E. coli 30S ribosome single protein omission reconstitution experiments)	Strong	CN(C)[C@H]1[C@@H]2C[C@H]3C(C(=O)c4c(O)ccc(Cl)c4[C@@]3(C)O)C(=O)[C@]2(O)C(=O)C(C(N)=O)C1=O	30S ribosome	1	30S ribosome	concordant	30S ribosome	concordant	yes	yes	0.0727	yes	yes	compound active and well-represented in KABX	BRD-A34145622|BRD-M68646745|BRD-A25492003|BRD-A49035384|BRD-A22740840|BRD-A54142827|BRD-A69651145	30S ribosome
PCL analysis	1	BRD-K71772032	36119	Sisomicin	aminoglycoside	https://www.drugbank.ca/drugs/DB12604|https://doi.org/10.1073/pnas.1105379108|https://doi.org/10.1021/bi3004473|https://doi.org/10.1002/cbic.201300359|https://doi.org/10.1021/acsinfecdis.5b00036	antibiotic; co-crystal (T. thermophilus 30S ribosome) and biochemical (S. aureus); co-crystal (M. smeg Eis)	Strong	CN[C@@H]1[C@@H](O)[C@@H](O[C@H]2[C@H](N)C[C@H](N)[C@@H](O[C@H]3OC(CN)=CC[C@H]3N)[C@@H]2O)OC[C@]1(C)O	30S ribosome	1	30S ribosome	concordant	30S ribosome	concordant	yes	yes	0.131	yes	yes	compound active and well-represented in KABX	BRD-A50987946|BRD-K88043978	30S ribosome|purine metabolism|GyrAB
PCL analysis	1	BRD-K74759733	3037209	Isepamicin	aminoglycoside	https://go.drugbank.com/drugs/DB13540|https://doi.org/10.1128/aac.41.3.607	broad-spectrum antibiotic, gentamicin and amikacin derivative; inferred from analog similarity to amikacin but analog-specific mechanistic evidence not extensively published in Mtb or other bacteria	Moderate	CN[C@@H]1[C@@H](O)[C@@H](O[C@H]2[C@@H](C[C@H](N)[C@@H](O[C@H]3O[C@H](CN)[C@@H](O)[C@H](O)[C@H]3O)[C@@H]2O)NC(=O)[C@@H](O)CN)OC[C@]1(C)O	30S ribosome	1	30S ribosome	concordant	30S ribosome	concordant	yes	yes	2.09e-12	yes	yes	compound active and well-represented in KABX	BRD-K40939496|BRD-K71772032|BRD-K00005140	30S ribosome|InhA|GyrAB
PCL analysis	1	BRD-M50166410	19649	Streptomycin	aminoglycoside	https://doi.org/10.1038/s41594-023-01047-y|https://www.drugbank.ca/drugs/DB01082|https://doi.org/10.1128/aac.38.2.228|https://doi.org/10.1128/aac.40.4.1024|https://doi.org/10.1128/aac.40.11.2452	second-line antitubercular; cryo-EM (E. coli 30S ribosome), co-crystal (T. thermophilus 30S ribosome), genetic (Mtb)	Strong	C[C@H]1[C@@]([C@H]([C@@H](O1)O[C@@H]2[C@H]([C@@H]([C@H]([C@@H]([C@H]2O)O)N=C(N)N)O)N=C(N)N)O[C@H]3[C@H]([C@@H]([C@H]([C@@H](O3)CO)O)O)NC)(C=O)O	30S ribosome	1	30S ribosome	concordant	30S ribosome	concordant	yes	yes	-0.0205	yes	yes	compound active and well-represented in KABX	BRD-K74759733|BRD-K11905747	30S ribosome|FadD32
PCL analysis	1	BRD-M68646745	54671203	Doxycycline	tetracycline	https://www.drugbank.ca/drugs/DB00254|https://doi.org/10.1016/j.ijantimicag.2014.11.017|https://doi.org/10.1164/rccm.201110-1769OC|https://doi.org/10.1074/jbc.M111.302588|https://doi.org/10.1038/srep13985	broad-spectrum antibiotic, tetracycline derivative; co-crystal (E. coli TetR), biochemical/genetic (S. pseudintermedius)	Strong	CCO.C[C@@H]1[C@H]2[C@H](O)[C@H]3[C@H](N(C)C)C(=O)C(C(N)=O)C(=O)[C@@]3(O)C(=O)C2C(=O)c2c(O)cccc12	30S ribosome	1	30S ribosome	concordant	30S ribosome	concordant	yes	yes	0.392	no	yes	compound inactive	BRD-K01666773|BRD-A34145622|BRD-A25492003|BRD-A50987946|BRD-A54142827|BRD-A22740840|BRD-A49035384	30S ribosome|tRNA synthesis
PCL analysis	1	BRD-K01825150	54686904|73707446	Tigecycline	tetracycline|glycylcycline	https://go.drugbank.com/drugs/DB00560|https://doi.org/10.1128/aac.03112-15	broad-spectrum antibiotic, tetracycline derivative; cryo-EM (human and yeast 80S ribosome, A. baumannii 30S ribosome) and co-crystal (E. coli TetR, E. coli 30S ribosome) and genetic (E. coli)	Strong	CN(C)[C@H]1[C@@H]2C[C@@H]3Cc4c(cc(NC(=O)CNC(C)(C)C)c(O)c4C(=O)C3C(=O)[C@]2(O)C(=O)C(C(N)=O)C1=O)N(C)C	30S ribosome	1	Alr	discordant	Alr	discordant	yes	yes	0.188	yes	yes	compound active and well-represented in KABX	BRD-K89211941	Alr
PCL analysis	1	BRD-K01666774	54091660|54675776	Tetracycline	tetracycline	https://doi.org/10.1038/s41594-023-01047-y|https://www.drugbank.ca/drugs/DB00759|https://doi.org/10.1021/bi00474a024	broad-spectrum antibiotic; cryo-EM (E. coli 30S ribosome) and biochemical (E. coli) and genetic (E. coli) and biophysical (E. coli 30S ribosome single protein omission reconstitution experiments)	Strong	CN(C)[C@H]1[C@@H]2C[C@H]3C(C(=O)c4c(O)cccc4[C@@]3(C)O)C(=O)[C@]2(O)C(=O)C(C(N)=O)C1=O	30S ribosome	1	GyrAB	discordant	GyrAB	discordant	yes	yes	0.585	no	yes	compound inactive	BRD-K66412701|BRD-K68346641|BRD-K14704277	GyrAB|clp protease / proteasome
PCL analysis	1	BRD-A62336573	16760201|54682938	Rolitetracycline	tetracycline	https://www.drugbank.ca/drugs/DB01301|https://doi.org/10.1016/j.bmcl.2006.11.055	broad-spectrum antibiotic, tetracycline derivative; biochemical (E. coli) and inferred from tetracycline	Moderate	CN(C)[C@H]1[C@@H]2C[C@H]3C(C(=O)c4c(O)cccc4[C@@]3(C)O)C(=O)[C@]2(O)C(=O)C(C(=O)NCN2CCCC2)C1=O	30S ribosome	1	InhA	discordant	InhA	discordant	yes	yes	0.578	no	yes	compound inactive	BRD-K41731458	InhA
PCL analysis	1	BRD-K40939496	439318|71306482	Bekanamycin|Kanamycin B,(S)	aminoglycoside	https://go.drugbank.com/drugs/DB13673|https://doi.org/10.1111/j.1348-0421.1977.tb00294.x|https://doi.org/10.1074/jbc.M108810200|https://doi.org/10.1021/acs.biochem.5b00710	antibiotic; biochemical (E. coli) and biochemical (Mtb rRNA A-site RNA hairpins)	Strong	NC[C@H]1O[C@H](O[C@H]2[C@H](N)C[C@H](N)[C@@H](O[C@H]3O[C@H](CO)[C@@H](O)[C@H](N)[C@H]3O)[C@@H]2O)[C@H](N)[C@@H](O)[C@@H]1O	30S ribosome	1	InhA	discordant	InhA	discordant	yes	yes	-0.0656	yes	yes	compound active and well-represented in KABX	BRD-K60267961|BRD-K88568253|BRD-K38402943	InhA|clp protease / proteasome
PCL analysis	1	BRD-M29626677	441306|129010008	Netilmicin|Netilmicin sulfate	aminoglycoside	https://www.drugbank.ca/drugs/DB00955|https://doi.org/10.1073/pnas.1105379108|https://doi.org/10.1021/bi3004473|https://doi.org/10.1074/jbc.M108810200|https://doi.org/10.1002/cbic.201300359|https://doi.org/10.1021/acsinfecdis.5b00036|https://doi.org/10.4065/74.5.519	antibiotic, gentamicin and sisomycin derivative; biochemical (M. smeg), genetic (E. coli)	Strong	CCN[C@@H]1C[C@H](N)[C@@H](O[C@H]2OC(CN)=CC[C@H]2N)[C@H](O)[C@H]1O[C@H]1OC[C@](C)(O)[C@H](NC)[C@H]1O.CCN[C@@H]1C[C@H](N)[C@@H](O[C@H]2OC(CN)=CC[C@H]2N)[C@H](O)[C@H]1O[C@H]1OC[C@](C)(O)[C@H](NC)[C@H]1O	30S ribosome	1	PG transpeptidation and transport	discordant	PG transpeptidation and transport	discordant	yes	yes	-0.00533	yes	yes	compound active and well-represented in KABX	BRD-M30170555	PG transpeptidation and transport|MmpL3|InhA
PCL analysis	1	BRD-K00005140	3000502|3000503	Capreomycin	aminoglycoside|tuberactinomycin	https://doi.org/10.1038/s41594-023-01047-y|https://go.drugbank.com/drugs/DB00314|https://doi.org/10.1038/231301a0|https://doi.org/10.1093/jac/dks497|https://doi.org/10.1038/nsmb.1755|https://doi.org/10.1128/aac.49.2.571-577.2005	second-line antitubercular, viomycin derivative; cryo-EM (E. coli 30S ribosome and 50S ribosome interface) and co-crystal (T. thermophilus 30S ribosome and 50S ribosome interface) and genetics (Mtb tlyA) and biochemical (M. smeg)	Moderate	C[C@H]1C(=O)N[C@H](C(=O)N/C(=C/NC(=O)N)/C(=O)N[C@H](C(=O)NC[C@@H](C(=O)N1)N)[C@H]2CCN=C(N2)N)CNC(=O)C[C@H](CCCN)N.C1CN=C(N[C@H]1[C@H]2C(=O)NC[C@@H](C(=O)N[C@H](C(=O)N[C@H](C(=O)N/C(=C/NC(=O)N)/C(=O)N2)CNC(=O)C[C@H](CCCN)N)CO)N)N	30S ribosome	0.947368	uncertain		50S ribosome	discordant	no	yes	-0.0235	yes	yes	compound active and well-represented in KABX	BRD-K08111712|BRD-K11298197|BRD-A03433762	50S ribosome
PCL analysis	1	BRD-A70638330	90488914|56928061	Hygromycin B	aminoglycoside	https://doi.org/10.1038/s41594-023-01047-y|https://www.drugbank.ca/drugs/DB11520|https://doi.org/10.1099/13500872-140-1-133	broad-spectrum antibiotic and common mycobacterial resistance vector selection marker; cryo-EM (E. coli 30S ribosome) and co-crystal (E. coli 30S ribosome) and biochemical (E. coli) and genetic (E. coli)	Strong	CN[C@H]1C[C@@H](N)[C@H](O)C(O[C@@H]2O[C@H](CO)[C@H](O)[C@@H]3OC4(O[C@H]23)O[C@H]([C@@H](N)CO)[C@H](O)[C@@H](O)[C@H]4O)[C@@H]1O	30S ribosome	0.944444	uncertain		InhA	discordant	no	yes	-0.039	yes	no	compound not well-represented in KABX	BRD-K11943448|BRD-K20041728|BRD-K08753063	InhA
PCL analysis	1	BRD-K11905747	15541	Spectinomycin	aminocyclitol	https://doi.org/10.1038/s41594-023-01047-y|https://doi.org/10.1038/srep13985|https://www.drugbank.ca/drugs/DB00919|https://doi.org/10.1038/s41586-021-03713-x|https://doi.org/10.1021/cb700100n|https://doi.org/10.1038/nm.3458|https://doi.org/10.1021/acsinfecdis.1c00213	antibiotic; cryo-EM (E. coli 30S ribosome), co-crystal (E. coli 30S ribosome), genetic (E. coli)	Strong	CN[C@@H]1[C@H](O)[C@H](NC)[C@H]2O[C@]3(O)[C@@H](O[C@H](C)CC3=O)O[C@@H]2[C@H]1O	30S ribosome	0.826087	uncertain		GyrAB	discordant	no	yes	0.0326	yes	yes	compound active and well-represented in KABX	BRD-K78113049|BRD-K73923631|BRD-K45916615|BRD-A92341659|BRD-K55034111|BRD-A41450521|BRD-K49841478	GyrAB
PCL analysis	1	BRD-K88043978	37768	Amikacin	aminoglycoside	https://www.drugbank.ca/drugs/DB00479|https://doi.org/10.1128/aac.42.5.1295|https://doi.org/10.1016/j.str.2020.08.004|https://doi.org/10.1038/s41467-023-40416-5|https://doi.org/10.1073/pnas.0907925106|https://doi.org/10.1371/journal.pone.0033275|https://doi.org/10.1128/aac.49.2.571-577.2005|https://doi.org/10.1089/mdr.2011.0063|https://doi.org/10.1128/aac.49.8.3192-3197.2005	broad-spectrum antibiotic; cryo-EM (A. baumannii 30S ribosome and E. coli 70S ribosome), co-crystal (T. thermophilus 70S ribosome), genetic (E. coli), biochemical (E. coli)	Strong	NCC[C@H](O)C(=O)N[C@@H]1C[C@H](N)[C@@H](O[C@H]2O[C@H](CN)[C@@H](O)[C@H](O)[C@H]2O)[C@H](O)[C@H]1O[C@H]1O[C@H](CO)[C@@H](O)[C@H](N)[C@H]1O	30S ribosome	0.677419	uncertain		InhA	discordant	no	yes	0.516	no	yes	compound inactive	BRD-K20041728|BRD-K16675056	InhA
PCL analysis	1	BRD-A17655518	3672	Ibuprofen	2-arylpropanoic acid	https://doi.org/10.1136/bmjopen-2013-002672|https://www.drugbank.ca/drugs/DB01050|https://doi.org/10.1093/jac/dkaa307|https://doi.org/10.1093/jac/dkl486|https://doi.org/10.1093/infdis/jit152|https://doi.org/10.1038/s42003-019-0530-3	non-steroidal anti-inflammatory drug; HT-SPOTi assay in Mtb followed by bioinformatic/computational prediction to InfB (based on protein homology to COX1 and COX2 in humans), other authors have suggested pleiotropic mechanism/membrane potential disruption; COX1 and COX2 cyclooxygenase inhibitors in humans; previously reported active in H37Rv	Weak	CC(C)Cc1ccc(cc1)C(C)C(O)=O	30S ribosome|InfB	1	GyrAB	discordant	GyrAB	discordant	yes	yes	0.0207	yes	yes	compound active and well-represented in KABX	BRD-K55034111	GyrAB|InhA
PCL analysis	1	BRD-A17411484	2581	Carprofen	2-arylpropanoic acid	https://doi.org/10.1136/bmjopen-2013-002672|https://www.drugbank.ca/drugs/DB00821|https://doi.org/10.1093/jac/dkaa307	non-steroidal anti-inflammatory drug; HT-SPOTi assay in Mtb followed by bioinformatic/computational prediction to InfB (based on protein homology to COX1 and COX2 in humans), other authors have suggested pleiotropic mechanism/membrane potential disruption; COX1 and COX2 cyclooxygenase inhibitors in humans; previously reported active in H37Rv	Weak	CC(C(O)=O)c1ccc2c(c1)[nH]c1ccc(Cl)cc21	30S ribosome|InfB	1	TopA	discordant	TopA	discordant	yes	yes	0.142	yes	yes	compound active and well-represented in KABX	BRD-K37890730	TopA
PCL analysis	1	BRD-K36007650	439530	Puromycin	aminonucleoside|aminoacyl‐tRNA analog	https://www.drugbank.ca/drugs/DB08437|https://doi.org/10.1038/sj.emboj.7601433|https://doi.org/10.1016/j.bcp.2006.03.006|https://doi.org/10.1016/j.csbj.2020.04.014|https://doi.org/10.1128/mbio.03469-22	antibiotic and antineoplastic agent; co-crystal (E. coli leucyl/phenylalanyl-tRNA-protein transferase) and genetic (Mtb Pth knockdown strain) and biochemical (Mtb peptidyl tRNA drop-off); previous reported activity in H37Rv	Moderate	COc1ccc(C[C@H](N)C(=O)N[C@@H]2[C@@H](CO)O[C@H]([C@@H]2O)n2cnc3c(ncnc23)N(C)C)cc1	30S ribosome|tRNA synthesis	1	membrane potential disruption and efflux	discordant	membrane potential disruption and efflux	discordant	yes	yes	3.22e-15	yes	no	compound not well-represented in KABX	BRD-K10995081|BRD-K19352500|BRD-K63675182|BRD-K89997465	membrane potential disruption and efflux|NADH dehydrogenase|CoaA and PyrG|pyrimidine metabolism|MshC
PCL analysis	1	BRD-A03433762	5128452|5282169	Midecamycin	macrolide	https://www.drugbank.ca/drugs/DB13456|https://doi.org/10.1074/jbc.M111.302588	broad-spectrum antibiotic; genetic (M. pneumonia) and docking, activity and mechanistic evidence not extensively studied in Mtb	Moderate	CCC(=O)OC1C(C)OC(CC1(C)O)OC1C(C)OC(OC2C(CC=O)CC(C)C(O)C=CC=CCC(C)OC(=O)CC(OC(=O)CC)C2OC)C(O)C1N(C)C	50S ribosome	1	50S ribosome	concordant	50S ribosome	concordant	yes	yes	0.11	yes	yes	compound active and well-represented in KABX	BRD-K22938173|BRD-A19584055|BRD-K37753391|BRD-K32256160	50S ribosome
PCL analysis	1	BRD-A11805855	71306735|3002190	Telithromycin	macrolide|ketolide	https://www.drugbank.ca/drugs/DB00976|https://doi.org/10.1128/aac.49.4.1447-1454.2005|https://doi.org/10.1074/jbc.M505727200|https://doi.org/10.1128/aac.00474-11|https://doi.org/10.1038/s41467-021-23068-1	broad-spectrum antibiotic, erythromycin derivative; co-crystal (E. coli and T. thermophilus 70S ribosome and S. aureus and H. marismortui 50S ribosome); previously reported inactive in H37Rv	Strong	CCC1OC(=O)[C@H](C)C(=O)[C@H](C)[C@@H](O[C@@H]2OC(C)C[C@@H](C2O)N(C)C)C(C)(C[C@@H](C)C(=O)[C@H](C)[C@H]2N(CCCCn3cnc(c3)-c3cccnc3)C(=O)O[C@]12C)OC	50S ribosome	1	50S ribosome	concordant	50S ribosome	concordant	yes	yes	0.021	yes	yes	compound active and well-represented in KABX	BRD-K32256160|BRD-K37753391	50S ribosome
PCL analysis	1	BRD-A19584055	6918462	Retapamulin|Altabax	pleuromutilin	https://doi.org/10.1038/s41594-023-01047-y|https://www.drugbank.ca/drugs/DB01256|https://doi.org/10.1074/jbc.M111.302588|https://doi.org/10.7554/eLife.73980|https://doi.org/10.1080/07391102.2023.2279699	antibiotic, pleuromutilin derivative; cryo-EM (E. coli 50S ribosome), co-crystal (D. radiodurans 50S ribosome), biochemical (E. coli), genetic (S. aureus) and genetic (Mtb whiB7 KO strain)	Strong	C[C@@H]1CC[C@@]23CCC(=O)[C@H]2[C@]1(C)[C@@H](C[C@@](C)(C=C)[C@@H](O)[C@@H]3C)OC(=O)CSC1C[C@@H]2CC[C@H](C1)N2C	50S ribosome	1	50S ribosome	concordant	50S ribosome	concordant	yes	yes	-0.0655	yes	yes	compound active and well-represented in KABX	BRD-A11805855|BRD-K32256160|BRD-K36796419|BRD-K37753391	50S ribosome|DHPS
PCL analysis	1	BRD-A22164928	6419898|5289394	Spiramycin	macrolide	https://go.drugbank.com/drugs/DB06145	broad-spectrum antibiotic; co-crystal (H. marismortui 50S ribosome); previously reported inactive in H37Rv	Strong	CO[C@H]1[C@H](O)CC(=O)O[C@H](C)C\C=C\C=C\[C@H](OC2CCC(C(C)O2)N(C)C)[C@H](C)C[C@H](CC=O)[C@@H]1OC1OC(C)C(OC2CC(C)(O)C(O)C(C)O2)C(C1O)N(C)C	50S ribosome	1	50S ribosome	concordant	50S ribosome	concordant	yes	yes	0.00946	yes	yes	compound active and well-represented in KABX	BRD-A03433762	50S ribosome
PCL analysis	1	BRD-A39183045	44348866|202225	Troleandomycin	macrolide	https://www.drugbank.ca/drugs/DB13179|https://doi.org/10.1128/aac.00817-09	broad-spectrum antibiotic, erythromycin derivative; co-crystal (H. marismortui 50S ribosome), biochemical/genetic (E. coli and D. radiodurans); previously reported inactive in H37Rv	Strong	COC1CC(O[C@H]2[C@H](C)[C@@H](OC3OC(C)CC(C3OC(C)=O)N(C)C)[C@@H](C)C[C@]3(CO3)C(=O)[C@H](C)[C@@H](OC(C)=O)[C@@H](C)[C@@H](C)OC(=O)[C@@H]2C)OC(C)C1OC(C)=O	50S ribosome	1	50S ribosome	concordant	50S ribosome	concordant	yes	yes	0.154	yes	yes	compound active and well-represented in KABX	BRD-K79711234|BRD-K11298197|BRD-K08111712|BRD-K78355918|BRD-A03433762	50S ribosome|menaquinone synthesis
PCL analysis	1	BRD-A43748923	15922406|9886081	Pleuromutilin|Drosophilin B	pleuromutilin	https://doi.org/10.1039/C1SC00116G|https://doi.org/10.3390/ph3071988|https://doi.org/10.1074/jbc.M111.302588|https://doi.org/10.1016/j.bmcl.2015.02.023|https://doi.org/10.1016/j.bmc.2018.07.034|https://doi.org/10.3390/molecules28124628	natural product antibacterial; mechanistic evidence not directly, extensively reported in Mtb and other bacteria, inferred from retapamulin and other pleuromutilins; previously reported activity in Mtb	Moderate	CC1CC[C@@]23CCC(=O)[C@H]2[C@@]1(C)[C@@H](C[C@@](C)(C=C)[C@@H](O)[C@@H]3C)OC(=O)CO	50S ribosome	1	50S ribosome	concordant	50S ribosome	concordant	yes	yes	-0.0622	yes	yes	compound active and well-represented in KABX	BRD-A19584055|BRD-K32256160|BRD-K37753391|BRD-K22938173	50S ribosome|InhA
PCL analysis	1	BRD-K01825145	3256|443953	Erythromycin Ethylsuccinate	macrolide	https://go.drugbank.com/drugs/DB00199|https://doi.org/10.1038/35101544	broad-spectrum antibiotic, ethylsuccinate salt form of erythromycin; based on erythromycin: cryo-EM (M. smeg and S. aureus 50S ribosome), co-crystal (E. coli and T. thermophilus 70S ribosome and H. marismortui 50S ribosome), biochemical (E. coli)	Strong	CCOC(=O)CCC(=O)OC1C(OC2C(C)C(OC3CC(C)(OC)C(O)C(C)O3)C(C)C(=O)OC(CC)C(C)(O)C(O)C(C)C(=O)C(C)CC2(C)O)OC(C)CC1N(C)C	50S ribosome	1	50S ribosome	concordant	50S ribosome	concordant	yes	yes	0.0102	yes	yes	compound active and well-represented in KABX	BRD-K32256160|BRD-A11805855	50S ribosome|DHPS
PCL analysis	1	BRD-K08111712	5959	Chloramphenicol	amphenicol	https://www.drugbank.ca/drugs/DB00446|https://doi.org/10.1038/s41586-022-05255-2|https://doi.org/10.1038/s41594-022-00720-y|https://doi.org/10.1016/s0022-2836(03)00668-5|https://doi.org/10.1073/pnas.1008685107|https://doi.org/10.1073/pnas.1007988107|https://doi.org/10.1038/35101544|https://doi.org/10.7554/eLife.09684|https://doi.org/10.1073/pnas.0505446102|https://doi.org/10.1016/j.femsle.2004.09…	broad-spectrum antibiotic; cryo-EM (M. smeg and M. pneumoniae 50S ribosome), co-crystal (E. coli and T. thermophilus 70S ribosome), biochemical (E. coli and S. aureus); previously reported active in H37Rv	Strong	OC[C@@H](NC(=O)C(Cl)Cl)[C@H](O)c1ccc(cc1)[N+]([O-])=O	50S ribosome	1	50S ribosome	concordant	50S ribosome	concordant	yes	yes	-0.0647	yes	yes	compound active and well-represented in KABX	BRD-K11298197|BRD-K69553440|BRD-K66876909|BRD-K79711234	50S ribosome
PCL analysis	1	BRD-K11298197	114811	Florfenicol	amphenicol	https://www.drugbank.ca/drugs/DB11413|https://doi.org/10.1371/journal.pone.0213713|https://doi.org/10.1074/jbc.M111.302588|https://doi.org/10.1128/aac.00853-09	antibiotic, chloramphenicol derivative; biochemical (S. aureus), genetic (M. bovis BCG rpsI), and further mechanistic evidence inferred from chloramphenicol; previously reported active in H37Rv	Moderate	CS(=O)(=O)c1ccc(cc1)[C@@H](O)[C@@H](CF)NC(=O)C(Cl)Cl	50S ribosome	1	50S ribosome	concordant	50S ribosome	concordant	yes	yes	-0.0541	yes	yes	compound active and well-represented in KABX	BRD-K66876909|BRD-K69553440|BRD-K37130656|BRD-K59436580	50S ribosome
PCL analysis	1	BRD-K22938173	9850878	Valnemulin	pleuromutilin	https://doi.org/10.1136/vr.148.13.399|https://doi.org/10.1093/jac/dku457|https://doi.org/10.1021/acschembio.7b00468	antibacterial, pleuromutilin derivative; biochemical (E. coli) and further mechanistic evidence inferred from retapamulin; previously reported active in H37Rv	Moderate	CC(C)[C@@H](N)C(=O)NCC(C)(C)SCC(=O)O[C@@H]1C[C@@](C)(C=C)[C@@H](O)[C@H](C)[C@]23CCC(=O)[C@H]2[C@@]1(C)[C@H](C)CC3	50S ribosome	1	50S ribosome	concordant	50S ribosome	concordant	yes	yes	-0.0559	yes	yes	compound active and well-represented in KABX	BRD-K32256160|BRD-K36796419|BRD-K37753391|BRD-A19584055	50S ribosome|InhA
PCL analysis	1	BRD-K23586533	446598	Clindamycin	lincosamide	https://go.drugbank.com/drugs/DB01190|https://doi.org/10.1073/pnas.1007988107|https://doi.org/10.1038/s41594-023-01047-y|https://doi.org/10.1038/srep13985|https://doi.org/10.1128/aac.48.1.143-150.2004	narrow spectrum antibiotic, lincomycin derivative; cryo-EM (E. coli and C. acnes 50S ribosome), co-crystal (E. coli ribosome); previous reported activity in H37Rv	Strong	CCC[C@@H]1C[C@H](N(C)C1)C(=O)N[C@H]([C@H](C)Cl)[C@H]1O[C@H](SC)[C@H](O)[C@@H](O)[C@H]1O	50S ribosome	1	50S ribosome	concordant	50S ribosome	concordant	yes	yes	0.0367	yes	yes	compound active and well-represented in KABX	BRD-K27771035|BRD-K49384696	50S ribosome
PCL analysis	1	BRD-K27771035	443385	Clindamycin Phosphate	lincosamide	https://go.drugbank.com/drugs/DB01190|https://doi.org/10.1073/pnas.1007988107|https://doi.org/10.1038/s41594-023-01047-y|https://doi.org/10.1038/srep13985|https://doi.org/10.1128/aac.48.1.143-150.2004	narrow spectrum antibiotic, lincomycin derivative; cryo-EM (E. coli and C. acnes 50S ribosome), co-crystal (E. coli ribosome); previous reported activity in H37Rv	Strong	CCC[C@@H]1C[C@H](N(C)C1)C(=O)N[C@H]([C@H](C)Cl)[C@H]1O[C@H](SC)[C@H](OP(O)(O)=O)[C@@H](O)[C@H]1O	50S ribosome	1	50S ribosome	concordant	50S ribosome	concordant	yes	yes	0.173	yes	yes	compound active and well-represented in KABX	BRD-K49384696|BRD-K23586533|BRD-A19584055|BRD-K74501079	50S ribosome|InhA
PCL analysis	1	BRD-K32256160	25242512	Solithromycin	macrolide|ketolide|aminoglycoside	https://www.drugbank.ca/drugs/DB09308|https://doi.org/10.1111/j.1749-6632.2011.06323.x	antibiotic; cryo-EM (E. coli and S. aureus 50S ribosome), co-crystal (E. coli 50S ribosome), biochemical (E. coli)	Strong	CC[C@H]1OC(=O)[C@@](C)(F)C(=O)[C@H](C)[C@@H](O[C@@H]2O[C@H](C)C[C@@H]([C@H]2O)N(C)C)[C@@](C)(C[C@@H](C)C(=O)[C@H](C)[C@H]2N(CCCCn3cc(nn3)-c3cccc(N)c3)C(=O)O[C@]12C)OC	50S ribosome	1	50S ribosome	concordant	50S ribosome	concordant	yes	yes	-0.0674	yes	yes	compound active and well-represented in KABX	BRD-A43748923|BRD-K33127883|BRD-A11805855	50S ribosome
PCL analysis	1	BRD-K33127883	16072188	Azamulin	pleuromutilin	https://doi.org/10.1016/j.jbc.2022.101909|https://doi.org/10.1021/jm8000136|https://doi.org/10.1021/jm500374c|https://doi.org/10.1021/jm501552x|https://doi.org/10.1124/dmd.32.1.105	antibacterial, pleuromutilin derivative; activity and docking (S. aureus and E. coli) and further mechanistic evidence inferred from retapamulin	Moderate	CC[C@]1(C)C[C@@H](OC(=O)CSc2nnc(N)[nH]2)[C@@]2(C)[C@@H]3C(=O)CC[C@@]3(CC[C@H]2C)[C@@H](C)[C@@H]1O	50S ribosome	1	50S ribosome	concordant	50S ribosome	concordant	yes	yes	-0.0594	yes	yes	compound active and well-represented in KABX	BRD-A88442245|BRD-A43748923|BRD-A19584055|BRD-K36796419|BRD-K78355918|BRD-K22938173|BRD-K37753391	50S ribosome|Alr
PCL analysis	1	BRD-K36796419	5282521	Tilmicosin	macrolide	https://go.drugbank.com/drugs/DB11471|https://doi.org/10.1074/jbc.M111.302588	antibiotic; genetic (Mtb whiB7 KO); previously reported active in H37Rv; mechanistic evidence not extensively studied in Mtb or other bacteria but inferred from macrolide	Moderate	CC[C@H]1OC(=O)C[C@@H](O)[C@H](C)[C@@H](O[C@@H]2O[C@H](C)[C@@H](O)[C@H](N(C)C)[C@H]2O)[C@@H](CCN2C[C@@H](C)C[C@@H](C)C2)C[C@@H](C)C(=O)/C=C/C(C)=C/[C@@H]1CO[C@@H]1O[C@H](C)[C@@H](O)[C@@H](OC)[C@H]1OC	50S ribosome	1	50S ribosome	concordant	50S ribosome	concordant	yes	yes	-0.0679	yes	yes	compound active and well-represented in KABX	BRD-K37753391|BRD-K63550407	50S ribosome|RpoB
PCL analysis	1	BRD-K37130656	9875401	Rivaroxaban	oxazolidone	https://www.drugbank.ca/drugs/DB06228|https://doi.org/10.1007/7355_2017_15	anticoagulant; mechanism inferred based on analog similarity to other oxazolidones but not specifically reported in Mtb or other bacteria; no previous activity reported in H37Rv	Weak	Clc1ccc(s1)C(=O)NC[C@H]1CN(C(=O)O1)c1ccc(cc1)N1CCOCC1=O	50S ribosome	1	50S ribosome	concordant	50S ribosome	concordant	yes	yes	0.00499	yes	yes	compound active and well-represented in KABX	BRD-K11298197|BRD-K08111712|BRD-K78355918|BRD-K36796419|BRD-K59436580|BRD-K69553440|BRD-K66876909|BRD-K79711234|BRD-K86670086	50S ribosome|ThyAX
PCL analysis	1	BRD-K37753391	5280440	Tylosin	macrolide	https://www.drugbank.ca/drugs/DB11475| https://doi.org/10.2210/pdb8G2C/pdb|https://doi.org/10.1016/s1097-2765(02)00570-1|https://doi.org/10.1074/jbc.M111.302588	broad-spectrum antibiotic; co-crystal (T. thermophilus 70S ribosome and H. marismortui 50S ribosome), biochemical (E. coli), genetic (S. fradiae)	Strong	CC[C@H]1OC(=O)C[C@@H](O)[C@H](C)[C@@H](O[C@@H]2O[C@H](C)[C@@H](O[C@H]3C[C@@](C)(O)[C@@H](O)[C@H](C)O3)[C@@H]([C@H]2O)N(C)C)[C@@H](CC=O)C[C@@H](C)C(=O)\C=C\C(C)=C\[C@@H]1CO[C@@H]1O[C@H](C)[C@@H](O)[C@@H](OC)[C@H]1OC	50S ribosome	1	50S ribosome	concordant	50S ribosome	concordant	yes	yes	-0.0295	yes	yes	compound active and well-represented in KABX	BRD-K22938173|BRD-A19584055	50S ribosome
PCL analysis	1	BRD-K38684403	5480431|6915744	(Z)-roxithromycin|Roxithromycin|Rulide	macrolide	https://www.drugbank.ca/drugs/DB00778|https://doi.org/10.1128/aac.39.5.1162|https://doi.org/10.1038/35101544|https://doi.org/10.1093/jac/40.6.885|https://doi.org/10.2217/fmb-2018-0207|https://doi.org/10.1074/jbc.M111.302588	broad-spectrum antibiotic, erythromycin derivative; co-crystal (D. radiodurans 50S ribosome), biochemical (E. coli), genetic (E. coli)	Strong	CC[C@H]1OC(=O)[C@H](C)[C@@H](O[C@H]2C[C@@](C)(OC)[C@@H](O)[C@H](C)O2)[C@H](C)[C@@H](O[C@@H]2O[C@H](C)C[C@@H]([C@H]2O)N(C)C)[C@](C)(O)C[C@@H](C)\C(=N/OCOCCOC)[C@H](C)[C@@H](O)[C@]1(C)O	50S ribosome	1	50S ribosome	concordant	50S ribosome	concordant	yes	yes	0.0461	yes	yes	compound active and well-represented in KABX	BRD-K37753391|BRD-A19584055	50S ribosome|DHPS|TrpAB
PCL analysis	1	BRD-K49384696	3000540	Lincomycin	lincosamide	https://www.drugbank.ca/drugs/DB01627|https://doi.org/10.1073/pnas.0505446102|https://doi.org/10.1038/s41594-023-01047-y|https://doi.org/10.1093/nar/gkx658	narrow spectrum antibiotic; cryo-EM (E. coli and L. monocytogenes 50S ribosome), co-crystal (S. aureus ribosome), biochemical/genetic (enteric bacteria) and genetic (Mtb whiB7 KO strain); previous reported activity in H37Rv	Strong	CCC[C@@H]1C[C@H](N(C)C1)C(=O)N[C@H]([C@@H](C)O)[C@H]1O[C@H](SC)[C@H](O)[C@@H](O)[C@H]1O	50S ribosome	1	50S ribosome	concordant	50S ribosome	concordant	yes	yes	0.112	yes	yes	compound active and well-represented in KABX	BRD-K23586533|BRD-K27771035|BRD-K74501079|BRD-A19584055	50S ribosome
PCL analysis	1	BRD-K49668410	84029	Clarithromycin	macrolide	https://go.drugbank.com/drugs/DB01211|https://doi.org/10.1038/srep13985|https://doi.org/10.1128/aac.39.12.2827|https://doi.org/10.1128/aac.00264-06|https://doi.org/10.1128/aac.39.7.1542|https://doi.org/10.1128/aac.48.1.143-150.2004|https://doi.org/10.1073/pnas.0505446102|https://doi.org/10.1080/22221751.2021.2022439	broad-spectrum antibiotic, erythromycin derivative; cryo-EM (Mtb 50S ribosome) and co-crystal (D. radiodurans 50S ribosome), biochemical (S. pneumoniae); previous reported activity in H37Rv	Strong	CC[C@H]1OC(=O)[C@H](C)[C@@H](O[C@H]2C[C@@](C)(OC)[C@@H](O)[C@H](C)O2)[C@H](C)[C@@H](O[C@@H]2O[C@H](C)C[C@@H]([C@H]2O)N(C)C)[C@@](C)(C[C@@H](C)C(=O)[C@H](C)[C@@H](O)[C@]1(C)O)OC	50S ribosome	1	50S ribosome	concordant	50S ribosome	concordant	yes	yes	-0.057	yes	yes	compound active and well-represented in KABX	BRD-K38684403	50S ribosome|TopA
PCL analysis	1	BRD-K52756523	6473883	Dirithromycin	macrolide	https://www.drugbank.ca/drugs/DB00954|https://doi.org/10.1074/jbc.M111.302588|https://doi.org/10.1261/rna.073817.119|https://doi.org/10.1128/AAC.02266-18	broad-spectrum antibiotic, erythromycin derivative; cryo-EM (E. coli 50S ribosome), co-crystal (T. thermophilus 70S ribosome), biochemical/genetic (enteric bacteria); previously reported active in H37Rv	Strong	CC[C@H]1OC(=O)[C@H](C)[C@@H](O[C@H]2C[C@@](C)(OC)[C@@H](O)[C@H](C)O2)[C@H](C)[C@@H](O[C@@H]2O[C@H](C)C[C@@H]([C@H]2O)N(C)C)[C@](C)(O)C[C@@H](C)[C@@H]2N[C@@H](COCCOC)O[C@H]([C@H]2C)[C@]1(C)O	50S ribosome	1	50S ribosome	concordant	50S ribosome	concordant	yes	yes	0.00858	yes	yes	compound active and well-represented in KABX	BRD-A22164928|BRD-A03433762	50S ribosome
PCL analysis	1	BRD-K59436580	11234049	Tedizolid|DA-7157	oxazolidone	https://www.drugbank.ca/drugs/DB14569|https://doi.org/10.1021/acsptsci.0c00041|https://doi.org/10.1128/aac.00571-06|https://doi.org/10.1093/cid/ciy626|https://doi.org/10.1128/aac.01691-15|https://doi.org/10.3389/fphar.2020.616294|https://doi.org/10.1111/j.1749-6632.2011.06323.x|https://doi.org/10.1021/acsinfecdis.6b00051	broad-spectrum antibiotic; cryo-EM (S. aureus 50S ribosome) and biochemical/genetic (enteric bacteria); previous reported activity in H37Rv	Strong	Cn1nnc(n1)-c1ccc(cn1)-c1ccc(cc1F)N1C[C@H](CO)OC1=O	50S ribosome	1	50S ribosome	concordant	50S ribosome	concordant	yes	yes	-0.049	yes	yes	compound active and well-represented in KABX	BRD-K11298197|BRD-K66876909|BRD-K69553440|BRD-K79711234|BRD-K08111712|BRD-K37130656|BRD-K86670086|BRD-K78355918|BRD-A88442245	50S ribosome
PCL analysis	1	BRD-K63550407	12560	Erythromycin	macrolide	https://go.drugbank.com/drugs/DB00199|https://doi.org/10.1038/35101544|https://doi.org/10.1128/aac.48.1.143-150.2004|https://doi.org/10.1073/pnas.0505446102|https://doi.org/10.1074/jbc.M505727200|https://doi.org/10.1128/aac.49.4.1447-1454.2005|https://doi.org/10.1016/j.str.2017.03.007|https://doi.org/10.1128/mbio.00659-23|https://doi.org/10.1007/s13238-017-0502-7|https://doi.org/10.1038/s41598-01…	broad-spectrum antibiotic; cryo-EM (M. smeg and S. aureus 50S ribosome), co-crystal (E. coli and T. thermophilus 70S ribosome and H. marismortui 50S ribosome), biochemical (E. coli); previously reported active in H37Rv	Strong	CC[C@H]1OC(=O)[C@H](C)[C@@H](O[C@H]2C[C@@](C)(OC)[C@@H](O)[C@H](C)O2)[C@H](C)[C@@H](O[C@@H]2O[C@H](C)C[C@@H]([C@H]2O)N(C)C)[C@](C)(O)C[C@@H](C)C(=O)[C@H](C)[C@@H](O)[C@]1(C)O	50S ribosome	1	50S ribosome	concordant	50S ribosome	concordant	yes	yes	0.0307	yes	yes	compound active and well-represented in KABX	BRD-K37753391|BRD-K78355918	50S ribosome|FusA1
PCL analysis	1	BRD-K66876909	441401	Linezolid	oxazolidone	https://www.drugbank.ca/drugs/DB00601|https://doi.org/10.1021/jm9509556|https://doi.org/10.1056/NEJMoa1201964|https://doi.org/10.1056/NEJMoa1901814|https://doi.org/10.1073/pnas.1517952112|https://doi.org/10.1038/s41594-022-00723-9	broad-spectrum antibiotic; cryo-EM (S. aureus and E. coli 50S ribosome and human 39S mitoribosome), biochemical (E. coli), genetic (enteric bacteria and S. aureus); previous reported activity in H37Rv	Strong	CC(=O)NC[C@H]1CN(C(=O)O1)c1ccc(N2CCOCC2)c(F)c1	50S ribosome	1	50S ribosome	concordant	50S ribosome	concordant	yes	yes	-0.0643	yes	yes	compound active and well-represented in KABX	BRD-K11298197|BRD-K08111712|BRD-K69553440|BRD-K59436580	50S ribosome
PCL analysis	1	BRD-K69553440	73180	(R)-Linezolid	oxazolidone	https://www.drugbank.ca/drugs/DB00601|https://doi.org/10.1021/jm9509556|https://doi.org/10.1056/NEJMoa1201964|https://doi.org/10.1056/NEJMoa1901814|https://doi.org/10.1073/pnas.1517952112|https://doi.org/10.1038/s41594-022-00723-9	isomer of linezolid; based on linezolid: cryo-EM (S. aureus and E. coli 50S ribosome and human 39S mitoribosome), biochemical (E. coli), genetic (enteric bacteria and S. aureus); previous reported activity in H37Rv	Strong	CC(=O)NC[C@@H]1CN(C(=O)O1)c1ccc(N2CCOCC2)c(F)c1	50S ribosome	1	50S ribosome	concordant	50S ribosome	concordant	yes	yes	-0.0738	yes	yes	compound active and well-represented in KABX	BRD-K86670086|BRD-K66876909|BRD-K36796419|BRD-K59436580|BRD-K37130656|BRD-K78355918|BRD-K08111712|BRD-K11298197|BRD-K79711234|BRD-A88442245	50S ribosome
PCL analysis	1	BRD-K74501079	447043	Azithromycin	macrolide	https://www.drugbank.ca/drugs/DB00207|https://doi.org/10.1128/aac.48.1.143-150.2004|https://doi.org/10.1128/aac.05546-11|https://doi.org/10.1172/JCI46095|https://doi.org/10.1093/jac/38.3.539|https://doi.org/10.1016/j.str.2017.03.007| https://doi.org/10.2210/pdb8E42/pdb	broad-spectrum antibiotic, erythromycin derivative; cryo-EM (E. coli 50S ribosome), co-crystal (T. thermophilus 70S ribosome and H. marismortui 50S ribosome), biochemical (S. pneumoniae)	Strong	CC[C@H]1OC(=O)[C@H](C)[C@@H](O[C@H]2C[C@@](C)(OC)[C@@H](O)[C@H](C)O2)[C@H](C)[C@@H](O[C@@H]2O[C@H](C)C[C@@H]([C@H]2O)N(C)C)[C@](C)(O)C[C@@H](C)CN(C)[C@H](C)[C@@H](O)[C@]1(C)O	50S ribosome	1	50S ribosome	concordant	50S ribosome	concordant	yes	yes	-0.055	yes	yes	compound active and well-represented in KABX	BRD-K37753391|BRD-A19584055	50S ribosome
PCL analysis	1	BRD-K79711234	27200	Thiamphenicol	amphenicol	https://go.drugbank.com/drugs/DB08621|https://doi.org/10.1371/journal.pone.0213713|https://doi.org/10.1128/aac.00853-09|https://doi.org/10.1093/jac/26.3.307	broad-spectrum antibiotic, chloramphenicol derivative; biochemical (cell-free translation systems) and further mechanistic evidence inferred from chloramphenicol; previous activity reported in H37Rv	Moderate	CS(=O)(=O)c1ccc(cc1)[C@@H](O)[C@@H](CO)NC(=O)C(Cl)Cl	50S ribosome	1	50S ribosome	concordant	50S ribosome	concordant	yes	yes	-0.0149	yes	yes	compound active and well-represented in KABX	BRD-K08111712	50S ribosome|clp protease / proteasome
PCL analysis	1	BRD-K86670086	465951	Sutezolid|PNU-100480	oxazolidone	https://www.drugbank.ca/drugs/DB11905|https://doi.org/10.1021/jm950956y|https://doi.org/10.1128/aac.01179-10|https://doi.org/10.1128/aac.43.5.1189|https://doi.org/10.1128/aac.02410-14	antitubercular drug; based on more extensive structural biology and genetic studies of close analog linezolid	Moderate	CC(=O)NC[C@H]1CN(C(=O)O1)c1ccc(N2CCSCC2)c(F)c1	50S ribosome	1	50S ribosome	concordant	50S ribosome	concordant	yes	yes	-0.0483	yes	yes	compound active and well-represented in KABX	BRD-K11298197|BRD-K59436580|BRD-K69553440|BRD-K66876909|BRD-K08111712	50S ribosome|RpoB
PCL analysis	1	BRD-A96252257	19822|72493	Oleandomycin	macrolide	https://www.drugbank.ca/drugs/DB11442|https://doi.org/10.1074/jbc.M111.302588	broad-spectrum antibiotic, erythromycin derivative; mechanistic evidence not extensively reported in Mtb or other bacteria; previously reported inactive in H37Rv	Moderate	COC1CC(O[C@H]2[C@H](C)[C@@H](OC3OC(C)CC(C3O)N(C)C)[C@@H](C)C[C@]3(CO3)C(=O)[C@H](C)[C@@H](O)[C@@H](C)[C@@H](C)OC(=O)[C@@H]2C)OC(C)C1O	50S ribosome	1	GyrAB	discordant	GyrAB	discordant	yes	yes	8.64e-13	yes	yes	compound active and well-represented in KABX	BRD-K78113049|BRD-K71926323|BRD-K37798499|BRD-K81100236	GyrAB|50S ribosome
PCL analysis	1	BRD-A84854230	5388936	Virginiamycin S1	streptogramins	https://www.drugbank.ca/drugs/DB04805|https://doi.org/10.1016/j.cell.2005.02.005|https://doi.org/10.1038/s41586-020-2761-3	antibiotic; cryo-EM (E. coli 50S ribosome), co-crystal (H. marismortui 50S ribosome), genetic (E.coli and H. marismortui); no previous activity reported/measured in H37Rv	Strong	CC[C@H]1NC(=O)[C@@H](NC(=O)c2ncccc2O)[C@@H](C)OC(=O)C(NC(=O)[C@@H]2CC(=O)CCN2C(=O)[C@H](Cc2ccccc2)N(C)C(=O)[C@@H]2CCCN2C1=O)c1ccccc1	50S ribosome	1	NADH dehydrogenase	discordant	NADH dehydrogenase	discordant	yes	yes	-0.0208	yes	yes	compound active and well-represented in KABX	BRD-K01825828|BRD-K35559145|BRD-K06980535	NADH dehydrogenase
PCL analysis	1	BRD-K21656677	4128171	KKL-35|4-chloro-N-(5-(4-fluorophenyl)-1,3,4-oxadiazol-2-yl)benzamide	1,3,4-oxadiazole benzamide	https://doi.org/10.1021/acsinfecdis.7b00028|https://doi.org/10.1128/aac.01459-17|https://doi.org/10.1002/cmdc.201200428|https://doi.org/10.1073/pnas.1302816110|https://doi.org/10.1128/aac.03089-15	biochemical (analog KKL-2098 - M. smeg intracellular photoaffinity labeling and click bioconjugation for helix 89 of the 23S rRNA) and molecular docking (T. thermophilus 50S ribosome) but negative, follow-up results for trans-translation activity in L. pneumophila and authors suggest mode of action remains to be identified; previous reported activity in H37Rv	Weak	Fc1ccc(cc1)-c1nnc(NC(=O)c2ccc(Cl)cc2)o1	50S ribosome	1	pyrimidine metabolism	discordant	pyrimidine metabolism	discordant	yes	yes	-0.0576	yes	yes	compound active and well-represented in KABX	BRD-A18840826|BRD-K66227851|BRD-K69540638|BRD-K85204746	pyrimidine metabolism|CoaA and PyrG|PptT
PCL analysis	1	BRD-K74722711	4464310	KKL-40|N-(5-(4-fluorophenyl)-1,3,4-oxadiazol-2-yl)-3-(trifluoromethyl)benzamide	1,3,4-oxadiazole benzamide	https://doi.org/10.1021/acsinfecdis.7b00028|https://doi.org/10.1128/aac.01459-17|https://doi.org/10.1128/aac.03089-15|https://doi.org/10.1128/aac.02362-18	biochemical (analog KKL-2098 - M. smeg intracellular photoaffinity labeling and click bioconjugation for helix 89 of the 23S rRNA) and molecular docking (analog KKL-35 - T. thermophilus 50S ribosome) but analog KKL-35 had negative, follow-up results for trans-translation activity in L. pneumophila and authors suggest mode of action remains to be identified; previous reported activity in H37Rv	Weak	Fc1ccc(cc1)-c1nnc(NC(=O)c2cccc(C(F)(F)F)c2)o1	50S ribosome	1	pyrimidine metabolism	discordant	pyrimidine metabolism	discordant	yes	yes	-0.0849	yes	yes	compound active and well-represented in KABX	BRD-K51626221|BRD-K85204746|BRD-K69540638	pyrimidine metabolism|CoaA and PyrG
PCL analysis	1	BRD-K78355918	3000226	Fusidic Acid	steroid antibiotic	https://www.drugbank.ca/drugs/DB02703|https://doi.org/10.1016/j.tube.2020.101920|https://doi.org/10.1021/acsinfecdis.9b00208|https://doi.org/10.1021/acsinfecdis.9b00405|https://doi.org/10.1021/acsinfecdis.1c00195|https://doi.org/10.1016/j.cell.2014.11.049|https://doi.org/10.1038/s41586-021-03713-x|https://doi.org/10.1126/science.1179709	antibiotic; cryo-EM (E. coli 70S ribosome with S. aureus EF-G and S. aureus 70S ribosome with EF-G), co-crystal (T. thermophilus 70S ribosome with EF-G), genetic (Mtb and S. aureus); previously reported active in H37Rv	Strong	C[C@@H]1[C@H](O)CC[C@@]2(C)[C@H]1CC[C@@]1(C)[C@H]2[C@H](O)C[C@@H]2[C@]1(C)C[C@H](OC(C)=O)\C2=C(\CCC=C(C)C)C(O)=O	50S ribosome|FusA1	1	50S ribosome	concordant	50S ribosome	concordant	yes	yes	-0.0443	yes	yes	compound active and well-represented in KABX	BRD-K32256160|BRD-A11805855	50S ribosome|FusA1|NADH dehydrogenase
PCL analysis	1	BRD-A88442245	3000226|5353638	Fusidic Acid|(2E)-2-[(17E)-16-(acetyloxy)-3,11-dihydroxy-4,8,10,14-tetramethylgonan-17-ylidene]-6-methylhept-5-enoic acid	steroid antibiotic	https://www.drugbank.ca/drugs/DB02703|https://doi.org/10.1016/j.tube.2020.101920|https://doi.org/10.1021/acsinfecdis.9b00208|https://doi.org/10.1021/acsinfecdis.9b00405|https://doi.org/10.1021/acsinfecdis.1c00195|https://doi.org/10.1016/j.cell.2014.11.049|https://doi.org/10.1038/s41586-021-03713-x|https://doi.org/10.1126/science.1179709	antibiotic; cryo-EM (E. coli 70S ribosome with S. aureus EF-G and S. aureus 70S ribosome with EF-G), co-crystal (T. thermophilus 70S ribosome with EF-G), genetic (Mtb and S. aureus); previously reported active in H37Rv	Strong	CC(=O)OC1CC2(C)C(CC(O)C3C4(C)CCC(O)C(C)C4CCC32C)/C1=C(/CCC=C(C)C)C(=O)O	50S ribosome|FusA1	1	FusA1	concordant	FusA1	concordant	yes	yes	-0.0428	yes	yes	compound active and well-represented in KABX	BRD-K78355918	FusA1|50S ribosome
PCL analysis	1	BRD-A59733260	50895	Haloxyfop	diaryl ether	https://doi.org/10.1128/aac.02574-13|https://doi.org/10.1128/jb.01019-06|https://go.drugbank.com/drugs/DB07870|https://doi.org/10.1073/pnas.0400891101	herbicide; biochemical, co-crystal/cryo-EM (Haloxyfop-R-methyl analog), no reported activity in H37Rv	Weak	CC(Oc1ccc(Oc2ncc(cc2Cl)C(F)(F)F)cc1)C(O)=O	AccD6	1	RpoB	discordant	RpoB	discordant	yes	yes	0.412	no	no	compound inactive	BRD-K01507359|BRD-A46188889	RpoB
PCL analysis	1	BRD-A34856796	38687	Diclofop	diaryl ether	https://doi.org/10.1128/aac.02574-13|https://doi.org/10.1128/jb.01019-06|https://doi.org/10.1074/jbc.M511761200|https://doi.org/10.1073/pnas.0400891101	herbicide; biochemical (weak inhibition in MTb AccD6 enzymatic assay), co-crystal/cryo-EM (yeast ACC), no reported activity in H37Rv	Weak	CC(Oc1ccc(Oc2ccc(Cl)cc2Cl)cc1)C(O)=O	AccD6	1	ThyAX	discordant	ThyAX	discordant	yes	yes	0.317	no	yes	compound inactive	BRD-K58262659|BRD-K61192372|BRD-A74914197	ThyAX|pyrimidine metabolism|NrdF2|30S ribosome|clp protease / proteasome
PCL analysis	1	BRD-A42812271	135494822|135571111	Alloxydim	cyclohexandione	https://doi.org/10.1128/aac.02574-13|https://doi.org/10.1128/jb.01019-06|https://doi.org/10.1021/acscombsci.5b00019	herbicide; biochemical (weak inhibition in MTb AccD6 enzymatic assay), no reported activity in H37Rv	Weak	CCCC(NOCC=C)=C1C(=O)CC(C)(C)C(C(=O)OC)C1=O	AccD6	0.950248	uncertain		GlmU	discordant	no	yes	0.109	yes	yes	compound active and well-represented in KABX	BRD-K71364508|BRD-K45142033	GlmU
PCL analysis	1	BRD-K60362380	2810030	ac1mdeka	thiadiazolidinone	https://doi.org/10.1016/j.bcp.2013.05.004	biochemical (Mtb Alr) but supplementation of D-alanine did not rescue; H37Rv activity but authors suggest "likely not due to direct inhibition of cellular alanine racemase alone, and that these inhibitors likely function by other mechanisms."; BioAssay active for Mtb MbtI	Weak	Cc1noc(C)c1-n1sc(=O)n(CC2CC2)c1=O	Alr	1	30S ribosome	discordant	30S ribosome	discordant	yes	yes	0.645	no	no	compound inactive	BRD-K74759733	30S ribosome|InhA
PCL analysis	1	BRD-K89211941	2732726	4-Methyl-2-phenyl-1,2,4-thiadiazolidine-3,5-dione	thiadiazolidinone	https://doi.org/10.1016/j.bcp.2011.11.021|https://doi.org/10.1016/j.bcp.2013.05.004	biochemical (Mtb Alr) but supplementation of D-alanine did not rescue; H37Rv activity but authors suggest "likely not due to direct inhibition of cellular alanine racemase alone, and that these inhibitors likely function by other mechanisms."; BioAssay active for Mtb MbtI and V. cholerae chromosome II	Weak	Cn1c(=O)sn(-c2ccccc2)c1=O	Alr	1	AccD6	discordant	AccD6	discordant	yes	yes	0.318	no	no	compound inactive	BRD-A34856796|BRD-A42812271	AccD6
PCL analysis	1	BRD-K03950661	2810218	ac1mdezl	thiadiazolidinone	https://doi.org/10.1016/j.bcp.2013.05.004	biochemical (Mtb Alr) but supplementation of D-alanine did not rescue; H37Rv activity but authors suggest "likely not due to direct inhibition of cellular alanine racemase alone, and that these inhibitors likely function by other mechanisms."	Weak	CCOC(=O)c1cccc(c1)-n1sc(=O)n(C2Cc3ccccc3C2)c1=O	Alr	1	Alr	concordant	Alr	concordant	yes	yes	-1.06e-05	yes	yes	compound active and well-represented in KABX	BRD-K16424896	Alr|MmpL3|NrdF2|purine metabolism
PCL analysis	1	BRD-K16424896	2810216	ac1mdezf	thiadiazolidinone	https://doi.org/10.1016/j.bcp.2013.05.004	biochemical (Mtb Alr) but supplementation of D-alanine did not rescue; H37Rv activity but authors suggest "likely not due to direct inhibition of cellular alanine racemase alone, and that these inhibitors likely function by other mechanisms."; BioAssay active for Mtb MbtI and V. cholerae chromosome II	Weak	Fc1ccc(cc1Cl)-n1sc(=O)n(C2Cc3ccccc3C2)c1=O	Alr	1	Alr	concordant	Alr	concordant	yes	yes	1.66e-09	yes	yes	compound active and well-represented in KABX	BRD-K03950661	Alr|TopA
PCL analysis	1	BRD-K80953170	2987701	5-chloro-n-(3-chloro-4-methoxyphenyl)-2-(methylsulfonyl)pyrimidine-4-carboxamide|L2-06		https://doi.org/10.1371/journal.pone.0020374	biochemical and mass spectrometry suggests irreversible binding (Mtb Alr) but supplementation of D-alanine did not rescue; H37Rv activity but authors suggest "the observed MICs may not be due solely to inhibition of alanine racemase, and that additional cellular targets for these inhibitors likely exist" and cytotoxic; ; BioAssay active for Mtb MbtI	Weak	COc1ccc(NC(=O)c2nc(ncc2Cl)S(C)(=O)=O)cc1Cl	Alr	1	Alr	concordant	Alr	concordant	yes	yes	-0.0425	yes	yes	compound active and well-represented in KABX	BRD-K11310996	Alr|DHFR|MbtI
PCL analysis	1	BRD-K01802697	2826318	cds1_001049	thiadiazolidinone	https://doi.org/10.1016/j.bcp.2013.05.004|https://doi.org/10.1021/acs.jmedchem.0c00803	biochemical (Mtb Alr) but supplementation of D-alanine did not rescue; H37Rv activity but authors suggest "likely not due to direct inhibition of cellular alanine racemase alone, and that these inhibitors likely function by other mechanisms."; more recently reported SrtA inhibitor in S. aureus	Weak	Cn1c(=O)sn(-c2cccc3ccccc23)c1=O	Alr	1	clp protease / proteasome	discordant	clp protease / proteasome	discordant	yes	yes	0.158	yes	no	compound not well-represented in KABX	BRD-A13121918|BRD-A77529650|BRD-K59325863	clp protease / proteasome
PCL analysis	1	BRD-K11310996	16447151	n-benzyl-5-chloro-2-methylsulfonylpyrimidine-4-carboxamide|L2-05		https://doi.org/10.1371/journal.pone.0020374	biochemical and mass spectrometry suggests irreversible binding (Mtb Alr) but supplementation of D-alanine did not rescue; H37Rv activity but authors suggest "the observed MICs may not be due solely to inhibition of alanine racemase, and that additional cellular targets for these inhibitors likely exist" and cytotoxic	Weak	CS(=O)(=O)c1ncc(Cl)c(n1)C(=O)NCc1ccccc1	Alr	1	CoaA and PyrG	discordant	CoaA and PyrG	discordant	yes	yes	-0.00613	yes	yes	compound active and well-represented in KABX	BRD-K41140669|BRD-K51626221	CoaA and PyrG|pyrimidine metabolism
PCL analysis	1	BRD-K09343855	2810371	4-(Cyclopropylmethyl)-2-[2-(trifluoromethyl)phenyl]-1,2,4-thiadiazolidine-3,5-dione	thiadiazolidinone	https://doi.org/10.1016/j.bcp.2011.11.021|https://doi.org/10.1016/j.bcp.2013.05.004	biochemical (Mtb Alr) but supplementation of D-alanine did not rescue; H37Rv activity but authors suggest "likely not due to direct inhibition of cellular alanine racemase alone, and that these inhibitors likely function by other mechanisms."; BioAssay active for Mtb MbtI	Weak	FC(F)(F)c1ccccc1-n1sc(=O)n(CC2CC2)c1=O	Alr	1	GlmU	discordant	GlmU	discordant	yes	yes	0.517	no	yes	compound inactive	BRD-K45142033|BRD-K71364508	GlmU
PCL analysis	1	BRD-K08893438	2733079	ccg 50014	thiadiazolidinone	https://doi.org/10.1016/j.bcp.2013.05.004	biochemical (Mtb Alr) but supplementation of D-alanine did not rescue; H37Rv activity but authors suggest "likely not due to direct inhibition of cellular alanine racemase alone, and that these inhibitors likely function by other mechanisms."	Weak	Cc1ccc(cc1)-n1sc(=O)n(Cc2ccc(F)cc2)c1=O	Alr	1	GyrAB	discordant	GyrAB	discordant	yes	yes	0.289	yes	yes	compound active and well-represented in KABX	BRD-K32368635	GyrAB
PCL analysis	1	BRD-K19854078	2810217	cyto4d5	thiadiazolidinone	https://doi.org/10.1016/j.bcp.2013.05.004	biochemical (Mtb Alr) but supplementation of D-alanine did not rescue; H37Rv activity but authors suggest "likely not due to direct inhibition of cellular alanine racemase alone, and that these inhibitors likely function by other mechanisms."	Weak	[O-][N+](=O)c1ccc(c(Cl)c1)-n1sc(=O)n(C2Cc3ccccc3C2)c1=O	Alr	1	InhA	discordant	InhA	discordant	yes	yes	0.421	no	yes	compound inactive	BRD-K51997757|BRD-K12102668|BRD-K80390541	InhA
PCL analysis	1	BRD-K83910486	2810372	cyto4h5	thiadiazolidinone	https://doi.org/10.1016/j.bcp.2013.05.004	biochemical (Mtb Alr) but supplementation of D-alanine did not rescue; H37Rv activity but authors suggest "likely not due to direct inhibition of cellular alanine racemase alone, and that these inhibitors likely function by other mechanisms."	Weak	[O-][N+](=O)c1ccc(c(Cl)c1)-n1sc(=O)n(CC2CC2)c1=O	Alr	1	pyrimidine metabolism	discordant	pyrimidine metabolism	discordant	yes	yes	0.135	yes	yes	compound active and well-represented in KABX	BRD-K03406345	pyrimidine metabolism
PCL analysis	1	BRD-K87685179	687336	ethyl 3-(pyridin-2-ylthio)propanoate|L2-04		https://doi.org/10.1371/journal.pone.0020374	biochemical and mass spectrometry suggests reversible binding (Mtb Alr) but supplementation of D-alanine did not rescue; H37Rv activity but authors suggest "the observed MICs may not be due solely to inhibition of alanine racemase, and that additional cellular targets for these inhibitors likely exist" and cytotoxic; ; BioAssay active for LtaS in S. aureus	Weak	CCOC(=O)CCSc1ccccn1	Alr	1	TopA	discordant	TopA	discordant	yes	yes	0.465	no	yes	compound inactive	BRD-K37890730|BRD-K77614261|BRD-A50652048	TopA|InhA
PCL analysis	1	BRD-K27030784	2732897	ac1mbxnm	thiadiazolidinone	https://doi.org/10.1016/j.bcp.2013.05.004	biochemical (Mtb Alr) but supplementation of D-alanine did not rescue; H37Rv activity but authors suggest "likely not due to direct inhibition of cellular alanine racemase alone, and that these inhibitors likely function by other mechanisms."	Weak	CC(C)c1ccc(cc1)-n1c(=O)sn(-c2ccc(SC(F)(F)F)cc2)c1=O	Alr	0.973247	uncertain		membrane potential disruption and efflux	discordant	no	yes	0.038	yes	yes	compound active and well-represented in KABX	BRD-K01825828|BRD-A84481105	membrane potential disruption and efflux
PCL analysis	1	BRD-K39339421	2810370	cyto4g5	thiadiazolidinone	https://doi.org/10.1016/j.bcp.2013.05.004	biochemical (Mtb Alr) but supplementation of D-alanine did not rescue; H37Rv activity but authors suggest "likely not due to direct inhibition of cellular alanine racemase alone, and that these inhibitors likely function by other mechanisms."; BioAssay active for Mtb MbtI	Weak	Cc1cccc(Cl)c1-n1sc(=O)n(CC2CC2)c1=O	Alr	0.919172	uncertain		Alr	concordant	no	yes	0.279	yes	yes	compound active and well-represented in KABX	BRD-K83910486|BRD-K51096299	Alr
PCL analysis	1	BRD-K68017837	300164	2-phenyl-1-piperidin-1-ylethanethione|L2-12		https://doi.org/10.1371/journal.pone.0020374	biochemical and mass spectrometry suggests irreversible binding (Mtb Alr) but supplementation of D-alanine did not rescue; H37Rv activity but authors suggest "the observed MICs may not be due solely to inhibition of alanine racemase, and that additional cellular targets for these inhibitors likely exist"	Weak	S=C(Cc1ccccc1)N1CCCCC1	Alr	0.858137	uncertain		50S ribosome	discordant	no	yes	0.552	no	yes	compound inactive	BRD-K37753391|BRD-K78355918	50S ribosome
PCL analysis	1	BRD-K51096299	4165609	ac1n53sx	thiadiazolidinone	https://doi.org/10.1016/j.bcp.2013.05.004	biochemical (Mtb Alr) but supplementation of D-alanine did not rescue; H37Rv activity but authors suggest "likely not due to direct inhibition of cellular alanine racemase alone, and that these inhibitors likely function by other mechanisms."; BioAssay active for Plasmodium falciparum apicoplast DNA polymerase (Pf-apPOL)	Weak	Cc1noc(C)c1-n1sc(=O)n(-c2ccc(F)cc2)c1=O	Alr	0.765034	uncertain		clp protease / proteasome	discordant	no	yes	0.239	yes	yes	compound active and well-represented in KABX	BRD-K50582804|BRD-A28477941|BRD-K10610814	clp protease / proteasome
PCL analysis	1	BRD-K87226815	6234	D-cycloserine|Cycloserine	anti-metabolite	https://www.drugbank.ca/drugs/DB00260|https://doi.org/10.1021/bi047842l|https://doi.org/10.1128/aac.00558-10|https://doi.org/10.1021/ml400349n|https://doi.org/10.1093/jac/47.2.203|https://doi.org/10.1038/ng.3548|https://doi.org/10.1021/bi400839f|https://doi.org/10.1111/febs.12108|https://doi.org/10.1021/acschembio.7b00142|https://doi.org/10.1016/j.bcp.2013.05.004	second-line antibiotic; enzymatic assay and stable isotope-mass spectrometry (MS)-based metabolomic profiling; but suspected to likely inhibit other PLP-dependent enzymes and co-crystal/cryo-EM with Mtb IlvE (other PLP-dependent enzyme) although L-cycloserine is better inhibitor	Moderate	N[C@@H]1CONC1=O	Alr|DdlA	1	DHPS	discordant	DHPS	discordant	yes	yes	0.431	no	no	compound inactive	BRD-K25799961	DHPS
PCL analysis	1	BRD-K94250879	5280980	Clavulanic Acid	beta-lactamase inhibitor	https://go.drugbank.com/drugs/DB00766|https://doi.org/10.1021/bi701506h|10.1126/science.1167498	biochemical and mass spectrometry (stably inhibits Mtb BlaC) but no growth inhibition on its own	Moderate	OC\C=C1/O[C@@H]2CC(=O)N2[C@H]1C(O)=O	beta-lactamase	1	DHFR	discordant	DHFR	discordant	yes	yes	0.527	no	no	compound inactive	BRD-A86736466	DHFR
PCL analysis	1	BRD-K14312455	123630	Tazobactam	beta-lactamase inhibitor	https://go.drugbank.com/drugs/DB01606|https://doi.org/10.1021/bi701506h	biochemical and mass spectrometry (unstable inactivation of Mtb BlaC) but no growth inhibition on its own	Moderate	C[C@]1(Cn2ccnn2)[C@@H](N2[C@@H](CC2=O)S1(=O)=O)C(O)=O	beta-lactamase	1	Mdh	discordant	Mdh	discordant	yes	yes	0.149	yes	yes	compound active and well-represented in KABX	BRD-K54145401	Mdh|50S ribosome
PCL analysis	1	BRD-K44133266	130313	Sulbactam	beta-lactamase inhibitor	https://go.drugbank.com/drugs/DB09324|https://doi.org/10.1021/bi701506h|https://doi.org/10.1038/s41467-023-41246-1|https://doi.org/10.2210/pdb8EBR/pdb	biochemical and mass spectrometry (unstable inactivation of Mtb BlaC), co-crystal/cryo-EM but no growth inhibition on its own	Moderate	CC1(C)[C@@H](N2[C@@H](CC2=O)S1(=O)=O)C(O)=O	beta-lactamase	0.681818	uncertain		GyrAB	discordant	no	yes	0.298	yes	yes	compound active and well-represented in KABX	BRD-K28767608|BRD-K37798499	GyrAB
PCL analysis	1	BRD-K88510285	387447	Bortezomib	boronic acid	https://doi.org/10.1128/mbio.00253-15|https://doi.org/10.1038/nature08357|https://www.drugbank.ca/drugs/DB00188|https://doi.org/10.1128/aac.02307-16|https://doi.org/10.1038/s41467-025-58410-4	antineoplastic, human proteasome drug; co-crystal/cryo-EM (Mtb ClpP1P2 and human 20S proteasome); whole-cell biochemical (M. smeg pTet-GFP-SsrA and M. smeg p38-mRFP-SsrA reporter strains for ClpP1P2 activity), genetic (M. smeg ClpP1P2 under and overexpression strains), and molecular modeling (Mtb ClpP1P2)	Strong	CC(C)C[C@H](NC(=O)[C@H](Cc1ccccc1)NC(=O)c1cnccn1)B(O)O	clp protease / proteasome	1	clp protease / proteasome	concordant	clp protease / proteasome	concordant	yes	yes	-0.00363	yes	yes	compound active and well-represented in KABX	BRD-K78659596|BRD-K59325863	clp protease / proteasome|PG transpeptidation and transport|PrrB|lipid esterases
PCL analysis	1	BRD-K59325863	24800541	Delanzomib	boronic acid	https://doi.org/10.1128/mbio.00253-15|https://www.drugbank.ca/drugs/DB11956	antineoplastic, human proteasome drug; whole-cell biochemical (M. smeg pTet-GFP-SsrA and M. smeg p38-mRFP-SsrA reporter strains for ClpP1P2 activity), genetic (analog Bortezomib against M. smeg ClpP1P2 under and overexpression strains), and molecular modeling (Mtb ClpP1P2)	Strong	CC(C)C[C@H](NC(=O)[C@@H](NC(=O)c1cccc(n1)-c1ccccc1)[C@@H](C)O)B(O)O	clp protease / proteasome	1	clp protease / proteasome	concordant	clp protease / proteasome	concordant	yes	yes	-5.19e-08	yes	yes	compound active and well-represented in KABX	BRD-K88510285|BRD-K78659596	clp protease / proteasome|DprE1-DprE2 complex|purine metabolism|ThyAX|GyrAB|tRNA synthesis
PCL analysis	1	BRD-A28477941	22580796	molport-007-881-101|4-[(2H-1,3-Benzodioxol-5-YL)methyl]-N-(3,4-dihydro-2H-1-benzopyran-3-YL)piperazine-1-carboxamide		https://doi.org/10.1007/s11030-015-9624-0	docking and biochemical (not whole-cell), no tested H37Rv activity	Weak	O=C(NC1COc2ccccc2C1)N1CCN(Cc2ccc3OCOc3c2)CC1	clp protease / proteasome	1	clp protease / proteasome	concordant	clp protease / proteasome	concordant	yes	yes	8.43e-13	yes	yes	compound active and well-represented in KABX	BRD-K50582804|BRD-K10610814	clp protease / proteasome
PCL analysis	1	BRD-K78659596	25183872	Ixazomib	boronic acid	https://doi.org/10.1128/mbio.00253-15|https://www.drugbank.ca/drugs/DB09570	antineoplastic, human proteasome drug; co-crystal/cryo-EM (human 20S proteasome and S. epidermis ClpP); whole-cell biochemical (M. smeg pTet-GFP-SsrA and M. smeg p38-mRFP-SsrA reporter strains for ClpP1P2 activity), genetic (analog Bortezomib against M. smeg ClpP1P2 under and overexpression strains), and molecular modeling (Mtb ClpP1P2)	Strong	CC(C)C[C@H](NC(=O)CNC(=O)c1cc(Cl)ccc1Cl)B(O)O	clp protease / proteasome	1	clp protease / proteasome	concordant	clp protease / proteasome	concordant	yes	yes	4.26e-10	yes	yes	compound active and well-represented in KABX	BRD-K88510285|BRD-K59325863	clp protease / proteasome|DHPS|InhA
PCL analysis	1	BRD-K91438851	25067547	Oprozomib	epoxyketone	https://doi.org/10.1016/j.bcp.2015.04.008|https://www.drugbank.ca/drugs/DB11991	antineoplastic, human proteasome drug; epoxomicin derivative; biochemical (human 20S proteasome); mechanistic study primarily against human multiple myeloma	Weak	COC[C@H](NC(=O)[C@H](COC)NC(=O)c1cnc(C)s1)C(=O)N[C@@H](Cc1ccccc1)C(=O)[C@@]1(C)CO1	clp protease / proteasome	1	clp protease / proteasome	concordant	clp protease / proteasome	concordant	yes	yes	0.0837	yes	yes	compound active and well-represented in KABX	BRD-K15179879	clp protease / proteasome|InhA|purine metabolism|GyrAB
PCL analysis	1	BRD-K15179879	11556711	Carfilzomib	peptide epoxide	https://doi.org/10.1021/acs.jmedchem.1c00296|https://doi.org/10.1080/07391102.2020.1852966|https://www.drugbank.ca/drugs/DB08889	antineoplastic, human proteasome drug; biochemical (Mtb proteasome and human 20S proteasome) but docking (no whole-cell evidence against Mtb InhA); mechanistic study primarily against human multiple myeloma	Moderate	CC(C)C[C@H](NC(=O)[C@H](CCc1ccccc1)NC(=O)CN1CCOCC1)C(=O)N[C@@H](Cc1ccccc1)C(=O)N[C@@H](CC(C)C)C(=O)[C@@]1(C)CO1	clp protease / proteasome	1	clp protease / proteasome	concordant	clp protease / proteasome	concordant	yes	yes	0.165	yes	yes	compound active and well-represented in KABX	BRD-K91438851	clp protease / proteasome
PCL analysis	1	BRD-A34408345	2850817	cds1_004169|2-acetamido-N-(benzylcarbamoyl)heptanamide		https://doi.org/10.1007/s11030-015-9624-0	docking and biochemical (not whole-cell), no tested H37Rv activity	Weak	CCCCCC(NC(C)=O)C(=O)NC(=O)NCc1ccccc1	clp protease / proteasome	1	clp protease / proteasome	concordant	clp protease / proteasome	concordant	yes	yes	0.336	no	yes	compound inactive	BRD-K03591040|BRD-A89016892	clp protease / proteasome|purine metabolism|NrdF2
PCL analysis	1	BRD-K32667026	30842228	N-(adamantan-1-yl)-2-[cyclohexyl(2-hydroxyethyl)amino]acetamide	adamantyl acetamide	https://doi.org/10.1007/s11030-015-9624-0	docking and biochemical (not whole-cell), no tested H37Rv activity	Weak	OCCN(CC(=O)NC12CC3CC(CC(C3)C1)C2)C1CCCCC1	clp protease / proteasome	1	clp protease / proteasome	concordant	clp protease / proteasome	concordant	yes	yes	0.489	no	yes	compound inactive	BRD-K60230970|BRD-A13121918	clp protease / proteasome
PCL analysis	1	BRD-K37908742	6223	Gliotoxin	2,5-diketopiperazine	https://doi.org/10.2174/092986709787581860|https://doi.org/10.1021/cb300151m|https://doi.org/10.3390/md21120616|https://doi.org/10.1016/S0968-0896(02)00345-0|https://doi.org/10.1021/acsinfecdis.5b00150|https://doi.org/10.1007/s11095-013-1172-7|https://doi.org/10.1016/j.cclet.2023.108504	antifungal; reported disulfide-bond dependent protein inactivation (mammalian cells), authors suggest nonspecific MOA in Mtb; biochemical (not whole-cell; Mtb mycothiol-S-conjugate amidase i.e., MCA); previous reported activity against H37Rv	Weak	CN1C(=O)[C@]23CC4=CC=C[C@H](O)[C@H]4N2C(=O)[C@@]1(CO)SS3	clp protease / proteasome	1	InhA	discordant	InhA	discordant	yes	yes	-0.0259	yes	no	compound not well-represented in KABX	BRD-K60267961	InhA|DprE1-DprE2 complex
PCL analysis	1	BRD-A89016892	154792231	N-[(Z)-(2-hydroxy-3-methoxyphenyl)methylideneamino]-2-(naphthalen-1-ylamino)propanamide		https://doi.org/10.1007/s11030-015-9624-0	docking and biochemical (not whole-cell), no tested H37Rv activity	Weak	COc1cccc(\C=N\NC(=O)C(C)Nc2cccc3ccccc23)c1O	clp protease / proteasome	1	QcrB	discordant	QcrB	discordant	yes	yes	-0.00986	yes	yes	compound active and well-represented in KABX	BRD-K40154364|BRD-K76929026	QcrB
PCL analysis	1	BRD-A60772044	22580822	molport-007-881-134|1-{2-[Benzyl(methyl)amino]ethyl}-3-(3,4-dihydro-2H-1-benzopyran-3-YL)urea		https://doi.org/10.1007/s11030-015-9624-0	docking and biochemical (not whole-cell), no tested H37Rv activity	Weak	CN(CCNC(=O)NC1COc2ccccc2C1)Cc1ccccc1	clp protease / proteasome	1	Alr	discordant	Alr	discordant	yes	yes	0.23	yes	yes	compound active and well-represented in KABX	BRD-K19854078|BRD-K39339421|BRD-K83910486	Alr|GyrAB
PCL analysis	1	BRD-K03591040	16015597	N-{[1-(dimethylamino)cyclohexyl]methyl}-2-methylpropanamide		https://doi.org/10.1007/s11030-015-9624-0	docking and biochemical (not whole-cell), no tested H37Rv activity	Weak	CC(C)C(=O)NCC1(CCCCC1)N(C)C	clp protease / proteasome	1	NADH dehydrogenase	discordant	NADH dehydrogenase	discordant	yes	yes	0.321	no	yes	compound inactive	BRD-K89997465	NADH dehydrogenase|membrane potential disruption and efflux|pyrimidine metabolism|50S ribosome|clp protease / proteasome
PCL analysis	1	BRD-K96235226	392966	GL5|5-[5-Methyl-2-(methylsulfanyl)-3-thienyl]-1,3,4-oxathiazol-2-one		https://doi.org/10.1038/nature08357|https://doi.org/10.1007/s11030-015-9624-0	biochemical (Mtb proteasome and intact M. bovis BCG proteasome) and LC–MS/MS; activity reported in M. bovis BCG but not H37Rv	Moderate	CSc1sc(C)cc1-c1nsc(=O)o1	clp protease / proteasome	1	membrane potential disruption and efflux	discordant	membrane potential disruption and efflux	discordant	yes	yes	0.457	no	yes	compound inactive	BRD-K01825828	membrane potential disruption and efflux
PCL analysis	1	BRD-A27303082	3979329	STK142210|N-{2-[(3-ethoxypropyl)amino]-1-(4-methylphenyl)-2-oxoethyl}pyrazine-2-carboxamide		https://doi.org/10.1007/s11030-015-9624-0	docking and biochemical (not whole-cell), no tested H37Rv activity	Weak	CCOCCCNC(=O)C(NC(=O)c1cnccn1)c1ccc(C)cc1	clp protease / proteasome	1	Alr	discordant	Alr	discordant	yes	yes	0.564	no	no	compound inactive	BRD-K03950661|BRD-K16424896	Alr
PCL analysis	1	BRD-A13121918	588625	Bz-Dl-Phe-Betana|N-{1-[(naphthalen-2-yl)amino]-1-oxo-3-phenylpropan-2-yl}benzamide		https://doi.org/10.1007/s11030-015-9624-0	docking and biochemical (not whole-cell), no tested H37Rv activity	Weak	O=C(Nc1ccc2ccccc2c1)C(Cc1ccccc1)NC(=O)c1ccccc1	clp protease / proteasome	1	TopA	discordant	TopA	discordant	yes	yes	0.591	no	yes	compound inactive	BRD-K68346641	TopA
PCL analysis	1	BRD-K50582804	16455845	molport-004-886-910|4-Butyl-N-{[1-(morpholin-4-YL)cyclohexyl]methyl}cyclohexane-1-carboxamide		https://doi.org/10.1007/s11030-015-9624-0	docking and biochemical (not whole-cell), no tested H37Rv activity	Weak	CCCCC1CCC(CC1)C(=O)NCC1(CCCCC1)N1CCOCC1	clp protease / proteasome	0.720124	uncertain		GyrAB	discordant	no	yes	-0.0584	yes	yes	compound active and well-represented in KABX	BRD-A93964801|BRD-A24228527|BRD-K09471561|BRD-K66615216|BRD-K90991629|BRD-A92341659	GyrAB
PCL analysis	1	BRD-A75281937	3235906	STK142432|N-[2-(3-ethoxypropylamino)-1-(4-methoxyphenyl)-2-oxoethyl]-2-pyrazinecarboxamide		https://doi.org/10.1007/s11030-015-9624-0	docking and biochemical (not whole-cell), no tested H37Rv activity	Weak	CCOCCCNC(=O)C(NC(=O)c1cnccn1)c1ccc(OC)cc1	clp protease / proteasome	0.692308	uncertain		GyrAB	discordant	no	yes	0.0829	yes	yes	compound active and well-represented in KABX	BRD-A92341659|BRD-K08525451	GyrAB
PCL analysis	1	BRD-A74906485	53656716|122724	Celastrol	pentacyclic nortriterpen quinone	https://doi.org/10.2174/092986709787581860|https://doi.org/10.1186/1472-6882-14-400|https://doi.org/10.1002/advs.202302459	antineoplastic agent; biochemical (not whole-cell; Mtb proteasome); co-crystal/cryo-EM (human peroxiredoxin 1 PRDX1) but biochemical (human topoisomerase II activity in vitro); S. aureus delta-1-pyrroline-5-carboxylate dehydrogenase P5CDH: docking, biochemical (not whole-cell), and genetic	Weak	CC1C(=O)C(=O)C=C2C1=CC=C1[C@@]2(C)CC[C@@]2(C)[C@@H]3C[C@@](C)(CC[C@]3(C)CC[C@]12C)C(O)=O	clp protease / proteasome	0.925926	uncertain		GyrAB	discordant	no	yes	0.165	yes	no	compound not well-represented in KABX	BRD-K90991629|BRD-K08525451|BRD-K45916615|BRD-K62374253|BRD-K04804440|BRD-A24228527|BRD-K55034111|BRD-A74980173|BRD-K76534306	GyrAB
PCL analysis	1	BRD-K72066874	5281628	Hispidulin|6-methoxy-apigenin	flavonoid	https://www.drugbank.ca/drugs/DB14008|https://doi.org/10.1186/1472-6882-14-400|https://doi.org/10.1007/s00044-012-0268-7	antineoplastic drug; biochemical (not whole-cell; Mtb proteasome) but annotated human benzodiazepine (BZD) receptor inhibitor; previous reported H37Rv activity	Weak	COc1c(O)cc2oc(cc(=O)c2c1O)-c1ccc(O)cc1	clp protease / proteasome	0.668969	uncertain		GyrAB	discordant	no	yes	0.176	yes	yes	compound active and well-represented in KABX	BRD-K73923631|BRD-K11196887|BRD-A47790386|BRD-A05468928|BRD-K09471561	GyrAB
PCL analysis	1	BRD-K10610814	16023376	CHEMBL1398244|5-Amino-N-(3,5-dimethoxyphenyl)-1-[(phenylcarbamoyl)methyl]-1H-1,2,3-triazole-4-carboxamide		https://doi.org/10.1007/s11030-015-9624-0	docking and biochemical (not whole-cell), no tested H37Rv activity	Weak	COc1cc(NC(=O)c2nnn(CC(=O)Nc3ccccc3)c2N)cc(OC)c1	clp protease / proteasome	0.887619	uncertain		InhA	discordant	no	yes	0.371	no	yes	compound inactive	BRD-K51997757|BRD-K12102668|BRD-K80390541	InhA
PCL analysis	1	BRD-A77529650	22580969	molport-007-881-287|1-(6-methoxy-3,4-dihydro-2H-1-benzopyran-3-yl)-3-[2-(pyrrolidin-1-yl)ethyl]urea		https://doi.org/10.1007/s11030-015-9624-0	docking and biochemical (not whole-cell), no tested H37Rv activity	Weak	COc1ccc2OCC(Cc2c1)NC(=O)NCCN1CCCC1	clp protease / proteasome	0.805699	uncertain		InhA	discordant	no	yes	0.605	no	no	compound inactive	BRD-K92522608|BRD-K61582089|BRD-K16675056|BRD-K44817881	InhA
PCL analysis	1	BRD-K60230970	462382	MG132|Z-Leu-leu-leu-al	peptidyl aldehyde	https://doi.org/10.2174/092986709787581860|https://doi.org/10.1111/j.1365-2958.2005.05035.x|https://doi.org/10.1186/1472-6882-14-400	biochemical (not whole-cell; Mtb proteasome); co-crystal/cryo-EM (human 20S proteasome) and biochemical (human 20S proteasome); no previous reported H37Rv activity	Moderate	CC(C)C[C@H](NC(=O)[C@H](CC(C)C)NC(=O)[C@H](CC(C)C)NC(=O)OCc1ccccc1)C=O	clp protease / proteasome	0.875	uncertain		GyrAB	discordant	no	yes	0.644	no	yes	compound inactive	BRD-K09471561|BRD-K90991629|BRD-K66615216|BRD-A24397426	GyrAB
PCL analysis	1	BRD-K00092684	24721539	6,7,3',4'-Tetrahydroxyflavone		https://doi.org/10.1038/s41467-020-20224-x	docking (M. smeg) and biochemical, not previously active in H37Rv	Weak	OC1=CC2=C(C=C1O)C(=O)C=C(O2)C1=CC(O)=C(O)C=C1	CoaBC	1	CoaBC	concordant	CoaBC	concordant	yes	yes	0.5	no	yes	compound inactive	BRD-K00092683	CoaBC|Icl
PCL analysis	1	BRD-K00092683	919792	2,3,4,4'-Tetrahydroxybenzophenone		https://doi.org/10.1038/s41467-020-20224-x|https://doi.org/10.2210/pdb6THC/pdb	co-crystal/cryo-EM (M. smeg) and biochemical, not previously active in H37Rv	Weak	OC1=CC=C(C=C1)C(=O)C1=C(O)C(O)=C(O)C=C1	CoaBC	1	LprG	discordant	LprG	discordant	yes	yes	0.627	no	yes	compound inactive	BRD-K00092687|BRD-K00092686	LprG
PCL analysis	1	BRD-K05614754	6124753	Aurachin D	sesquiterpenoid	https://doi.org/10.1038/srep10333|https://doi.org/10.1038/s41598-018-20989-8|https://doi.org/10.1021/acsmedchemlett.2c00401	biochemical (Mtb cytochrome bd, M. smeg cytochrome bd, E. coli cytochrome bd) and genetic (co-treatment with Q203 as compared to genetic cytochrome bd inactivation co-treated with Q203); co-crystal/cryo-EM (V. cholerae Na+-NQR complex)	Strong	CC(C)=CCC\C(C)=C\CC\C(C)=C\Cc1c(C)[nH]c2ccccc2c1=O	CydAB	1	CydAB	concordant	CydAB	concordant	yes	yes	-0.0188	yes	yes	compound active and well-represented in KABX	BRD-K92184319|BRD-K76372632	CydAB
PCL analysis	1	BRD-K76372632	826058	2-Methyl-3-propyl-quinolin-4-ol	Aurachin D analog	https://doi.org/10.1038/srep10333|https://doi.org/10.1038/s41598-018-20989-8|https://doi.org/10.1021/acsmedchemlett.2c00401	Aurachin D derivative/analog; biochemical (Mtb cytochrome bd)	Moderate	CCCC1=C(C)N=C2C=CC=CC2=C1O	CydAB	1	CydAB	concordant	CydAB	concordant	yes	yes	-0.0182	yes	yes	compound active and well-represented in KABX	BRD-K05614754|BRD-K92184319	CydAB
PCL analysis	1	BRD-K92184319	760847	3-[(Z)-3-chlorobut-2-enyl]-8-methoxy-2-methyl-1H-quinolin-4-one	Aurachin D analog	https://doi.org/10.1038/srep10333|https://doi.org/10.1038/s41598-018-20989-8|https://doi.org/10.1021/acsmedchemlett.2c00401	Aurachin D derivative/analog; biochemical (Mtb cytochrome bd)	Moderate	COC1=CC=CC2=C(O)C(C/C=C(/C)Cl)=C(C)N=C12	CydAB	1	CydAB	concordant	CydAB	concordant	yes	yes	-0.0621	yes	yes	compound active and well-represented in KABX	BRD-K76372632|BRD-K05614754	CydAB
PCL analysis	1	BRD-K45179240	25111541	1-[4-(2,3-dihydro-1,4-benzodioxin-6-yl)benzyl]-1H-imidazole	benzylimidazole	https://doi.org/10.1002/cmdc.201700363|https://doi.org/10.1002/cmdc.202100283	co-crystal/cryo-EM (analogs for E. coli Cyp121) and biochemical; previously reported activity in H37Rv	Moderate	C(c1ccc(cc1)-c1ccc2OCCOc2c1)n1ccnc1	Cyp121	1	Cyp121	concordant	Cyp121	concordant	yes	yes	-0.00158	yes	yes	compound active and well-represented in KABX	BRD-K60731427	Cyp121
PCL analysis	1	BRD-K60731427	72844677	1-[4-(1,3-benzodioxol-5-yl)benzyl]-1H-imidazole|molport-029-889-142	benzylimidazole	https://doi.org/10.1002/cmdc.201700363|https://doi.org/10.1002/cmdc.202100283|https://doi.org/10.1016/S0968-0896(99)00160-1	co-crystal/cryo-EM (analogs for E. coli Cyp121) and biochemical; previously reported activity in H37Rv	Moderate	C(c1ccc(cc1)-c1ccc2OCOc2c1)n1ccnc1	Cyp121	1	Cyp121	concordant	Cyp121	concordant	yes	yes	-0.0513	yes	yes	compound active and well-represented in KABX	BRD-K45179240	Cyp121|pyrimidine metabolism|ThyAX
PCL analysis	1	BRD-K32795028	77918	1-Benzylimidazole	benzylimidazole	https://doi.org/10.1002/cmdc.201700363|https://doi.org/10.1002/cmdc.202100283	fragment of imidazole moiety; previously reported inactive in H37Rv	Weak	C(c1ccccc1)n1ccnc1	Cyp121	0.721823	uncertain		InhA	discordant	no	yes	0.333	no	no	compound inactive	BRD-K16904384|BRD-K51997757|BRD-K17971521|BRD-K11943448|BRD-K16675056|BRD-K45520244	InhA
PCL analysis	1	BRD-A86736466	2154	Aminopterin|4-Aminopteroylglutamic acid	antifolate|pteridine	https://go.drugbank.com/drugs/DB08878	human antifolate; not previously active in H37Rv	Weak	Nc1nc(N)c2nc(CNc3ccc(cc3)C(=O)NC(CCC(O)=O)C(O)=O)cnc2n1	DHFR	1	clp protease / proteasome	discordant	clp protease / proteasome	discordant	yes	yes	0.201	yes	no	compound not well-represented in KABX	BRD-A13121918|BRD-K59325863	clp protease / proteasome
PCL analysis	1	BRD-K58069855	1481694	6,7-Bis(4-methoxyphenyl)pyrido[2,3-d]pyrimidine-2,4-diamine	diaminopteridine	https://doi.org/10.1021/acsinfecdis.5b00063	analog of Dpt-1 but not directly reported	Moderate	COc1ccc(cc1)-c1cc2c(N)nc(N)nc2nc1-c1ccc(OC)cc1	DHFR	1	DHFR	concordant	DHFR	concordant	yes	yes	0.64	no	yes	compound inactive	BRD-K08151102	DHFR|ThyAX|30S ribosome|FtsZ|PG transpeptidation and transport|CoaA and PyrG|pyrimidine metabolism|MbtI|GyrAB
PCL analysis	1	BRD-K65278948	44523168	4-imino-6,6-dimethyl-5-[3-(2-methylphenoxy)propoxy]-1H-1,3,5-triazin-2-amine	diaminotriazine	https://doi.org/10.1002/cmdc.201200428|https://doi.org/10.1021/acsinfecdis.5b00063|https://doi.org/10.1371/journal.pone.0121492	human antifolate; biochemical (analog), active in H37Rv and resistant DHFR oe strain	Moderate	Cc1ccccc1OCCCON1C(=N)N=C(N)NC1(C)C	DHFR	1	DHFR	concordant	DHFR	concordant	yes	yes	-0.0764	yes	yes	compound active and well-represented in KABX	BRD-K80267133|BRD-K59456551	DHFR|ThyAX
PCL analysis	1	BRD-K80267133	4649	4-Aminosalicylic acid|Para-Aminosalicylic Acid|PAS	antifolate|salicylic acid	https://doi.org/10.1126/science.1228980|https://doi.org/10.1074/jbc.M113.475798|https://doi.org/10.1128/aac.00647-15|https://go.drugbank.com/drugs/DB00233	second-line antibiotic; biochemical and genetic	Strong	Nc1ccc(C(O)=O)c(O)c1	DHFR	1	DHFR	concordant	DHFR	concordant	yes	yes	-0.0441	yes	yes	compound active and well-represented in KABX	BRD-K65278948|BRD-K59456551	DHFR|DHPS
PCL analysis	1	BRD-K74016539	56693184	1-[3-[4-(4-Chlorophenyl)phenoxy]propoxy]-6,6-dimethyl-1,3,5-triazine-2,4-diamine	diaminotriazine	https://doi.org/10.1038/srep15328|https://doi.org/10.1021/acsinfecdis.5b00063	analog of WR99210 and cycloguanil but not directly reported	Moderate	CC1(C)N=C(N)N=C(N)N1OCCCOc1ccc(cc1)-c1ccc(Cl)cc1	DHFR	1	pyrimidine metabolism	discordant	pyrimidine metabolism	discordant	yes	yes	-0.0127	yes	yes	compound active and well-represented in KABX	BRD-K58262659|BRD-K47832606|BRD-A79903587|BRD-K24844714	pyrimidine metabolism|ThyAX
PCL analysis	1	BRD-K07208025	5578	Trimethoprim	antifolate|aminopyrimidine	https://doi.org/10.1016/j.str.2013.09.022|https://doi.org/10.2210/pdb4KM2/pdb|https://go.drugbank.com/drugs/DB00440|https://doi.org/10.1038/srep15328|https://doi.org/10.1021/acs.biochem.5b00993|https://doi.org/10.1006/jmbi.1999.3328|https://doi.org/10.1016/S0378-1097(04)00038-2	antibiotic; co-crystal/cryo-EM	Strong	NC1=NC=C(CC2=CC(OC)=C(OC)C(OC)=C2)C(N)=N1	DHFR	1	ThyAX	discordant	ThyAX	discordant	yes	yes	0.199	yes	yes	compound active and well-represented in KABX	BRD-K59456551	ThyAX|DHFR|LprG|DHPS|UppS
PCL analysis	1	BRD-K88429204	4993	Pyrimethamine	antifolate|aminopyrimidine	https://doi.org/10.1016/j.str.2013.09.022|https://doi.org/10.2210/pdb4KM0/pdb| https://doi.org/10.1107/S205979831900901X|https://doi.org/10.2210/pdb6NNI/pdb|https://go.drugbank.com/drugs/DB00205|https://doi.org/10.1038/srep15328|https://doi.org/10.1021/acschembio.7b00468|https://doi.org/10.1080/07391102.2019.1637280	antibiotic; co-crystal/cryo-EM; co-crystal/cryo-EM with bifunctional DHFR-thymidylate synthase in other organisms	Strong	CCc1nc(N)nc(N)c1-c1ccc(Cl)cc1	DHFR	1	ThyAX	discordant	ThyAX	discordant	yes	yes	-0.000513	yes	yes	compound active and well-represented in KABX	BRD-K61192372	ThyAX
PCL analysis	1	BRD-K59456551	126941	Methotrexate	antifolate|pteridine	https://doi.org/10.1006/jmbi.1999.3328|https://doi.org/10.2210/pdb1DF7/pdb|https://go.drugbank.com/drugs/DB00563|https://doi.org/10.1038/srep15328|https://doi.org/10.1016/S0378-1097(04)00038-2	human antifolate; co-crystal/cryo-EM	Strong	CN(CC1=CN=C2C(=N1)C(=NC(=N2)N)N)C3=CC=C(C=C3)C(=O)N[C@@H](CCC(=O)O)C(=O)O	DHFR|ThyAX	1	DHFR	concordant	DHFR	concordant	yes	yes	-0.00853	yes	yes	compound active and well-represented in KABX	BRD-K80267133|BRD-K65278948	DHFR|ThyAX|pyrimidine metabolism|DHPS|FadD32|CoaA and PyrG|GyrAB|InhA
PCL analysis	1	BRD-K32842773	135410875	Pemetrexed	antifolate|pyrrolopyrimidine|N-acyl-amino acid	https://doi.org/10.2210/pdb6NNC/pdb|https://doi.org/10.2210/pdb4FQS/pdb|https://go.drugbank.com/drugs/DB00642|https://doi.org/10.1371/journal.pone.0002237|https://doi.org/10.1021/acschembio.7b00468|https://doi.org/10.1107/S205979831900901X	human antifolate; co-crystal/cryo-EM	Strong	Nc1nc(=O)c2c(CCc3ccc(cc3)C(=O)N[C@@H](CCC(O)=O)C(O)=O)c[nH]c2[nH]1	DHFR|ThyAX	1	pyrimidine metabolism	discordant	pyrimidine metabolism	discordant	yes	yes	0.409	no	no	compound inactive	BRD-K85204746|BRD-K51626221	pyrimidine metabolism
PCL analysis	1	BRD-A74914197	148121	Pralatrexate	antifolate|pteridine	https://go.drugbank.com/drugs/DB06813	human antifolate; not previously active in H37Rv	Weak	Nc1nc(N)c2nc(CC(CC#C)c3ccc(cc3)C(=O)N[C@@H](CCC(O)=O)C(O)=O)cnc2n1	DHFR|ThyAX	0.718108	uncertain		50S ribosome	discordant	no	yes	0.00199	yes	yes	compound active and well-represented in KABX	BRD-A03433762|BRD-A22164928	50S ribosome
PCL analysis	1	BRD-K08151102	135400182	Raltitrexed	antifolate|quinazoline|N-acyl-amino acid	https://go.drugbank.com/drugs/DB00293|https://doi.org/10.1016/s0969-2126(96)00139-6|https://doi.org/10.1371/journal.pone.0002237|https://doi.org/10.1021/acschembio.7b00468	recently PptT reference https://doi.org/10.1126/sciadv.adj6406; human antifolate; not previously active in H37Rv	Weak	CN(Cc1ccc2[nH]c(C)nc(=O)c2c1)c1ccc(s1)C(=O)N[C@@H](CCC(O)=O)C(O)=O	DHFR|ThyAX	0.555556	uncertain		GyrAB	discordant	no	yes	0.372	no	yes	compound inactive	BRD-K84417469|BRD-K77614261	GyrAB
PCL analysis	1	BRD-K02594908	5333	Sulfanilamide	sulfonamide	https://doi.org/10.1038/srep38083|https://go.drugbank.com/drugs/DB00259	antibiotic; co-crystal/cryo-EM (E. coli), not previously active in H37Rv	Weak	Nc1ccc(cc1)S(N)(=O)=O	DHPS	1	DHPS	concordant	DHPS	concordant	yes	yes	0.368	no	yes	compound inactive	BRD-K11640013|BRD-K19742012	DHPS|TopA|GyrAB|InhA
PCL analysis	1	BRD-K10671814	5335	Sulfaphenazole	sulfonamide	https://doi.org/10.1038/srep38083|https://go.drugbank.com/drugs/DB06729	antibiotic; biochemical (E. coli), active in H37Rv	Strong	Nc1ccc(cc1)S(=O)(=O)Nc1ccnn1-c1ccccc1	DHPS	1	DHPS	concordant	DHPS	concordant	yes	yes	-0.0167	yes	yes	compound active and well-represented in KABX	BRD-K14116214|BRD-K14705039|BRD-K17205817|BRD-K62363391|BRD-K71125014|BRD-K50859149|BRD-K87492696	DHPS|DHFR
PCL analysis	1	BRD-K11640013	5327	Sulfamethazine	sulfonamide	https://doi.org/10.1038/srep38083|https://go.drugbank.com/drugs/DB01582	antibiotic; biochemical and genetic (E. coli / other bacteria), not previously active in H37Rv	Weak	Cc1cc(C)nc(NS(=O)(=O)c2ccc(N)cc2)n1	DHPS	1	DHPS	concordant	DHPS	concordant	yes	yes	0.0874	yes	yes	compound active and well-represented in KABX	BRD-K21520694|BRD-K32273377|BRD-K17205817|BRD-K14116214	DHPS|InhA|clp protease / proteasome|membrane potential disruption and efflux|50S ribosome
PCL analysis	1	BRD-K14116214	5332	Sulfamonomethoxine	sulfonamide	https://doi.org/10.1038/srep38083	antibiotic; biochemical (E. coli), active in H37Rv	Strong	COc1cc(NS(=O)(=O)c2ccc(N)cc2)ncn1	DHPS	1	DHPS	concordant	DHPS	concordant	yes	yes	-0.0103	yes	yes	compound active and well-represented in KABX	BRD-K17205817|BRD-K93524252|BRD-K50859149	DHPS
PCL analysis	1	BRD-K14705039	5340	Sulfathiazole	sulfonamide	https://doi.org/10.1038/srep38083|https://go.drugbank.com/drugs/DB06147	antibiotic; genetic (E. coli), active in H37Rv	Strong	Nc1ccc(cc1)S(=O)(=O)Nc1nccs1	DHPS	1	DHPS	concordant	DHPS	concordant	yes	yes	-0.036	yes	yes	compound active and well-represented in KABX	BRD-K14116214|BRD-K10671814|BRD-K62363391	DHPS
PCL analysis	1	BRD-K17205817	9047	Sulfalene|Sulfametopyrazine|Sulfamethoxypyrazine	sulfonamide	https://doi.org/10.1038/srep38083|https://go.drugbank.com/drugs/DB00664	antibiotic; genetic (malaria), not reported against H37Rv	Moderate	COc1nccnc1NS(=O)(=O)c1ccc(N)cc1	DHPS	1	DHPS	concordant	DHPS	concordant	yes	yes	-0.0323	yes	yes	compound active and well-represented in KABX	BRD-K50859149|BRD-K62363391|BRD-K10671814|BRD-K14705039|BRD-K14116214	DHPS
PCL analysis	1	BRD-K21520694	5320	Sulfacetamide	sulfonamide	https://doi.org/10.1038/srep38083|https://go.drugbank.com/drugs/DB00634	antibiotic; biochemical (E. coli), active in H37Rv	Strong	CC(=O)NS(=O)(=O)c1ccc(N)cc1	DHPS	1	DHPS	concordant	DHPS	concordant	yes	yes	0.0273	yes	yes	compound active and well-represented in KABX	BRD-K31682896|BRD-K71125014|BRD-K10671814|BRD-K52416806|BRD-K62363391|BRD-K87492696|BRD-K32273377|BRD-K14116214|BRD-K93524252|BRD-K25799961|BRD-K17205817|BRD-K50859149|BRD-K28494619|BRD-K14705039|BRD-K55250441|BRD-K11640013	DHPS|InhA|TopA
PCL analysis	1	BRD-K25799961	4778160	4-amino-N-(6-methylpyridin-2-yl)benzene-1-sulfonamide	sulfonamide	https://doi.org/10.1021/jm00180a005|https://doi.org/10.1038/srep38083	sulfonamide analog with reported H37Rv activity without mechanistic study	Moderate	Cc1cccc(NS(=O)(=O)c2ccc(N)cc2)n1	DHPS	1	DHPS	concordant	DHPS	concordant	yes	yes	0.279	yes	yes	compound active and well-represented in KABX	BRD-K52416806|BRD-K14116214|BRD-K10671814|BRD-K32273377|BRD-K93524252|BRD-K21520694|BRD-K55250441	DHPS|MbtI|DdlA|GuaB2|TopA|GyrAB
PCL analysis	1	BRD-K28494619	5329	Sulfamethoxazole	sulfonamide	https://doi.org/10.1038/srep38083|https://go.drugbank.com/drugs/DB01015	antibiotic; genetic, active in H37Rv	Strong	Cc1cc(NS(=O)(=O)c2ccc(N)cc2)no1	DHPS	1	DHPS	concordant	DHPS	concordant	yes	yes	-0.0305	yes	yes	compound active and well-represented in KABX	BRD-K93524252|BRD-K17205817|BRD-K14116214|BRD-K50859149|BRD-K32273377	DHPS
PCL analysis	1	BRD-K31682896	5328	Sulfamethizole	sulfonamide	https://doi.org/10.1038/srep38083|https://go.drugbank.com/drugs/DB00576	antibiotic; co-crystal/cryo-EM (E. coli), active in H37Rv	Strong	Cc1nnc(NS(=O)(=O)c2ccc(N)cc2)s1	DHPS	1	DHPS	concordant	DHPS	concordant	yes	yes	-0.0119	yes	yes	compound active and well-represented in KABX	BRD-K28494619|BRD-K14116214|BRD-K14705039|BRD-K62363391|BRD-K10671814|BRD-K50859149	DHPS|DHFR|InhA
PCL analysis	1	BRD-K32273377	5215	Sulfadiazine	sulfonamide	https://doi.org/10.1038/srep38083|https://go.drugbank.com/drugs/DB00359	antibiotic; genetic (E. coli / other bacteria), active in H37Rv	Strong	Nc1ccc(cc1)S(=O)(=O)Nc1ncccn1	DHPS	1	DHPS	concordant	DHPS	concordant	yes	yes	-0.0572	yes	yes	compound active and well-represented in KABX	BRD-K55250441|BRD-K71125014|BRD-K21520694|BRD-K14116214|BRD-K28494619|BRD-K50859149|BRD-K17205817	DHPS
PCL analysis	1	BRD-K50859149	5344	Sulfisoxazole	sulfonamide	https://doi.org/10.1038/srep38083|https://go.drugbank.com/drugs/DB00263	antibiotic; genetic (E. coli / other bacteria), active in H37Rv	Strong	Cc1noc(NS(=O)(=O)c2ccc(N)cc2)c1C	DHPS	1	DHPS	concordant	DHPS	concordant	yes	yes	-0.0311	yes	yes	compound active and well-represented in KABX	BRD-K55250441|BRD-K14116214	DHPS
PCL analysis	1	BRD-K52416806	5343	Sulfisomidine	sulfonamide	https://doi.org/10.1038/srep38083|https://go.drugbank.com/drugs/DB13283	antibiotic; biochemical (P. carinii), not reported against H37Rv	Moderate	Cc1cc(NS(=O)(=O)c2ccc(N)cc2)nc(C)n1	DHPS	1	DHPS	concordant	DHPS	concordant	yes	yes	0.00754	yes	yes	compound active and well-represented in KABX	BRD-K71125014|BRD-K25799961|BRD-K14116214|BRD-K17205817|BRD-K50859149|BRD-K28494619|BRD-K10671814|BRD-K14705039|BRD-K93524252|BRD-K11640013|BRD-K32273377|BRD-K55250441|BRD-K21520694|BRD-K87492696|BRD-K31682896|BRD-K62363391	DHPS|CoaA and PyrG
PCL analysis	1	BRD-K55250441	17134	Sulfadoxine	sulfonamide	https://doi.org/10.1038/srep38083|https://go.drugbank.com/drugs/DB01299	antibiotic; genetic (malaria), not previously active in H37Rv	Weak	COc1ncnc(NS(=O)(=O)c2ccc(N)cc2)c1OC	DHPS	1	DHPS	concordant	DHPS	concordant	yes	yes	0.115	yes	yes	compound active and well-represented in KABX	BRD-K71125014|BRD-K11640013|BRD-K28494619|BRD-K50859149|BRD-K14116214|BRD-K93524252|BRD-K25799961|BRD-K21520694|BRD-K14705039	DHPS|InhA
PCL analysis	1	BRD-K62363391	2955	Dapsone	sulfone	https://doi.org/10.1038/srep38083|https://go.drugbank.com/drugs/DB00250|https://doi.org/10.1006/jmbi.2000.4094|https://doi.org/10.1128/jb.181.21.6814-6821.1999	antibiotic; biochemical and genetic, active in H37Rv	Strong	Nc1ccc(cc1)S(=O)(=O)c1ccc(N)cc1	DHPS	1	DHPS	concordant	DHPS	concordant	yes	yes	-7.59e-09	yes	yes	compound active and well-represented in KABX	BRD-K10671814|BRD-K71125014|BRD-K17205817|BRD-K14705039	DHPS
PCL analysis	1	BRD-K71125014	5323	Sulfadimethoxine	sulfonamide	https://doi.org/10.1038/srep38083|https://go.drugbank.com/drugs/DB06150	antibiotic; co-crystal/cryo-EM (E. coli), active in H37Rv	Strong	COc1cc(NS(=O)(=O)c2ccc(N)cc2)nc(OC)n1	DHPS	1	DHPS	concordant	DHPS	concordant	yes	yes	-0.014	yes	yes	compound active and well-represented in KABX	BRD-K50859149|BRD-K14116214|BRD-K14705039|BRD-K62363391|BRD-K10671814|BRD-K28494619|BRD-K17205817	DHPS|purine metabolism|NrdF2|pyrimidine metabolism|ParA
PCL analysis	1	BRD-K87492696	5326	Sulfameter|Sulfametoxydiazine|Sulfamethoxydiazine	sulfonamide	https://doi.org/10.1038/srep38083|https://go.drugbank.com/drugs/DB06821	antibiotic; co-crystal/cryo-EM (E. coli), not previously active in H37Rv	Weak	COc1cnc(NS(=O)(=O)c2ccc(N)cc2)nc1	DHPS	1	DHPS	concordant	DHPS	concordant	yes	yes	0.141	yes	yes	compound active and well-represented in KABX	BRD-K14705039|BRD-K21520694|BRD-K52416806|BRD-K55250441|BRD-K93524252|BRD-K32273377|BRD-K14116214|BRD-K11640013|BRD-K17205817|BRD-K71125014|BRD-K25799961	DHPS|NADH dehydrogenase
PCL analysis	1	BRD-K93524252	5325	Sulfamerazine	sulfonamide	https://doi.org/10.1038/srep38083|https://go.drugbank.com/drugs/DB01581	antibiotic; biochemical and genetic (E. coli / other bacteria), not previously active in H37Rv	Weak	Cc1ccnc(NS(=O)(=O)c2ccc(N)cc2)n1	DHPS	1	DHPS	concordant	DHPS	concordant	yes	yes	-0.0206	yes	yes	compound active and well-represented in KABX	BRD-K52416806|BRD-K10671814|BRD-K14116214|BRD-K71125014|BRD-K62363391|BRD-K14705039|BRD-K87492696|BRD-K55250441|BRD-K17205817|BRD-K50859149	DHPS|MbtI|PG transpeptidation and transport
PCL analysis	1	BRD-K76845197	5334	Sulfanitran	sulfonamide	https://doi.org/10.1038/srep38083|https://go.drugbank.com/drugs/DB11463	sulfonamide analog without mechanistic or activity study in H37Rv	Weak	CC(=O)Nc1ccc(cc1)S(=O)(=O)Nc1ccc(cc1)[N+]([O-])=O	DHPS	1	GyrAB	discordant	GyrAB	discordant	yes	yes	0.209	yes	yes	compound active and well-represented in KABX	BRD-K28247815|BRD-K24715592|BRD-A47790386	GyrAB
PCL analysis	1	BRD-K19742012	12894	Sulfamoxole	sulfonamide	https://doi.org/10.1038/srep38083|https://go.drugbank.com/drugs/DB08798	antibiotic; biochemical (Arabidopsis thaliana), co-crystal/cryo-EM (E. coli), not reported against H37Rv	Moderate	Cc1nc(NS(=O)(=O)c2ccc(N)cc2)oc1C	DHPS	0.933333	uncertain		DHPS	concordant	no	yes	0.207	yes	yes	compound active and well-represented in KABX	BRD-K52416806|BRD-K50859149|BRD-K11640013	DHPS
PCL analysis	1	BRD-K00005141	11756905|6480466	Delamanid|OPC-67683 (racemic)	nitroimidazopyran	https://doi.org/10.1371/journal.pmed.0030466|https://doi.org/10.1056/NEJMoa1112433|https://doi.org/10.1128/aac.01755-19|https://doi.org/10.1038/s41467-023-39300-z|https://www.drugbank.ca/drugs/DB11637	antibiotic; biochemical and genetic (Mt-DprE2 over-expressor strain); pro-drugs with possible multifaceted killing mechanism	Strong	CC1(COc2ccc(N3CCC(Oc4ccc(OC(F)(F)F)cc4)CC3)cc2)Cn2cc([N+]([O-])=O)nc2O1	DprE1-DprE2 complex	1	DprE1-DprE2 complex	concordant	DprE1-DprE2 complex	concordant	yes	yes	-0.043	yes	yes	compound active and well-represented in KABX	BRD-K63155003|BRD-K58597051|BRD-A23080907|BRD-K17480742	DprE1-DprE2 complex
PCL analysis	1	BRD-K14661019	72792692	TBA-7371	azaindole	https://doi.org/10.1101/cshperspect.a021154|https://doi.org/10.1021/jm401382v|https://doi.org/10.1128/aac.03233-14|https://doi.org/10.1128/aac.00583-21|https://doi.org/10.1128/aac.00052-23|https://go.drugbank.com/drugs/DB16243	genetic and biochemical (M. smeg)	Strong	COc1ncnc(Cn2cc(C(=O)NCCO)c3ncc(C)cc23)c1C	DprE1-DprE2 complex	1	DprE1-DprE2 complex	concordant	DprE1-DprE2 complex	concordant	yes	yes	-0.0412	yes	yes	compound active and well-represented in KABX	BRD-A23080907|BRD-K66039912|BRD-K76257682	DprE1-DprE2 complex|PG transpeptidation and transport|GyrAB
PCL analysis	1	BRD-K17480742	6480466	Delamanid|OPC-67683	nitroimidazopyran	https://doi.org/10.1371/journal.pmed.0030466|https://doi.org/10.1056/NEJMoa1112433|https://doi.org/10.1128/aac.01755-19|https://doi.org/10.1038/s41467-023-39300-z|https://www.drugbank.ca/drugs/DB11637	antibiotic; biochemical and genetic (Mt-DprE2 over-expressor strain); pro-drugs with possible multifaceted killing mechanism	Strong	C[C@]1(COc2ccc(N3CCC(Oc4ccc(OC(F)(F)F)cc4)CC3)cc2)Cn2cc([N+]([O-])=O)nc2O1	DprE1-DprE2 complex	1	DprE1-DprE2 complex	concordant	DprE1-DprE2 complex	concordant	yes	yes	-0.0218	yes	yes	compound active and well-represented in KABX	BRD-K00005141|BRD-K58597051|BRD-A23080907	DprE1-DprE2 complex|InhA
PCL analysis	1	BRD-K87395897	42609849	BTZ043	Benzothiazinone	https://doi.org/10.1126/science.1171583|https://doi.org/10.1073/pnas.1205735109|https://doi.org/10.1126/scitranslmed.3004395|https://doi.org/10.1002/emmm.201303575	co-crystal/cryo-EM, genetic and biochemical	Strong	C[C@H]1COC2(CCN(CC2)c2nc(=O)c3cc(cc([N+]([O-])=O)c3s2)C(F)(F)F)O1	DprE1-DprE2 complex	1	DprE1-DprE2 complex	concordant	DprE1-DprE2 complex	concordant	yes	yes	-0.00506	yes	yes	compound active and well-represented in KABX	BRD-K16343284|BRD-K14661019|BRD-K76257682|BRD-K58597051|BRD-A23080907	DprE1-DprE2 complex|MmpL3|Fba|RpoB
PCL analysis	1	BRD-K76257682	4557640	TCA1	thiophene	https://doi.org/10.1073/pnas.1309171110|https://doi.org/10.1021/jm5002937|https://doi.org/10.1002/anie.201707324|https://doi.org/10.1016/j.ejmech.2021.113932	co-crystal/cryo-EM, genetic, and biochemical	Strong	CCOC(=O)NC(=O)c1ccsc1NC(=O)c1nc2ccccc2s1	DprE1-DprE2 complex	1	DprE1-DprE2 complex	concordant	DprE1-DprE2 complex	concordant	yes	yes	0.00132	yes	yes	compound active and well-represented in KABX	BRD-K66039912|BRD-K14661019|BRD-A23080907	DprE1-DprE2 complex|EmbABC|Pks13|MmpL3|FtsZ|InhA|clp protease / proteasome|CoaA and PyrG|pyrimidine metabolism
PCL analysis	1	BRD-K16343284	57331386	PBTZ169|Macozinone		https://doi.org/10.1002/emmm.201303575|https://doi.org/10.1021/acschembio.5b00237|https://doi.org/10.1128/aac.00448-22|https://go.drugbank.com/drugs/DB14821	co-crystal/cryo-EM, genetic and biochemical	Strong	[O-][N+](=O)c1cc(cc2c1sc(nc2=O)N1CCN(CC2CCCCC2)CC1)C(F)(F)F	DprE1-DprE2 complex	1	DprE1-DprE2 complex	concordant	DprE1-DprE2 complex	concordant	yes	yes	0.0163	yes	yes	compound active and well-represented in KABX	BRD-K76257682|BRD-A23080907|BRD-K66039912|BRD-K14661019|BRD-K58597051|BRD-K87395897	DprE1-DprE2 complex|EmbABC
PCL analysis	1	BRD-K58597051	834170	taacf377790|1-(4-tert-butylbenzyl)-3-nitro-1H-1,2,4-triazole	nitrotriazole	https://doi.org/10.1021/cb300151m|https://doi.org/10.1021/acs.jmedchem.8b00281|https://doi.org/10.1186/s13065-018-0441-2|https://doi.org/10.1007/978-3-031-15955-8_24	genetic and biochemical	Strong	CC(C)(C)c1ccc(Cn2cnc(n2)[N+]([O-])=O)cc1	DprE1-DprE2 complex	1	DprE1-DprE2 complex	concordant	DprE1-DprE2 complex	concordant	yes	yes	0.0417	yes	yes	compound active and well-represented in KABX	BRD-K76257682|BRD-A23080907|BRD-K16343284	DprE1-DprE2 complex
PCL analysis	1	BRD-A23080907	606818	3,5-Dinitro-N-(1-phenylethyl)benzamide	Dinitrobenzamide	https://doi.org/10.1021/ja311058q|https://doi.org/10.1371/journal.ppat.1000645|https://doi.org/10.1021/acsomega.2c05307	dinitro benzamide derivative of BTZ403 and analog of dnb1 without mechanistic study, active in H37Rv	Moderate	CC(NC(=O)c1cc(cc(c1)[N+]([O-])=O)[N+]([O-])=O)c1ccccc1	DprE1-DprE2 complex	1	DprE1-DprE2 complex	concordant	DprE1-DprE2 complex	concordant	yes	yes	0.0633	yes	yes	compound active and well-represented in KABX	BRD-K16343284|BRD-K87395897|BRD-K76257682|BRD-K58597051|BRD-K14661019	DprE1-DprE2 complex
PCL analysis	1	BRD-K63155003	580264	dnb1		https://doi.org/10.1007/s00253-013-5218-x|https://doi.org/10.1073/pnas.1205735109|https://doi.org/10.1126/scitranslmed.3004395|https://doi.org/10.3389/fphar.2021.790583	genetic, biochemical, and docking	Strong	COc1ccc(OCCNC(=O)c2cc(cc(c2)[N+]([O-])=O)[N+]([O-])=O)cc1	DprE1-DprE2 complex	1	InhA	discordant	InhA	discordant	yes	yes	-0.0543	yes	yes	compound active and well-represented in KABX	BRD-K72948907|BRD-K20041728|BRD-K38633957|BRD-K16904384|BRD-K87202646|BRD-K17971521	InhA|NrdF2|purine metabolism|DprE1-DprE2 complex|MmpL3
PCL analysis	1	BRD-K96671969	456199	Pretomanid|PA-824	nitroimidazopyran	https://doi.org/10.1038/35016103|https://doi.org/10.1126/science.1164571|https://doi.org/10.4161/cib.2.3.7926|https://doi.org/10.1371/journal.ppat.1000645|https://doi.org/10.1128/aac.01755-19|https://doi.org/10.1038/s41467-023-39300-z|https://www.drugbank.ca/drugs/DB05154	antibiotic; biochemical and genetic (Mt-DprE2 over-expressor strain); pro-drugs with possible multifaceted killing mechanism	Strong	[O-][N+](=O)c1cn2C[C@@H](COc2n1)OCc1ccc(OC(F)(F)F)cc1	DprE1-DprE2 complex	1	RpoB	discordant	RpoB	discordant	yes	yes	-0.0264	yes	yes	compound active and well-represented in KABX	BRD-K43962705	RpoB|CoaA and PyrG
PCL analysis	1	BRD-A02179977	126593808		4,6-subst quinoline	https://doi.org/10.1016/j.bmcl.2018.09.037	genetic	Strong	CN(C)C1CCN(C1)C(=O)c1cc(-c2ccccc2Cl)c2c(C)c(c(C)cc2n1)-c1ccc(CN2CCOCC2)cc1	FadD32	1	FadD32	concordant	FadD32	concordant	yes	yes	0.144	yes	yes	compound active and well-represented in KABX	BRD-K87879546|BRD-K00251100|BRD-K34883066|BRD-K26238968|BRD-K17346269|BRD-K29887672	FadD32|DprE1-DprE2 complex|InhA
PCL analysis	1	BRD-K00251100	126593895		4,6-subst quinoline	https://doi.org/10.1016/j.bmcl.2018.09.037	genetic	Strong	CNC(=O)c1cc(-c2ccccc2F)c2c(C)c(c(C)cc2n1)-c1ccc(CN2CCOCC2)cc1	FadD32	1	FadD32	concordant	FadD32	concordant	yes	yes	0.0112	yes	yes	compound active and well-represented in KABX	BRD-K26238968|BRD-K34883066|BRD-K17346269|BRD-K29887672|BRD-K87879546|BRD-A02179977	FadD32|IlvB1|InhA|RpoB
PCL analysis	1	BRD-K17346269	71549486	chembl2443167	coumarin FadD32	https://doi.org/10.1073/pnas.1302114110|https://doi.org/10.1016/j.bmcl.2013.09.035|https://doi.org/10.1016/j.bmcl.2018.09.037	biochemical and genetic	Strong	O=C1C=C(C2=CC=CC=C2)C3=C(C=C(C)C(C4=CC=NC=C4)=C3C)O1	FadD32	1	FadD32	concordant	FadD32	concordant	yes	yes	0.321	no	yes	compound inactive	BRD-K87879546|BRD-K26238968|BRD-K34883066|BRD-K29887672|BRD-K00251100	FadD32
PCL analysis	1	BRD-K26238968	71515461	5,7-dimethyl-6-[4-(morpholinomethyl)phenyl]-4-phenyl-chromen-2-one	coumarin FadD32	https://doi.org/10.1073/pnas.1302114110|https://doi.org/10.1016/j.bmcl.2013.09.035|https://doi.org/10.1016/j.bmcl.2018.09.037	biochemical and genetic	Strong	O=C1C=C(C2=CC=CC=C2)C3=C(C=C(C)C(C4=CC=C(CN5CCOCC5)C=C4)=C3C)O1	FadD32	1	FadD32	concordant	FadD32	concordant	yes	yes	5.08e-07	yes	yes	compound active and well-represented in KABX	BRD-K87879546|BRD-A02179977|BRD-K29887672|BRD-K34883066|BRD-K17346269|BRD-K00251100	FadD32|pyrimidine metabolism|InhA
PCL analysis	1	BRD-K29887672	71548930	fadD32 coumarin	coumarin FadD32	https://doi.org/10.1073/pnas.1302114110|https://doi.org/10.1016/j.bmcl.2013.09.035|https://doi.org/10.1016/j.bmcl.2018.09.037|https://doi.org/10.1016/j.ejmech.2020.112408	biochemical and genetic	Strong	Cc1cc2oc(=O)cc(-c3cccc(N)c3)c2c(C)c1-c1ccc(CN2CCOCC2)cc1	FadD32	1	FadD32	concordant	FadD32	concordant	yes	yes	0.149	yes	yes	compound active and well-represented in KABX	BRD-K87879546|BRD-K00251100|BRD-K26238968|BRD-K34883066|BRD-K17346269	FadD32|Pks13
PCL analysis	1	BRD-K34883066	6540210	mls000518091	coumarin FadD32	https://doi.org/10.1073/pnas.1302114110|https://doi.org/10.1016/j.bmcl.2013.09.035|https://doi.org/10.1016/j.bmcl.2018.09.037	biochemical and genetic	Strong	O=C1C=C(C2=CC=CC=C2)C3=C(C=C(C)C(C4=CC=C(CO)C=C4)=C3C)O1	FadD32	1	FadD32	concordant	FadD32	concordant	yes	yes	0.000221	yes	yes	compound active and well-represented in KABX	BRD-K00251100|BRD-K87879546|BRD-K26238968|BRD-K17346269	FadD32
PCL analysis	1	BRD-K87879546	126594078		4,6-subst quinoline	https://doi.org/10.1016/j.bmcl.2018.09.037	genetic	Strong	CNC(=O)c1cc(-c2ccccc2Cl)c2c(C)c(c(C)cc2n1)-c1ccncc1	FadD32	1	FadD32	concordant	FadD32	concordant	yes	yes	-0.0201	yes	yes	compound active and well-represented in KABX	BRD-K00251100|BRD-A02179977|BRD-K26238968	FadD32|Pks13|ATP synthase
PCL analysis	1	BRD-K66039912	4063207	F1358-0416|297F|Methyl (2-(4-(piperidin-1-ylsulfonyl)benzamido)thiophene-3-carbonyl)carbamate	thiophene-benzenesulfonamide	https://doi.org/10.1038/ja.2014.89|https://doi.org/10.1016/j.ejmech.2022.114145	biochemical and docking, active in H37Rv	Strong	COC(=O)NC(=O)c1ccsc1NC(=O)c1ccc(cc1)S(=O)(=O)N1CCCCC1	FtsZ|DprE1-DprE2 complex	1	DprE1-DprE2 complex	concordant	DprE1-DprE2 complex	concordant	yes	yes	0.266	yes	yes	compound active and well-represented in KABX	BRD-K76257682|BRD-K14661019|BRD-A23080907	DprE1-DprE2 complex|GyrAB|PG transpeptidation and transport
PCL analysis	1	BRD-K33394115	135544854	N'-[(E)-(3,4-dihydroxyphenyl)methylidene]-2-thiophenecarbohydrazide		https://doi.org/10.1039/C7CC05251K	docking and biochemical (not whole-cell), active in H37Rv	Weak	C1=CSC(=C1)C(=O)NN=CC2=CC(=C(C=C2)O)O	Glf	1	Glf	concordant	Glf	concordant	yes	yes	0.0152	yes	no	compound not well-represented in KABX	BRD-K43913323	Glf|GlmU
PCL analysis	1	BRD-K43913323	136851849	N-[(Z)-(3,4-dihydroxyphenyl)methylideneamino]thiophene-2-carboxamide		https://doi.org/10.1039/C7CC05251K	docking and biochemical (not whole-cell), active in H37Rv	Weak	O=C(N/N=C/c1ccc(O)c(O)c1)c1cccs1	Glf	1	Glf	concordant	Glf	concordant	yes	yes	0.0332	yes	no	compound not well-represented in KABX	BRD-K33394115	Glf|AccD6|50S ribosome|InhA
PCL analysis	1	BRD-K21375516	5335985	(5Z)-5-[(2E)-3-(5-nitro-2-furyl)prop-2-enylidene]-2-thioxo-1,3-thiazolidin-4-one		https://doi.org/10.1021/acscombsci.5b00019	docking and biochemical (not whole-cell), no tested H37Rv activity	Weak	O=C1NC(=S)S/C1=C\C=C\c1ccc([N+](=O)[O-])o1	GlmU	1	DnaG	discordant	DnaG	discordant	yes	yes	-4.06e-05	yes	yes	compound active and well-represented in KABX	BRD-K69650333|BRD-K04548931|BRD-K92093830	DnaG
PCL analysis	1	BRD-K45142033	885281	ChemBridge 6624116|(4-Oxocyclohexa-2,5-dien-1-ylidene)amino 2,6-dimethoxybenzoate		https://doi.org/10.1016/j.tube.2015.06.003	docking and biochemical (not whole-cell), with reported H37Rv activity	Weak	COc1cccc(OC)c1C(=O)ON=C1C=CC(=O)C=C1	GlmU	1	GlmU	concordant	GlmU	concordant	yes	yes	0.156	yes	yes	compound active and well-represented in KABX	BRD-K71364508	GlmU|GyrAB
PCL analysis	1	BRD-K71364508	2059104	(5Z)-5-(furan-3-ylmethylidene)-1-(4-methoxyphenyl)-2-sulfanylidene-1,3-diazinane-4,6-dione		https://doi.org/10.1016/j.tube.2015.06.003|https://doi.org/10.1021/acscombsci.5b00019	docking and biochemical (not whole-cell), no tested H37Rv activity	Weak	COc1ccc(cc1)N1C(=S)NC(=O)\C(=C\c2ccoc2)C1=O	GlmU	1	MbtI	discordant	MbtI	discordant	yes	yes	0.529	no	yes	compound inactive	BRD-A84314495|BRD-K54931188	MbtI|MshC|PG transpeptidation and transport
PCL analysis	1	BRD-A05468928	60021	temafloxacin	fluoroquinolone	https://doi.org/10.1128/aac.00944-06|https://doi.org/10.1038/s41586-019-1315-z|https://go.drugbank.com/drugs/DB01405	broad-spectrum antibiotic; genetic and biochemical	Strong	CC1CN(CCN1)c1cc2n(cc(C(O)=O)c(=O)c2cc1F)-c1ccc(F)cc1F	GyrAB	1	GyrAB	concordant	GyrAB	concordant	yes	yes	-0.0689	yes	yes	compound active and well-represented in KABX	BRD-K28767608|BRD-K37798499|BRD-A07244995|BRD-K85307935|BRD-K08525451|BRD-K47886988|BRD-K10362825|BRD-K11196887|BRD-A24228527|BRD-K71926323|BRD-K78113049|BRD-K62374253|BRD-A92341659|BRD-K45916615|BRD-K09471561|BRD-A47790386|BRD-K76534306|BRD-A74980173|BRD-K66615216|BRD-K49841478|BRD-K90991629|BRD-K77038618|BRD-A93964801|BRD-A41450521|BRD-K98384930|BRD-K73923631|BRD-K04804440	GyrAB
PCL analysis	1	BRD-A07244995	54675768	Coumermycin a1	aminocoumarin	https://doi.org/10.1021/acs.jmedchem.8b01928|https://doi.org/10.1021/acsinfecdis.0c00025|https://go.drugbank.com/drugs/DB13912	antibacterial; co-crystal/cryo-EM (E. coli and Thermus thermophilus GyrB) and biochemical (E. coli and other bacteria)	Moderate	CO[C@@H]1[C@@H](OC(=O)c2ccc(C)[nH]2)[C@@H](O)[C@H](Oc2ccc3C(=O)C(NC(=O)c4c[nH]c(C(=O)NC5C(=O)Oc6c(C)c(O[C@@H]7OC(C)(C)[C@H](OC)[C@@H](OC(=O)c8ccc(C)[nH]8)[C@H]7O)ccc6C5=O)c4C)C(=O)Oc3c2C)OC1(C)C	GyrAB	1	GyrAB	concordant	GyrAB	concordant	yes	yes	0.0805	yes	yes	compound active and well-represented in KABX	BRD-K85307935	GyrAB|DHPS
PCL analysis	1	BRD-A24228527	4583	ofloxacin	fluoroquinolone	https://doi.org/10.1128/aac.00944-06|https://doi.org/10.1038/s41586-019-1315-z|https://go.drugbank.com/drugs/DB01165	broad-spectrum antibiotic; genetic and biochemical	Strong	CC1COc2c(N3CCN(C)CC3)c(F)cc3c(=O)c(C(=O)O)cn1c23	GyrAB	1	GyrAB	concordant	GyrAB	concordant	yes	yes	-0.0439	yes	yes	compound active and well-represented in KABX	BRD-A74980173|BRD-K45916615|BRD-K04804440|BRD-K08525451|BRD-K09471561|BRD-K62374253|BRD-K73923631|BRD-A24397426	GyrAB|MmpL3
PCL analysis	1	BRD-A24397426	4410	nadifloxacin	fluoroquinolone	https://doi.org/10.1128/aac.00944-06|https://doi.org/10.1038/s41586-019-1315-z|https://go.drugbank.com/drugs/DB12447	broad-spectrum antibiotic; biochemical and genetic (analogs and in other bacteria)	Strong	CC1CCc2c(N3CCC(O)CC3)c(F)cc3c2n1cc(C(O)=O)c3=O	GyrAB	1	GyrAB	concordant	GyrAB	concordant	yes	yes	-0.0225	yes	yes	compound active and well-represented in KABX	BRD-K09471561|BRD-K45916615|BRD-K78113049|BRD-A92341659|BRD-K04804440|BRD-K11196887|BRD-A24228527|BRD-K62374253|BRD-K55034111|BRD-K66412701|BRD-K49841478|BRD-K10362825|BRD-K77038618	GyrAB
PCL analysis	1	BRD-A41450521	5517	tosufloxacin	fluoroquinolone	https://doi.org/10.1128/aac.00944-06|https://doi.org/10.1038/s41586-019-1315-z|https://go.drugbank.com/drugs/DB16850	broad-spectrum antibiotic; biochemical and genetic (analogs and in other bacteria)	Strong	NC1CCN(C1)c1nc2n(cc(C(O)=O)c(=O)c2cc1F)-c1ccc(F)cc1F	GyrAB	1	GyrAB	concordant	GyrAB	concordant	yes	yes	-0.0871	yes	yes	compound active and well-represented in KABX	BRD-K08525451|BRD-K85307935|BRD-K98384930|BRD-A07244995	GyrAB
PCL analysis	1	BRD-A47790386	65958	Balofloxacin	fluoroquinolone	https://doi.org/10.1128/aac.00944-06|https://doi.org/10.1038/s41586-019-1315-z	broad-spectrum antibiotic; biochemical and genetic (analogs)	Strong	CNC1CCCN(C1)c1c(F)cc2c(c1OC)n(cc(C(O)=O)c2=O)C1CC1	GyrAB	1	GyrAB	concordant	GyrAB	concordant	yes	yes	-0.0508	yes	yes	compound active and well-represented in KABX	BRD-A93964801|BRD-K66412701|BRD-K90991629|BRD-K76534306	GyrAB|clp protease / proteasome|RpoB
PCL analysis	1	BRD-A74980173	5379	gatifloxacin	fluoroquinolone	https://doi.org/10.1128/aac.00944-06|https://doi.org/10.1038/s41586-019-1315-z|https://go.drugbank.com/drugs/DB01044	broad-spectrum antibiotic; co-crystal/cryo-EM, genetic, and biochemical	Strong	COc1c(N2CCNC(C)C2)c(F)cc2c1n(cc(C(O)=O)c2=O)C1CC1	GyrAB	1	GyrAB	concordant	GyrAB	concordant	yes	yes	-0.012	yes	yes	compound active and well-represented in KABX	BRD-A93964801|BRD-A41450521|BRD-A24397426|BRD-K73923631|BRD-K45916615|BRD-K90991629|BRD-K08525451|BRD-K04804440|BRD-K76534306|BRD-A24228527|BRD-K55034111|BRD-K71926323|BRD-K77038618	GyrAB|RpoB
PCL analysis	1	BRD-A92341659	65947	prulifloxacin	fluoroquinolone	https://doi.org/10.1128/aac.00944-06|https://doi.org/10.1038/s41586-019-1315-z|https://go.drugbank.com/drugs/DB11892	broad-spectrum antibiotic; biochemical and genetic (analogs and in other bacteria)	Strong	CC1Sc2c(C(O)=O)c(=O)c3cc(F)c(cc3n12)N1CCN(Cc2oc(=O)oc2C)CC1	GyrAB	1	GyrAB	concordant	GyrAB	concordant	yes	yes	-0.0206	yes	yes	compound active and well-represented in KABX	BRD-A69777949|BRD-K45916615|BRD-A41450521|BRD-K55034111|BRD-K73923631	GyrAB|NrdF2|pyrimidine metabolism
PCL analysis	1	BRD-A93964801	60063	clinafloxacin	fluoroquinolone	https://doi.org/10.1128/aac.00944-06|https://doi.org/10.1038/s41586-019-1315-z|https://go.drugbank.com/drugs/DB14025	broad-spectrum antibiotic; biochemical and genetic (analogs and in other bacteria)	Strong	NC1CCN(C1)c1c(F)cc2c(c1Cl)n(cc(C(O)=O)c2=O)C1CC1	GyrAB	1	GyrAB	concordant	GyrAB	concordant	yes	yes	-0.0207	yes	yes	compound active and well-represented in KABX	BRD-K73923631|BRD-K49841478|BRD-K77038618|BRD-K37798499|BRD-K10362825|BRD-A74980173|BRD-K71926323|BRD-A47790386|BRD-K66615216|BRD-A41450521	GyrAB|PG transpeptidation and transport
PCL analysis	1	BRD-K04804440	2764	Ciprofloxacin	fluoroquinolone	https://doi.org/10.1073/pnas.1525047113|https://doi.org/10.1128/aac.00944-06|https://doi.org/10.1038/s41586-019-1315-z|https://go.drugbank.com/drugs/DB00537	broad-spectrum antibiotic; co-crystal/cryo-EM and biochemical	Strong	OC(=O)c1cn(C2CC2)c2cc(N3CCNCC3)c(F)cc2c1=O	GyrAB	1	GyrAB	concordant	GyrAB	concordant	yes	yes	-0.0147	yes	yes	compound active and well-represented in KABX	BRD-A74980173|BRD-K10362825|BRD-K76534306|BRD-K73923631|BRD-A93964801|BRD-K11196887|BRD-A92341659|BRD-K09471561|BRD-K66412701|BRD-K08525451|BRD-A24228527	GyrAB
PCL analysis	1	BRD-K08525451	56208	sarafloxacin	fluoroquinolone	https://doi.org/10.1128/aac.00944-06|https://doi.org/10.1038/s41586-019-1315-z|https://go.drugbank.com/drugs/DB11491	broad-spectrum antibiotic; biochemical and genetic (analogs and in other bacteria)	Strong	OC(=O)c1cn(-c2ccc(F)cc2)c2cc(N3CCNCC3)c(F)cc2c1=O	GyrAB	1	GyrAB	concordant	GyrAB	concordant	yes	yes	-0.0873	yes	yes	compound active and well-represented in KABX	BRD-A69777949|BRD-K55034111|BRD-K73923631|BRD-K45916615	GyrAB|PG transpeptidation and transport|ThyAX|pyrimidine metabolism|PknAG
PCL analysis	1	BRD-K09471561	149096	Levofloxacin	fluoroquinolone	https://doi.org/10.1073/pnas.1525047113|https://doi.org/10.1128/aac.00944-06|https://doi.org/10.1038/s41586-019-1315-z|https://go.drugbank.com/drugs/DB01137	broad-spectrum antibiotic; co-crystal/cryo-EM, genetic, and biochemical	Strong	C[C@H]1COc2c(N3CCN(C)CC3)c(F)cc3c2n1cc(C(O)=O)c3=O	GyrAB	1	GyrAB	concordant	GyrAB	concordant	yes	yes	-0.0592	yes	yes	compound active and well-represented in KABX	BRD-K73923631|BRD-A92341659|BRD-K77038618|BRD-A24228527|BRD-A74980173	GyrAB|InhA|RpoB
PCL analysis	1	BRD-K10362825	452548	Teniposide	podophyllotoxin	PMID: 6094001|https://doi.org/10.1038/ncomms10048|https://go.drugbank.com/drugs/DB00444	antineoplastic drug; co-crystal/cryo-EM (analog Etoposide with S. aureus GyrB), biochemical (analog Etoposide with S. aureus and E. coli DNA gyrase), and genetic (against S. pneumoniae Etoposide-resistant mutants)	Moderate	COc1cc(cc(OC)c1O)[C@H]1[C@@H]2[C@H](COC2=O)[C@H](O[C@@H]2O[C@@H]3CO[C@H](O[C@H]3[C@H](O)[C@H]2O)c2cccs2)c2cc3OCOc3cc12	GyrAB	1	GyrAB	concordant	GyrAB	concordant	yes	yes	-0.0304	yes	yes	compound active and well-represented in KABX	BRD-A24228527|BRD-K09471561|BRD-A74980173|BRD-K76534306	GyrAB|PG transpeptidation and transport|DnaG
PCL analysis	1	BRD-K11196887	4539	norfloxacin	fluoroquinolone	https://doi.org/10.1128/aac.00944-06|https://doi.org/10.1038/s41586-019-1315-z|https://go.drugbank.com/drugs/DB01059	broad-spectrum antibiotic; biochemical and genetic (analogs and in other bacteria)	Strong	CCn1cc(C(O)=O)c(=O)c2cc(F)c(cc12)N1CCNCC1	GyrAB	1	GyrAB	concordant	GyrAB	concordant	yes	yes	-0.049	yes	yes	compound active and well-represented in KABX	BRD-K66615216|BRD-A24228527|BRD-K76534306|BRD-K71926323|BRD-A74980173	GyrAB|InhA
PCL analysis	1	BRD-K37798499	36462	Etoposide	podophyllotoxin	PMID: 6094001|https://doi.org/10.1038/ncomms10048|https://go.drugbank.com/drugs/DB00773	antineoplastic drug; co-crystal/cryo-EM (S. aureus GyrB), biochemical (S. aureus and E. coli DNA gyrase), and genetic (S. pneumoniae)	Moderate	COc1cc(cc(OC)c1O)[C@H]1[C@@H]2[C@H](COC2=O)[C@H](O[C@@H]2O[C@@H]3CO[C@@H](C)O[C@H]3[C@H](O)[C@H]2O)c2cc3OCOc3cc12	GyrAB	1	GyrAB	concordant	GyrAB	concordant	yes	yes	-0.042	yes	yes	compound active and well-represented in KABX	BRD-A24228527|BRD-K73923631|BRD-K55034111|BRD-K76534306|BRD-A74980173|BRD-K66615216|BRD-K71926323|BRD-A47790386|BRD-K08525451|BRD-K66412701|BRD-K78113049|BRD-K77038618|BRD-K10362825|BRD-K44595561|BRD-A93964801|BRD-A41450521|BRD-K98384930|BRD-A24397426|BRD-K09471561|BRD-K04804440|BRD-K11196887	GyrAB
PCL analysis	1	BRD-K45916615	71335	danofloxacin	fluoroquinolone	https://doi.org/10.1128/aac.00944-06|https://doi.org/10.1038/s41586-019-1315-z|https://go.drugbank.com/drugs/DB11393	broad-spectrum antibiotic; biochemical (analogs and in other bacteria) and genetic (analogs and in other bacteria)	Strong	CN1C[C@@H]2C[C@H]1CN2c1cc2n(cc(C(O)=O)c(=O)c2cc1F)C1CC1	GyrAB	1	GyrAB	concordant	GyrAB	concordant	yes	yes	-0.0307	yes	yes	compound active and well-represented in KABX	BRD-K09471561|BRD-K71926323	GyrAB
PCL analysis	1	BRD-K47886988	4421	Nalidixic acid	quinolone	https://doi.org/10.1016/j.bmcl.2015.07.071|https://go.drugbank.com/drugs/DB00779	broad-spectrum antibiotic; genetic and biochemical	Strong	CCn1cc(C(O)=O)c(=O)c2ccc(C)nc12	GyrAB	1	GyrAB	concordant	GyrAB	concordant	yes	yes	0.149	yes	yes	compound active and well-represented in KABX	BRD-K08525451|BRD-A05468928|BRD-A24228527	GyrAB|50S ribosome
PCL analysis	1	BRD-K49841478	287180	Rosoxacin	quinolone	https://go.drugbank.com/drugs/DB00817	broad-spectrum antibiotic; biochemical (analogs and in other bacteria) and genetic (analogs and in other bacteria)	Strong	CCn1cc(C(O)=O)c(=O)c2ccc(cc12)-c1ccncc1	GyrAB	1	GyrAB	concordant	GyrAB	concordant	yes	yes	-0.0529	yes	yes	compound active and well-represented in KABX	BRD-K77038618|BRD-K90991629|BRD-K37798499	GyrAB|InhA
PCL analysis	1	BRD-K55034111	51081	pefloxacin	fluoroquinolone	https://doi.org/10.1128/aac.00944-06|https://doi.org/10.1038/s41586-019-1315-z|https://go.drugbank.com/drugs/DB00487	broad-spectrum antibiotic; biochemical and genetic (analogs and in other bacteria)	Strong	CCn1cc(C(O)=O)c(=O)c2cc(F)c(cc12)N1CCN(C)CC1	GyrAB	1	GyrAB	concordant	GyrAB	concordant	yes	yes	-0.0562	yes	yes	compound active and well-represented in KABX	BRD-K49841478|BRD-K11196887	GyrAB
PCL analysis	1	BRD-K62374253	58258	rufloxacin	fluoroquinolone	https://doi.org/10.1128/aac.00944-06|https://doi.org/10.1038/s41586-019-1315-z|https://go.drugbank.com/drugs/DB13772	broad-spectrum antibiotic; biochemical (analogs and in other bacteria) and genetic (analogs and in other bacteria)	Strong	CN1CCN(CC1)c1c(F)cc2c3c1SCCn3cc(C(O)=O)c2=O	GyrAB	1	GyrAB	concordant	GyrAB	concordant	yes	yes	-0.0845	yes	yes	compound active and well-represented in KABX	BRD-K11196887|BRD-K90991629|BRD-A47790386|BRD-K66615216|BRD-K77038618|BRD-A05468928|BRD-K09471561|BRD-K55034111	GyrAB|PknAG|DHPS
PCL analysis	1	BRD-K66412701	65957	pazufloxacin	fluoroquinolone	https://doi.org/10.1128/aac.00944-06|https://doi.org/10.1038/s41586-019-1315-z|https://go.drugbank.com/drugs/DB11774	broad-spectrum antibiotic; biochemical and genetic (analogs and in other bacteria)	Strong	C[C@H]1COc2c(c(F)cc3c2n1cc(C(O)=O)c3=O)C1(N)CC1	GyrAB	1	GyrAB	concordant	GyrAB	concordant	yes	yes	-0.0638	yes	yes	compound active and well-represented in KABX	BRD-A74980173|BRD-K10362825|BRD-K76534306	GyrAB|NADH dehydrogenase|membrane potential disruption and efflux|RpoB
PCL analysis	1	BRD-K66615216	152946	Moxifloxacin	fluoroquinolone	https://doi.org/10.1073/pnas.1525047113|https://doi.org/10.1128/aac.00944-06|https://doi.org/10.1038/s41586-019-1315-z|https://go.drugbank.com/drugs/DB00218	broad-spectrum antibiotic; co-crystal/cryo-EM, genetic, and biochemical	Strong	COc1c(N2C[C@@H]3CCCN[C@@H]3C2)c(F)cc2c1n(cc(C(O)=O)c2=O)C1CC1	GyrAB	1	GyrAB	concordant	GyrAB	concordant	yes	yes	-0.0134	yes	yes	compound active and well-represented in KABX	BRD-K77038618|BRD-K66412701|BRD-K78113049|BRD-K71926323|BRD-A74980173|BRD-A47790386|BRD-K76534306|BRD-K08525451|BRD-K55034111|BRD-K73923631|BRD-A24228527|BRD-K44595561|BRD-A93964801|BRD-A41450521|BRD-K98384930|BRD-A24397426|BRD-K09471561|BRD-K04804440|BRD-K11196887	GyrAB
PCL analysis	1	BRD-K71926323	60651	marbofloxacin	fluoroquinolone	https://doi.org/10.1128/aac.00944-06|https://doi.org/10.1038/s41586-019-1315-z|https://go.drugbank.com/drugs/DB11426	broad-spectrum antibiotic; biochemical (analogs and in other bacteria) and genetic (analogs and in other bacteria)	Strong	CN1CCN(CC1)c1c(F)cc2c3c1OCN(C)n3cc(C(O)=O)c2=O	GyrAB	1	GyrAB	concordant	GyrAB	concordant	yes	yes	-0.0414	yes	yes	compound active and well-represented in KABX	BRD-K08525451|BRD-A47790386|BRD-K55034111|BRD-K76534306|BRD-K44595561|BRD-K04804440|BRD-K11196887	GyrAB|DHPS
PCL analysis	1	BRD-K73923631	56206	difloxacin	fluoroquinolone	https://doi.org/10.1128/aac.00944-06|https://doi.org/10.1038/s41586-019-1315-z|https://go.drugbank.com/drugs/DB11511	broad-spectrum antibiotic; biochemical and genetic (analogs and in other bacteria)	Strong	CN1CCN(CC1)c1cc2n(cc(C(O)=O)c(=O)c2cc1F)-c1ccc(F)cc1	GyrAB	1	GyrAB	concordant	GyrAB	concordant	yes	yes	-0.024	yes	yes	compound active and well-represented in KABX	BRD-A24397426|BRD-K08525451|BRD-K45916615|BRD-K55034111|BRD-A69777949	GyrAB
PCL analysis	1	BRD-K76534306	71188	enrofloxacin	fluoroquinolone	https://doi.org/10.1128/aac.00944-06|https://doi.org/10.1038/s41586-019-1315-z|https://go.drugbank.com/drugs/DB11404	broad-spectrum antibiotic; biochemical and genetic (analogs and in other bacteria)	Strong	CCN1CCN(CC1)c1cc2n(cc(C(O)=O)c(=O)c2cc1F)C1CC1	GyrAB	1	GyrAB	concordant	GyrAB	concordant	yes	yes	-0.0606	yes	yes	compound active and well-represented in KABX	BRD-K62374253	GyrAB
PCL analysis	1	BRD-K77038618	124093	garenoxacin	fluoroquinolone	https://doi.org/10.1128/aac.00944-06|https://doi.org/10.1038/s41586-019-1315-z|https://go.drugbank.com/drugs/DB06160	broad-spectrum antibiotic; biochemical and genetic (analogs and in other bacteria)	Strong	C[C@H]1NCc2cc(ccc12)-c1ccc2c(c1OC(F)F)n(cc(C(O)=O)c2=O)C1CC1	GyrAB	1	GyrAB	concordant	GyrAB	concordant	yes	yes	-0.0357	yes	yes	compound active and well-represented in KABX	BRD-K09471561|BRD-A47790386|BRD-K08525451	GyrAB
PCL analysis	1	BRD-K78113049	3229	enoxacin	fluoroquinolone	https://doi.org/10.1128/aac.00944-06|https://doi.org/10.1038/s41586-019-1315-z|https://go.drugbank.com/drugs/DB00467	broad-spectrum antibiotic; genetic and biochemical	Strong	CCn1cc(C(O)=O)c(=O)c2cc(F)c(nc12)N1CCNCC1	GyrAB	1	GyrAB	concordant	GyrAB	concordant	yes	yes	-0.0193	yes	yes	compound active and well-represented in KABX	BRD-K08525451|BRD-A24397426|BRD-K66412701|BRD-K55034111|BRD-A24228527|BRD-K09471561|BRD-K11196887|BRD-K62374253	GyrAB|MbtI|DHFR|ThyAX
PCL analysis	1	BRD-K90991629	487101	Delafloxacin	fluoroquinolone	https://doi.org/10.1128/AAC.47.10.3260-3269.2003|https://go.drugbank.com/drugs/DB11943	broad-spectrum antibiotic; co-crystal/cryo-EM (S. pneumoniae) and biochemical (E. coli and S. aureus) and reported activity in H37Rv	Strong	Nc1nc(c(F)cc1F)-n1cc(C(O)=O)c(=O)c2cc(F)c(N3CC(O)C3)c(Cl)c12	GyrAB	1	GyrAB	concordant	GyrAB	concordant	yes	yes	-0.0241	yes	yes	compound active and well-represented in KABX	BRD-K73923631|BRD-K09471561|BRD-A24228527|BRD-A74980173|BRD-A93964801|BRD-K11196887|BRD-K66412701|BRD-A92341659|BRD-K08525451|BRD-K76534306	GyrAB
PCL analysis	1	BRD-K98384930	11567473	finafloxacin	fluoroquinolone	https://doi.org/10.1128/aac.00944-06|https://doi.org/10.1038/s41586-019-1315-z|https://go.drugbank.com/drugs/DB09047	broad-spectrum antibiotic; biochemical (analogs and in other bacteria) and genetic (analogs and in other bacteria)	Strong	OC(=O)c1cn(C2CC2)c2c(C#N)c(N3C[C@@H]4NCCO[C@H]4C3)c(F)cc2c1=O	GyrAB	1	GyrAB	concordant	GyrAB	concordant	yes	yes	-0.0588	yes	yes	compound active and well-represented in KABX	BRD-K08525451|BRD-K77038618|BRD-K90991629|BRD-A24228527|BRD-K55034111|BRD-A41450521|BRD-A93964801	GyrAB|PG transpeptidation and transport
PCL analysis	1	BRD-K08999871	4831	Pipemidic acid	quinolone	https://doi.org/10.1128/aac.00944-06|https://go.drugbank.com/drugs/DB13823	broad-spectrum antibiotic; genetic and biochemical, reported to be weakly/inactive in H37Rv	Strong	CCn1cc(C(O)=O)c(=O)c2cnc(nc12)N1CCNCC1	GyrAB	1	MbtI	discordant	MbtI	discordant	yes	yes	0.502	no	yes	compound inactive	BRD-K17583151	MbtI
PCL analysis	1	BRD-K28247815	15920759	2-benzamido-5-phenylthiophene-3-carboxamide		https://doi.org/10.1016/j.bmc.2015.02.032	docking and biochemical (not whole-cell, Mtb GyrAB supercoiling assay and M. smeg protein-ligand thermal stability), with reported H37Rv activity	Moderate	NC(=O)c1cc(sc1NC(=O)c1ccccc1)-c1ccccc1	GyrAB	1	TopA	discordant	TopA	discordant	yes	yes	0.115	yes	yes	compound active and well-represented in KABX	BRD-K57698251	TopA|PanC|50S ribosome
PCL analysis	1	BRD-K85307935	54675769	Novobiocin	aminocoumarin	https://doi.org/10.1038/s41586-019-1315-z|https://doi.org/10.1093/jac/dkaa286|https://go.drugbank.com/drugs/DB01051	antibiotic; biochemical (Mtb GyrB) and co-crystal/cryo-EM (M. smeg, PsA, E. coli and other bacteria) and molecular dynamics simulations, previously active in H37Rv	Strong	CO[C@@H]1[C@@H](OC(N)=O)[C@@H](O)[C@H](Oc2ccc3c(O)c(NC(=O)c4ccc(O)c(CC=C(C)C)c4)c(=O)oc3c2C)OC1(C)C	GyrAB	0.964286	uncertain		InhA	discordant	no	yes	-0.0827	yes	yes	compound active and well-represented in KABX	BRD-K80390541|BRD-K38633957|BRD-K38402943	InhA
PCL analysis	1	BRD-A69777949	3374	Flumequine	quinolone	https://doi.org/10.1128/aac.42.8.2084|https://doi.org/10.1128/aac.00944-06|https://go.drugbank.com/drugs/DB08972	broad-spectrum antibiotic; genetic and biochemical	Strong	CC1CCc2cc(F)cc3c2n1cc(C(O)=O)c3=O	GyrAB	0.877437	uncertain		50S ribosome	discordant	no	yes	9.28e-08	yes	yes	compound active and well-represented in KABX	BRD-A03433762	50S ribosome
PCL analysis	1	BRD-K32368635	2744426	4-Methyl-5-[3-(Methylsulfanyl)-1h-Pyrazol-5-Yl]-2-Thiophen-2-Yl-1,3-Thiazole	pyrazolthiazole	https://doi.org/10.1016/j.bmcl.2010.03.052|https://doi.org/10.2210/pdb3G75/pdb	co-crystal/cryo-EM (S. aureus GyrB) and biochemical (E. coli GyrB), not repeated or followed up, no reported activity or study in H37Rv	Moderate	CSc1cc([nH]n1)-c1sc(nc1C)-c1cccs1	GyrAB	0.875948	uncertain		DprE1-DprE2 complex	discordant	no	yes	0.00281	yes	yes	compound active and well-represented in KABX	BRD-K76257682|BRD-K14661019|BRD-K66039912|BRD-K58597051|BRD-A23080907	DprE1-DprE2 complex
PCL analysis	1	BRD-K47869605	10607	Podofilox|Podophyllotoxin	podophyllotoxin	PMID: 6094001|https://doi.org/10.1038/ncomms10048|https://go.drugbank.com/drugs/DB01179	antimitotic drug; additional reports of tubulin binding; co-crystal/cryo-EM (analog Etoposide with S. aureus GyrB), biochemical (analog Etoposide with S. aureus and E. coli DNA gyrase), and genetic (analogs against S. pneumoniae Etoposide-resistant mutants), not directly studied or reported	Moderate	COc1cc(cc(OC)c1OC)[C@H]1[C@@H]2[C@H](COC2=O)[C@@H](O)c2cc3OCOc3cc12	GyrAB	0.875	uncertain		InhA	discordant	no	yes	0.573	no	yes	compound inactive	BRD-K11943448|BRD-K17971521|BRD-K55128567|BRD-K87202646|BRD-K38402943|BRD-K80390541|BRD-K38633957	InhA
PCL analysis	1	BRD-K14704277	2762	Cinoxacin	quinolone	https://go.drugbank.com/drugs/DB00827	broad-spectrum antibiotic; biochemical (analogs and in other bacteria) and genetic (analogs and in other bacteria)	Strong	CCn1nc(C(O)=O)c(=O)c2cc3OCOc3cc12	GyrAB	0.676051	uncertain		membrane potential disruption and efflux	discordant	no	yes	0.35	no	yes	compound inactive	BRD-K96471533|BRD-K48195670	membrane potential disruption and efflux
PCL analysis	1	BRD-K28767608	636397	Pirarubicin	anthracycline	https://doi.org/10.1093/nar/gks1292|https://doi.org/10.1038/ja.2014.131|https://doi.org/10.1042/BCJ20200462|https://go.drugbank.com/drugs/DB11616	antineoplastic drug and Doxorubicin analog; DnaG: biochemical and active in H37Rv (Doxorubicin and other analogs); GyrAB: docking and biochemical (ATPase and DNA supercoiling assays for Doxorubicin and other analogs) and type II topoisomerase activity inhibition (human); not directly studied or reported for TB	Moderate	COc1cccc2C(=O)c3c(O)c4C[C@](O)(C[C@H](O[C@H]5C[C@H](N)[C@H](O[C@H]6CCCCO6)[C@H](C)O5)c4c(O)c3C(=O)c12)C(=O)CO	GyrAB|DnaG	1	DnaG	concordant	DnaG	concordant	yes	yes	0.195	yes	yes	compound active and well-represented in KABX	BRD-K04548931|BRD-K92093830|BRD-K69650333	DnaG|GyrAB
PCL analysis	1	BRD-K43389675	30323	Daunorubicin	anthracycline	https://doi.org/10.1093/nar/gks1292|https://doi.org/10.1038/ja.2014.131|https://doi.org/10.1042/BCJ20200462|https://www.drugbank.ca/drugs/DB00694	antineoplastic drug and Doxorubicin analog; DnaG: biochemical and active in H37Rv; GyrAB: docking and biochemical (ATPase and DNA supercoiling assays for Doxorubicin and other analogs) and type II topoisomerase activity inhibition (human)	Moderate	COc1cccc2C(=O)c3c(O)c4C[C@](O)(C[C@H](O[C@H]5C[C@H](N)[C@H](O)[C@H](C)O5)c4c(O)c3C(=O)c12)C(C)=O	GyrAB|DnaG	1	DnaG	concordant	DnaG	concordant	yes	yes	-0.053	yes	yes	compound active and well-represented in KABX	BRD-K04548931	DnaG|phenazine-like|30S ribosome|GyrAB|TopA
PCL analysis	1	BRD-K69650333	42890	Idarubicin	anthracycline	https://doi.org/10.1093/nar/gks1292|https://doi.org/10.1038/ja.2014.131|https://doi.org/10.1042/BCJ20200462|https://www.drugbank.ca/drugs/DB01177	antineoplastic drug and Doxorubicin analog; DnaG: biochemical and active in H37Rv; GyrAB: docking and biochemical (ATPase and DNA supercoiling assays) and type II topoisomerase activity inhibition (human)	Moderate	C[C@@H]1O[C@H](C[C@H](N)[C@@H]1O)O[C@H]1C[C@@](O)(Cc2c(O)c3C(=O)c4ccccc4C(=O)c3c(O)c12)C(C)=O	GyrAB|DnaG	1	DnaG	concordant	DnaG	concordant	yes	yes	-0.00781	yes	yes	compound active and well-represented in KABX	BRD-K43389675|BRD-K92093830|BRD-K04548931	DnaG|GyrAB|RpoB
PCL analysis	1	BRD-K92093830	31703	Doxorubicin	anthracycline	https://doi.org/10.1093/nar/gks1292|https://doi.org/10.1038/ja.2014.131|https://doi.org/10.1042/BCJ20200462|https://www.drugbank.ca/drugs/DB00997	antineoplastic drug; DnaG: biochemical and active in H37Rv; GyrAB: docking and biochemical (ATPase and DNA supercoiling assays) and type II topoisomerase activity inhibition (human)	Strong	COc1cccc2C(=O)c3c(O)c4C[C@](O)(C[C@H](O[C@H]5C[C@H](N)[C@H](O)[C@H](C)O5)c4c(O)c3C(=O)c12)C(=O)CO	GyrAB|DnaG	1	DnaG	concordant	DnaG	concordant	yes	yes	1e-09	yes	yes	compound active and well-represented in KABX	BRD-K69650333|BRD-K04548931	DnaG|GyrAB|DprE1-DprE2 complex
PCL analysis	1	BRD-K04548931	41867	Epirubicin	anthracycline	https://doi.org/10.1093/nar/gks1292|https://doi.org/10.1038/ja.2014.131|https://doi.org/10.1042/BCJ20200462|https://go.drugbank.com/drugs/DB00445	antineoplastic drug and Doxorubicin analog; DnaG: biochemical and active in H37Rv (Doxorubicin and other analogs); GyrAB: docking and biochemical (ATPase and DNA supercoiling assays) and type II topoisomerase activity inhibition (human)	Moderate	COc1cccc2C(=O)c3c(O)c4C[C@](O)(C[C@H](O[C@H]5C[C@H](N)[C@@H](O)[C@H](C)O5)c4c(O)c3C(=O)c12)C(=O)CO	GyrAB|DnaG	1	GyrAB	concordant	GyrAB	concordant	yes	yes	0.00818	yes	yes	compound active and well-represented in KABX	BRD-K69650333|BRD-K92093830|BRD-K43389675|BRD-K68408467	GyrAB|DnaG
PCL analysis	1	BRD-K13843533	3035016	Amrubicin	anthracycline	https://doi.org/10.1093/nar/gks1292|https://doi.org/10.1038/ja.2014.131|https://doi.org/10.1042/BCJ20200462|https://go.drugbank.com/drugs/DB06263	antineoplastic drug, prodrug, and Doxorubicin analog; DnaG: biochemical and active in H37Rv (Doxorubicin and other analogs); GyrAB: docking and biochemical (ATPase and DNA supercoiling assays for Doxorubicin and other analogs) and type II topoisomerase activity inhibition (human); not directly studied or reported for TB	Moderate	CC(=O)[C@@]1(N)C[C@H](O[C@H]2C[C@H](O)[C@H](O)CO2)c2c(O)c3C(=O)c4ccccc4C(=O)c3c(O)c2C1	GyrAB|DnaG	1	purine metabolism	discordant	purine metabolism	discordant	yes	yes	-0.0287	yes	yes	compound active and well-represented in KABX	BRD-K49350383	purine metabolism|GyrAB
PCL analysis	1	BRD-K00535541	7019	Aminacrine|9-Aminoacridine	acridine	https://doi.org/10.1016/j.bmc.2016.01.011|https://www.drugbank.ca/drugs/DB11561	aminoacridine Amsacrine analog; biochemical for other aminoacridine analogs; not directly studied for activity or mechanistic evidence in TB	Moderate	Nc1c2ccccc2nc2ccccc12	GyrAB|TopA	1	GyrAB	concordant	GyrAB	concordant	yes	yes	1.55e-15	yes	yes	compound active and well-represented in KABX	BRD-K94650501	GyrAB|TopA|30S ribosome|PanC|DnaG|MbtI|InhA
PCL analysis	1	BRD-K24715592	2017	Ethacridine	acridine	https://doi.org/10.1038/s41586-019-1315-z|https://go.drugbank.com/drugs/DB13190	aminoacridine anti-infective agent Amsacrine analog; GyrAB: biochemical (MTB DNA gyrase supercoiling assay); TopA: docking and biochemical for Amsacrine	Moderate	CCOc1ccc2nc3cc(N)ccc3c(N)c2c1	GyrAB|TopA	1	GyrAB	concordant	GyrAB	concordant	yes	yes	-0.0398	yes	yes	compound active and well-represented in KABX	BRD-M87138257|BRD-K00535541	GyrAB|TopA|InhA
PCL analysis	1	BRD-K68408467	7099	Proflavine	acridine	https://doi.org/10.1128/jb.00631-09|https://www.drugbank.ca/drugs/DB01123	aminoacridine Proflavine mixture / Amsacrine analog, antibacterial drug; genetic (M. smeg) and biochemical for other aminoacridine analogs	Moderate	Nc1ccc2cc3ccc(N)cc3nc2c1	GyrAB|TopA	1	GyrAB	concordant	GyrAB	concordant	yes	yes	-0.000147	yes	yes	compound active and well-represented in KABX	BRD-M87138257|BRD-K43389675|BRD-K69650333|BRD-A05468928	GyrAB
PCL analysis	1	BRD-K72560711	62344	Acridine orange	acridine	https://doi.org/10.1016/j.bmc.2016.01.011	aminoacridine; biochemical for other aminoacridine analogs; activity reported in H37Rv but directly studied for mechanistic evidence	Moderate	CN(C)c1ccc2cc3ccc(cc3nc2c1)N(C)C	GyrAB|TopA	1	GyrAB	concordant	GyrAB	concordant	yes	yes	-0.0388	yes	yes	compound active and well-represented in KABX	BRD-K24715592|BRD-K28247815|BRD-K00535541|BRD-M87138257	GyrAB|TopA
PCL analysis	1	BRD-K77614261	625123	n-(4-(acridin-9-ylamino)phenyl)-4-methylbenzene- sulphonamide	acridine	https://doi.org/10.1016/j.bmc.2016.01.011|https://doi.org/10.1111/cbdd.12949	antineoplastic Amsacrine analog; GyrAB: biochemical (MTB DNA gyrase supercoiling assay) and docking and molecular dynamics simulation; TopA: docking and biochemical for Amsacrine	Moderate	Cc1ccc(cc1)S(=O)(=O)Nc1ccc(Nc2c3ccccc3nc3ccccc23)cc1	GyrAB|TopA	1	GyrAB	concordant	GyrAB	concordant	yes	yes	-0.0576	yes	yes	compound active and well-represented in KABX	BRD-K68346641|BRD-A92341659|BRD-K84417469|BRD-K44595561	GyrAB|TopA|QcrB
PCL analysis	1	BRD-K94650501	47508	Acetanilide, 4'-(9-acridinylamino)-	acridine	https://doi.org/10.1021/jm00134a009|https://doi.org/10.1016/j.bmc.2016.01.011	aminoacridine Amsacrine analog; biochemical for other aminoacridine analogs; not directly studied for activity or mechanistic evidence in TB	Moderate	CC(=O)Nc1ccc(Nc2c3ccccc3nc3ccccc23)cc1	GyrAB|TopA	1	GyrAB	concordant	GyrAB	concordant	yes	yes	0.544	no	yes	compound inactive	BRD-K08525451|BRD-A05468928	GyrAB
PCL analysis	1	BRD-M87138257	452192	Euflavine|Acridine-3,6-diamine; 10-methylacridin-10-ium-3,6-diamine	acridine	https://doi.org/10.1128/jb.00631-09|https://go.drugbank.com/drugs/DB13326|https://www.drugbank.ca/drugs/DB01123	aminoacridine Proflavine mixture / Amsacrine analog, antibacterial drug; genetic (M. smeg) and biochemical for other aminoacridine analogs	Moderate	Nc1ccc2cc3ccc(N)cc3nc2c1.C[n+]1c2cc(N)ccc2cc2ccc(N)cc12	GyrAB|TopA	1	GyrAB	concordant	GyrAB	concordant	yes	yes	-0.0361	yes	yes	compound active and well-represented in KABX	BRD-K69650333|BRD-K00535541	GyrAB|phenazine-like
PCL analysis	1	BRD-K44595561	43664	N-(4-chlorophenyl)acridin-9-amine	acridine	https://doi.org/10.1021/bi00300a022|https://doi.org/10.1021/jm00134a009|https://doi.org/10.1016/j.bmc.2016.01.011	aminoacridine Amsacrine analog; biochemical for other aminoacridine analogs; not directly studied for activity or mechanistic evidence in TB	Moderate	Clc1ccc(Nc2c3ccccc3nc3ccccc23)cc1	GyrAB|TopA	1	TopA	concordant	TopA	concordant	yes	yes	-0.0389	yes	yes	compound active and well-represented in KABX	BRD-K84417469|BRD-K77614261	TopA|GyrAB|membrane potential disruption and efflux|Alr
PCL analysis	1	BRD-K68346641	2179	Amsacrine	acridine	https://doi.org/10.1016/j.bbrc.2014.03.029|https://doi.org/10.1016/j.bmc.2016.01.011|https://doi.org/10.3389/fmicb.2018.01592|https://www.drugbank.ca/drugs/DB00276	antineoplastic drug; GyrAB: biochemical (MTB DNA gyrase supercoiling assay) and type II topoisomerase activity inhibition (human); TopA: docking and biochemical, reported H37Rv activity, genetic-biochemical (M smeg)	Strong	COc1cc(NS(C)(=O)=O)ccc1Nc1c2ccccc2nc2ccccc12	GyrAB|TopA	1	TopA	concordant	TopA	concordant	yes	yes	0.0667	yes	yes	compound active and well-represented in KABX	BRD-K77614261|BRD-K44595561|BRD-K84417469	TopA|GyrAB|QcrB|clp protease / proteasome
PCL analysis	1	BRD-K81100236	3110324	N-(4-chlorophenyl)-2-methylacridin-9-amine	acridine	https://doi.org/10.1016/j.bmc.2016.01.011|https://doi.org/10.1016/j.arabjc.2012.12.035	antineoplastic Amsacrine analog; biochemical for other aminoacridine analogs; not directly studied for activity or mechanistic evidence in TB	Moderate	Cc1ccc2nc3ccccc3c(Nc3ccc(Cl)cc3)c2c1	GyrAB|TopA	1	TopA	concordant	TopA	concordant	yes	yes	0.0193	yes	yes	compound active and well-represented in KABX	BRD-K68346641|BRD-K84417469	TopA|Alr
PCL analysis	1	BRD-K84417469	51971	9-(4-Methylanilino)-acridine	acridine	https://doi.org/10.1021/jm00134a009|https://doi.org/10.1016/j.bmc.2016.01.011	aminoacridine Amsacrine analog; biochemical for other aminoacridine analogs; not directly studied for activity or mechanistic evidence in TB	Moderate	Cc1ccc(cc1)N=c1c2ccccc2[nH]c2ccccc12	GyrAB|TopA	1	TopA	concordant	TopA	concordant	yes	yes	-0.0326	yes	yes	compound active and well-represented in KABX	BRD-K44595561|BRD-K68346641	TopA|GyrAB|QcrB|CydAB
PCL analysis	1	BRD-K27302037	9568512	Thioacetazone|Amithiozone	thiacetazone / 227	https://doi.org/10.1074/jbc.M112.400994|https://doi.org/10.1021/id500032q|https://www.drugbank.ca/drugs/DB12829|https://doi.org/10.3390/ijms22062884	antibiotic; biochemical and genetic	Strong	CC(=O)Nc1ccc(cc1)\C=N\NC(N)=S	HadABC	1	HadABC	concordant	HadABC	concordant	yes	yes	0.0534	yes	yes	compound active and well-represented in KABX	BRD-K92661767	HadABC|InhA
PCL analysis	1	BRD-K92661767	3001386	Thiocarlide|Isoxyl	thiocarbamide	https://doi.org/10.1074/jbc.M112.400994|https://doi.org/10.1021/id500032q|https://go.drugbank.com/drugs/DB13608|https://doi.org/10.3390/ijms22062884	antibiotic; biochemical and genetic	Strong	CC(C)CCOc1ccc(NC(=S)Nc2ccc(OCCC(C)C)cc2)cc1	HadABC	1	HadABC	concordant	HadABC	concordant	yes	yes	0.17	yes	yes	compound active and well-represented in KABX	BRD-K27302037	HadABC
PCL analysis	1	BRD-K00092685	2734802	cis-2,3-Epoxy-Succinic Acid		https://doi.org/10.1021/acschembio.0c00740	co-crystal/cryo-EM but growth condition specific	Strong	OC(=O)[C@H]1O[C@H]1C(O)=O	Icl	1	CoaBC	discordant	CoaBC	discordant	yes	yes	0.653	no	yes	compound inactive	BRD-K00092684	CoaBC
PCL analysis	1	BRD-K41413117	811	Itaconic acid		https://doi.org/10.1039/d0md00301h	co-crystal/cryo-EM but growth condition specific	Strong	C=C(CC(=O)O)C(=O)O	Icl	0.666667	uncertain		RpoB	discordant	no	yes	0.723	no	yes	compound inactive	BRD-A06889673|BRD-K43962705	RpoB
PCL analysis	1	BRD-K00093272	52999	Metsulfuron-methyl	N-sulfonylurea	https://doi.org/10.1093/jac/42.4.475|https://doi.org/10.1016/j.febslet.2005.07.055|https://doi.org/10.1096/fba.2018-00048	biochemical and genetic; co-crystal/cryo-EM (yeast)	Strong	CC1=NC(=NC(=N1)OC)NC(=O)NS(=O)(=O)C2=CC=CC=C2C(=O)OC	IlvB1	1	IlvB1	concordant	IlvB1	concordant	yes	yes	-0.0603	yes	yes	compound active and well-represented in KABX	BRD-K00093274|BRD-K00093273	IlvB1
PCL analysis	1	BRD-K00093273	52997	Sulfometuron-methyl	N-sulfonylurea	https://doi.org/10.1093/jac/42.4.475|https://doi.org/10.1016/j.febslet.2005.07.055|https://doi.org/10.1096/fba.2018-00048	biochemical and genetic; co-crystal/cryo-EM (yeast)	Strong	COC(=O)C1=C(C=CC=C1)S(=O)(=O)NC(=O)NC1=NC(C)=CC(C)=N1 |c:6,8,21,24,t:4,18|	IlvB1	1	IlvB1	concordant	IlvB1	concordant	yes	yes	-0.0531	yes	yes	compound active and well-represented in KABX	BRD-K00093274|BRD-K00093272	IlvB1
PCL analysis	1	BRD-K00093274	5281606	Chlorflavonin	dihydroxyflavone	https://doi.org/10.1021/acsinfecdis.7b00055	biochemical and genetic	Strong	COC1=C(C2=C(C(=C1)O)C(=O)C(=C(O2)C3=C(C(=CC=C3)Cl)O)OC)OC	IlvB1	1	IlvB1	concordant	IlvB1	concordant	yes	yes	-0.0583	yes	yes	compound active and well-represented in KABX	BRD-K00093273|BRD-K00093272	IlvB1
PCL analysis	1	BRD-K20041728	5910452|6881660	ac1nzkeh|N-[(Z)-[(2E)-2-(2,2-dimethyl-6-phenyl-1,3-dioxin-4-ylidene)ethylidene]amino]pyridine-4-carboxamide|N-[(E)-[(2E)-2-(2,2-dimethyl-6-phenyl-1,3-dioxin-4-ylidene)ethylidene]amino]pyridine-4-carboxamide	isonicotinic hydrazine	https://pubchem.ncbi.nlm.nih.gov/bioassay/492952|https://pubchem.ncbi.nlm.nih.gov/bioassay/488890	isonicotinic hydrazine, active in H37Rv	Strong	CC1(C)OC(=C\C=N\NC(=O)c2ccncc2)\C=C(O1)c1ccccc1	InhA	1	InhA	concordant	InhA	concordant	yes	yes	-0.0771	yes	yes	compound active and well-represented in KABX	BRD-K72948907|BRD-K16904384|BRD-K38633957|BRD-K17971521|BRD-K87202646	InhA|GyrAB
PCL analysis	1	BRD-K55128567	5567509|4105346	zinc02057352|N-[3-(2-methoxyphenyl)prop-2-enylideneamino]pyridine-4-carboxamide	isonicotinic hydrazine	https://doi.org/10.1016/j.ejmech.2009.05.009	isoniazid derivative, active in H37Rv	Strong	COc1ccccc1\C=C\C=N\NC(=O)c1ccncc1	InhA	1	InhA	concordant	InhA	concordant	yes	yes	-0.0741	yes	yes	compound active and well-represented in KABX	BRD-K61582089|BRD-K12102668	InhA
PCL analysis	1	BRD-K60267961	5933134|9637759	zinc05576980|N-[(E)-quinoxalin-5-ylmethylideneamino]pyridine-4-carboxamide	isonicotinic hydrazine	https://pubchem.ncbi.nlm.nih.gov/bioassay/488890|https://pubchem.ncbi.nlm.nih.gov/bioassay/492952	isonicotinic hydrazine, active in H37Rv	Strong	O=C(N\N=C\c1cccc2nccnc12)c1ccncc1	InhA	1	InhA	concordant	InhA	concordant	yes	yes	-0.0646	yes	yes	compound active and well-represented in KABX	BRD-K38402943|BRD-K15707964|BRD-K88568253	InhA|FadD32|clp protease / proteasome|RpoB
PCL analysis	1	BRD-K61582089	3769	Methaniazide	isonicotinic hydrazine	PMID: 13217309	isoniazid derivative, active in H37Rv	Strong	OS(=O)(=O)CNNC(=O)c1ccncc1	InhA	1	InhA	concordant	InhA	concordant	yes	yes	-0.0542	yes	yes	compound active and well-represented in KABX	BRD-K08753063|BRD-K17971521|BRD-K57864646|BRD-K88568253|BRD-K60267961|BRD-K11943448|BRD-K12102668|BRD-K98427564|BRD-K72948907	InhA
PCL analysis	1	BRD-K51997757	5510955|5340311	ac1nurl5|[2-methoxy-4-[(Z)-(pyridine-4-carbonylhydrazinylidene)methyl]phenyl] 3-fluorobenzoate|2-Methoxy-4-[(E)-{[(pyridin-4-YL)formamido]imino}methyl]phenyl 3-fluorobenzoate	isonicotinic hydrazine	https://pubchem.ncbi.nlm.nih.gov/bioassay/492952|https://pubchem.ncbi.nlm.nih.gov/bioassay/488890	isonicotinic hydrazine, active in H37Rv	Strong	COc1cc(\C=N\NC(=O)c2ccncc2)ccc1OC(=O)c1cccc(F)c1	InhA	1	InhA	concordant	InhA	concordant	yes	yes	-0.0532	yes	yes	compound active and well-represented in KABX	BRD-K60267961|BRD-K30516678|BRD-K16904384|BRD-K38402943|BRD-K11943448|BRD-K80390541|BRD-K55128567|BRD-K61582089|BRD-K87202646|BRD-K29901445|BRD-K72948907|BRD-K57864646|BRD-K20041728	InhA|TopA|clp protease / proteasome
PCL analysis	1	BRD-K29901445	9557454	zinc00497750|(E)-N'-((5-(3-nitrophenyl)furan-2-yl)methylene)isonicotinohydrazide	isonicotinic hydrazine	https://pubchem.ncbi.nlm.nih.gov/bioassay/2842	isonicotinic hydrazine, active in H37Rv	Strong	C1=CC(=CC(=C1)[N+](=O)[O-])C2=CC=C(O2)C=NNC(=O)C3=CC=NC=C3	InhA	1	InhA	concordant	InhA	concordant	yes	yes	-0.0409	yes	yes	compound active and well-represented in KABX	BRD-K80390541|BRD-K38633957|BRD-K20041728|BRD-K55128567|BRD-K38402943	InhA
PCL analysis	1	BRD-K33710385	2761171	Ethionamide	thiocarbamide	https://doi.org/10.1126/science.8284673|https://doi.org/10.1128/aac.47.12.3799-3805.2003|https://doi.org/10.1038/nm.1950|https://doi.org/10.1038/s42003-023-04433-w|https://www.drugbank.ca/drugs/DB00609	second-line antibiotic; genetic, co-crystal/cryo-EM (purified ETH-NAD adduct), biochemical	Strong	CCc1cc(ccn1)C(S)=N	InhA	1	InhA	concordant	InhA	concordant	yes	yes	-0.0403	yes	yes	compound active and well-represented in KABX	BRD-K97863768|BRD-K51207550|BRD-K75360161	InhA|GyrAB
PCL analysis	1	BRD-K15707964	5418123	N-[(Z)-[5-(3-nitrophenyl)furan-2-yl]methylideneamino]pyridine-4-carboxamide	isonicotinic hydrazine	https://pubchem.ncbi.nlm.nih.gov/bioassay/2842	isonicotinic hydrazine, active in H37Rv (E isomer)	Strong	O=C(N/N=C/c1ccc(-c2cccc([N+](=O)[O-])c2)o1)c1ccncc1	InhA	1	InhA	concordant	InhA	concordant	yes	yes	-0.0384	yes	yes	compound active and well-represented in KABX	BRD-K87202646|BRD-K55128567|BRD-K91214177|BRD-K11943448|BRD-K20041728|BRD-K08753063	InhA|clp protease / proteasome
PCL analysis	1	BRD-K97863768	666418	Prothionamide|Protionamide	thiocarbamide	https://doi.org/10.1084/jem.20062100|https://go.drugbank.com/drugs/DB12667	second-line antibiotic; genetic, co-crystal/cryo-EM (purified PTH-NAD adduct), biochemical	Strong	CCCc1cc(ccn1)C(S)=N	InhA	1	InhA	concordant	InhA	concordant	yes	yes	-0.0373	yes	yes	compound active and well-represented in KABX	BRD-K38402943|BRD-K55128567|BRD-K20041728	InhA
PCL analysis	1	BRD-K16675056	5592238	N-[(Z)-[(E)-3-(2-nitrophenyl)prop-2-enylidene]amino]pyridine-4-carboxamide	isonicotinic hydrazine	https://doi.org/10.1016/j.ejmech.2009.05.009	isoniazid derivative, active in H37Rv	Strong	O=C(N/N=C/C=C/c1ccccc1[N+](=O)[O-])c1ccncc1	InhA	1	InhA	concordant	InhA	concordant	yes	yes	-0.0327	yes	yes	compound active and well-represented in KABX	BRD-K61582089|BRD-K60267961|BRD-K57864646|BRD-K17971521|BRD-K08753063|BRD-K11943448|BRD-K12102668|BRD-K98305621|BRD-K20041728|BRD-K98427564|BRD-K29901445|BRD-K72948907	InhA
PCL analysis	1	BRD-K08753063	5417575|9616325	zinc04728933|Isonicotinic acid [1-(6-methoxy-2-oxo-2H-chromen-3-yl)-eth-(E)-ylidene]-hydrazide	isonicotinic hydrazine	https://pubchem.ncbi.nlm.nih.gov/bioassay/488890|https://pubchem.ncbi.nlm.nih.gov/bioassay/492952	isonicotinic hydrazine, active in H37Rv	Strong	COc1ccc2oc(=O)c(cc2c1)C(\C)=N\NC(=O)c1ccncc1	InhA	1	InhA	concordant	InhA	concordant	yes	yes	-0.0314	yes	yes	compound active and well-represented in KABX	BRD-K20041728|BRD-K98305621|BRD-K51997757|BRD-K87202646|BRD-K29901445	InhA
PCL analysis	1	BRD-K38633957	5424902	nsc690248	isonicotinic hydrazine	https://doi.org/10.1100/tsw.2010.124	isoniazid derivative, active in H37Rv	Strong	[O-][N+](=O)c1ccc(\C=N\NC(=O)c2ccncc2)s1	InhA	1	InhA	concordant	InhA	concordant	yes	yes	-0.0301	yes	yes	compound active and well-represented in KABX	BRD-K55128567|BRD-K20041728|BRD-K51997757|BRD-K11943448|BRD-K80390541|BRD-K16675056|BRD-K38402943|BRD-K29901445|BRD-K15707964|BRD-K16904384	InhA|MmpL3
PCL analysis	1	BRD-K11943448	5414799|5345302	ac1ntzdp|N-[(Z)-[2,5-dimethyl-1-(2-methylphenyl)pyrrol-3-yl]methylideneamino]pyridine-4-carboxamide|N'-{[2,5-dimethyl-1-(2-methylphenyl)-1H-pyrrol-3-yl]methylene}isonicotinohydrazide	isonicotinic hydrazine	https://pubchem.ncbi.nlm.nih.gov/bioassay/492952|https://pubchem.ncbi.nlm.nih.gov/bioassay/488890	isonicotinic hydrazine, active in H37Rv	Strong	CC1=CC=CC=C1N2C(=CC(=C2C)C=NNC(=O)C3=CC=NC=C3)C	InhA	1	InhA	concordant	InhA	concordant	yes	yes	-0.0288	yes	yes	compound active and well-represented in KABX	BRD-K80390541|BRD-K38633957|BRD-K15707964|BRD-K20041728|BRD-K98305621|BRD-K72948907|BRD-K29901445|BRD-K38402943|BRD-K16675056|BRD-K55128567|BRD-K51997757	InhA
PCL analysis	1	BRD-K98305621	17157707	N-[4-(benzyloxy)-3-chlorobenzyl]hexan-1-amine	triclosan analog	https://doi.org/10.1002/cmdc.201402255	related substructure of compound 17 (5-Chloro-2-[2-chloro-4-[(hexylamino)methyl]phenoxy]phenol) (genetic and biochemical)	Weak	CCCCCCNCc1ccc(OCc2ccccc2)c(Cl)c1	InhA	1	InhA	concordant	InhA	concordant	yes	yes	-0.0287	yes	yes	compound active and well-represented in KABX	BRD-K98427564|BRD-K29901445|BRD-K72948907|BRD-K20041728	InhA|50S ribosome
PCL analysis	1	BRD-K80390541	5539315	ac1nvnp3|N-[(Z)-[(E)-3-phenylprop-2-enylidene]amino]pyridine-4-carboxamide	isonicotinic hydrazine	https://doi.org/10.1016/j.ejmech.2009.05.009	isoniazid derivative, active in H37Rv	Strong	O=C(N\N=C\C=C\c1ccccc1)c1ccncc1	InhA	1	InhA	concordant	InhA	concordant	yes	yes	-0.0272	yes	yes	compound active and well-represented in KABX	BRD-K98427564|BRD-K15707964|BRD-K55128567|BRD-K11943448|BRD-K51997757|BRD-K20041728|BRD-K38633957|BRD-K16675056|BRD-K38402943|BRD-K29901445|BRD-K72948907|BRD-K98305621|BRD-K12102668|BRD-K08753063|BRD-K30516678|BRD-K88568253|BRD-K61582089|BRD-K60267961|BRD-K57864646|BRD-K17971521|BRD-K16904384|BRD-K87202646	InhA|clp protease / proteasome
PCL analysis	1	BRD-K16904384	5539246|5469564	nsc690249|N'-[(5-methyl-2-thienyl)methylene]isonicotinohydrazide	isonicotinic hydrazine	https://doi.org/10.1080/14756360500456806	isoniazid derivative, active in H37Rv	Strong	Cc1ccc(\C=N\NC(=O)c2ccncc2)s1	InhA	1	InhA	concordant	InhA	concordant	yes	yes	-0.0153	yes	yes	compound active and well-represented in KABX	BRD-K55128567|BRD-K80390541|BRD-K11943448	InhA|clp protease / proteasome
PCL analysis	1	BRD-K98427564	757999	zinc00219235|N-(1,3-diphenylpropan-2-ylideneamino)pyridine-4-carboxamide	isonicotinic hydrazine	https://doi.org/10.1002/jps.3030430902	isonicotinic hydrazine, active in H37Rv	Strong	O=C(NN=C(Cc1ccccc1)Cc1ccccc1)c1ccncc1	InhA	1	InhA	concordant	InhA	concordant	yes	yes	-0.0135	yes	yes	compound active and well-represented in KABX	BRD-K33710385|BRD-K20041728|BRD-K15707964|BRD-K88568253|BRD-K16675056|BRD-K98305621	InhA|DprE1-DprE2 complex
PCL analysis	1	BRD-K12102668	4472	Nialamide	isonicotinic hydrazine	https://doi.org/10.1176/ajp.117.3.269|10.1164/arrd.1960.82.2.251|https://www.drugbank.ca/drugs/DB04820	genetic (cross-resistance to isoniazid), active in H37Rv	Strong	O=C(CCNNC(=O)c1ccncc1)NCc1ccccc1	InhA	1	InhA	concordant	InhA	concordant	yes	yes	-0.0133	yes	yes	compound active and well-represented in KABX	BRD-K16675056|BRD-K88568253|BRD-K17971521|BRD-K30516678|BRD-K61582089|BRD-K60267961|BRD-K11943448|BRD-K38402943|BRD-K08753063|BRD-K55128567|BRD-K80390541	InhA
PCL analysis	1	BRD-K88568253	3748	Iproniazid	isonicotinic hydrazine	10.1164/art.1952.65.4.357|https://doi.org/10.1002/slct.201600040|https://doi.org/10.1016/j.jinorgbio.2017.11.013|https://go.drugbank.com/drugs/DB04818	isoniazid derivative, active in H37Rv	Strong	CC(C)NNC(=O)c1ccncc1	InhA	1	InhA	concordant	InhA	concordant	yes	yes	-0.0104	yes	yes	compound active and well-represented in KABX	BRD-K08753063|BRD-K17971521|BRD-K57864646|BRD-K60267961|BRD-K61582089|BRD-K11943448|BRD-K30516678|BRD-K38633957	InhA|RpoB
PCL analysis	1	BRD-K30516678	5750646	N-[[(E)-1-methyl-3-(2,6,6-trimethylcyclohexen-1-yl)prop-2-enylidene]amino]isonicotinamide	isonicotinic hydrazine	https://doi.org/10.1002/jps.3030430902	isonicotinic hydrazine, active in H37Rv	Strong	CC1=C(/C=C/C(C)=N\NC(=O)c2ccncc2)C(C)(C)CCC1	InhA	1	InhA	concordant	InhA	concordant	yes	yes	-0.00858	yes	yes	compound active and well-represented in KABX	BRD-K20041728|BRD-K55128567|BRD-K87202646|BRD-K72948907|BRD-K61582089	InhA
PCL analysis	1	BRD-K38402943	5640924|6893827	zinc02702665|N-[(E)-[(E)-3-(furan-2-yl)prop-2-enylidene]amino]pyridine-4-carboxamide	isonicotinic hydrazine	https://pubchem.ncbi.nlm.nih.gov/bioassay/488890|https://pubchem.ncbi.nlm.nih.gov/bioassay/492952	isonicotinic hydrazine, active in H37Rv	Strong	O=C(N\N=C\C=C\c1ccco1)c1ccncc1	InhA	1	InhA	concordant	InhA	concordant	yes	yes	-0.00738	yes	yes	compound active and well-represented in KABX	BRD-K80390541|BRD-K38633957|BRD-K55128567|BRD-K16675056|BRD-K72948907|BRD-K29901445|BRD-K51997757|BRD-K15707964|BRD-K98427564|BRD-K11943448|BRD-K20041728|BRD-K87202646|BRD-K08753063|BRD-K17971521|BRD-K61582089|BRD-K60267961|BRD-K57864646|BRD-K98305621|BRD-K12102668	InhA|MmpL3
PCL analysis	1	BRD-K87202646	3767	Isoniazid	isonicotinic hydrazine	https://doi.org/10.1038/358591a0|10.1126/science.8284673|https://doi.org/10.1038/s41467-022-29832-1|https://doi.org/10.1038/s41564-020-00810-x|https://doi.org/10.1038/s41467-021-25867-y|https://doi.org/10.1038/s41467-021-21748-6|https://doi.org/10.1038/s41467-021-22833-6|https://doi.org/10.1038/s41467-021-27616-7|https://go.drugbank.com/drugs/DB00951	first-line antibiotic; co-crystal/cryo-EM and genetic	Strong	NNC(=O)c1ccncc1	InhA	1	InhA	concordant	InhA	concordant	yes	yes	-0.000798	yes	yes	compound active and well-represented in KABX	BRD-K08753063|BRD-K55128567	InhA
PCL analysis	1	BRD-K72948907	6879980	zinc02233166|N-[(E)-[(E)-3-(2-nitrophenyl)prop-2-enylidene]amino]pyridine-4-carboxamide	isonicotinic hydrazine	https://doi.org/10.1016/j.ejmech.2009.05.009	isoniazid derivative, active in H37Rv	Strong	C1=CC=C(C(=C1)C=CC=NNC(=O)C2=CC=NC=C2)[N+](=O)[O-]	InhA	1	InhA	concordant	InhA	concordant	yes	yes	-0.000735	yes	yes	compound active and well-represented in KABX	BRD-K08753063|BRD-K20041728|BRD-K55128567|BRD-K87202646|BRD-K11943448	InhA
PCL analysis	1	BRD-K75360161	666418	Prothionamide|Protionamide	thiocarbamide	https://doi.org/10.1084/jem.20062100|https://go.drugbank.com/drugs/DB12667	second-line antibiotic; genetic, co-crystal/cryo-EM (purified PTH-NAD adduct), biochemical	Strong	CCCc1cc(ccn1)C(S)=N	InhA	1	InhA	concordant	InhA	concordant	yes	yes	2.71e-08	yes	yes	compound active and well-represented in KABX	BRD-K97863768|BRD-K33710385|BRD-K51207550	InhA|DnaG|GyrAB
PCL analysis	1	BRD-K57864646	16192544		isonicotinic hydrazine	https://doi.org/10.1002/jps.3030430902	isonicotinic hydrazine, no reported activity or mechanistic study in H37Rv	Moderate	CC(\C=C\C1=C(C)CCCC1(C)C)=NNC(=O)c1ccncc1	InhA	1	InhA	concordant	InhA	concordant	yes	yes	0.000156	yes	yes	compound active and well-represented in KABX	BRD-K60267961|BRD-K08753063|BRD-K11943448|BRD-K12102668|BRD-K98305621|BRD-K20041728|BRD-K15707964|BRD-K38633957|BRD-K80390541|BRD-K16675056|BRD-K55128567|BRD-K38402943|BRD-K29901445|BRD-K72948907|BRD-K51997757	InhA
PCL analysis	1	BRD-K79707415	71981205	2-(4-Nitropyrazol-1-yl)-4-(trifluoromethyl)pyrimidine		https://doi.org/10.1021/ar700156e	pyrazole-based related substructure of Genz-8575 (biochemical) but not directly reported	Weak	[O-][N+](=O)c1cnn(c1)-c1nccc(n1)C(F)(F)F	InhA	1	InhA	concordant	InhA	concordant	yes	yes	0.0502	yes	yes	compound active and well-represented in KABX	BRD-K95141739|BRD-A95980241	InhA|GyrAB
PCL analysis	1	BRD-K93139382	658260	zinc00497831|Methyl [(4-amino-5,6,7,8-tetrahydro[1]benzothieno[2,3-d]pyrimidin-2-yl)sulfanyl]acetate		https://doi.org/10.1128/aac.00266-11|https://doi.org/10.1021/acs.biochem.2c00658	analog of CD117 - biochemical (whole-cell thin-layer chromatography) and genetic (InhA overexpression strain) but authors suggest target InhA and other enzymes	Moderate	COC(=O)CSc1nc(N)c2c3CCCCc3sc2n1	InhA	1	InhA	concordant	InhA	concordant	yes	yes	0.069	yes	yes	compound active and well-represented in KABX	BRD-K53492054|BRD-K77268072|BRD-K87202646	InhA
PCL analysis	1	BRD-K28594598	3312383	3-{[4-(1,3-benzodioxol-5-ylmethyl)-1-piperazinyl]-methyl}-9-ethyl-9h-carbazole	carbazole piperazine	https://doi.org/10.1021/ci300571n	docking only, active in M. smeg but not reported/measured in H37Rv	Weak	CCn1c2ccccc2c2cc(CN3CCN(Cc4ccc5OCOc5c4)CC3)ccc12	InhA	1	InhA	concordant	InhA	concordant	yes	yes	0.0778	yes	yes	compound active and well-represented in KABX	BRD-K11210723|BRD-K80978124	InhA
PCL analysis	1	BRD-K51207550	2761171	Ethionamide	thiocarbamide	https://doi.org/10.1126/science.8284673|https://doi.org/10.1128/aac.47.12.3799-3805.2003|https://doi.org/10.1038/nm.1950|https://doi.org/10.1038/s42003-023-04433-w|https://www.drugbank.ca/drugs/DB00609	second-line antibiotic; genetic, co-crystal/cryo-EM (purified ETH-NAD adduct), biochemical	Strong	CCc1cc(ccn1)C(S)=N	InhA	1	InhA	concordant	InhA	concordant	yes	yes	0.105	yes	yes	compound active and well-represented in KABX	BRD-K33710385|BRD-K97863768|BRD-K75360161	InhA
PCL analysis	1	BRD-A78106073	22562216	5-Benzyloctahydro-1H-pyrrolo[3,4-C]pyridine	pyrrolidine	https://doi.org/10.1021/jm060715y|https://doi.org/10.1016/j.ejmech.2016.07.028|https://doi.org/10.1016/j.ejmech.2013.09.041	pyrrolidine substructure with similarity to 1-benzyl-3-(9H-fluoren-9-yl)pyrrolidine (biochemical) which authors suggest possible target(s)	Weak	C(N1CCC2CNCC2C1)c1ccccc1	InhA	1	InhA	concordant	InhA	concordant	yes	yes	0.326	no	yes	compound inactive	BRD-K92522608|BRD-K41731458|BRD-K53492054	InhA
PCL analysis	1	BRD-A95980241	11835328	2-Butyl-3a,11b-dihydrophenanthro[9,10-c]pyrrole-1,3-dione	pyrrolidine dione	https://doi.org/10.1021/jm060715y|https://doi.org/10.1016/j.ejmech.2016.07.028|https://doi.org/10.1016/j.ejmech.2013.09.041	3-(9H-fluoren-9-yl)pyrrolidine-2,5-dione (biochemical) and related substructure of 3-(9H-fluoren-9-yl)-1-nonylpyrrolidine (biochemical)	Moderate	CCCCN1C(=O)C2C(C1=O)c1ccccc1-c1ccccc21	InhA	1	InhA	concordant	InhA	concordant	yes	yes	0.329	no	yes	compound inactive	BRD-K28594598|BRD-K23791635	InhA
PCL analysis	1	BRD-K53492054	658081	cd117b|2-(2-Oxo-2-ethoxyethylthio)-4-amino-5,6-butanothieno[2,3-d]pyrimidine		https://doi.org/10.1128/aac.00266-11|https://doi.org/10.1021/acs.biochem.2c00658	analog of CD117 - biochemical (whole-cell thin-layer chromatography) and genetic (InhA overexpression strain) but authors suggest target InhA and other enzymes	Moderate	CCOC(=O)CSc1nc(N)c2c3CCCCc3sc2n1	InhA	1	InhA	concordant	InhA	concordant	yes	yes	0.345	no	yes	compound inactive	BRD-K93139382	InhA|TopA
PCL analysis	1	BRD-A96641513	2883505	1-cyclohexyl-5-oxo-N-phenylpyrrolidine-3-carboxamide	pyrrolidine carboxamide	https://doi.org/10.1021/jm060715y|https://doi.org/10.1016/j.ejmech.2018.01.047	biochemical and co-crystal/cryo-EM but H37Rv activity not reported	Strong	O=C(Nc1ccccc1)C1CN(C2CCCCC2)C(=O)C1	InhA	1	InhA	concordant	InhA	concordant	yes	yes	0.482	no	yes	compound inactive	BRD-K51997757|BRD-K12102668|BRD-K80390541	InhA|MbtI|DHPS|NADH dehydrogenase|membrane potential disruption and efflux
PCL analysis	1	BRD-K58861914	3931	alpha-Linoleic acid|9,12-Octadecadienoic acid		https://doi.org/10.1016/j.febslet.2005.08.028|https://doi.org/10.1021/ar700156e|https://go.drugbank.com/drugs/DB14104|https://doi.org/10.1371/journal.pone.0082914|https://doi.org/10.1111/j.1742-4658.2006.05420.x	biochemical (S. aureus)	Weak	CCCCCC=CCC=CCCCCCCCC(O)=O	InhA	1	InhA	concordant	InhA	concordant	yes	yes	0.517	no	yes	compound inactive	BRD-A78106073|BRD-K77268072	InhA
PCL analysis	1	BRD-K95496644	3372165	4-[(3-Cyano-4,6-dithiophen-2-ylpyridin-2-yl)sulfanylmethyl]benzoic acid		https://doi.org/10.1021/ar700156e	thiopyridine analog (methyl vs ethyl) of GTC-004061 biochemical (E. coli), genetic (S. aureus) and antimicrobial patent	Weak	OC(=O)c1ccc(CSc2nc(cc(-c3cccs3)c2C#N)-c2cccs2)cc1	InhA	1	InhA	concordant	InhA	concordant	yes	yes	0.584	no	yes	compound inactive	BRD-K79707415|BRD-A05354310	InhA|QcrB|ParA
PCL analysis	1	BRD-K95141739	481709	diazaborine|2-tosylsulfonyl-benzodiazaborine	diazoborine	https://doi.org/10.1107/S2053230X15022098|https://doi.org/10.1371/journal.pone.0239354|https://doi.org/10.1038/s41467-022-34511-2	biochemical (E. coli) and co-crystal/cryo-EM (E. coli), genetic (diazaborine analogs), no reported activity in H37Rv	Weak	Cc1ccc(cc1)S(=O)(=O)N1N=Cc2ccccc2B1O	InhA	1	lipid esterases	discordant	lipid esterases	discordant	yes	yes	-0.0407	yes	yes	compound active and well-represented in KABX	BRD-K63343048	lipid esterases
PCL analysis	1	BRD-A46973818	2876539	cd117|Ethyl [(4-amino-7-tert-butyl-5,6,7,8-tetrahydro[1]benzothieno[2,3-d]pyrimidin-2-yl)sulfanyl]acetate		https://doi.org/10.1128/aac.00266-11|https://doi.org/10.1021/acsmedchemlett.7b00299|https://doi.org/10.1021/acs.biochem.2c00658	biochemical (whole-cell thin-layer chromatography) and genetic (InhA overexpression strain) but authors suggest target InhA and other enzymes	Moderate	CCOC(=O)CSc1nc(N)c2c3CCC(Cc3sc2n1)C(C)(C)C	InhA	1	CoaA and PyrG	discordant	CoaA and PyrG	discordant	yes	yes	-0.00317	yes	yes	compound active and well-represented in KABX	BRD-K85204746	CoaA and PyrG
PCL analysis	1	BRD-K41731458	5564	Triclosan	phenol	https://doi.org/10.1021/bi0008940|https://doi.org/10.1021/cb0500042|https://go.drugbank.com/drugs/DB08604|https://doi.org/10.1074/jbc.M211968200	antibiotic; co-crystal/cryo-EM, biochemical, and genetic	Strong	Oc1cc(Cl)ccc1Oc1ccc(Cl)cc1Cl	InhA	1	TopA	discordant	TopA	discordant	yes	yes	9.67e-05	yes	yes	compound active and well-represented in KABX	BRD-K44595561|BRD-K68346641	TopA|membrane potential disruption and efflux|purine metabolism|GyrAB
PCL analysis	1	BRD-K45520244	883623	1-(2-furylmethyl)-4-(3-phenoxybenzyl)piperazine oxalate	phenoxybenzyl piperazine	https://doi.org/10.1021/ci300571n	docking only, active in M. smeg but not reported/measured in H37Rv	Weak	C(N1CCN(Cc2cccc(Oc3ccccc3)c2)CC1)c1ccco1	InhA	1	PrrB	discordant	PrrB	discordant	yes	yes	0.108	yes	yes	compound active and well-represented in KABX	BRD-K57363465|BRD-K91011325	PrrB
PCL analysis	1	BRD-K92522608	762248	1-(3-phenoxybenzyl)-4-(2-pyridinyl)piperazine	phenoxybenzyl piperazine	https://doi.org/10.1021/ci300571n	docking only, active in M. smeg but not reported/measured in H37Rv	Weak	C(N1CCN(CC1)c1ccccn1)c1cccc(Oc2ccccc2)c1	InhA	1	clp protease / proteasome	discordant	clp protease / proteasome	discordant	yes	yes	0.121	yes	yes	compound active and well-represented in KABX	BRD-A60772044|BRD-K10610814|BRD-K96235226|BRD-A28477941|BRD-K03591040	clp protease / proteasome
PCL analysis	1	BRD-K48888725	11844916	CG400549		https://doi.org/10.1021/ar700156e|https://doi.org/10.1074/jbc.M113.532804|https://doi.org/10.1111/cbdd.12635|https://www.drugbank.ca/drugs/DB12347	antibiotic; co-crystal/cryo-EM (E. coli and S. aureus) and biochemical (S. aureus)	Moderate	Cc1c(N)cccc1Cn1ccc(OCCc2cccs2)cc1=O	InhA	1	PG transpeptidation and transport	discordant	PG transpeptidation and transport	discordant	yes	yes	0.207	yes	yes	compound active and well-represented in KABX	BRD-K28224173|BRD-K02292852|BRD-K96786677	PG transpeptidation and transport
PCL analysis	1	BRD-K12037340	44384687	2-methylsulfonyl-benzodiazaborine	diazoborine	https://doi.org/10.1107/S2053230X15022098|https://doi.org/10.1371/journal.pone.0239354	substructure of diazaborine analogs (genetic and co-crystal/cryo-EM) but not directly reported	Moderate	CS(=O)(=O)N1N=Cc2ccccc2B1O	InhA	1	metal ion chelation	discordant	metal ion chelation	discordant	yes	yes	0.254	yes	yes	compound active and well-represented in KABX	BRD-K97534525	metal ion chelation
PCL analysis	1	BRD-A05354310	24275299	(1-(4-Fluorophenyl)pyrrolidin-3-YL)methanamine	pyrrolidine	https://doi.org/10.1021/jm060715y|https://doi.org/10.1016/j.ejmech.2016.07.028|https://doi.org/10.1016/j.ejmech.2013.09.041	substructure of 3-(9h-fluoren-9-yl)-1-(4-fluorophenyl)pyrrolidine (biochemical) which authors suggest possible target(s)	Weak	NCC1CCN(C1)c1ccc(F)cc1	InhA	1	30S ribosome	discordant	30S ribosome	discordant	yes	yes	0.331	no	yes	compound inactive	BRD-A70638330	30S ribosome|GyrAB|InhA
PCL analysis	1	BRD-K23791635	10407120	AFN-1252|chembl1652621		https://doi.org/10.1021/ar700156e|https://doi.org/10.1128/aac.01741-15|https://doi.org/10.1021/acsinfecdis.0c00437|https://www.drugbank.ca/drugs/DB12658	antibiotic; biochemical (S. aureus) but selective for S. aureus (co-crystal/cryo-EM + molecular dynamics simulation)	Weak	CN(Cc1oc2ccccc2c1C)C(=O)\C=C\C1=CNC2=NC(=O)CCC2=C1	InhA	1	pyrimidine metabolism	discordant	pyrimidine metabolism	discordant	yes	yes	0.352	no	yes	compound inactive	BRD-K61192372	pyrimidine metabolism|Alr|GlmU
PCL analysis	1	BRD-K77268072	1072252	1-(2-furoyl)-4-(3-phenoxybenzyl)piperazine oxalate	phenoxybenzyl piperazine	https://doi.org/10.1021/ci300571n|https://doi.org/10.1016/j.ejmech.2015.02.062	biochemical and docking only, active in M. smeg but not reported/measured in H37Rv	Weak	O=C(N1CCN(Cc2cccc(Oc3ccccc3)c2)CC1)c1ccco1	InhA	1	cAMP modulation	discordant	cAMP modulation	discordant	yes	yes	0.353	no	yes	compound inactive	BRD-K52025859	cAMP modulation
PCL analysis	1	BRD-K44817881	1529372	1-(3-phenoxybenzyl)-4-(4-pyridinylmethyl)piperazine	phenoxybenzyl piperazine	https://doi.org/10.1021/ci300571n	docking only, active in M. smeg but not reported/measured in H37Rv	Weak	C(N1CCN(Cc2cccc(Oc3ccccc3)c2)CC1)c1ccncc1	InhA	1	HadABC	discordant	HadABC	discordant	yes	yes	0.369	no	yes	compound inactive	BRD-K27302037|BRD-K92661767	HadABC|InhA
PCL analysis	1	BRD-K11210723	1099019	1-(1,3-benzodioxol-5-ylmethyl)-4-(3-phenoxybenzyl)piperazine	phenoxybenzyl piperazine	https://doi.org/10.1021/ci300571n	docking only, active in M. smeg but not reported/measured in H37Rv	Weak	C(N1CCN(Cc2cccc(Oc3ccccc3)c2)CC1)c1ccc2OCOc2c1	InhA	0.666667	uncertain		InhA	concordant	no	yes	0.324	no	yes	compound inactive	BRD-A46973818|BRD-K29901445	InhA
PCL analysis	1	BRD-K80978124	1069672	1-(2-fluorophenyl)-4-(3-phenoxybenzyl)piperazine	phenoxybenzyl piperazine	https://doi.org/10.1021/ci300571n	docking only, active in M. smeg but not reported/measured in H37Rv	Weak	Fc1ccccc1N1CCN(Cc2cccc(Oc3ccccc3)c2)CC1	InhA	0.977063	uncertain		InhA	concordant	no	yes	0.401	no	yes	compound inactive	BRD-K77268072|BRD-A78106073	InhA
PCL analysis	1	BRD-K08973992	5280450	Linoleic acid		https://doi.org/10.1016/j.febslet.2005.08.028|https://doi.org/10.1021/ar700156e|https://go.drugbank.com/drugs/DB14104	biochemical (S. aureus)	Weak	CCCCC\C=C/C\C=C/CCCCCCCC(O)=O	InhA	0.894355	uncertain		TopA	discordant	no	yes	0.458	no	yes	compound inactive	BRD-K87207035|BRD-K68346641	TopA
PCL analysis	1	BRD-K91214177	137629401	ChemBridge 5655606|CD39|(5Z)-2-imino-5-[(E)-3-(5-nitrofuran-2-yl)prop-2-enylidene]-1,3-thiazolidin-4-one	2-Amino-4-Oxothiazoline	https://doi.org/10.1016/j.tube.2015.06.003|https://doi.org/10.1128/aac.00266-11	GlmU - biochemical; InhA - biochemical (whole-cell thin-layer chromatography) and genetic (InhA overexpression strain) but authors suggest target InhA and other enzymes; whole-cell active against H37Rv	Moderate	[O-][N+](=O)c1ccc(\C=C\C=C2/SC(=N)NC2=O)o1	InhA|GlmU	1	PG transpeptidation and transport	discordant	PG transpeptidation and transport	discordant	yes	yes	-0.00046	yes	yes	compound active and well-represented in KABX	BRD-M30170555|BRD-K80545773	PG transpeptidation and transport|ThyAX|pyrimidine metabolism|clp protease / proteasome|GyrAB
PCL analysis	1	BRD-K17971521	135408575	311|2-Hydroxy-1-naphthylaldehyde isonicotinoyl hydrazone	isonicotinic hydrazine	https://doi.org/10.1002/jps.3030430902|https://doi.org/10.1016/j.tube.2016.09.025|https://doi.org/10.1007/s00044-013-0632-2	isonicotinic hydrazine, active in H37Rv (for InhA); enzymatic assay only without whole-cell evidence (for MetAP)	Strong	Oc1ccc2ccccc2c1\C=N\NC(=O)c1ccncc1	InhA|MapAB	1	InhA	concordant	InhA	concordant	yes	yes	-0.0246	yes	yes	compound active and well-represented in KABX	BRD-K87202646|BRD-K98427564|BRD-K08753063|BRD-K38633957|BRD-K16904384|BRD-K72948907|BRD-K20041728	InhA
PCL analysis	1	BRD-A82163352	135403829|91932750	Thiolactomycin	thiolactone	https://doi.org/10.1074/jbc.M000569200|https://doi.org/10.1074/jbc.M003241200|https://doi.org/10.1016/j.str.2009.04.012|https://doi.org/10.1074/jbc.M113.511436	co-crystal/cryo-EM, genetic, and biochemical but whole-cell inactive against H37Rv	Strong	CC1C(=O)SC(C)(\C=C(/C)C=C)C1=O	KasA	1	Alr	discordant	Alr	discordant	yes	yes	0.501	no	no	compound inactive	BRD-K09343855|BRD-K89211941	Alr|InhA
PCL analysis	1	BRD-K52075040	5282054	Cerulenin	epoxydodecadienamide	https://doi.org/10.1128/aac.50.2.519-526.2006|https://doi.org/10.1074/jbc.M003241200|https://doi.org/10.1074/jbc.M108903200|https://doi.org/10.1128/jb.01019-06|https://www.drugbank.ca/drugs/DB01034	antibiotic; for KasAB, biochemical (moderate inhibition at 100 uM) and co-crystal/cryo-EM (B. subtilis); for AccD6 biochemical (moderate inhibition at 100 uM)	Strong	C\C=C\C\C=C\CCC(=O)[C@H]1O[C@H]1C(N)=O	KasA|AccD6	1	Pks13	discordant	Pks13	discordant	yes	yes	-0.0422	yes	no	compound not well-represented in KABX	BRD-K04030334|BRD-K79491187	Pks13|InhA|50S ribosome
PCL analysis	1	BRD-K00092686	6382956	N'(1),N'(9)-BIS(4-(DIMETHYLAMINO)BENZYLIDENE)NONANEDIHYDRAZIDE|LB04	Dimethylaminophenyl Hydrazide	https://doi.org/10.1021/acsinfecdis.9b00497	docking and biochemical (not whole-cell), active in M. smeg but not reported/measured in H37Rv	Weak	O=C(N/N=C/C1=CC=C(N(C)C)C=C1)CCCCCCCC(N/N=C/C2=CC=C(N(C)C)C=C2)=O	LprG	1	CoaBC	discordant	CoaBC	discordant	yes	yes	0.699	no	yes	compound inactive	BRD-K00092684|BRD-K00092683	CoaBC
PCL analysis	1	BRD-K00092687	5723291	N'(1),N'(8)-BIS(4-(DIMETHYLAMINO)BENZYLIDENE)OCTANEDIHYDRAZIDE|LB04-III	Dimethylaminophenyl Hydrazide	https://doi.org/10.1021/acsinfecdis.9b00497	docking and biochemical (not whole-cell), active in M. smeg but not reported/measured in H37Rv	Weak	CN(C)C1=CC=C(\C=N\NC(=O)CCCCCCC(=O)N\N=C\C2=CC=C(C=C2)N(C)C)C=C1	LprG	0.847578	uncertain		CoaBC	discordant	no	yes	0.725	no	yes	compound inactive	BRD-K00092684|BRD-K00092683	CoaBC
PCL analysis	1	BRD-K54931188	1068510	AC1LLJNQ|3-(3,4-Dichlorophenyl)sulfonylbenzenesulfonamide	diarylsulfone	https://doi.org/10.1002/cmdc.201000275	biochemical (not whole-cell, Mtb MbtI); no reported activity or whole-cell mechanistic study in H37Rv	Weak	NS(=O)(=O)c1cccc(c1)S(=O)(=O)c1ccc(Cl)c(Cl)c1	MbtI	1	GyrAB	discordant	GyrAB	discordant	yes	yes	-5.89e-05	yes	yes	compound active and well-represented in KABX	BRD-K77614261	GyrAB|TopA
PCL analysis	1	BRD-K43172524	805280	AC1LFM7S|1-(Morpholinomethyl)-3-phenyl-benzimidazole-2-thione	benzimidazole-2-thione	https://doi.org/10.1002/cmdc.201000275	biochemical (not whole-cell, Mtb MbtI); no reported activity or whole-cell mechanistic study in H37Rv; reported viral RNA polymerase inhibition	Weak	S=c1n(CN2CCOCC2)c2ccccc2n1-c1ccccc1	MbtI	1	RpoB	discordant	RpoB	discordant	yes	yes	0.0494	yes	no	compound not well-represented in KABX	BRD-K82498081|BRD-K01507359|BRD-A46188889|BRD-K92835935|BRD-K92838188	RpoB|DHPS|GyrAB
PCL analysis	1	BRD-A84314495	135522128	SMR000028729|N-(3-methoxyphenyl)-2-[(4-oxo-4,5,6,7-tetrahydro-3H-cyclopenta[d]pyrimidin-2-yl)thio]butanamide		https://doi.org/10.1002/cmdc.201000275	biochemical (not whole-cell, Mtb MbtI); no reported activity or whole-cell mechanistic study in H37Rv	Weak	CCC(Sc1nc2CCCc2c(=O)[nH]1)C(=O)Nc1cccc(OC)c1	MbtI	0.6875	uncertain		30S ribosome	discordant	no	yes	0.146	yes	yes	compound active and well-represented in KABX	BRD-A50987946|BRD-M68646745|BRD-K71772032|BRD-K36007650	30S ribosome
PCL analysis	1	BRD-K47871594	1104844	AC1LL6GD|Ethyl 4-[[4-(dimethylamino)phenyl]methylidene]-5-oxo-1-phenylpyrazole-3-carboxylate		https://doi.org/10.1002/cmdc.201000275	biochemical (not whole-cell, Mtb MbtI); no reported activity or whole-cell mechanistic study in H37Rv	Weak	CCOC(=O)C1=NN(C(=O)C1=Cc1ccc(cc1)N(C)C)c1ccccc1	MbtI	1	30S ribosome	discordant	30S ribosome	discordant	yes	yes	0.412	no	no	compound inactive	BRD-K01825150	30S ribosome
PCL analysis	1	BRD-K17583151	1565638	BRN 5608559|2,4(1H,3H)-Pyrimidinedione, 5-bromo-1-((4-propoxyphenyl)sulfonyl)-		https://doi.org/10.1002/cmdc.201000275	biochemical (not whole-cell, Mtb MbtI); no reported activity or whole-cell mechanistic study in H37Rv	Weak	CCCOc1ccc(cc1)S(=O)(=O)n1cc(Br)c(=O)[nH]c1=O	MbtI	1	30S ribosome	discordant	30S ribosome	discordant	yes	yes	0.476	no	no	compound inactive	BRD-K40939496|BRD-A17655518	30S ribosome|GyrAB|DHPS
PCL analysis	1	BRD-K29869729	2771319	59749-96-1|Acetanilide, 2-(thiocarbamyl)-		https://doi.org/10.1002/cmdc.201000275	biochemical (not whole-cell, Mtb MbtI); no reported activity or whole-cell mechanistic study in H37Rv	Weak	NC(=S)CC(=O)Nc1ccccc1	MbtI	1	GyrAB	discordant	GyrAB	discordant	yes	yes	0.483	no	no	compound inactive	BRD-K00535541|BRD-K78113049|BRD-M87138257	GyrAB|purine metabolism
PCL analysis	1	BRD-K98033054	2242443	AC1M3Q7I|4-(dimethylamino)-N-(2-methoxyethyl)benzenecarbothioamide		https://doi.org/10.1002/cmdc.201000275	biochemical (not whole-cell, Mtb MbtI); no reported activity or whole-cell mechanistic study in H37Rv	Weak	COCCNC(=S)c1ccc(cc1)N(C)C	MbtI	1	clp protease / proteasome	discordant	clp protease / proteasome	discordant	yes	yes	0.575	no	no	compound inactive	BRD-K50582804|BRD-A28477941|BRD-K96235226	clp protease / proteasome|ParA
PCL analysis	1	BRD-K10090029	16134395	Daptomycin|Cubicin	cyclic peptide	https://doi.org/10.3390/ph9030059|https://doi.org/10.1101/cshperspect.a026997|https://go.drugbank.com/drugs/DB00080	molecular dynamics simulation, bacterial outer membrane generally, without mechanistic or activity study in H37Rv	Weak	CCCCCCCCCC(=O)N[C@@H](Cc1c[nH]c2ccccc12)C(=O)N[C@@H](CC(N)=O)C(=O)N[C@@H](CC(O)=O)C(=O)N[C@H]1[C@@H](C)OC(=O)[C@H](CC(=O)c2ccccc2N)NC(=O)[C@@H](NC(=O)[C@@H](CO)NC(=O)CNC(=O)[C@H](CC(O)=O)NC(=O)[C@@H](C)NC(=O)[C@H](CC(O)=O)NC(=O)[C@H](CCCN)NC(=O)CNC1=O)[C@H](C)CC(O)=O	membrane integrity	1	Alr	discordant	Alr	discordant	yes	yes	0.0813	yes	yes	compound active and well-represented in KABX	BRD-K09343855|BRD-K83910486	Alr
PCL analysis	1	BRD-A16591784	49800004|4868	Polymyxin B|Aerosporin	cyclic peptide	https://doi.org/10.1093/jac/dkm357|https://doi.org/10.1016/j.mib.2010.09.002|patent:WO2020014469|https://doi.org/10.1371/journal.pcbi.1004180|https://go.drugbank.com/drugs/DB00781	molecular dynamics simulation, bacterial outer membrane generally, without mechanistic or activity study in H37Rv	Weak	CCC(C)CCCCC(=O)N[C@@H](CCN)C(=O)N[C@@H]([C@@H](C)O)C(=O)N[C@@H](CCN)C(=O)N[C@H]1CCNC(=O)[C@@H](NC(=O)[C@H](CCN)NC(=O)[C@H](CCN)NC(=O)[C@H](CC(C)C)NC(=O)[C@@H](Cc2ccccc2)NC(=O)[C@@H](CCN)NC1=O)[C@@H](C)O	membrane integrity	1	GyrAB	discordant	GyrAB	discordant	yes	yes	-0.087	yes	yes	compound active and well-represented in KABX	BRD-K92093830|BRD-K85307935	GyrAB
PCL analysis	1	BRD-K07283971	16779	Oxyclozanide	salicyanilide	https://doi.org/10.1371/journal.pone.0124595|https://doi.org/10.1016/j.bmc.2012.10.056	antihelminthic drug; biochemical (salicylanilides for mitochondria proton gradient disruption) but no reported mechanistic study in Mtb; previous reported activity in H37Rv	Weak	Oc1c(Cl)cc(Cl)cc1NC(=O)c1c(O)c(Cl)cc(Cl)c1Cl	membrane potential disruption and efflux	1	DHFR	discordant	DHFR	discordant	yes	yes	0.0433	yes	yes	compound active and well-represented in KABX	BRD-K65278948|BRD-K80267133|BRD-K59456551	DHFR|NrdF2|purine metabolism|InhA
PCL analysis	1	BRD-K14821540	3330	FCCP|Carbonyl cyanide p-trifluoromethoxyphenylhydrazone	ionophore	https://doi.org/10.1016/S0006-3495(83)84449-X|https://doi.org/10.1128/aac.00827-19|https://pubchem.ncbi.nlm.nih.gov/compound/Carbonyl-cyanide-p-trifluoromethoxyphenylhydrazone|https://doi.org/10.1016/0006-291X(62)90189-4	mitochondrial depolarizing agent and analog of CCCP; biochemical (mitochondrial pH homeostasis and membrane potential spectrofluorimetric analysis); biochemical (M. abs weak ATP concentration increase) and activity in M. abs; reported ATP synthase inhibitor activity as well; no specific activity or mechanistic study reported in Mtb	Moderate	FC(F)(F)Oc1ccc(NN=C(C#N)C#N)cc1	membrane potential disruption and efflux	1	DprE1-DprE2 complex	discordant	DprE1-DprE2 complex	discordant	yes	yes	-0.07	yes	yes	compound active and well-represented in KABX	BRD-K17480742	DprE1-DprE2 complex|membrane potential disruption and efflux|Alr
PCL analysis	1	BRD-K01826542	2520	Verapamil	Ca channel blocker|phenylalkylamine	https://doi.org/10.1128/aac.02107-17|https://doi.org/10.1016/j.cell.2011.02.022|https://doi.org/10.1128/aac.01462-13|10.1016/j.ijantimicag.2016.04.007|https://go.drugbank.com/drugs/DB00661|https://doi.org/10.1371/journal.pone.0149326|https://doi.org/10.1038/ja.2015.9|https://doi.org/10.1038/ja.2015.101	Calcium channel blocker; biochemical (Mtb intrabacterial pH homeostasis and membrane potential spectrofluorimetric analysis and M. bovis BCG membrane damage fluorescence assay) and genetic (Mtb sigE and clgR membrane stress reporter induction); biochemical (Mtb Rv1258c MDR efflux pump and potentiator of bedaquiline, clofazimine, and rifampin) but (negative Mtb LC/MS-based result for increasing in…	Moderate	COc1ccc(CCN(C)CCCC(C#N)(C(C)C)c2ccc(OC)c(OC)c2)cc1OC	membrane potential disruption and efflux	1	GyrAB	discordant	GyrAB	discordant	yes	yes	0.111	yes	yes	compound active and well-represented in KABX	BRD-A92341659|BRD-A05468928|BRD-K94650501|BRD-K09471561	GyrAB
PCL analysis	1	BRD-K96471533	41684	Nitazoxanide	nitro-thiazolyl|thiazolide|salicylamide	https://doi.org/10.1021/ml200157f|https://doi.org/10.1016/j.tube.2016.03.002|https://doi.org/10.1021/acsomega.7b00892|https://doi.org/10.3390/ijms241310482|https://www.drugbank.ca/drugs/DB00507	broad-spectrum anti-infective drug; biochemical (Mtb intrabacterial pH homeostasis and membrane potential spectrofluorimetric analysis); other potential MOAs suggested by authors and in other organisms (E. coli pyruvate dehydrogenase); previous reported activity in H37Rv	Moderate	CC(=O)Oc1ccccc1C(=O)Nc1ncc(s1)[N+]([O-])=O	membrane potential disruption and efflux	1	GyrAB	discordant	GyrAB	discordant	yes	yes	0.226	yes	yes	compound active and well-represented in KABX	BRD-K77614261	GyrAB|membrane potential disruption and efflux|AccD6
PCL analysis	1	BRD-K95921201	5770	Reserpine	indole alkaloid	https://doi.org/10.1042/bj20020615|https://doi.org/10.1016/j.cell.2011.02.022|https://doi.org/10.1371/journal.pone.0102135|https://doi.org/10.1080/1120009X.2023.2173857|https://go.drugbank.com/drugs/DB00206|https://doi.org/10.1016/j.micpath.2019.103790|https://doi.org/10.1006/bbrc.1999.0357|https://doi.org/10.1186/1471-2180-8-78|https://doi.org/10.1128/aac.00610-10|https://doi.org/10.1038/ja.2015…	antipsychotic drug, neural monoamine:proton antiporter inhibitor; co-crystal/cryo-EM (human VMAT2); biochemical (M. smeg INH accumulation); biochemical (S. aureus antibiofilm activity); previous reported activity in H37Rv; no specific mechanistic study reported in Mtb	Weak	CO[C@H]1[C@@H](C[C@@H]2CN3CCc4c([nH]c5cc(OC)ccc45)[C@H]3C[C@@H]2[C@@H]1C(=O)OC)OC(=O)c1cc(OC)c(OC)c(OC)c1	membrane potential disruption and efflux	1	InhA	discordant	InhA	discordant	yes	yes	6.52e-09	yes	no	compound not well-represented in KABX	BRD-K77268072|BRD-K44817881|BRD-K93139382	InhA
PCL analysis	1	BRD-K15616905	2603	CCCP|(3-Chlorophenyl)hydrazonomalononitrile	ionophore	https://doi.org/10.1007/BF01868942|https://doi.org/10.1128/aac.02107-17|https://doi.org/10.1080/1120009X.2023.2173857|https://doi.org/10.1038/ja.2015.9|https://doi.org/10.1021/acssensors.1c01390|https://doi.org/10.1038/ja.2015.101	antibacterial and mitochondrial depolarizing agent; biochemical (Mtb intrabacterial pH homeostasis and membrane potential spectrofluorimetric analysis and M. bovis BCG membrane damage fluorescence assay) and genetic (Mtb sigE membrane stress reporter induction); previous reported activity in H37Rv	Moderate	Clc1cccc(NN=C(C#N)C#N)c1	membrane potential disruption and efflux	1	membrane potential disruption and efflux	concordant	membrane potential disruption and efflux	concordant	yes	yes	-0.0565	yes	yes	compound active and well-represented in KABX	BRD-K35960502|BRD-K14821540	membrane potential disruption and efflux|GyrAB
PCL analysis	1	BRD-K35960502	4477	Niclosamide	salicyanilide	https://doi.org/10.1054/tuld.1999.0212|https://doi.org/10.1021/ml200157f|https://doi.org/10.1016/j.tube.2019.04.008|https://doi.org/10.1371/journal.pone.0222970|https://go.drugbank.com/drugs/DB06803	antihelminthic drug; biochemical (Mtb intrabacterial pH homeostasis and membrane potential spectrofluorimetric analysis); previous reported activity in H37Rv	Moderate	Oc1ccc(Cl)cc1C(=O)Nc1ccc(cc1Cl)[N+]([O-])=O	membrane potential disruption and efflux	1	membrane potential disruption and efflux	concordant	membrane potential disruption and efflux	concordant	yes	yes	-0.081	yes	yes	compound active and well-represented in KABX	BRD-K14821540|BRD-K15616905	membrane potential disruption and efflux|TopA|ThyAX|pyrimidine metabolism|GyrAB|MbtI
PCL analysis	1	BRD-K01826543	1234	Gallopamil|methoxyverapamil	Ca channel blocker|phenylalkylamine	https://doi.org/10.1128/JB.182.17.4856-4861.2000|https://go.drugbank.com/drugs/DB12923	Verapamil analog and Calcium channel blocker; biochemical (E. coli chemotaxis); no specific activity or mechanistic study reported in Mtb	Weak	COc1ccc(CCN(C)CCCC(C#N)(C(C)C)c2cc(OC)c(OC)c(OC)c2)cc1OC	membrane potential disruption and efflux	0.812035	uncertain		clp protease / proteasome	discordant	no	yes	0.434	no	yes	compound inactive	BRD-A60772044|BRD-A28477941	clp protease / proteasome
PCL analysis	1	BRD-K55127134	3372	Fluphenazine	phenothiazine	https://doi.org/10.1073/pnas.0500469102|https://doi.org/10.1016/s0924-8579(00)00199-0|https://doi.org/10.1016/S0924-8579(00)00343-5|https://doi.org/10.1093/jac/dks483|https://go.drugbank.com/drugs/DB00623	antipsychotic drug and Chlorpromazine analog; previous reported activity in H37Rv	Moderate	OCCN1CCN(CCCN2c3ccccc3Sc3ccc(cc23)C(F)(F)F)CC1	membrane potential disruption and efflux|NADH dehydrogenase	1	GyrAB	discordant	GyrAB	discordant	yes	yes	9.16e-11	yes	yes	compound active and well-represented in KABX	BRD-A05468928|BRD-A74980173|BRD-K08525451|BRD-K09471561|BRD-K76534306|BRD-A47790386|BRD-A92341659|BRD-K45916615|BRD-K71926323	GyrAB|membrane potential disruption and efflux
PCL analysis	1	BRD-A84481105	5452	Thioridazine	phenothiazine	https://doi.org/10.1073/pnas.0500469102|https://doi.org/10.1016/s0924-8579(00)00199-0|https://doi.org/10.1016/S0924-8579(00)00343-5|https://doi.org/10.1093/jac/dks483|https://doi.org/10.1371/journal.pone.0149326|https://doi.org/10.1038/ja.2015.9|https://go.drugbank.com/drugs/DB00679|https://doi.org/10.1038/ja.2015.101	antipsychotic drug and Chlorpromazine analog; previous reported activity in H37Rv	Moderate	CSc1ccc2Sc3ccccc3N(CCC3CCCCN3C)c2c1	membrane potential disruption and efflux|NADH dehydrogenase	1	InhA	discordant	InhA	discordant	yes	yes	-0.00701	yes	yes	compound active and well-represented in KABX	BRD-K38633957|BRD-K80390541	InhA|membrane potential disruption and efflux|NADH dehydrogenase|GuaB2|purine metabolism|TopA
PCL analysis	1	BRD-K10995081	4748	Perphenazine	phenothiazine	https://doi.org/10.1073/pnas.0500469102|https://doi.org/10.1016/s0924-8579(00)00199-0|https://doi.org/10.1016/S0924-8579(00)00343-5|https://doi.org/10.1093/jac/dks483|https://go.drugbank.com/drugs/DB00850	antipsychotic drug and Chlorpromazine analog; previous reported activity in H37Rv	Moderate	OCCN1CCN(CCCN2c3ccccc3Sc3ccc(Cl)cc23)CC1	membrane potential disruption and efflux|NADH dehydrogenase	1	membrane potential disruption and efflux	concordant	membrane potential disruption and efflux	concordant	yes	yes	-0.0148	yes	yes	compound active and well-represented in KABX	BRD-K60762818	membrane potential disruption and efflux|NADH dehydrogenase|30S ribosome|menaquinone synthesis|InhA
PCL analysis	1	BRD-K19352500	4917	Prochlorperazine	phenothiazine	https://doi.org/10.1073/pnas.0500469102|https://doi.org/10.1016/s0924-8579(00)00199-0|https://doi.org/10.1016/S0924-8579(00)00343-5|https://doi.org/10.1093/jac/dks483|https://go.drugbank.com/drugs/DB00433	antipsychotic drug and Chlorpromazine analog; previous reported activity in H37Rv	Moderate	CN1CCN(CCCN2c3ccccc3Sc3ccc(Cl)cc23)CC1	membrane potential disruption and efflux|NADH dehydrogenase	1	membrane potential disruption and efflux	concordant	membrane potential disruption and efflux	concordant	yes	yes	2.34e-13	yes	yes	compound active and well-represented in KABX	BRD-K35559145|BRD-K55127134	membrane potential disruption and efflux|NADH dehydrogenase
PCL analysis	1	BRD-K35559145	72287	Levomepromazine|Methotrimeprazine	phenothiazine	https://doi.org/10.1073/pnas.0500469102|https://doi.org/10.1016/s0924-8579(00)00199-0|https://doi.org/10.1016/S0924-8579(00)00343-5|https://doi.org/10.1093/jac/dks483|https://www.drugbank.ca/drugs/DB01403	antipsychotic drug and Chlorpromazine analog; previous reported activity in H37Rv	Moderate	COc1ccc2Sc3ccccc3N(C[C@H](C)CN(C)C)c2c1	membrane potential disruption and efflux|NADH dehydrogenase	1	membrane potential disruption and efflux	concordant	membrane potential disruption and efflux	concordant	yes	yes	0.00254	yes	yes	compound active and well-represented in KABX	BRD-K89997465|BRD-K89732114|BRD-K63675182|BRD-K55127134	membrane potential disruption and efflux|NADH dehydrogenase
PCL analysis	1	BRD-K89732114	5566	Trifluoperazine	phenothiazine	https://doi.org/10.1073/pnas.0500469102|https://doi.org/10.1016/s0924-8579(00)00199-0|https://doi.org/10.1016/S0924-8579(00)00343-5|https://doi.org/10.1093/jac/dks483|https://go.drugbank.com/drugs/DB00831	antipsychotic drug; biochemical (Mtb membrane NADH-dependent oxygen consumption, Mtb Ndh activity); previous reported activity in H37Rv	Strong	CN1CCN(CCCN2c3ccccc3Sc3ccc(cc23)C(F)(F)F)CC1	membrane potential disruption and efflux|NADH dehydrogenase	1	membrane potential disruption and efflux	concordant	membrane potential disruption and efflux	concordant	yes	yes	-0.035	yes	yes	compound active and well-represented in KABX	BRD-K55127134|BRD-K19352500	membrane potential disruption and efflux
PCL analysis	1	BRD-K89997465	2726	Chlorpromazine	phenothiazine	https://doi.org/10.1073/pnas.0500469102|https://doi.org/10.1016/s0924-8579(00)00199-0|https://doi.org/10.1016/S0924-8579(00)00343-5|https://doi.org/10.1093/jac/dks483|https://doi.org/10.1371/journal.pone.0149326|https://doi.org/10.1021/acsomega.2c05511|https://doi.org/10.1038/ja.2015.9|https://go.drugbank.com/drugs/DB00477|https://doi.org/10.1038/ja.2015.101	antipsychotic drug; biochemical (Mtb NADH-Q2 oxidoreductase activity of purified recombinant Ndh and NdhA); previous reported activity in H37Rv	Strong	CN(C)CCCN1c2ccccc2Sc2ccc(Cl)cc12	membrane potential disruption and efflux|NADH dehydrogenase	1	membrane potential disruption and efflux	concordant	membrane potential disruption and efflux	concordant	yes	yes	-0.0735	yes	yes	compound active and well-represented in KABX	BRD-K35559145|BRD-K60762818|BRD-K06980535	membrane potential disruption and efflux|NADH dehydrogenase
PCL analysis	1	BRD-K01825828	4927	Promethazine	phenothiazine	https://doi.org/10.1073/pnas.0500469102|https://doi.org/10.1016/s0924-8579(00)00199-0|https://doi.org/10.1016/S0924-8579(00)00343-5|https://doi.org/10.1093/jac/dks483|https://go.drugbank.com/drugs/DB01069	antipsychotic drug and Chlorpromazine analog; previous reported activity in H37Rv	Moderate	CC(CN1c2ccccc2Sc2ccccc12)N(C)C	membrane potential disruption and efflux|NADH dehydrogenase	1	NADH dehydrogenase	concordant	NADH dehydrogenase	concordant	yes	yes	0.0178	yes	yes	compound active and well-represented in KABX	BRD-K60762818|BRD-K19352500	NADH dehydrogenase|membrane potential disruption and efflux|InhA|clp protease / proteasome
PCL analysis	1	BRD-K06980535	4926	Promazine	phenothiazine	https://doi.org/10.1073/pnas.0500469102|https://doi.org/10.1016/s0924-8579(00)00199-0|https://doi.org/10.1016/S0924-8579(00)00343-5|https://doi.org/10.1093/jac/dks483|https://go.drugbank.com/drugs/DB00420	antipsychotic drug and Chlorpromazine analog; previous reported inactive in H37Rv	Weak	CN(C)CCCN1c2ccccc2Sc2ccccc12	membrane potential disruption and efflux|NADH dehydrogenase	1	NADH dehydrogenase	concordant	NADH dehydrogenase	concordant	yes	yes	-1.32e-07	yes	yes	compound active and well-represented in KABX	BRD-K89997465|BRD-K55127134|BRD-K19352500	NADH dehydrogenase|membrane potential disruption and efflux|clp protease / proteasome
PCL analysis	1	BRD-K60762818	2995	Desipramine	dibenzoazepine	https://doi.org/10.1073/pnas.0500469102|https://doi.org/10.1016/s0924-8579(00)00199-0|https://doi.org/10.1016/S0924-8579(00)00343-5|https://doi.org/10.1093/jac/dks483|https://go.drugbank.com/drugs/DB01151	antipsychotic drug and Chlorpromazine analog; co-crystal/cryo-EM (Aquifex aeolicus LeuT); previous reported inactive in H37Rv	Weak	CNCCCN1c2ccccc2CCc2ccccc12	membrane potential disruption and efflux|NADH dehydrogenase	1	NADH dehydrogenase	concordant	NADH dehydrogenase	concordant	yes	yes	0.0614	yes	yes	compound active and well-represented in KABX	BRD-K19352500	NADH dehydrogenase|membrane potential disruption and efflux|InhA
PCL analysis	1	BRD-K63675182	5568	Triflupromazine	phenothiazine	https://doi.org/10.1073/pnas.0500469102|https://doi.org/10.1016/s0924-8579(00)00199-0|https://doi.org/10.1016/S0924-8579(00)00343-5|https://doi.org/10.1093/jac/dks483|https://go.drugbank.com/drugs/DB00508	antipsychotic drug and Chlorpromazine analog; previous reported activity in H37Rv	Moderate	CN(C)CCCN1c2ccccc2Sc2ccc(cc12)C(F)(F)F	membrane potential disruption and efflux|NADH dehydrogenase	1	NADH dehydrogenase	concordant	NADH dehydrogenase	concordant	yes	yes	0.0206	yes	yes	compound active and well-represented in KABX	BRD-K89732114|BRD-K55127134|BRD-A84481105|BRD-K89997465|BRD-K19352500	NADH dehydrogenase
PCL analysis	1	BRD-K97534525	19910	Nitroxoline|5-nitroquinolin-8-ol	chelator|8-Hydroxyquinoline	https://doi.org/10.1128/aac.00325-16|https://doi.org/10.1002/ddr.21531|https://doi.org/10.3389/fphar.2022.906097|https://www.drugbank.ca/drugs/DB01422	antibacterial drug; whole-cell biochemical (copper-dependent activity in H37Rv), biochemical (PGFL assay of labile cellular metal content), and UV-visible titration assay for metal complex formation; previous reported activity in H37Rv	Moderate	Oc1ccc([N+]([O-])=O)c2cccnc12	metal ion chelation	1	CoaA and PyrG	discordant	CoaA and PyrG	discordant	yes	yes	-0.0549	yes	no	compound not well-represented in KABX	BRD-K69540638|BRD-K66227851|BRD-A18840826	CoaA and PyrG|InhA
PCL analysis	1	BRD-K11851919	1895574	5-(Propoxymethyl)quinolin-8-ol	chelator|8-Hydroxyquinoline	https://doi.org/10.1128/aac.00325-16|https://doi.org/10.1002/ddr.21531|https://doi.org/10.3389/fphar.2022.906097	Nitroxoline/8HQ derivative; no previous reported activity in H37Rv	Weak	CCCOCc1ccc(O)c2ncccc12	metal ion chelation	1	DHPS	discordant	DHPS	discordant	yes	yes	0.0989	yes	no	compound not well-represented in KABX	BRD-K02594908|BRD-K19742012	DHPS|GuaB2
PCL analysis	1	BRD-K67035534	1511784	7-Chloro-5-nitroquinolin-8-ol	chelator|8-Hydroxyquinoline	https://doi.org/10.1128/aac.00325-16|https://doi.org/10.1002/ddr.21531|https://doi.org/10.3389/fphar.2022.906097	Nitroxoline/8HQ derivative; previous reported activity in H37Rv	Moderate	Oc1c(Cl)cc([N+]([O-])=O)c2cccnc12	metal ion chelation	1	CoaA and PyrG	discordant	CoaA and PyrG	discordant	yes	yes	0.155	yes	no	compound not well-represented in KABX	BRD-A18840826	CoaA and PyrG|pyrimidine metabolism
PCL analysis	1	BRD-K00005150	3754047	1-(2-adamantyl)-3-(2,3,4-trifluorophenyl)urea|AU1235	amantadyl urea	https://doi.org/10.1038/nchembio.794|https://doi.org/10.1101/cshperspect.a021154|https://doi.org/10.1128/aac.03229-14|https://doi.org/10.1073/pnas.1521988112|https://doi.org/10.1016/j.cell.2019.01.003|https://doi.org/10.1021/acsinfecdis.9b00048|https://doi.org/10.3390/ijms22062884|https://doi.org/10.1021/acsinfecdis.0c00675	co-crystal/cryo-EM, genetic, and biochemical but also PMF dissipation	Strong	O=C(NC1[C@@H]2C[C@H]3C[C@@H](C2)C[C@@H]1C3)NC4=C(C(F)=C(C=C4)F)F	MmpL3	1	DprE1-DprE2 complex	discordant	DprE1-DprE2 complex	discordant	yes	yes	0.172	yes	yes	compound active and well-represented in KABX	BRD-K87395897	DprE1-DprE2 complex
PCL analysis	1	BRD-K28119352	5274428	SQ109	amantadine	https://doi.org/10.1016/j.cell.2019.01.003|https://doi.org/10.1021/acsinfecdis.9b00048|https://doi.org/10.1021/acs.jmedchem.3c00398|https://www.drugbank.ca/drugs/DB05186|https://doi.org/10.1021/jm500131s	antibiotic; co-crystal/cryo-EM, genetic, and biochemical but also PMF dissipation and decaprenyl diphosphate phosphatase inhibition	Strong	CC(C)=CCC\C(C)=C\CNCCNC1C2CC3CC(C2)CC1C3	MmpL3	1	InhA	discordant	InhA	discordant	yes	yes	0.00817	yes	yes	compound active and well-represented in KABX	BRD-K20041728|BRD-K98427564	InhA|GyrAB|clp protease / proteasome
PCL analysis	1	BRD-K45430307	72694224	nitd-304|4,6-dichloro-N-(4,4-dimethylcyclohexyl)-1H-indole-2-carboxamide	ICA	https://doi.org/10.1021/jm4012774|https://doi.org/10.1101/cshperspect.a021154|https://doi.org/10.1021/acs.jmedchem.6b00415|https://doi.org/10.1021/acsinfecdis.9b00048|https://doi.org/10.1016/j.cell.2019.01.003	genetic and biochemical and co-crystal/cryo-EM (analog ICA38)	Strong	CC1(C)CCC(CC1)NC(=O)c1cc2c(Cl)cc(Cl)cc2[nH]1	MmpL3	1	MmpL3	concordant	MmpL3	concordant	yes	yes	0.000175	yes	yes	compound active and well-represented in KABX	BRD-K69774614|BRD-A84807802	MmpL3|EchA6|InhA
PCL analysis	1	BRD-K69774614	54752297	1-(1-Adamantyl)-3-(2,3,4-trifluorophenyl)urea|AU1235	amantadyl urea	https://doi.org/10.1101/cshperspect.a021154|https://doi.org/10.1128/aac.03229-14|https://doi.org/10.1073/pnas.1521988112|https://doi.org/10.1016/j.cell.2019.01.003|https://doi.org/10.1021/acsinfecdis.9b00048|https://doi.org/10.3390/ijms22062884|https://doi.org/10.1021/acsinfecdis.0c00675	co-crystal/cryo-EM, genetic, and biochemical but also PMF dissipation	Strong	Fc1ccc(NC(=O)NC23CC4CC(CC(C4)C2)C3)c(F)c1F	MmpL3	1	MmpL3	concordant	MmpL3	concordant	yes	yes	0.000552	yes	yes	compound active and well-represented in KABX	BRD-K45430307|BRD-A84807802	MmpL3|Alr|GuaB2|purine metabolism|GyrAB
PCL analysis	1	BRD-K15788763	6621371	C215	C215	https://doi.org/10.1021/cb300151m|https://doi.org/10.1101/cshperspect.a021154|https://doi.org/10.1007/s11095-013-1172-7	genetic (RMs shifted only ~2-fold relative to wild-type parents) and biochemical (metabolic labeling of mycolic acids)	Moderate	CCCn1cnc2cc(NCc3ccc(Cl)cc3Cl)ccc12	MmpL3	1	purine metabolism	discordant	purine metabolism	discordant	yes	yes	-0.000892	yes	yes	compound active and well-represented in KABX	BRD-K79019129|BRD-K86484527|BRD-K42267433	purine metabolism|membrane potential disruption and efflux
PCL analysis	1	BRD-K64497452	70689288	1'-(2,3-Dihydro-1,4-benzodioxin-6-ylmethyl)spiro[6,7-dihydrothieno[3,2-c]pyran-4,4'-piperidine]	Spiro	https://doi.org/10.1371/journal.pone.0060933|GSK communication|https://doi.org/10.1016/j.jmb.2020.05.019	co-crystal/cryo-EM (M. smeg), genetic (RMs and MmpL3 over and unexpression strains) and biochemical (M. bovis BCG)	Strong	C(N1CCC2(CC1)OCCc3sccc23)c4ccc5OCCOc5c4	MmpL3	0.60628	uncertain		GyrAB	discordant	no	yes	0.366	no	yes	compound inactive	BRD-A74980173|BRD-A41450521	GyrAB
PCL analysis	1	BRD-A49616161	2979533	Tcmdc-142722|GSK937733A	THPP	https://doi.org/10.1371/journal.pone.0060933|https://doi.org/10.1128/aac.03229-14|https://doi.org/10.1038/nmicrobiol.2015.6|https://doi.org/10.1021/acsinfecdis.9b00048|https://doi.org/10.1021/acsinfecdis.0c00675	co-crystal/cryo-EM (ethyl analog GSK951A with EchA6), genetic (RMs and MmpL3 over and unexpression strains) and biochemical (THPP's)	Strong	Cc1ccc(C2CC(C(F)(F)F)n3ncc(C(=O)NCc4ccc5c(c4)OCO5)c3N2)cc1	MmpL3|EchA6	1	EchA6	concordant	EchA6	concordant	yes	yes	-0.0231	yes	yes	compound active and well-represented in KABX	BRD-A84807802	EchA6|MmpL3|InhA
PCL analysis	1	BRD-A84807802	135619737	5-(4-ethylphenyl)-N-[(4-methoxyphenyl)methyl]-7-(trifluoromethyl)-4,5,6,7-tetrahydropyrazolo[1,5-a]pyrimidine-3-carboxamide	THPP	https://doi.org/10.1371/journal.pone.0060933|https://doi.org/10.1128/aac.03229-14|https://doi.org/10.1101/cshperspect.a021154|https://doi.org/10.1038/nmicrobiol.2015.6|https://doi.org/10.1021/acsinfecdis.9b00048	co-crystal/cryo-EM (THPP analog GSK951A with EchA6), genetic (RMs and MmpL3 over and unexpression strains) and biochemical	Strong	CCc1ccc(cc1)C1CC(n2ncc(C(=O)NCc3ccc(OC)cc3)c2N1)C(F)(F)F	MmpL3|EchA6	1	MmpL3	concordant	MmpL3	concordant	yes	yes	-0.0245	yes	yes	compound active and well-represented in KABX	BRD-K28119352|BRD-K15788763|BRD-K45430307|BRD-K69774614	MmpL3|InhA|50S ribosome|GyrAB|Alr
PCL analysis	1	BRD-K00092698	135496567	STK216389|N-benzyl-2-[(4-hydroxyquinazolin-2-yl)thio]acetamide	2-mercapto-quinazolinone	https://doi.org/10.1021/acsinfecdis.7b00275|https://doi.org/10.1016/j.ejmech.2018.06.005|https://doi.org/10.1002/anie.201800260|https://doi.org/10.1038/s41467-019-12956-2|https://doi.org/10.1021/acs.jmedchem.5c00049	co-crystal/cryo-EM (M. smeg NDH-2), genetic and biochemical (Mtb NDH-2); previous reported activity in H37Rv	Strong	O=C(CSc1nc(=O)c2ccccc2[nH]1)NCc1ccccc1	NADH dehydrogenase	1	NADH dehydrogenase	concordant	NADH dehydrogenase	concordant	yes	yes	-0.0452	yes	yes	compound active and well-represented in KABX	BRD-K00376689	NADH dehydrogenase
PCL analysis	1	BRD-K00376689	135408823	STK116169|ac1mdmxp|N-cyclohexyl-2-((4-oxo-1,4-dihydroquinazolin-2-yl)thio)acetamide	2-mercapto-quinazolinone	https://doi.org/10.1021/acsinfecdis.7b00275|https://doi.org/10.1371/journal.pone.0075245|https://doi.org/10.1016/j.ejmech.2018.06.005|https://doi.org/10.1002/anie.201800260|https://doi.org/10.1038/s41467-019-12956-2|https://doi.org/10.1021/acs.jmedchem.5c00049	co-crystal/cryo-EM (M. smeg NDH-2), genetic and biochemical (Mtb NDH-2); previous reported activity in H37Rv	Strong	O=C(CSc1nc2ccccc2c(=O)[nH]1)NC1CCCCC1	NADH dehydrogenase	1	NADH dehydrogenase	concordant	NADH dehydrogenase	concordant	yes	yes	-0.037	yes	yes	compound active and well-represented in KABX	BRD-K00092698	NADH dehydrogenase|purine metabolism|30S ribosome
PCL analysis	1	BRD-K56614220	2794	Clofazimine	phenazine|riminophenazine	https://doi.org/10.1093/jac/43.5.615|https://doi.org/10.1074/jbc.M110.200501|https://doi.org/10.1128/aac.00395-15|https://doi.org/10.1128/aac.00699-11|https://doi.org/10.1371/journal.pone.0102135|https://doi.org/10.1038/srep10333|https://doi.org/10.1093/jac/dkw426|https://doi.org/10.1038/s41467-019-12956-2|https://www.drugbank.ca/drugs/DB00845	riminophenazine antitubercular drug; biochemical (Mtb NDH-2, M. smeg NDH-2; Mtb and M. smeg redox/ROS), other secondary mechanisms of action suggested by authors; previous reported activity in H37Rv	Moderate	CC(C)\N=c1/cc2n(-c3ccc(Cl)cc3)c3ccccc3nc2cc1Nc1ccc(Cl)cc1	NADH dehydrogenase|phenazine-like	1	phenazine-like	concordant	phenazine-like	concordant	yes	yes	-0.0365	yes	yes	compound active and well-represented in KABX	BRD-K49755152|BRD-K26793974|BRD-K90535337	phenazine-like
PCL analysis	1	BRD-K90874731	3100256	6-nitro-2-(2-phenylethenyl)-1H-benzimidazole|5l		https://doi.org/10.1186/s13065-017-0295-z	docking only, active in H37Rv	Weak	[O-][N+](=O)c1ccc2nc(C=Cc3ccccc3)[nH]c2c1	PanC	1	GyrAB	discordant	GyrAB	discordant	yes	yes	-0.0086	yes	no	compound not well-represented in KABX	BRD-K28247815|BRD-K24715592|BRD-K72560711	GyrAB|TopA|InhA
PCL analysis	1	BRD-K00092688	44416873	GAB-002		https://doi.org/10.1371/journal.pone.0072786	biochemical and Mt-PanC under-expressor strain sensitivity	Moderate	CCc1c(C#N)c(c(C(O)=O)n1C)-c1ccc(cc1)-c1ccc(cc1)C#N	PanC	0.718789	uncertain		clp protease / proteasome	discordant	no	yes	0.208	yes	yes	compound active and well-represented in KABX	BRD-K72066874	clp protease / proteasome
PCL analysis	1	BRD-K00092183	44416870	GAB-001		https://doi.org/10.1371/journal.pone.0072786	biochemical and Mt-PanC under-expressor strain sensitivity	Moderate	CCSc1c(C#N)c(c(C(O)=O)n1C)-c1ccc(cc1)-c1ccccc1	PanC	1	PanC	concordant	PanC	concordant	yes	yes	0.37	no	yes	compound inactive	BRD-K00092688	PanC
PCL analysis	1	BRD-A67799922	4768	Phenoxybenzamine		https://doi.org/10.1093/jac/dkq311	docking and biochemical (not whole-cell), with reported H37Rv inactivity	Weak	CC(COc1ccccc1)N(CCCl)Cc1ccccc1	ParA	1	InhA	discordant	InhA	discordant	yes	yes	0.677	no	no	compound inactive	BRD-K91214177|BRD-K72948907|BRD-K51997757|BRD-K61582089	InhA|MbtI
PCL analysis	1	BRD-A07932845	4106	Methiothepin		https://doi.org/10.1093/jac/dkq311	docking and biochemical (not whole-cell), with reported H37Rv activity	Weak	CSc1ccc2Sc3ccccc3CC(N3CCN(C)CC3)c2c1	ParA	1	ThyAX	discordant	ThyAX	discordant	yes	yes	-0.0235	yes	no	compound not well-represented in KABX	BRD-K24844714|BRD-K11630072	ThyAX|pyrimidine metabolism
PCL analysis	1	BRD-K48195670	26218|5463917	Metavanadate|Metavanadic acid		https://doi.org/10.1128/jb.77.6.794-799.1959|10.1093/jac/dkq311|https://doi.org/10.1006/bbrc.1999.0357	vanadium oxoanion reported as ATPase / ion transport inhibitor, reported activity in H37Rv	Weak	O[V](=O)=O	ParA|membrane potential disruption and efflux	0.847685	uncertain		TopA	discordant	no	yes	0.421	no	yes	compound inactive	BRD-K87207035|BRD-K68346641	TopA
PCL analysis	1	BRD-K05673000	18381	Dicloxacillin	beta-lactam	https://www.drugbank.ca/drugs/DB00485|https://doi.org/10.1164/arrd.1966.94.2.260|https://doi.org/10.1128/aac.06027-11|https://doi.org/10.1111/febs.13738|https://doi.org/10.1155/2018/3579832|https://doi.org/10.1002/cbic.201900379	penicillin antibiotic; genetic and biochemical	Strong	Cc1onc(c1C(=O)N[C@H]1[C@H]2SC(C)(C)[C@@H](N2C1=O)C(O)=O)-c1c(Cl)cccc1Cl	PG transpeptidation and transport	1	PG transpeptidation and transport	concordant	PG transpeptidation and transport	concordant	yes	yes	-0.0171	yes	yes	compound active and well-represented in KABX	BRD-K27871792|BRD-K02292852|BRD-K01244426	PG transpeptidation and transport
PCL analysis	1	BRD-K82960980	5484735|6328657	Ceftiofur E-isomer|Ceftiofur	cefalosporin	https://www.drugbank.ca/drugs/DB11485|https://doi.org/10.1038/srep34293	broad-spectrum antibiotic; genetic	Strong	CO/N=C(\C(=O)N[C@@H]1C(=O)N2C(C(=O)O)=C(CSC(=O)c3ccco3)CS[C@H]12)c1csc(N)n1	PG transpeptidation and transport	1	PG transpeptidation and transport	concordant	PG transpeptidation and transport	concordant	yes	yes	0.0284	yes	yes	compound active and well-represented in KABX	BRD-K27871792|BRD-K01244426|BRD-K96786677|BRD-K18574842	PG transpeptidation and transport|GyrAB|DHFR|clp protease / proteasome|PrrB
PCL analysis	1	BRD-K91065602	14969	Vancomycin	glycopeptide	https://www.drugbank.ca/drugs/DB00512|https://doi.org/10.1099/mic.0.024802-0	narrow-spectrum antibiotic for Gram-positive bacteria; biochermical (Gram-positive bacteria); not previously active in vitro in H37Rv or mycobacteria	Weak	C[C@H]1[C@H]([C@@](C[C@@H](O1)O[C@@H]2[C@H]([C@@H]([C@H](O[C@H]2OC3=C4C=C5C=C3OC6=C(C=C(C=C6)[C@H]([C@H](C(=O)N[C@H](C(=O)N[C@H]5C(=O)N[C@@H]7C8=CC(=C(C=C8)O)C9=C(C=C(C=C9[C@H](NC(=O)[C@H]([C@@H](C1=CC(=C(O4)C=C1)Cl)O)NC7=O)C(=O)O)O)O)CC(=O)N)NC(=O)[C@@H](CC(C)C)NC)O)Cl)CO)O)O)(C)N)O	PG transpeptidation and transport	1	PG transpeptidation and transport	concordant	PG transpeptidation and transport	concordant	yes	yes	0.0329	yes	yes	compound active and well-represented in KABX	BRD-M30170555|BRD-A79545933	PG transpeptidation and transport|50S ribosome|CoaA and PyrG|pyrimidine metabolism
PCL analysis	1	BRD-K96786677	6196	Oxacillin	beta-lactam	https://www.drugbank.ca/drugs/DB00713|https://doi.org/10.1128/jb.187.6.1892-1900.2005|https://doi.org/10.1371/journal.pone.0005470|https://doi.org/10.1038/nchembio.2237|https://doi.org/10.1126/scitranslmed.aal3973	penicillin antibiotic; genetic and biochemical	Strong	Cc1onc(c1C(=O)N[C@H]1[C@H]2SC(C)(C)[C@@H](N2C1=O)C(O)=O)-c1ccccc1	PG transpeptidation and transport	1	PG transpeptidation and transport	concordant	PG transpeptidation and transport	concordant	yes	yes	0.188	yes	yes	compound active and well-represented in KABX	BRD-K01244426|BRD-K72167406|BRD-K80545773|BRD-K82960980	PG transpeptidation and transport
PCL analysis	1	BRD-K15766189	6399253	Cefdinir|E-Cefdinir	cefalosporin	https://go.drugbank.com/drugs/DB00535|https://doi.org/10.1128/aac.01063-15|https://doi.org/10.1128/aac.00866-17|https://doi.org/10.3389/fphar.2021.677005|https://doi.org/10.1038/nchembio.2237|https://doi.org/10.1038/srep34293	broad-spectrum antibiotic; genetic and biochemical	Strong	C=CC1=C(C(=O)O)N2C(=O)[C@@H](NC(=O)/C(=N\O)C3=CSC(N)=N3)[C@H]2SC1	PG transpeptidation and transport	1	PG transpeptidation and transport	concordant	PG transpeptidation and transport	concordant	yes	yes	0.191	yes	yes	compound active and well-represented in KABX	BRD-K05673000|BRD-K82960980|BRD-K72167406|BRD-K80545773|BRD-K96786677|BRD-K01244426|BRD-K27871792	PG transpeptidation and transport
PCL analysis	1	BRD-K80545773	5282187|6437877	Cefditoren Pivoxil|Cefditoren	cefalosporin	https://go.drugbank.com/drugs/DB01066|https://doi.org/10.1038/srep34293|https://doi.org/10.1128/aac.06027-11	prodrug of cefditoren; co-crystal/cryo-EM (S. pneumoniae) and genetic	Strong	CON=C(C(=O)N[C@H]1[C@H]2SCC(\C=C/c3scnc3C)=C(N2C1=O)C(=O)OCOC(=O)C(C)(C)C)c1csc(N)n1	PG transpeptidation and transport	1	PG transpeptidation and transport	concordant	PG transpeptidation and transport	concordant	yes	yes	0.195	yes	yes	compound active and well-represented in KABX	BRD-K96786677|BRD-K02292852|BRD-K18574842|BRD-K15766189|BRD-K01244426|BRD-K28224173|BRD-K05673000|BRD-K27871792|BRD-K72167406|BRD-K82960980	PG transpeptidation and transport|RpoB|ParA
PCL analysis	1	BRD-K72167406	6917926|6437877	Cefditoren Pivoxil|Cefditoren	cefalosporin	https://go.drugbank.com/drugs/DB01066|https://doi.org/10.1038/srep34293|https://doi.org/10.1128/aac.06027-11	prodrug of cefditoren; co-crystal/cryo-EM (S. pneumoniae) and genetic	Strong	CO/N=C(\C(=O)N[C@@H]1C(=O)N2C(C(=O)OCOC(=O)C(C)(C)C)=C(/C=C\c3scnc3C)CS[C@H]12)c1csc(N)n1	PG transpeptidation and transport	1	PG transpeptidation and transport	concordant	PG transpeptidation and transport	concordant	yes	yes	0.226	yes	yes	compound active and well-represented in KABX	BRD-K01244426|BRD-K27871792|BRD-K15766189|BRD-K05673000|BRD-K82960980|BRD-K80545773|BRD-K96786677|BRD-K18574842	PG transpeptidation and transport
PCL analysis	1	BRD-K18574842	8982	Nafcillin	beta-lactam	https://doi.org/10.1128/aac.39.12.2620|https://www.drugbank.ca/drugs/DB00607|https://doi.org/10.1111/febs.13738|https://doi.org/10.1155/2018/3579832	penicillin antibiotic; genetic and biochemical	Strong	CCOc1ccc2ccccc2c1C(=O)N[C@H]1[C@H]2SC(C)(C)[C@@H](N2C1=O)C(O)=O	PG transpeptidation and transport	1	PG transpeptidation and transport	concordant	PG transpeptidation and transport	concordant	yes	yes	0.288	yes	yes	compound active and well-represented in KABX	BRD-K96786677|BRD-K01244426|BRD-K27871792	PG transpeptidation and transport|clp protease / proteasome|DHPS
PCL analysis	1	BRD-K01244426	6098	Cloxacillin	beta-lactam	https://www.drugbank.ca/drugs/DB01147|https://doi.org/10.1111/febs.13738|https://doi.org/10.1155/2018/3579832	penicillin antibiotic; genetic and biochemical	Strong	Cc1onc(c1C(=O)N[C@H]1[C@H]2SC(C)(C)[C@@H](N2C1=O)C(O)=O)-c1ccccc1Cl	PG transpeptidation and transport	1	PG transpeptidation and transport	concordant	PG transpeptidation and transport	concordant	yes	yes	0.373	no	yes	compound inactive	BRD-K96786677|BRD-K18574842|BRD-K15766189|BRD-K27871792|BRD-K82960980|BRD-K72167406|BRD-K80545773|BRD-K05673000|BRD-K28224173	PG transpeptidation and transport|pyrimidine metabolism
PCL analysis	1	BRD-K27871792	21319	Flucloxacillin	beta-lactam	https://www.drugbank.ca/drugs/DB00301|https://doi.org/10.1128/aac.39.12.2620|https://doi.org/10.1111/febs.13738|https://doi.org/10.1155/2018/3579832	penicillin antibiotic; genetic and biochemical	Strong	Cc1onc(c1C(=O)N[C@H]1[C@H]2SC(C)(C)[C@@H](N2C1=O)C(O)=O)-c1c(F)cccc1Cl	PG transpeptidation and transport	1	PG transpeptidation and transport	concordant	PG transpeptidation and transport	concordant	yes	yes	0.445	no	yes	compound inactive	BRD-K05673000|BRD-K01244426	PG transpeptidation and transport
PCL analysis	1	BRD-K02292852	44187	Cefoperazone	cefalosporin	https://www.drugbank.ca/drugs/DB01329|https://doi.org/10.1099/mic.0.27629-0|https://doi.org/10.1128/aac.39.12.2620|https://doi.org/10.1038/srep34293	broad-spectrum antibiotic; genetic (M. smeg) and biochemical, not previously active in H37Rv	Strong	CCN1CCN(C(=O)N[C@@H](C(=O)N[C@H]2[C@H]3SCC(CSc4nnnn4C)=C(N3C2=O)C(O)=O)c2ccc(O)cc2)C(=O)C1=O	PG transpeptidation and transport	1	PG transpeptidation and transport	concordant	PG transpeptidation and transport	concordant	yes	yes	0.449	no	yes	compound inactive	BRD-K96786677|BRD-K72167406	PG transpeptidation and transport|clp protease / proteasome
PCL analysis	1	BRD-K28224173	9892071	Tebipenem pivoxil|Orapenem	carbapenem	https://go.drugbank.com/drugs/DB16840|https://doi.org/10.1111/febs.14010|https://doi.org/10.1038/nchembio.2237|https://doi.org/10.1128/aac.01158-15|https://doi.org/10.1186/s12858-017-0082-4|https://doi.org/10.1021/bi500339j|https://doi.org/10.1155/2018/3579832|https://doi.org/10.1002/cbic.201900379|https://doi.org/10.1128/aac.03539-14	prodrug of Tebipenem; genetic and biochemical and co-crystal/cryo-EM (Tebipenem)	Strong	C[C@@H](O)[C@@H]1[C@H]2[C@@H](C)C(SC3CN(C3)C3=NCCS3)=C(N2C1=O)C(=O)OCOC(=O)C(C)(C)C	PG transpeptidation and transport	1	DprE1-DprE2 complex	discordant	DprE1-DprE2 complex	discordant	yes	yes	-0.0677	yes	yes	compound active and well-represented in KABX	BRD-K17480742	DprE1-DprE2 complex|RpoB|30S ribosome
PCL analysis	1	BRD-A79545933	14969	Vancomycin	glycopeptide	https://www.drugbank.ca/drugs/DB00512|https://doi.org/10.1099/mic.0.024802-0	narrow-spectrum antibiotic for Gram-positive bacteria; biochermical (Gram-positive bacteria); not previously active in vitro in H37Rv or mycobacteria	Weak	CN[C@H](CC(C)C)C(=O)N[C@@H]1[C@H](O)c2ccc(Oc3cc4cc(Oc5ccc(cc5Cl)[C@@H](O)[C@@H]5NC(=O)[C@H](NC(=O)[C@@H]4NC(=O)[C@H](CC(N)=O)NC1=O)c1ccc(O)c(c1)-c1c(O)cc(O)cc1[C@H](NC5=O)C(O)=O)c3O[C@@H]1O[C@H](CO)[C@@H](O)[C@H](O)[C@H]1O[C@H]1C[C@](C)(N)[C@H](O)[C@H](C)O1)c(Cl)c2	PG transpeptidation and transport	1	pyrimidine metabolism	discordant	pyrimidine metabolism	discordant	yes	yes	0.00853	yes	yes	compound active and well-represented in KABX	BRD-K58262659|BRD-A79903587|BRD-K47832606	pyrimidine metabolism|PG transpeptidation and transport|GyrAB|RpoB
PCL analysis	1	BRD-M30170555	76523918	Zinc Bacitracin	cyclic peptide	https://www.drugbank.ca/drugs/DB00626	narrow-spectrum antibiotic for Gram-positive bacteria; biochemical (E. faecalis) and other Gram-positive bacteria	Weak	[Zn].CCC(C)C(NC(=O)C(CCC(O)=O)NC(=O)C(CC(C)C)NC(=O)C1CSC(N1)=C(N)C(C)CC)C(=O)NC1CCCCNC(=O)C(CC(N)=O)NC(=O)C(CC(O)=O)NC(=O)C(Cc2c[nH]cn2)NC(=O)C(Cc2ccccc2)NC(=O)C(NC(=O)C(CCCN)NC1=O)C(C)CC	PG transpeptidation and transport	1	50S ribosome	discordant	50S ribosome	discordant	yes	yes	0.0173	yes	yes	compound active and well-represented in KABX	BRD-K37753391|BRD-A19584055|BRD-K22938173	50S ribosome|MmpL3|pyrimidine metabolism|PG transpeptidation and transport|ThyAX|GyrAB|InhA
PCL analysis	1	BRD-K24871708	5281006	Cefprozil	cefalosporin	https://www.drugbank.ca/drugs/DB01150|https://doi.org/10.1038/srep34293|https://doi.org/10.1021/acschembio.7b00468	broad-spectrum antibiotic; genetic	Strong	C\C=C\C1=C(N2[C@H](SC1)[C@H](NC(=O)[C@H](N)c1ccc(O)cc1)C2=O)C(O)=O	PG transpeptidation and transport	1	CoaA and PyrG	discordant	CoaA and PyrG	discordant	yes	yes	0.48	no	yes	compound inactive	BRD-K85204746|BRD-K51626221	CoaA and PyrG|purine metabolism|pyrimidine metabolism
PCL analysis	1	BRD-K60663764	6479523|23685176	Azlocillin|azlocillin sodium salt	beta-lactam	https://www.drugbank.ca/drugs/DB01061	penicillin antibiotic; genetic and biochemical (analogs), not directly reported for study or activity in H37Rv	Moderate	CC1(C)S[C@@H]2[C@H](NC(=O)[C@H](NC(=O)N3CCNC3=O)c3ccccc3)C(=O)N2[C@H]1C(O)=O	PG transpeptidation and transport	0.800072	uncertain		GyrAB	discordant	no	yes	0.12	yes	yes	compound active and well-represented in KABX	BRD-A93964801|BRD-A24228527|BRD-K66615216|BRD-K90991629|BRD-K09471561|BRD-A92341659	GyrAB
PCL analysis	1	BRD-K26793974	76124|76123	Janus Green B cation|Janus green B	phenazine|dye	https://doi.org/10.1128/jb.01188-09|https://doi.org/10.1128/aac.39.12.2671	phenazine dye; biochemical (PsA redox); reported activity in malaria; analogs/phenazine derivatives with reported activity in H37Rv, S. aureus, and E. coli	Weak	CCN(CC)c1ccc2nc3ccc(cc3[n+](-c3ccccc3)c2c1)\N=N\c1ccc(cc1)N(C)C	phenazine-like	1	GyrAB	discordant	GyrAB	discordant	yes	yes	0.0694	yes	yes	compound active and well-represented in KABX	BRD-M87138257	GyrAB|NADH dehydrogenase|phenazine-like|30S ribosome|TopA|CoaA and PyrG|InhA
PCL analysis	1	BRD-K49755152	2723801|2723800	Safranin O cation|Basic red 2	phenazine|dye	https://doi.org/10.1128/jb.01188-09|https://doi.org/10.1128/jb.180.22.6068-6071.1998|https://doi.org/10.1093/nar/gks677|https://doi.org/10.1002/pro.2424|https://doi.org/10.1128/aac.39.12.2671	phenazine dye; biochemical (PsA redox); analogs/phenazine derivatives with reported activity in H37Rv, S. aureus, and E. coli	Weak	Cc1cc2nc3cc(C)c(N)cc3[n+](-c3ccccc3)c2cc1N	phenazine-like	1	QcrB	discordant	QcrB	discordant	yes	yes	-0.0138	yes	yes	compound active and well-represented in KABX	BRD-K76929026|BRD-K99107635|BRD-K66994095|BRD-K59853741	QcrB|phenazine-like
PCL analysis	1	BRD-K90535337	95069	Phenazine-1-carboxylic acid|Phenazine-1-carboxylate|PCA|Tubermycin B	phenazine	https://doi.org/10.1128/jb.01188-09|https://doi.org/10.1016/j.ijantimicag.2008.09.016|https://doi.org/10.1038/srep08220|https://doi.org/10.1039/C3OB42416B|https://doi.org/10.1016/j.ejmech.2017.11.026|https://doi.org/10.1128/mbio.01520-15|https://doi.org/10.1128/jb.00763-17	phenazine antimicrobial; biochemical (PsA redox); analogs/phenazine derivatives with reported activity in H37Rv, S. aureus, and E. coli	Weak	OC(=O)c1cccc2nc3ccccc3nc12	phenazine-like	1	TopA	discordant	TopA	discordant	yes	yes	-0.0157	yes	yes	compound active and well-represented in KABX	BRD-K77614261|BRD-K84417469|BRD-K44595561	TopA|30S ribosome|50S ribosome
PCL analysis	1	BRD-K31807080	2129850	ethyl 5-hydroxy-4-[(4-methylpiperidin-1-yl)methyl]-2-phenyl-1-benzofuran-3-carboxylate|TAM1	benzofuran	https://doi.org/10.1021/acs.jmedchem.7b01319|https://doi.org/10.1016/j.cell.2017.06.025	co-crystal/cryo-EM, genetic, biochemical	Strong	CCOC(=O)c1c(oc2ccc(O)c(CN3CCC(C)CC3)c12)-c1ccccc1	Pks13	1	HadABC	discordant	HadABC	discordant	yes	yes	-0.0262	yes	yes	compound active and well-represented in KABX	BRD-K27302037	HadABC|GyrAB|PptT
PCL analysis	1	BRD-K63591033	40122	Phenicaberan|TAM6	benzofuran	https://doi.org/10.1021/acs.jmedchem.7b01319|https://doi.org/10.1016/j.cell.2017.06.025	co-crystal/cryo-EM and biochemical	Strong	CCOC(=O)c1c(oc2ccc(O)c(CN(C)C)c12)-c1ccccc1	Pks13	1	NADH dehydrogenase	discordant	NADH dehydrogenase	discordant	yes	yes	-0.00522	yes	no	compound not well-represented in KABX	BRD-K55127134|BRD-K89732114	NADH dehydrogenase|GyrAB|membrane potential disruption and efflux|Alr
PCL analysis	1	BRD-K04030334	1181906	Ethyl 5-hydroxy-2-phenyl-4-(1-piperidylmethyl)benzofuran-3-carboxylate|TAM9	benzofuran	https://doi.org/10.1016/j.cell.2017.06.025|https://doi.org/10.1021/acs.jmedchem.7b01319|https://doi.org/10.1021/acs.jmedchem.9b00010|https://doi.org/10.1016/j.ejmech.2021.113202|https://doi.org/10.1002/cmdc.201200428	biochemical and co-crystal/cryo-EM (other close TAM analogs)	Moderate	CCOC(=O)C1=C(C2=CC=CC=C2)OC2=CC=C(O)C(CN3CCCCC3)=C12	Pks13	1	Pks13	concordant	Pks13	concordant	yes	yes	-0.136	yes	yes	compound active and well-represented in KABX	BRD-K31807080	Pks13|FadD32
PCL analysis	1	BRD-K79491187	2164122	Ethyl 5-carbamoyl-4-methyl-2-(perfluorobenzamido)thiophene-3-carboxylate|TP4|ST50917943	thiophene	https://doi.org/10.1038/nchembio.1277|https://doi.org/10.1021/acs.jmedchem.7b01319	genetic and biochemical and computational docking	Strong	CCOC(=O)c1c(NC(=O)c2c(F)c(F)c(F)c(F)c2F)sc(C(N)=O)c1C	Pks13	1	Pks13	concordant	Pks13	concordant	yes	yes	-0.0303	yes	yes	compound active and well-represented in KABX	BRD-K04030334	Pks13|InhA|FadD32
PCL analysis	1	BRD-K66898851	5154|68635	Sanguinarium|Sanguinarine Chloride	benzophenanthridine alkaloid	https://doi.org/10.1039/b913291k|https://doi.org/10.1021/cb500263p|https://doi.org/10.1371/journal.pone.0164100|https://doi.org/10.1021/bi050767+	biochemical (Mtb PptT and Mtb FtsZ) and H37Ra activity (>100 uM) and morphological imaging (E. coli and B. subtilis)	Moderate	C[n+]1cc2c3OCOc3ccc2c2ccc3cc4OCOc4cc3c12	PptT|FtsZ	0.961332	uncertain		menaquinone synthesis	discordant	no	yes	0.00495	yes	no	compound not well-represented in KABX	BRD-K55192287	menaquinone synthesis
PCL analysis	1	BRD-K57363465	8057213	STK614756|TK006-010-P1|molport-000-837-524	arylthiazole	https://doi.org/10.1021/jm500833f|https://doi.org/10.1021/jm200304y	genetic (Mtb prrB), reported activity in H37Rv	Strong	CCCc1cc(ccn1)-c1nc(cs1)-c1ccc(OC)cc1	PrrB	1	PrrB	concordant	PrrB	concordant	yes	yes	-0.0669	yes	yes	compound active and well-represented in KABX	BRD-K91011325	PrrB|GyrAB|EchA6|MmpL3
PCL analysis	1	BRD-K91011325	829570	4-(4-chlorophenyl)-2-(propylpyridin-4-yl)thiazole	arylthiazole	https://doi.org/10.1021/jm500833f|https://doi.org/10.1021/jm200304y	genetic (Mtb prrB), reported activity in H37Rv	Strong	CCCc1cc(ccn1)-c1nc(cs1)-c1ccc(Cl)cc1	PrrB	1	PrrB	concordant	PrrB	concordant	yes	yes	-0.0317	yes	yes	compound active and well-represented in KABX	BRD-K57363465	PrrB|Pks13|DHPS
PCL analysis	1	BRD-K91543828	439693	Pentostatin|Deoxycoformycin	purine analog|adenosine analog	https://doi.org/10.1016/j.bcp.2006.03.006|https://doi.org/10.1016/j.jmb.2008.06.048|https://doi.org/10.1371/journal.pone.0218449|https://en.wikipedia.org/wiki/Pentostatin|https://go.drugbank.com/drugs/DB00552	antineoplastic antimetabolite; co-crystal/cryo-EM (S. typhimurium, V. cholerae, and P. vivax adenosine deaminase), biochemical (MtbAdoK); no reported activity in H37Rv (but can enhance inhibition of cordycepin in combination), no whole-cell mechanistic study in TB	Weak	OC[C@H]1O[C@H](C[C@@H]1O)n1cnc2[C@H](O)CNC=Nc12	purine metabolism	1	50S ribosome	discordant	50S ribosome	discordant	yes	yes	0.514	no	yes	compound inactive	BRD-A22164928|BRD-K21656677	50S ribosome
PCL analysis	1	BRD-K91601245	667490	Mercaptopurine|6-Mercaptopurine|Purinethol	purine analog	https://en.wikipedia.org/wiki/Mercaptopurine|https://www.drugbank.ca/drugs/DB01033|https://doi.org/10.1016/j.bmc.2010.05.009|https://doi.org/10.1093/jac/dkp339	antineoplastic antimetabolite; docking only, reported activity in H37Rv, no whole-cell mechanistic evidence in TB	Weak	S=C1NC=NC2=C1NC=N2	purine metabolism	1	CoaA and PyrG	discordant	CoaA and PyrG	discordant	yes	yes	-0.0586	yes	no	compound not well-represented in KABX	BRD-A18840826	CoaA and PyrG|pyrimidine metabolism
PCL analysis	1	BRD-K41601912	6245	Tubercidin|7-Deazaadenosine	purine analog|adenosine analog	https://doi.org/10.1021/bi00190a007|https://doi.org/10.18388/abp.1998_4269|https://doi.org/10.1371/journal.pone.0044282|https://doi.org/10.1016/j.bcp.2006.03.006|https://doi.org/10.1099/jmm.0.001763|https://www.drugbank.ca/drugs/DB03172	antineoplastic antimetabolite; co-crystal/cryo-EM (E. coli and B. subtilis DeoD and S. mansoni MTAP and S. mansoni AdoK), biochemical (MtbAdoK); reported activity in H37Rv, no whole-cell mechanistic study in TB	Moderate	Nc1ncnc2n(ccc12)[C@@H]1O[C@H](CO)[C@@H](O)[C@H]1O	purine metabolism	1	purine metabolism	concordant	purine metabolism	concordant	yes	yes	-0.0438	yes	yes	compound active and well-represented in KABX	BRD-K93034159|BRD-A99822647	purine metabolism|50S ribosome|NrdF2|GyrAB|Alr
PCL analysis	1	BRD-K49350383	2723601	Thioguanine|6-Thioguanine|Tioguanine	purine analog|guanine analog	https://en.wikipedia.org/wiki/Tioguanine|https://www.drugbank.ca/drugs/DB00352|https://doi.org/10.1021/jm901059x|https://doi.org/10.1016/j.bmc.2014.02.022	antineoplastic antimetabolite; no reported activity in H37Rv, no whole-cell mechanistic study in TB	Weak	Nc1nc2nc[nH]c2c(=S)[nH]1	purine metabolism	1	TopA	discordant	TopA	discordant	yes	yes	-0.00173	yes	yes	compound active and well-represented in KABX	BRD-K67617993|BRD-K57698251	TopA|pyrimidine metabolism
PCL analysis	1	BRD-K50327268	8069576	jagc_3|Methyl 5,5-dimethyl-2-(piperazine-1-carbonylamino)-4,7-dihydrothieno[2,3-c]pyran-3-carboxylate		https://doi.org/10.1038/srep38986	genetic (BCG over-expressing Mt-GuaB2), biochemical (Mtb GuaB2 weak inhibition compared to dpu- control compounds), and docking, no reported activity in H37Rv	Weak	COC(=O)c1c(NC(=O)N2CCNCC2)sc2COC(C)(C)Cc12	purine metabolism|GuaB2	1	30S ribosome	discordant	30S ribosome	discordant	yes	yes	0.419	no	yes	compound inactive	BRD-A17655518	30S ribosome|InfB|DHPS|GyrAB
PCL analysis	1	BRD-K42267433	898741	dpu-2|N-(3-Chlorophenyl)-N'-(2-methyl-5-nitrophenyl)urea	diphenyl urea	https://doi.org/10.1099/mic.0.042549-0|https://doi.org/10.1038/srep38986	genetic (M. smeg over-expressing Mt-GuaB2 and M. bovis BCG over-expressing Mt-GuaB2), biochemical (E.coli expressing recombinant Mt-GuaB2 and MtbGuaB2), and docking, reported activity in H37Rv	Strong	Cc1ccc(cc1NC(=O)Nc1cccc(Cl)c1)[N+]([O-])=O	purine metabolism|GuaB2	1	GuaB2	concordant	GuaB2	concordant	yes	yes	0.0602	yes	yes	compound active and well-represented in KABX	BRD-K50327268|BRD-K86484527|BRD-K79019129	GuaB2
PCL analysis	1	BRD-K79019129	1028213	dpu-3|N-(4-bromo-2-fluorophenyl)-N'-(3,4-dichlorophenyl)urea	diphenyl urea	https://doi.org/10.1099/mic.0.042549-0|https://doi.org/10.1038/srep38986	genetic (M. smeg over-expressing Mt-GuaB2 and M. bovis BCG over-expressing Mt-GuaB2), biochemical (E.coli expressing recombinant Mt-GuaB2 and MtbGuaB2), and docking, reported activity in H37Rv	Strong	Fc1cc(Br)ccc1NC(=O)Nc1ccc(Cl)c(Cl)c1	purine metabolism|GuaB2	1	GuaB2	concordant	GuaB2	concordant	yes	yes	-0.0155	yes	yes	compound active and well-represented in KABX	BRD-K42267433|BRD-K86484527	GuaB2|purine metabolism|membrane potential disruption and efflux
PCL analysis	1	BRD-K86484527	2211551	dpu-1|1-[4-Chloro-3-(trifluoromethyl)phenyl]-3-(3-nitrophenyl)urea	diphenyl urea	https://doi.org/10.1016/j.tube.2009.05.008|https://doi.org/10.1099/mic.0.042549-0|https://doi.org/10.1038/srep38986	genetic (M. smeg over-expressing Mt-GuaB2 and M. bovis BCG over-expressing Mt-GuaB2), biochemical (E.coli expressing recombinant Mt-GuaB2 and MtbGuaB2), and docking, reported activity in H37Rv	Strong	[O-][N+](=O)c1cccc(NC(=O)Nc2ccc(Cl)c(c2)C(F)(F)F)c1	purine metabolism|GuaB2	1	GuaB2	concordant	GuaB2	concordant	yes	yes	0.435	no	yes	compound inactive	BRD-K79019129|BRD-K42267433	GuaB2|purine metabolism|Alr
PCL analysis	1	BRD-K22796536	7590385	jagc_4|N-(7-chloro-4-methoxy-1,3-benzothiazol-2-yl)-N-[2-(dimethylamino)ethyl]acetamide		https://doi.org/10.1038/srep38986	genetic (BCG over-expressing Mt-GuaB2), biochemical (Mtb GuaB2 weak inhibition compared to dpu- control compounds), and docking, no reported activity in H37Rv	Weak	COc1ccc(Cl)c2sc(nc12)N(CCN(C)C)C(C)=O	purine metabolism|GuaB2	1	NADH dehydrogenase	discordant	NADH dehydrogenase	discordant	yes	yes	0.0182	yes	no	compound not well-represented in KABX	BRD-K35559145	NADH dehydrogenase|Alr
PCL analysis	1	BRD-K84466663	3011155	Nelarabine|Arranon	purine analog|guanine analog	https://en.wikipedia.org/wiki/Nelarabine|https://www.drugbank.ca/drugs/DB01280|https://doi.org/10.1016/j.clinthera.2007.09.002|https://doi.org/10.2174/157488706778250104	antineoplastic antimetabolite; biochemical (human ribonucleoside-diphosphate reductase large subunit); no reported activity in H37Rv, no whole-cell mechanistic study in TB	Weak	COc1nc(N)nc2n(cnc12)[C@@H]1O[C@H](CO)[C@@H](O)[C@@H]1O	purine metabolism|NrdF2	1	DprE1-DprE2 complex	discordant	DprE1-DprE2 complex	discordant	yes	yes	0.328	no	no	compound inactive	BRD-K63155003|BRD-A23080907|BRD-K58597051	DprE1-DprE2 complex
PCL analysis	1	BRD-A99822647	3367|657237	Fludarabine|2-Far|F-Ara-A	purine analog|adenosine analog	https://en.wikipedia.org/wiki/Fludarabine|https://go.drugbank.com/drugs/DB01073|https://doi.org/10.3390/molecules14031183|https://doi.org/10.1016/j.bcp.2006.03.006 (2-aza-ado not 2-ara-ado)	antineoplastic antimetabolite; co-crystal/cryo-EM (human deoxycytidine kinase dCK for phosphorylation), biochemical (human ribonucleotide reductase) and genetic (human ribonucleotide reductase), co-crystal/cryo-EM (E. coli purine nucleoside phosphorylase), co-crystal/cryo-EM and biochemical (Mtb AdoK), reported activity in H37Rv	Moderate	Nc1nc(F)nc2n(cnc12)C1OC(CO)C(O)C1O	purine metabolism|NrdF2	1	NrdF2	concordant	NrdF2	concordant	yes	yes	-0.0724	yes	yes	compound active and well-represented in KABX	BRD-K93034159	NrdF2|purine metabolism|50S ribosome
PCL analysis	1	BRD-K93034159	20279	Cladribine|2-Chloro-2'-deoxyadenosine|Leustatin	purine analog|adenosine analog	https://en.wikipedia.org/wiki/Cladribine|https://www.drugbank.ca/drugs/DB00242|https://doi.org/10.1016/j.bcp.2009.06.094|https://doi.org/10.1016/j.bcp.2008.01.007|https://doi.org/10.1021/jm800134t	antineoplastic antimetabolite; co-crystal/cryo-EM (human deoxycytidine kinase dCK for phosphorylation), biochemical (human ribonucleotide reductase) and genetic (human ribonucleotide reductase), biochemical (Mtb AdoK), no whole-cell activity report or mechanistic evidence in TB	Weak	Nc1nc(Cl)nc2n(cnc12)[C@H]1C[C@H](O)[C@@H](CO)O1	purine metabolism|NrdF2	1	NrdF2	concordant	NrdF2	concordant	yes	yes	-0.0209	yes	yes	compound active and well-represented in KABX	BRD-A99822647	NrdF2|purine metabolism
PCL analysis	1	BRD-K34022604	119182	Clofarabine|Clolar	purine analog|adenosine analog	https://en.wikipedia.org/wiki/Clofarabine|https://www.drugbank.ca/drugs/DB00631|https://doi.org/10.1107/S0907444905034293|https://doi.org/10.1016/j.bcp.2008.01.007	antineoplastic antimetabolite; co-crystal/cryo-EM (human deoxycytidine kinase dCK for phosphorylation), biochemical (human ribonucleotide reductase) and genetic (human ribonucleotide reductase), biochemical (Mtb AdoK), no whole-cell activity report or mechanistic evidence in TB	Weak	Nc1nc(Cl)nc2n(cnc12)[C@@H]1O[C@H](CO)[C@@H](O)[C@@H]1F	purine metabolism|NrdF2	1	TopA	discordant	TopA	discordant	yes	yes	-0.0696	yes	no	compound not well-represented in KABX	BRD-K63784565|BRD-K24715592	TopA
PCL analysis	1	BRD-K51747290	3657	Hydroxyurea|Hydroxycarbamide	urea	https://en.wikipedia.org/wiki/Hydroxycarbamide|https://www.drugbank.ca/drugs/DB01005|https://doi.org/10.1016/j.molcel.2009.11.024|https://doi.org/10.1021/bi100037b|https://doi.org/10.1128/iai.71.11.6124-6131.2003|https://doi.org/10.1128/jb.01409-08	antineoplastic antimetabolite; genetic (E. coli ribonucleotide reductase and M. smeg) and biochemical (Mtb ribonucleotide reductase); biochemical (Mtb SerB2 expressed in E. coli); reported activity in H37Rv	Moderate	NC(=O)NO	purine metabolism|pyrimidine metabolism|NrdF2	1	clp protease / proteasome	discordant	clp protease / proteasome	discordant	yes	yes	0.268	yes	yes	compound active and well-represented in KABX	BRD-K03591040|BRD-A34408345	clp protease / proteasome|membrane potential disruption and efflux
PCL analysis	1	BRD-K79254416	451668	Decitabine|5-Aza-2'-deoxycytidine|Dacogen	pyrimidine analog|2'-deoxycytidine|cytidine analog	https://en.wikipedia.org/wiki/Decitabine|https://www.drugbank.ca/drugs/DB01262	antineoplastic antimetabolite; biochemical (human DNA methyltransferases); no reported activity in H37Rv, no whole-cell mechanistic study in TB	Weak	Nc1ncn([C@H]2C[C@H](O)[C@@H](CO)O2)c(=O)n1	pyrimidine metabolism	1	GuaB2	discordant	GuaB2	discordant	yes	yes	0.598	no	yes	compound inactive	BRD-K22796536	GuaB2|purine metabolism
PCL analysis	1	BRD-K33106058	6253	Cytarabine|Cytosine arabinoside	pyrimidine analog|cytosine analog	https://en.wikipedia.org/wiki/Cytarabine|https://www.drugbank.ca/drugs/DB00987|https://doi.org/10.1042/BCJ20170666	antineoplastic antimetabolite; co-crystal/cryo-EM (human deoxycytidine kinase dCK), MOA not completely understood in context of human cancer cells; co-crystal/cryo-EM (PsA Pth); no reported activity in H37Rv, no whole-cell mechanistic study in TB	Weak	Nc1ccn([C@@H]2O[C@H](CO)[C@@H](O)[C@@H]2O)c(=O)n1	pyrimidine metabolism	1	pyrimidine metabolism	concordant	pyrimidine metabolism	concordant	yes	yes	0.596	no	yes	compound inactive	BRD-K03406345	pyrimidine metabolism|30S ribosome
PCL analysis	1	BRD-K03406345	9444	Azacitidine|5-azacytidine	pyrimidine analog|cytidine analog	https://en.wikipedia.org/wiki/Azacitidine|https://www.drugbank.ca/drugs/DB00928|https://doi.org/10.1042/BJ20140631	antineoplastic antimetabolite; biochemical (human at successive enzymatic steps in pyrimidine metabolism and DNA methyltransferases); co-crystal/cryo-EM (PsA Pth); no reported activity in H37Rv, no whole-cell mechanistic study in TB	Weak	Nc1ncn([C@@H]2O[C@H](CO)[C@@H](O)[C@H]2O)c(=O)n1	pyrimidine metabolism	0.966445	uncertain		Alr	discordant	no	yes	0.574	no	no	compound inactive	BRD-K03950661|BRD-K27030784	Alr
PCL analysis	1	BRD-K66227851	2660463	GSK1570606A|2-(4-fluorophenyl)-N-(4-pyridin-2-yl-1,3-thiazol-2-yl)acetamide	4-(pyridin-2-yl)thiazole	https://doi.org/10.1021/acsinfecdis.7b00006|https://doi.org/10.3389/fphar.2017.00681|https://doi.org/10.1002/cmdc.201200428	biochemical (Mtb PyrG and Hu-CTPS1), docking (Mtb PyrG) and genetic (Mtb PyrG conditional knock-down strain); metabolomic (interference with CTP dependent biochemical pathways - pleiotropic effects); biochemical (Mtb PanK inactive) and docking (Mtb PanK i.e., CoaA); previously reported activity in H37Rv	Moderate	Fc1ccc(cc1)CC(=O)Nc1scc(n1)-c1ccccn1	pyrimidine metabolism|CoaA and PyrG	1	CoaA and PyrG	concordant	CoaA and PyrG	concordant	yes	yes	-0.013	yes	yes	compound active and well-represented in KABX	BRD-K69540638|BRD-A18840826	CoaA and PyrG
PCL analysis	1	BRD-K69540638	2660519	GSK920684A|2-(3-Fluorophenoxy)-N-(4-(pyridin-2-yl)thiazol-2-yl)acetamide	4-(pyridin-2-yl)thiazole	https://doi.org/10.1021/acsinfecdis.7b00006|https://doi.org/10.3389/fphar.2017.00681|https://doi.org/10.1002/cmdc.201200428	biochemical (Mtb PyrG and Hu-CTPS1), docking (Mtb PyrG) and genetic (Mtb PyrG conditional knock-down strain); metabolomic (interference with CTP dependent biochemical pathways - pleiotropic effects); biochemical (Mtb PanK inactive) and docking (Mtb PanK i.e., CoaA); previously reported activity in H37Rv	Moderate	Fc1cccc(OCC(=O)Nc2nc(cs2)-c2ccccn2)c1	pyrimidine metabolism|CoaA and PyrG	1	CoaA and PyrG	concordant	CoaA and PyrG	concordant	yes	yes	-0.0874	yes	yes	compound active and well-represented in KABX	BRD-K66227851|BRD-A18840826	CoaA and PyrG|pyrimidine metabolism
PCL analysis	1	BRD-K85204746	22581408	GSK921295A|GSK921190A|4-(methylthio)-N-(4-(pyridin-2-yl)thiazol-2-yl)benzamide	4-(pyridin-2-yl)thiazole	https://doi.org/10.1021/acsinfecdis.7b00006|https://doi.org/10.3389/fphar.2017.00681|https://doi.org/10.1002/cmdc.201200428|https://doi.org/10.1016/j.bmcl.2013.12.022	biochemical (Mtb PyrG); MtB PanK (i.e., CoaA) studies were analogs; previously reported activity in H37Rv	Moderate	CSc1ccc(C(=O)Nc2scc(n2)-c2ccccn2)cc1	pyrimidine metabolism|CoaA and PyrG	1	CoaA and PyrG	concordant	CoaA and PyrG	concordant	yes	yes	-0.066	yes	yes	compound active and well-represented in KABX	BRD-K69540638|BRD-K66227851|BRD-A18840826	CoaA and PyrG|pyrimidine metabolism|Cyp121
PCL analysis	1	BRD-A18840826	16328916	GSK1611550A|2-phenoxy-N-[4-(2-pyridinyl)-2-thiazolyl]propanamide	4-(pyridin-2-yl)thiazole	https://doi.org/10.1021/acsinfecdis.7b00006|https://doi.org/10.1002/cmdc.201200428	biochemical (Mtb PyrG); MtB PanK (i.e., CoaA) studies were analogs; previously reported activity in H37Rv	Moderate	CC(Oc1ccccc1)C(=O)Nc1nc(cs1)-c1ccccn1	pyrimidine metabolism|CoaA and PyrG	1	pyrimidine metabolism	concordant	pyrimidine metabolism	concordant	yes	yes	-0.0353	yes	yes	compound active and well-represented in KABX	BRD-K66227851	pyrimidine metabolism|CoaA and PyrG
PCL analysis	1	BRD-K51626221	973099	GSK445886A|N-(5-chloro-2-pyridyl)-4-(2-pyridyl)thiazol-2-amine	4-(pyridin-2-yl)thiazole	https://doi.org/10.1021/acsinfecdis.7b00006|https://doi.org/10.3389/fphar.2017.00681|https://doi.org/10.1002/cmdc.201200428|https://doi.org/10.1016/j.bmc.2013.08.048	biochemical (Mtb PyrG); MtB PanK (i.e., CoaA) studies were analogs; previously reported activity in H37Rv	Moderate	ClC1=CC=C(NC2=NC(C3=CC=CC=N3)=CS2)N=C1	pyrimidine metabolism|CoaA and PyrG	1	pyrimidine metabolism	concordant	pyrimidine metabolism	concordant	yes	yes	-0.0155	yes	yes	compound active and well-represented in KABX	BRD-K85204746	pyrimidine metabolism|ThyAX
PCL analysis	1	BRD-K41140669	7086360	GSK735826A|N-(4-pyridin-2-yl-1,3-thiazol-2-yl)-[1,3]dioxolo[4,5-f][1,3]benzothiazol-6-amine	4-(pyridin-2-yl)thiazole	https://doi.org/10.1021/acsinfecdis.7b00006|https://doi.org/10.3389/fphar.2017.00681|https://doi.org/10.1007/s11224-019-01422-w|https://doi.org/10.1002/cmdc.201200428	biochemical (Mtb PyrG and Hu-CTPS1), docking (Mtb PyrG) and genetic (Mtb PyrG conditional knock-down strain); metabolomic (interference with CTP dependent biochemical pathways - pleiotropic effects); biochemical (Mtb PanK active) and docking (Mtb PanK i.e., CoaA); previously reported activity in H37Rv	Moderate	C1Oc2cc3nc(Nc4nc(cs4)-c4ccccn4)sc3cc2O1	pyrimidine metabolism|CoaA and PyrG	0.867299	uncertain		GyrAB	discordant	no	yes	-0.00387	yes	yes	compound active and well-represented in KABX	BRD-K71926323|BRD-K45916615|BRD-K04804440	GyrAB
PCL analysis	1	BRD-K15108141	60750	Gemcitabine|2'-Deoxy-2',2'-difluorocytidine	pyrimidine analog|2'-deoxycytidine|cytidine analog	https://en.wikipedia.org/wiki/Gemcitabine|https://www.drugbank.ca/drugs/DB00441|https://doi.org/10.2210/pdb6NL4/pdb|https://doi.org/10.1002/chem.200700260|https://doi.org/10.1021/acsinfecdis.6b00116	antineoplastic antimetabolite; co-crystal/cryo-EM (human deoxycytidine kinase dCK); biochemical (human ribonucleotide reductase) and genetic (human ribonucleotide reductase); co-crystal/cryo-EM (Mtb BioD); no reported activity in H37Rv, no whole-cell mechanistic study in TB	Weak	Nc1ccn([C@@H]2O[C@H](CO)[C@@H](O)C2(F)F)c(=O)n1	pyrimidine metabolism|NrdF2	1	clp protease / proteasome	discordant	clp protease / proteasome	discordant	yes	yes	0.489	no	no	compound inactive	BRD-A28477941	clp protease / proteasome|GyrAB
PCL analysis	1	BRD-K36137799	10205	Plumbagin	napthoquinone	https://doi.org/10.1371/journal.pone.0228657|https://www.drugbank.ca/drugs/DB17048|https://doi.org/10.1111/j.1747-0285.2010.00987.x|https://doi.org/10.1002/ptr.5090|https://doi.org/10.1016/j.ijantimicag.2009.04.008|https://doi.org/10.1016/j.pupt.2013.08.001|https://doi.org/10.3390/ijms22136861	antineoplastic antimetabolite; biochemical (Mtb ThyX), genetic (M. smeg ThyX overexpression), reported activity in H37Rv; co-crystal/cryo-EM (yeast Dihydroorotase i.e., PyrC) and DrugBank report for PyrD	Moderate	CC1=CC(=O)C2=C(O)C=CC=C2C1=O	pyrimidine metabolism|ThyAX	1	InhA	discordant	InhA	discordant	yes	yes	3.59e-08	yes	yes	compound active and well-represented in KABX	BRD-K38633957|BRD-K57864646|BRD-K12102668|BRD-K08753063|BRD-K88568253|BRD-K98427564|BRD-K60267961|BRD-K17971521|BRD-K38402943|BRD-K11943448|BRD-K80390541|BRD-K55128567|BRD-K61582089|BRD-K30516678	InhA
PCL analysis	1	BRD-K11630072	2577	Carmofur	pyrimidine analog|uracil analog|fluorouracil|5-FU prodrug	https://en.wikipedia.org/wiki/Carmofur|https://www.drugbank.ca/drugs/DB09010|https://doi.org/10.1038/s41586-019-1315-z|https://doi.org/10.1016/j.chembiol.2014.11.006|https://doi.org/10.1016/j.bbrc.2016.02.071|https://doi.org/10.1107/S1399004715009311	antineoplastic antimetabolite 5-FU derivative; co-crystal/cryo-EM and genetic (Mtb PyrR and Mtb Upp) and biochemical, genetic (Mtb ThyX); biochemical and genetic (human thymidylate synthase); co-crystal/cryo-EM (PsA dihydropyrimidinase), co-crystal/cryo-EM (yeast Dihydroorotase i.e., PyrC)	Moderate	CCCCCCNC(=O)n1cc(F)c(=O)[nH]c1=O	pyrimidine metabolism|ThyAX	1	pyrimidine metabolism	concordant	pyrimidine metabolism	concordant	yes	yes	-0.0623	yes	yes	compound active and well-represented in KABX	BRD-A79903587|BRD-K24844714	pyrimidine metabolism|ThyAX|InhA|GyrAB
PCL analysis	1	BRD-K47832606	5790	Floxuridine	pyrimidine analog|uracil analog|fluorouracil|pyrimidine 2'-deoxyribonucleoside|5-FU prodrug	https://en.wikipedia.org/wiki/Floxuridine|https://www.drugbank.ca/drugs/DB00322|https://doi.org/10.1002/cbic.200300608|https://doi.org/10.1016/j.bmc.2005.07.046|https://doi.org/10.1016/j.chembiol.2014.11.006|https://doi.org/10.1016/j.bbrc.2016.02.071|https://doi.org/10.1107/S1399004715009311|https://doi.org/10.1021/ci050064z|https://doi.org/10.1021/jm0703901	antineoplastic antimetabolite 5-FU derivative; co-crystal/cryo-EM and genetic (Mtb PyrR and Mtb Upp) and biochemical, genetic (Mtb ThyX); biochemical and genetic (human thymidylate synthase); co-crystal/cryo-EM (PsA dihydropyrimidinase), co-crystal/cryo-EM (yeast Dihydroorotase i.e., PyrC)	Moderate	OC[C@H]1O[C@H](C[C@@H]1O)n1cc(F)c(=O)[nH]c1=O	pyrimidine metabolism|ThyAX	1	pyrimidine metabolism	concordant	pyrimidine metabolism	concordant	yes	yes	0.0925	yes	yes	compound active and well-represented in KABX	BRD-A79903587|BRD-K58262659	pyrimidine metabolism|ThyAX|GyrAB|Alr|QcrB
PCL analysis	1	BRD-A79903587	5386	Tegafur	pyrimidine analog|uracil analog|fluorouracil|5-FU prodrug	https://en.wikipedia.org/wiki/Tegafur|https://www.drugbank.ca/drugs/DB09256|https://doi.org/10.1016/j.chembiol.2014.11.006|https://doi.org/10.1016/j.bbrc.2016.02.071|https://doi.org/10.1107/S1399004715009311	antineoplastic antimetabolite 5-FU derivative; co-crystal/cryo-EM and genetic (Mtb PyrR and Mtb Upp) and biochemical, genetic (Mtb ThyX); biochemical and genetic (human thymidylate synthase); co-crystal/cryo-EM (PsA dihydropyrimidinase), co-crystal/cryo-EM (yeast Dihydroorotase i.e., PyrC)	Moderate	Fc1cn(C2CCCO2)c(=O)[nH]c1=O	pyrimidine metabolism|ThyAX	1	ThyAX	concordant	ThyAX	concordant	yes	yes	-0.0163	yes	yes	compound active and well-represented in KABX	BRD-K47832606|BRD-K58262659	ThyAX|pyrimidine metabolism|GyrAB|DnaG
PCL analysis	1	BRD-K24844714	3385	Fluorouracil|5-FU	pyrimidine analog|uracil analog|fluorouracil	https://en.wikipedia.org/wiki/Fluorouracil|https://www.drugbank.ca/drugs/DB00544|https://doi.org/10.1038/s41586-019-1315-z|https://doi.org/10.1016/j.chembiol.2014.11.006|https://doi.org/10.1107/S1399004715009311|https://doi.org/10.1016/j.bbrc.2019.08.153|https://doi.org/10.1016/j.bbrc.2016.02.071|https://doi.org/10.1016/j.bbrc.2015.09.133	antineoplastic antimetabolite; co-crystal/cryo-EM and genetic (Mtb PyrR and Mtb Upp) and biochemical, genetic (Mtb ThyX); biochemical and genetic (human thymidylate synthase); co-crystal/cryo-EM (PsA dihydropyrimidinase), co-crystal/cryo-EM (yeast Dihydroorotase i.e., PyrC)	Moderate	Fc1c[nH]c(=O)[nH]c1=O	pyrimidine metabolism|ThyAX	1	ThyAX	concordant	ThyAX	concordant	yes	yes	-0.0702	yes	yes	compound active and well-represented in KABX	BRD-A79903587|BRD-K11630072	ThyAX|membrane potential disruption and efflux|pyrimidine metabolism|50S ribosome
PCL analysis	1	BRD-K58262659	18343	Doxifluridine	pyrimidine analog|uracil analog|fluorouracil|pyrimidine 2'-deoxyribonucleoside|5-FU prodrug	https://en.wikipedia.org/wiki/Doxifluridine|https://www.drugbank.ca/drugs/DB12947|https://doi.org/10.1016/S0960-894X(03)00643-7|https://doi.org/10.1021/ci050064z|https://doi.org/10.1016/j.chembiol.2014.11.006|https://doi.org/10.1016/j.bbrc.2016.02.071|https://doi.org/10.1107/S1399004715009311	antineoplastic antimetabolite 5-FU derivative; co-crystal/cryo-EM and genetic (Mtb PyrR and Mtb Upp) and biochemical, genetic (Mtb ThyX); biochemical and genetic (human thymidylate synthase); co-crystal/cryo-EM (PsA dihydropyrimidinase), co-crystal/cryo-EM (yeast Dihydroorotase i.e., PyrC)	Moderate	C[C@H]1O[C@H]([C@H](O)[C@@H]1O)n1cc(F)c(=O)[nH]c1=O	pyrimidine metabolism|ThyAX	1	ThyAX	concordant	ThyAX	concordant	yes	yes	0.0865	yes	yes	compound active and well-represented in KABX	BRD-K47832606	ThyAX|pyrimidine metabolism
PCL analysis	1	BRD-K61192372	60953	Capecitabine	pyrimidine analog|cytidine analog|5-FU prodrug	https://en.wikipedia.org/wiki/Capecitabine|https://www.drugbank.ca/drugs/DB01101|https://doi.org/10.1016/j.chembiol.2014.11.006|https://doi.org/10.1016/j.bbrc.2016.02.071|https://doi.org/10.1107/S1399004715009311	antineoplastic antimetabolite 5-FU derivative; co-crystal/cryo-EM and genetic (Mtb PyrR and Mtb Upp) and biochemical, genetic (Mtb ThyX); biochemical and genetic (human thymidylate synthase); co-crystal/cryo-EM (PsA dihydropyrimidinase), co-crystal/cryo-EM (yeast Dihydroorotase i.e., PyrC)	Moderate	CCCCCOC(=O)Nc1nc(=O)n(cc1F)[C@@H]1O[C@H](C)[C@@H](O)[C@H]1O	pyrimidine metabolism|ThyAX	1	ThyAX	concordant	ThyAX	concordant	yes	yes	0.0748	yes	yes	compound active and well-represented in KABX	BRD-A79903587|BRD-K58262659|BRD-K47832606	ThyAX|pyrimidine metabolism|InhA|GyrAB
PCL analysis	1	BRD-K40154364	16317922	N-ethyl-2-(6-methoxy-2-methylquinolin-4-yl)oxyacetamide	QOA	https://doi.org/10.1016/j.ijantimicag.2017.08.023|https://doi.org/10.1016/j.ejmech.2020.112179|https://doi.org/10.1021/acsmedchemlett.5b00324|https://doi.org/10.1021/acs.jmedchem.6b00245|https://doi.org/10.1016/j.ejmech.2016.11.048|https://doi.org/10.1039/C6MD00236F|https://doi.org/10.1021/acsmedchemlett.2c00254	QOA derivative; genetic (Mtb QcrB) and docking (Mtb QcrB)	Strong	CCNC(=O)COc1cc(C)nc2ccc(OC)cc12	QcrB	1	QcrB	concordant	QcrB	concordant	yes	yes	0.0266	yes	yes	compound active and well-represented in KABX	BRD-K99107635|BRD-K74423833|DT2012-0328419|BRD-K76929026|BRD-K66994095	QcrB|InhA|lipid esterases
PCL analysis	1	BRD-K66994095	53113024	Methyl 4-{[(4-ethylphenyl)carbamoyl]methoxy}-6-methoxyquinoline-2-carboxylate	QOA	https://doi.org/10.1016/j.ijantimicag.2017.08.023|https://doi.org/10.1016/j.ejmech.2020.112179|https://doi.org/10.1021/acsmedchemlett.5b00324|https://doi.org/10.1021/acs.jmedchem.6b00245|https://doi.org/10.1016/j.ejmech.2016.11.048|https://doi.org/10.1039/C6MD00236F|https://doi.org/10.1021/acsmedchemlett.2c00254	QOA derivative; genetic (Mtb QcrB) and docking (Mtb QcrB)	Strong	CCc1ccc(NC(=O)COc2cc(nc3ccc(OC)cc23)C(=O)OC)cc1	QcrB	1	QcrB	concordant	QcrB	concordant	yes	yes	-0.0239	yes	yes	compound active and well-represented in KABX	BRD-K76929026|BRD-K74423833|BRD-K99107635	QcrB|RpoB
PCL analysis	1	BRD-K74423833	3743824	N,N-dimethyl-2-(methylsulfanyl)-4-quinazolinamine	2-thio-4-aminoquinazoline|2-Ethylthio-4-methylaminoquinazoline	https://doi.org/10.1371/journal.ppat.1008270	quinazoline derivative; genetic (Mtb QcrB and QcrA and cytochrome bd overexpression), molecular modeling (Mtb QcrB and QcrA), biochemical (ATP depletion, oxygen consumption), and transcriptomic analysis	Strong	CSC1=NC(N(C)C)=C2C=CC=CC2=N1	QcrB	1	QcrB	concordant	QcrB	concordant	yes	yes	-0.0465	yes	yes	compound active and well-represented in KABX	BRD-K76929026|BRD-K66994095|BRD-K99107635	QcrB
PCL analysis	1	BRD-K76929026	16293858	N-butyl-2-(6-methoxy-2-methylquinolin-4-yl)oxyacetamide	QOA	https://doi.org/10.1016/j.ijantimicag.2017.08.023|https://doi.org/10.1016/j.ejmech.2020.112179|https://doi.org/10.1021/acsmedchemlett.5b00324|https://doi.org/10.1021/acs.jmedchem.6b00245|https://doi.org/10.1016/j.ejmech.2016.11.048|https://doi.org/10.1039/C6MD00236F|https://doi.org/10.1021/acsmedchemlett.2c00254	QOA derivative; genetic (Mtb QcrB) and docking (Mtb QcrB)	Strong	CCCCNC(=O)COc1cc(C)nc2ccc(OC)cc12	QcrB	1	QcrB	concordant	QcrB	concordant	yes	yes	-0.0668	yes	yes	compound active and well-represented in KABX	DT2012-0328419|BRD-K99107635|BRD-K66994095|BRD-K74423833	QcrB|InhA
PCL analysis	1	BRD-K99107635	53113026	Methyl 6-methoxy-4-(2-oxo-2-(p-tolylamino)ethoxy)quinoline-2-carboxylate	QOA	https://doi.org/10.1016/j.ijantimicag.2017.08.023|https://doi.org/10.1016/j.ejmech.2020.112179|https://doi.org/10.1021/acsmedchemlett.5b00324|https://doi.org/10.1021/acs.jmedchem.6b00245|https://doi.org/10.1016/j.ejmech.2016.11.048|https://doi.org/10.1039/C6MD00236F|https://doi.org/10.1021/acsmedchemlett.2c00254	QOA derivative; genetic (Mtb QcrB) and docking (Mtb QcrB)	Strong	COC(=O)c1cc(OCC(=O)Nc2ccc(C)cc2)c2cc(OC)ccc2n1	QcrB	1	QcrB	concordant	QcrB	concordant	yes	yes	-0.0308	yes	yes	compound active and well-represented in KABX	BRD-K76929026|BRD-K66994095|BRD-K74423833	QcrB
PCL analysis	1	DT2012-0328419	780645	N-benzyl-2-methylsulfanylquinazolin-4-amine	2-thio-4-aminoquinazoline|2-Ethylthio-4-methylaminoquinazoline	https://doi.org/10.1371/journal.ppat.1008270	quinazoline derivative; genetic (Mtb QcrB and QcrA and cytochrome bd overexpression), molecular modeling (Mtb QcrB and QcrA), biochemical (ATP depletion, oxygen consumption), and transcriptomic analysis	Strong	CSC1=NC2=CC=CC=C2C(=N1)NCC3=CC=CC=C3	QcrB	1	QcrB	concordant	QcrB	concordant	yes	yes	-0.00174	yes	yes	compound active and well-represented in KABX	BRD-K66994095|BRD-K76929026|BRD-K74423833|BRD-K99107635	QcrB
PCL analysis	1	BRD-K59853741	68234908	Q203|Telacebec	IMP	https://doi.org/10.1038/nm.3262|https://doi.org/10.1038/ncomms12393|https://doi.org/10.7554/eLife.69418|https://doi.org/10.7554/eLife.71959|https://go.drugbank.com/drugs/DB17754	antitubercular drug; co-crystal/cryo-EM (Mtb cytochrome bcc complex), genetic (Mtb QcrB), and biochemical (ATP depletion)	Strong	CCC1=C(N2C=C(Cl)C=CC2=N1)C(=O)NCC1=CC=C(C=C1)N1CCC(CC1)C1=CC=C(OC(F)(F)F)C=C1	QcrB	1	RpoB	discordant	RpoB	discordant	yes	yes	-0.00782	yes	yes	compound active and well-represented in KABX	BRD-K43962705|BRD-A06889673	RpoB
PCL analysis	1	BRD-A06889673	135448133|135968625|135403821	Rifapentine|Priftin	rifamycin	https://go.drugbank.com/drugs/DB01201|https://doi.org/10.1021/cr030112j|https://doi.org/10.1038/ja.2014.107	broad-spectrum antibiotic; rifampin analog; genetic and co-crystal/cryo-EM (T. thermophilus RNApol)	Strong	CO[C@H]1\C=C/O[C@@]2(C)Oc3c(C2=O)c2C(=O)\C(=C\NN4CCN(CC4)C4CCCC4)C(NC(=O)\C(C)=C/C=C\[C@H](C)[C@H](O)[C@@H](C)[C@@H](O)[C@@H](C)[C@H](OC(C)=O)[C@@H]1C)C(=O)c2c(O)c3C	RpoB	1	RpoB	concordant	RpoB	concordant	yes	yes	-0.0554	yes	yes	compound active and well-represented in KABX	BRD-K92838188|BRD-K92835935	RpoB|50S ribosome
PCL analysis	1	BRD-A46188889	135900090|135398735	Rifampin|Rifampicin	rifamycin	https://go.drugbank.com/drugs/DB01045|https://doi.org/10.1021/cr030112j|https://doi.org/10.1038/ja.2014.107	first-line antibiotic; co-crystal/cryo-EM, genetic, and biochemical	Strong	CO[C@H]1\C=C/O[C@@]2(C)Oc3c(C2=O)c2C(=O)\C(=C\NN4CCN(C)CC4)C(NC(=O)\C(C)=C/C=C\[C@H](C)[C@H](O)[C@@H](C)[C@@H](O)[C@@H](C)[C@H](OC(C)=O)[C@@H]1C)C(=O)c2c(O)c3C	RpoB	1	RpoB	concordant	RpoB	concordant	yes	yes	-0.0348	yes	yes	compound active and well-represented in KABX	BRD-K01507359|BRD-K82498081|BRD-K92838188|BRD-K92835935|BRD-A06889673	RpoB
PCL analysis	1	BRD-K01507359	135550179|137225336|135398735	Rifampin|Rifampicin	rifamycin	https://go.drugbank.com/drugs/DB01045|https://doi.org/10.1021/cr030112j|https://doi.org/10.1038/ja.2014.107	first-line antibiotic; co-crystal/cryo-EM, genetic, and biochemical	Strong	CO[C@H]1\C=C/O[C@@]2(C)Oc3c(C2=O)c2C(=O)\C(=C\NN4CCN(C)CC4)C(NC(=O)\C(C)=C/C=C\[C@H](C)[C@H](O)[C@@H](C)[C@@H](O)[C@@H](C)[C@H](OC(C)=O)[C@@H]1C)C(=O)c2c(O)c3C	RpoB	1	RpoB	concordant	RpoB	concordant	yes	yes	-0.238	yes	yes	compound active and well-represented in KABX	BRD-K92838188|BRD-A06889673|BRD-A46188889|BRD-K82498081|BRD-K43962705	RpoB|PG transpeptidation and transport|GyrAB|TrpAB|50S ribosome|DnaG|DHFR|MbtI|FusA1|phenazine-like|ThyAX|TopA
PCL analysis	1	BRD-K26040644	16403629	C3-rifampicin piperidin-1-yl analog|[(7S,9E,11S,12R,13S,14S,15S,16R,17S,18S,19E,21Z)-2,15,17-trihydroxy-11-methoxy-3,7,12,14,16,18,22-heptamethyl-6,23,27,29-tetraoxo-26-piperidin-1-yl-8,30-dioxa-24-azatetracyclo[23.3.1.14,7.05,28]triaconta-1(28),2,4,9,19,21,25-heptaen-13-yl] acetate	rifamycin	https://doi.org/10.1021/cr030112j|https://doi.org/10.1038/ja.2014.107	rifampin derivative; genetic/biochemical/co-crystal/cryo-EM (analogs)	Moderate	CO[C@H]1C=CO[C@@]2(C)Oc3c(C)c(O)c4c(c3C2=O)C(=O)C(N2CCCCC2)=C(NC(=O)/C(C)=C\C=C/[C@H](C)[C@H](O)[C@@H](C)[C@H](O)[C@H](C)[C@H](OC(C)=O)[C@@H]1C)C4=O	RpoB	1	RpoB	concordant	RpoB	concordant	yes	yes	-0.00983	yes	yes	compound active and well-represented in KABX	BRD-A06889673|BRD-K43962705|BRD-K92835935|BRD-A46188889|BRD-K82498081|BRD-K01507359	RpoB
PCL analysis	1	BRD-K43962705	135398743|137698378	Rifabutin|Mycobutin	rifamycin	https://go.drugbank.com/drugs/DB00615|https://doi.org/10.1021/cr030112j|https://doi.org/10.1038/ja.2014.107	broad-spectrum antibiotic; rifampin analog; genetic	Strong	CO[C@H]1\C=C/O[C@@]2(C)Oc3c(C2=O)c2C4=NC5(CCN(CC(C)C)CC5)NC4=C(NC(=O)\C(C)=C/C=C\[C@H](C)[C@H](O)[C@@H](C)[C@@H](O)[C@@H](C)[C@H](OC(C)=O)[C@@H]1C)C(=O)c2c(O)c3C	RpoB	1	RpoB	concordant	RpoB	concordant	yes	yes	-0.0418	yes	yes	compound active and well-represented in KABX	BRD-A06889673|BRD-A46188889	RpoB|50S ribosome
PCL analysis	1	BRD-K82498081	16400804	rifamycin-like|C3-rifampicin (3-methoxy-3-oxopropyl)amino analog|methyl 3-[[(7S,9E,11S,12R,13S,14S,15S,16R,17S,18S,19E,21Z)-13-acetyloxy-2,15,17-trihydroxy-11-methoxy-3,7,12,14,16,18,22-heptamethyl-6,23,27,29-tetraoxo-8,30-dioxa-24-azatetracyclo[23.3.1.14,7.05,28]triaconta-1(28),2,4,9,19,21,25-heptaen-26-yl]amino]propanoate	rifamycin	https://doi.org/10.1021/cr030112j|https://doi.org/10.1038/ja.2014.107	rifampin derivative; genetic/biochemical/co-crystal/cryo-EM (analogs)	Moderate	COC(=O)CCNC1=C2NC(=O)/C(C)=C\C=C/[C@H](C)[C@H](O)[C@@H](C)[C@H](O)[C@H](C)[C@H](OC(C)=O)[C@H](C)[C@@H](OC)C=CO[C@@]3(C)Oc4c(C)c(O)c(c(c4C3=O)C1=O)C2=O	RpoB	1	RpoB	concordant	RpoB	concordant	yes	yes	-0.0505	yes	yes	compound active and well-represented in KABX	BRD-K01507359|BRD-A06889673|BRD-K43962705|BRD-K92835935	RpoB|DHPS
PCL analysis	1	BRD-K92835935	6436173|46783403	Rifaximin|Xifaxan	rifamycin	https://go.drugbank.com/drugs/DB01220|https://doi.org/10.1021/cr030112j|https://doi.org/10.1038/ja.2014.107	broad-spectrum antibiotic; rifampin analog; genetic	Strong	CO[C@H]1\C=C/O[C@@]2(C)Oc3c(C2=O)c2c4nc5cc(C)ccn5c4c(NC(=O)\C(C)=C/C=C\[C@H](C)[C@H](O)[C@@H](C)[C@@H](O)[C@@H](C)[C@H](OC(C)=O)[C@@H]1C)c(O)c2c(O)c3C	RpoB	1	RpoB	concordant	RpoB	concordant	yes	yes	-0.0677	yes	yes	compound active and well-represented in KABX	BRD-A06889673|BRD-K43962705	RpoB|clp protease / proteasome
PCL analysis	1	BRD-K92838188	6436173|57507834	Rifaximin|Xifaxan	rifamycin	https://go.drugbank.com/drugs/DB01220|https://doi.org/10.1021/cr030112j|https://doi.org/10.1038/ja.2014.107	broad-spectrum antibiotic; rifampin analog; genetic	Strong	CO[C@H]1C=CO[C@@]2(C)Oc3c(C)c(O)c4c(O)c(c5c(nc6cc(C)ccn65)c4c3C2=O)NC(=O)/C(C)=C\C=C/[C@H](C)[C@H](O)[C@@H](C)[C@@H](O)[C@@H](C)[C@H](OC(C)=O)[C@@H]1C	RpoB	1	RpoB	concordant	RpoB	concordant	yes	yes	-0.0716	yes	yes	compound active and well-represented in KABX	BRD-K92835935|BRD-A06889673	RpoB
PCL analysis	1	BRD-K08547377	60838|104842	Irinotecan|SN-38 prodrug	Camptotheca	https://www.drugbank.ca/drugs/DB00762	antineoplastic prodrug camptothecin derivative; biochemical (human TopI) but not studied or reported for MtbTopI or other prokaryotic TopI inhibition	Weak	CCc1c2Cn3c(cc4c(COC(=O)[C@]4(O)CC)c3=O)-c2nc2ccc(OC(=O)N3CCC(CC3)N3CCCCC3)cc12	TopA	1	50S ribosome	discordant	50S ribosome	discordant	yes	yes	0.0805	yes	yes	compound active and well-represented in KABX	BRD-K01825145|BRD-K38684403|BRD-K49668410|BRD-K52756523|BRD-K63550407	50S ribosome
PCL analysis	1	BRD-K64323980	23723413	mls001008551|1-[(3,5-Dimethyl-1-benzofuran-2-yl)carbonyl]-4-[3-(trifluoromethyl)phenyl]piperidin-4-ol		https://doi.org/10.1038/s41598-018-19944-4	docking and biochemical (not whole-cell), no tested H37Rv activity, genetic via M. smeg activity (in combination with efflux pump inhibitor) and overexpression of recombinant MtbTopI	Weak	Cc1c(oc2ccc(C)cc12)C(=O)N1CCC(O)(CC1)c1cccc(c1)C(F)(F)F	TopA	1	Alr	discordant	Alr	discordant	yes	yes	0.649	no	yes	compound inactive	BRD-K87226815	Alr|DdlA|membrane potential disruption and efflux
PCL analysis	1	BRD-K87207035	92600175	zinc19566092|[4-(5-Isoquinolin-1-yl-1,3,4-oxadiazol-2-yl)piperidin-1-yl]-(3-methyl-1-benzofuran-2-yl)methanone		https://doi.org/10.1038/s41598-018-19944-4	docking and biochemical (not whole-cell), no tested H37Rv activity, genetic via M. smeg activity (in combination with efflux pump inhibitor) and overexpression of recombinant MtbTopI	Weak	Cc1c(oc2ccccc12)C(=O)N1CCC(CC1)c1nnc(o1)-c1nccc2ccccc12	TopA	1	DprE1-DprE2 complex	discordant	DprE1-DprE2 complex	discordant	yes	yes	-1.51e-09	yes	yes	compound active and well-represented in KABX	BRD-K66039912|BRD-K76257682	DprE1-DprE2 complex|TopA
PCL analysis	1	BRD-K37890730	24360	Camptothecin	Camptotheca	https://www.drugbank.ca/drugs/DB04690|https://doi.org/10.1021/jm049146p|https://doi.org/10.1016/j.ejps.2015.02.017|https://doi.org/10.1038/s41598-018-19944-4	antineoplastic drug; co-crystal/cryo-EM (human TopI), genetic (human, yeast, and hamster Topo I) and biochemical (human Topo I) but not studied or reported for MtbTopI or other prokaryotic TopI inhibition	Weak	CC[C@@]1(O)C(=O)OCc2c1cc1-c3nc4ccccc4cc3Cn1c2=O	TopA	1	GyrAB	discordant	GyrAB	discordant	yes	yes	0.209	yes	yes	compound active and well-represented in KABX	BRD-K62374253|BRD-K08525451|BRD-A24228527	GyrAB|InhA
PCL analysis	1	BRD-K79821389	472335	Rubitecan|9-Nitrocamptothecin	Camptotheca	https://go.drugbank.com/drugs/DB06159	antineoplastic prodrug camptothecin derivative; biochemical (human TopI) but not studied or reported for MtbTopI or other prokaryotic TopI inhibition	Weak	CC[C@@]1(O)C(=O)OCc2c1cc1-c3nc4cccc([N+]([O-])=O)c4cc3Cn1c2=O	TopA	1	GyrAB	discordant	GyrAB	discordant	yes	yes	-0.0674	yes	no	compound not well-represented in KABX	BRD-K73923631|BRD-K11196887|BRD-A47790386|BRD-A05468928|BRD-K09471561	GyrAB|GlgB
PCL analysis	1	BRD-A50652048	45235091	ambcb73600812|4-(2-{1-[(7-Fluoro-3-methyl-1-benzofuran-2-yl)carbonyl]-2-piperidinyl}ethyl)phenol		https://doi.org/10.1038/s41598-018-19944-4	docking and biochemical (not whole-cell), no tested H37Rv activity, genetic via M. smeg activity (in combination with efflux pump inhibitor) and overexpression of recombinant MtbTopI	Weak	Cc1c(oc2c(F)cccc12)C(=O)N1CCCCC1CCc1ccc(O)cc1	TopA	1	InhA	discordant	InhA	discordant	yes	yes	0.47	no	yes	compound inactive	BRD-K08753063|BRD-K41731458	InhA
PCL analysis	1	BRD-K67617993	46959557	zinc12145761|1'-[3-(1,3-Benzothiazol-2-yl)propanoyl]spiro[1,3-dihydroquinazoline-2,4'-piperidine]-4-one		https://doi.org/10.1038/s41598-018-19944-4	docking and biochemical (not whole-cell), no tested H37Rv activity, inactive in M. smeg activity (even in combination with efflux pump inhibitor)	Weak	O=C(CCc1nc2ccccc2s1)N1CCC2(CC1)NC(=O)c1ccccc1N2	TopA	1	InhA	discordant	InhA	discordant	yes	yes	0.548	no	yes	compound inactive	BRD-K48888725|BRD-K38633957|BRD-K80390541	InhA|GlmU|30S ribosome
PCL analysis	1	BRD-K56767355	25286052	ambcb37097280|2-{1-[(3,5-dimethyl-1-benzofuran-2-yl)carbonyl]-4-piperidinyl}-5-methyl-1H-benzimidazole		https://doi.org/10.1038/s41598-018-19944-4	docking and biochemical (not whole-cell), no tested H37Rv activity, M. smeg activity (in combination with efflux pump inhibitor)	Weak	Cc1c(oc2ccc(C)cc12)C(=O)N1CCC(CC1)c1nc2cc(C)ccc2[nH]1	TopA	1	phenazine-like	discordant	phenazine-like	discordant	yes	yes	1.38e-13	yes	yes	compound active and well-represented in KABX	BRD-K56614220	phenazine-like|InhA
PCL analysis	1	BRD-K57698251	17596824	stock6s-47063|[4-(1H-benzimidazol-2-yl)piperidin-1-yl](3,5,6-trimethyl-1-benzofuran-2-yl)methanone		https://doi.org/10.1038/s41598-018-19944-4	docking and biochemical (not whole-cell), no tested H37Rv activity, M. smeg activity (in combination with efflux pump inhibitor)	Weak	Cc1c(oc2cc(C)c(C)cc12)C(=O)N1CCC(CC1)c1nc2ccccc2[nH]1	TopA	1	TopA	concordant	TopA	concordant	yes	yes	0.399	no	yes	compound inactive	BRD-K56767355	TopA|InhA
PCL analysis	1	BRD-A42752142	70770797	molport-027-828-596|1'-[(3,6-dimethyl-1-benzofuran-2-yl)carbonyl]spiro[chromene-2,3'-pyrrolidin]-4(3H)-one		https://doi.org/10.1038/s41598-018-19944-4	docking and biochemical (not whole-cell), no tested H37Rv activity, inactive in M. smeg activity (even in combination with efflux pump inhibitor)	Weak	Cc1c(oc2cc(C)ccc12)C(=O)N1CCC2(C1)CC(=O)c1ccccc1O2	TopA	0.976847	uncertain		GyrAB	discordant	no	yes	0.0555	yes	yes	compound active and well-represented in KABX	BRD-K13843533|BRD-K28247815|BRD-K24715592	GyrAB
PCL analysis	1	BRD-K55696337	60700	Topotecan	Camptotheca	https://www.drugbank.ca/drugs/DB01030	antineoplastic drug camptothecin derivative; co-crystal/cryo-EM (human TopI) but not studied or reported for MtbTopI or other prokaryotic TopI inhibition	Weak	CC[C@@]1(O)C(=O)OCc2c1cc1-c3nc4ccc(O)c(CN(C)C)c4cc3Cn1c2=O	TopA	0.844175	uncertain		InhA	discordant	no	yes	0.602	no	yes	compound inactive	BRD-K08753063|BRD-K16675056	InhA
PCL analysis	1	BRD-K63784565	97226	10-Hydroxycamptothecin	Camptotheca	https://doi.org/10.1016/j.ejps.2015.02.017|https://www.drugbank.ca/drugs/DB12385	antineoplastic; docking (using tertiary protein model) and biochemical, no reported (whole-cell) antibacterial activity	Weak	CC[C@@]1(O)C(=O)OCc2c1cc1-c3nc4ccc(O)cc4cc3Cn1c2=O	TopA	0.734523	uncertain		InhA	discordant	no	yes	0.144	yes	yes	compound active and well-represented in KABX	BRD-K98305621|BRD-K55128567	InhA
PCL analysis	1	BRD-K15262564	446596	Mupirocin|Pseudomonic acid A		https://pubs.acs.org/doi/10.1021/bi9603027|https://doi.org/10.1042/bj1760305|https://doi.org/10.1080/15476286.2017.1397262|https://www.drugbank.ca/drugs/DB00410	broad-spectrum antibiotic; co-crystal (P. megaterium isoleucyl-tRNA synthetase 1 and 2 and H. pylori isoleucyl-tRNA synthetase), biochemical/genetic (S. aureus and E. coli) but Mtb IleS reported resistant to Pseudomonic acid A (Mupirocin); previously reported inactive in H37Rv	Weak	C[C@H](O)[C@H](C)[C@@H]1O[C@H]1C[C@H]1CO[C@@H](C\C(C)=C\C(=O)OCCCCCCCCC(O)=O)[C@H](O)[C@@H]1O	tRNA synthesis	1	InhA	discordant	InhA	discordant	yes	yes	0.428	no	yes	compound inactive	BRD-K80390541|BRD-K38633957|BRD-K08753063|BRD-K38402943	InhA
PCL analysis	1	BRD-K20683639	1332698	(E)-1-(5-(2,4-dichlorobenzylidene)-4-oxo-4,5-dihydrothiazol-2-yl)piperidine-4-carboxamide		https://doi.org/10.1371/journal.pone.0113568|https://doi.org/10.1371/journal.pone.0075245	genetic (Mtb aspS and M. bovis BCG aspS and M. bovis and M. smeg aspS overexpression strains), biochemical (Mtb-AspS), docking (M. smeg AspS); previously reported activity in H37Rv	Strong	NC(=O)C1CCN(C2=NC(=O)/C(=C\c3ccc(Cl)cc3Cl)S2)CC1	tRNA synthesis	1	Pks13	discordant	Pks13	discordant	yes	yes	-0.0854	yes	yes	compound active and well-represented in KABX	BRD-K31807080	Pks13|tRNA synthesis
PCL analysis	1	BRD-K13447729	396090	3,4-dihydro-2H-chromeno[2',3':4,5]pyrimido[2,1-b][1,3]thiazine-6,7-dione		https://doi.org/10.1242/dmm.049145	genetic (analog TBA161-C for Mtb and M. marinum aspS and mutated aspS gene overexpression strains), docking (analog TBA161-C for Mtb-AspS); previously reported activity in H37Rv	Moderate	O=c1n2c(nc3oc4ccccc4c(=O)c13)SCCC2	tRNA synthesis	1	tRNA synthesis	concordant	tRNA synthesis	concordant	yes	yes	-0.00896	yes	yes	compound active and well-represented in KABX	BRD-K20683639	tRNA synthesis|DHFR
PCL analysis	1	BRD-K76713213	11499245	Tavaborole|AN-2690	oxaborole	https://doi.org/10.7547/16-154|https://doi.org/10.1126/science.1142189|https://doi.org/10.1016/j.jmb.2009.04.073|https://doi.org/10.1038/nsmb.2317|https://doi.org/10.1128/aac.02058-12|https://doi.org/10.1021/jacs.2c04808|https://doi.org/10.1128/aac.02324-20|https://www.drugbank.ca/drugs/DB09041	antifungal; co-crystal (T. thermophilus LeuRS and C. albicans LeuRS with analog AN3018), genetic (T. rubrum and S. cerevisiae), biochemical (S. cerevisiae); activity not previously measured/reported in H37Rv	Moderate	OB1OCc2cc(F)ccc12	tRNA synthesis	1	tRNA synthesis	concordant	tRNA synthesis	concordant	yes	yes	0.22	yes	yes	compound active and well-represented in KABX	BRD-K13447729	tRNA synthesis
PCL analysis	1	BRD-K03924778	135889655	4-{[4-(4-bromo-phenyl)-thiazol-2-yl]hydrazonomethyl}-2-methoxy-6-nitro-phenol		https://doi.org/10.1016/j.bmc.2016.01.028|https://doi.org/10.1039/C9MD00347A	docking (Mtb LeuRS with T. thermophilus LeuRS as homology modeling template) and biochemical (non-whole-cell; Mtb-LeuRS); previously reported active in H37Rv	Weak	COc1cc(cc(c1O)[N+]([O-])=O)\C=N/Nc1nc(cs1)-c1ccc(Br)cc1	tRNA synthesis	0.944444	uncertain		GyrAB	discordant	no	yes	0.258	yes	yes	compound active and well-represented in KABX	BRD-A47790386|BRD-K66412701|BRD-K73923631|BRD-A24228527	GyrAB

## Sheet: SI Data Table 1b - 1nn
analysis_method	nn_moa_assignment	nn_moa_assignment_concordance	pert_id_test	id_test	pert_id_nearest_neighbor	id_nearest_neighbor	pearson_corr	target_description_test	target_description_nearest_neighbor	in_moa_comparison	type_of_comparison	Compound ID (pert_id)	from_multi_cmpd_moa	was_active	Minimum strain GR at highest tested dose
1-nearest neighbor	GyrAB	concordant	BRD-A24228527	screen6:BRD-A24228527:0.781250uM	BRD-K09471561	screen6:BRD-K09471561:0.781250uM	0.971261	GyrAB	GyrAB	TRUE	in-MOA comparison	BRD-A24228527	TRUE	TRUE	-0.0439
1-nearest neighbor	GyrAB	concordant	BRD-K09471561	screen6:BRD-K09471561:0.781250uM	BRD-A24228527	screen6:BRD-A24228527:0.781250uM	0.971261	GyrAB	GyrAB	TRUE	in-MOA comparison	BRD-K09471561	TRUE	TRUE	-0.0592
1-nearest neighbor	DprE1-DprE2 complex	concordant	BRD-K16343284	screen6:BRD-K16343284-999-99-9:0.195312uM	BRD-K87395897	screen6:BRD-K87395897-999-99-9:0.195312uM	0.941519	DprE1-DprE2 complex	DprE1-DprE2 complex	TRUE	in-MOA comparison	BRD-K16343284	TRUE	TRUE	0.0163
1-nearest neighbor	DprE1-DprE2 complex	concordant	BRD-K87395897	screen6:BRD-K87395897-999-99-9:0.195312uM	BRD-K16343284	screen6:BRD-K16343284-999-99-9:0.195312uM	0.941519	DprE1-DprE2 complex	DprE1-DprE2 complex	TRUE	in-MOA comparison	BRD-K87395897	TRUE	TRUE	-0.00506
1-nearest neighbor	pyrimidine metabolism|ThyAX	concordant	BRD-K11630072	screen6:BRD-K11630072-001-14-0:3.125000uM	BRD-K24844714	screen6:BRD-K24844714-001-31-0:3.125000uM	0.940906	pyrimidine metabolism|ThyAX	pyrimidine metabolism|ThyAX	TRUE	in-MOA comparison	BRD-K11630072	TRUE	TRUE	-0.0623
1-nearest neighbor	pyrimidine metabolism|ThyAX	concordant	BRD-K24844714	screen6:BRD-K24844714-001-31-0:3.125000uM	BRD-K11630072	screen6:BRD-K11630072-001-14-0:3.125000uM	0.940906	pyrimidine metabolism|ThyAX	pyrimidine metabolism|ThyAX	TRUE	in-MOA comparison	BRD-K24844714	TRUE	TRUE	-0.0702
1-nearest neighbor	DprE1-DprE2 complex	concordant	BRD-K14661019	screen6:BRD-K14661019-001-01-5:6.250000uM	BRD-K76257682	screen6:BRD-K76257682-001-02-1:3.125000uM	0.940678	DprE1-DprE2 complex	DprE1-DprE2 complex	TRUE	in-MOA comparison	BRD-K14661019	TRUE	TRUE	-0.0412
1-nearest neighbor	DprE1-DprE2 complex	concordant	BRD-K76257682	screen6:BRD-K76257682-001-02-1:3.125000uM	BRD-K14661019	screen6:BRD-K14661019-001-01-5:6.250000uM	0.940678	DprE1-DprE2 complex	DprE1-DprE2 complex	TRUE	in-MOA comparison	BRD-K76257682	TRUE	TRUE	0.00132
1-nearest neighbor	30S ribosome	concordant	BRD-A15637061	screen6:BRD-A15637061-003-01-9:12.500000uM	BRD-A34145622	screen6:BRD-A34145622-003-26-9:12.500000uM	0.93846	30S ribosome	30S ribosome	TRUE	in-MOA comparison	BRD-A15637061	TRUE	TRUE	0.0364
1-nearest neighbor	30S ribosome	concordant	BRD-A34145622	screen6:BRD-A34145622-003-26-9:12.500000uM	BRD-A15637061	screen6:BRD-A15637061-003-01-9:12.500000uM	0.93846	30S ribosome	30S ribosome	TRUE	in-MOA comparison	BRD-A34145622	TRUE	TRUE	0.0122
1-nearest neighbor	30S ribosome	concordant	BRD-A69651145	screen6:BRD-A69651145-003-12-2:6.250000uM	BRD-A34145622	screen6:BRD-A34145622-003-26-9:12.500000uM	0.937994	30S ribosome	30S ribosome	TRUE	in-MOA comparison	BRD-A69651145	TRUE	TRUE	-0.00182
1-nearest neighbor	DprE1-DprE2 complex	concordant	BRD-K58597051	screen6:BRD-K58597051-001-03-3:25.000000uM	BRD-K14661019	screen6:BRD-K14661019-001-01-5:50.000000uM	0.935368	DprE1-DprE2 complex	DprE1-DprE2 complex	TRUE	in-MOA comparison	BRD-K58597051	TRUE	TRUE	0.0417
1-nearest neighbor	PrrB	discordant	BRD-K45520244	kabx2:BRD-K45520244-001-01-3:6.250000uM	BRD-K57363465	kabx2:BRD-K57363465-001-01-5:6.250000uM	0.933762	InhA	PrrB	FALSE	out-of-MOA comparison	BRD-K45520244	TRUE	TRUE	0.108
1-nearest neighbor	InhA	discordant	BRD-K57363465	kabx2:BRD-K57363465-001-01-5:6.250000uM	BRD-K45520244	kabx2:BRD-K45520244-001-01-3:6.250000uM	0.933762	PrrB	InhA	FALSE	out-of-MOA comparison	BRD-K57363465	TRUE	TRUE	-0.0669
1-nearest neighbor	DprE1-DprE2 complex	concordant	BRD-K66039912	screen6:BRD-K66039912-001-01-9:0.390500uM	BRD-K76257682	screen6:BRD-K76257682-001-03-9:1.562500uM	0.933552	FtsZ|DprE1-DprE2 complex	DprE1-DprE2 complex	TRUE	in-MOA comparison	BRD-K66039912	TRUE	TRUE	0.266
1-nearest neighbor	DprE1-DprE2 complex	concordant	BRD-A23080907	screen6:BRD-A23080907-001-01-4:50.000000uM	BRD-K87395897	screen6:BRD-K87395897-001-02-7:50.000000uM	0.928069	DprE1-DprE2 complex	DprE1-DprE2 complex	TRUE	in-MOA comparison	BRD-A23080907	TRUE	TRUE	0.0633
1-nearest neighbor	30S ribosome	concordant	BRD-M68646745	screen6:BRD-M68646745-311-10-4:0.781250uM	BRD-A34145622	screen6:BRD-A34145622-003-26-9:1.562500uM	0.9238	30S ribosome	30S ribosome	TRUE	in-MOA comparison	BRD-M68646745	TRUE	FALSE	0.392
1-nearest neighbor	Alr	concordant	BRD-K03950661	kabx2:BRD-K03950661-001-04-0:12.500000uM	BRD-K16424896	kabx2:BRD-K16424896-001-02-2:12.500000uM	0.922711	Alr	Alr	TRUE	in-MOA comparison	BRD-K03950661	TRUE	TRUE	-1.06e-05
1-nearest neighbor	Alr	concordant	BRD-K16424896	kabx2:BRD-K16424896-001-02-2:12.500000uM	BRD-K03950661	kabx2:BRD-K03950661-001-04-0:12.500000uM	0.922711	Alr	Alr	TRUE	in-MOA comparison	BRD-K16424896	TRUE	TRUE	1.66e-09
1-nearest neighbor	30S ribosome	concordant	BRD-A22740840	screen6:BRD-A22740840-003-07-7:50.000000uM	BRD-A34145622	screen6:BRD-A34145622-003-26-9:12.500000uM	0.921995	30S ribosome	30S ribosome	TRUE	in-MOA comparison	BRD-A22740840	TRUE	TRUE	0.169
1-nearest neighbor	pyrimidine metabolism|ThyAX	concordant	BRD-A79903587	screen6:BRD-A79903587-001-19-9:12.500000uM	BRD-K47832606	screen6:BRD-K47832606-001-31-9:50.000000uM	0.920214	pyrimidine metabolism|ThyAX	pyrimidine metabolism|ThyAX	TRUE	in-MOA comparison	BRD-A79903587	TRUE	TRUE	-0.0163
1-nearest neighbor	pyrimidine metabolism|ThyAX	concordant	BRD-K47832606	screen6:BRD-K47832606-001-31-9:50.000000uM	BRD-A79903587	screen6:BRD-A79903587-001-19-9:12.500000uM	0.920214	pyrimidine metabolism|ThyAX	pyrimidine metabolism|ThyAX	TRUE	in-MOA comparison	BRD-K47832606	TRUE	TRUE	0.0925
1-nearest neighbor	InhA	concordant	BRD-K11943448	screen6:BRD-K11943448-001-04-5:0.781250uM	BRD-K38402943	screen6:BRD-K38402943-001-05-8:0.390500uM	0.918998	InhA	InhA	TRUE	in-MOA comparison	BRD-K11943448	TRUE	TRUE	-0.0288
1-nearest neighbor	InhA	concordant	BRD-K38402943	screen6:BRD-K38402943-001-05-8:0.390500uM	BRD-K11943448	screen6:BRD-K11943448-001-04-5:0.781250uM	0.918998	InhA	InhA	TRUE	in-MOA comparison	BRD-K38402943	TRUE	TRUE	-0.00738
1-nearest neighbor	30S ribosome	concordant	BRD-A25492003	screen6:BRD-A25492003-003-16-6:12.500000uM	BRD-A34145622	screen6:BRD-A34145622-003-26-9:6.250000uM	0.918188	30S ribosome	30S ribosome	TRUE	in-MOA comparison	BRD-A25492003	TRUE	TRUE	0.0366
1-nearest neighbor	InhA	concordant	BRD-K16675056	screen6:BRD-K16675056-001-04-1:0.390500uM	BRD-K29901445	screen6:BRD-K29901445-001-01-2:0.781250uM	0.915863	InhA	InhA	TRUE	in-MOA comparison	BRD-K16675056	TRUE	TRUE	-0.0327
1-nearest neighbor	InhA	concordant	BRD-K29901445	screen6:BRD-K29901445-001-01-2:0.781250uM	BRD-K16675056	screen6:BRD-K16675056-001-04-1:0.390500uM	0.915863	InhA	InhA	TRUE	in-MOA comparison	BRD-K29901445	TRUE	TRUE	-0.0409
1-nearest neighbor	30S ribosome	concordant	BRD-K01666773	screen6:BRD-K01666773-001-01-9:25.000000uM	BRD-A22740840	screen6:BRD-A22740840-003-07-7:50.000000uM	0.914984	30S ribosome	30S ribosome	TRUE	in-MOA comparison	BRD-K01666773	TRUE	TRUE	0.0727
1-nearest neighbor	PG transpeptidation and transport	concordant	BRD-K01244426	screen5_wk:BRD-K01244426-236-13-9:12.500000uM	BRD-K27871792	screen5_wk:BRD-K27871792-236-02-8:12.500000uM	0.913638	PG transpeptidation and transport	PG transpeptidation and transport	TRUE	in-MOA comparison	BRD-K01244426	TRUE	FALSE	0.373
1-nearest neighbor	PG transpeptidation and transport	concordant	BRD-K27871792	screen5_wk:BRD-K27871792-236-02-8:12.500000uM	BRD-K01244426	screen5_wk:BRD-K01244426-236-13-9:12.500000uM	0.913638	PG transpeptidation and transport	PG transpeptidation and transport	TRUE	in-MOA comparison	BRD-K27871792	TRUE	FALSE	0.445
1-nearest neighbor	GyrAB	concordant	BRD-K76534306	screen6:BRD-K76534306-001-24-3:0.781250uM	BRD-K09471561	screen6:BRD-K09471561-001-22-4:0.781250uM	0.91317	GyrAB	GyrAB	TRUE	in-MOA comparison	BRD-K76534306	TRUE	TRUE	-0.0606
1-nearest neighbor	InhA	concordant	BRD-K20041728	screen6:BRD-K20041728-001-04-8:6.250000uM	BRD-K60267961	screen6:BRD-K60267961-001-05-3:6.250000uM	0.912647	InhA	InhA	TRUE	in-MOA comparison	BRD-K20041728	TRUE	TRUE	-0.0771
1-nearest neighbor	InhA	concordant	BRD-K60267961	screen6:BRD-K60267961-001-05-3:6.250000uM	BRD-K20041728	screen6:BRD-K20041728-001-04-8:6.250000uM	0.912647	InhA	InhA	TRUE	in-MOA comparison	BRD-K60267961	TRUE	TRUE	-0.0646
1-nearest neighbor	GyrAB	concordant	BRD-K11196887	screen6:BRD-K11196887-001-24-6:6.250000uM	BRD-K09471561	screen6:BRD-K09471561:0.781250uM	0.912533	GyrAB	GyrAB	TRUE	in-MOA comparison	BRD-K11196887	TRUE	TRUE	-0.049
1-nearest neighbor	DHPS	concordant	BRD-K14116214	screen6:BRD-K14116214-001-11-2:50.000000uM	BRD-K14705039	screen6:BRD-K14705039-001-17-2:25.000000uM	0.911649	DHPS	DHPS	TRUE	in-MOA comparison	BRD-K14116214	TRUE	TRUE	-0.0103
1-nearest neighbor	DHPS	concordant	BRD-K14705039	screen6:BRD-K14705039-001-17-2:25.000000uM	BRD-K14116214	screen6:BRD-K14116214-001-11-2:50.000000uM	0.911649	DHPS	DHPS	TRUE	in-MOA comparison	BRD-K14705039	TRUE	TRUE	-0.036
1-nearest neighbor	FadD32	concordant	BRD-K00251100	screen6:BRD-K00251100-999-99-9:1.562500uM	BRD-K87879546	screen6:BRD-K87879546-999-99-9:1.562500uM	0.911153	FadD32	FadD32	TRUE	in-MOA comparison	BRD-K00251100	TRUE	TRUE	0.0112
1-nearest neighbor	FadD32	concordant	BRD-K87879546	screen6:BRD-K87879546-999-99-9:1.562500uM	BRD-K00251100	screen6:BRD-K00251100-999-99-9:1.562500uM	0.911153	FadD32	FadD32	TRUE	in-MOA comparison	BRD-K87879546	TRUE	TRUE	-0.0201
1-nearest neighbor	30S ribosome	concordant	BRD-A54142827	screen6:BRD-A54142827-003-01-7:25.000000uM	BRD-M68646745	screen6:BRD-M68646745-311-10-4:0.781250uM	0.911056	30S ribosome	30S ribosome	TRUE	in-MOA comparison	BRD-A54142827	TRUE	TRUE	0.0288
1-nearest neighbor	InhA	concordant	BRD-K51207550	screen5_wk:BRD-K51207550-001-24-8:12.500000uM	BRD-K75360161	screen5_wk:BRD-K75360161-001-20-6:6.250000uM	0.909842	InhA	InhA	TRUE	in-MOA comparison	BRD-K51207550	TRUE	TRUE	0.105
1-nearest neighbor	InhA	concordant	BRD-K75360161	screen5_wk:BRD-K75360161-001-20-6:6.250000uM	BRD-K51207550	screen5_wk:BRD-K51207550-001-24-8:12.500000uM	0.909842	InhA	InhA	TRUE	in-MOA comparison	BRD-K75360161	TRUE	TRUE	2.71e-08
1-nearest neighbor	GyrAB	concordant	BRD-K62374253	screen6:BRD-K62374253-001-09-4:12.500000uM	BRD-K09471561	screen6:BRD-K09471561:0.781250uM	0.909839	GyrAB	GyrAB	TRUE	in-MOA comparison	BRD-K62374253	TRUE	TRUE	-0.0845
1-nearest neighbor	30S ribosome	discordant	BRD-K10090029	screen6:BRD-K10090029-001-01-9:0.097500uM	BRD-M29626677	screen6:BRD-M29626677-343-04-2:1.562500uM	0.909053	membrane integrity	30S ribosome	FALSE	out-of-MOA comparison	BRD-K10090029	TRUE	TRUE	0.0813
1-nearest neighbor	membrane integrity	discordant	BRD-M29626677	screen6:BRD-M29626677-343-04-2:1.562500uM	BRD-K10090029	screen6:BRD-K10090029-001-01-9:0.097500uM	0.909053	30S ribosome	membrane integrity	FALSE	out-of-MOA comparison	BRD-M29626677	TRUE	TRUE	-0.00533
1-nearest neighbor	FadD32	concordant	BRD-A02179977	screen6:BRD-A02179977-999-99-9:3.125000uM	BRD-K00251100	screen6:BRD-K00251100-999-99-9:1.562500uM	0.908593	FadD32	FadD32	TRUE	in-MOA comparison	BRD-A02179977	TRUE	TRUE	0.144
1-nearest neighbor	GyrAB	concordant	BRD-A92341659	screen6:BRD-A92341659-001-05-7:0.781250uM	BRD-K78113049	screen6:BRD-K78113049-001-19-6:25.000000uM	0.907915	GyrAB	GyrAB	TRUE	in-MOA comparison	BRD-A92341659	TRUE	TRUE	-0.0206
1-nearest neighbor	GyrAB	concordant	BRD-K78113049	screen6:BRD-K78113049-001-19-6:25.000000uM	BRD-A92341659	screen6:BRD-A92341659-001-05-7:0.781250uM	0.907915	GyrAB	GyrAB	TRUE	in-MOA comparison	BRD-K78113049	TRUE	TRUE	-0.0193
1-nearest neighbor	PrrB	concordant	BRD-K91011325	kabx2:BRD-K91011325-001-01-8:6.250000uM	BRD-K57363465	kabx2:BRD-K57363465-001-01-5:6.250000uM	0.907886	PrrB	PrrB	TRUE	in-MOA comparison	BRD-K91011325	TRUE	TRUE	-0.0317
1-nearest neighbor	RpoB	discordant	BRD-K45142033	screen6:BRD-K45142033-001-02-9:0.390500uM	BRD-K92838188	screen6:BRD-K92838188-001-03-5:0.097500uM	0.907492	GlmU	RpoB	FALSE	out-of-MOA comparison	BRD-K45142033	TRUE	TRUE	0.156
1-nearest neighbor	GlmU	discordant	BRD-K92838188	screen6:BRD-K92838188-001-03-5:0.097500uM	BRD-K45142033	screen6:BRD-K45142033-001-02-9:0.390500uM	0.907492	RpoB	GlmU	FALSE	out-of-MOA comparison	BRD-K92838188	TRUE	TRUE	-0.0716
1-nearest neighbor	InhA	concordant	BRD-K55128567	screen6:BRD-K55128567-001-03-7:1.562500uM	BRD-K29901445	screen6:BRD-K29901445-001-01-2:0.781250uM	0.906968	InhA	InhA	TRUE	in-MOA comparison	BRD-K55128567	TRUE	TRUE	-0.0741
1-nearest neighbor	InhA	concordant	BRD-K80390541	screen6:BRD-K80390541-001-04-1:0.390500uM	BRD-K38402943	screen6:BRD-K38402943-001-05-8:0.390500uM	0.906743	InhA	InhA	TRUE	in-MOA comparison	BRD-K80390541	TRUE	TRUE	-0.0272
1-nearest neighbor	DHPS	concordant	BRD-K10671814	screen6:BRD-K10671814-001-16-3:50.000000uM	BRD-K62363391	screen6:BRD-K62363391-001-25-6:50.000000uM	0.906696	DHPS	DHPS	TRUE	in-MOA comparison	BRD-K10671814	TRUE	TRUE	-0.0167
1-nearest neighbor	DHPS	concordant	BRD-K62363391	screen6:BRD-K62363391-001-25-6:50.000000uM	BRD-K10671814	screen6:BRD-K10671814-001-16-3:50.000000uM	0.906696	DHPS	DHPS	TRUE	in-MOA comparison	BRD-K62363391	TRUE	TRUE	-7.59e-09
1-nearest neighbor	GyrAB	concordant	BRD-K55034111	screen6:BRD-K55034111-001-05-3:12.500000uM	BRD-K66412701	screen6:BRD-K66412701-001-08-8:6.250000uM	0.906257	GyrAB	GyrAB	TRUE	in-MOA comparison	BRD-K55034111	TRUE	TRUE	-0.0562
1-nearest neighbor	GyrAB	concordant	BRD-K66412701	screen6:BRD-K66412701-001-08-8:6.250000uM	BRD-K55034111	screen6:BRD-K55034111-001-05-3:12.500000uM	0.906257	GyrAB	GyrAB	TRUE	in-MOA comparison	BRD-K66412701	TRUE	TRUE	-0.0638
1-nearest neighbor	MmpL3|EchA6	concordant	BRD-K45430307	screen6:BRD-K45430307-001-01-9:50.000000uM	BRD-A84807802	screen6:BRD-A84807802-001-01-2:25.000000uM	0.905732	MmpL3	MmpL3|EchA6	TRUE	in-MOA comparison	BRD-K45430307	TRUE	TRUE	0.000175
1-nearest neighbor	MmpL3	concordant	BRD-A84807802	screen6:BRD-A84807802-001-01-2:25.000000uM	BRD-K45430307	screen6:BRD-K45430307-001-01-9:50.000000uM	0.905732	MmpL3|EchA6	MmpL3	TRUE	in-MOA comparison	BRD-A84807802	TRUE	TRUE	-0.0245
1-nearest neighbor	InhA	concordant	BRD-K16904384	screen6:BRD-K16904384-001-04-8:6.250000uM	BRD-K30516678	screen6:BRD-K30516678-001-02-1:6.250000uM	0.905675	InhA	InhA	TRUE	in-MOA comparison	BRD-K16904384	TRUE	TRUE	-0.0153
1-nearest neighbor	InhA	concordant	BRD-K30516678	screen6:BRD-K30516678-001-02-1:6.250000uM	BRD-K16904384	screen6:BRD-K16904384-001-04-8:6.250000uM	0.905675	InhA	InhA	TRUE	in-MOA comparison	BRD-K30516678	TRUE	TRUE	-0.00858
1-nearest neighbor	DprE1-DprE2 complex	discordant	BRD-K32368635	screen6:BRD-K32368635-001-01-9:50.000000uM	BRD-K76257682	screen6:BRD-K76257682-001-03-9:12.500000uM	0.905403	GyrAB	DprE1-DprE2 complex	FALSE	out-of-MOA comparison	BRD-K32368635	TRUE	TRUE	0.00281
1-nearest neighbor	pyrimidine metabolism|ThyAX	concordant	BRD-K58262659	screen6:BRD-K58262659-001-11-3:50.000000uM	BRD-A79903587	screen6:BRD-A79903587-001-19-9:25.000000uM	0.902453	pyrimidine metabolism|ThyAX	pyrimidine metabolism|ThyAX	TRUE	in-MOA comparison	BRD-K58262659	TRUE	TRUE	0.0865
1-nearest neighbor	InhA	concordant	BRD-K08753063	kabx2:BRD-K08753063-001-04-7:6.250000uM	BRD-K11943448	kabx2:BRD-K11943448-001-03-7:0.781250uM	0.902051	InhA	InhA	TRUE	in-MOA comparison	BRD-K08753063	TRUE	TRUE	-0.0314
1-nearest neighbor	Pks13	concordant	BRD-K04030334	screen6:BRD-K04030334-001-01-3:6.250000uM	BRD-K79491187	screen6:BRD-K79491187-001-01-5:3.125000uM	0.901783	Pks13	Pks13	TRUE	in-MOA comparison	BRD-K04030334	TRUE	TRUE	-0.136
1-nearest neighbor	Pks13	concordant	BRD-K79491187	screen6:BRD-K79491187-001-01-5:3.125000uM	BRD-K04030334	screen6:BRD-K04030334-001-01-3:6.250000uM	0.901783	Pks13	Pks13	TRUE	in-MOA comparison	BRD-K79491187	TRUE	TRUE	-0.0303
1-nearest neighbor	GyrAB	concordant	BRD-A41450521	screen6:BRD-A41450521-075-11-6:3.125000uM	BRD-K98384930	screen6:BRD-K98384930-001-01-9:3.125000uM	0.90132	GyrAB	GyrAB	TRUE	in-MOA comparison	BRD-A41450521	TRUE	TRUE	-0.0871
1-nearest neighbor	GyrAB	concordant	BRD-K98384930	screen6:BRD-K98384930-001-01-9:3.125000uM	BRD-A41450521	screen6:BRD-A41450521-075-11-6:3.125000uM	0.90132	GyrAB	GyrAB	TRUE	in-MOA comparison	BRD-K98384930	TRUE	TRUE	-0.0588
1-nearest neighbor	FadD32	concordant	BRD-K26238968	screen6:BRD-K26238968-999-99-9:3.125000uM	BRD-K87879546	screen6:BRD-K87879546-999-99-9:1.562500uM	0.899985	FadD32	FadD32	TRUE	in-MOA comparison	BRD-K26238968	TRUE	TRUE	5.08e-07
1-nearest neighbor	DHPS	concordant	BRD-K21520694	screen6:BRD-K21520694-001-22-2:50.000000uM	BRD-K93524252	screen6:BRD-K93524252-001-26-2:50.000000uM	0.899834	DHPS	DHPS	TRUE	in-MOA comparison	BRD-K21520694	TRUE	TRUE	0.0273
1-nearest neighbor	DHPS	concordant	BRD-K93524252	screen6:BRD-K93524252-001-26-2:50.000000uM	BRD-K21520694	screen6:BRD-K21520694-001-22-2:50.000000uM	0.899834	DHPS	DHPS	TRUE	in-MOA comparison	BRD-K93524252	TRUE	TRUE	-0.0206
1-nearest neighbor	PG transpeptidation and transport	concordant	BRD-K72167406	kabx2:BRD-K72167406-001-05-4:12.500000uM	BRD-K82960980	kabx2:BRD-K82960980-003-04-3:0.781250uM	0.899264	PG transpeptidation and transport	PG transpeptidation and transport	TRUE	in-MOA comparison	BRD-K72167406	TRUE	TRUE	0.226
1-nearest neighbor	PG transpeptidation and transport	concordant	BRD-K82960980	kabx2:BRD-K82960980-003-04-3:0.781250uM	BRD-K72167406	kabx2:BRD-K72167406-001-05-4:12.500000uM	0.899264	PG transpeptidation and transport	PG transpeptidation and transport	TRUE	in-MOA comparison	BRD-K82960980	TRUE	TRUE	0.0284
1-nearest neighbor	GyrAB	concordant	BRD-K45916615	screen6:BRD-K45916615-001-03-0:3.125000uM	BRD-A24228527	screen6:BRD-A24228527-001-33-1:0.781250uM	0.898931	GyrAB	GyrAB	TRUE	in-MOA comparison	BRD-K45916615	TRUE	TRUE	-0.0307
1-nearest neighbor	PG transpeptidation and transport	concordant	BRD-A79545933	screen6:BRD-A79545933-999-99-9:0.781250uM	BRD-M30170555	screen6:BRD-M30170555-999-99-9:12.500000uM	0.89869	PG transpeptidation and transport	PG transpeptidation and transport	TRUE	in-MOA comparison	BRD-A79545933	TRUE	TRUE	0.00853
1-nearest neighbor	PG transpeptidation and transport	concordant	BRD-M30170555	screen6:BRD-M30170555-999-99-9:12.500000uM	BRD-A79545933	screen6:BRD-A79545933-999-99-9:0.781250uM	0.89869	PG transpeptidation and transport	PG transpeptidation and transport	TRUE	in-MOA comparison	BRD-M30170555	TRUE	TRUE	0.0173
1-nearest neighbor	RpoB	concordant	BRD-K92835935	screen6:BRD-K92835935-999-99-9:0.006104uM	BRD-K92838188	screen6:BRD-K92838188-999-99-9:0.006104uM	0.897567	RpoB	RpoB	TRUE	in-MOA comparison	BRD-K92835935	TRUE	TRUE	-0.0677
1-nearest neighbor	DHPS	concordant	BRD-K28494619	kabx2:BRD-K28494619-001-30-8:25.000000uM	BRD-K14116214	kabx2:BRD-K14116214-001-11-2:25.000000uM	0.894494	DHPS	DHPS	TRUE	in-MOA comparison	BRD-K28494619	TRUE	TRUE	-0.0305
1-nearest neighbor	pyrimidine metabolism|ThyAX	discordant	BRD-K74016539	kabx2:BRD-K74016539-001-01-0:25.000000uM	BRD-A79903587	kabx2:BRD-A79903587-001-19-9:25.000000uM	0.893901	DHFR	pyrimidine metabolism|ThyAX	FALSE	out-of-MOA comparison	BRD-K74016539	TRUE	TRUE	-0.0127
1-nearest neighbor	InhA	concordant	BRD-K51997757	screen6:BRD-K51997757-001-07-0:6.250000uM	BRD-K30516678	screen6:BRD-K30516678-001-02-1:25.000000uM	0.893507	InhA	InhA	TRUE	in-MOA comparison	BRD-K51997757	TRUE	TRUE	-0.0532
1-nearest neighbor	InhA	concordant	BRD-K72948907	screen6:BRD-K72948907-001-01-0:0.390500uM	BRD-K29901445	screen6:BRD-K29901445-001-01-2:0.781250uM	0.892364	InhA	InhA	TRUE	in-MOA comparison	BRD-K72948907	TRUE	TRUE	-0.000735
1-nearest neighbor	DHPS	concordant	BRD-K17205817	screen6:BRD-K17205817-001-07-9:50.000000uM	BRD-K14116214	screen6:BRD-K14116214-001-11-2:50.000000uM	0.891608	DHPS	DHPS	TRUE	in-MOA comparison	BRD-K17205817	TRUE	TRUE	-0.0323
1-nearest neighbor	CysH	discordant	BRD-K43389675	screen6:BRD-K43389675-003-22-5:50.000000uM	BRD-K85985071	screen6:BRD-K85985071-001-26-4:50.000000uM	0.891485	GyrAB|DnaG	CysH	FALSE	out-of-MOA comparison	BRD-K43389675	TRUE	TRUE	-0.053
1-nearest neighbor	InhA|MapAB	concordant	BRD-K97863768	screen6:BRD-K97863768-001-04-9:50.000000uM	BRD-K17971521	screen6:BRD-K17971521-001-03-2:6.250000uM	0.890551	InhA	InhA|MapAB	TRUE	in-MOA comparison	BRD-K97863768	TRUE	TRUE	-0.0373
1-nearest neighbor	InhA	concordant	BRD-K17971521	screen6:BRD-K17971521-001-03-2:6.250000uM	BRD-K97863768	screen6:BRD-K97863768-001-04-9:50.000000uM	0.890551	InhA|MapAB	InhA	TRUE	in-MOA comparison	BRD-K17971521	TRUE	TRUE	-0.0246
1-nearest neighbor	tRNA synthesis	discordant	BRD-K31807080	kabx2:BRD-K31807080-001-01-7:3.125000uM	BRD-K20683639	kabx2:BRD-K20683639-001-02-9:3.125000uM	0.890317	Pks13	tRNA synthesis	FALSE	out-of-MOA comparison	BRD-K31807080	TRUE	TRUE	-0.0262
1-nearest neighbor	Pks13	discordant	BRD-K20683639	kabx2:BRD-K20683639-001-02-9:3.125000uM	BRD-K31807080	kabx2:BRD-K31807080-001-01-7:3.125000uM	0.890317	tRNA synthesis	Pks13	FALSE	out-of-MOA comparison	BRD-K20683639	TRUE	TRUE	-0.0854
1-nearest neighbor	InhA	concordant	BRD-K57864646	screen6:BRD-K57864646-001-06-3:6.250000uM	BRD-K72948907	screen6:BRD-K72948907-001-01-0:6.250000uM	0.890024	InhA	InhA	TRUE	in-MOA comparison	BRD-K57864646	TRUE	TRUE	0.000156
1-nearest neighbor	InhA	concordant	BRD-K12102668	screen6:BRD-K12102668-001-27-1:6.250000uM	BRD-K08753063	screen6:BRD-K08753063-001-03-9:6.250000uM	0.889626	InhA	InhA	TRUE	in-MOA comparison	BRD-K12102668	TRUE	TRUE	-0.0133
1-nearest neighbor	FadD32	concordant	BRD-K34883066	screen6:BRD-K34883066-999-99-9:3.125000uM	BRD-K26238968	screen6:BRD-K26238968-999-99-9:0.390625uM	0.889336	FadD32	FadD32	TRUE	in-MOA comparison	BRD-K34883066	TRUE	TRUE	0.000221
1-nearest neighbor	InhA	concordant	BRD-K61582089	screen6:BRD-K61582089-236-01-2:1.562500uM	BRD-K11943448	screen6:BRD-K11943448-001-03-7:0.781250uM	0.889238	InhA	InhA	TRUE	in-MOA comparison	BRD-K61582089	TRUE	TRUE	-0.0542
1-nearest neighbor	PG transpeptidation and transport	concordant	BRD-K80545773	kabx2:BRD-K80545773-001-01-5:50.000000uM	BRD-K96786677	kabx2:BRD-K96786677-236-03-2:25.000000uM	0.888677	PG transpeptidation and transport	PG transpeptidation and transport	TRUE	in-MOA comparison	BRD-K80545773	TRUE	TRUE	0.195
1-nearest neighbor	PG transpeptidation and transport	concordant	BRD-K96786677	kabx2:BRD-K96786677-236-03-2:25.000000uM	BRD-K80545773	kabx2:BRD-K80545773-001-01-5:50.000000uM	0.888677	PG transpeptidation and transport	PG transpeptidation and transport	TRUE	in-MOA comparison	BRD-K96786677	TRUE	TRUE	0.188
1-nearest neighbor	50S ribosome	concordant	BRD-K08111712	screen6:BRD-K08111712-001-17-5:50.000000uM	BRD-K79711234	screen6:BRD-K79711234-001-19-1:50.000000uM	0.886661	50S ribosome	50S ribosome	TRUE	in-MOA comparison	BRD-K08111712	TRUE	TRUE	-0.0647
1-nearest neighbor	50S ribosome	concordant	BRD-K79711234	screen6:BRD-K79711234-001-19-1:50.000000uM	BRD-K08111712	screen6:BRD-K08111712-001-17-5:50.000000uM	0.886661	50S ribosome	50S ribosome	TRUE	in-MOA comparison	BRD-K79711234	TRUE	TRUE	-0.0149
1-nearest neighbor	GyrAB	concordant	BRD-A93964801	screen6:BRD-A93964801-001-17-7:0.195500uM	BRD-A41450521	screen6:BRD-A41450521-075-11-6:3.125000uM	0.885245	GyrAB	GyrAB	TRUE	in-MOA comparison	BRD-A93964801	TRUE	TRUE	-0.0207
1-nearest neighbor	RpoB	concordant	BRD-A06889673	screen6:BRD-A06889673-001-01-1:0.195500uM	BRD-K01507359	screen6:BRD-K01507359-999-99-9:0.004000uM	0.885179	RpoB	RpoB	TRUE	in-MOA comparison	BRD-A06889673	TRUE	TRUE	-0.0554
1-nearest neighbor	RpoB	concordant	BRD-K01507359	screen6:BRD-K01507359-999-99-9:0.004000uM	BRD-A06889673	screen6:BRD-A06889673-001-01-1:0.195500uM	0.885179	RpoB	RpoB	TRUE	in-MOA comparison	BRD-K01507359	TRUE	TRUE	-0.238
1-nearest neighbor	menaquinone synthesis	discordant	BRD-K96671969	screen6:BRD-K96671969-001-04-9:50.000000uM	BRD-K55192287	screen6:BRD-K55192287-051-03-7:50.000000uM	0.883268	DprE1-DprE2 complex	menaquinone synthesis	FALSE	out-of-MOA comparison	BRD-K96671969	TRUE	TRUE	-0.0264
1-nearest neighbor	FadD32	concordant	BRD-K29887672	screen6:BRD-K29887672-999-99-9:0.781250uM	BRD-K00251100	screen6:BRD-K00251100-999-99-9:0.390625uM	0.882098	FadD32	FadD32	TRUE	in-MOA comparison	BRD-K29887672	TRUE	TRUE	0.149
1-nearest neighbor	InhA	concordant	BRD-K87202646	screen6:BRD-K87202646-001-38-3:12.500000uM	BRD-K55128567	screen6:BRD-K55128567-001-04-5:6.250000uM	0.880311	InhA	InhA	TRUE	in-MOA comparison	BRD-K87202646	TRUE	TRUE	-0.000798
1-nearest neighbor	GyrAB	concordant	BRD-K08525451	screen5_wk:BRD-K08525451-001-03-1:3.125000uM	BRD-K09471561	screen5_wk:BRD-K09471561-001-21-6:0.781250uM	0.879614	GyrAB	GyrAB	TRUE	in-MOA comparison	BRD-K08525451	TRUE	TRUE	-0.0873
1-nearest neighbor	GyrAB|DnaG	discordant	BRD-K26793974	screen6:BRD-K26793974-003-01-1:50.000000uM	BRD-K43389675	screen6:BRD-K43389675-003-22-5:50.000000uM	0.878908	phenazine-like	GyrAB|DnaG	FALSE	out-of-MOA comparison	BRD-K26793974	TRUE	TRUE	0.0694
1-nearest neighbor	GyrAB	concordant	BRD-A24397426	kabx2:BRD-A24397426-001-12-0:1.562500uM	BRD-K73923631	kabx2:BRD-K73923631-001-01-5:6.250000uM	0.878828	GyrAB	GyrAB	TRUE	in-MOA comparison	BRD-A24397426	TRUE	TRUE	-0.0225
1-nearest neighbor	GyrAB	concordant	BRD-K73923631	kabx2:BRD-K73923631-001-01-5:6.250000uM	BRD-A24397426	kabx2:BRD-A24397426-001-12-0:1.562500uM	0.878828	GyrAB	GyrAB	TRUE	in-MOA comparison	BRD-K73923631	TRUE	TRUE	-0.024
1-nearest neighbor	Pks13	discordant	BRD-K52075040	screen6:BRD-K52075040-001-12-1:3.125000uM	BRD-K79491187	screen6:BRD-K79491187-001-01-5:3.125000uM	0.878269	KasA|AccD6	Pks13	FALSE	out-of-MOA comparison	BRD-K52075040	TRUE	TRUE	-0.0422
1-nearest neighbor	PknB	discordant	BRD-A84481105	screen6:BRD-A84481105-003-35-4:50.000000uM	BRD-K46404219	screen6:BRD-K46404219-001-01-0:50.000000uM	0.8782	membrane potential disruption and efflux|NADH dehydrogenase	PknB	FALSE	out-of-MOA comparison	BRD-A84481105	TRUE	TRUE	-0.00701
1-nearest neighbor	DHPS	concordant	BRD-K50859149	screen6:BRD-K50859149-001-21-1:50.000000uM	BRD-K14116214	screen6:BRD-K14116214-001-11-2:25.000000uM	0.877278	DHPS	DHPS	TRUE	in-MOA comparison	BRD-K50859149	TRUE	TRUE	-0.0311
1-nearest neighbor	GyrAB	concordant	BRD-A05468928	kabx2:BRD-A05468928-003-01-4:0.781250uM	BRD-K08525451	kabx2:BRD-K08525451-001-03-1:3.125000uM	0.87684	GyrAB	GyrAB	TRUE	in-MOA comparison	BRD-A05468928	TRUE	TRUE	-0.0689
1-nearest neighbor	50S ribosome	concordant	BRD-A19584055	screen6:BRD-A19584055:3.125000uM	BRD-A43748923	screen6:BRD-A43748923:25.000000uM	0.87669	50S ribosome	50S ribosome	TRUE	in-MOA comparison	BRD-A19584055	TRUE	TRUE	-0.0655
1-nearest neighbor	50S ribosome	concordant	BRD-A43748923	screen6:BRD-A43748923:25.000000uM	BRD-A19584055	screen6:BRD-A19584055:3.125000uM	0.87669	50S ribosome	50S ribosome	TRUE	in-MOA comparison	BRD-A43748923	TRUE	TRUE	-0.0622
1-nearest neighbor	30S ribosome	concordant	BRD-A49035384	kabx2:BRD-A49035384-003-31-3:12.500000uM	BRD-A25492003	kabx2:BRD-A25492003-003-16-6:25.000000uM	0.876046	30S ribosome	30S ribosome	TRUE	in-MOA comparison	BRD-A49035384	TRUE	TRUE	4.24e-09
1-nearest neighbor	QcrB	concordant	BRD-K66994095	screen6:BRD-K66994095-001-01-4:0.195500uM	BRD-K99107635	screen6:BRD-K99107635-001-01-1:1.562500uM	0.87501	QcrB	QcrB	TRUE	in-MOA comparison	BRD-K66994095	TRUE	TRUE	-0.0239
1-nearest neighbor	QcrB	concordant	BRD-K99107635	screen6:BRD-K99107635-001-01-1:1.562500uM	BRD-K66994095	screen6:BRD-K66994095-001-01-4:0.195500uM	0.87501	QcrB	QcrB	TRUE	in-MOA comparison	BRD-K99107635	TRUE	TRUE	-0.0308
1-nearest neighbor	DHPS	concordant	BRD-K55250441	screen6:BRD-K55250441-001-16-3:50.000000uM	BRD-K17205817	screen6:BRD-K17205817-001-07-9:25.000000uM	0.874297	DHPS	DHPS	TRUE	in-MOA comparison	BRD-K55250441	TRUE	TRUE	0.115
1-nearest neighbor	CysH	discordant	BRD-K68408467	screen6:BRD-K68408467-001-01-3:50.000000uM	BRD-K85985071	screen6:BRD-K85985071-001-26-4:50.000000uM	0.874013	GyrAB|TopA	CysH	FALSE	out-of-MOA comparison	BRD-K68408467	TRUE	TRUE	-0.000147
1-nearest neighbor	GyrAB	concordant	BRD-K71926323	screen4wk:BRD-K71926323-001-11-2:1.562500uM	BRD-K09471561	kabx2:BRD-K09471561-001-21-6:0.781250uM	0.873958	GyrAB	GyrAB	TRUE	in-MOA comparison	BRD-K71926323	TRUE	TRUE	-0.0414
1-nearest neighbor	GyrAB	concordant	BRD-K04804440	screen4wk:BRD-K04804440-001-13-7:12.500000uM	BRD-K78113049	kabx2:BRD-K78113049-001-19-6:50.000000uM	0.873672	GyrAB	GyrAB	TRUE	in-MOA comparison	BRD-K04804440	TRUE	TRUE	-0.0147
1-nearest neighbor	30S ribosome	discordant	BRD-K69774614	kabx2:BRD-K69774614-001-01-9:0.390500uM	BRD-K01825150	kabx2:BRD-K01825150-001-16-9:3.125000uM	0.873384	MmpL3	30S ribosome	FALSE	out-of-MOA comparison	BRD-K69774614	TRUE	TRUE	0.000552
1-nearest neighbor	MmpL3	discordant	BRD-K01825150	kabx2:BRD-K01825150-001-16-9:3.125000uM	BRD-K69774614	kabx2:BRD-K69774614-001-01-9:0.390500uM	0.873384	30S ribosome	MmpL3	FALSE	out-of-MOA comparison	BRD-K01825150	TRUE	TRUE	0.188
1-nearest neighbor	phenazine-like	discordant	BRD-K72560711	screen6:BRD-K72560711-003-01-5:50.000000uM	BRD-K26793974	screen6:BRD-K26793974-003-01-1:50.000000uM	0.873247	GyrAB|TopA	phenazine-like	FALSE	out-of-MOA comparison	BRD-K72560711	TRUE	TRUE	-0.0388
1-nearest neighbor	GyrAB	concordant	BRD-K49841478	screen6:BRD-K49841478-001-02-4:50.000000uM	BRD-K90991629	screen6:BRD-K90991629-001-01-5:0.195500uM	0.872318	GyrAB	GyrAB	TRUE	in-MOA comparison	BRD-K49841478	TRUE	TRUE	-0.0529
1-nearest neighbor	GyrAB	concordant	BRD-K90991629	screen6:BRD-K90991629-001-01-5:0.195500uM	BRD-K49841478	screen6:BRD-K49841478-001-02-4:50.000000uM	0.872318	GyrAB	GyrAB	TRUE	in-MOA comparison	BRD-K90991629	TRUE	TRUE	-0.0241
1-nearest neighbor	QcrB	concordant	BRD-K76929026	screen6:BRD-K76929026-001-01-2:6.250000uM	BRD-K99107635	screen6:BRD-K99107635-001-01-1:0.781250uM	0.87218	QcrB	QcrB	TRUE	in-MOA comparison	BRD-K76929026	TRUE	TRUE	-0.0668
1-nearest neighbor	FadD32	concordant	BRD-K17346269	screen6:BRD-K17346269-999-99-9:12.500000uM	BRD-K26238968	screen6:BRD-K26238968-999-99-9:3.125000uM	0.871477	FadD32	FadD32	TRUE	in-MOA comparison	BRD-K17346269	TRUE	FALSE	0.321
1-nearest neighbor	membrane potential disruption and efflux	discordant	BRD-K79019129	screen6:BRD-K79019129-001-08-0:50.000000uM	BRD-K14821540	screen6:BRD-K14821540-001-06-2:50.000000uM	0.871441	purine metabolism|GuaB2	membrane potential disruption and efflux	FALSE	out-of-MOA comparison	BRD-K79019129	TRUE	TRUE	-0.0155
1-nearest neighbor	purine metabolism|GuaB2	discordant	BRD-K14821540	screen6:BRD-K14821540-001-06-2:50.000000uM	BRD-K79019129	screen6:BRD-K79019129-001-08-0:50.000000uM	0.871441	membrane potential disruption and efflux	purine metabolism|GuaB2	FALSE	out-of-MOA comparison	BRD-K14821540	TRUE	TRUE	-0.07
1-nearest neighbor	InhA	concordant	BRD-K38633957	screen6:BRD-K38633957-001-03-6:1.562500uM	BRD-K16904384	screen6:BRD-K16904384-001-04-8:0.781250uM	0.871406	InhA	InhA	TRUE	in-MOA comparison	BRD-K38633957	TRUE	TRUE	-0.0301
1-nearest neighbor	GyrAB	concordant	BRD-A47790386	screen6:BRD-A47790386-001-04-4:1.562500uM	BRD-K09471561	screen6:BRD-K09471561-001-21-6:0.781250uM	0.868602	GyrAB	GyrAB	TRUE	in-MOA comparison	BRD-A47790386	TRUE	TRUE	-0.0508
1-nearest neighbor	PknB	discordant	BRD-A46973818	screen6:BRD-A46973818-001-01-1:50.000000uM	BRD-K46404219	screen6:BRD-K46404219-001-01-0:50.000000uM	0.866536	InhA	PknB	FALSE	out-of-MOA comparison	BRD-A46973818	TRUE	TRUE	-0.00317
1-nearest neighbor	DHPS	concordant	BRD-K71125014	screen6:BRD-K71125014-001-30-5:50.000000uM	BRD-K14116214	screen6:BRD-K14116214-001-11-2:50.000000uM	0.866397	DHPS	DHPS	TRUE	in-MOA comparison	BRD-K71125014	TRUE	TRUE	-0.014
1-nearest neighbor	GyrAB|TopA	concordant	BRD-M87138257	screen6:BRD-M87138257-003-02-9:50.000000uM	BRD-K72560711	screen6:BRD-K72560711-003-01-5:50.000000uM	0.865425	GyrAB|TopA	GyrAB|TopA	TRUE	in-MOA comparison	BRD-M87138257	TRUE	TRUE	-0.0361
1-nearest neighbor	clp protease / proteasome	concordant	BRD-K15179879	kabx2:BRD-K15179879-001-10-7:25.000000uM	BRD-K91438851	kabx2:BRD-K91438851-001-01-5:50.000000uM	0.864992	clp protease / proteasome	clp protease / proteasome	TRUE	in-MOA comparison	BRD-K15179879	TRUE	TRUE	0.165
1-nearest neighbor	clp protease / proteasome	concordant	BRD-K91438851	kabx2:BRD-K91438851-001-01-5:50.000000uM	BRD-K15179879	kabx2:BRD-K15179879-001-10-7:25.000000uM	0.864992	clp protease / proteasome	clp protease / proteasome	TRUE	in-MOA comparison	BRD-K91438851	TRUE	TRUE	0.0837
1-nearest neighbor	RpoB	concordant	BRD-A46188889	screen6:BRD-A46188889-001-01-0:0.195500uM	BRD-K01507359	screen6:BRD-K01507359-999-99-9:0.002000uM	0.864627	RpoB	RpoB	TRUE	in-MOA comparison	BRD-A46188889	TRUE	TRUE	-0.0348
1-nearest neighbor	InhA	concordant	BRD-K98427564	screen6:BRD-K98427564-001-08-4:1.562500uM	BRD-K57864646	screen6:BRD-K57864646-001-06-3:0.781250uM	0.863659	InhA	InhA	TRUE	in-MOA comparison	BRD-K98427564	TRUE	TRUE	-0.0135
1-nearest neighbor	50S ribosome	discordant	BRD-K08547377	screen6:BRD-K08547377-003-08-1:6.250000uM	BRD-K52756523	screen6:BRD-K52756523-001-30-4:0.390500uM	0.861713	TopA	50S ribosome	FALSE	out-of-MOA comparison	BRD-K08547377	TRUE	TRUE	0.0805
1-nearest neighbor	TopA	discordant	BRD-K52756523	screen6:BRD-K52756523-001-30-4:0.390500uM	BRD-K08547377	screen6:BRD-K08547377-003-08-1:6.250000uM	0.861713	50S ribosome	TopA	FALSE	out-of-MOA comparison	BRD-K52756523	TRUE	TRUE	0.00858
1-nearest neighbor	50S ribosome	concordant	BRD-K37753391	screen6:BRD-K37753391:0.390625uM	BRD-A19584055	screen6:BRD-A19584055:0.390625uM	0.861697	50S ribosome	50S ribosome	TRUE	in-MOA comparison	BRD-K37753391	TRUE	TRUE	-0.0295
1-nearest neighbor	Fba	discordant	BRD-K74759733	kabx2:BRD-K74759733-065-02-2:25.000000uM	BRD-K05512067	kabx2:BRD-K05512067-001-10-3:6.250000uM	0.86011	30S ribosome	Fba	FALSE	out-of-MOA comparison	BRD-K74759733	TRUE	TRUE	2.09e-12
1-nearest neighbor	InhA	concordant	BRD-K33710385	kabx2:BRD-K33710385-001-04-9:6.250000uM	BRD-K97863768	kabx2:BRD-K97863768-001-04-9:6.250000uM	0.858961	InhA	InhA	TRUE	in-MOA comparison	BRD-K33710385	TRUE	TRUE	-0.0403
1-nearest neighbor	30S ribosome	concordant	BRD-A50987946	screen6:BRD-A50987946-001-01-9:1.562500uM	BRD-A22740840	screen6:BRD-A22740840-003-07-7:6.250000uM	0.858788	30S ribosome	30S ribosome	TRUE	in-MOA comparison	BRD-A50987946	TRUE	TRUE	-0.0351
1-nearest neighbor	GyrAB	concordant	BRD-K66615216	screen6:BRD-K66615216-003-16-3:0.195500uM	BRD-K71926323	screen6:BRD-K71926323-001-16-1:0.781250uM	0.85807	GyrAB	GyrAB	TRUE	in-MOA comparison	BRD-K66615216	TRUE	TRUE	-0.0134
1-nearest neighbor	PG transpeptidation and transport	concordant	BRD-K18574842	kabx2:BRD-K18574842-323-12-4:25.000000uM	BRD-K72167406	kabx2:BRD-K72167406-001-05-4:12.500000uM	0.857318	PG transpeptidation and transport	PG transpeptidation and transport	TRUE	in-MOA comparison	BRD-K18574842	TRUE	TRUE	0.288
1-nearest neighbor	DHPS	concordant	BRD-K87492696	screen6:BRD-K87492696-001-17-3:50.000000uM	BRD-K93524252	screen6:BRD-K93524252-001-26-2:50.000000uM	0.857301	DHPS	DHPS	TRUE	in-MOA comparison	BRD-K87492696	TRUE	TRUE	0.141
1-nearest neighbor	DHPS	concordant	BRD-K31682896	screen6:BRD-K31682896-001-25-7:12.500000uM	BRD-K10671814	screen6:BRD-K10671814-001-16-3:25.000000uM	0.856928	DHPS	DHPS	TRUE	in-MOA comparison	BRD-K31682896	TRUE	TRUE	-0.0119
1-nearest neighbor	DprE1-DprE2 complex	discordant	BRD-K51626221	screen6:BRD-K51626221-001-05-7:50.000000uM	BRD-K96671969	screen6:BRD-K96671969-001-04-9:50.000000uM	0.856705	pyrimidine metabolism|CoaA and PyrG	DprE1-DprE2 complex	FALSE	out-of-MOA comparison	BRD-K51626221	TRUE	TRUE	-0.0155
1-nearest neighbor	GyrAB	concordant	BRD-K10362825	screen6:BRD-K10362825-001-05-9:25.000000uM	BRD-K37798499	screen6:BRD-K37798499-001-28-0:50.000000uM	0.852759	GyrAB	GyrAB	TRUE	in-MOA comparison	BRD-K10362825	TRUE	TRUE	-0.0304
1-nearest neighbor	GyrAB	concordant	BRD-K37798499	screen6:BRD-K37798499-001-28-0:50.000000uM	BRD-K10362825	screen6:BRD-K10362825-001-05-9:25.000000uM	0.852759	GyrAB	GyrAB	TRUE	in-MOA comparison	BRD-K37798499	TRUE	TRUE	-0.042
1-nearest neighbor	PG transpeptidation and transport	concordant	BRD-K91065602	screen4wk:BRD-K91065602-003-02-2:0.390625uM	BRD-M30170555	kabx2:BRD-M30170555-001-01-5:50.000000uM	0.850061	PG transpeptidation and transport	PG transpeptidation and transport	TRUE	in-MOA comparison	BRD-K91065602	TRUE	TRUE	0.0329
1-nearest neighbor	pyrimidine metabolism|CoaA and PyrG	concordant	BRD-A18840826	screen6:BRD-A18840826-001-08-1:50.000000uM	BRD-K66227851	screen6:BRD-K66227851-001-03-9:50.000000uM	0.850048	pyrimidine metabolism|CoaA and PyrG	pyrimidine metabolism|CoaA and PyrG	TRUE	in-MOA comparison	BRD-A18840826	TRUE	TRUE	-0.0353
1-nearest neighbor	pyrimidine metabolism|CoaA and PyrG	concordant	BRD-K66227851	screen6:BRD-K66227851-001-03-9:50.000000uM	BRD-A18840826	screen6:BRD-A18840826-001-08-1:50.000000uM	0.850048	pyrimidine metabolism|CoaA and PyrG	pyrimidine metabolism|CoaA and PyrG	TRUE	in-MOA comparison	BRD-K66227851	TRUE	TRUE	-0.013
1-nearest neighbor	IlvB1	concordant	BRD-K00093272	screen6:BRD-K00093272-001-01-9:25.000000uM	BRD-K00093273	screen6:BRD-K00093273-001-01-9:12.500000uM	0.849557	IlvB1	IlvB1	TRUE	in-MOA comparison	BRD-K00093272	TRUE	TRUE	-0.0603
1-nearest neighbor	IlvB1	concordant	BRD-K00093273	screen6:BRD-K00093273-001-01-9:12.500000uM	BRD-K00093272	screen6:BRD-K00093272-001-01-9:25.000000uM	0.849557	IlvB1	IlvB1	TRUE	in-MOA comparison	BRD-K00093273	TRUE	TRUE	-0.0531
1-nearest neighbor	GyrAB	concordant	BRD-K77038618	kabx2:BRD-K77038618-066-01-8:0.781250uM	BRD-K90991629	kabx2:BRD-K90991629-001-01-5:0.195500uM	0.849008	GyrAB	GyrAB	TRUE	in-MOA comparison	BRD-K77038618	TRUE	TRUE	-0.0357
1-nearest neighbor	GyrAB	concordant	BRD-A74980173	screen6:BRD-A74980173-001-13-5:0.195500uM	BRD-K66615216	screen6:BRD-K66615216-003-16-3:0.195500uM	0.848294	GyrAB	GyrAB	TRUE	in-MOA comparison	BRD-A74980173	TRUE	TRUE	-0.012
1-nearest neighbor	TopA	discordant	BRD-K49668410	screen6:BRD-K49668410-001-19-6:0.195500uM	BRD-K08547377	screen6:BRD-K08547377-003-08-1:25.000000uM	0.847008	50S ribosome	TopA	FALSE	out-of-MOA comparison	BRD-K49668410	TRUE	TRUE	-0.057
1-nearest neighbor	MbtI	discordant	BRD-K25799961	screen6:BRD-K25799961-001-01-8:3.125000uM	BRD-K43172524	screen6:BRD-K43172524-001-01-6:1.562500uM	0.847005	DHPS	MbtI	FALSE	out-of-MOA comparison	BRD-K25799961	TRUE	TRUE	0.279
1-nearest neighbor	DHPS	discordant	BRD-K43172524	screen6:BRD-K43172524-001-01-6:1.562500uM	BRD-K25799961	screen6:BRD-K25799961-001-01-8:3.125000uM	0.847005	MbtI	DHPS	FALSE	out-of-MOA comparison	BRD-K43172524	TRUE	TRUE	0.0494
1-nearest neighbor	InhA	concordant	BRD-K88568253	screen6:BRD-K88568253-001-03-4:6.250000uM	BRD-K12102668	screen6:BRD-K12102668-001-27-1:6.250000uM	0.846651	InhA	InhA	TRUE	in-MOA comparison	BRD-K88568253	TRUE	TRUE	-0.0104
1-nearest neighbor	PG transpeptidation and transport	concordant	BRD-K05673000	screen5_wk:BRD-K05673000-236-13-9:12.500000uM	BRD-K27871792	screen5_wk:BRD-K27871792-236-02-8:12.500000uM	0.846467	PG transpeptidation and transport	PG transpeptidation and transport	TRUE	in-MOA comparison	BRD-K05673000	TRUE	TRUE	-0.0171
1-nearest neighbor	clp protease / proteasome	concordant	BRD-K59325863	screen6:BRD-K59325863-001-05-1:12.500000uM	BRD-K88510285	screen6:BRD-K88510285-001-63-2:12.500000uM	0.846347	clp protease / proteasome	clp protease / proteasome	TRUE	in-MOA comparison	BRD-K59325863	TRUE	TRUE	-5.19e-08
1-nearest neighbor	clp protease / proteasome	concordant	BRD-K88510285	screen6:BRD-K88510285-001-63-2:12.500000uM	BRD-K59325863	screen6:BRD-K59325863-001-05-1:12.500000uM	0.846347	clp protease / proteasome	clp protease / proteasome	TRUE	in-MOA comparison	BRD-K88510285	TRUE	TRUE	-0.00363
1-nearest neighbor	clp protease / proteasome	concordant	BRD-K78659596	screen6:BRD-K78659596-001-09-6:50.000000uM	BRD-K59325863	screen6:BRD-K59325863-001-05-1:50.000000uM	0.845677	clp protease / proteasome	clp protease / proteasome	TRUE	in-MOA comparison	BRD-K78659596	TRUE	TRUE	4.26e-10
1-nearest neighbor	membrane potential disruption and efflux	concordant	BRD-K15616905	screen6:BRD-K15616905-001-05-6:50.000000uM	BRD-K14821540	screen6:BRD-K14821540-001-06-2:25.000000uM	0.841824	membrane potential disruption and efflux	membrane potential disruption and efflux	TRUE	in-MOA comparison	BRD-K15616905	TRUE	TRUE	-0.0565
1-nearest neighbor	InhA	concordant	BRD-K15707964	screen6:BRD-K15707964-001-02-8:0.781250uM	BRD-K16675056	screen6:BRD-K16675056-001-04-1:0.390500uM	0.841043	InhA	InhA	TRUE	in-MOA comparison	BRD-K15707964	TRUE	TRUE	-0.0384
1-nearest neighbor	DHPS	concordant	BRD-K52416806	screen6:BRD-K52416806-001-03-0:50.000000uM	BRD-K21520694	kabx2:BRD-K21520694-001-22-2:50.000000uM	0.840305	DHPS	DHPS	TRUE	in-MOA comparison	BRD-K52416806	TRUE	TRUE	0.00754
1-nearest neighbor	50S ribosome	concordant	BRD-K66876909	screen6:BRD-K66876909-001-16-7:0.781250uM	BRD-K69553440	screen6:BRD-K69553440-001-01-7:1.562500uM	0.839038	50S ribosome	50S ribosome	TRUE	in-MOA comparison	BRD-K66876909	TRUE	TRUE	-0.0643
1-nearest neighbor	50S ribosome	concordant	BRD-K69553440	screen6:BRD-K69553440-001-01-7:1.562500uM	BRD-K66876909	screen6:BRD-K66876909-001-16-7:0.781250uM	0.839038	50S ribosome	50S ribosome	TRUE	in-MOA comparison	BRD-K69553440	TRUE	TRUE	-0.0738
1-nearest neighbor	InhA	concordant	BRD-K98305621	kabx2:BRD-K98305621-001-01-8:0.781250uM	BRD-K12102668	kabx2:BRD-K12102668-001-27-1:6.250000uM	0.837892	InhA	InhA	TRUE	in-MOA comparison	BRD-K98305621	TRUE	TRUE	-0.0287
1-nearest neighbor	PG transpeptidation and transport	concordant	BRD-K15766189	screen4wk:BRD-K15766189-001-07-2:3.125000uM	BRD-K01244426	kabx2:BRD-K01244426-236-13-9:50.000000uM	0.837295	PG transpeptidation and transport	PG transpeptidation and transport	TRUE	in-MOA comparison	BRD-K15766189	TRUE	TRUE	0.191
1-nearest neighbor	50S ribosome	concordant	BRD-K22938173	kabx2:BRD-K22938173-003-01-5:0.781250uM	BRD-A19584055	kabx2:BRD-A19584055-001-01-1:3.125000uM	0.836599	50S ribosome	50S ribosome	TRUE	in-MOA comparison	BRD-K22938173	TRUE	TRUE	-0.0559
1-nearest neighbor	purine metabolism|NrdF2	discordant	BRD-K63155003	kabx2:BRD-K63155003-001-01-6:0.390500uM	BRD-K84466663	kabx2:BRD-K84466663-001-07-0:0.390500uM	0.83398	DprE1-DprE2 complex	purine metabolism|NrdF2	FALSE	out-of-MOA comparison	BRD-K63155003	TRUE	TRUE	-0.0543
1-nearest neighbor	DprE1-DprE2 complex	discordant	BRD-K84466663	kabx2:BRD-K84466663-001-07-0:0.390500uM	BRD-K63155003	kabx2:BRD-K63155003-001-01-6:0.390500uM	0.83398	purine metabolism|NrdF2	DprE1-DprE2 complex	FALSE	out-of-MOA comparison	BRD-K84466663	TRUE	FALSE	0.328
1-nearest neighbor	50S ribosome	concordant	BRD-K01825145	kabx2:BRD-K01825145-001-03-9:50.000000uM	BRD-K63550407	kabx2:BRD-K63550407-001-15-0:50.000000uM	0.832667	50S ribosome	50S ribosome	TRUE	in-MOA comparison	BRD-K01825145	TRUE	TRUE	0.0102
1-nearest neighbor	50S ribosome	concordant	BRD-K63550407	kabx2:BRD-K63550407-001-15-0:50.000000uM	BRD-K01825145	kabx2:BRD-K01825145-001-03-9:50.000000uM	0.832667	50S ribosome	50S ribosome	TRUE	in-MOA comparison	BRD-K63550407	TRUE	TRUE	0.0307
1-nearest neighbor	TrxC	discordant	BRD-K07283971	screen6:BRD-K07283971-001-03-9:0.097500uM	BRD-K80404833	screen6:BRD-K80404833-001-01-3:0.195500uM	0.830054	membrane potential disruption and efflux	TrxC	FALSE	out-of-MOA comparison	BRD-K07283971	TRUE	TRUE	0.0433
1-nearest neighbor	DprE1-DprE2 complex	discordant	BRD-K28119352	screen6:BRD-K28119352:6.250000uM	BRD-K87395897	screen6:BRD-K87395897-999-99-9:0.024414uM	0.829989	MmpL3	DprE1-DprE2 complex	FALSE	out-of-MOA comparison	BRD-K28119352	TRUE	TRUE	0.00817
1-nearest neighbor	menaquinone synthesis	discordant	BRD-K17480742	screen6:BRD-K17480742-001-02-9:12.500000uM	BRD-K55192287	screen6:BRD-K55192287-051-03-7:50.000000uM	0.829464	DprE1-DprE2 complex	menaquinone synthesis	FALSE	out-of-MOA comparison	BRD-K17480742	TRUE	TRUE	-0.0218
1-nearest neighbor	RpoB	concordant	BRD-K82498081	screen6:BRD-K82498081-999-99-9:0.003052uM	BRD-K01507359	screen6:BRD-K01507359-999-99-9:0.004000uM	0.829432	RpoB	RpoB	TRUE	in-MOA comparison	BRD-K82498081	TRUE	TRUE	-0.0505
1-nearest neighbor	FtsZ|DprE1-DprE2 complex	discordant	BRD-K87207035	kabx2:BRD-K87207035-001-01-9:25.000000uM	BRD-K66039912	kabx2:BRD-K66039912-001-01-9:0.195500uM	0.8287	TopA	FtsZ|DprE1-DprE2 complex	FALSE	out-of-MOA comparison	BRD-K87207035	TRUE	TRUE	-1.51e-09
1-nearest neighbor	50S ribosome	concordant	BRD-K33127883	kabx2:BRD-K33127883-001-01-7:3.125000uM	BRD-A43748923	kabx2:BRD-A43748923-001-01-2:12.500000uM	0.826696	50S ribosome	50S ribosome	TRUE	in-MOA comparison	BRD-K33127883	TRUE	TRUE	-0.0594
1-nearest neighbor	GyrAB	concordant	BRD-A07244995	screen6:BRD-A07244995-001-01-9:0.195500uM	BRD-K85307935	screen6:BRD-K85307935-001-05-1:3.125000uM	0.826534	GyrAB	GyrAB	TRUE	in-MOA comparison	BRD-A07244995	TRUE	TRUE	0.0805
1-nearest neighbor	GyrAB	concordant	BRD-K85307935	screen6:BRD-K85307935-001-05-1:3.125000uM	BRD-A07244995	screen6:BRD-A07244995-001-01-9:0.195500uM	0.826534	GyrAB	GyrAB	TRUE	in-MOA comparison	BRD-K85307935	TRUE	TRUE	-0.0827
1-nearest neighbor	GyrAB	concordant	BRD-K47886988	kabx2:BRD-K47886988-001-23-0:3.125000uM	BRD-K08525451	kabx2:BRD-K08525451-001-03-1:3.125000uM	0.826493	GyrAB	GyrAB	TRUE	in-MOA comparison	BRD-K47886988	TRUE	TRUE	0.149
1-nearest neighbor	GyrAB|DnaG	concordant	BRD-K04548931	screen6:BRD-K04548931-003-17-3:12.500000uM	BRD-K92093830	screen6:BRD-K92093830-001-06-2:12.500000uM	0.826192	GyrAB|DnaG	GyrAB|DnaG	TRUE	in-MOA comparison	BRD-K04548931	TRUE	TRUE	0.00818
1-nearest neighbor	GyrAB|DnaG	concordant	BRD-K92093830	screen6:BRD-K92093830-001-06-2:12.500000uM	BRD-K04548931	screen6:BRD-K04548931-003-17-3:12.500000uM	0.826192	GyrAB|DnaG	GyrAB|DnaG	TRUE	in-MOA comparison	BRD-K92093830	TRUE	TRUE	1e-09
1-nearest neighbor	pyrimidine metabolism|CoaA and PyrG	concordant	BRD-K69540638	kabx2:BRD-K69540638-001-07-3:3.125000uM	BRD-A18840826	kabx2:BRD-A18840826-001-08-1:6.250000uM	0.8255	pyrimidine metabolism|CoaA and PyrG	pyrimidine metabolism|CoaA and PyrG	TRUE	in-MOA comparison	BRD-K69540638	TRUE	TRUE	-0.0874
1-nearest neighbor	membrane potential disruption and efflux|NADH dehydrogenase	discordant	BRD-K36007650	screen6:BRD-K36007650-300-04-9:50.000000uM	BRD-A84481105	screen6:BRD-A84481105-003-35-4:50.000000uM	0.821323	30S ribosome|tRNA synthesis	membrane potential disruption and efflux|NADH dehydrogenase	FALSE	out-of-MOA comparison	BRD-K36007650	TRUE	TRUE	3.22e-15
1-nearest neighbor	CysH	discordant	BRD-K15788763	screen6:BRD-K15788763-001-02-1:50.000000uM	BRD-K85985071	screen6:BRD-K85985071-001-26-4:50.000000uM	0.820504	MmpL3	CysH	FALSE	out-of-MOA comparison	BRD-K15788763	TRUE	TRUE	-0.000892
1-nearest neighbor	GyrAB	discordant	BRD-K55127134	kabx2:BRD-K55127134-001-03-3:12.500000uM	BRD-K62374253	kabx2:BRD-K62374253-001-09-4:12.500000uM	0.818379	membrane potential disruption and efflux|NADH dehydrogenase	GyrAB	FALSE	out-of-MOA comparison	BRD-K55127134	TRUE	TRUE	9.16e-11
1-nearest neighbor	pyrimidine metabolism|CoaA and PyrG	discordant	BRD-K56614220	screen6:BRD-K56614220-001-22-4:50.000000uM	BRD-A18840826	screen6:BRD-A18840826-001-08-1:50.000000uM	0.816064	NADH dehydrogenase|phenazine-like	pyrimidine metabolism|CoaA and PyrG	FALSE	out-of-MOA comparison	BRD-K56614220	TRUE	TRUE	-0.0365
1-nearest neighbor	InhA	concordant	BRD-K91214177	screen6:BRD-K91214177-001-01-7:6.250000uM	BRD-K20041728	screen6:BRD-K20041728-001-04-8:0.097500uM	0.81556	InhA|GlmU	InhA	TRUE	in-MOA comparison	BRD-K91214177	TRUE	TRUE	-0.00046
1-nearest neighbor	InhA	discordant	BRD-K37908742	screen6:BRD-K37908742-001-03-3:0.781250uM	BRD-K16675056	screen6:BRD-K16675056-001-04-1:50.000000uM	0.81323	clp protease / proteasome	InhA	FALSE	out-of-MOA comparison	BRD-K37908742	TRUE	TRUE	-0.0259
1-nearest neighbor	InhA|GlmU	discordant	BRD-K88043978	screen6:BRD-K88043978-001-01-6:0.097500uM	BRD-K91214177	screen6:BRD-K91214177-001-01-7:3.125000uM	0.807194	30S ribosome	InhA|GlmU	FALSE	out-of-MOA comparison	BRD-K88043978	TRUE	FALSE	0.516
1-nearest neighbor	IlvB1	concordant	BRD-K00093274	screen6:BRD-K00093274-001-01-9:1.562500uM	BRD-K00093273	screen6:BRD-K00093273-001-01-9:12.500000uM	0.805743	IlvB1	IlvB1	TRUE	in-MOA comparison	BRD-K00093274	TRUE	TRUE	-0.0583
1-nearest neighbor	DHPS	concordant	BRD-K32273377	screen6:BRD-K32273377-001-19-5:25.000000uM	BRD-K14116214	screen6:BRD-K14116214-001-11-2:12.500000uM	0.804237	DHPS	DHPS	TRUE	in-MOA comparison	BRD-K32273377	TRUE	TRUE	-0.0572
1-nearest neighbor	MmpL3|EchA6	concordant	BRD-A49616161	screen4wk:BRD-A49616161-001-03-2:0.390625uM	BRD-A84807802	kabx2:BRD-A84807802-001-01-2:1.562500uM	0.803754	MmpL3|EchA6	MmpL3|EchA6	TRUE	in-MOA comparison	BRD-A49616161	TRUE	TRUE	-0.0231
1-nearest neighbor	50S ribosome	concordant	BRD-K38684403	kabx2:BRD-K38684403-001-06-2:25.000000uM	BRD-K63550407	kabx2:BRD-K63550407-001-15-0:50.000000uM	0.802081	50S ribosome	50S ribosome	TRUE	in-MOA comparison	BRD-K38684403	TRUE	TRUE	0.0461
1-nearest neighbor	50S ribosome|FusA1	concordant	BRD-A88442245	screen6:BRD-A88442245-001-01-9:6.250000uM	BRD-K78355918	screen6:BRD-K78355918-001-08-4:6.250000uM	0.801122	50S ribosome|FusA1	50S ribosome|FusA1	TRUE	in-MOA comparison	BRD-A88442245	TRUE	TRUE	-0.0428
1-nearest neighbor	50S ribosome|FusA1	concordant	BRD-K78355918	screen6:BRD-K78355918-001-08-4:6.250000uM	BRD-A88442245	screen6:BRD-A88442245-001-01-9:6.250000uM	0.801122	50S ribosome|FusA1	50S ribosome|FusA1	TRUE	in-MOA comparison	BRD-K78355918	TRUE	TRUE	-0.0443
1-nearest neighbor	membrane potential disruption and efflux	discordant	BRD-K65278948	screen6:BRD-K65278948-001-01-2:0.781250uM	BRD-K07283971	screen6:BRD-K07283971-001-03-9:12.500000uM	0.799144	DHFR	membrane potential disruption and efflux	FALSE	out-of-MOA comparison	BRD-K65278948	TRUE	TRUE	-0.0764
1-nearest neighbor	RpoB	discordant	BRD-K90535337	screen6:BRD-K90535337-001-08-8:0.097500uM	BRD-K01507359	screen6:BRD-K01507359-999-99-9:0.008000uM	0.798167	phenazine-like	RpoB	FALSE	out-of-MOA comparison	BRD-K90535337	TRUE	TRUE	-0.0157
1-nearest neighbor	RpoB	discordant	BRD-A59733260	screen6:BRD-A59733260-001-01-6:0.097500uM	BRD-K01507359	screen6:BRD-K01507359-999-99-9:0.002000uM	0.797102	AccD6	RpoB	FALSE	out-of-MOA comparison	BRD-A59733260	TRUE	FALSE	0.412
1-nearest neighbor	GyrAB|TopA	concordant	BRD-K69650333	screen6:BRD-K69650333-003-15-7:50.000000uM	BRD-K72560711	screen6:BRD-K72560711-003-01-5:50.000000uM	0.796912	GyrAB|DnaG	GyrAB|TopA	TRUE	in-MOA comparison	BRD-K69650333	TRUE	TRUE	-0.00781
1-nearest neighbor	30S ribosome|tRNA synthesis	discordant	BRD-K19352500	screen6:BRD-K19352500-001-10-3:50.000000uM	BRD-K36007650	screen6:BRD-K36007650-300-04-9:50.000000uM	0.794623	membrane potential disruption and efflux|NADH dehydrogenase	30S ribosome|tRNA synthesis	FALSE	out-of-MOA comparison	BRD-K19352500	TRUE	TRUE	2.34e-13
1-nearest neighbor	pyrimidine metabolism|CoaA and PyrG	concordant	BRD-K41140669	screen6:BRD-K41140669-001-04-4:50.000000uM	BRD-A18840826	screen6:BRD-A18840826-001-08-1:50.000000uM	0.793046	pyrimidine metabolism|CoaA and PyrG	pyrimidine metabolism|CoaA and PyrG	TRUE	in-MOA comparison	BRD-K41140669	TRUE	TRUE	-0.00387
1-nearest neighbor	DHPS	concordant	BRD-K11640013	screen6:BRD-K11640013-001-16-6:50.000000uM	BRD-K93524252	screen6:BRD-K93524252-001-26-2:25.000000uM	0.791075	DHPS	DHPS	TRUE	in-MOA comparison	BRD-K11640013	TRUE	TRUE	0.0874
1-nearest neighbor	DHFR	concordant	BRD-K59456551	screen5_wk:BRD-K59456551-335-01-2:440.000000uM	BRD-K65278948	screen6:BRD-K65278948-001-01-2:25.000000uM	0.789106	DHFR|ThyAX	DHFR	TRUE	in-MOA comparison	BRD-K59456551	TRUE	TRUE	-0.00853
1-nearest neighbor	pyrimidine metabolism|CoaA and PyrG	concordant	BRD-K85204746	kabx2:BRD-K85204746-001-03-4:3.125000uM	BRD-K69540638	kabx2:BRD-K69540638-001-07-3:3.125000uM	0.788546	pyrimidine metabolism|CoaA and PyrG	pyrimidine metabolism|CoaA and PyrG	TRUE	in-MOA comparison	BRD-K85204746	TRUE	TRUE	-0.066
1-nearest neighbor	MmpL3	discordant	BRD-K97534525	screen6:BRD-K97534525-001-26-8:25.000000uM	BRD-K15788763	screen6:BRD-K15788763-001-02-1:50.000000uM	0.785665	metal ion chelation	MmpL3	FALSE	out-of-MOA comparison	BRD-K97534525	TRUE	TRUE	-0.0549
1-nearest neighbor	30S ribosome|tRNA synthesis	discordant	BRD-K63675182	kabx2:BRD-K63675182-003-24-4:50.000000uM	BRD-K36007650	kabx2:BRD-K36007650-300-04-9:25.000000uM	0.783927	membrane potential disruption and efflux|NADH dehydrogenase	30S ribosome|tRNA synthesis	FALSE	out-of-MOA comparison	BRD-K63675182	TRUE	TRUE	0.0206
1-nearest neighbor	membrane potential disruption and efflux|NADH dehydrogenase	concordant	BRD-K06980535	screen6:BRD-K06980535-003-28-3:50.000000uM	BRD-K89997465	screen6:BRD-K89997465-001-13-7:25.000000uM	0.78254	membrane potential disruption and efflux|NADH dehydrogenase	membrane potential disruption and efflux|NADH dehydrogenase	TRUE	in-MOA comparison	BRD-K06980535	TRUE	TRUE	-1.32e-07
1-nearest neighbor	membrane potential disruption and efflux|NADH dehydrogenase	concordant	BRD-K89997465	screen6:BRD-K89997465-001-13-7:25.000000uM	BRD-K06980535	screen6:BRD-K06980535-003-28-3:50.000000uM	0.78254	membrane potential disruption and efflux|NADH dehydrogenase	membrane potential disruption and efflux|NADH dehydrogenase	TRUE	in-MOA comparison	BRD-K89997465	TRUE	TRUE	-0.0735
1-nearest neighbor	NADH dehydrogenase	concordant	BRD-K00092698	screen6:BRD-K00092698-001-01-9:0.781250uM	BRD-K00376689	screen6:BRD-K00376689-001-04-9:0.097656uM	0.776742	NADH dehydrogenase	NADH dehydrogenase	TRUE	in-MOA comparison	BRD-K00092698	TRUE	TRUE	-0.0452
1-nearest neighbor	NADH dehydrogenase	concordant	BRD-K00376689	screen6:BRD-K00376689-001-04-9:0.097656uM	BRD-K00092698	screen6:BRD-K00092698-001-01-9:0.781250uM	0.776742	NADH dehydrogenase	NADH dehydrogenase	TRUE	in-MOA comparison	BRD-K00376689	TRUE	TRUE	-0.037
1-nearest neighbor	membrane potential disruption and efflux|NADH dehydrogenase	concordant	BRD-K89732114	screen6:BRD-K89732114-001-14-1:25.000000uM	BRD-K63675182	screen6:BRD-K63675182-003-24-4:50.000000uM	0.771954	membrane potential disruption and efflux|NADH dehydrogenase	membrane potential disruption and efflux|NADH dehydrogenase	TRUE	in-MOA comparison	BRD-K89732114	TRUE	TRUE	-0.035
1-nearest neighbor	50S ribosome	concordant	BRD-A11805855	screen6:BRD-A11805855-001-01-0:12.500000uM	BRD-K32256160	screen6:BRD-K32256160-001-02-7:1.562500uM	0.767493	50S ribosome	50S ribosome	TRUE	in-MOA comparison	BRD-A11805855	TRUE	TRUE	0.021
1-nearest neighbor	50S ribosome	concordant	BRD-K32256160	screen6:BRD-K32256160-001-02-7:1.562500uM	BRD-A11805855	screen6:BRD-A11805855-001-01-0:12.500000uM	0.767493	50S ribosome	50S ribosome	TRUE	in-MOA comparison	BRD-K32256160	TRUE	TRUE	-0.0674
1-nearest neighbor	DprE1-DprE2 complex	concordant	BRD-K00005141	screen6:BRD-K00005141-999-99-9:0.048828uM	BRD-K17480742	screen6:BRD-K17480742-001-02-9:0.097500uM	0.767214	DprE1-DprE2 complex	DprE1-DprE2 complex	TRUE	in-MOA comparison	BRD-K00005141	TRUE	TRUE	-0.043
1-nearest neighbor	membrane potential disruption and efflux|NADH dehydrogenase	concordant	BRD-K10995081	kabx2:BRD-K10995081-001-30-3:25.000000uM	BRD-K89997465	kabx2:BRD-K89997465-001-13-7:25.000000uM	0.76665	membrane potential disruption and efflux|NADH dehydrogenase	membrane potential disruption and efflux|NADH dehydrogenase	TRUE	in-MOA comparison	BRD-K10995081	TRUE	TRUE	-0.0148
1-nearest neighbor	pyrimidine metabolism|CoaA and PyrG	discordant	BRD-K74722711	screen6:BRD-K74722711-001-02-1:6.250000uM	BRD-K85204746	screen6:BRD-K85204746-001-03-4:3.125000uM	0.760557	50S ribosome	pyrimidine metabolism|CoaA and PyrG	FALSE	out-of-MOA comparison	BRD-K74722711	TRUE	TRUE	-0.0849
1-nearest neighbor	CydAB	concordant	BRD-K05614754	kabx2:BRD-K05614754-001-01-4:25.000000uM	BRD-K92184319	screen4wk:BRD-K92184319-001-16-9:12.500000uM	0.758568	CydAB	CydAB	TRUE	in-MOA comparison	BRD-K05614754	TRUE	TRUE	-0.0188
1-nearest neighbor	CydAB	concordant	BRD-K92184319	screen4wk:BRD-K92184319-001-16-9:12.500000uM	BRD-K05614754	kabx2:BRD-K05614754-001-01-4:25.000000uM	0.758568	CydAB	CydAB	TRUE	in-MOA comparison	BRD-K92184319	TRUE	TRUE	-0.0621
1-nearest neighbor	GyrAB	concordant	BRD-K44595561	kabx2:BRD-K44595561-001-01-1:0.781250uM	BRD-K76534306	kabx2:BRD-K76534306-001-24-3:0.781250uM	0.758121	GyrAB|TopA	GyrAB	TRUE	in-MOA comparison	BRD-K44595561	TRUE	TRUE	-0.0389
1-nearest neighbor	HadABC	concordant	BRD-K27302037	kabx2:BRD-K27302037-001-03-5:6.250000uM	BRD-K92661767	kabx2:BRD-K92661767-001-01-4:12.500000uM	0.757048	HadABC	HadABC	TRUE	in-MOA comparison	BRD-K27302037	TRUE	TRUE	0.0534
1-nearest neighbor	HadABC	concordant	BRD-K92661767	kabx2:BRD-K92661767-001-01-4:12.500000uM	BRD-K27302037	kabx2:BRD-K27302037-001-03-5:6.250000uM	0.757048	HadABC	HadABC	TRUE	in-MOA comparison	BRD-K92661767	TRUE	TRUE	0.17
1-nearest neighbor	PG transpeptidation and transport	concordant	BRD-K28224173	kabx2:BRD-K28224173-001-02-6:1.562500uM	BRD-K05673000	kabx2:BRD-K05673000-236-13-9:50.000000uM	0.752602	PG transpeptidation and transport	PG transpeptidation and transport	TRUE	in-MOA comparison	BRD-K28224173	TRUE	TRUE	-0.0677
1-nearest neighbor	pyrimidine metabolism|CoaA and PyrG	discordant	BRD-K21656677	screen6:BRD-K21656677-001-01-9:6.250000uM	BRD-A18840826	screen6:BRD-A18840826-001-08-1:6.250000uM	0.75105	50S ribosome	pyrimidine metabolism|CoaA and PyrG	FALSE	out-of-MOA comparison	BRD-K21656677	TRUE	TRUE	-0.0576
1-nearest neighbor	metal ion chelation	discordant	BRD-K00535541	kabx2:BRD-K00535541-003-14-3:0.390500uM	BRD-K11851919	screen4wk:BRD-K11851919-001-11-5:0.781250uM	0.749029	GyrAB|TopA	metal ion chelation	FALSE	out-of-MOA comparison	BRD-K00535541	TRUE	TRUE	1.55e-15
1-nearest neighbor	GyrAB|TopA	discordant	BRD-K11851919	screen4wk:BRD-K11851919-001-11-5:0.781250uM	BRD-K00535541	kabx2:BRD-K00535541-003-14-3:0.390500uM	0.749029	metal ion chelation	GyrAB|TopA	FALSE	out-of-MOA comparison	BRD-K11851919	TRUE	TRUE	0.0989
1-nearest neighbor	pyrimidine metabolism|ThyAX	discordant	BRD-K35960502	kabx2:BRD-K35960502-001-23-4:12.500000uM	BRD-K24844714	kabx2:BRD-K24844714-001-31-0:25.000000uM	0.748883	membrane potential disruption and efflux	pyrimidine metabolism|ThyAX	FALSE	out-of-MOA comparison	BRD-K35960502	TRUE	TRUE	-0.081
1-nearest neighbor	RpoB	concordant	BRD-K43962705	screen6:BRD-K43962705-999-99-9:0.000763uM	BRD-A06889673	screen6:BRD-A06889673-001-01-1:0.195500uM	0.745561	RpoB	RpoB	TRUE	in-MOA comparison	BRD-K43962705	TRUE	TRUE	-0.0418
1-nearest neighbor	RpoB	discordant	BRD-A84854230	screen6:BRD-A84854230-001-01-6:12.500000uM	BRD-K82498081	screen6:BRD-K82498081-999-99-9:0.003052uM	0.74496	50S ribosome	RpoB	FALSE	out-of-MOA comparison	BRD-A84854230	TRUE	TRUE	-0.0208
1-nearest neighbor	DprE1-DprE2 complex	discordant	BRD-K80267133	screen6:BRD-K80267133-001-21-9:6.250000uM	BRD-K14661019	screen6:BRD-K14661019-001-01-5:3.125000uM	0.743789	DHFR	DprE1-DprE2 complex	FALSE	out-of-MOA comparison	BRD-K80267133	TRUE	TRUE	-0.0441
1-nearest neighbor	PG transpeptidation and transport	concordant	BRD-K02292852	kabx2:BRD-K02292852-236-01-5:50.000000uM	BRD-K18574842	kabx2:BRD-K18574842-323-12-4:25.000000uM	0.740336	PG transpeptidation and transport	PG transpeptidation and transport	TRUE	in-MOA comparison	BRD-K02292852	TRUE	FALSE	0.449
1-nearest neighbor	DHFR|ThyAX	concordant	BRD-K07208025	screen6:BRD-K07208025-999-99-9:13.453125uM	BRD-K59456551	screen6:BRD-K59456551-999-99-9:0.859375uM	0.738982	DHFR	DHFR|ThyAX	TRUE	in-MOA comparison	BRD-K07208025	TRUE	TRUE	0.199
1-nearest neighbor	GyrAB|DnaG	concordant	BRD-K28767608	kabx2:BRD-K28767608-001-01-1:50.000000uM	BRD-K69650333	screen4wk:BRD-K69650333-001-03-7:25.000000uM	0.738462	GyrAB|DnaG	GyrAB|DnaG	TRUE	in-MOA comparison	BRD-K28767608	TRUE	TRUE	0.195
1-nearest neighbor	CydAB	concordant	BRD-K76372632	screen4wk:BRD-K76372632-001-08-6:25.000000uM	BRD-K05614754	kabx2:BRD-K05614754-001-01-4:6.250000uM	0.737862	CydAB	CydAB	TRUE	in-MOA comparison	BRD-K76372632	TRUE	TRUE	-0.0182
1-nearest neighbor	pyrimidine metabolism|ThyAX	concordant	BRD-K61192372	screen6:BRD-K61192372-001-09-7:25.000000uM	BRD-A79903587	screen6:BRD-A79903587-001-19-9:6.250000uM	0.737405	pyrimidine metabolism|ThyAX	pyrimidine metabolism|ThyAX	TRUE	in-MOA comparison	BRD-K61192372	TRUE	TRUE	0.0748
1-nearest neighbor	PG transpeptidation and transport	discordant	BRD-K28594598	screen6:BRD-K28594598-001-01-1:12.500000uM	BRD-M30170555	screen6:BRD-M30170555-001-01-5:3.125000uM	0.736585	InhA	PG transpeptidation and transport	FALSE	out-of-MOA comparison	BRD-K28594598	TRUE	TRUE	0.0778
1-nearest neighbor	50S ribosome	concordant	BRD-K59436580	screen6:BRD-K59436580-001-02-5:0.781250uM	BRD-K69553440	screen6:BRD-K69553440-001-01-7:1.562500uM	0.732091	50S ribosome	50S ribosome	TRUE	in-MOA comparison	BRD-K59436580	TRUE	TRUE	-0.049
1-nearest neighbor	RpoB	discordant	BRD-K13843533	kabx2:BRD-K13843533-001-03-3:25.000000uM	BRD-K01507359	screen4wk_screen5wk_tbda1_kabx2:BRD-K01507359-001-25-9:0.002000uM	0.731771	GyrAB|DnaG	RpoB	FALSE	out-of-MOA comparison	BRD-K13843533	TRUE	TRUE	-0.0287
1-nearest neighbor	membrane potential disruption and efflux|NADH dehydrogenase	concordant	BRD-K60762818	screen6:BRD-K60762818-001-01-7:50.000000uM	BRD-K10995081	screen6:BRD-K10995081-001-30-3:25.000000uM	0.729116	membrane potential disruption and efflux|NADH dehydrogenase	membrane potential disruption and efflux|NADH dehydrogenase	TRUE	in-MOA comparison	BRD-K60762818	TRUE	TRUE	0.0614
1-nearest neighbor	MmpL3	concordant	BRD-K00005150	screen_bi2_kabxlow:BRD-K00005150-001-01-9:0.097656uM	BRD-K69774614	screen6:BRD-K69774614-001-01-9:0.195500uM	0.728955	MmpL3	MmpL3	TRUE	in-MOA comparison	BRD-K00005150	TRUE	TRUE	0.172
1-nearest neighbor	InhA|GlmU	concordant	BRD-K21375516	screen6:BRD-K21375516-001-06-0:50.000000uM	BRD-K91214177	screen6:BRD-K91214177-001-01-7:50.000000uM	0.727995	GlmU	InhA|GlmU	TRUE	in-MOA comparison	BRD-K21375516	TRUE	TRUE	-4.06e-05
1-nearest neighbor	RpoB	discordant	BRD-K44133266	screen6:BRD-K44133266-001-11-8:50.000000uM	BRD-K01507359	screen6:BRD-K01507359-999-99-9:0.002000uM	0.719016	beta-lactamase	RpoB	FALSE	out-of-MOA comparison	BRD-K44133266	TRUE	TRUE	0.298
1-nearest neighbor	Pks13	discordant	BRD-K01826542	screen6:BRD-K01826542-001-08-9:0.097500uM	BRD-K31807080	screen6:BRD-K31807080-001-01-7:0.390500uM	0.713494	membrane potential disruption and efflux	Pks13	FALSE	out-of-MOA comparison	BRD-K01826542	TRUE	TRUE	0.111
1-nearest neighbor	50S ribosome	concordant	BRD-K37130656	screen6:BRD-K37130656-001-05-3:50.000000uM	BRD-K69553440	screen6:BRD-K69553440-001-01-7:1.562500uM	0.711951	50S ribosome	50S ribosome	TRUE	in-MOA comparison	BRD-K37130656	TRUE	TRUE	0.00499
1-nearest neighbor	InhA	discordant	BRD-K56767355	screen6:BRD-K56767355-001-01-1:1.562500uM	BRD-A05354310	screen6:BRD-A05354310-001-01-6:1.562500uM	0.71119	TopA	InhA	FALSE	out-of-MOA comparison	BRD-K56767355	TRUE	TRUE	1.38e-13
1-nearest neighbor	TopA	discordant	BRD-A05354310	screen6:BRD-A05354310-001-01-6:1.562500uM	BRD-K56767355	screen6:BRD-K56767355-001-01-1:1.562500uM	0.71119	InhA	TopA	FALSE	out-of-MOA comparison	BRD-A05354310	TRUE	FALSE	0.331
1-nearest neighbor	PknB	discordant	BRD-K59853741	screen6:BRD-K59853741-999-99-9:12.500000uM	BRD-K46404219	screen6:BRD-K46404219-001-01-0:25.000000uM	0.709531	QcrB	PknB	FALSE	out-of-MOA comparison	BRD-K59853741	TRUE	TRUE	-0.00782
1-nearest neighbor	50S ribosome	concordant	BRD-K74501079	kabx2:BRD-K74501079-335-02-7:25.000000uM	BRD-K52756523	kabx2:BRD-K52756523-001-30-4:25.000000uM	0.708896	50S ribosome	50S ribosome	TRUE	in-MOA comparison	BRD-K74501079	TRUE	TRUE	-0.055
1-nearest neighbor	NADH dehydrogenase	discordant	BRD-K91601245	kabx2:BRD-K91601245-002-07-8:3.125000uM	BRD-K00376689	kabx2:BRD-K00376689-001-03-1:0.390500uM	0.708349	purine metabolism	NADH dehydrogenase	FALSE	out-of-MOA comparison	BRD-K91601245	TRUE	TRUE	-0.0586
1-nearest neighbor	beta-lactamase	concordant	BRD-K14312455	kabx2:BRD-K14312455-001-02-4:50.000000uM	BRD-K44133266	kabx2:BRD-K44133266-001-11-8:50.000000uM	0.707529	beta-lactamase	beta-lactamase	TRUE	in-MOA comparison	BRD-K14312455	TRUE	TRUE	0.149
1-nearest neighbor	purine metabolism|NrdF2	concordant	BRD-A99822647	kabx2:BRD-A99822647-001-01-3:6.250000uM	BRD-K93034159	kabx2:BRD-K93034159-001-28-2:25.000000uM	0.707117	purine metabolism|NrdF2	purine metabolism|NrdF2	TRUE	in-MOA comparison	BRD-A99822647	TRUE	TRUE	-0.0724
1-nearest neighbor	purine metabolism|NrdF2	concordant	BRD-K93034159	kabx2:BRD-K93034159-001-28-2:25.000000uM	BRD-A99822647	kabx2:BRD-A99822647-001-01-3:6.250000uM	0.707117	purine metabolism|NrdF2	purine metabolism|NrdF2	TRUE	in-MOA comparison	BRD-K93034159	TRUE	TRUE	-0.0209
1-nearest neighbor	pyrimidine metabolism|ThyAX	discordant	BRD-K79821389	kabx2:BRD-K79821389-001-04-3:12.500000uM	BRD-K47832606	screen6:BRD-K47832606-001-31-9:50.000000uM	0.706111	TopA	pyrimidine metabolism|ThyAX	FALSE	out-of-MOA comparison	BRD-K79821389	TRUE	TRUE	-0.0674
1-nearest neighbor	membrane potential disruption and efflux|NADH dehydrogenase	concordant	BRD-K35559145	kabx2:BRD-K35559145-001-02-1:50.000000uM	BRD-A84481105	kabx2:BRD-A84481105-003-35-4:25.000000uM	0.700017	membrane potential disruption and efflux|NADH dehydrogenase	membrane potential disruption and efflux|NADH dehydrogenase	TRUE	in-MOA comparison	BRD-K35559145	TRUE	TRUE	0.00254
1-nearest neighbor	50S ribosome	concordant	BRD-K23586533	screen6:BRD-K23586533-003-03-2:3.125000uM	BRD-K49384696	screen6:BRD-K49384696-001-02-1:6.250000uM	0.698895	50S ribosome	50S ribosome	TRUE	in-MOA comparison	BRD-K23586533	TRUE	TRUE	0.0367
1-nearest neighbor	50S ribosome	concordant	BRD-K49384696	screen6:BRD-K49384696-001-02-1:6.250000uM	BRD-K23586533	screen6:BRD-K23586533-003-03-2:3.125000uM	0.698895	50S ribosome	50S ribosome	TRUE	in-MOA comparison	BRD-K49384696	TRUE	TRUE	0.112
1-nearest neighbor	30S ribosome	concordant	BRD-K40939496	kabx2:BRD-K40939496-001-01-5:25.000000uM	BRD-K71772032	kabx2:BRD-K71772032-001-02-1:50.000000uM	0.696347	30S ribosome	30S ribosome	TRUE	in-MOA comparison	BRD-K40939496	TRUE	TRUE	-0.0656
1-nearest neighbor	30S ribosome	concordant	BRD-K71772032	kabx2:BRD-K71772032-001-02-1:50.000000uM	BRD-K40939496	kabx2:BRD-K40939496-001-01-5:25.000000uM	0.696347	30S ribosome	30S ribosome	TRUE	in-MOA comparison	BRD-K71772032	TRUE	TRUE	0.131
1-nearest neighbor	InhA	discordant	BRD-K95921201	screen6:BRD-K95921201-001-18-7:0.781250uM	BRD-A05354310	screen6:BRD-A05354310-001-01-6:1.562500uM	0.695959	membrane potential disruption and efflux	InhA	FALSE	out-of-MOA comparison	BRD-K95921201	TRUE	TRUE	6.52e-09
1-nearest neighbor	clp protease / proteasome	discordant	BRD-A07932845	screen6:BRD-A07932845-050-17-4:12.500000uM	BRD-K78659596	screen6:BRD-K78659596-001-09-6:50.000000uM	0.695119	ParA	clp protease / proteasome	FALSE	out-of-MOA comparison	BRD-A07932845	TRUE	TRUE	-0.0235
1-nearest neighbor	50S ribosome	concordant	BRD-K36796419	kabx2:BRD-K36796419-001-02-7:6.250000uM	BRD-K22938173	kabx2:BRD-K22938173-003-01-5:0.781250uM	0.6945	50S ribosome	50S ribosome	TRUE	in-MOA comparison	BRD-K36796419	TRUE	TRUE	-0.0679
1-nearest neighbor	InhA|GlmU	discordant	BRD-A16591784	screen6:BRD-A16591784-065-01-2:0.097500uM	BRD-K91214177	screen6:BRD-K91214177-001-01-7:1.562500uM	0.694354	membrane integrity	InhA|GlmU	FALSE	out-of-MOA comparison	BRD-A16591784	TRUE	TRUE	-0.087
1-nearest neighbor	50S ribosome	concordant	BRD-K11298197	screen6:BRD-K11298197-001-14-6:6.250000uM	BRD-K79711234	screen6:BRD-K79711234-001-19-1:6.250000uM	0.692578	50S ribosome	50S ribosome	TRUE	in-MOA comparison	BRD-K11298197	TRUE	TRUE	-0.0541
1-nearest neighbor	PG transpeptidation and transport	discordant	BRD-A74906485	screen6:BRD-A74906485-001-08-3:50.000000uM	BRD-K18574842	screen6:BRD-K18574842-323-12-4:50.000000uM	0.692134	clp protease / proteasome	PG transpeptidation and transport	FALSE	out-of-MOA comparison	BRD-A74906485	TRUE	TRUE	0.165
1-nearest neighbor	30S ribosome	discordant	BRD-K27030784	kabx2:BRD-K27030784-001-01-1:50.000000uM	BRD-K01666773	kabx2:BRD-K01666773-001-01-9:0.195500uM	0.689036	Alr	30S ribosome	FALSE	out-of-MOA comparison	BRD-K27030784	TRUE	TRUE	0.038
1-nearest neighbor	30S ribosome	discordant	BRD-K71364508	screen6:BRD-K71364508-001-02-2:50.000000uM	BRD-A22740840	screen6:BRD-A22740840-003-07-7:0.781250uM	0.687638	GlmU	30S ribosome	FALSE	out-of-MOA comparison	BRD-K71364508	TRUE	FALSE	0.529
1-nearest neighbor	DHPS	discordant	BRD-K94650501	screen6:BRD-K94650501-001-17-2:0.390500uM	BRD-K31682896	screen6:BRD-K31682896-001-25-7:0.390500uM	0.686622	GyrAB|TopA	DHPS	FALSE	out-of-MOA comparison	BRD-K94650501	TRUE	FALSE	0.544
1-nearest neighbor	clp protease / proteasome	discordant	BRD-K91543828	kabx2:BRD-K91543828-001-03-8:6.250000uM	BRD-K59325863	kabx2:BRD-K59325863-001-05-1:3.125000uM	0.684449	purine metabolism	clp protease / proteasome	FALSE	out-of-MOA comparison	BRD-K91543828	TRUE	FALSE	0.514
1-nearest neighbor	InhA	concordant	BRD-K53492054	screen6:BRD-K53492054-001-07-0:6.250000uM	BRD-A05354310	screen6:BRD-A05354310-001-01-6:1.562500uM	0.684089	InhA	InhA	TRUE	in-MOA comparison	BRD-K53492054	TRUE	FALSE	0.345
1-nearest neighbor	GyrAB|TopA	concordant	BRD-K84417469	kabx2:BRD-K84417469-001-01-2:50.000000uM	BRD-K44595561	kabx2:BRD-K44595561-001-01-1:50.000000uM	0.683024	GyrAB|TopA	GyrAB|TopA	TRUE	in-MOA comparison	BRD-K84417469	TRUE	TRUE	-0.0326
1-nearest neighbor	QcrB	concordant	BRD-K74423833	screen4wk:BRD-K74423833-001-08-6:12.500000uM	BRD-K99107635	kabx2:BRD-K99107635-001-01-1:3.125000uM	0.681384	QcrB	QcrB	TRUE	in-MOA comparison	BRD-K74423833	TRUE	TRUE	-0.0465
1-nearest neighbor	50S ribosome	concordant	BRD-K27771035	kabx2:BRD-K27771035-001-03-3:25.000000uM	BRD-K23586533	screen6:BRD-K23586533-003-03-2:3.125000uM	0.681057	50S ribosome	50S ribosome	TRUE	in-MOA comparison	BRD-K27771035	TRUE	TRUE	0.173
1-nearest neighbor	GyrAB|DnaG	discordant	BRD-K26040644	screen6:BRD-K26040644-001-01-1:6.250000uM	BRD-K43389675	screen6:BRD-K43389675-003-22-5:50.000000uM	0.680454	RpoB	GyrAB|DnaG	FALSE	out-of-MOA comparison	BRD-K26040644	TRUE	TRUE	-0.00983
1-nearest neighbor	RpoB	discordant	BRD-K77614261	screen6:BRD-K77614261-001-01-3:3.125000uM	BRD-K01507359	screen6:BRD-K01507359-999-99-9:0.002000uM	0.676819	GyrAB|TopA	RpoB	FALSE	out-of-MOA comparison	BRD-K77614261	TRUE	TRUE	-0.0576
1-nearest neighbor	DHPS	concordant	BRD-K02594908	kabx2:BRD-K02594908-001-18-0:3.125000uM	BRD-K11640013	kabx2:BRD-K11640013-001-16-6:0.781250uM	0.67626	DHPS	DHPS	TRUE	in-MOA comparison	BRD-K02594908	TRUE	FALSE	0.368
1-nearest neighbor	InhA	concordant	BRD-K44817881	screen6:BRD-K44817881-001-01-2:12.500000uM	BRD-A05354310	screen6:BRD-A05354310-001-01-6:1.562500uM	0.673669	InhA	InhA	TRUE	in-MOA comparison	BRD-K44817881	TRUE	FALSE	0.369
1-nearest neighbor	clp protease / proteasome	discordant	BRD-K60731427	kabx2:BRD-K60731427-001-04-9:0.195500uM	BRD-K59325863	kabx2:BRD-K59325863-001-05-1:3.125000uM	0.673057	Cyp121	clp protease / proteasome	FALSE	out-of-MOA comparison	BRD-K60731427	TRUE	TRUE	-0.0513
1-nearest neighbor	Cyp121	concordant	BRD-K45179240	screen6:BRD-K45179240-001-03-8:25.000000uM	BRD-K60731427	screen6:BRD-K60731427-001-04-9:25.000000uM	0.672905	Cyp121	Cyp121	TRUE	in-MOA comparison	BRD-K45179240	TRUE	TRUE	-0.00158
1-nearest neighbor	PG transpeptidation and transport	discordant	BRD-A60772044	screen6:BRD-A60772044-001-01-4:0.097500uM	BRD-M30170555	screen6:BRD-M30170555-001-01-5:3.125000uM	0.670546	clp protease / proteasome	PG transpeptidation and transport	FALSE	out-of-MOA comparison	BRD-A60772044	TRUE	TRUE	0.23
1-nearest neighbor	TopA	discordant	BRD-A39183045	screen6:BRD-A39183045-001-01-1:12.500000uM	BRD-K08547377	screen6:BRD-K08547377-003-08-1:6.250000uM	0.669617	50S ribosome	TopA	FALSE	out-of-MOA comparison	BRD-A39183045	TRUE	TRUE	0.154
1-nearest neighbor	pyrimidine metabolism|ThyAX	discordant	BRD-K41601912	screen6:BRD-K41601912-001-16-4:3.125000uM	BRD-K24844714	screen6:BRD-K24844714-001-31-0:1.562500uM	0.668796	purine metabolism	pyrimidine metabolism|ThyAX	FALSE	out-of-MOA comparison	BRD-K41601912	TRUE	TRUE	-0.0438
1-nearest neighbor	GyrAB|TopA	discordant	BRD-K49755152	screen6:BRD-K49755152-003-01-7:50.000000uM	BRD-M87138257	screen6:BRD-M87138257-003-02-9:50.000000uM	0.668122	phenazine-like	GyrAB|TopA	FALSE	out-of-MOA comparison	BRD-K49755152	TRUE	TRUE	-0.0138
1-nearest neighbor	PanC	discordant	BRD-K28247815	kabx2:BRD-K28247815-001-01-3:50.000000uM	BRD-K90874731	kabx2:BRD-K90874731-001-01-8:50.000000uM	0.667866	GyrAB	PanC	FALSE	out-of-MOA comparison	BRD-K28247815	TRUE	TRUE	0.115
1-nearest neighbor	GyrAB	discordant	BRD-K90874731	kabx2:BRD-K90874731-001-01-8:50.000000uM	BRD-K28247815	kabx2:BRD-K28247815-001-01-3:50.000000uM	0.667866	PanC	GyrAB	FALSE	out-of-MOA comparison	BRD-K90874731	TRUE	TRUE	-0.0086
1-nearest neighbor	30S ribosome	discordant	BRD-K67617993	kabx2:BRD-K67617993-001-01-3:50.000000uM	BRD-K01666773	kabx2:BRD-K01666773-001-01-9:0.195500uM	0.665881	TopA	30S ribosome	FALSE	out-of-MOA comparison	BRD-K67617993	TRUE	FALSE	0.548
1-nearest neighbor	InhA	discordant	BRD-K00092684	screen6:BRD-K00092684-001-01-9:100.000000uM	BRD-A05354310	screen6:BRD-A05354310-001-01-6:1.562500uM	0.662979	CoaBC	InhA	FALSE	out-of-MOA comparison	BRD-K00092684	TRUE	FALSE	0.5
1-nearest neighbor	TopA	concordant	BRD-K57698251	kabx2:BRD-K57698251-001-01-2:50.000000uM	BRD-K56767355	screen6:BRD-K56767355-001-01-1:50.000000uM	0.662181	TopA	TopA	TRUE	in-MOA comparison	BRD-K57698251	TRUE	FALSE	0.399
1-nearest neighbor	purine metabolism|GuaB2	concordant	BRD-K42267433	kabx2:BRD-K42267433-001-01-5:50.000000uM	BRD-K79019129	kabx2:BRD-K79019129-001-08-0:25.000000uM	0.661509	purine metabolism|GuaB2	purine metabolism|GuaB2	TRUE	in-MOA comparison	BRD-K42267433	TRUE	TRUE	0.0602
1-nearest neighbor	purine metabolism|GuaB2	concordant	BRD-K86484527	kabx2:BRD-K86484527-001-01-0:50.000000uM	BRD-K42267433	kabx2:BRD-K42267433-001-01-5:50.000000uM	0.661154	purine metabolism|GuaB2	purine metabolism|GuaB2	TRUE	in-MOA comparison	BRD-K86484527	TRUE	FALSE	0.435
1-nearest neighbor	DHPS	discordant	BRD-A27303082	screen6:BRD-A27303082-001-08-8:6.250000uM	BRD-K21520694	screen6:BRD-K21520694-001-22-2:3.125000uM	0.655542	clp protease / proteasome	DHPS	FALSE	out-of-MOA comparison	BRD-A27303082	TRUE	FALSE	0.564
1-nearest neighbor	InhA	discordant	BRD-K50327268	screen6:BRD-K50327268-001-01-6:0.781250uM	BRD-A05354310	screen6:BRD-A05354310-001-01-6:1.562500uM	0.65507	purine metabolism|GuaB2	InhA	FALSE	out-of-MOA comparison	BRD-K50327268	TRUE	FALSE	0.419
1-nearest neighbor	membrane integrity	discordant	BRD-A74914197	screen6:BRD-A74914197-001-04-5:0.390500uM	BRD-K10090029	screen6:BRD-K10090029-001-01-9:12.500000uM	0.648891	DHFR|ThyAX	membrane integrity	FALSE	out-of-MOA comparison	BRD-A74914197	TRUE	TRUE	0.00199
1-nearest neighbor	GyrAB|TopA	discordant	BRD-A86736466	screen6:BRD-A86736466-001-06-7:0.097500uM	BRD-K94650501	screen6:BRD-K94650501-001-17-2:0.390500uM	0.646657	DHFR	GyrAB|TopA	FALSE	out-of-MOA comparison	BRD-A86736466	TRUE	TRUE	0.201
1-nearest neighbor	QcrB	concordant	BRD-K40154364	screen6:BRD-K40154364-001-01-0:50.000000uM	BRD-K99107635	screen6:BRD-K99107635-001-01-1:0.195500uM	0.64637	QcrB	QcrB	TRUE	in-MOA comparison	BRD-K40154364	TRUE	TRUE	0.0266
1-nearest neighbor	GyrAB|TopA	concordant	BRD-K68346641	screen6:BRD-K68346641-003-12-7:50.000000uM	BRD-K44595561	screen6:BRD-K44595561-001-01-1:50.000000uM	0.64563	GyrAB|TopA	GyrAB|TopA	TRUE	in-MOA comparison	BRD-K68346641	TRUE	TRUE	0.0667
1-nearest neighbor	beta-lactamase	discordant	BRD-K58069855	screen6:BRD-K58069855-001-01-5:0.390500uM	BRD-K14312455	screen6:BRD-K14312455-001-02-4:0.390500uM	0.644612	DHFR	beta-lactamase	FALSE	out-of-MOA comparison	BRD-K58069855	TRUE	FALSE	0.64
1-nearest neighbor	membrane potential disruption and efflux|NADH dehydrogenase	discordant	BRD-K63591033	screen6:BRD-K63591033-001-07-3:25.000000uM	BRD-K89732114	screen6:BRD-K89732114-001-14-1:12.500000uM	0.643173	Pks13	membrane potential disruption and efflux|NADH dehydrogenase	FALSE	out-of-MOA comparison	BRD-K63591033	TRUE	TRUE	-0.00522
1-nearest neighbor	RpoB	discordant	BRD-A28477941	screen6:BRD-A28477941-001-01-5:50.000000uM	BRD-A06889673	screen6:BRD-A06889673-001-01-1:0.195500uM	0.640553	clp protease / proteasome	RpoB	FALSE	out-of-MOA comparison	BRD-A28477941	TRUE	TRUE	8.43e-13
1-nearest neighbor	DprE1-DprE2 complex	discordant	BRD-K47871594	kabx2:BRD-K47871594-001-01-4:50.000000uM	BRD-K58597051	kabx2:BRD-K58597051-001-03-3:1.562500uM	0.639982	MbtI	DprE1-DprE2 complex	FALSE	out-of-MOA comparison	BRD-K47871594	TRUE	FALSE	0.412
1-nearest neighbor	30S ribosome	discordant	BRD-K32667026	screen6:BRD-K32667026-003-01-7:50.000000uM	BRD-A22740840	screen6:BRD-A22740840-003-07-7:6.250000uM	0.636994	clp protease / proteasome	30S ribosome	FALSE	out-of-MOA comparison	BRD-K32667026	TRUE	FALSE	0.489
1-nearest neighbor	InhA	concordant	BRD-K93139382	screen6:BRD-K93139382-001-08-0:0.781250uM	BRD-A05354310	screen6:BRD-A05354310-001-01-6:1.562500uM	0.636243	InhA	InhA	TRUE	in-MOA comparison	BRD-K93139382	TRUE	TRUE	0.069
1-nearest neighbor	GyrAB|TopA	discordant	BRD-K33106058	kabx2:BRD-K33106058-001-19-2:0.097500uM	BRD-K00535541	kabx2:BRD-K00535541-003-14-3:0.390500uM	0.635045	pyrimidine metabolism	GyrAB|TopA	FALSE	out-of-MOA comparison	BRD-K33106058	TRUE	FALSE	0.596
1-nearest neighbor	Alr	concordant	BRD-K19854078	kabx2:BRD-K19854078-001-01-9:50.000000uM	BRD-K03950661	kabx2:BRD-K03950661-001-04-0:6.250000uM	0.634572	Alr	Alr	TRUE	in-MOA comparison	BRD-K19854078	TRUE	FALSE	0.421
1-nearest neighbor	30S ribosome	discordant	BRD-A84314495	kabx2:BRD-A84314495-001-06-0:50.000000uM	BRD-A69651145	screen6:BRD-A69651145-003-12-2:3.125000uM	0.632683	MbtI	30S ribosome	FALSE	out-of-MOA comparison	BRD-A84314495	TRUE	TRUE	0.146
1-nearest neighbor	GyrAB|TopA	discordant	BRD-K49350383	kabx2:BRD-K49350383-001-17-8:0.097500uM	BRD-K00535541	kabx2:BRD-K00535541-003-14-3:0.390500uM	0.632184	purine metabolism	GyrAB|TopA	FALSE	out-of-MOA comparison	BRD-K49350383	TRUE	TRUE	-0.00173
1-nearest neighbor	DHFR	discordant	BRD-K19742012	screen6:BRD-K19742012-001-03-1:0.390500uM	BRD-K58069855	screen6:BRD-K58069855-001-01-5:0.390500uM	0.631782	DHPS	DHFR	FALSE	out-of-MOA comparison	BRD-K19742012	TRUE	TRUE	0.207
1-nearest neighbor	GyrAB	discordant	BRD-K60663764	screen6:BRD-K60663764-236-06-2:50.000000uM	BRD-K08525451	screen6:BRD-K08525451-001-03-1:1.562500uM	0.630833	PG transpeptidation and transport	GyrAB	FALSE	out-of-MOA comparison	BRD-K60663764	TRUE	TRUE	0.12
1-nearest neighbor	Fba	discordant	BRD-K15108141	kabx2:BRD-K15108141-003-06-2:50.000000uM	BRD-K05512067	kabx2:BRD-K05512067-001-10-3:6.250000uM	0.626093	pyrimidine metabolism|NrdF2	Fba	FALSE	out-of-MOA comparison	BRD-K15108141	TRUE	FALSE	0.489
1-nearest neighbor	RpoB	discordant	BRD-K11310996	screen6:BRD-K11310996-001-01-9:0.097500uM	BRD-K01507359	screen6:BRD-K01507359-999-99-9:0.001000uM	0.625321	Alr	RpoB	FALSE	out-of-MOA comparison	BRD-K11310996	TRUE	TRUE	-0.00613
1-nearest neighbor	50S ribosome	discordant	BRD-A89016892	screen6:BRD-A89016892-001-01-6:50.000000uM	BRD-K79711234	screen6:BRD-K79711234-001-19-1:0.097500uM	0.625298	clp protease / proteasome	50S ribosome	FALSE	out-of-MOA comparison	BRD-A89016892	TRUE	TRUE	-0.00986
1-nearest neighbor	GyrAB	discordant	BRD-A17411484	screen6:BRD-A17411484-001-12-7:6.250000uM	BRD-K08525451	screen6:BRD-K08525451-001-03-1:0.195500uM	0.624693	30S ribosome|InfB	GyrAB	FALSE	out-of-MOA comparison	BRD-A17411484	TRUE	TRUE	0.142
1-nearest neighbor	50S ribosome	concordant	BRD-K86670086	kabx2:BRD-K86670086-001-03-3:1.562500uM	BRD-K66876909	kabx2:BRD-K66876909-001-16-7:0.781250uM	0.621864	50S ribosome	50S ribosome	TRUE	in-MOA comparison	BRD-K86670086	TRUE	TRUE	-0.0483
1-nearest neighbor	Pks13	discordant	BRD-K37890730	screen6:BRD-K37890730-001-22-7:0.781250uM	BRD-K63591033	screen6:BRD-K63591033-001-07-3:0.097500uM	0.620594	TopA	Pks13	FALSE	out-of-MOA comparison	BRD-K37890730	TRUE	TRUE	0.209
1-nearest neighbor	RpoB	discordant	BRD-K66898851	screen6:BRD-K66898851-001-06-0:50.000000uM	BRD-A06889673	screen6:BRD-A06889673-001-01-1:0.195500uM	0.618354	PptT|FtsZ	RpoB	FALSE	out-of-MOA comparison	BRD-K66898851	TRUE	TRUE	0.00495
1-nearest neighbor	Glf	concordant	BRD-K33394115	screen6:BRD-K33394115-001-01-3:50.000000uM	BRD-K43913323	screen6:BRD-K43913323-001-01-6:50.000000uM	0.616531	Glf	Glf	TRUE	in-MOA comparison	BRD-K33394115	TRUE	TRUE	0.0152
1-nearest neighbor	Glf	concordant	BRD-K43913323	screen6:BRD-K43913323-001-01-6:50.000000uM	BRD-K33394115	screen6:BRD-K33394115-001-01-3:50.000000uM	0.616531	Glf	Glf	TRUE	in-MOA comparison	BRD-K43913323	TRUE	TRUE	0.0332
1-nearest neighbor	InhA|GlmU	discordant	BRD-A82163352	screen6:BRD-A82163352-001-01-6:12.500000uM	BRD-K91214177	screen6:BRD-K91214177-001-01-7:25.000000uM	0.615981	KasA	InhA|GlmU	FALSE	out-of-MOA comparison	BRD-A82163352	TRUE	FALSE	0.501
1-nearest neighbor	PG transpeptidation and transport	discordant	BRD-K00092688	screen6:BRD-K00092688-001-01-9:100.000000uM	BRD-M30170555	screen6:BRD-M30170555-999-99-9:50.000000uM	0.615832	PanC	PG transpeptidation and transport	FALSE	out-of-MOA comparison	BRD-K00092688	TRUE	TRUE	0.208
1-nearest neighbor	Cyp121	discordant	BRD-A22164928	kabx2:BRD-A22164928-001-01-2:0.390500uM	BRD-K60731427	kabx2:BRD-K60731427-001-04-9:0.390500uM	0.614454	50S ribosome	Cyp121	FALSE	out-of-MOA comparison	BRD-A22164928	TRUE	TRUE	0.00946
1-nearest neighbor	CydAB	discordant	BRD-K24715592	kabx2:BRD-K24715592-001-01-2:25.000000uM	BRD-K05614754	kabx2:BRD-K05614754-001-01-4:25.000000uM	0.614376	GyrAB|TopA	CydAB	FALSE	out-of-MOA comparison	BRD-K24715592	TRUE	TRUE	-0.0398
1-nearest neighbor	purine metabolism|GuaB2	discordant	BRD-A62336573	screen6:BRD-A62336573-001-05-6:1.562500uM	BRD-K86484527	screen6:BRD-K86484527-001-01-0:0.097500uM	0.612247	30S ribosome	purine metabolism|GuaB2	FALSE	out-of-MOA comparison	BRD-A62336573	TRUE	FALSE	0.578
1-nearest neighbor	GyrAB|TopA	discordant	BRD-A13121918	screen6:BRD-A13121918-001-01-5:1.562500uM	BRD-K84417469	screen6:BRD-K84417469-001-01-2:1.562500uM	0.608599	clp protease / proteasome	GyrAB|TopA	FALSE	out-of-MOA comparison	BRD-A13121918	TRUE	FALSE	0.591
1-nearest neighbor	purine metabolism|GuaB2	discordant	BRD-K77268072	screen6:BRD-K77268072-001-01-7:0.781250uM	BRD-K86484527	screen6:BRD-K86484527-001-01-0:0.097500uM	0.608045	InhA	purine metabolism|GuaB2	FALSE	out-of-MOA comparison	BRD-K77268072	TRUE	FALSE	0.353
1-nearest neighbor	pyrimidine metabolism|ThyAX	discordant	BRD-K09343855	screen6:BRD-K09343855-001-02-2:25.000000uM	BRD-K47832606	screen6:BRD-K47832606-001-31-9:3.125000uM	0.607528	Alr	pyrimidine metabolism|ThyAX	FALSE	out-of-MOA comparison	BRD-K09343855	TRUE	FALSE	0.517
1-nearest neighbor	RpoB	discordant	BRD-A42752142	screen6:BRD-A42752142-001-03-6:50.000000uM	BRD-K01507359	screen_bi1_tbda2:BRD-K01507359-001-25-9:0.001000uM	0.607089	TopA	RpoB	FALSE	out-of-MOA comparison	BRD-A42752142	TRUE	TRUE	0.0555
1-nearest neighbor	TopA	discordant	BRD-K01666774	screen6:BRD-K01666774-002-01-9:1.562500uM	BRD-K08547377	screen6:BRD-K08547377-003-08-1:0.781250uM	0.604577	30S ribosome	TopA	FALSE	out-of-MOA comparison	BRD-K01666774	TRUE	FALSE	0.585
1-nearest neighbor	Alr	concordant	BRD-K80953170	screen6:BRD-K80953170-001-02-8:25.000000uM	BRD-K11310996	kabx2:BRD-K11310996-001-01-9:25.000000uM	0.604474	Alr	Alr	TRUE	in-MOA comparison	BRD-K80953170	TRUE	TRUE	-0.0425
1-nearest neighbor	30S ribosome	discordant	BRD-K79254416	screen6:BRD-K79254416-001-29-1:0.781250uM	BRD-A22740840	screen6:BRD-A22740840-003-07-7:1.562500uM	0.602623	pyrimidine metabolism	30S ribosome	FALSE	out-of-MOA comparison	BRD-K79254416	TRUE	FALSE	0.598
1-nearest neighbor	pyrimidine metabolism	discordant	BRD-K41731458	screen6:BRD-K41731458-001-18-5:3.125000uM	BRD-K79254416	screen6:BRD-K79254416-001-29-1:0.781250uM	0.600954	InhA	pyrimidine metabolism	FALSE	out-of-MOA comparison	BRD-K41731458	TRUE	TRUE	9.67e-05
1-nearest neighbor	GyrAB	discordant	BRD-K29869729	kabx2:BRD-K29869729-001-01-8:3.125000uM	BRD-K78113049	kabx2:BRD-K78113049-001-19-6:1.562500uM	0.597713	MbtI	GyrAB	FALSE	out-of-MOA comparison	BRD-K29869729	TRUE	FALSE	0.483
1-nearest neighbor	DHPS	discordant	BRD-K79707415	screen6:BRD-K79707415-001-01-8:25.000000uM	BRD-K71125014	screen6:BRD-K71125014-001-30-5:0.097500uM	0.597455	InhA	DHPS	FALSE	out-of-MOA comparison	BRD-K79707415	TRUE	TRUE	0.0502
1-nearest neighbor	InhA	concordant	BRD-A95980241	screen6:BRD-A95980241-001-01-3:0.195500uM	BRD-K79707415	screen6:BRD-K79707415-001-01-8:25.000000uM	0.593661	InhA	InhA	TRUE	in-MOA comparison	BRD-A95980241	TRUE	FALSE	0.329
1-nearest neighbor	InhA	discordant	BRD-K64323980	screen6:BRD-K64323980-001-09-9:6.250000uM	BRD-K53492054	screen6:BRD-K53492054-001-07-0:6.250000uM	0.591782	TopA	InhA	FALSE	out-of-MOA comparison	BRD-K64323980	TRUE	FALSE	0.649
1-nearest neighbor	pyrimidine metabolism|CoaA and PyrG	discordant	BRD-K67035534	screen4wk:BRD-K67035534-001-05-5:12.500000uM	BRD-K69540638	kabx2:BRD-K69540638-001-07-3:1.562500uM	0.591437	metal ion chelation	pyrimidine metabolism|CoaA and PyrG	FALSE	out-of-MOA comparison	BRD-K67035534	TRUE	TRUE	0.155
1-nearest neighbor	InhA	discordant	BRD-K00092687	screen6:BRD-K00092687-001-01-9:0.781250uM	BRD-K11210723	screen6:BRD-K11210723-001-01-1:0.781250uM	0.591089	LprG	InhA	FALSE	out-of-MOA comparison	BRD-K00092687	TRUE	FALSE	0.725
1-nearest neighbor	LprG	discordant	BRD-K11210723	screen6:BRD-K11210723-001-01-1:0.781250uM	BRD-K00092687	screen6:BRD-K00092687-001-01-9:0.781250uM	0.591089	InhA	LprG	FALSE	out-of-MOA comparison	BRD-K11210723	TRUE	FALSE	0.324
1-nearest neighbor	DHPS	discordant	BRD-K03591040	screen6:BRD-K03591040-001-01-0:6.250000uM	BRD-K71125014	screen6:BRD-K71125014-001-30-5:0.097500uM	0.590116	clp protease / proteasome	DHPS	FALSE	out-of-MOA comparison	BRD-K03591040	TRUE	FALSE	0.321
1-nearest neighbor	purine metabolism|GuaB2	discordant	BRD-K24871708	screen6:BRD-K24871708-002-05-3:1.562500uM	BRD-K79019129	screen6:BRD-K79019129-001-08-0:0.781250uM	0.5883	PG transpeptidation and transport	purine metabolism|GuaB2	FALSE	out-of-MOA comparison	BRD-K24871708	TRUE	FALSE	0.48
1-nearest neighbor	MurI	discordant	BRD-K60362380	kabx2:BRD-K60362380-001-02-2:25.000000uM	BRD-K51346944	kabx2:BRD-K51346944-003-01-3:0.097500uM	0.584431	Alr	MurI	FALSE	out-of-MOA comparison	BRD-K60362380	TRUE	FALSE	0.645
1-nearest neighbor	clp protease / proteasome	discordant	BRD-K01802697	screen6:BRD-K01802697-001-03-5:0.097500uM	BRD-K03591040	screen6:BRD-K03591040-001-01-0:3.125000uM	0.583491	Alr	clp protease / proteasome	FALSE	out-of-MOA comparison	BRD-K01802697	TRUE	TRUE	0.158
1-nearest neighbor	pyrimidine metabolism	discordant	BRD-K47869605	screen6:BRD-K47869605-001-33-8:0.097500uM	BRD-K79254416	screen6:BRD-K79254416-001-29-1:50.000000uM	0.583042	GyrAB	pyrimidine metabolism	FALSE	out-of-MOA comparison	BRD-K47869605	TRUE	FALSE	0.573
1-nearest neighbor	InhA	discordant	BRD-A17655518	screen6:BRD-A17655518-001-27-7:0.097500uM	BRD-K53492054	screen6:BRD-K53492054-001-07-0:6.250000uM	0.582611	30S ribosome|InfB	InhA	FALSE	out-of-MOA comparison	BRD-A17655518	TRUE	TRUE	0.0207
1-nearest neighbor	PG transpeptidation and transport	discordant	BRD-K51747290	screen6:BRD-K51747290-001-18-0:0.390500uM	BRD-K18574842	screen6:BRD-K18574842-323-12-4:0.097500uM	0.58185	purine metabolism|pyrimidine metabolism|NrdF2	PG transpeptidation and transport	FALSE	out-of-MOA comparison	BRD-K51747290	TRUE	TRUE	0.268
1-nearest neighbor	DHPS	discordant	BRD-K88429204	screen6:BRD-K88429204-001-39-3:0.781250uM	BRD-K71125014	screen6:BRD-K71125014-001-30-5:0.097500uM	0.577862	DHFR	DHPS	FALSE	out-of-MOA comparison	BRD-K88429204	TRUE	TRUE	-0.000513
1-nearest neighbor	TopA	discordant	BRD-K51096299	screen6:BRD-K51096299-001-03-5:25.000000uM	BRD-A42752142	screen6:BRD-A42752142-001-03-6:0.097500uM	0.577115	Alr	TopA	FALSE	out-of-MOA comparison	BRD-K51096299	TRUE	TRUE	0.239
1-nearest neighbor	TopA	discordant	BRD-K48888725	kabx2:BRD-K48888725-001-03-5:0.390500uM	BRD-K67617993	kabx2:BRD-K67617993-001-01-3:0.195500uM	0.574279	InhA	TopA	FALSE	out-of-MOA comparison	BRD-K48888725	TRUE	TRUE	0.207
1-nearest neighbor	clp protease / proteasome	concordant	BRD-A34408345	screen6:BRD-A34408345-001-01-4:1.562500uM	BRD-A89016892	screen6:BRD-A89016892-001-01-6:1.562500uM	0.574268	clp protease / proteasome	clp protease / proteasome	TRUE	in-MOA comparison	BRD-A34408345	TRUE	FALSE	0.336
1-nearest neighbor	DHFR	concordant	BRD-K08151102	screen6:BRD-K08151102-001-04-9:0.781250uM	BRD-K58069855	screen6:BRD-K58069855-001-01-5:0.390500uM	0.572723	DHFR|ThyAX	DHFR	TRUE	in-MOA comparison	BRD-K08151102	TRUE	FALSE	0.372
1-nearest neighbor	30S ribosome	discordant	BRD-A78106073	kabx2:BRD-A78106073-001-01-9:50.000000uM	BRD-K01666773	screen6:BRD-K01666773-001-01-9:1.562500uM	0.572631	InhA	30S ribosome	FALSE	out-of-MOA comparison	BRD-A78106073	TRUE	FALSE	0.326
1-nearest neighbor	Alr	discordant	BRD-K23791635	screen6:BRD-K23791635-001-02-1:0.390500uM	BRD-K09343855	screen6:BRD-K09343855-001-02-2:1.562500uM	0.570495	InhA	Alr	FALSE	out-of-MOA comparison	BRD-K23791635	TRUE	FALSE	0.352
1-nearest neighbor	membrane potential disruption and efflux	discordant	BRD-K98033054	screen6:BRD-K98033054-001-01-2:6.250000uM	BRD-K95921201	screen6:BRD-K95921201-001-18-7:0.781250uM	0.57028	MbtI	membrane potential disruption and efflux	FALSE	out-of-MOA comparison	BRD-K98033054	TRUE	FALSE	0.575
1-nearest neighbor	PG transpeptidation and transport	discordant	BRD-K00092686	screen6:BRD-K00092686-001-01-9:100.000000uM	BRD-A79545933	screen6:BRD-A79545933-999-99-9:0.781250uM	0.567999	LprG	PG transpeptidation and transport	FALSE	out-of-MOA comparison	BRD-K00092686	TRUE	FALSE	0.699
1-nearest neighbor	beta-lactamase	discordant	BRD-A69777949	screen6:BRD-A69777949-001-26-7:0.781250uM	BRD-K14312455	screen6:BRD-K14312455-001-02-4:0.390500uM	0.56533	GyrAB	beta-lactamase	FALSE	out-of-MOA comparison	BRD-A69777949	TRUE	TRUE	9.28e-08
1-nearest neighbor	30S ribosome	discordant	BRD-K96471533	kabx2:BRD-K96471533-001-12-4:6.250000uM	BRD-A22740840	screen6:BRD-A22740840-003-07-7:3.125000uM	0.562386	membrane potential disruption and efflux	30S ribosome	FALSE	out-of-MOA comparison	BRD-K96471533	TRUE	TRUE	0.226
1-nearest neighbor	30S ribosome	discordant	BRD-K01826543	kabx2:BRD-K01826543-003-16-9:50.000000uM	BRD-M68646745	screen6:BRD-M68646745-311-10-4:3.125000uM	0.561857	membrane potential disruption and efflux	30S ribosome	FALSE	out-of-MOA comparison	BRD-K01826543	TRUE	FALSE	0.434
1-nearest neighbor	InhA	discordant	BRD-K94250879	screen6:BRD-K94250879-237-01-9:1.562500uM	BRD-K41731458	screen6:BRD-K41731458-001-18-5:3.125000uM	0.559656	beta-lactamase	InhA	FALSE	out-of-MOA comparison	BRD-K94250879	TRUE	FALSE	0.527
1-nearest neighbor	purine metabolism|pyrimidine metabolism|NrdF2	discordant	BRD-A75281937	screen6:BRD-A75281937-001-08-4:3.125000uM	BRD-K51747290	screen6:BRD-K51747290-001-18-0:0.390500uM	0.559272	clp protease / proteasome	purine metabolism|pyrimidine metabolism|NrdF2	FALSE	out-of-MOA comparison	BRD-A75281937	TRUE	TRUE	0.0829
1-nearest neighbor	GyrAB|TopA	discordant	BRD-A70638330	screen6:BRD-A70638330-001-01-8:0.390500uM	BRD-K84417469	screen6:BRD-K84417469-001-01-2:1.562500uM	0.558655	30S ribosome	GyrAB|TopA	FALSE	out-of-MOA comparison	BRD-A70638330	TRUE	TRUE	-0.039
1-nearest neighbor	Alr	discordant	BRD-K32842773	screen6:BRD-K32842773-304-07-0:3.125000uM	BRD-K01802697	screen6:BRD-K01802697-001-03-5:0.195500uM	0.558268	DHFR|ThyAX	Alr	FALSE	out-of-MOA comparison	BRD-K32842773	TRUE	FALSE	0.409
1-nearest neighbor	RpoB	discordant	BRD-K76845197	screen6:BRD-K76845197-001-06-2:50.000000uM	BRD-K01507359	screen6:BRD-K01507359-999-99-9:0.002000uM	0.555866	DHPS	RpoB	FALSE	out-of-MOA comparison	BRD-K76845197	TRUE	TRUE	0.209
1-nearest neighbor	Glf	discordant	BRD-K89211941	kabx2:BRD-K89211941-001-02-0:0.195500uM	BRD-K43913323	kabx2:BRD-K43913323-001-01-6:25.000000uM	0.555239	Alr	Glf	FALSE	out-of-MOA comparison	BRD-K89211941	TRUE	FALSE	0.318
1-nearest neighbor	50S ribosome	concordant	BRD-A96252257	kabx2:BRD-A96252257-011-02-4:50.000000uM	BRD-A39183045	kabx2:BRD-A39183045-001-01-1:6.250000uM	0.555188	50S ribosome	50S ribosome	TRUE	in-MOA comparison	BRD-A96252257	TRUE	TRUE	8.64e-13
1-nearest neighbor	InhA	concordant	BRD-K80978124	screen6:BRD-K80978124-001-01-4:0.195500uM	BRD-A05354310	screen6:BRD-A05354310-001-01-6:1.562500uM	0.554421	InhA	InhA	TRUE	in-MOA comparison	BRD-K80978124	TRUE	FALSE	0.401
1-nearest neighbor	GyrAB|TopA	discordant	DT2012-0328419	screen5_wk:DT2012-0328419:50.000000uM	BRD-K68346641	kabx2:BRD-K68346641-003-12-7:50.000000uM	0.552797	QcrB	GyrAB|TopA	FALSE	out-of-MOA comparison	DT2012-0328419	TRUE	TRUE	-0.00174
1-nearest neighbor	30S ribosome	discordant	BRD-A77529650	kabx2:BRD-A77529650-001-01-4:50.000000uM	BRD-K01666773	kabx2:BRD-K01666773-001-01-9:0.195500uM	0.550458	clp protease / proteasome	30S ribosome	FALSE	out-of-MOA comparison	BRD-A77529650	TRUE	FALSE	0.605
1-nearest neighbor	PanC	concordant	BRD-K00092183	screen6:BRD-K00092183-001-01-9:100.000000uM	BRD-K00092688	screen6:BRD-K00092688-001-01-9:100.000000uM	0.547738	PanC	PanC	TRUE	in-MOA comparison	BRD-K00092183	TRUE	FALSE	0.37
1-nearest neighbor	GlmU	discordant	BRD-A42812271	screen6:BRD-A42812271-001-01-5:0.390500uM	BRD-K71364508	screen6:BRD-K71364508-001-01-4:0.097500uM	0.546674	AccD6	GlmU	FALSE	out-of-MOA comparison	BRD-A42812271	TRUE	TRUE	0.109
1-nearest neighbor	DHFR	discordant	BRD-K03924778	screen6:BRD-K03924778-001-01-1:0.390500uM	BRD-K58069855	screen6:BRD-K58069855-001-01-5:0.390500uM	0.545844	tRNA synthesis	DHFR	FALSE	out-of-MOA comparison	BRD-K03924778	TRUE	TRUE	0.258
1-nearest neighbor	pyrimidine metabolism	discordant	BRD-K60230970	screen6:BRD-K60230970-001-37-3:6.250000uM	BRD-K79254416	screen6:BRD-K79254416-001-29-1:50.000000uM	0.54465	clp protease / proteasome	pyrimidine metabolism	FALSE	out-of-MOA comparison	BRD-K60230970	TRUE	FALSE	0.644
1-nearest neighbor	30S ribosome	discordant	BRD-K15262564	screen6:BRD-K15262564-001-17-6:25.000000uM	BRD-K01666774	screen6:BRD-K01666774-002-01-9:3.125000uM	0.539701	tRNA synthesis	30S ribosome	FALSE	out-of-MOA comparison	BRD-K15262564	TRUE	FALSE	0.428
1-nearest neighbor	30S ribosome	discordant	BRD-K08893438	screen6:BRD-K08893438-001-07-2:0.781250uM	BRD-A22740840	screen6:BRD-A22740840-003-07-7:1.562500uM	0.537149	Alr	30S ribosome	FALSE	out-of-MOA comparison	BRD-K08893438	TRUE	TRUE	0.289
1-nearest neighbor	InhA	discordant	BRD-A34856796	screen6:BRD-A34856796-001-01-8:0.390500uM	BRD-K12037340	screen6:BRD-K12037340-001-01-0:12.500000uM	0.536839	AccD6	InhA	FALSE	out-of-MOA comparison	BRD-A34856796	TRUE	FALSE	0.317
1-nearest neighbor	AccD6	discordant	BRD-K12037340	screen6:BRD-K12037340-001-01-0:12.500000uM	BRD-A34856796	screen6:BRD-A34856796-001-01-8:0.390500uM	0.536839	InhA	AccD6	FALSE	out-of-MOA comparison	BRD-K12037340	TRUE	TRUE	0.254
1-nearest neighbor	clp protease / proteasome	discordant	BRD-K34022604	screen6:BRD-K34022604-001-11-6:12.500000uM	BRD-K91438851	screen6:BRD-K91438851-001-01-5:0.781250uM	0.536542	purine metabolism|NrdF2	clp protease / proteasome	FALSE	out-of-MOA comparison	BRD-K34022604	TRUE	TRUE	-0.0696
1-nearest neighbor	DHPS	discordant	BRD-K87226815	screen6:BRD-K87226815-001-22-1:0.097500uM	BRD-K25799961	screen6:BRD-K25799961-001-01-8:0.097500uM	0.536292	Alr|DdlA	DHPS	FALSE	out-of-MOA comparison	BRD-K87226815	TRUE	FALSE	0.431
1-nearest neighbor	RpoB	discordant	BRD-K96235226	screen6:BRD-K96235226-001-02-6:50.000000uM	BRD-K01507359	screen6:BRD-K01507359-999-99-9:0.001000uM	0.531111	clp protease / proteasome	RpoB	FALSE	out-of-MOA comparison	BRD-K96235226	TRUE	FALSE	0.457
1-nearest neighbor	50S ribosome	concordant	BRD-A03433762	kabx2:BRD-A03433762-001-01-3:50.000000uM	BRD-K63550407	kabx2:BRD-K63550407-001-15-0:12.500000uM	0.530835	50S ribosome	50S ribosome	TRUE	in-MOA comparison	BRD-A03433762	TRUE	TRUE	0.11
1-nearest neighbor	30S ribosome|tRNA synthesis	discordant	BRD-K01825828	screen6:BRD-K01825828-001-03-9:50.000000uM	BRD-K36007650	screen6:BRD-K36007650-300-04-9:12.500000uM	0.528599	membrane potential disruption and efflux|NADH dehydrogenase	30S ribosome|tRNA synthesis	FALSE	out-of-MOA comparison	BRD-K01825828	TRUE	TRUE	0.0178
1-nearest neighbor	InhA	discordant	BRD-K87685179	screen6:BRD-K87685179-001-02-0:0.097500uM	BRD-K23791635	screen6:BRD-K23791635-001-02-1:0.390500uM	0.525843	Alr	InhA	FALSE	out-of-MOA comparison	BRD-K87685179	TRUE	FALSE	0.465
1-nearest neighbor	membrane potential disruption and efflux|NADH dehydrogenase	discordant	BRD-K58861914	screen6:BRD-K58861914-001-01-4:3.125000uM	BRD-K10995081	screen6:BRD-K10995081-001-30-3:0.195500uM	0.520556	InhA	membrane potential disruption and efflux|NADH dehydrogenase	FALSE	out-of-MOA comparison	BRD-K58861914	TRUE	FALSE	0.517
1-nearest neighbor	GyrAB|TopA	concordant	BRD-K81100236	screen6:BRD-K81100236-001-01-9:3.125000uM	BRD-K84417469	screen6:BRD-K84417469-001-01-2:3.125000uM	0.520453	GyrAB|TopA	GyrAB|TopA	TRUE	in-MOA comparison	BRD-K81100236	TRUE	TRUE	0.0193
1-nearest neighbor	tRNA synthesis	concordant	BRD-K13447729	screen4wk:BRD-K13447729-001-09-4:3.125000uM	BRD-K20683639	screen6:BRD-K20683639-001-02-9:0.781250uM	0.512262	tRNA synthesis	tRNA synthesis	TRUE	in-MOA comparison	BRD-K13447729	TRUE	TRUE	-0.00896
1-nearest neighbor	clp protease / proteasome	discordant	BRD-K95141739	screen6:BRD-K95141739-001-01-9:6.250000uM	BRD-K91438851	screen6:BRD-K91438851-001-01-5:3.125000uM	0.511804	InhA	clp protease / proteasome	FALSE	out-of-MOA comparison	BRD-K95141739	TRUE	TRUE	-0.0407
1-nearest neighbor	50S ribosome	discordant	BRD-K36137799	screen6:BRD-K36137799-001-08-9:50.000000uM	BRD-K74722711	screen6:BRD-K74722711-001-02-1:1.562500uM	0.5065	pyrimidine metabolism|ThyAX	50S ribosome	FALSE	out-of-MOA comparison	BRD-K36137799	TRUE	TRUE	3.59e-08
1-nearest neighbor	50S ribosome	discordant	BRD-K00005140	screen6:BRD-K00005140-999-99-9:1.562500uM	BRD-K59436580	screen6:BRD-K59436580-001-02-5:0.195500uM	0.504928	30S ribosome	50S ribosome	FALSE	out-of-MOA comparison	BRD-K00005140	TRUE	TRUE	-0.0235
1-nearest neighbor	30S ribosome	concordant	BRD-K11905747	kabx2:BRD-K11905747-333-01-5:50.000000uM	BRD-M50166410	screen_bi2_kabxlow:BRD-M50166410-326-01-4:1.562500uM	0.503521	30S ribosome	30S ribosome	TRUE	in-MOA comparison	BRD-K11905747	TRUE	TRUE	0.0326
1-nearest neighbor	30S ribosome	concordant	BRD-M50166410	screen_bi2_kabxlow:BRD-M50166410-326-01-4:1.562500uM	BRD-K11905747	kabx2:BRD-K11905747-333-01-5:50.000000uM	0.503521	30S ribosome	30S ribosome	TRUE	in-MOA comparison	BRD-M50166410	TRUE	TRUE	-0.0205
1-nearest neighbor	tRNA synthesis	concordant	BRD-K76713213	kabx2:BRD-K76713213-001-03-9:25.000000uM	BRD-K13447729	screen4wk:BRD-K13447729-001-09-4:6.250000uM	0.503301	tRNA synthesis	tRNA synthesis	TRUE	in-MOA comparison	BRD-K76713213	TRUE	TRUE	0.22
1-nearest neighbor	membrane potential disruption and efflux	discordant	BRD-A96641513	screen6:BRD-A96641513-001-08-6:0.781250uM	BRD-K95921201	screen6:BRD-K95921201-001-18-7:0.781250uM	0.498677	InhA	membrane potential disruption and efflux	FALSE	out-of-MOA comparison	BRD-A96641513	TRUE	FALSE	0.482
1-nearest neighbor	clp protease / proteasome	discordant	BRD-K14704277	screen6:BRD-K14704277-001-25-9:0.781250uM	BRD-A13121918	screen6:BRD-A13121918-001-01-5:6.250000uM	0.498541	GyrAB	clp protease / proteasome	FALSE	out-of-MOA comparison	BRD-K14704277	TRUE	FALSE	0.35
1-nearest neighbor	Pks13	discordant	BRD-K64497452	screen_bi2_kabxlow:BRD-K64497452-001-01-7:3.125000uM	BRD-K31807080	screen6:BRD-K31807080-001-01-7:0.390500uM	0.497011	MmpL3	Pks13	FALSE	out-of-MOA comparison	BRD-K64497452	TRUE	FALSE	0.366
1-nearest neighbor	CoaBC	discordant	BRD-K00092685	screen6:BRD-K00092685-001-01-9:12.500000uM	BRD-K00092684	screen6:BRD-K00092684-001-01-9:12.500000uM	0.496896	Icl	CoaBC	FALSE	out-of-MOA comparison	BRD-K00092685	TRUE	FALSE	0.653
1-nearest neighbor	RpoB	discordant	BRD-A67799922	screen6:BRD-A67799922-003-30-2:0.097500uM	BRD-A46188889	screen6:BRD-A46188889-001-01-0:0.195500uM	0.493404	ParA	RpoB	FALSE	out-of-MOA comparison	BRD-A67799922	TRUE	FALSE	0.677
1-nearest neighbor	GyrAB	discordant	BRD-K92522608	screen6:BRD-K92522608-001-01-1:1.562500uM	BRD-K55034111	screen6:BRD-K55034111-001-05-3:0.781250uM	0.490303	InhA	GyrAB	FALSE	out-of-MOA comparison	BRD-K92522608	TRUE	TRUE	0.121
1-nearest neighbor	GyrAB|TopA	discordant	BRD-K50582804	kabx2:BRD-K50582804-001-01-7:50.000000uM	BRD-K77614261	kabx2:BRD-K77614261-001-02-1:25.000000uM	0.4896	clp protease / proteasome	GyrAB|TopA	FALSE	out-of-MOA comparison	BRD-K50582804	TRUE	TRUE	-0.0584
1-nearest neighbor	pyrimidine metabolism	discordant	BRD-K08999871	screen6:BRD-K08999871-001-15-4:6.250000uM	BRD-K79254416	screen6:BRD-K79254416-001-29-1:0.781250uM	0.4895	GyrAB	pyrimidine metabolism	FALSE	out-of-MOA comparison	BRD-K08999871	TRUE	FALSE	0.502
1-nearest neighbor	TopA	discordant	BRD-K32795028	kabx2:BRD-K32795028-001-15-8:6.250000uM	BRD-K67617993	kabx2:BRD-K67617993-001-01-3:0.195500uM	0.486289	Cyp121	TopA	FALSE	out-of-MOA comparison	BRD-K32795028	TRUE	FALSE	0.333
1-nearest neighbor	PanC	discordant	BRD-K72066874	screen6:BRD-K72066874-001-10-9:100.000000uM	BRD-K00092688	screen6:BRD-K00092688-001-01-9:100.000000uM	0.484882	clp protease / proteasome	PanC	FALSE	out-of-MOA comparison	BRD-K72066874	TRUE	TRUE	0.176
1-nearest neighbor	RpoB	discordant	BRD-K08973992	screen6:BRD-K08973992-001-09-6:0.097500uM	BRD-K92835935	screen6:BRD-K92835935-999-99-9:0.003052uM	0.484278	InhA	RpoB	FALSE	out-of-MOA comparison	BRD-K08973992	TRUE	FALSE	0.458
1-nearest neighbor	InhA|MapAB	discordant	BRD-A50652048	screen6:BRD-A50652048-001-01-6:1.562500uM	BRD-K17971521	kabx2:BRD-K17971521-001-03-2:50.000000uM	0.484228	TopA	InhA|MapAB	FALSE	out-of-MOA comparison	BRD-A50652048	TRUE	FALSE	0.47
1-nearest neighbor	50S ribosome	discordant	BRD-K22796536	screen6:BRD-K22796536-003-01-9:0.781250uM	BRD-A39183045	screen6:BRD-A39183045-001-01-1:1.562500uM	0.483608	purine metabolism|GuaB2	50S ribosome	FALSE	out-of-MOA comparison	BRD-K22796536	TRUE	TRUE	0.0182
1-nearest neighbor	InhA	discordant	BRD-K55696337	screen6:BRD-K55696337-003-26-9:6.250000uM	BRD-K08753063	kabx2:BRD-K08753063-001-03-9:25.000000uM	0.481628	TopA	InhA	FALSE	out-of-MOA comparison	BRD-K55696337	TRUE	FALSE	0.602
1-nearest neighbor	Alr	discordant	BRD-K63784565	screen6:BRD-K63784565-001-07-0:3.125000uM	BRD-K09343855	screen6:BRD-K09343855-001-02-2:1.562500uM	0.479418	TopA	Alr	FALSE	out-of-MOA comparison	BRD-K63784565	TRUE	TRUE	0.144
1-nearest neighbor	EmbABC	discordant	BRD-K03406345	screen6:BRD-K03406345-001-28-6:12.500000uM	BRD-K93231391	screen6:BRD-K93231391-300-07-2:0.097500uM	0.453586	pyrimidine metabolism	EmbABC	FALSE	out-of-MOA comparison	BRD-K03406345	TRUE	FALSE	0.574
1-nearest neighbor	pyrimidine metabolism|ThyAX	discordant	BRD-K95496644	kabx2:BRD-K95496644-001-01-1:0.097500uM	BRD-K61192372	kabx2:BRD-K61192372-001-09-7:0.097500uM	0.453294	InhA	pyrimidine metabolism|ThyAX	FALSE	out-of-MOA comparison	BRD-K95496644	TRUE	FALSE	0.584
1-nearest neighbor	purine metabolism|GuaB2	discordant	BRD-K17583151	screen6:BRD-K17583151-001-07-3:6.250000uM	BRD-K50327268	screen6:BRD-K50327268-001-01-6:0.781250uM	0.453152	MbtI	purine metabolism|GuaB2	FALSE	out-of-MOA comparison	BRD-K17583151	TRUE	FALSE	0.476
1-nearest neighbor	Alr	concordant	BRD-K68017837	screen6:BRD-K68017837-001-01-5:0.390500uM	BRD-K16424896	screen6:BRD-K16424896-001-02-2:1.562500uM	0.44875	Alr	Alr	TRUE	in-MOA comparison	BRD-K68017837	TRUE	FALSE	0.552
1-nearest neighbor	CoaBC	concordant	BRD-K00092683	screen6:BRD-K00092683-001-01-9:100.000000uM	BRD-K00092684	screen6:BRD-K00092684-001-01-9:100.000000uM	0.4361	CoaBC	CoaBC	TRUE	in-MOA comparison	BRD-K00092683	TRUE	FALSE	0.627
1-nearest neighbor	purine metabolism	discordant	BRD-K48195670	screen6:BRD-K48195670-236-01-6:6.250000uM	BRD-K49350383	screen6:BRD-K49350383-001-16-0:0.390500uM	0.432374	ParA|membrane potential disruption and efflux	purine metabolism	FALSE	out-of-MOA comparison	BRD-K48195670	TRUE	FALSE	0.421
1-nearest neighbor	LprG	discordant	BRD-K41413117	screen6:BRD-K41413117-001-02-9:3.125000uM	BRD-K00092686	screen6:BRD-K00092686-001-01-9:3.125000uM	0.431254	Icl	LprG	FALSE	out-of-MOA comparison	BRD-K41413117	TRUE	FALSE	0.723
1-nearest neighbor	30S ribosome	discordant	BRD-K39339421	screen6:BRD-K39339421-001-02-9:12.500000uM	BRD-M68646745	screen6:BRD-M68646745-311-10-4:0.097500uM	0.430949	Alr	30S ribosome	FALSE	out-of-MOA comparison	BRD-K39339421	TRUE	TRUE	0.279
1-nearest neighbor	DHFR	discordant	BRD-K54931188	screen6:BRD-K54931188-001-01-8:1.562500uM	BRD-K58069855	screen6:BRD-K58069855-001-01-5:1.562500uM	0.407935	MbtI	DHFR	FALSE	out-of-MOA comparison	BRD-K54931188	TRUE	TRUE	-5.89e-05
1-nearest neighbor	30S ribosome	discordant	BRD-K83910486	kabx2:BRD-K83910486-001-01-6:1.562500uM	BRD-A54142827	screen6:BRD-A54142827-003-01-7:12.500000uM	0.378227	Alr	30S ribosome	FALSE	out-of-MOA comparison	BRD-K83910486	TRUE	TRUE	0.135
1-nearest neighbor	membrane potential disruption and efflux|NADH dehydrogenase	discordant	BRD-K10610814	screen6:BRD-K10610814-001-01-3:0.781250uM	BRD-K01825828	screen6:BRD-K01825828-001-03-9:3.125000uM	0.377136	clp protease / proteasome	membrane potential disruption and efflux|NADH dehydrogenase	FALSE	out-of-MOA comparison	BRD-K10610814	TRUE	FALSE	0.371

## Sheet: SI Data Table 1c
analysis_method	high_confidence_pcl_confidence_score_threshold	pcl_confidence_score_above_high_confidence_threshold	pcl_moa_assignment	pcl_moa_assignment_concordance	cid	pert_id	broad_id	proj_broad_id	target_description	pcl_similarity_score	rcorr	pcl_and_moa_agree	pcl_confidence_score	rid	pcl_desc	n_pcl_desc_votes	pcl_num_pert_ids_unique	pcl_broad_id	pcl_pert_id	pcl_size	moa_num_pert_ids_unique	moa_num_broad_ids_unique
PCL analysis minus spectral clustering	1	TRUE	FadD32	concordant	screen6:BRD-A02179977-999-99-9:1.562500uM	BRD-A02179977	BRD-A02179977-999-99-9	screen6:BRD-A02179977-999-99-9	FadD32	0.343332	0.846339	1	1	FadD32	FadD32	2	7	BRD-A02179977-999-99-9|BRD-K00251100-999-99-9|BRD-K17346269-999-99-9|BRD-K26238968-001-02-7|BRD-K26238968-999-99-9|BRD-K29887672-999-99-9|BRD-K34883066-999-99-9|BRD-K87879546-001-07-4|BRD-K87879546-999-99-9	BRD-A02179977|BRD-K00251100|BRD-K17346269|BRD-K26238968|BRD-K29887672|BRD-K34883066|BRD-K87879546	76	7	9
PCL analysis minus spectral clustering	1	FALSE	Uncertain		kabx2:BRD-A03433762-001-01-3:50.000000uM	BRD-A03433762	BRD-A03433762-001-01-3	screen4wk_screen5wk_tbda1_kabx2:BRD-A03433762-001-01-3	50S ribosome	0.144547	0.345446	1	0.952381	50S ribosome	50S ribosome	1	34	BRD-A03433762-001-01-3|BRD-A11805855-001-01-0|BRD-A19584055|BRD-A19584055-001-01-1|BRD-A22164928-001-01-2|BRD-A39183045-001-01-1|BRD-A43748923|BRD-A43748923-001-01-2|BRD-A84854230-001-01-6|BRD-A88442245-001-01-9|BRD-A96252257-011-02-4|BRD-K01825145-001-03-9|BRD-K08111712-001-17-5|BRD-K11298197-001-14-6|BRD-K21656677-001-01-9|BRD-K22938173-003-01-5|BRD-K23586533-003-03-2|BRD-K27771035-001-03-3|BRD…	BRD-A03433762|BRD-A11805855|BRD-A19584055|BRD-A22164928|BRD-A39183045|BRD-A43748923|BRD-A84854230|BRD-A88442245|BRD-A96252257|BRD-K01825145|BRD-K08111712|BRD-K11298197|BRD-K21656677|BRD-K22938173|BRD-K23586533|BRD-K27771035|BRD-K32256160|BRD-K33127883|BRD-K36796419|BRD-K37130656|BRD-K37753391|BRD-K38684403|BRD-K49384696|BRD-K49668410|BRD-K52756523|BRD-K59436580|BRD-K63550407|BRD-K66876909|BRD-K69…	780	34	40
PCL analysis minus spectral clustering	1	TRUE	cAMP modulation	discordant	kabx2:BRD-A05468928-003-01-4:6.250000uM	BRD-A05468928	BRD-A05468928-003-01-4	screen4wk_screen5wk_tbda1_kabx2:BRD-A05468928-003-01-4	GyrAB	0.193866	0.408661	0	1	cAMP modulation	cAMP modulation	1	1	BRD-K52025859-001-07-6	BRD-K52025859	20	1	1
PCL analysis minus spectral clustering	1	FALSE	Uncertain		screen6:BRD-A06889673-999-99-9:0.003052uM	BRD-A06889673	BRD-A06889673-999-99-9	screen6:BRD-A06889673-999-99-9	RpoB	0.426863	0.526224	0	0.567411	Dxr	Dxr	1	1	BRD-K36292707-999-99-9	BRD-K36292707	8	1	1
PCL analysis minus spectral clustering	1	FALSE	Uncertain		screen6:BRD-A07244995-001-01-9:0.097500uM	BRD-A07244995	BRD-A07244995-001-01-9	screen6:BRD-A07244995-001-01-9	GyrAB	0.130515	0.713482	0	0.361111	PG transpeptidation and transport	PG transpeptidation and transport	1	16	BRD-A79545933-999-99-9|BRD-K01244426-236-13-9|BRD-K02292852-236-01-5|BRD-K05673000-236-13-9|BRD-K15766189-001-07-2|BRD-K18574842-323-12-4|BRD-K24871708-002-05-3|BRD-K27871792-236-02-8|BRD-K28224173-001-02-6|BRD-K60663764-236-06-2|BRD-K72167406-001-05-4|BRD-K80545773-001-01-5|BRD-K82960980-003-04-3|BRD-K91065602-003-02-2|BRD-K96786677-236-03-2|BRD-M30170555-001-01-5|BRD-M30170555-999-99-9	BRD-A79545933|BRD-K01244426|BRD-K02292852|BRD-K05673000|BRD-K15766189|BRD-K18574842|BRD-K24871708|BRD-K27871792|BRD-K28224173|BRD-K60663764|BRD-K72167406|BRD-K80545773|BRD-K82960980|BRD-K91065602|BRD-K96786677|BRD-M30170555	316	16	17
PCL analysis minus spectral clustering	1	FALSE	Uncertain		kabx2:BRD-A07932845-050-17-4:12.500000uM	BRD-A07932845	BRD-A07932845-050-17-4	screen4wk_screen5wk_tbda1_kabx2:BRD-A07932845-050-17-4	ParA	0.224887	0.715392	0	0.853922	FadD32	FadD32	1	7	BRD-A02179977-999-99-9|BRD-K00251100-999-99-9|BRD-K17346269-999-99-9|BRD-K26238968-001-02-7|BRD-K26238968-999-99-9|BRD-K29887672-999-99-9|BRD-K34883066-999-99-9|BRD-K87879546-001-07-4|BRD-K87879546-999-99-9	BRD-A02179977|BRD-K00251100|BRD-K17346269|BRD-K26238968|BRD-K29887672|BRD-K34883066|BRD-K87879546	76	7	9
PCL analysis minus spectral clustering	1	TRUE	FusA1	discordant	kabx2:BRD-A11805855-001-01-0:6.250000uM	BRD-A11805855	BRD-A11805855-001-01-0	screen4wk_screen5wk_tbda1_kabx2:BRD-A11805855-001-01-0	50S ribosome	0.232254	0.513421	0	1	FusA1	FusA1	2	2	BRD-A88442245-001-01-9|BRD-K78355918-001-08-4	BRD-A88442245|BRD-K78355918	40	2	2
PCL analysis minus spectral clustering	1	FALSE	Uncertain		screen6:BRD-A15637061-003-01-9:0.781250uM	BRD-A15637061	BRD-A15637061-003-01-9	screen6:BRD-A15637061-003-01-9	30S ribosome	0.19593	0.735851	1	0.258022	30S ribosome	30S ribosome	1	25	BRD-A15637061-003-01-9|BRD-A17411484-001-12-7|BRD-A17655518-001-27-7|BRD-A22740840-003-07-7|BRD-A25492003-003-16-6|BRD-A34145622-003-26-9|BRD-A49035384-003-31-3|BRD-A50987946-001-01-9|BRD-A54142827-003-01-7|BRD-A62336573-001-05-6|BRD-A69651145-003-12-2|BRD-A70638330-001-01-8|BRD-K00005140-999-99-9|BRD-K01666773-001-01-9|BRD-K01666774-002-01-9|BRD-K01825150-001-16-9|BRD-K11905747-333-01-5|BRD-K360…	BRD-A15637061|BRD-A17411484|BRD-A17655518|BRD-A22740840|BRD-A25492003|BRD-A34145622|BRD-A49035384|BRD-A50987946|BRD-A54142827|BRD-A62336573|BRD-A69651145|BRD-A70638330|BRD-K00005140|BRD-K01666773|BRD-K01666774|BRD-K01825150|BRD-K11905747|BRD-K36007650|BRD-K40939496|BRD-K71772032|BRD-K74759733|BRD-K88043978|BRD-M29626677|BRD-M50166410|BRD-M68646745	477	25	25
PCL analysis minus spectral clustering	1	FALSE	Uncertain		kabx2:BRD-A16591784-065-01-2:0.390500uM	BRD-A16591784	BRD-A16591784-065-01-2	screen4wk_screen5wk_tbda1_kabx2:BRD-A16591784-065-01-2	membrane integrity	0.181036	0.13728	0	0.6045	CydAB	CydAB	1	3	BRD-K05614754-001-01-4|BRD-K76372632-001-08-6|BRD-K92184319-001-16-9	BRD-K05614754|BRD-K76372632|BRD-K92184319	36	3	3
PCL analysis minus spectral clustering	1	FALSE	Uncertain		screen6:BRD-A17411484-001-12-7:6.250000uM	BRD-A17411484	BRD-A17411484-001-12-7	screen6:BRD-A17411484-001-12-7	30S ribosome|InfB	0.125578	0.0147453	0	0.571429	ThyAX	ThyAX	1	11	BRD-A74914197-001-04-5|BRD-A79903587-001-19-9|BRD-K08151102-001-04-9|BRD-K11630072|BRD-K11630072-001-14-0|BRD-K24844714-001-31-0|BRD-K32842773-304-07-0|BRD-K36137799-001-08-9|BRD-K47832606-001-31-9|BRD-K58262659-001-11-3|BRD-K59456551-335-01-2|BRD-K59456551-999-99-9|BRD-K61192372-001-09-7	BRD-A74914197|BRD-A79903587|BRD-K08151102|BRD-K11630072|BRD-K24844714|BRD-K32842773|BRD-K36137799|BRD-K47832606|BRD-K58262659|BRD-K59456551|BRD-K61192372	308	11	13
PCL analysis minus spectral clustering	1	FALSE	Uncertain		screen6:BRD-A17655518-001-27-7:0.097500uM	BRD-A17655518	BRD-A17655518-001-27-7	screen6:BRD-A17655518-001-27-7	30S ribosome|InfB	0.0900537	0.114019	0	0.461252	DHPS	DHPS	1	20	BRD-K02594908-001-18-0|BRD-K10671814-001-16-3|BRD-K11640013-001-16-6|BRD-K14116214-001-11-2|BRD-K14705039-001-17-2|BRD-K17205817-001-07-9|BRD-K19742012-001-03-1|BRD-K21520694-001-22-2|BRD-K25799961-001-01-8|BRD-K28494619-001-30-8|BRD-K31682896-001-25-7|BRD-K32273377-001-19-5|BRD-K50859149-001-17-9|BRD-K50859149-001-21-1|BRD-K52416806-001-03-0|BRD-K55250441-001-16-3|BRD-K62363391-001-25-6|BRD-K711…	BRD-K02594908|BRD-K10671814|BRD-K11640013|BRD-K14116214|BRD-K14705039|BRD-K17205817|BRD-K19742012|BRD-K21520694|BRD-K25799961|BRD-K28494619|BRD-K31682896|BRD-K32273377|BRD-K50859149|BRD-K52416806|BRD-K55250441|BRD-K62363391|BRD-K71125014|BRD-K76845197|BRD-K87492696|BRD-K93524252	416	20	21
PCL analysis minus spectral clustering	1	FALSE	Uncertain		screen6:BRD-A18840826-001-08-1:3.125000uM	BRD-A18840826	BRD-A18840826-001-08-1	screen6:BRD-A18840826-001-08-1	pyrimidine metabolism|CoaA and PyrG	0.114677	0.476227	1	0.666667	CoaA and PyrG	CoaA and PyrG	1	6	BRD-A18840826-001-08-1|BRD-K41140669-001-02-8|BRD-K41140669-001-04-4|BRD-K51626221-001-05-7|BRD-K66227851-001-03-9|BRD-K69540638-001-07-3|BRD-K85204746-001-01-8|BRD-K85204746-001-03-4	BRD-A18840826|BRD-K41140669|BRD-K51626221|BRD-K66227851|BRD-K69540638|BRD-K85204746	140	6	8
PCL analysis minus spectral clustering	1	FALSE	Uncertain		screen6:BRD-A19584055:0.195312uM	BRD-A19584055	BRD-A19584055	screen6:BRD-A19584055	50S ribosome	0.190901	0.490605	0	0.833333	DnaG	DnaG	1	6	BRD-K04548931-003-17-3|BRD-K13843533-001-03-3|BRD-K28767608-001-01-1|BRD-K43389675-003-22-5|BRD-K69650333-001-03-7|BRD-K69650333-003-15-7|BRD-K92093830-001-06-2|BRD-K92093830-003-36-5	BRD-K04548931|BRD-K13843533|BRD-K28767608|BRD-K43389675|BRD-K69650333|BRD-K92093830	164	6	8
PCL analysis minus spectral clustering	1	FALSE	Uncertain		kabx2:BRD-A22164928-001-01-2:12.500000uM	BRD-A22164928	BRD-A22164928-001-01-2	screen4wk_screen5wk_tbda1_kabx2:BRD-A22164928-001-01-2	50S ribosome	0.147623	0.255625	1	0.95	50S ribosome	50S ribosome	2	34	BRD-A03433762-001-01-3|BRD-A11805855-001-01-0|BRD-A19584055|BRD-A19584055-001-01-1|BRD-A22164928-001-01-2|BRD-A39183045-001-01-1|BRD-A43748923|BRD-A43748923-001-01-2|BRD-A84854230-001-01-6|BRD-A88442245-001-01-9|BRD-A96252257-011-02-4|BRD-K01825145-001-03-9|BRD-K08111712-001-17-5|BRD-K11298197-001-14-6|BRD-K21656677-001-01-9|BRD-K22938173-003-01-5|BRD-K23586533-003-03-2|BRD-K27771035-001-03-3|BRD…	BRD-A03433762|BRD-A11805855|BRD-A19584055|BRD-A22164928|BRD-A39183045|BRD-A43748923|BRD-A84854230|BRD-A88442245|BRD-A96252257|BRD-K01825145|BRD-K08111712|BRD-K11298197|BRD-K21656677|BRD-K22938173|BRD-K23586533|BRD-K27771035|BRD-K32256160|BRD-K33127883|BRD-K36796419|BRD-K37130656|BRD-K37753391|BRD-K38684403|BRD-K49384696|BRD-K49668410|BRD-K52756523|BRD-K59436580|BRD-K63550407|BRD-K66876909|BRD-K69…	780	34	40
PCL analysis minus spectral clustering	1	TRUE	30S ribosome	concordant	screen6:BRD-A22740840-003-07-7:1.562500uM	BRD-A22740840	BRD-A22740840-003-07-7	screen6:BRD-A22740840-003-07-7	30S ribosome	0.254825	0.354962	1	1	30S ribosome	30S ribosome	1	25	BRD-A15637061-003-01-9|BRD-A17411484-001-12-7|BRD-A17655518-001-27-7|BRD-A22740840-003-07-7|BRD-A25492003-003-16-6|BRD-A34145622-003-26-9|BRD-A49035384-003-31-3|BRD-A50987946-001-01-9|BRD-A54142827-003-01-7|BRD-A62336573-001-05-6|BRD-A69651145-003-12-2|BRD-A70638330-001-01-8|BRD-K00005140-999-99-9|BRD-K01666773-001-01-9|BRD-K01666774-002-01-9|BRD-K01825150-001-16-9|BRD-K11905747-333-01-5|BRD-K360…	BRD-A15637061|BRD-A17411484|BRD-A17655518|BRD-A22740840|BRD-A25492003|BRD-A34145622|BRD-A49035384|BRD-A50987946|BRD-A54142827|BRD-A62336573|BRD-A69651145|BRD-A70638330|BRD-K00005140|BRD-K01666773|BRD-K01666774|BRD-K01825150|BRD-K11905747|BRD-K36007650|BRD-K40939496|BRD-K71772032|BRD-K74759733|BRD-K88043978|BRD-M29626677|BRD-M50166410|BRD-M68646745	477	25	25
PCL analysis minus spectral clustering	1	FALSE	Uncertain		screen6:BRD-A23080907-001-01-4:25.000000uM	BRD-A23080907	BRD-A23080907-001-01-4	screen6:BRD-A23080907-001-01-4	DprE1-DprE2 complex	0.431961	0.74149	1	0.833333	DprE1-DprE2 complex	DprE1-DprE2 complex	1	11	BRD-A23080907-001-01-4|BRD-K00005141-999-99-9|BRD-K14661019-001-01-5|BRD-K16343284-001-01-6|BRD-K16343284-999-99-9|BRD-K17480742-001-02-9|BRD-K17480742-999-99-9|BRD-K58597051-001-03-3|BRD-K63155003-001-01-6|BRD-K66039912-001-01-9|BRD-K76257682-001-02-1|BRD-K76257682-001-03-9|BRD-K87395897-001-02-7|BRD-K87395897-999-99-9|BRD-K96671969-001-04-9	BRD-A23080907|BRD-K00005141|BRD-K14661019|BRD-K16343284|BRD-K17480742|BRD-K58597051|BRD-K63155003|BRD-K66039912|BRD-K76257682|BRD-K87395897|BRD-K96671969	286	11	15
PCL analysis minus spectral clustering	1	FALSE	Uncertain		screen6:BRD-A24228527:0.390625uM	BRD-A24228527	BRD-A24228527	screen6:BRD-A24228527	GyrAB	0.120595	0.530312	0	0.197183	PG transpeptidation and transport	PG transpeptidation and transport	1	16	BRD-A79545933-999-99-9|BRD-K01244426-236-13-9|BRD-K02292852-236-01-5|BRD-K05673000-236-13-9|BRD-K15766189-001-07-2|BRD-K18574842-323-12-4|BRD-K24871708-002-05-3|BRD-K27871792-236-02-8|BRD-K28224173-001-02-6|BRD-K60663764-236-06-2|BRD-K72167406-001-05-4|BRD-K80545773-001-01-5|BRD-K82960980-003-04-3|BRD-K91065602-003-02-2|BRD-K96786677-236-03-2|BRD-M30170555-001-01-5|BRD-M30170555-999-99-9	BRD-A79545933|BRD-K01244426|BRD-K02292852|BRD-K05673000|BRD-K15766189|BRD-K18574842|BRD-K24871708|BRD-K27871792|BRD-K28224173|BRD-K60663764|BRD-K72167406|BRD-K80545773|BRD-K82960980|BRD-K91065602|BRD-K96786677|BRD-M30170555	316	16	17
PCL analysis minus spectral clustering	1	FALSE	Uncertain		screen6:BRD-A24397426-001-12-0:0.390500uM	BRD-A24397426	BRD-A24397426-001-12-0	screen6:BRD-A24397426-001-12-0	GyrAB	0.129635	0.378037	0	0.333333	PG transpeptidation and transport	PG transpeptidation and transport	1	16	BRD-A79545933-999-99-9|BRD-K01244426-236-13-9|BRD-K02292852-236-01-5|BRD-K05673000-236-13-9|BRD-K15766189-001-07-2|BRD-K18574842-323-12-4|BRD-K24871708-002-05-3|BRD-K27871792-236-02-8|BRD-K28224173-001-02-6|BRD-K60663764-236-06-2|BRD-K72167406-001-05-4|BRD-K80545773-001-01-5|BRD-K82960980-003-04-3|BRD-K91065602-003-02-2|BRD-K96786677-236-03-2|BRD-M30170555-001-01-5|BRD-M30170555-999-99-9	BRD-A79545933|BRD-K01244426|BRD-K02292852|BRD-K05673000|BRD-K15766189|BRD-K18574842|BRD-K24871708|BRD-K27871792|BRD-K28224173|BRD-K60663764|BRD-K72167406|BRD-K80545773|BRD-K82960980|BRD-K91065602|BRD-K96786677|BRD-M30170555	316	16	17
PCL analysis minus spectral clustering	1	FALSE	Uncertain		screen6:BRD-A25492003-003-16-6:0.781250uM	BRD-A25492003	BRD-A25492003-003-16-6	screen6:BRD-A25492003-003-16-6	30S ribosome	0.216975	0.633028	1	0.345696	30S ribosome	30S ribosome	1	25	BRD-A15637061-003-01-9|BRD-A17411484-001-12-7|BRD-A17655518-001-27-7|BRD-A22740840-003-07-7|BRD-A25492003-003-16-6|BRD-A34145622-003-26-9|BRD-A49035384-003-31-3|BRD-A50987946-001-01-9|BRD-A54142827-003-01-7|BRD-A62336573-001-05-6|BRD-A69651145-003-12-2|BRD-A70638330-001-01-8|BRD-K00005140-999-99-9|BRD-K01666773-001-01-9|BRD-K01666774-002-01-9|BRD-K01825150-001-16-9|BRD-K11905747-333-01-5|BRD-K360…	BRD-A15637061|BRD-A17411484|BRD-A17655518|BRD-A22740840|BRD-A25492003|BRD-A34145622|BRD-A49035384|BRD-A50987946|BRD-A54142827|BRD-A62336573|BRD-A69651145|BRD-A70638330|BRD-K00005140|BRD-K01666773|BRD-K01666774|BRD-K01825150|BRD-K11905747|BRD-K36007650|BRD-K40939496|BRD-K71772032|BRD-K74759733|BRD-K88043978|BRD-M29626677|BRD-M50166410|BRD-M68646745	477	25	25
PCL analysis minus spectral clustering	1	FALSE	Uncertain		kabx2:BRD-A28477941-001-01-5:0.390500uM	BRD-A28477941	BRD-A28477941-001-01-5	screen4wk_screen5wk_tbda1_kabx2:BRD-A28477941-001-01-5	clp protease / proteasome	0.144581	-0.0275989	0	0.263676	GlgB	GlgB	1	1	BRD-K83641560-001-01-6	BRD-K83641560	20	1	1
PCL analysis minus spectral clustering	1	FALSE	Uncertain		screen6:BRD-A34145622-003-26-9:0.390500uM	BRD-A34145622	BRD-A34145622-003-26-9	screen6:BRD-A34145622-003-26-9	30S ribosome	0.211598	0.440405	1	0.347826	30S ribosome	30S ribosome	1	25	BRD-A15637061-003-01-9|BRD-A17411484-001-12-7|BRD-A17655518-001-27-7|BRD-A22740840-003-07-7|BRD-A25492003-003-16-6|BRD-A34145622-003-26-9|BRD-A49035384-003-31-3|BRD-A50987946-001-01-9|BRD-A54142827-003-01-7|BRD-A62336573-001-05-6|BRD-A69651145-003-12-2|BRD-A70638330-001-01-8|BRD-K00005140-999-99-9|BRD-K01666773-001-01-9|BRD-K01666774-002-01-9|BRD-K01825150-001-16-9|BRD-K11905747-333-01-5|BRD-K360…	BRD-A15637061|BRD-A17411484|BRD-A17655518|BRD-A22740840|BRD-A25492003|BRD-A34145622|BRD-A49035384|BRD-A50987946|BRD-A54142827|BRD-A62336573|BRD-A69651145|BRD-A70638330|BRD-K00005140|BRD-K01666773|BRD-K01666774|BRD-K01825150|BRD-K11905747|BRD-K36007650|BRD-K40939496|BRD-K71772032|BRD-K74759733|BRD-K88043978|BRD-M29626677|BRD-M50166410|BRD-M68646745	477	25	25
PCL analysis minus spectral clustering	1	FALSE	Uncertain		kabx2:BRD-A39183045-001-01-1:12.500000uM	BRD-A39183045	BRD-A39183045-001-01-1	screen4wk_screen5wk_tbda1_kabx2:BRD-A39183045-001-01-1	50S ribosome	0.149956	0.365173	1	0.95	50S ribosome	50S ribosome	2	34	BRD-A03433762-001-01-3|BRD-A11805855-001-01-0|BRD-A19584055|BRD-A19584055-001-01-1|BRD-A22164928-001-01-2|BRD-A39183045-001-01-1|BRD-A43748923|BRD-A43748923-001-01-2|BRD-A84854230-001-01-6|BRD-A88442245-001-01-9|BRD-A96252257-011-02-4|BRD-K01825145-001-03-9|BRD-K08111712-001-17-5|BRD-K11298197-001-14-6|BRD-K21656677-001-01-9|BRD-K22938173-003-01-5|BRD-K23586533-003-03-2|BRD-K27771035-001-03-3|BRD…	BRD-A03433762|BRD-A11805855|BRD-A19584055|BRD-A22164928|BRD-A39183045|BRD-A43748923|BRD-A84854230|BRD-A88442245|BRD-A96252257|BRD-K01825145|BRD-K08111712|BRD-K11298197|BRD-K21656677|BRD-K22938173|BRD-K23586533|BRD-K27771035|BRD-K32256160|BRD-K33127883|BRD-K36796419|BRD-K37130656|BRD-K37753391|BRD-K38684403|BRD-K49384696|BRD-K49668410|BRD-K52756523|BRD-K59436580|BRD-K63550407|BRD-K66876909|BRD-K69…	780	34	40
PCL analysis minus spectral clustering	1	FALSE	Uncertain		kabx2:BRD-A41450521-075-11-6:1.562500uM	BRD-A41450521	BRD-A41450521-075-11-6	screen4wk_screen5wk_tbda1_kabx2:BRD-A41450521-075-11-6	GyrAB	0.147996	0.631443	0	0.852649	PG transpeptidation and transport	PG transpeptidation and transport	1	16	BRD-A79545933-999-99-9|BRD-K01244426-236-13-9|BRD-K02292852-236-01-5|BRD-K05673000-236-13-9|BRD-K15766189-001-07-2|BRD-K18574842-323-12-4|BRD-K24871708-002-05-3|BRD-K27871792-236-02-8|BRD-K28224173-001-02-6|BRD-K60663764-236-06-2|BRD-K72167406-001-05-4|BRD-K80545773-001-01-5|BRD-K82960980-003-04-3|BRD-K91065602-003-02-2|BRD-K96786677-236-03-2|BRD-M30170555-001-01-5|BRD-M30170555-999-99-9	BRD-A79545933|BRD-K01244426|BRD-K02292852|BRD-K05673000|BRD-K15766189|BRD-K18574842|BRD-K24871708|BRD-K27871792|BRD-K28224173|BRD-K60663764|BRD-K72167406|BRD-K80545773|BRD-K82960980|BRD-K91065602|BRD-K96786677|BRD-M30170555	316	16	17
PCL analysis minus spectral clustering	1	FALSE	Uncertain		kabx2:BRD-A42752142-001-03-6:0.781250uM	BRD-A42752142	BRD-A42752142-001-03-6	screen4wk_screen5wk_tbda1_kabx2:BRD-A42752142-001-03-6	TopA	0.0551729	0.00058131	0	0.141631	50S ribosome	50S ribosome	1	34	BRD-A03433762-001-01-3|BRD-A11805855-001-01-0|BRD-A19584055|BRD-A19584055-001-01-1|BRD-A22164928-001-01-2|BRD-A39183045-001-01-1|BRD-A43748923|BRD-A43748923-001-01-2|BRD-A84854230-001-01-6|BRD-A88442245-001-01-9|BRD-A96252257-011-02-4|BRD-K01825145-001-03-9|BRD-K08111712-001-17-5|BRD-K11298197-001-14-6|BRD-K21656677-001-01-9|BRD-K22938173-003-01-5|BRD-K23586533-003-03-2|BRD-K27771035-001-03-3|BRD…	BRD-A03433762|BRD-A11805855|BRD-A19584055|BRD-A22164928|BRD-A39183045|BRD-A43748923|BRD-A84854230|BRD-A88442245|BRD-A96252257|BRD-K01825145|BRD-K08111712|BRD-K11298197|BRD-K21656677|BRD-K22938173|BRD-K23586533|BRD-K27771035|BRD-K32256160|BRD-K33127883|BRD-K36796419|BRD-K37130656|BRD-K37753391|BRD-K38684403|BRD-K49384696|BRD-K49668410|BRD-K52756523|BRD-K59436580|BRD-K63550407|BRD-K66876909|BRD-K69…	780	34	40
PCL analysis minus spectral clustering	1	FALSE	Uncertain		screen6:BRD-A42812271-001-01-5:0.097500uM	BRD-A42812271	BRD-A42812271-001-01-5	screen6:BRD-A42812271-001-01-5	AccD6	0.0972252	-0.0659335	0	0.130374	ThyAX	ThyAX	1	11	BRD-A74914197-001-04-5|BRD-A79903587-001-19-9|BRD-K08151102-001-04-9|BRD-K11630072|BRD-K11630072-001-14-0|BRD-K24844714-001-31-0|BRD-K32842773-304-07-0|BRD-K36137799-001-08-9|BRD-K47832606-001-31-9|BRD-K58262659-001-11-3|BRD-K59456551-335-01-2|BRD-K59456551-999-99-9|BRD-K61192372-001-09-7	BRD-A74914197|BRD-A79903587|BRD-K08151102|BRD-K11630072|BRD-K24844714|BRD-K32842773|BRD-K36137799|BRD-K47832606|BRD-K58262659|BRD-K59456551|BRD-K61192372	308	11	13
PCL analysis minus spectral clustering	1	TRUE	50S ribosome	concordant	kabx2:BRD-A43748923-001-01-2:3.125000uM	BRD-A43748923	BRD-A43748923-001-01-2	screen4wk_screen5wk_tbda1_kabx2:BRD-A43748923-001-01-2	50S ribosome	0.206186	0.456949	1	1	50S ribosome	50S ribosome	1	34	BRD-A03433762-001-01-3|BRD-A11805855-001-01-0|BRD-A19584055|BRD-A19584055-001-01-1|BRD-A22164928-001-01-2|BRD-A39183045-001-01-1|BRD-A43748923|BRD-A43748923-001-01-2|BRD-A84854230-001-01-6|BRD-A88442245-001-01-9|BRD-A96252257-011-02-4|BRD-K01825145-001-03-9|BRD-K08111712-001-17-5|BRD-K11298197-001-14-6|BRD-K21656677-001-01-9|BRD-K22938173-003-01-5|BRD-K23586533-003-03-2|BRD-K27771035-001-03-3|BRD…	BRD-A03433762|BRD-A11805855|BRD-A19584055|BRD-A22164928|BRD-A39183045|BRD-A43748923|BRD-A84854230|BRD-A88442245|BRD-A96252257|BRD-K01825145|BRD-K08111712|BRD-K11298197|BRD-K21656677|BRD-K22938173|BRD-K23586533|BRD-K27771035|BRD-K32256160|BRD-K33127883|BRD-K36796419|BRD-K37130656|BRD-K37753391|BRD-K38684403|BRD-K49384696|BRD-K49668410|BRD-K52756523|BRD-K59436580|BRD-K63550407|BRD-K66876909|BRD-K69…	780	34	40
PCL analysis minus spectral clustering	1	FALSE	Uncertain		kabx2:BRD-A46188889-001-01-0:0.097500uM	BRD-A46188889	BRD-A46188889-001-01-0	screen4wk_screen5wk_tbda1_kabx2:BRD-A46188889-001-01-0	RpoB	0.124503	0.586358	0	0.245283	PG transpeptidation and transport	PG transpeptidation and transport	1	16	BRD-A79545933-999-99-9|BRD-K01244426-236-13-9|BRD-K02292852-236-01-5|BRD-K05673000-236-13-9|BRD-K15766189-001-07-2|BRD-K18574842-323-12-4|BRD-K24871708-002-05-3|BRD-K27871792-236-02-8|BRD-K28224173-001-02-6|BRD-K60663764-236-06-2|BRD-K72167406-001-05-4|BRD-K80545773-001-01-5|BRD-K82960980-003-04-3|BRD-K91065602-003-02-2|BRD-K96786677-236-03-2|BRD-M30170555-001-01-5|BRD-M30170555-999-99-9	BRD-A79545933|BRD-K01244426|BRD-K02292852|BRD-K05673000|BRD-K15766189|BRD-K18574842|BRD-K24871708|BRD-K27871792|BRD-K28224173|BRD-K60663764|BRD-K72167406|BRD-K80545773|BRD-K82960980|BRD-K91065602|BRD-K96786677|BRD-M30170555	316	16	17
PCL analysis minus spectral clustering	1	FALSE	Uncertain		screen6:BRD-A46973818-001-01-1:50.000000uM	BRD-A46973818	BRD-A46973818-001-01-1	screen6:BRD-A46973818-001-01-1	InhA	0.322061	0.68092	0	0.124414	DprE1-DprE2 complex	DprE1-DprE2 complex	1	11	BRD-A23080907-001-01-4|BRD-K00005141-999-99-9|BRD-K14661019-001-01-5|BRD-K16343284-001-01-6|BRD-K16343284-999-99-9|BRD-K17480742-001-02-9|BRD-K17480742-999-99-9|BRD-K58597051-001-03-3|BRD-K63155003-001-01-6|BRD-K66039912-001-01-9|BRD-K76257682-001-02-1|BRD-K76257682-001-03-9|BRD-K87395897-001-02-7|BRD-K87395897-999-99-9|BRD-K96671969-001-04-9	BRD-A23080907|BRD-K00005141|BRD-K14661019|BRD-K16343284|BRD-K17480742|BRD-K58597051|BRD-K63155003|BRD-K66039912|BRD-K76257682|BRD-K87395897|BRD-K96671969	286	11	15
PCL analysis minus spectral clustering	1	FALSE	Uncertain		kabx2:BRD-A47790386-001-04-4:0.781250uM	BRD-A47790386	BRD-A47790386-001-04-4	screen4wk_screen5wk_tbda1_kabx2:BRD-A47790386-001-04-4	GyrAB	0.133294	0.68941	0	0.482198	PG transpeptidation and transport	PG transpeptidation and transport	1	16	BRD-A79545933-999-99-9|BRD-K01244426-236-13-9|BRD-K02292852-236-01-5|BRD-K05673000-236-13-9|BRD-K15766189-001-07-2|BRD-K18574842-323-12-4|BRD-K24871708-002-05-3|BRD-K27871792-236-02-8|BRD-K28224173-001-02-6|BRD-K60663764-236-06-2|BRD-K72167406-001-05-4|BRD-K80545773-001-01-5|BRD-K82960980-003-04-3|BRD-K91065602-003-02-2|BRD-K96786677-236-03-2|BRD-M30170555-001-01-5|BRD-M30170555-999-99-9	BRD-A79545933|BRD-K01244426|BRD-K02292852|BRD-K05673000|BRD-K15766189|BRD-K18574842|BRD-K24871708|BRD-K27871792|BRD-K28224173|BRD-K60663764|BRD-K72167406|BRD-K80545773|BRD-K82960980|BRD-K91065602|BRD-K96786677|BRD-M30170555	316	16	17
PCL analysis minus spectral clustering	1	FALSE	Uncertain		screen6:BRD-A49035384-003-31-3:25.000000uM	BRD-A49035384	BRD-A49035384-003-31-3	screen6:BRD-A49035384-003-31-3	30S ribosome	0.37938	0.701452	0	0.25	DprE1-DprE2 complex	DprE1-DprE2 complex	1	11	BRD-A23080907-001-01-4|BRD-K00005141-999-99-9|BRD-K14661019-001-01-5|BRD-K16343284-001-01-6|BRD-K16343284-999-99-9|BRD-K17480742-001-02-9|BRD-K17480742-999-99-9|BRD-K58597051-001-03-3|BRD-K63155003-001-01-6|BRD-K66039912-001-01-9|BRD-K76257682-001-02-1|BRD-K76257682-001-03-9|BRD-K87395897-001-02-7|BRD-K87395897-999-99-9|BRD-K96671969-001-04-9	BRD-A23080907|BRD-K00005141|BRD-K14661019|BRD-K16343284|BRD-K17480742|BRD-K58597051|BRD-K63155003|BRD-K66039912|BRD-K76257682|BRD-K87395897|BRD-K96671969	286	11	15
PCL analysis minus spectral clustering	1	FALSE	Uncertain		screen4wk:BRD-A49616161-001-03-2:0.390625uM	BRD-A49616161	BRD-A49616161-001-03-2	screen4wk_screen5wk_tbda1_kabx2:BRD-A49616161-001-03-2	MmpL3|EchA6	0.0418693	0.704288	0	0.103976	50S ribosome	50S ribosome	1	34	BRD-A03433762-001-01-3|BRD-A11805855-001-01-0|BRD-A19584055|BRD-A19584055-001-01-1|BRD-A22164928-001-01-2|BRD-A39183045-001-01-1|BRD-A43748923|BRD-A43748923-001-01-2|BRD-A84854230-001-01-6|BRD-A88442245-001-01-9|BRD-A96252257-011-02-4|BRD-K01825145-001-03-9|BRD-K08111712-001-17-5|BRD-K11298197-001-14-6|BRD-K21656677-001-01-9|BRD-K22938173-003-01-5|BRD-K23586533-003-03-2|BRD-K27771035-001-03-3|BRD…	BRD-A03433762|BRD-A11805855|BRD-A19584055|BRD-A22164928|BRD-A39183045|BRD-A43748923|BRD-A84854230|BRD-A88442245|BRD-A96252257|BRD-K01825145|BRD-K08111712|BRD-K11298197|BRD-K21656677|BRD-K22938173|BRD-K23586533|BRD-K27771035|BRD-K32256160|BRD-K33127883|BRD-K36796419|BRD-K37130656|BRD-K37753391|BRD-K38684403|BRD-K49384696|BRD-K49668410|BRD-K52756523|BRD-K59436580|BRD-K63550407|BRD-K66876909|BRD-K69…	780	34	40
PCL analysis minus spectral clustering	1	FALSE	Uncertain		screen6:BRD-A50987946-001-01-9:1.562500uM	BRD-A50987946	BRD-A50987946-001-01-9	screen6:BRD-A50987946-001-01-9	30S ribosome	0.205771	0.509863	1	0.285714	30S ribosome	30S ribosome	1	25	BRD-A15637061-003-01-9|BRD-A17411484-001-12-7|BRD-A17655518-001-27-7|BRD-A22740840-003-07-7|BRD-A25492003-003-16-6|BRD-A34145622-003-26-9|BRD-A49035384-003-31-3|BRD-A50987946-001-01-9|BRD-A54142827-003-01-7|BRD-A62336573-001-05-6|BRD-A69651145-003-12-2|BRD-A70638330-001-01-8|BRD-K00005140-999-99-9|BRD-K01666773-001-01-9|BRD-K01666774-002-01-9|BRD-K01825150-001-16-9|BRD-K11905747-333-01-5|BRD-K360…	BRD-A15637061|BRD-A17411484|BRD-A17655518|BRD-A22740840|BRD-A25492003|BRD-A34145622|BRD-A49035384|BRD-A50987946|BRD-A54142827|BRD-A62336573|BRD-A69651145|BRD-A70638330|BRD-K00005140|BRD-K01666773|BRD-K01666774|BRD-K01825150|BRD-K11905747|BRD-K36007650|BRD-K40939496|BRD-K71772032|BRD-K74759733|BRD-K88043978|BRD-M29626677|BRD-M50166410|BRD-M68646745	477	25	25
PCL analysis minus spectral clustering	1	FALSE	Uncertain		screen6:BRD-A54142827-003-01-7:50.000000uM	BRD-A54142827	BRD-A54142827-003-01-7	screen6:BRD-A54142827-003-01-7	30S ribosome	0.209921	0.720799	1	0.356562	30S ribosome	30S ribosome	1	25	BRD-A15637061-003-01-9|BRD-A17411484-001-12-7|BRD-A17655518-001-27-7|BRD-A22740840-003-07-7|BRD-A25492003-003-16-6|BRD-A34145622-003-26-9|BRD-A49035384-003-31-3|BRD-A50987946-001-01-9|BRD-A54142827-003-01-7|BRD-A62336573-001-05-6|BRD-A69651145-003-12-2|BRD-A70638330-001-01-8|BRD-K00005140-999-99-9|BRD-K01666773-001-01-9|BRD-K01666774-002-01-9|BRD-K01825150-001-16-9|BRD-K11905747-333-01-5|BRD-K360…	BRD-A15637061|BRD-A17411484|BRD-A17655518|BRD-A22740840|BRD-A25492003|BRD-A34145622|BRD-A49035384|BRD-A50987946|BRD-A54142827|BRD-A62336573|BRD-A69651145|BRD-A70638330|BRD-K00005140|BRD-K01666773|BRD-K01666774|BRD-K01825150|BRD-K11905747|BRD-K36007650|BRD-K40939496|BRD-K71772032|BRD-K74759733|BRD-K88043978|BRD-M29626677|BRD-M50166410|BRD-M68646745	477	25	25
PCL analysis minus spectral clustering	1	FALSE	Uncertain		screen6:BRD-A60772044-001-01-4:0.390500uM	BRD-A60772044	BRD-A60772044-001-01-4	screen6:BRD-A60772044-001-01-4	clp protease / proteasome	0.0828009	0.0249833	0	0.166667	NrdF2	NrdF2	1	6	BRD-A99822647-001-01-3|BRD-K15108141-003-06-2|BRD-K34022604-001-11-6|BRD-K51747290-001-18-0|BRD-K84466663-001-07-0|BRD-K93034159-001-28-2	BRD-A99822647|BRD-K15108141|BRD-K34022604|BRD-K51747290|BRD-K84466663|BRD-K93034159	120	6	6
PCL analysis minus spectral clustering	1	FALSE	Uncertain		screen6:BRD-A69651145-003-12-2:0.781250uM	BRD-A69651145	BRD-A69651145-003-12-2	screen6:BRD-A69651145-003-12-2	30S ribosome	0.206177	0.694374	1	0.347826	30S ribosome	30S ribosome	1	25	BRD-A15637061-003-01-9|BRD-A17411484-001-12-7|BRD-A17655518-001-27-7|BRD-A22740840-003-07-7|BRD-A25492003-003-16-6|BRD-A34145622-003-26-9|BRD-A49035384-003-31-3|BRD-A50987946-001-01-9|BRD-A54142827-003-01-7|BRD-A62336573-001-05-6|BRD-A69651145-003-12-2|BRD-A70638330-001-01-8|BRD-K00005140-999-99-9|BRD-K01666773-001-01-9|BRD-K01666774-002-01-9|BRD-K01825150-001-16-9|BRD-K11905747-333-01-5|BRD-K360…	BRD-A15637061|BRD-A17411484|BRD-A17655518|BRD-A22740840|BRD-A25492003|BRD-A34145622|BRD-A49035384|BRD-A50987946|BRD-A54142827|BRD-A62336573|BRD-A69651145|BRD-A70638330|BRD-K00005140|BRD-K01666773|BRD-K01666774|BRD-K01825150|BRD-K11905747|BRD-K36007650|BRD-K40939496|BRD-K71772032|BRD-K74759733|BRD-K88043978|BRD-M29626677|BRD-M50166410|BRD-M68646745	477	25	25
PCL analysis minus spectral clustering	1	FALSE	Uncertain		kabx2:BRD-A69777949-001-26-7:0.390500uM	BRD-A69777949	BRD-A69777949-001-26-7	screen4wk_screen5wk_tbda1_kabx2:BRD-A69777949-001-26-7	GyrAB	0.0955656	0.2254	0	0.416667	CoaA and PyrG	CoaA and PyrG	1	6	BRD-A18840826-001-08-1|BRD-K41140669-001-02-8|BRD-K41140669-001-04-4|BRD-K51626221-001-05-7|BRD-K66227851-001-03-9|BRD-K69540638-001-07-3|BRD-K85204746-001-01-8|BRD-K85204746-001-03-4	BRD-A18840826|BRD-K41140669|BRD-K51626221|BRD-K66227851|BRD-K69540638|BRD-K85204746	140	6	8
PCL analysis minus spectral clustering	1	FALSE	Uncertain		screen6:BRD-A70638330-001-01-8:3.125000uM	BRD-A70638330	BRD-A70638330-001-01-8	screen6:BRD-A70638330-001-01-8	30S ribosome	0.0956216	0.221495	0	0.418033	CoaA and PyrG	CoaA and PyrG	1	6	BRD-A18840826-001-08-1|BRD-K41140669-001-02-8|BRD-K41140669-001-04-4|BRD-K51626221-001-05-7|BRD-K66227851-001-03-9|BRD-K69540638-001-07-3|BRD-K85204746-001-01-8|BRD-K85204746-001-03-4	BRD-A18840826|BRD-K41140669|BRD-K51626221|BRD-K66227851|BRD-K69540638|BRD-K85204746	140	6	8
PCL analysis minus spectral clustering	1	FALSE	Uncertain		screen6:BRD-A74906485-001-08-3:50.000000uM	BRD-A74906485	BRD-A74906485-001-08-3	screen6:BRD-A74906485-001-08-3	clp protease / proteasome	0.132297	0.686861	0	0.420192	PG transpeptidation and transport	PG transpeptidation and transport	1	16	BRD-A79545933-999-99-9|BRD-K01244426-236-13-9|BRD-K02292852-236-01-5|BRD-K05673000-236-13-9|BRD-K15766189-001-07-2|BRD-K18574842-323-12-4|BRD-K24871708-002-05-3|BRD-K27871792-236-02-8|BRD-K28224173-001-02-6|BRD-K60663764-236-06-2|BRD-K72167406-001-05-4|BRD-K80545773-001-01-5|BRD-K82960980-003-04-3|BRD-K91065602-003-02-2|BRD-K96786677-236-03-2|BRD-M30170555-001-01-5|BRD-M30170555-999-99-9	BRD-A79545933|BRD-K01244426|BRD-K02292852|BRD-K05673000|BRD-K15766189|BRD-K18574842|BRD-K24871708|BRD-K27871792|BRD-K28224173|BRD-K60663764|BRD-K72167406|BRD-K80545773|BRD-K82960980|BRD-K91065602|BRD-K96786677|BRD-M30170555	316	16	17
PCL analysis minus spectral clustering	1	FALSE	Uncertain		screen6:BRD-A74914197-001-04-5:6.250000uM	BRD-A74914197	BRD-A74914197-001-04-5	screen6:BRD-A74914197-001-04-5	DHFR|ThyAX	0.0903385	0.123157	0	0.186714	pyrimidine metabolism	pyrimidine metabolism	1	18	BRD-A18840826-001-08-1|BRD-A79903587-001-19-9|BRD-K03406345-001-28-6|BRD-K11630072|BRD-K11630072-001-14-0|BRD-K15108141-003-06-2|BRD-K24844714-001-31-0|BRD-K33106058-001-19-2|BRD-K36137799-001-08-9|BRD-K41140669-001-02-8|BRD-K41140669-001-04-4|BRD-K47832606-001-31-9|BRD-K51626221-001-05-7|BRD-K51747290-001-18-0|BRD-K58262659-001-11-3|BRD-K61192372-001-09-7|BRD-K66227851-001-03-9|BRD-K69540638-001…	BRD-A18840826|BRD-A79903587|BRD-K03406345|BRD-K11630072|BRD-K15108141|BRD-K24844714|BRD-K33106058|BRD-K36137799|BRD-K41140669|BRD-K47832606|BRD-K51626221|BRD-K51747290|BRD-K58262659|BRD-K61192372|BRD-K66227851|BRD-K69540638|BRD-K79254416|BRD-K85204746	400	18	21
PCL analysis minus spectral clustering	1	FALSE	Uncertain		screen6:BRD-A74980173-001-13-5:0.195500uM	BRD-A74980173	BRD-A74980173-001-13-5	screen6:BRD-A74980173-001-13-5	GyrAB	0.223661	0.449295	0	0.75	FadD32	FadD32	1	7	BRD-A02179977-999-99-9|BRD-K00251100-999-99-9|BRD-K17346269-999-99-9|BRD-K26238968-001-02-7|BRD-K26238968-999-99-9|BRD-K29887672-999-99-9|BRD-K34883066-999-99-9|BRD-K87879546-001-07-4|BRD-K87879546-999-99-9	BRD-A02179977|BRD-K00251100|BRD-K17346269|BRD-K26238968|BRD-K29887672|BRD-K34883066|BRD-K87879546	76	7	9
PCL analysis minus spectral clustering	1	FALSE	Uncertain		screen6:BRD-A75281937-001-08-4:50.000000uM	BRD-A75281937	BRD-A75281937-001-08-4	screen6:BRD-A75281937-001-08-4	clp protease / proteasome	0.100091	0.163941	0	0.137847	ThyAX	ThyAX	1	11	BRD-A74914197-001-04-5|BRD-A79903587-001-19-9|BRD-K08151102-001-04-9|BRD-K11630072|BRD-K11630072-001-14-0|BRD-K24844714-001-31-0|BRD-K32842773-304-07-0|BRD-K36137799-001-08-9|BRD-K47832606-001-31-9|BRD-K58262659-001-11-3|BRD-K59456551-335-01-2|BRD-K59456551-999-99-9|BRD-K61192372-001-09-7	BRD-A74914197|BRD-A79903587|BRD-K08151102|BRD-K11630072|BRD-K24844714|BRD-K32842773|BRD-K36137799|BRD-K47832606|BRD-K58262659|BRD-K59456551|BRD-K61192372	308	11	13
PCL analysis minus spectral clustering	1	TRUE	FadD32	discordant	screen6:BRD-A79545933-999-99-9:12.500000uM	BRD-A79545933	BRD-A79545933-999-99-9	screen6:BRD-A79545933-999-99-9	PG transpeptidation and transport	0.251795	0.781014	0	1	FadD32	FadD32	1	7	BRD-A02179977-999-99-9|BRD-K00251100-999-99-9|BRD-K17346269-999-99-9|BRD-K26238968-001-02-7|BRD-K26238968-999-99-9|BRD-K29887672-999-99-9|BRD-K34883066-999-99-9|BRD-K87879546-001-07-4|BRD-K87879546-999-99-9	BRD-A02179977|BRD-K00251100|BRD-K17346269|BRD-K26238968|BRD-K29887672|BRD-K34883066|BRD-K87879546	76	7	9
PCL analysis minus spectral clustering	1	TRUE	ThyAX	concordant	screen6:BRD-A79903587-001-19-9:0.390500uM	BRD-A79903587	BRD-A79903587-001-19-9	screen6:BRD-A79903587-001-19-9	pyrimidine metabolism|ThyAX	0.169775	0.0684807	1	1	ThyAX	ThyAX	1	11	BRD-A74914197-001-04-5|BRD-A79903587-001-19-9|BRD-K08151102-001-04-9|BRD-K11630072|BRD-K11630072-001-14-0|BRD-K24844714-001-31-0|BRD-K32842773-304-07-0|BRD-K36137799-001-08-9|BRD-K47832606-001-31-9|BRD-K58262659-001-11-3|BRD-K59456551-335-01-2|BRD-K59456551-999-99-9|BRD-K61192372-001-09-7	BRD-A74914197|BRD-A79903587|BRD-K08151102|BRD-K11630072|BRD-K24844714|BRD-K32842773|BRD-K36137799|BRD-K47832606|BRD-K58262659|BRD-K59456551|BRD-K61192372	308	11	13
PCL analysis minus spectral clustering	1	FALSE	Uncertain		kabx2:BRD-A84314495-001-06-0:50.000000uM	BRD-A84314495	BRD-A84314495-001-06-0	screen4wk_screen5wk_tbda1_kabx2:BRD-A84314495-001-06-0	MbtI	0.169426	0.212334	0	0.13085	30S ribosome	30S ribosome	1	25	BRD-A15637061-003-01-9|BRD-A17411484-001-12-7|BRD-A17655518-001-27-7|BRD-A22740840-003-07-7|BRD-A25492003-003-16-6|BRD-A34145622-003-26-9|BRD-A49035384-003-31-3|BRD-A50987946-001-01-9|BRD-A54142827-003-01-7|BRD-A62336573-001-05-6|BRD-A69651145-003-12-2|BRD-A70638330-001-01-8|BRD-K00005140-999-99-9|BRD-K01666773-001-01-9|BRD-K01666774-002-01-9|BRD-K01825150-001-16-9|BRD-K11905747-333-01-5|BRD-K360…	BRD-A15637061|BRD-A17411484|BRD-A17655518|BRD-A22740840|BRD-A25492003|BRD-A34145622|BRD-A49035384|BRD-A50987946|BRD-A54142827|BRD-A62336573|BRD-A69651145|BRD-A70638330|BRD-K00005140|BRD-K01666773|BRD-K01666774|BRD-K01825150|BRD-K11905747|BRD-K36007650|BRD-K40939496|BRD-K71772032|BRD-K74759733|BRD-K88043978|BRD-M29626677|BRD-M50166410|BRD-M68646745	477	25	25
PCL analysis minus spectral clustering	1	FALSE	Uncertain		screen6:BRD-A84481105-003-35-4:50.000000uM	BRD-A84481105	BRD-A84481105-003-35-4	screen6:BRD-A84481105-003-35-4	membrane potential disruption and efflux|NADH dehydrogenase	0.0645922	0.627996	0	0.181818	50S ribosome	50S ribosome	1	34	BRD-A03433762-001-01-3|BRD-A11805855-001-01-0|BRD-A19584055|BRD-A19584055-001-01-1|BRD-A22164928-001-01-2|BRD-A39183045-001-01-1|BRD-A43748923|BRD-A43748923-001-01-2|BRD-A84854230-001-01-6|BRD-A88442245-001-01-9|BRD-A96252257-011-02-4|BRD-K01825145-001-03-9|BRD-K08111712-001-17-5|BRD-K11298197-001-14-6|BRD-K21656677-001-01-9|BRD-K22938173-003-01-5|BRD-K23586533-003-03-2|BRD-K27771035-001-03-3|BRD…	BRD-A03433762|BRD-A11805855|BRD-A19584055|BRD-A22164928|BRD-A39183045|BRD-A43748923|BRD-A84854230|BRD-A88442245|BRD-A96252257|BRD-K01825145|BRD-K08111712|BRD-K11298197|BRD-K21656677|BRD-K22938173|BRD-K23586533|BRD-K27771035|BRD-K32256160|BRD-K33127883|BRD-K36796419|BRD-K37130656|BRD-K37753391|BRD-K38684403|BRD-K49384696|BRD-K49668410|BRD-K52756523|BRD-K59436580|BRD-K63550407|BRD-K66876909|BRD-K69…	780	34	40
PCL analysis minus spectral clustering	1	FALSE	Uncertain		screen6:BRD-A84807802-001-01-2:3.125000uM	BRD-A84807802	BRD-A84807802-001-01-2	screen6:BRD-A84807802-001-01-2	MmpL3|EchA6	0.393594	0.695445	0	0.35	DprE1-DprE2 complex	DprE1-DprE2 complex	1	11	BRD-A23080907-001-01-4|BRD-K00005141-999-99-9|BRD-K14661019-001-01-5|BRD-K16343284-001-01-6|BRD-K16343284-999-99-9|BRD-K17480742-001-02-9|BRD-K17480742-999-99-9|BRD-K58597051-001-03-3|BRD-K63155003-001-01-6|BRD-K66039912-001-01-9|BRD-K76257682-001-02-1|BRD-K76257682-001-03-9|BRD-K87395897-001-02-7|BRD-K87395897-999-99-9|BRD-K96671969-001-04-9	BRD-A23080907|BRD-K00005141|BRD-K14661019|BRD-K16343284|BRD-K17480742|BRD-K58597051|BRD-K63155003|BRD-K66039912|BRD-K76257682|BRD-K87395897|BRD-K96671969	286	11	15
PCL analysis minus spectral clustering	1	FALSE	Uncertain		screen6:BRD-A84854230-001-01-6:25.000000uM	BRD-A84854230	BRD-A84854230-001-01-6	screen6:BRD-A84854230-001-01-6	50S ribosome	0.0860039	0.431626	1	0.451029	50S ribosome	50S ribosome	1	34	BRD-A03433762-001-01-3|BRD-A11805855-001-01-0|BRD-A19584055|BRD-A19584055-001-01-1|BRD-A22164928-001-01-2|BRD-A39183045-001-01-1|BRD-A43748923|BRD-A43748923-001-01-2|BRD-A84854230-001-01-6|BRD-A88442245-001-01-9|BRD-A96252257-011-02-4|BRD-K01825145-001-03-9|BRD-K08111712-001-17-5|BRD-K11298197-001-14-6|BRD-K21656677-001-01-9|BRD-K22938173-003-01-5|BRD-K23586533-003-03-2|BRD-K27771035-001-03-3|BRD…	BRD-A03433762|BRD-A11805855|BRD-A19584055|BRD-A22164928|BRD-A39183045|BRD-A43748923|BRD-A84854230|BRD-A88442245|BRD-A96252257|BRD-K01825145|BRD-K08111712|BRD-K11298197|BRD-K21656677|BRD-K22938173|BRD-K23586533|BRD-K27771035|BRD-K32256160|BRD-K33127883|BRD-K36796419|BRD-K37130656|BRD-K37753391|BRD-K38684403|BRD-K49384696|BRD-K49668410|BRD-K52756523|BRD-K59436580|BRD-K63550407|BRD-K66876909|BRD-K69…	780	34	40
[truncated: 290 more rows]

## Sheet: SI Data Table 1d
analysis_method	high_confidence_pcl_similarity_score_threshold_based_on_ROC_analysis	pcl_similarity_score_above_high_confidence_threshold	pcl_moa_assignment	pcl_moa_assignment_concordance	cid	pert_id	broad_id	proj_broad_id	target_description	pcl_similarity_score	rcorr	pcl_and_moa_agree	pcl_confidence_score	rid	pcl_desc	pcl_num_pert_ids_unique	pcl_pert_ids	pcl_broad_ids	pcl_cids	pcl_size
[truncated: 337 more rows]
