# Supplementary material for: Reference-based chemical-genetic interaction profiling to elucidate small molecule mechanism of action in Mycobacterium tuberculosis
Source: Nat Commun. 2025 Nov 3;16:9673. doi: 10.1038/s41467-025-64662-x (PMC12583738; doi:10.1038/s41467-025-64662-x)
Supplement: Supplementary file 11 — Source data [file 41467_2025_64662_MOESM11_ESM.zip › Source Data SI Data Table 2.xlsx]

## Sheet: SI Data Table 2a - PCL analysis
Compound ID	Evaluated against two QcrB MOA identifying mutants (Fig. 3d source row index)	Evaluated against two QcrB MOA identifying mutants (SI Fig. 11c source row index)	Validated to target QcrB via MIC testing against QcrB MOA identifying mutants	Accuracy of PCL-based MOA assignment	set	SMILES	PCL confidence	PCL-based MOA assignment	PCL RID, top	PCL RIDs, all high-confidence	annotated / unannotated	published MOA	MOA citation	concordant/discordant	internal, unblinded batch was in KABX set	structural group	chemical cluster iD
BRD-K59864310				Correct MOA assignment		CC1=CC=C(CN2N=CC3=C2N=CN=C3N2CCCC2)C=C1	1	QcrB	QcrB:25	QcrB:25|QcrB:22|QcrB:11
TCMDC-142379				Incorrect MOA assignment	177 (2013)	C(N1CCC2(CC1)OCCc1sccc21)c1ccc2OCCOc2c1	1	Alr	Alr:206	Alr:206	A	MmpL3	10.1371/journal.pone.0060933	discordant	yes	spiro	14
TCMDC-142380				Incorrect MOA assignment	177 (2013)	CCc1ccc(CN2CCC3(CC2)OCCc2sccc32)s1	1	Alr	Alr:206	Alr:206|Alr:3	A	MmpL3	10.1371/journal.pone.0060933	discordant		spiro	14
TCMDC-142628				Incorrect MOA assignment	177 (2013)	Cc1ccccc1CN1CCC(O)(CC1)c1ccc(Cl)c(c1)C(F)(F)F	1	Alr	Alr:206	Alr:206	A*	MmpL3*	*10.1074/jbc.RA119.010135; 10.1111/mmi.13406; 10.1111/mmi.13406; but 10.1021/acsinfecdis.0c00675	discordant		singleton (piperindol)	S
TCMDC-131305				Correct MOA assignment	177 (2013)	CCc1ccccc1OCCCON1C(=N)N=C(N)NC1(C)C	1	DHFR	DHFR:93	DHFR:93|DHFR:96|DHFR:97|DHFR:95|ThyAX:6|DHFR:110|DHFR:94	A	DHFR	10.1021/acsinfecdis.5b00063	concordant		diaminotriazine	6
TCMDC-131336				Correct MOA assignment	177 (2013)	CCCc1cc(ccc1OCCCON1C(=N)N=C(N)NC1(C)C)C(C)=O	1	DHFR	DHFR:97	DHFR:97|DHPS:55	A	DHFR	10.1021/acsinfecdis.5b00063	concordant		diaminotriazine	6
TCMDC-131751				Correct MOA assignment	177 (2013)	CC(C)(C)c1ccccc1OCCCON1C(=N)N=C(N)NC1(C)C	1	DHFR	DHFR:97	DHFR:97|DHFR:96|DHFR:95|DHFR:92|DHFR:94|DHPS:113	A	DHFR	10.1021/acsinfecdis.5b00063	concordant		diaminotriazine	6
TCMDC-131755				Correct MOA assignment	177 (2013)	CC1(C)N=C(N)N=C(N)N1OCCc1ccc2ccccc2c1	1	DHFR	DHFR:96	DHFR:96|DHFR:97|DHFR:95	A	DHFR	10.1021/acsinfecdis.5b00063	concordant		diaminotriazine	6
TCMDC-131793				Correct MOA assignment	177 (2013)	Cc1ccccc1OCCCON1C(=N)N=C(N)NC1(C)C	1	DHFR	DHFR:96	DHFR:96|DHFR:97|DHFR:95	A	DHFR	10.1021/acsinfecdis.5b00063	concordant	yes	diaminotriazine	6
TCMDC-142720				Correct MOA assignment	177 (2013)	Cc1cc(C)cc(OCCCON2C(=N)N=C(N)NC2(C)C)c1	1	DHFR	DHFR:96	DHFR:96|DHFR:95|DHFR:97|DHFR:92|DHFR:94	A	DHFR	10.1021/acsinfecdis.5b00063	concordant		diaminotriazine	6
TCMDC-143688				Correct MOA assignment	50 (2015)	Nc1ccc(cc1)S(=O)(=O)Nc1ccnn1-c1ccccc1	1	DHPS	DHPS:102	DHPS:102|DHPS:107|DHPS:103|DHPS:105|DHPS:104|DHPS:99|DHPS:110|DHPS:106|DHPS:111|DHPS:108|DHPS:98|DHPS:100|GyrAB:313|DHPS:61	A	DHPS	Drugbank: DB06729	concordant	yes	sulfonamide adduct	15
TCMDC-142629				Correct MOA assignment	177 (2013)	O=C(C1CCN(CC1)c1nnc(s1)-n1cccc1)N1CCC(Cc2ccccc2)CC1	1	DprE1-DprE2 complex	DprE1-DprE2 complex:40	DprE1-DprE2 complex:40|DprE1-DprE2 complex:66|DprE1-DprE2 complex:30|DprE1-DprE2 complex:29	A	DprE1	10.1021/acsinfecdis.5b00065	concordant		singleton	S
TCMDC-143649				Correct MOA assignment	50 (2015)	COc1ccc2nccc(NC(=O)C3CCN(CCc4ccc(Cl)cc4)CC3)c2n1	1	GyrAB	GyrAB:206	GyrAB:206|GyrAB:210	A	GyrAB (MGI)	10.1128/AAC.00676-21	concordant		singleton	S
TCMDC-142770				Incorrect MOA assignment	177 (2013)	O=C(CCC1CCCCC1)Nc1cccc(c1)-c1nnc(o1)-c1ccco1	1	GyrAB	GyrAB:34	GyrAB:34	A	MmpL3	10.1021/acsinfecdis.0c00675	discordant		singleton	S
TCMDC-142423				Incorrect MOA assignment	177 (2013)	CC(C)(C)c1ccc(cc1)-c1nnc(SCC(=O)OC2CCCCC2)o1	1	InhA	InhA:57	InhA:57	A	FbpA	10.1038/s41598-018-22228-6	discordant		singleton	S
TCMDC-142826				Incorrect MOA assignment	177 (2013)	CC(C)OC(=O)COc1ccc(cc1)-c1cnc(nc1)N(C)CCc1ccncc1	1	InhA	InhA:57	InhA:57	A	MurC	10.1038/s41598-018-22228-6	discordant		singleton	S
TCMDC-142396				Correct MOA assignment	177 (2013)	Cc1ccc(CNC(=O)c2cnn3C(CC(Nc23)c2ccc(C)cc2)C(F)F)cc1	1	MmpL3	MmpL3:30	MmpL3:30|EchA6:13|Alr:206	A	MmpL3/EchA6	MmpL3: 10.1371/journal.pone.0075245;10.1371/journal.pone.0060933|echA6: 10.1038/nmicrobiol.2015.6	concordant		THPP	19
TCMDC-142687				Correct MOA assignment	177 (2013)	CC(C)n1ncc2c(cc(nc12)-c1ccccc1)C(=O)NCC(N1CCOCC1)c1cccs1	1	MmpL3	MmpL3:50	MmpL3:50	A	MmpL3/EchA6	MmpL3: 10.1371/journal.pone.0075245;10.1371/journal.pone.0060933|echA6: 10.1038/nmicrobiol.2015.6	concordant		THPP	19
TCMDC-143044				Correct MOA assignment	177 (2013)	CC(Oc1ccccc1)C(=O)Nc1nc(cs1)-c1ccccn1	1	pyrimidine metabolism	pyrimidine metabolism:93	pyrimidine metabolism:93|CoaA and PyrG:19|pyrimidine metabolism:62	A	pyrimidine metabolism|CoaA and PyrG	PyrG: 10.1021/acsinfecdis.7b00006; CoaA:10.1038/s41598-018-21614-4	concordant	yes	Thiazole pyridine - amide	18
TCMDC-142969	21		FALSE	Incorrect MOA assignment	177 (2013)	Nc1nc(N)c2c(Sc3ccc4ccccc4c3)cccc2n1	1	QcrB	QcrB:11	QcrB:11	A	DHFR	10.1126/scitranslmed.aal3973	discordant		QZ; 2,4-Diamino-5-thioquinazoline	13
TCMDC-142775	23		FALSE	Incorrect MOA assignment	177 (2013)	COc1cc(Nc2ccccc2)ccc1NS(=O)(=O)c1c(C)noc1C	1	QcrB	QcrB:25	QcrB:25|phenazine-like:3	A	DHFR	GSK270670A in 10.1126/scitranslmed.aal3973	discordant		singleton	S
TCMDC-142376		3	TRUE	Correct MOA assignment	177 (2013)	Cc1ccc2nc(c(C(=O)NCc3cccs3)n2c1)C(F)(F)F	1	QcrB	QcrB:25	QcrB:25|QcrB:11	A	QcrB	10.1371/journal.pone.0052951; 10.1016/j.bioorg.2022.106074	concordant		IMP	8
TCMDC-142377				Correct MOA assignment	177 (2013)	Cc1ccc2nc(c(C(=O)NCc3cc(Cl)cc(Cl)c3)n2c1)C(F)(F)F	1	QcrB	QcrB:25	QcrB:25|QcrB:27|QcrB:11	A	QcrB	10.1371/journal.pone.0052951; 10.1016/j.bioorg.2022.106074	concordant		IMP	8
TCMDC-142387				Correct MOA assignment	177 (2013)	Cc1ccc2nc(c(C(=O)NCc3ccc4OCOc4c3)n2c1)C(F)(F)F	1	QcrB	QcrB:25	QcrB:25|QcrB:11	A	QcrB	10.1371/journal.pone.0052951; 10.1016/j.bioorg.2022.106074	concordant		IMP	8
TCMDC-142398		4	TRUE	Correct MOA assignment	177 (2013)	Cc1nc2ccc(C)cn2c1C(=O)NCc1ccco1	1	QcrB	QcrB:11	QcrB:11|QcrB:25	A	QcrB	10.1371/journal.pone.0052951; 10.1016/j.bioorg.2022.106074	concordant		IMP	8
TCMDC-142444		5	TRUE	Correct MOA assignment	177 (2013)	Cc1nc2ccccn2c1C(=O)NCc1ccccc1	1	QcrB	QcrB:25	QcrB:25|QcrB:11	A	QcrB	10.1371/journal.pone.0052951; 10.1016/j.bioorg.2022.106074	concordant		IMP	8
TCMDC-142449				Correct MOA assignment	177 (2013)	CC(C)Oc1cccc(CNC(=O)c2c(nc3ccc(C)cn23)C(F)(F)F)c1	1	QcrB	QcrB:25	QcrB:25|QcrB:11	A	QcrB	10.1371/journal.pone.0052951; 10.1016/j.bioorg.2022.106074	concordant		IMP	8
TCMDC-142511		6	TRUE	Correct MOA assignment	177 (2013)	Cc1nc2ccccn2c1C(=O)NCc1ccc2OCOc2c1	1	QcrB	QcrB:11	QcrB:11|QcrB:25|QcrB:27|QcrB:26	A	QcrB	10.1371/journal.pone.0052951; 10.1016/j.bioorg.2022.106074	concordant		IMP	8
TCMDC-142533		7	TRUE	Correct MOA assignment	177 (2013)	COc1ccc(CCNC(=O)c2c(C)nc3ccccn23)cc1	1	QcrB	QcrB:11	QcrB:11|QcrB:25	A	QcrB	10.1371/journal.pone.0052951; 10.1016/j.bioorg.2022.106074	concordant		IMP	8
TCMDC-142546		8	TRUE	Correct MOA assignment	177 (2013)	FC(F)(F)c1nc2ccccn2c1C(=O)NCc1ccc2OCOc2c1	1	QcrB	QcrB:25	QcrB:25|QcrB:11	A	QcrB	10.1371/journal.pone.0052951; 10.1016/j.bioorg.2022.106074	concordant		IMP	8
TCMDC-142557		9	TRUE	Correct MOA assignment	177 (2013)	Cc1ccc(CNC(=O)c2c(nc3ccc(C)cn23)C(F)(F)F)o1	1	QcrB	QcrB:11	QcrB:11|QcrB:25|QcrB:27	A	QcrB	10.1371/journal.pone.0052951; 10.1016/j.bioorg.2022.106074	concordant		IMP	8
TCMDC-142697		11	TRUE	Correct MOA assignment	177 (2013)	Cc1nc2ccc(C)cn2c1-c1ccn(Cc2ccccc2)n1	1	QcrB	QcrB:25	QcrB:25|QcrB:11|QcrB:27	A	QcrB	10.1371/journal.pone.0052951; 10.1016/j.bioorg.2022.106074	concordant		IMP	8
TCMDC-142785		12	TRUE	Correct MOA assignment	177 (2013)	Cc1nc2ccccn2c1C(=O)Nc1ccc(cc1)C(C)(C)C	1	QcrB	QcrB:25	QcrB:25|QcrB:22	A	QcrB	10.1371/journal.pone.0052951; 10.1016/j.bioorg.2022.106074	concordant		IMP	8
TCMDC-142828		13	TRUE	Correct MOA assignment	177 (2013)	COc1ccc(CC(=O)Nc2c(nc3cc(C)ccn23)-c2cccs2)cc1	1	QcrB	QcrB:25	QcrB:25|QcrB:11	A	QcrB	10.1371/journal.pone.0052951; 10.1016/j.bioorg.2022.106074	concordant		IMP	8
TCMDC-142992		14	TRUE	Correct MOA assignment	177 (2013)	Cc1nc2ccccn2c1C(=O)NCc1cccs1	1	QcrB	QcrB:25	QcrB:25|QcrB:11	A	QcrB	10.1371/journal.pone.0052951; 10.1016/j.bioorg.2022.106074	concordant		IMP	8
TCMDC-142980		33	TRUE	Correct MOA assignment	177 (2013)	CCc1nc2ccccc2n1CC(O)COc1cc(C)ccc1Cl	1	QcrB	QcrB:25	QcrB:25	A	QcrB	10.1021/acsinfecdis.7b00112	concordant		PAB	S
TCMDC-142435				Correct MOA assignment	177 (2013)	Brc1ccc(CN2CCN(CC2)C(=O)C=Cc2cccs2)s1	1	QcrB	QcrB:11	QcrB:11|QcrB:25|QcrB:27|QcrB:26	A	QcrB	10.1128/mBio.01276-18	concordant		PIP	11
TCMDC-142490		15	TRUE	Correct MOA assignment	177 (2013)	O=C(N1CCN(Cc2ccc3OCOc3c2)CC1)c1cc2ccccc2o1	1	QcrB	QcrB:25	QcrB:25|QcrB:11	A	QcrB	10.1128/mBio.01276-18	concordant		PIP	11
TCMDC-142706				Correct MOA assignment	177 (2013)	Fc1ccccc1-c1noc(n1)N1CCN(Cc2ccc3OCOc3c2)CC1	1	QcrB	QcrB:25	QcrB:25|QcrB:10	A	QcrB	10.1128/mBio.01276-18	concordant		PIP	11
TCMDC-142712				Correct MOA assignment	177 (2013)	O=C(N1CCN(Cc2ccc3OCOc3c2)CC1)c1cc2CCCc2s1	1	QcrB	QcrB:25	QcrB:25|QcrB:11	A	QcrB	10.1128/mBio.01276-18	concordant		PIP	11
TCMDC-142814		16	TRUE	Correct MOA assignment	177 (2013)	Fc1ccccc1CNC(=O)N1CCN(Cc2ccc(Br)s2)CC1	1	QcrB	QcrB:25	QcrB:25|QcrB:11|QcrB:27	A	QcrB	10.1128/mBio.01276-18	concordant		PIP	11
TCMDC-142938				Correct MOA assignment	177 (2013)	O=C(\C=C\c1ccccc1)N1CCN(Cc2cccc(OCc3ccccc3)c2)CC1	1	QcrB	QcrB:25	QcrB:25|QcrB:11|QcrB:27	A	QcrB	10.1128/mBio.01276-18	concordant		PIP	11
TCMDC-143650		17	TRUE	Correct MOA assignment	50 (2015)	O=C(NCc1ccoc1)N1CCN(Cc2ccc3OCOc3c2)CC1	1	QcrB	QcrB:25	QcrB:25|QcrB:11	A	QcrB	10.1128/mBio.01276-18	concordant		PIP	11
TCMDC-143652		18	TRUE	Correct MOA assignment	50 (2015)	O=C(NCc1ccco1)N1CCN(Cc2ccc3OCCc3c2)CC1	1	QcrB	QcrB:11	QcrB:11|QcrB:25	A	QcrB	10.1128/mBio.01276-18	concordant		PIP	11
TCMDC-143653		19	TRUE	Correct MOA assignment	50 (2015)	Clc1ccc(CN2CCN(CC2)C(=O)NCc2ccco2)s1	1	QcrB	QcrB:25	QcrB:25|QcrB:11	A	QcrB	10.1128/mBio.01276-18	concordant		PIP	11
TCMDC-143657		20	TRUE	Correct MOA assignment	50 (2015)	O=C(NCc1ccco1)N1CCN(Cc2cccs2)CC1	1	QcrB	QcrB:11	QcrB:11|QcrB:25	A	QcrB	10.1128/mBio.01276-18	concordant		PIP	11
TCMDC-143698		21	TRUE	Correct MOA assignment	50 (2015)	COc1ccc(CN2CCN(CC2)C(=O)C=Cc2csc(C)n2)cc1	1	QcrB	QcrB:25	QcrB:25|QcrB:11|QcrB:27|QcrB:22|QcrB:10	A	QcrB	10.1128/mBio.01276-18	concordant		PIP	11
TCMDC-142353		22	TRUE	Correct MOA assignment	177 (2013)	COc1ccc2nc(C)cc(OCC(=O)Nc3cc(C)cc(C)c3)c2c1	1	QcrB	QcrB:25	QcrB:25|QcrB:11|QcrB:12	A	QcrB	10.1039/c6md00236f; 10.1016/j.ijantimicag.2017.08.023	concordant		QOA	12
TCMDC-142388		23	TRUE	Correct MOA assignment	177 (2013)	COc1ccc2nc(C)cc(OCC(=O)NCc3ccccc3)c2c1	1	QcrB	QcrB:11	QcrB:11|QcrB:25	A	QcrB	10.1039/c6md00236f; 10.1016/j.ijantimicag.2017.08.023	concordant		QOA	12
TCMDC-142461		24	TRUE	Correct MOA assignment	177 (2013)	Cc1cc(OCC(=O)NCc2ccccc2)c2cc(Br)ccc2n1	1	QcrB	QcrB:25	QcrB:25|QcrB:11	A	QcrB	10.1039/c6md00236f; 10.1016/j.ijantimicag.2017.08.023	concordant		QOA	12
TCMDC-142552		25	TRUE	Correct MOA assignment	177 (2013)	Cc1cc(OCC(=O)Nc2ccccc2)c2cc(Br)ccc2n1	1	QcrB	QcrB:25	QcrB:25|QcrB:11	A	QcrB	10.1039/c6md00236f; 10.1016/j.ijantimicag.2017.08.023	concordant		QOA	12
TCMDC-142715		26	TRUE	Correct MOA assignment	177 (2013)	COc1cc(nc2ccc(C)c(N)c12)C(F)(F)F	1	QcrB	QcrB:11	QcrB:11|QcrB:25	A	QcrB	10.1039/c6md00236f; 10.1016/j.ijantimicag.2017.08.023	concordant		QOA	12
TCMDC-142430		27	TRUE	Correct MOA assignment	177 (2013)	Cc1n[nH]c(C)c1S(=O)(=O)NCc1nc(NCCCc2ccccc2)c2ccccc2n1	1	QcrB	QcrB:25	QcrB:25|QcrB:11	A	QcrB	10.1371/journal.ppat.1008270	concordant		QZ	13
TCMDC-142498		28	TRUE	Correct MOA assignment	177 (2013)	CCN(Cc1ccc2OCOc2c1)C(=O)CSc1nc(NC)c2ccccc2n1	1	QcrB	QcrB:25	QcrB:25	A	QcrB	10.1371/journal.ppat.1008270; QZ scaffold: https://doi.org/10.1021/acsinfecdis.0c00675	concordant		QZ	13
TCMDC-142537		29	TRUE	Correct MOA assignment	177 (2013)	CSc1nc(NCC=C)c2ccccc2n1	1	QcrB	QcrB:11	QcrB:11|QcrB:25|QcrB:27	A	QcrB	10.1371/journal.ppat.1008270	concordant		QZ	13
TCMDC-142368		30	TRUE	Correct MOA assignment	177 (2013)	COc1ccc(CCNc2cc(nc3ncnn23)-c2ccccc2)cc1	1	QcrB	QcrB:11	QcrB:11|QcrB:25|QcrB:27|QcrB:26	A	QcrB	10.1128/aac.02041-21	concordant		TAP	16
TCMDC-142408		31	TRUE	Correct MOA assignment	177 (2013)	Clc1ccc(CCNc2cc(nc3ncnn23)-c2ccccc2)cc1	1	QcrB	QcrB:25	QcrB:25|QcrB:11	A	QcrB	10.1128/aac.02041-21	concordant		TAP	16
TCMDC-142724		32	TRUE	Correct MOA assignment	177 (2013)	C(Cc1ccccc1)Nc1cc(nc2nncn12)-c1ccccc1	1	QcrB	QcrB:25	QcrB:25|QcrB:11	A	QcrB	10.1128/aac.02041-21	concordant		TAP	16
TCMDC-142359		2	TRUE	Correct MOA assignment	177 (2013)	Cc1nc2ccccn2c1C(=O)NCc1ccc(Cl)cc1	1	QcrB	QcrB:25	QcrB:25|QcrB:11	A	QcrB|DHFR	QcrB: 10.1371/journal.pone.0052951| DHFR: 10.1038/s41598-018-22228-6	concordant		IMP	8
TCMDC-142595		10	TRUE	Correct MOA assignment	177 (2013)	Cc1ccc2nc(c(C(=O)NCc3ccco3)n2c1)C(F)(F)F	1	QcrB	QcrB:11	QcrB:11|QcrB:25	A	QcrB|MurC	QcrB: 10.1371/journal.pone.0052951 | MurC: 10.1038/s41598-018-22228-6	concordant		IMP	8
TCMDC-143667	7		TRUE	Correct MOA assignment	50 (2015)	Clc1nnc(N2CCCC2)c2ccccc12	1	QcrB	QcrB:11	QcrB:11|QcrB:25	U					1-Aminophthalazine	27
TCMDC-143678	24		FALSE	Incorrect MOA assignment	50 (2015)	COc1ccc(Nc2ncccc2N)cc1	1	QcrB	QcrB:25	QcrB:25|QcrB:11|phenazine-like:3	U					2-AP	3
TCMDC-142817	22		FALSE	Incorrect MOA assignment	177 (2013)	OC1(Oc2ccccc2N=C1c1ccccc1)c1ccccc1	1	QcrB	QcrB:11	QcrB:11|QcrB:25	U					benzoxazine	4
TCMDC-142455	2		TRUE	Correct MOA assignment	177 (2013)	COc1ccccc1-c1cccc(CNC(=O)c2cc3ccccc3cc2OC)c1	1	QcrB	QcrB:25	QcrB:25|QcrB:11|QcrB:27	U					NC	10
TCMDC-143694	3		TRUE	Correct MOA assignment	50 (2015)	CCOc1cc2ccccc2cc1C(=O)NC	1	QcrB	QcrB:25	QcrB:25|QcrB:11	U					NC	10
TCMDC-142492	9		TRUE	Correct MOA assignment	177 (2013)	Fc1ccccc1-c1nc(C#N)c(NCCc2ccccc2)o1	1	QcrB	QcrB:25	QcrB:25	U					singleton	S
TCMDC-142550	10		TRUE	Correct MOA assignment	177 (2013)	FC(F)(F)c1cc(SCc2ccccc2)nc(n1)-c1ccccn1	1	QcrB	QcrB:25	QcrB:25|QcrB:11|QcrB:27|QcrB:22|QcrB:10	U					singleton	S
TCMDC-142559	11		TRUE	Correct MOA assignment	177 (2013)	NC(=O)c1cc(ccc1OCCOc1ccccc1)-c1ccsc1	1	QcrB	QcrB:25	QcrB:25|QcrB:11	U					singleton	S
TCMDC-142584	12		TRUE	Correct MOA assignment	177 (2013)	CC(=O)N1CCc2cc3nc(C)cc(C)c3cc12	1	QcrB	QcrB:11	QcrB:11|QcrB:25	U					singleton	S
TCMDC-142587	8		TRUE	Correct MOA assignment	177 (2013)	Cc1cccc(Cn2ccc(NC(=O)c3ccc4OCOc4c3)n2)c1	1	QcrB	QcrB:25	QcrB:25|QcrB:11	U					singleton	S
TCMDC-142679	13		TRUE	Correct MOA assignment	177 (2013)	Brc1c(nc2ncccn12)-c1ccc2OCOc2c1	1	QcrB	QcrB:11	QcrB:11|QcrB:25	U					singleton	S
TCMDC-142709	14		TRUE	Correct MOA assignment	177 (2013)	Cc1nn(Cc2ccccc2)c(Cl)c1C(=O)NC1CCCCCC1	1	QcrB	QcrB:25	QcrB:25|QcrB:11	U					singleton	S
TCMDC-142889	15		TRUE	Correct MOA assignment	177 (2013)	Cc1ccc2nc(Cl)c(CNCc3cccs3)cc2c1	1	QcrB	QcrB:25	QcrB:25	U					singleton	S
TCMDC-142902	16		TRUE	Correct MOA assignment	177 (2013)	Cc1onc(c1C(=O)NCCSc1ccc(C)cc1)-c1ccccc1	1	QcrB	QcrB:11	QcrB:11|QcrB:25	U					singleton	S
TCMDC-142962	17		TRUE	Correct MOA assignment	177 (2013)	Fc1ccc2c(Cl)c(sc2c1)C(=O)NC1=NCCS1	1	QcrB	QcrB:11	QcrB:11|QcrB:25	U					singleton	S
TCMDC-143659	18		TRUE	Correct MOA assignment	50 (2015)	CNc1snc(C)c1C(=O)NCCOc1ccc(OC)cc1	1	QcrB	QcrB:25	QcrB:25|QcrB:11	U					singleton	S
TCMDC-143668	19		TRUE	Correct MOA assignment	50 (2015)	Cc1n(C)nc2c(Nc3cnn(Cc4ccccc4F)c3)nc(C)nc12	1	QcrB	QcrB:25	QcrB:25|QcrB:11|QcrB:27	U					singleton	S
TCMDC-143697	20		TRUE	Correct MOA assignment	50 (2015)	Cc1c([nH]c2CCCC(=O)c12)C(=O)NCCOc1ccccc1	1	QcrB	QcrB:25	QcrB:25|QcrB:11	U					singleton	S
TCMDC-142471	4		TRUE	Correct MOA assignment	177 (2013)	C(c1cccs1)c1nn2c(nnc2s1)-c1n[nH]c2CCCc12	1	QcrB	QcrB:25	QcrB:25|QcrB:11	U					TTDZ	22
TCMDC-142484	5		TRUE	Correct MOA assignment	177 (2013)	C(Sc1ccccc1)c1nn2c(nnc2s1)-c1ccccc1	1	QcrB	QcrB:25	QcrB:25|QcrB:11|InhA:111	U					TTDZ	22
TCMDC-143660	6		TRUE	Correct MOA assignment	50 (2015)	COc1ccc(cc1)-c1nnc2sc(Cc3csc(C)n3)nn12	1	QcrB	QcrB:25	QcrB:25	U					TTDZ	22
TCMDC-142691				Correct MOA assignment	177 (2013)	CCc1ccc(cc1)C1CC(n2ncc(C(=O)NCc3ccc(OC)cc3)c2N1)C(F)(F)F	1	TopA | MmpL3	TopA:156	TopA:156|MmpL3:35	A	MmpL3/EchA6	MmpL3: 10.1371/journal.pone.0075245;10.1371/journal.pone.0060933|echA6: 10.1038/nmicrobiol.2015.6	concordant	yes	THPP	19
TCMDC-142382				Uncertain	177 (2013)	Clc1ccc2[nH]c(cc2c1)C(=O)NC12CC3CC(CC(C3)C1)C2	0.95	uncertain	InhA:159		A	MmpL3	10.1021/acs.jmedchem.7b00582			singleton	S
TCMDC-142345				Uncertain	177 (2013)	FC(F)(F)c1nc2ccccn2c1C(=O)NCc1ccc(Oc2ccccc2)cc1	0.857143	uncertain	QcrB:25		A	QcrB	10.1371/journal.pone.0052951; 10.1016/j.bioorg.2022.106074			IMP	8
TCMDC-142890				Uncertain	177 (2013)	O=C(Nc1ccccc1N1CCOCC1)C(Cc1ccccc1)NC(=O)c1cccs1	0.834024	uncertain	50S ribosome:22		A*	RpoB*	*racemic mixture; MMV68845 (R- stereoisomer) is published NTM RNA polymerase inhibitor 10.1128/spectrum.02760-22 and TB RpoB (stereospecific activity, distinct binding site from rifamycins) 10.1016/j.molcel.2017.03.001			N-(1-((2-morpholinophenyl)amino)-1-oxo-3-phenylpropan-2-yl)thiophene-2-carboxamide	1
TCMDC-123885				Uncertain	177 (2013)	Clc1ccc(Nc2nc(cs2)-c2ccccn2)nc1	0.82825	uncertain	pyrimidine metabolism:93		A	pyrimidine metabolism|CoaA and PyrG	PyrG: 10.1021/acsinfecdis.7b00006; CoaA:10.1038/s41598-018-21614-4		yes	Thiazole pyridine - aminoaryl	18
TCMDC-131843				Uncertain	177 (2013)	Cc1cc(NCCc2ccccc2)nc(NC(=N)Nc2ccc(Cl)cc2)n1	0.809524	uncertain	InhA:330		A	MmpL3	10.1021/acsinfecdis.0c00675			singleton	S
TCMDC-143686				Uncertain	50 (2015)	COc1ccc(CCNC(=O)C2(CCCCC2)n2cnnn2)cc1	0.80526	uncertain	Alr:206		A	MmpL3 (or multi-target)	10.1021/acsinfecdis.0c00675; 10.1126/scitranslmed.aal3973			singleton	S
TCMDC-142582				Uncertain	177 (2013)	COc1ccc(cc1OC)-c1nc(no1)-c1cccc(NC(=O)Cc2ccc(F)cc2)c1	0.802668	uncertain	Alr:206		A	MmpL3	10.1038/s41598-018-22228-6			singleton	S
TCMDC-142563				Uncertain	177 (2013)	CC1(C)NC(N)=NC(=N)N1OCCCOc1ccc(Cl)cc1Cl	0.8	uncertain	DHFR:97		A	DHFR	10.1021/acsinfecdis.5b00063			diaminotriazine	6
TCMDC-143004				Uncertain	177 (2013)	Fc1ccc(CC(=O)Nc2nc(cs2)-c2ccccn2)cc1	0.8	uncertain	pyrimidine metabolism:93	pyrimidine metabolism:93|CoaA and PyrG:26	A	pyrimidine metabolism|CoaA and PyrG	PyrG: 10.1021/acsinfecdis.7b00006; CoaA:10.1038/s41598-018-21614-4		yes	Thiazole pyridine - amide	18
TCMDC-142933				Uncertain	177 (2013)	COc1ccc(cc1)-c1cc(NC(=O)c2ccc(F)cc2Cl)ccc1OC	0.762367	uncertain	CydAB:11		A	MenG	10.1128/mbio.02022-16			singleton	S
TCMDC-142347				Uncertain	177 (2013)	CNc1nc(SC)nc2ccccc12	0.714286	uncertain	50S ribosome:103		A	QcrB	10.1371/journal.ppat.1008270			QZ; 2-thioquinazoline	13
TCMDC-142399				Uncertain	177 (2013)	CCCCS(=O)(=O)Nc1ccc2cnn(C)c2c1	0.703704	uncertain	InhA:85		A	KasA	10.1038/ncomms12581.			singleton	S
TCMDC-142807				Uncertain	177 (2013)	Cn1cc(NC(=O)c2cc(NC(=O)CNC(N)=N)cn2C)cc1C(=O)NCCC(N)=N	0.586479	uncertain	DHPS:115		A*	DNA damage*	*Netropsin: specific binding to AT-rich double stranded DNA - intercalating or DNA damage activity but no known, specific MOA in TB to our knowledge			singleton	S
TCMDC-142967				Uncertain	177 (2013)	CSc1ccc(cc1)C(=O)Nc1nc(cs1)-c1ccccn1	0.506722	uncertain	Alr:205		A*	pyrimidine metabolism|CoaA and PyrG	*not directly in references but close analog of GSK1570606A compound 1 in PyrG reference; PyrG: 10.1021/acsinfecdis.7b00006; CoaA:10.1038/s41598-018-21614-4; EthR:10.3389/fphar.2017.00681		yes	Thiazole pyridine - amide	18
TCMDC-142346				Uncertain	177 (2013)	Cc1nc2ccc(C)cn2c1C(=O)NCc1cccs1	0.455108	uncertain	50S ribosome:103		A	QcrB	10.1371/journal.pone.0052951; 10.1016/j.bioorg.2022.106074			IMP	8

## Sheet: SI Data Table 2b - Tanimoto sim
Compound ID	Evaluated against two QcrB MOA identifying mutants (Fig. 3d source row index)	Evaluated against two QcrB MOA identifying mutants (SI Fig. 11c source row index)	Validated to target QcrB via MIC testing against QcrB MOA identifying mutants	Accuracy of Tanimoto similarity based MOA assignment	Compound SMILES	Highest Tanimoto similarity to reference compounds	Reference compound with highest Tanimoto similarity	Reference compound SMILES	MOA of reference compound with highest Tanimoto similarity	Compound annotated / unannotated	Compound published MOA	Compound published MOA citation	MOA of reference compound with highest Tanimoto similarity concordant or discordant with published MOA?	Compound structural group	Compound chemical cluster iD
BRD-K59864310				Incorrect MOA assignment	CC1=CC=C(CN2N=CC3=C2N=CN=C3N2CCCC2)C=C1	0.342857	BRD-K52025859	COc1cccc(OCCN2CCN(CC2)c2ncnc3n(ncc23)-c2ccccc2)c1	cAMP modulation
TCMDC-142379				Correct MOA assignment	C(N1CCC2(CC1)OCCc1sccc21)c1ccc2OCCOc2c1	1	BRD-K64497452	C(N1CCC2(CC1)OCCc3sccc23)c4ccc5OCCOc5c4	MmpL3	A	MmpL3	10.1371/journal.pone.0060933	concordant	spiro	14
TCMDC-142380				Correct MOA assignment	CCc1ccc(CN2CCC3(CC2)OCCc2sccc32)s1	0.584906	BRD-K64497452	C(N1CCC2(CC1)OCCc3sccc23)c4ccc5OCCOc5c4	MmpL3	A	MmpL3	10.1371/journal.pone.0060933	concordant	spiro	14
TCMDC-142628				Incorrect MOA assignment	Cc1ccccc1CN1CCC(O)(CC1)c1ccc(Cl)c(c1)C(F)(F)F	0.302632	BRD-K64323980	Cc1c(oc2ccc(C)cc12)C(=O)N1CCC(O)(CC1)c1cccc(c1)C(F)(F)F	TopA	A*	MmpL3*	*10.1074/jbc.RA119.010135; 10.1111/mmi.13406; 10.1111/mmi.13406; but 10.1021/acsinfecdis.0c00675	discordant	singleton (piperindol)	S
TCMDC-131305				Correct MOA assignment	CCc1ccccc1OCCCON1C(=N)N=C(N)NC1(C)C	0.76	BRD-K65278948	Cc1ccccc1OCCCON1C(=N)N=C(N)NC1(C)C	DHFR	A	DHFR	10.1021/acsinfecdis.5b00063	concordant	diaminotriazine	6
TCMDC-131336				Correct MOA assignment	CCCc1cc(ccc1OCCCON1C(=N)N=C(N)NC1(C)C)C(C)=O	0.555556	BRD-K65278948	Cc1ccccc1OCCCON1C(=N)N=C(N)NC1(C)C	DHFR	A	DHFR	10.1021/acsinfecdis.5b00063	concordant	diaminotriazine	6
TCMDC-131751				Correct MOA assignment	CC(C)(C)c1ccccc1OCCCON1C(=N)N=C(N)NC1(C)C	0.745098	BRD-K65278948	Cc1ccccc1OCCCON1C(=N)N=C(N)NC1(C)C	DHFR	A	DHFR	10.1021/acsinfecdis.5b00063	concordant	diaminotriazine	6
TCMDC-131755				Correct MOA assignment	CC1(C)N=C(N)N=C(N)N1OCCc1ccc2ccccc2c1	0.482143	BRD-K74016539	CC1(C)N=C(N)N=C(N)N1OCCCOc1ccc(cc1)-c1ccc(Cl)cc1	DHFR	A	DHFR	10.1021/acsinfecdis.5b00063	concordant	diaminotriazine	6
TCMDC-131793				Correct MOA assignment	Cc1ccccc1OCCCON1C(=N)N=C(N)NC1(C)C	1	BRD-K65278948	Cc1ccccc1OCCCON1C(=N)N=C(N)NC1(C)C	DHFR	A	DHFR	10.1021/acsinfecdis.5b00063	concordant	diaminotriazine	6
TCMDC-142720				Correct MOA assignment	Cc1cc(C)cc(OCCCON2C(=N)N=C(N)NC2(C)C)c1	0.647059	BRD-K65278948	Cc1ccccc1OCCCON1C(=N)N=C(N)NC1(C)C	DHFR	A	DHFR	10.1021/acsinfecdis.5b00063	concordant	diaminotriazine	6
TCMDC-143688				Correct MOA assignment	Nc1ccc(cc1)S(=O)(=O)Nc1ccnn1-c1ccccc1	1	BRD-K10671814	Nc1ccc(cc1)S(=O)(=O)Nc1ccnn1-c1ccccc1	DHPS	A	DHPS	Drugbank: DB06729	concordant	sulfonamide adduct	15
TCMDC-142629				Incorrect MOA assignment	O=C(C1CCN(CC1)c1nnc(s1)-n1cccc1)N1CCC(Cc2ccccc2)CC1	0.233333	BRD-K68017837	S=C(Cc1ccccc1)N1CCCCC1	Alr	A	DprE1	10.1021/acsinfecdis.5b00065	discordant	singleton	S
TCMDC-143649				Incorrect MOA assignment	COc1ccc2nccc(NC(=O)C3CCN(CCc4ccc(Cl)cc4)CC3)c2n1	0.241379	BRD-K66994095	CCc1ccc(NC(=O)COc2cc(nc3ccc(OC)cc23)C(=O)OC)cc1	QcrB	A	GyrAB (MGI)	10.1128/AAC.00676-21	discordant	singleton	S
TCMDC-142770				Incorrect MOA assignment	O=C(CCC1CCCCC1)Nc1cccc(c1)-c1nnc(o1)-c1ccco1	0.263158	BRD-K74722711	Fc1ccc(cc1)-c1nnc(NC(=O)c2cccc(C(F)(F)F)c2)o1	50S ribosome	A	MmpL3	10.1021/acsinfecdis.0c00675	discordant	singleton	S
TCMDC-142423				Incorrect MOA assignment	CC(C)(C)c1ccc(cc1)-c1nnc(SCC(=O)OC2CCCCC2)o1	0.264706	BRD-K21656677	Fc1ccc(cc1)-c1nnc(NC(=O)c2ccc(Cl)cc2)o1	50S ribosome	A	FbpA	10.1038/s41598-018-22228-6	discordant	singleton	S
TCMDC-142826				Incorrect MOA assignment	CC(C)OC(=O)COc1ccc(cc1)-c1cnc(nc1)N(C)CCc1ccncc1	0.229508	BRD-K88568253	CC(C)NNC(=O)c1ccncc1	InhA	A	MurC	10.1038/s41598-018-22228-6	discordant	singleton	S
TCMDC-142396				Correct MOA assignment	Cc1ccc(CNC(=O)c2cnn3C(CC(Nc23)c2ccc(C)cc2)C(F)F)cc1	0.597222	BRD-A49616161	Cc1ccc(C2CC(C(F)(F)F)n3ncc(C(=O)NCc4ccc5c(c4)OCO5)c3N2)cc1	MmpL3|EchA6	A	MmpL3/EchA6	MmpL3: 10.1371/journal.pone.0075245;10.1371/journal.pone.0060933|echA6: 10.1038/nmicrobiol.2015.6	concordant	THPP	19
TCMDC-142687				Incorrect MOA assignment	CC(C)n1ncc2c(cc(nc12)-c1ccccc1)C(=O)NCC(N1CCOCC1)c1cccs1	0.241758	BRD-K76257682	CCOC(=O)NC(=O)c1ccsc1NC(=O)c1nc2ccccc2s1	DprE1-DprE2 complex	A	MmpL3/EchA6	MmpL3: 10.1371/journal.pone.0075245;10.1371/journal.pone.0060933|echA6: 10.1038/nmicrobiol.2015.6	discordant	THPP	19
TCMDC-143044				Correct MOA assignment	CC(Oc1ccccc1)C(=O)Nc1nc(cs1)-c1ccccn1	1	BRD-A18840826	CC(Oc1ccccc1)C(=O)Nc1nc(cs1)-c1ccccn1	pyrimidine metabolism|CoaA and PyrG	A	pyrimidine metabolism|CoaA and PyrG	PyrG: 10.1021/acsinfecdis.7b00006; CoaA:10.1038/s41598-018-21614-4	concordant	Thiazole pyridine - amide	18
TCMDC-142969	21		FALSE	Incorrect MOA assignment	Nc1nc(N)c2c(Sc3ccc4ccccc4c3)cccc2n1	0.261905	BRD-K00535541	Nc1c2ccccc2nc2ccccc12	GyrAB|TopA	A	DHFR	10.1126/scitranslmed.aal3973	discordant	QZ; 2,4-Diamino-5-thioquinazoline	13
TCMDC-142775	23		FALSE	Incorrect MOA assignment	COc1cc(Nc2ccccc2)ccc1NS(=O)(=O)c1c(C)noc1C	0.419355	BRD-K68346641	COc1cc(NS(C)(=O)=O)ccc1Nc1c2ccccc2nc2ccccc12	GyrAB|TopA	A	DHFR	GSK270670A in 10.1126/scitranslmed.aal3973	discordant	singleton	S
TCMDC-142376		3	TRUE	Correct MOA assignment	Cc1ccc2nc(c(C(=O)NCc3cccs3)n2c1)C(F)(F)F	0.3	BRD-K59853741	CCC1=C(N2C=C(Cl)C=CC2=N1)C(=O)NCC1=CC=C(C=C1)N1CCC(CC1)C1=CC=C(OC(F)(F)F)C=C1	QcrB	A	QcrB	10.1371/journal.pone.0052951; 10.1016/j.bioorg.2022.106074	concordant	IMP	8
TCMDC-142377				Correct MOA assignment	Cc1ccc2nc(c(C(=O)NCc3cc(Cl)cc(Cl)c3)n2c1)C(F)(F)F	0.380952	BRD-K59853741	CCC1=C(N2C=C(Cl)C=CC2=N1)C(=O)NCC1=CC=C(C=C1)N1CCC(CC1)C1=CC=C(OC(F)(F)F)C=C1	QcrB	A	QcrB	10.1371/journal.pone.0052951; 10.1016/j.bioorg.2022.106074	concordant	IMP	8
TCMDC-142387				Incorrect MOA assignment	Cc1ccc2nc(c(C(=O)NCc3ccc4OCOc4c3)n2c1)C(F)(F)F	0.481013	BRD-A49616161	Cc1ccc(C2CC(C(F)(F)F)n3ncc(C(=O)NCc4ccc5c(c4)OCO5)c3N2)cc1	MmpL3|EchA6	A	QcrB	10.1371/journal.pone.0052951; 10.1016/j.bioorg.2022.106074	discordant	IMP	8
TCMDC-142398		4	TRUE	Correct MOA assignment	Cc1nc2ccc(C)cn2c1C(=O)NCc1ccco1	0.272727	BRD-K59853741	CCC1=C(N2C=C(Cl)C=CC2=N1)C(=O)NCC1=CC=C(C=C1)N1CCC(CC1)C1=CC=C(OC(F)(F)F)C=C1	QcrB	A	QcrB	10.1371/journal.pone.0052951; 10.1016/j.bioorg.2022.106074	concordant	IMP	8
TCMDC-142444		5	TRUE	Incorrect MOA assignment	Cc1nc2ccccn2c1C(=O)NCc1ccccc1	0.385965	BRD-K11310996	CS(=O)(=O)c1ncc(Cl)c(n1)C(=O)NCc1ccccc1	Alr	A	QcrB	10.1371/journal.pone.0052951; 10.1016/j.bioorg.2022.106074	discordant	IMP	8
TCMDC-142449				Correct MOA assignment	CC(C)Oc1cccc(CNC(=O)c2c(nc3ccc(C)cn23)C(F)(F)F)c1	0.336957	BRD-K59853741	CCC1=C(N2C=C(Cl)C=CC2=N1)C(=O)NCC1=CC=C(C=C1)N1CCC(CC1)C1=CC=C(OC(F)(F)F)C=C1	QcrB	A	QcrB	10.1371/journal.pone.0052951; 10.1016/j.bioorg.2022.106074	concordant	IMP	8
TCMDC-142511		6	TRUE	Incorrect MOA assignment	Cc1nc2ccccn2c1C(=O)NCc1ccc2OCOc2c1	0.417722	BRD-A49616161	Cc1ccc(C2CC(C(F)(F)F)n3ncc(C(=O)NCc4ccc5c(c4)OCO5)c3N2)cc1	MmpL3|EchA6	A	QcrB	10.1371/journal.pone.0052951; 10.1016/j.bioorg.2022.106074	discordant	IMP	8
TCMDC-142533		7	TRUE	Incorrect MOA assignment	COc1ccc(CCNC(=O)c2c(C)nc3ccccn23)cc1	0.30303	BRD-K63155003	COc1ccc(OCCNC(=O)c2cc(cc(c2)[N+]([O-])=O)[N+]([O-])=O)cc1	DprE1-DprE2 complex	A	QcrB	10.1371/journal.pone.0052951; 10.1016/j.bioorg.2022.106074	discordant	IMP	8
TCMDC-142546		8	TRUE	Incorrect MOA assignment	FC(F)(F)c1nc2ccccn2c1C(=O)NCc1ccc2OCOc2c1	0.419753	BRD-A49616161	Cc1ccc(C2CC(C(F)(F)F)n3ncc(C(=O)NCc4ccc5c(c4)OCO5)c3N2)cc1	MmpL3|EchA6	A	QcrB	10.1371/journal.pone.0052951; 10.1016/j.bioorg.2022.106074	discordant	IMP	8
TCMDC-142557		9	TRUE	Correct MOA assignment	Cc1ccc(CNC(=O)c2c(nc3ccc(C)cn23)C(F)(F)F)o1	0.303371	BRD-K59853741	CCC1=C(N2C=C(Cl)C=CC2=N1)C(=O)NCC1=CC=C(C=C1)N1CCC(CC1)C1=CC=C(OC(F)(F)F)C=C1	QcrB	A	QcrB	10.1371/journal.pone.0052951; 10.1016/j.bioorg.2022.106074	concordant	IMP	8
TCMDC-142697		11	TRUE	Incorrect MOA assignment	Cc1nc2ccc(C)cn2c1-c1ccn(Cc2ccccc2)n1	0.27451	BRD-K32795028	C(c1ccccc1)n1ccnc1	Cyp121	A	QcrB	10.1371/journal.pone.0052951; 10.1016/j.bioorg.2022.106074	discordant	IMP	8
TCMDC-142785		12	TRUE	Incorrect MOA assignment	Cc1nc2ccccn2c1C(=O)Nc1ccc(cc1)C(C)(C)C	0.280702	BRD-K94650501	CC(=O)Nc1ccc(Nc2c3ccccc3nc3ccccc23)cc1	GyrAB|TopA	A	QcrB	10.1371/journal.pone.0052951; 10.1016/j.bioorg.2022.106074	discordant	IMP	8
TCMDC-142828		13	TRUE	Incorrect MOA assignment	COc1ccc(CC(=O)Nc2c(nc3cc(C)ccn23)-c2cccs2)cc1	0.276316	BRD-K66227851	Fc1ccc(cc1)CC(=O)Nc1scc(n1)-c1ccccn1	pyrimidine metabolism|CoaA and PyrG	A	QcrB	10.1371/journal.pone.0052951; 10.1016/j.bioorg.2022.106074	discordant	IMP	8
TCMDC-142992		14	TRUE	Incorrect MOA assignment	Cc1nc2ccccn2c1C(=O)NCc1cccs1	0.253731	BRD-K11310996	CS(=O)(=O)c1ncc(Cl)c(n1)C(=O)NCc1ccccc1	Alr	A	QcrB	10.1371/journal.pone.0052951; 10.1016/j.bioorg.2022.106074	discordant	IMP	8
TCMDC-142980		33	TRUE	Incorrect MOA assignment	CCc1nc2ccccc2n1CC(O)COc1cc(C)ccc1Cl	0.25	BRD-K81100236	Cc1ccc2nc3ccccc3c(Nc3ccc(Cl)cc3)c2c1	GyrAB|TopA	A	QcrB	10.1021/acsinfecdis.7b00112	discordant	PAB	S
TCMDC-142435				Incorrect MOA assignment	Brc1ccc(CN2CCN(CC2)C(=O)C=Cc2cccs2)s1	0.26087	BRD-K77268072	O=C(N1CCN(Cc2cccc(Oc3ccccc3)c2)CC1)c1ccco1	InhA	A	QcrB	10.1128/mBio.01276-18	discordant	PIP	11
TCMDC-142490		15	TRUE	Incorrect MOA assignment	O=C(N1CCN(Cc2ccc3OCOc3c2)CC1)c1cc2ccccc2o1	0.507692	BRD-A28477941	O=C(NC1COc2ccccc2C1)N1CCN(Cc2ccc3OCOc3c2)CC1	clp protease / proteasome	A	QcrB	10.1128/mBio.01276-18	discordant	PIP	11
TCMDC-142706				Incorrect MOA assignment	Fc1ccccc1-c1noc(n1)N1CCN(Cc2ccc3OCOc3c2)CC1	0.459016	BRD-K11210723	C(N1CCN(Cc2cccc(Oc3ccccc3)c2)CC1)c1ccc2OCOc2c1	InhA	A	QcrB	10.1128/mBio.01276-18	discordant	PIP	11
TCMDC-142712				Incorrect MOA assignment	O=C(N1CCN(Cc2ccc3OCOc3c2)CC1)c1cc2CCCc2s1	0.463768	BRD-A28477941	O=C(NC1COc2ccccc2C1)N1CCN(Cc2ccc3OCOc3c2)CC1	clp protease / proteasome	A	QcrB	10.1128/mBio.01276-18	discordant	PIP	11
TCMDC-142814		16	TRUE	Incorrect MOA assignment	Fc1ccccc1CNC(=O)N1CCN(Cc2ccc(Br)s2)CC1	0.306667	BRD-A28477941	O=C(NC1COc2ccccc2C1)N1CCN(Cc2ccc3OCOc3c2)CC1	clp protease / proteasome	A	QcrB	10.1128/mBio.01276-18	discordant	PIP	11
TCMDC-142938				Incorrect MOA assignment	O=C(\C=C\c1ccccc1)N1CCN(Cc2cccc(OCc3ccccc3)c2)CC1	0.483333	BRD-K77268072	O=C(N1CCN(Cc2cccc(Oc3ccccc3)c2)CC1)c1ccco1	InhA	A	QcrB	10.1128/mBio.01276-18	discordant	PIP	11
TCMDC-143650		17	TRUE	Incorrect MOA assignment	O=C(NCc1ccoc1)N1CCN(Cc2ccc3OCOc3c2)CC1	0.523077	BRD-A28477941	O=C(NC1COc2ccccc2C1)N1CCN(Cc2ccc3OCOc3c2)CC1	clp protease / proteasome	A	QcrB	10.1128/mBio.01276-18	discordant	PIP	11
TCMDC-143652		18	TRUE	Incorrect MOA assignment	O=C(NCc1ccco1)N1CCN(Cc2ccc3OCCc3c2)CC1	0.430556	BRD-A28477941	O=C(NC1COc2ccccc2C1)N1CCN(Cc2ccc3OCOc3c2)CC1	clp protease / proteasome	A	QcrB	10.1128/mBio.01276-18	discordant	PIP	11
TCMDC-143653		19	TRUE	Incorrect MOA assignment	Clc1ccc(CN2CCN(CC2)C(=O)NCc2ccco2)s1	0.333333	BRD-K77268072	O=C(N1CCN(Cc2cccc(Oc3ccccc3)c2)CC1)c1ccco1	InhA	A	QcrB	10.1128/mBio.01276-18	discordant	PIP	11
TCMDC-143657		20	TRUE	Incorrect MOA assignment	O=C(NCc1ccco1)N1CCN(Cc2cccs2)CC1	0.34375	BRD-K77268072	O=C(N1CCN(Cc2cccc(Oc3ccccc3)c2)CC1)c1ccco1	InhA	A	QcrB	10.1128/mBio.01276-18	discordant	PIP	11
TCMDC-143698		21	TRUE	Incorrect MOA assignment	COc1ccc(CN2CCN(CC2)C(=O)C=Cc2csc(C)n2)cc1	0.277778	BRD-K77268072	O=C(N1CCN(Cc2cccc(Oc3ccccc3)c2)CC1)c1ccco1	InhA	A	QcrB	10.1128/mBio.01276-18	discordant	PIP	11
TCMDC-142353		22	TRUE	Correct MOA assignment	COc1ccc2nc(C)cc(OCC(=O)Nc3cc(C)cc(C)c3)c2c1	0.711538	BRD-K40154364	CCNC(=O)COc1cc(C)nc2ccc(OC)cc12	QcrB	A	QcrB	10.1039/c6md00236f; 10.1016/j.ijantimicag.2017.08.023	concordant	QOA	12
TCMDC-142388		23	TRUE	Correct MOA assignment	COc1ccc2nc(C)cc(OCC(=O)NCc3ccccc3)c2c1	0.764706	BRD-K40154364	CCNC(=O)COc1cc(C)nc2ccc(OC)cc12	QcrB	A	QcrB	10.1039/c6md00236f; 10.1016/j.ijantimicag.2017.08.023	concordant	QOA	12
TCMDC-142461		24	TRUE	Correct MOA assignment	Cc1cc(OCC(=O)NCc2ccccc2)c2cc(Br)ccc2n1	0.561404	BRD-K40154364	CCNC(=O)COc1cc(C)nc2ccc(OC)cc12	QcrB	A	QcrB	10.1039/c6md00236f; 10.1016/j.ijantimicag.2017.08.023	concordant	QOA	12
TCMDC-142552		25	TRUE	Correct MOA assignment	Cc1cc(OCC(=O)Nc2ccccc2)c2cc(Br)ccc2n1	0.526316	BRD-K40154364	CCNC(=O)COc1cc(C)nc2ccc(OC)cc12	QcrB	A	QcrB	10.1039/c6md00236f; 10.1016/j.ijantimicag.2017.08.023	concordant	QOA	12
TCMDC-142715		26	TRUE	Incorrect MOA assignment	COc1cc(nc2ccc(C)c(N)c12)C(F)(F)F	0.232143	BRD-K07208025	NC1=NC=C(CC2=CC(OC)=C(OC)C(OC)=C2)C(N)=N1	DHFR	A	QcrB	10.1039/c6md00236f; 10.1016/j.ijantimicag.2017.08.023	discordant	QOA	12
TCMDC-142430		27	TRUE	Correct MOA assignment	Cc1n[nH]c(C)c1S(=O)(=O)NCc1nc(NCCCc2ccccc2)c2ccccc2n1	0.359375	DT2012-0328419	CSC1=NC2=CC=CC=C2C(=N1)NCC3=CC=CC=C3	QcrB	A	QcrB	10.1371/journal.ppat.1008270	concordant	QZ	13
TCMDC-142498		28	TRUE	Correct MOA assignment	CCN(Cc1ccc2OCOc2c1)C(=O)CSc1nc(NC)c2ccccc2n1	0.318841	DT2012-0328419	CSC1=NC2=CC=CC=C2C(=N1)NCC3=CC=CC=C3	QcrB	A	QcrB	10.1371/journal.ppat.1008270; QZ scaffold: https://doi.org/10.1021/acsinfecdis.0c00675	concordant	QZ	13
TCMDC-142537		29	TRUE	Correct MOA assignment	CSc1nc(NCC=C)c2ccccc2n1	0.658537	DT2012-0328419	CSC1=NC2=CC=CC=C2C(=N1)NCC3=CC=CC=C3	QcrB	A	QcrB	10.1371/journal.ppat.1008270	concordant	QZ	13
TCMDC-142368		30	TRUE	Incorrect MOA assignment	COc1ccc(CCNc2cc(nc3ncnn23)-c2ccccc2)cc1	0.289855	BRD-K57363465	CCCc1cc(ccn1)-c1nc(cs1)-c1ccc(OC)cc1	PrrB	A	QcrB	10.1128/aac.02041-21	discordant	TAP	16
TCMDC-142408		31	TRUE	Incorrect MOA assignment	Clc1ccc(CCNc2cc(nc3ncnn23)-c2ccccc2)cc1	0.253731	BRD-K91011325	CCCc1cc(ccn1)-c1nc(cs1)-c1ccc(Cl)cc1	PrrB	A	QcrB	10.1128/aac.02041-21	discordant	TAP	16
TCMDC-142724		32	TRUE	Correct MOA assignment	C(Cc1ccccc1)Nc1cc(nc2nncn12)-c1ccccc1	0.237288	DT2012-0328419	CSC1=NC2=CC=CC=C2C(=N1)NCC3=CC=CC=C3	QcrB	A	QcrB	10.1128/aac.02041-21	concordant	TAP	16
TCMDC-142359		2	TRUE	Incorrect MOA assignment	Cc1nc2ccccn2c1C(=O)NCc1ccc(Cl)cc1	0.360656	BRD-K11310996	CS(=O)(=O)c1ncc(Cl)c(n1)C(=O)NCc1ccccc1	Alr	A	QcrB|DHFR	QcrB: 10.1371/journal.pone.0052951| DHFR: 10.1038/s41598-018-22228-6	discordant	IMP	8
TCMDC-142595		10	TRUE	Correct MOA assignment	Cc1ccc2nc(c(C(=O)NCc3ccco3)n2c1)C(F)(F)F	0.3	BRD-K59853741	CCC1=C(N2C=C(Cl)C=CC2=N1)C(=O)NCC1=CC=C(C=C1)N1CCC(CC1)C1=CC=C(OC(F)(F)F)C=C1	QcrB	A	QcrB|MurC	QcrB: 10.1371/journal.pone.0052951 | MurC: 10.1038/s41598-018-22228-6	concordant	IMP	8
TCMDC-143667	7		TRUE	Incorrect MOA assignment	Clc1nnc(N2CCCC2)c2ccccc12	0.238095	BRD-K68017837	S=C(Cc1ccccc1)N1CCCCC1	Alr	U				1-Aminophthalazine	27
TCMDC-142455	2		TRUE	Incorrect MOA assignment	COc1ccccc1-c1cccc(CNC(=O)c2cc3ccccc3cc2OC)c1	0.322034	BRD-K87317809	COC1=C(NC2=CC=CC=C2C(O)=O)C=CC(=C1)C1=CC(OC)=C(NC2=CC=CC=C2C(O)=O)C=C1	UppS	U				NC	10
TCMDC-143694	3		TRUE	Incorrect MOA assignment	CCOc1cc2ccccc2cc1C(=O)NC	0.318182	BRD-K18574842	CCOc1ccc2ccccc2c1C(=O)N[C@H]1[C@H]2SC(C)(C)[C@@H](N2C1=O)C(O)=O	PG transpeptidation and transport	U				NC	10
TCMDC-142492	9		TRUE	Incorrect MOA assignment	Fc1ccccc1-c1nc(C#N)c(NCCc2ccccc2)o1	0.253968	BRD-K99844592	C1=CC=C(C(=C1)C2=CC=C(C=C2)[C@@H]3[C@@H](N[C@H]3C#N)CO)F	TrpAB	U				singleton	S
TCMDC-142550	10		TRUE	Incorrect MOA assignment	FC(F)(F)c1cc(SCc2ccccc2)nc(n1)-c1ccccn1	0.257576	BRD-K66227851	Fc1ccc(cc1)CC(=O)Nc1scc(n1)-c1ccccn1	pyrimidine metabolism|CoaA and PyrG	U				singleton	S
TCMDC-142559	11		TRUE	Incorrect MOA assignment	NC(=O)c1cc(ccc1OCCOc1ccccc1)-c1ccsc1	0.310345	BRD-K87317809	COC1=C(NC2=CC=CC=C2C(O)=O)C=CC(=C1)C1=CC(OC)=C(NC2=CC=CC=C2C(O)=O)C=C1	UppS	U				singleton	S
TCMDC-142584	12		TRUE	Correct MOA assignment	CC(=O)N1CCc2cc3nc(C)cc(C)c3cc12	0.230769	BRD-K40154364	CCNC(=O)COc1cc(C)nc2ccc(OC)cc12	QcrB	U				singleton	S
TCMDC-142587	8		TRUE	Incorrect MOA assignment	Cc1cccc(Cn2ccc(NC(=O)c3ccc4OCOc4c3)n2)c1	0.323529	BRD-K11210723	C(N1CCN(Cc2cccc(Oc3ccccc3)c2)CC1)c1ccc2OCOc2c1	InhA	U				singleton	S
TCMDC-142679	13		TRUE	Incorrect MOA assignment	Brc1c(nc2ncccn12)-c1ccc2OCOc2c1	0.381818	BRD-K60731427	C(c1ccc(cc1)-c1ccc2OCOc2c1)n1ccnc1	Cyp121	U				singleton	S
TCMDC-142709	14		TRUE	Incorrect MOA assignment	Cc1nn(Cc2ccccc2)c(Cl)c1C(=O)NC1CCCCCC1	0.328358	BRD-K00376689	O=C(CSc1nc2ccccc2c(=O)[nH]1)NC1CCCCC1	NADH dehydrogenase	U				singleton	S
TCMDC-142889	15		TRUE	Incorrect MOA assignment	Cc1ccc2nc(Cl)c(CNCc3cccs3)cc2c1	0.283333	BRD-K81100236	Cc1ccc2nc3ccccc3c(Nc3ccc(Cl)cc3)c2c1	GyrAB|TopA	U				singleton	S
TCMDC-142902	16		TRUE	Incorrect MOA assignment	Cc1onc(c1C(=O)NCCSc1ccc(C)cc1)-c1ccccc1	0.42029	BRD-K96786677	Cc1onc(c1C(=O)N[C@H]1[C@H]2SC(C)(C)[C@@H](N2C1=O)C(O)=O)-c1ccccc1	PG transpeptidation and transport	U				singleton	S
TCMDC-142962	17		TRUE	Incorrect MOA assignment	Fc1ccc2c(Cl)c(sc2c1)C(=O)NC1=NCCS1	0.246154	BRD-K21656677	Fc1ccc(cc1)-c1nnc(NC(=O)c2ccc(Cl)cc2)o1	50S ribosome	U				singleton	S
TCMDC-143659	18		TRUE	Incorrect MOA assignment	CNc1snc(C)c1C(=O)NCCOc1ccc(OC)cc1	0.45614	BRD-K63155003	COc1ccc(OCCNC(=O)c2cc(cc(c2)[N+]([O-])=O)[N+]([O-])=O)cc1	DprE1-DprE2 complex	U				singleton	S
TCMDC-143668	19		TRUE	Incorrect MOA assignment	Cc1n(C)nc2c(Nc3cnn(Cc4ccccc4F)c3)nc(C)nc12	0.177083	BRD-K00251100	CNC(=O)c1cc(-c2ccccc2F)c2c(C)c(c(C)cc2n1)-c1ccc(CN2CCOCC2)cc1	FadD32	U				singleton	S
TCMDC-143697	20		TRUE	Incorrect MOA assignment	Cc1c([nH]c2CCCC(=O)c12)C(=O)NCCOc1ccccc1	0.318182	BRD-K63155003	COc1ccc(OCCNC(=O)c2cc(cc(c2)[N+]([O-])=O)[N+]([O-])=O)cc1	DprE1-DprE2 complex	U				singleton	S
TCMDC-142471	4		TRUE	Incorrect MOA assignment	C(c1cccs1)c1nn2c(nnc2s1)-c1n[nH]c2CCCc12	0.232877	BRD-K32368635	CSc1cc([nH]n1)-c1sc(nc1C)-c1cccs1	GyrAB	U				TTDZ	22
TCMDC-142484	5		TRUE	Incorrect MOA assignment	C(Sc1ccccc1)c1nn2c(nnc2s1)-c1ccccc1	0.222222	BRD-K00092183	CCSc1c(C#N)c(c(C(O)=O)n1C)-c1ccc(cc1)-c1ccccc1	PanC	U				TTDZ	22
TCMDC-143660	6		TRUE	Incorrect MOA assignment	COc1ccc(cc1)-c1nnc2sc(Cc3csc(C)n3)nn12	0.307692	BRD-K57363465	CCCc1cc(ccn1)-c1nc(cs1)-c1ccc(OC)cc1	PrrB	U				TTDZ	22
TCMDC-142691				Correct MOA assignment	CCc1ccc(cc1)C1CC(n2ncc(C(=O)NCc3ccc(OC)cc3)c2N1)C(F)(F)F	1	BRD-A84807802	CCc1ccc(cc1)C1CC(n2ncc(C(=O)NCc3ccc(OC)cc3)c2N1)C(F)(F)F	MmpL3|EchA6	A	MmpL3/EchA6	MmpL3: 10.1371/journal.pone.0075245;10.1371/journal.pone.0060933|echA6: 10.1038/nmicrobiol.2015.6	concordant	THPP	19
TCMDC-142382				Correct MOA assignment	Clc1ccc2[nH]c(cc2c1)C(=O)NC12CC3CC(CC(C3)C1)C2	0.363636	BRD-K69774614	Fc1ccc(NC(=O)NC23CC4CC(CC(C4)C2)C3)c(F)c1F	MmpL3	A	MmpL3	10.1021/acs.jmedchem.7b00582	concordant	singleton	S
TCMDC-142345				Correct MOA assignment	FC(F)(F)c1nc2ccccn2c1C(=O)NCc1ccc(Oc2ccccc2)cc1	0.348837	BRD-K59853741	CCC1=C(N2C=C(Cl)C=CC2=N1)C(=O)NCC1=CC=C(C=C1)N1CCC(CC1)C1=CC=C(OC(F)(F)F)C=C1	QcrB	A	QcrB	10.1371/journal.pone.0052951; 10.1016/j.bioorg.2022.106074	concordant	IMP	8
TCMDC-142890				Incorrect MOA assignment	O=C(Nc1ccccc1N1CCOCC1)C(Cc1ccccc1)NC(=O)c1cccs1	0.373134	BRD-A13121918	O=C(Nc1ccc2ccccc2c1)C(Cc1ccccc1)NC(=O)c1ccccc1	clp protease / proteasome	A*	RpoB*	*racemic mixture; MMV68845 (R- stereoisomer) is published NTM RNA polymerase inhibitor 10.1128/spectrum.02760-22 and TB RpoB (stereospecific activity, distinct binding site from rifamycins) 10.1016/j.molcel.2017.03.001	discordant	N-(1-((2-morpholinophenyl)amino)-1-oxo-3-phenylpropan-2-yl)thiophene-2-carboxamide	1
TCMDC-123885				Correct MOA assignment	Clc1ccc(Nc2nc(cs2)-c2ccccn2)nc1	1	BRD-K51626221	ClC1=CC=C(NC2=NC(C3=CC=CC=N3)=CS2)N=C1	pyrimidine metabolism|CoaA and PyrG	A	pyrimidine metabolism|CoaA and PyrG	PyrG: 10.1021/acsinfecdis.7b00006; CoaA:10.1038/s41598-018-21614-4	concordant	Thiazole pyridine - aminoaryl	18
TCMDC-131843				Incorrect MOA assignment	Cc1cc(NCCc2ccccc2)nc(NC(=N)Nc2ccc(Cl)cc2)n1	0.296875	BRD-K81100236	Cc1ccc2nc3ccccc3c(Nc3ccc(Cl)cc3)c2c1	GyrAB|TopA	A	MmpL3	10.1021/acsinfecdis.0c00675	discordant	singleton	S
TCMDC-143686				Correct MOA assignment	COc1ccc(CCNC(=O)C2(CCCCC2)n2cnnn2)cc1	0.261905	BRD-A84807802	CCc1ccc(cc1)C1CC(n2ncc(C(=O)NCc3ccc(OC)cc3)c2N1)C(F)(F)F	MmpL3|EchA6	A	MmpL3 (or multi-target)	10.1021/acsinfecdis.0c00675; 10.1126/scitranslmed.aal3973	concordant	singleton	S
TCMDC-142582				Incorrect MOA assignment	COc1ccc(cc1OC)-c1nc(no1)-c1cccc(NC(=O)Cc2ccc(F)cc2)c1	0.328767	BRD-K66227851	Fc1ccc(cc1)CC(=O)Nc1scc(n1)-c1ccccn1	pyrimidine metabolism|CoaA and PyrG	A	MmpL3	10.1038/s41598-018-22228-6	discordant	singleton	S
TCMDC-142563				Correct MOA assignment	CC1(C)NC(N)=NC(=N)N1OCCCOc1ccc(Cl)cc1Cl	0.648148	BRD-K65278948	Cc1ccccc1OCCCON1C(=N)N=C(N)NC1(C)C	DHFR	A	DHFR	10.1021/acsinfecdis.5b00063	concordant	diaminotriazine	6
TCMDC-143004				Correct MOA assignment	Fc1ccc(CC(=O)Nc2nc(cs2)-c2ccccn2)cc1	1	BRD-K66227851	Fc1ccc(cc1)CC(=O)Nc1scc(n1)-c1ccccn1	pyrimidine metabolism|CoaA and PyrG	A	pyrimidine metabolism|CoaA and PyrG	PyrG: 10.1021/acsinfecdis.7b00006; CoaA:10.1038/s41598-018-21614-4	concordant	Thiazole pyridine - amide	18
TCMDC-142933				Incorrect MOA assignment	COc1ccc(cc1)-c1cc(NC(=O)c2ccc(F)cc2Cl)ccc1OC	0.358209	BRD-K80953170	COc1ccc(NC(=O)c2nc(ncc2Cl)S(C)(=O)=O)cc1Cl	Alr	A	MenG	10.1128/mbio.02022-16	discordant	singleton	S
TCMDC-142347				Correct MOA assignment	CNc1nc(SC)nc2ccccc12	0.648649	DT2012-0328419	CSC1=NC2=CC=CC=C2C(=N1)NCC3=CC=CC=C3	QcrB	A	QcrB	10.1371/journal.ppat.1008270	concordant	QZ; 2-thioquinazoline	13
TCMDC-142399				Incorrect MOA assignment	CCCCS(=O)(=O)Nc1ccc2cnn(C)c2c1	0.242424	BRD-K15788763	CCCn1cnc2cc(NCc3ccc(Cl)cc3Cl)ccc12	MmpL3	A	KasA	10.1038/ncomms12581.	discordant	singleton	S
TCMDC-142807				Incorrect MOA assignment	Cn1cc(NC(=O)c2cc(NC(=O)CNC(N)=N)cn2C)cc1C(=O)NCCC(N)=N	0.232143	BRD-K29869729	NC(=S)CC(=O)Nc1ccccc1	MbtI	A*	DNA damage*	*Netropsin: specific binding to AT-rich double stranded DNA - intercalating or DNA damage activity but no known, specific MOA in TB to our knowledge	discordant	singleton	S
TCMDC-142967				Correct MOA assignment	CSc1ccc(cc1)C(=O)Nc1nc(cs1)-c1ccccn1	1	BRD-K85204746	CSc1ccc(C(=O)Nc2scc(n2)-c2ccccn2)cc1	pyrimidine metabolism|CoaA and PyrG	A*	pyrimidine metabolism|CoaA and PyrG	*not directly in references but close analog of GSK1570606A compound 1 in PyrG reference; PyrG: 10.1021/acsinfecdis.7b00006; CoaA:10.1038/s41598-018-21614-4; EthR:10.3389/fphar.2017.00681	concordant	Thiazole pyridine - amide	18
TCMDC-142346				Correct MOA assignment	Cc1nc2ccc(C)cn2c1C(=O)NCc1cccs1	0.272727	BRD-K59853741	CCC1=C(N2C=C(Cl)C=CC2=N1)C(=O)NCC1=CC=C(C=C1)N1CCC(CC1)C1=CC=C(OC(F)(F)F)C=C1	QcrB	A	QcrB	10.1371/journal.pone.0052951; 10.1016/j.bioorg.2022.106074	concordant	IMP	8

## Sheet: SI Data Table 2 statistics
SI Data Table 2 - statistics
Method	Total number of compounds evaluated	Number of compounds assigned correct MOA	Number of compounds assigned incorrect MOA	Number of uncertain compounds	Precision	Sensitivity	F1 score
PCL analysisa	97	72	10	15	0.878049	0.742268	0.804469
Tanimoto similarityb	95	36	59	N/A	0.378947	0.378947	0.378947
