# Supplementary material for: Reference-based chemical-genetic interaction profiling to elucidate small molecule mechanism of action in Mycobacterium tuberculosis
Source: Nat Commun. 2025 Nov 3;16:9673. doi: 10.1038/s41467-025-64662-x (PMC12583738; doi:10.1038/s41467-025-64662-x)
Supplement: Supplementary file 11 — Source data [file 41467_2025_64662_MOESM11_ESM.zip › Source Data SI Data Table 3.xlsx]

## Sheet: SI Data Table 3a - pert_id
analysis_method	high_confidence_pcl_confidence_score_threshold	pcl_confidence_score_above_high_confidence_threshold	pcl_moa_assignment	pcl_moa_assignment_concordance	cid	pert_id	broad_id	proj_broad_id	target_description	pcl_similarity_score	rcorr	pcl_and_moa_agree	pcl_confidence_score	rid	pcl_desc	n_pcl_desc_votes
PCL analysis - full model (fit to data/training)	1	TRUE	FadD32	concordant	screen6:BRD-A02179977-999-99-9:12.500000uM	BRD-A02179977	BRD-A02179977-999-99-9	screen6:BRD-A02179977-999-99-9	FadD32	0.848902	0.599239	1	1	FadD32:group5	FadD32	3
PCL analysis - full model (fit to data/training)	1	TRUE	50S ribosome	concordant	screen6:BRD-A03433762-001-01-3:50.000000uM	BRD-A03433762	BRD-A03433762-001-01-3	screen6:BRD-A03433762-001-01-3	50S ribosome	0.510155	0.352383	1	1	50S ribosome:group131	50S ribosome	7
PCL analysis - full model (fit to data/training)	1	TRUE	InhA	concordant	screen6:BRD-A05354310-001-01-6:1.562500uM	BRD-A05354310	BRD-A05354310-001-01-6	screen6:BRD-A05354310-001-01-6	InhA	0.645836	0.455192	1	1	InhA:group248	InhA	1
PCL analysis - full model (fit to data/training)	1	TRUE	GyrAB	concordant	kabx2:BRD-A05468928-003-01-4:0.781250uM	BRD-A05468928	BRD-A05468928-003-01-4	screen4wk_screen5wk_tbda1_kabx2:BRD-A05468928-003-01-4	GyrAB	0.783845	0.790003	1	1	GyrAB:group217	GyrAB	2
PCL analysis - full model (fit to data/training)	1	TRUE	RpoB	concordant	screen6:BRD-A06889673-999-99-9:0.003052uM	BRD-A06889673	BRD-A06889673-999-99-9	screen6:BRD-A06889673-999-99-9	RpoB	0.696293	0.526224	1	1	RpoB:group24	RpoB	3
PCL analysis - full model (fit to data/training)	1	TRUE	GyrAB	concordant	screen6:BRD-A07244995-001-01-9:0.195500uM	BRD-A07244995	BRD-A07244995-001-01-9	screen6:BRD-A07244995-001-01-9	GyrAB	0.785663	0.872232	1	1	GyrAB:group213	GyrAB	3
PCL analysis - full model (fit to data/training)	1	TRUE	ParA	concordant	screen6:BRD-A07932845-050-17-4:6.250000uM	BRD-A07932845	BRD-A07932845-050-17-4	screen6:BRD-A07932845-050-17-4	ParA	0.575098	0.81968	1	1	ParA:group4	ParA	5
PCL analysis - full model (fit to data/training)	1	TRUE	50S ribosome	concordant	kabx2:BRD-A11805855-001-01-0:0.390500uM	BRD-A11805855	BRD-A11805855-001-01-0	screen4wk_screen5wk_tbda1_kabx2:BRD-A11805855-001-01-0	50S ribosome	0.596652	0.429278	1	1	50S ribosome:group22	50S ribosome	18
PCL analysis - full model (fit to data/training)	1	TRUE	clp protease / proteasome	concordant	screen6:BRD-A13121918-001-01-5:1.562500uM	BRD-A13121918	BRD-A13121918-001-01-5	screen6:BRD-A13121918-001-01-5	clp protease / proteasome	0.352259	0.148854	1	1	clp protease / proteasome:group249	clp protease / proteasome	1
PCL analysis - full model (fit to data/training)	1	TRUE	30S ribosome	concordant	kabx2:BRD-A15637061-003-01-9:0.195500uM	BRD-A15637061	BRD-A15637061-003-01-9	screen4wk_screen5wk_tbda1_kabx2:BRD-A15637061-003-01-9	30S ribosome	0.815219	0.686778	1	1	30S ribosome:group97	30S ribosome	13
PCL analysis - full model (fit to data/training)	1	TRUE	membrane integrity	concordant	screen6:BRD-A16591784-065-01-2:1.562500uM	BRD-A16591784	BRD-A16591784-065-01-2	screen6:BRD-A16591784-065-01-2	membrane integrity	0.515521	0.284542	1	1	membrane integrity:group3	membrane integrity	7
PCL analysis - full model (fit to data/training)	1	TRUE	30S ribosome	concordant	kabx2:BRD-A17411484-001-12-7:1.562500uM	BRD-A17411484	BRD-A17411484-001-12-7	screen4wk_screen5wk_tbda1_kabx2:BRD-A17411484-001-12-7	30S ribosome|InfB	0.268578	0.0893804	1	1	30S ribosome:group154	30S ribosome	1
PCL analysis - full model (fit to data/training)	1	TRUE	InfB	concordant	kabx2:BRD-A17655518-001-27-7:50.000000uM	BRD-A17655518	BRD-A17655518-001-27-7	screen4wk_screen5wk_tbda1_kabx2:BRD-A17655518-001-27-7	30S ribosome|InfB	0.348491	0.0862092	1	1	InfB:group25	InfB	2
PCL analysis - full model (fit to data/training)	1	TRUE	pyrimidine metabolism	concordant	screen6:BRD-A18840826-001-08-1:3.125000uM	BRD-A18840826	BRD-A18840826-001-08-1	screen6:BRD-A18840826-001-08-1	pyrimidine metabolism|CoaA and PyrG	0.538114	0.476227	1	1	pyrimidine metabolism:group87	pyrimidine metabolism	3
PCL analysis - full model (fit to data/training)	1	TRUE	50S ribosome	concordant	screen6:BRD-A19584055:6.250000uM	BRD-A19584055	BRD-A19584055	screen6:BRD-A19584055	50S ribosome	0.764707	0.744387	1	1	50S ribosome:group29	50S ribosome	13
PCL analysis - full model (fit to data/training)	1	TRUE	50S ribosome	concordant	screen6:BRD-A22164928-001-01-2:6.250000uM	BRD-A22164928	BRD-A22164928-001-01-2	screen6:BRD-A22164928-001-01-2	50S ribosome	0.423625	0.415421	1	1	50S ribosome:group91	50S ribosome	6
PCL analysis - full model (fit to data/training)	1	TRUE	30S ribosome	concordant	kabx2:BRD-A22740840-003-07-7:6.250000uM	BRD-A22740840	BRD-A22740840-003-07-7	screen4wk_screen5wk_tbda1_kabx2:BRD-A22740840-003-07-7	30S ribosome	0.790331	0.690571	1	1	30S ribosome:group98	30S ribosome	9
PCL analysis - full model (fit to data/training)	1	TRUE	DprE1-DprE2 complex	concordant	kabx2:BRD-A23080907-001-01-4:25.000000uM	BRD-A23080907	BRD-A23080907-001-01-4	screen4wk_screen5wk_tbda1_kabx2:BRD-A23080907-001-01-4	DprE1-DprE2 complex	0.649795	0.67956	1	1	DprE1-DprE2 complex:group58	DprE1-DprE2 complex	2
PCL analysis - full model (fit to data/training)	1	TRUE	GyrAB	concordant	screen6:BRD-A24228527:0.390625uM	BRD-A24228527	BRD-A24228527	screen6:BRD-A24228527	GyrAB	0.59194	0.530312	1	1	GyrAB:group206	GyrAB	4
PCL analysis - full model (fit to data/training)	1	TRUE	GyrAB	concordant	kabx2:BRD-A24397426-001-12-0:1.562500uM	BRD-A24397426	BRD-A24397426-001-12-0	screen4wk_screen5wk_tbda1_kabx2:BRD-A24397426-001-12-0	GyrAB	0.762705	0.715471	1	1	GyrAB:group254	GyrAB	3
PCL analysis - full model (fit to data/training)	1	TRUE	30S ribosome	concordant	kabx2:BRD-A25492003-003-16-6:0.781250uM	BRD-A25492003	BRD-A25492003-003-16-6	screen4wk_screen5wk_tbda1_kabx2:BRD-A25492003-003-16-6	30S ribosome	0.831547	0.681337	1	1	30S ribosome:group97	30S ribosome	13
PCL analysis - full model (fit to data/training)	1	FALSE	Uncertain		screen6:BRD-A27303082-001-08-8:0.781250uM	BRD-A27303082	BRD-A27303082-001-08-8	screen6:BRD-A27303082-001-08-8	clp protease / proteasome	0.200829	0.142394	0	0.592593	InhA:group338	InhA	1
PCL analysis - full model (fit to data/training)	1	TRUE	clp protease / proteasome	concordant	screen6:BRD-A28477941-001-01-5:3.125000uM	BRD-A28477941	BRD-A28477941-001-01-5	screen6:BRD-A28477941-001-01-5	clp protease / proteasome	0.327445	0.0271384	1	1	clp protease / proteasome:group223	clp protease / proteasome	1
PCL analysis - full model (fit to data/training)	1	TRUE	30S ribosome	concordant	kabx2:BRD-A34145622-003-26-9:0.390500uM	BRD-A34145622	BRD-A34145622-003-26-9	screen4wk_screen5wk_tbda1_kabx2:BRD-A34145622-003-26-9	30S ribosome	0.789013	0.67852	1	1	30S ribosome:group98	30S ribosome	11
PCL analysis - full model (fit to data/training)	1	TRUE	clp protease / proteasome	concordant	screen6:BRD-A34408345-001-01-4:1.562500uM	BRD-A34408345	BRD-A34408345-001-01-4	screen6:BRD-A34408345-001-01-4	clp protease / proteasome	0.457475	0.255514	1	1	clp protease / proteasome:group14	clp protease / proteasome	2
PCL analysis - full model (fit to data/training)	1	TRUE	AccD6	concordant	screen6:BRD-A34856796-001-01-8:0.390500uM	BRD-A34856796	BRD-A34856796-001-01-8	screen6:BRD-A34856796-001-01-8	AccD6	0.522627	0.0948668	1	1	AccD6:group10	AccD6	2
PCL analysis - full model (fit to data/training)	1	TRUE	50S ribosome	concordant	screen6:BRD-A39183045-001-01-1:6.250000uM	BRD-A39183045	BRD-A39183045-001-01-1	screen6:BRD-A39183045-001-01-1	50S ribosome	0.390347	0.206677	1	1	50S ribosome:group104	50S ribosome	4
PCL analysis - full model (fit to data/training)	1	TRUE	GyrAB	concordant	screen6:BRD-A41450521-075-11-6:6.250000uM	BRD-A41450521	BRD-A41450521-075-11-6	screen6:BRD-A41450521-075-11-6	GyrAB	0.589916	0.661057	1	1	GyrAB:group252	GyrAB	4
PCL analysis - full model (fit to data/training)	1	TRUE	TopA	concordant	screen6:BRD-A42752142-001-03-6:3.125000uM	BRD-A42752142	BRD-A42752142-001-03-6	screen6:BRD-A42752142-001-03-6	TopA	0.485416	0.238342	1	1	TopA:group171	TopA	1
PCL analysis - full model (fit to data/training)	1	TRUE	AccD6	concordant	kabx2:BRD-A42812271-001-01-5:3.125000uM	BRD-A42812271	BRD-A42812271-001-01-5	screen4wk_screen5wk_tbda1_kabx2:BRD-A42812271-001-01-5	AccD6	0.297428	0.0722232	1	1	AccD6:group44	AccD6	1
PCL analysis - full model (fit to data/training)	1	TRUE	50S ribosome	concordant	screen6:BRD-A43748923-001-01-2:25.000000uM	BRD-A43748923	BRD-A43748923-001-01-2	screen6:BRD-A43748923-001-01-2	50S ribosome	0.784048	0.751798	1	1	50S ribosome:group31	50S ribosome	11
PCL analysis - full model (fit to data/training)	1	TRUE	RpoB	concordant	screen6:BRD-A46188889-001-01-0:0.195500uM	BRD-A46188889	BRD-A46188889-001-01-0	screen6:BRD-A46188889-001-01-0	RpoB	0.799137	0.688744	1	1	RpoB:group25	RpoB	1
PCL analysis - full model (fit to data/training)	1	TRUE	InhA	concordant	screen6:BRD-A46973818-001-01-1:12.500000uM	BRD-A46973818	BRD-A46973818-001-01-1	screen6:BRD-A46973818-001-01-1	InhA	0.484578	0.672403	1	1	InhA:group57	InhA	5
PCL analysis - full model (fit to data/training)	1	TRUE	GyrAB	concordant	kabx2:BRD-A47790386-001-04-4:12.500000uM	BRD-A47790386	BRD-A47790386-001-04-4	screen4wk_screen5wk_tbda1_kabx2:BRD-A47790386-001-04-4	GyrAB	0.498033	0.565301	1	1	GyrAB:group41	GyrAB	4
PCL analysis - full model (fit to data/training)	1	TRUE	30S ribosome	concordant	kabx2:BRD-A49035384-003-31-3:0.097500uM	BRD-A49035384	BRD-A49035384-003-31-3	screen4wk_screen5wk_tbda1_kabx2:BRD-A49035384-003-31-3	30S ribosome	0.806852	0.691324	1	1	30S ribosome:group96	30S ribosome	12
PCL analysis - full model (fit to data/training)	1	TRUE	MmpL3	concordant	screen4wk:BRD-A49616161-001-03-2:12.500000uM	BRD-A49616161	BRD-A49616161-001-03-2	screen4wk_screen5wk_tbda1_kabx2:BRD-A49616161-001-03-2	MmpL3|EchA6	0.385358	0.401976	1	1	MmpL3:group36	MmpL3	4
PCL analysis - full model (fit to data/training)	1	TRUE	TopA	concordant	kabx2:BRD-A50652048-001-01-6:0.781250uM	BRD-A50652048	BRD-A50652048-001-01-6	screen4wk_screen5wk_tbda1_kabx2:BRD-A50652048-001-01-6	TopA	0.331883	-0.0475822	1	1	TopA:group134	TopA	2
PCL analysis - full model (fit to data/training)	1	TRUE	30S ribosome	concordant	kabx2:BRD-A50987946-001-01-9:3.125000uM	BRD-A50987946	BRD-A50987946-001-01-9	screen4wk_screen5wk_tbda1_kabx2:BRD-A50987946-001-01-9	30S ribosome	0.767845	0.680105	1	1	30S ribosome:group98	30S ribosome	5
PCL analysis - full model (fit to data/training)	1	TRUE	30S ribosome	concordant	kabx2:BRD-A54142827-003-01-7:0.781250uM	BRD-A54142827	BRD-A54142827-003-01-7	screen4wk_screen5wk_tbda1_kabx2:BRD-A54142827-003-01-7	30S ribosome	0.810545	0.708556	1	1	30S ribosome:group98	30S ribosome	12
PCL analysis - full model (fit to data/training)	1	TRUE	AccD6	concordant	screen6:BRD-A59733260-001-01-6:0.195500uM	BRD-A59733260	BRD-A59733260-001-01-6	screen6:BRD-A59733260-001-01-6	AccD6	0.291847	0.0850266	1	1	AccD6:group12	AccD6	2
PCL analysis - full model (fit to data/training)	1	TRUE	clp protease / proteasome	concordant	kabx2:BRD-A60772044-001-01-4:6.250000uM	BRD-A60772044	BRD-A60772044-001-01-4	screen4wk_screen5wk_tbda1_kabx2:BRD-A60772044-001-01-4	clp protease / proteasome	0.278809	0.122136	1	1	clp protease / proteasome:group56	clp protease / proteasome	2
PCL analysis - full model (fit to data/training)	1	TRUE	30S ribosome	concordant	screen6:BRD-A62336573-001-05-6:3.125000uM	BRD-A62336573	BRD-A62336573-001-05-6	screen6:BRD-A62336573-001-05-6	30S ribosome	0.39989	0.185041	1	1	30S ribosome:group116	30S ribosome	2
PCL analysis - full model (fit to data/training)	1	TRUE	MshC	concordant	kabx2:BRD-A65053104-001-01-1:0.781250uM	BRD-A65053104	BRD-A65053104-001-01-1	screen4wk_screen5wk_tbda1_kabx2:BRD-A65053104-001-01-1	MshC	0.295527	0.159488	1	1	MshC:group2	MshC	2
PCL analysis - full model (fit to data/training)	1	TRUE	ParA	concordant	screen6:BRD-A67799922-003-30-2:25.000000uM	BRD-A67799922	BRD-A67799922-003-30-2	screen6:BRD-A67799922-003-30-2	ParA	0.442873	0.169969	1	1	ParA:group37	ParA	2
PCL analysis - full model (fit to data/training)	1	TRUE	30S ribosome	concordant	kabx2:BRD-A69651145-003-12-2:0.097500uM	BRD-A69651145	BRD-A69651145-003-12-2	screen4wk_screen5wk_tbda1_kabx2:BRD-A69651145-003-12-2	30S ribosome	0.772443	0.647967	1	1	30S ribosome:group98	30S ribosome	15
PCL analysis - full model (fit to data/training)	1	TRUE	GyrAB	concordant	kabx2:BRD-A69777949-001-26-7:50.000000uM	BRD-A69777949	BRD-A69777949-001-26-7	screen4wk_screen5wk_tbda1_kabx2:BRD-A69777949-001-26-7	GyrAB	0.250759	0.479886	1	1	GyrAB:group14	GyrAB	2
PCL analysis - full model (fit to data/training)	1	TRUE	30S ribosome	concordant	kabx2:BRD-A70638330-001-01-8:50.000000uM	BRD-A70638330	BRD-A70638330-001-01-8	screen4wk_screen5wk_tbda1_kabx2:BRD-A70638330-001-01-8	30S ribosome	0.421193	0.177352	1	1	30S ribosome:group19	30S ribosome	9
PCL analysis - full model (fit to data/training)	1	TRUE	clp protease / proteasome	concordant	screen6:BRD-A74906485-001-08-3:25.000000uM	BRD-A74906485	BRD-A74906485-001-08-3	screen6:BRD-A74906485-001-08-3	clp protease / proteasome	0.680762	0.408747	1	1	clp protease / proteasome:group106	clp protease / proteasome	2
PCL analysis - full model (fit to data/training)	1	TRUE	DHFR	concordant	kabx2:BRD-A74914197-001-04-5:6.250000uM	BRD-A74914197	BRD-A74914197-001-04-5	screen4wk_screen5wk_tbda1_kabx2:BRD-A74914197-001-04-5	DHFR|ThyAX	0.453816	0.34642	1	1	DHFR:group108	DHFR	1
PCL analysis - full model (fit to data/training)	1	TRUE	GyrAB	concordant	kabx2:BRD-A74980173-001-13-5:0.390500uM	BRD-A74980173	BRD-A74980173-001-13-5	screen4wk_screen5wk_tbda1_kabx2:BRD-A74980173-001-13-5	GyrAB	0.387399	0.509413	1	1	GyrAB:group40	GyrAB	4
PCL analysis - full model (fit to data/training)	1	TRUE	clp protease / proteasome	concordant	screen6:BRD-A75281937-001-08-4:3.125000uM	BRD-A75281937	BRD-A75281937-001-08-4	screen6:BRD-A75281937-001-08-4	clp protease / proteasome	0.529894	0.207293	1	1	clp protease / proteasome:group13	clp protease / proteasome	1
PCL analysis - full model (fit to data/training)	1	FALSE	Uncertain		kabx2:BRD-A77529650-001-01-4:1.562500uM	BRD-A77529650	BRD-A77529650-001-01-4	screen4wk_screen5wk_tbda1_kabx2:BRD-A77529650-001-01-4	clp protease / proteasome	0.197533	0.0230085	0	0.714286	InhA:group215	InhA	1
PCL analysis - full model (fit to data/training)	1	TRUE	InhA	concordant	screen6:BRD-A78106073-001-01-9:6.250000uM	BRD-A78106073	BRD-A78106073-001-01-9	screen6:BRD-A78106073-001-01-9	InhA	0.279212	0.159896	1	1	InhA:group348	InhA	1
PCL analysis - full model (fit to data/training)	1	TRUE	PG transpeptidation and transport	concordant	screen6:BRD-A79545933-999-99-9:50.000000uM	BRD-A79545933	BRD-A79545933-999-99-9	screen6:BRD-A79545933-999-99-9	PG transpeptidation and transport	0.744474	0.717128	1	1	PG transpeptidation and transport:group110	PG transpeptidation and transport	4
PCL analysis - full model (fit to data/training)	1	TRUE	ThyAX	concordant	kabx2:BRD-A79903587-001-19-9:12.500000uM	BRD-A79903587	BRD-A79903587-001-19-9	screen4wk_screen5wk_tbda1_kabx2:BRD-A79903587-001-19-9	pyrimidine metabolism|ThyAX	0.738433	0.570237	1	1	ThyAX:group68	ThyAX	7
PCL analysis - full model (fit to data/training)	1	FALSE	Uncertain		screen6:BRD-A82163352-001-01-6:12.500000uM	BRD-A82163352	BRD-A82163352-001-01-6	screen6:BRD-A82163352-001-01-6	KasA	0.371063	0.311904	0	0.705882	InhA:group32	InhA	1
PCL analysis - full model (fit to data/training)	1	TRUE	MbtI	concordant	screen6:BRD-A84314495-001-06-0:3.125000uM	BRD-A84314495	BRD-A84314495-001-06-0	screen6:BRD-A84314495-001-06-0	MbtI	0.339565	0.130913	1	1	MbtI:group68	MbtI	1
PCL analysis - full model (fit to data/training)	1	TRUE	NADH dehydrogenase	concordant	screen6:BRD-A84481105-003-35-4:12.500000uM	BRD-A84481105	BRD-A84481105-003-35-4	screen6:BRD-A84481105-003-35-4	membrane potential disruption and efflux|NADH dehydrogenase	0.432589	0.3396	1	1	NADH dehydrogenase:group4	NADH dehydrogenase	2
PCL analysis - full model (fit to data/training)	1	TRUE	MmpL3	concordant	screen6:BRD-A84807802-001-01-2:25.000000uM	BRD-A84807802	BRD-A84807802-001-01-2	screen6:BRD-A84807802-001-01-2	MmpL3|EchA6	0.87068	0.673989	1	1	MmpL3:group25	MmpL3	4
PCL analysis - full model (fit to data/training)	1	TRUE	50S ribosome	concordant	kabx2:BRD-A84854230-001-01-6:12.500000uM	BRD-A84854230	BRD-A84854230-001-01-6	screen4wk_screen5wk_tbda1_kabx2:BRD-A84854230-001-01-6	50S ribosome	0.639008	NA	1	1	50S ribosome:group46	50S ribosome	3
PCL analysis - full model (fit to data/training)	1	FALSE	Uncertain		screen6:BRD-A86736466-001-06-7:1.562500uM	BRD-A86736466	BRD-A86736466-001-06-7	screen6:BRD-A86736466-001-06-7	DHFR	0.269469	0.35055	0	0.64	50S ribosome:group91	50S ribosome	1
PCL analysis - full model (fit to data/training)	1	TRUE	50S ribosome	concordant	screen6:BRD-A88442245-001-01-9:12.500000uM	BRD-A88442245	BRD-A88442245-001-01-9	screen6:BRD-A88442245-001-01-9	50S ribosome|FusA1	0.455319	0.682302	1	1	50S ribosome:group41	50S ribosome	5
PCL analysis - full model (fit to data/training)	1	TRUE	clp protease / proteasome	concordant	kabx2:BRD-A89016892-001-01-6:50.000000uM	BRD-A89016892	BRD-A89016892-001-01-6	screen4wk_screen5wk_tbda1_kabx2:BRD-A89016892-001-01-6	clp protease / proteasome	0.379732	0.173494	1	1	clp protease / proteasome:group94	clp protease / proteasome	3
PCL analysis - full model (fit to data/training)	1	TRUE	GyrAB	concordant	kabx2:BRD-A92341659-001-05-7:0.390500uM	BRD-A92341659	BRD-A92341659-001-05-7	screen4wk_screen5wk_tbda1_kabx2:BRD-A92341659-001-05-7	GyrAB	0.508821	NA	1	1	GyrAB:group210	GyrAB	3
PCL analysis - full model (fit to data/training)	1	TRUE	GyrAB	concordant	screen6:BRD-A93964801-001-17-7:0.195500uM	BRD-A93964801	BRD-A93964801-001-17-7	screen6:BRD-A93964801-001-17-7	GyrAB	0.769903	0.85486	1	1	GyrAB:group215	GyrAB	3
PCL analysis - full model (fit to data/training)	1	TRUE	InhA	concordant	screen6:BRD-A95980241-001-01-3:50.000000uM	BRD-A95980241	BRD-A95980241-001-01-3	screen6:BRD-A95980241-001-01-3	InhA	0.545181	0.359683	1	1	InhA:group74	InhA	3
PCL analysis - full model (fit to data/training)	1	TRUE	50S ribosome	concordant	kabx2:BRD-A96252257-011-02-4:50.000000uM	BRD-A96252257	BRD-A96252257-011-02-4	screen4wk_screen5wk_tbda1_kabx2:BRD-A96252257-011-02-4	50S ribosome	0.486611	0.363998	1	1	50S ribosome:group99	50S ribosome	3
PCL analysis - full model (fit to data/training)	1	TRUE	InhA	concordant	screen6:BRD-A96641513-001-08-6:1.562500uM	BRD-A96641513	BRD-A96641513-001-08-6	screen6:BRD-A96641513-001-08-6	InhA	0.363866	0.119733	1	1	InhA:group231	InhA	2
PCL analysis - full model (fit to data/training)	1	TRUE	purine metabolism	concordant	kabx2:BRD-A99822647-001-01-3:6.250000uM	BRD-A99822647	BRD-A99822647-001-01-3	screen4wk_screen5wk_tbda1_kabx2:BRD-A99822647-001-01-3	purine metabolism|NrdF2	0.435969	0.447959	1	1	purine metabolism:group131	purine metabolism	5
PCL analysis - full model (fit to data/training)	1	TRUE	30S ribosome	concordant	screen6:BRD-K00005140-999-99-9:25.000000uM	BRD-K00005140	BRD-K00005140-999-99-9	screen6:BRD-K00005140-999-99-9	30S ribosome	0.354071	0.396451	1	1	30S ribosome:group89	30S ribosome	2
PCL analysis - full model (fit to data/training)	1	TRUE	DprE1-DprE2 complex	concordant	screen6:BRD-K00005141-999-99-9:0.048828uM	BRD-K00005141	BRD-K00005141-999-99-9	screen6:BRD-K00005141-999-99-9	DprE1-DprE2 complex	0.724003	0.630123	1	1	DprE1-DprE2 complex:group48	DprE1-DprE2 complex	3
PCL analysis - full model (fit to data/training)	1	TRUE	MmpL3	concordant	screen_bi2_kabxlow:BRD-K00005150-001-01-9:0.097656uM	BRD-K00005150	BRD-K00005150-001-01-9	screen_bi2_kabxlow:BRD-K00005150-001-01-9	MmpL3	0.667025	0.754019	1	1	MmpL3:group49	MmpL3	1
PCL analysis - full model (fit to data/training)	1	TRUE	PanC	concordant	screen6:BRD-K00092183-001-01-9:100.000000uM	BRD-K00092183	BRD-K00092183-001-01-9	screen6:BRD-K00092183-001-01-9	PanC	0.48806	0.447245	1	1	PanC:group4	PanC	1
PCL analysis - full model (fit to data/training)	1	TRUE	CoaBC	concordant	screen6:BRD-K00092683-001-01-9:50.000000uM	BRD-K00092683	BRD-K00092683-001-01-9	screen6:BRD-K00092683-001-01-9	CoaBC	0.407833	0.100718	1	1	CoaBC:group3	CoaBC	3
PCL analysis - full model (fit to data/training)	1	TRUE	CoaBC	concordant	screen6:BRD-K00092684-001-01-9:100.000000uM	BRD-K00092684	BRD-K00092684-001-01-9	screen6:BRD-K00092684-001-01-9	CoaBC	0.4463	0.291037	1	1	CoaBC:group4	CoaBC	3
PCL analysis - full model (fit to data/training)	1	TRUE	Icl	concordant	screen6:BRD-K00092685-001-01-9:0.781250uM	BRD-K00092685	BRD-K00092685-001-01-9	screen6:BRD-K00092685-001-01-9	Icl	0.337714	0.0816011	1	1	Icl:group3	Icl	1
PCL analysis - full model (fit to data/training)	1	TRUE	LprG	concordant	screen6:BRD-K00092686-001-01-9:100.000000uM	BRD-K00092686	BRD-K00092686-001-01-9	screen6:BRD-K00092686-001-01-9	LprG	0.389751	0.409981	1	1	LprG:group3	LprG	3
PCL analysis - full model (fit to data/training)	1	FALSE	Uncertain		screen6:BRD-K00092687-001-01-9:1.562500uM	BRD-K00092687	BRD-K00092687-001-01-9	screen6:BRD-K00092687-001-01-9	LprG	0.313196	0.0622222	0	0.666667	CoaBC:group2	CoaBC	1
PCL analysis - full model (fit to data/training)	1	TRUE	PanC	concordant	screen6:BRD-K00092688-001-01-9:100.000000uM	BRD-K00092688	BRD-K00092688-001-01-9	screen6:BRD-K00092688-001-01-9	PanC	0.51652	0.749608	1	1	PanC:group4	PanC	2
PCL analysis - full model (fit to data/training)	1	TRUE	NADH dehydrogenase	concordant	screen6:BRD-K00092698-001-01-9:6.250000uM	BRD-K00092698	BRD-K00092698-001-01-9	screen6:BRD-K00092698-001-01-9	NADH dehydrogenase	0.604405	0.432477	1	1	NADH dehydrogenase:group25	NADH dehydrogenase	3
PCL analysis - full model (fit to data/training)	1	TRUE	IlvB1	concordant	screen6:BRD-K00093272-001-01-9:12.500000uM	BRD-K00093272	BRD-K00093272-001-01-9	screen6:BRD-K00093272-001-01-9	IlvB1	0.536397	0.769658	1	1	IlvB1:group1	IlvB1	8
PCL analysis - full model (fit to data/training)	1	TRUE	IlvB1	concordant	screen6:BRD-K00093273-001-01-9:6.250000uM	BRD-K00093273	BRD-K00093273-001-01-9	screen6:BRD-K00093273-001-01-9	IlvB1	0.586457	0.612047	1	1	IlvB1:group1	IlvB1	6
PCL analysis - full model (fit to data/training)	1	TRUE	IlvB1	concordant	screen6:BRD-K00093274-001-01-9:0.781250uM	BRD-K00093274	BRD-K00093274-001-01-9	screen6:BRD-K00093274-001-01-9	IlvB1	0.53877	0.671187	1	1	IlvB1:group1	IlvB1	6
PCL analysis - full model (fit to data/training)	1	TRUE	FadD32	concordant	screen6:BRD-K00251100-999-99-9:25.000000uM	BRD-K00251100	BRD-K00251100-999-99-9	screen6:BRD-K00251100-999-99-9	FadD32	0.843475	0.562338	1	1	FadD32:group5	FadD32	5
PCL analysis - full model (fit to data/training)	1	TRUE	NADH dehydrogenase	concordant	screen6:BRD-K00376689-001-04-9:0.048828uM	BRD-K00376689	BRD-K00376689-001-04-9	screen6:BRD-K00376689-001-04-9	NADH dehydrogenase	0.475733	0.708661	1	1	NADH dehydrogenase:group26	NADH dehydrogenase	5
PCL analysis - full model (fit to data/training)	1	TRUE	GyrAB	concordant	screen6:BRD-K00535541-003-14-3:12.500000uM	BRD-K00535541	BRD-K00535541-003-14-3	screen6:BRD-K00535541-003-14-3	GyrAB|TopA	0.393308	0.516072	1	1	GyrAB:group68	GyrAB	3
PCL analysis - full model (fit to data/training)	1	TRUE	PG transpeptidation and transport	concordant	screen5_wk:BRD-K01244426-236-13-9:12.500000uM	BRD-K01244426	BRD-K01244426-236-13-9	screen5_wk:BRD-K01244426-236-13-9	PG transpeptidation and transport	0.765563	0.700921	1	1	PG transpeptidation and transport:group90	PG transpeptidation and transport	6
PCL analysis - full model (fit to data/training)	1	TRUE	RpoB	concordant	screen_bi1_tbda2:BRD-K01507359-001-25-9:0.016000uM	BRD-K01507359	BRD-K01507359-001-25-9	screen_bi1_tbda2:BRD-K01507359-001-25-9	RpoB	0.538166	0.522026	1	1	RpoB:group70	RpoB	18
PCL analysis - full model (fit to data/training)	1	TRUE	30S ribosome	concordant	kabx2:BRD-K01666773-001-01-9:3.125000uM	BRD-K01666773	BRD-K01666773-001-01-9	screen4wk_screen5wk_tbda1_kabx2:BRD-K01666773-001-01-9	30S ribosome	0.829184	0.732433	1	1	30S ribosome:group97	30S ribosome	15
PCL analysis - full model (fit to data/training)	1	FALSE	Uncertain		kabx2:BRD-K01666774-002-01-9:50.000000uM	BRD-K01666774	BRD-K01666774-002-01-9	screen4wk_screen5wk_tbda1_kabx2:BRD-K01666774-002-01-9	30S ribosome	0.234408	0.324114	1	0.888889	30S ribosome:group4	30S ribosome	1
PCL analysis - full model (fit to data/training)	1	FALSE	Uncertain		kabx2:BRD-K01802697-001-03-5:0.781250uM	BRD-K01802697	BRD-K01802697-001-03-5	screen4wk_screen5wk_tbda1_kabx2:BRD-K01802697-001-03-5	Alr	0.292072	0.054851	0	0.707317	InhA:group166	InhA	1
PCL analysis - full model (fit to data/training)	1	TRUE	50S ribosome	concordant	kabx2:BRD-K01825145-001-03-9:0.781250uM	BRD-K01825145	BRD-K01825145-001-03-9	screen4wk_screen5wk_tbda1_kabx2:BRD-K01825145-001-03-9	50S ribosome	0.512064	0.370736	1	1	50S ribosome:group20	50S ribosome	8
PCL analysis - full model (fit to data/training)	1	TRUE	30S ribosome	concordant	kabx2:BRD-K01825150-001-16-9:12.500000uM	BRD-K01825150	BRD-K01825150-001-16-9	screen4wk_screen5wk_tbda1_kabx2:BRD-K01825150-001-16-9	30S ribosome	0.268578	0.0706205	1	1	30S ribosome:group154	30S ribosome	1
PCL analysis - full model (fit to data/training)	1	TRUE	membrane potential disruption and efflux	concordant	kabx2:BRD-K01825828-001-03-9:50.000000uM	BRD-K01825828	BRD-K01825828-001-03-9	screen4wk_screen5wk_tbda1_kabx2:BRD-K01825828-001-03-9	membrane potential disruption and efflux|NADH dehydrogenase	0.460063	0.483355	1	1	membrane potential disruption and efflux:group96	membrane potential disruption and efflux	2
PCL analysis - full model (fit to data/training)	1	TRUE	membrane potential disruption and efflux	concordant	kabx2:BRD-K01826542-001-08-9:1.562500uM	BRD-K01826542	BRD-K01826542-001-08-9	screen4wk_screen5wk_tbda1_kabx2:BRD-K01826542-001-08-9	membrane potential disruption and efflux	0.269663	0.0967645	1	1	membrane potential disruption and efflux:group137	membrane potential disruption and efflux	1
PCL analysis - full model (fit to data/training)	1	TRUE	membrane potential disruption and efflux	concordant	kabx2:BRD-K01826543-003-16-9:0.781250uM	BRD-K01826543	BRD-K01826543-003-16-9	screen4wk_screen5wk_tbda1_kabx2:BRD-K01826543-003-16-9	membrane potential disruption and efflux	0.23333	-0.0421871	1	1	membrane potential disruption and efflux:group34	membrane potential disruption and efflux	1
PCL analysis - full model (fit to data/training)	1	TRUE	PG transpeptidation and transport	concordant	kabx2:BRD-K02292852-236-01-5:25.000000uM	BRD-K02292852	BRD-K02292852-236-01-5	screen4wk_screen5wk_tbda1_kabx2:BRD-K02292852-236-01-5	PG transpeptidation and transport	0.460606	0.412772	1	1	PG transpeptidation and transport:group92	PG transpeptidation and transport	2
PCL analysis - full model (fit to data/training)	1	TRUE	DHPS	concordant	kabx2:BRD-K02594908-001-18-0:3.125000uM	BRD-K02594908	BRD-K02594908-001-18-0	screen4wk_screen5wk_tbda1_kabx2:BRD-K02594908-001-18-0	DHPS	0.532311	0.183747	1	1	DHPS:group12	DHPS	1
PCL analysis - full model (fit to data/training)	1	TRUE	pyrimidine metabolism	concordant	kabx2:BRD-K03406345-001-28-6:3.125000uM	BRD-K03406345	BRD-K03406345-001-28-6	screen4wk_screen5wk_tbda1_kabx2:BRD-K03406345-001-28-6	pyrimidine metabolism	0.264734	0.116074	1	1	pyrimidine metabolism:group71	pyrimidine metabolism	2
PCL analysis - full model (fit to data/training)	1	TRUE	clp protease / proteasome	concordant	screen6:BRD-K03591040-001-01-0:1.562500uM	BRD-K03591040	BRD-K03591040-001-01-0	screen6:BRD-K03591040-001-01-0	clp protease / proteasome	0.567405	0.137934	1	1	clp protease / proteasome:group5	clp protease / proteasome	1
PCL analysis - full model (fit to data/training)	1	TRUE	tRNA synthesis	concordant	kabx2:BRD-K03924778-001-01-1:0.781250uM	BRD-K03924778	BRD-K03924778-001-01-1	screen4wk_screen5wk_tbda1_kabx2:BRD-K03924778-001-01-1	tRNA synthesis	0.315703	0.171975	1	1	tRNA synthesis:group12	tRNA synthesis	1
PCL analysis - full model (fit to data/training)	1	TRUE	Alr	concordant	kabx2:BRD-K03950661-001-04-0:12.500000uM	BRD-K03950661	BRD-K03950661-001-04-0	screen4wk_screen5wk_tbda1_kabx2:BRD-K03950661-001-04-0	Alr	0.745477	0.850789	1	1	Alr:group3	Alr	3
PCL analysis - full model (fit to data/training)	1	TRUE	Pks13	concordant	screen6:BRD-K04030334-001-01-3:6.250000uM	BRD-K04030334	BRD-K04030334-001-01-3	screen6:BRD-K04030334-001-01-3	Pks13	0.875055	0.736121	1	1	Pks13:group27	Pks13	3
PCL analysis - full model (fit to data/training)	1	TRUE	GyrAB	concordant	screen6:BRD-K04548931-003-17-3:12.500000uM	BRD-K04548931	BRD-K04548931-003-17-3	screen6:BRD-K04548931-003-17-3	GyrAB|DnaG	0.602258	0.684646	1	1	GyrAB:group186	GyrAB	7
PCL analysis - full model (fit to data/training)	1	TRUE	GyrAB	concordant	kabx2:BRD-K04804440-001-16-0:1.562500uM	BRD-K04804440	BRD-K04804440-001-16-0	screen4wk_screen5wk_tbda1_kabx2:BRD-K04804440-001-16-0	GyrAB	0.474396	0.621142	1	1	GyrAB:group38	GyrAB	5
PCL analysis - full model (fit to data/training)	1	FALSE	Uncertain		kabx2:BRD-K05512067-001-10-3:25.000000uM	BRD-K05512067	BRD-K05512067-001-10-3	screen4wk_screen5wk_tbda1_kabx2:BRD-K05512067-001-10-3	Fba	0.579447	0.648994	0	0.875	DprE1-DprE2 complex:group57	DprE1-DprE2 complex	1
PCL analysis - full model (fit to data/training)	1	TRUE	CydAB	concordant	screen6:BRD-K05614754-001-01-4:12.500000uM	BRD-K05614754	BRD-K05614754-001-01-4	screen6:BRD-K05614754-001-01-4	CydAB	0.609592	0.607092	1	1	CydAB:group11	CydAB	13
PCL analysis - full model (fit to data/training)	1	TRUE	PG transpeptidation and transport	concordant	screen5_wk:BRD-K05673000-236-13-9:3.125000uM	BRD-K05673000	BRD-K05673000-236-13-9	screen5_wk:BRD-K05673000-236-13-9	PG transpeptidation and transport	0.481778	0.270329	1	1	PG transpeptidation and transport:group76	PG transpeptidation and transport	3
PCL analysis - full model (fit to data/training)	1	TRUE	membrane potential disruption and efflux	concordant	screen6:BRD-K06980535-003-28-3:25.000000uM	BRD-K06980535	BRD-K06980535-003-28-3	screen6:BRD-K06980535-003-28-3	membrane potential disruption and efflux|NADH dehydrogenase	0.553337	0.400028	1	1	membrane potential disruption and efflux:group52	membrane potential disruption and efflux	2
PCL analysis - full model (fit to data/training)	1	TRUE	DHFR	concordant	screen_bi2_kabxlow:BRD-K07208025-001-03-2:107.625000uM	BRD-K07208025	BRD-K07208025-001-03-2	screen_bi2_kabxlow:BRD-K07208025-001-03-2	DHFR	0.699795	0.158722	1	1	DHFR:group64	DHFR	23
PCL analysis - full model (fit to data/training)	1	TRUE	membrane potential disruption and efflux	concordant	screen6:BRD-K07283971-001-03-9:25.000000uM	BRD-K07283971	BRD-K07283971-001-03-9	screen6:BRD-K07283971-001-03-9	membrane potential disruption and efflux	0.381216	0.115628	1	1	membrane potential disruption and efflux:group181	membrane potential disruption and efflux	2
PCL analysis - full model (fit to data/training)	1	TRUE	50S ribosome	concordant	screen6:BRD-K08111712-001-17-5:25.000000uM	BRD-K08111712	BRD-K08111712-001-17-5	screen6:BRD-K08111712-001-17-5	50S ribosome	0.688661	0.698641	1	1	50S ribosome:group52	50S ribosome	11
PCL analysis - full model (fit to data/training)	1	TRUE	DHFR	concordant	screen6:BRD-K08151102-001-04-9:1.562500uM	BRD-K08151102	BRD-K08151102-001-04-9	screen6:BRD-K08151102-001-04-9	DHFR|ThyAX	0.502172	0.192434	1	1	DHFR:group29	DHFR	1
PCL analysis - full model (fit to data/training)	1	TRUE	GyrAB	concordant	screen4wk:BRD-K08525451-003-06-0:6.250000uM	BRD-K08525451	BRD-K08525451-003-06-0	screen4wk_screen5wk_tbda1_kabx2:BRD-K08525451-003-06-0	GyrAB	0.358267	0.381498	1	1	GyrAB:group40	GyrAB	7
PCL analysis - full model (fit to data/training)	1	TRUE	TopA	concordant	screen6:BRD-K08547377-003-08-1:6.250000uM	BRD-K08547377	BRD-K08547377-003-08-1	screen6:BRD-K08547377-003-08-1	TopA	0.83757	0.509566	1	1	TopA:group131	TopA	3
PCL analysis - full model (fit to data/training)	1	TRUE	InhA	concordant	kabx2:BRD-K08753063-001-04-7:6.250000uM	BRD-K08753063	BRD-K08753063-001-04-7	screen4wk_screen5wk_tbda1_kabx2:BRD-K08753063-001-04-7	InhA	0.622391	0.819887	1	1	InhA:group167	InhA	11
PCL analysis - full model (fit to data/training)	1	TRUE	Alr	concordant	screen6:BRD-K08893438-001-07-2:0.097500uM	BRD-K08893438	BRD-K08893438-001-07-2	screen6:BRD-K08893438-001-07-2	Alr	0.430253	0.220913	1	1	Alr:group45	Alr	2
PCL analysis - full model (fit to data/training)	1	TRUE	InhA	concordant	kabx2:BRD-K08973992-001-09-6:3.125000uM	BRD-K08973992	BRD-K08973992-001-09-6	screen4wk_screen5wk_tbda1_kabx2:BRD-K08973992-001-09-6	InhA	0.248179	NA	1	1	InhA:group217	InhA	1
PCL analysis - full model (fit to data/training)	1	TRUE	GyrAB	concordant	screen6:BRD-K08999871-001-15-4:3.125000uM	BRD-K08999871	BRD-K08999871-001-15-4	screen6:BRD-K08999871-001-15-4	GyrAB	0.486221	0.152633	1	1	GyrAB:group93	GyrAB	1
PCL analysis - full model (fit to data/training)	1	TRUE	Alr	concordant	kabx2:BRD-K09343855-001-02-2:25.000000uM	BRD-K09343855	BRD-K09343855-001-02-2	screen4wk_screen5wk_tbda1_kabx2:BRD-K09343855-001-02-2	Alr	0.460018	0.415321	1	1	Alr:group197	Alr	3
PCL analysis - full model (fit to data/training)	1	TRUE	GyrAB	concordant	screen6:BRD-K09471561:1.562500uM	BRD-K09471561	BRD-K09471561	screen6:BRD-K09471561	GyrAB	0.218981	0.448983	1	1	GyrAB:group313	GyrAB	7
PCL analysis - full model (fit to data/training)	1	TRUE	membrane integrity	concordant	screen6:BRD-K10090029-001-01-9:25.000000uM	BRD-K10090029	BRD-K10090029-001-01-9	screen6:BRD-K10090029-001-01-9	membrane integrity	0.429866	0.131711	1	1	membrane integrity:group13	membrane integrity	2
PCL analysis - full model (fit to data/training)	1	TRUE	GyrAB	concordant	kabx2:BRD-K10362825-001-05-9:50.000000uM	BRD-K10362825	BRD-K10362825-001-05-9	screen4wk_screen5wk_tbda1_kabx2:BRD-K10362825-001-05-9	GyrAB	0.587737	0.446634	1	1	GyrAB:group38	GyrAB	6
PCL analysis - full model (fit to data/training)	1	TRUE	clp protease / proteasome	concordant	kabx2:BRD-K10610814-001-01-3:12.500000uM	BRD-K10610814	BRD-K10610814-001-01-3	screen4wk_screen5wk_tbda1_kabx2:BRD-K10610814-001-01-3	clp protease / proteasome	0.251759	0.0302802	1	1	clp protease / proteasome:group198	clp protease / proteasome	1
PCL analysis - full model (fit to data/training)	1	TRUE	DHPS	concordant	kabx2:BRD-K10671814-001-16-3:12.500000uM	BRD-K10671814	BRD-K10671814-001-16-3	screen4wk_screen5wk_tbda1_kabx2:BRD-K10671814-001-16-3	DHPS	0.573973	-0.0401237	1	1	DHPS:group102	DHPS	7
PCL analysis - full model (fit to data/training)	1	TRUE	NADH dehydrogenase	concordant	screen6:BRD-K10995081-001-30-3:25.000000uM	BRD-K10995081	BRD-K10995081-001-30-3	screen6:BRD-K10995081-001-30-3	membrane potential disruption and efflux|NADH dehydrogenase	0.500174	0.59888	1	1	NADH dehydrogenase:group4	NADH dehydrogenase	4
PCL analysis - full model (fit to data/training)	1	TRUE	GyrAB	concordant	kabx2:BRD-K11196887-001-24-6:12.500000uM	BRD-K11196887	BRD-K11196887-001-24-6	screen4wk_screen5wk_tbda1_kabx2:BRD-K11196887-001-24-6	GyrAB	0.580983	0.439964	1	1	GyrAB:group39	GyrAB	3
PCL analysis - full model (fit to data/training)	1	FALSE	Uncertain		kabx2:BRD-K11210723-001-01-1:1.562500uM	BRD-K11210723	BRD-K11210723-001-01-1	screen4wk_screen5wk_tbda1_kabx2:BRD-K11210723-001-01-1	InhA	0.193694	0.215913	1	0.589744	InhA:group330	InhA	1
PCL analysis - full model (fit to data/training)	1	TRUE	50S ribosome	concordant	screen6:BRD-K11298197-001-14-6:12.500000uM	BRD-K11298197	BRD-K11298197-001-14-6	screen6:BRD-K11298197-001-14-6	50S ribosome	0.587801	0.627642	1	1	50S ribosome:group58	50S ribosome	2
PCL analysis - full model (fit to data/training)	1	TRUE	Alr	concordant	kabx2:BRD-K11310996-001-01-9:25.000000uM	BRD-K11310996	BRD-K11310996-001-01-9	screen4wk_screen5wk_tbda1_kabx2:BRD-K11310996-001-01-9	Alr	0.380667	0.608435	1	1	Alr:group5	Alr	4
PCL analysis - full model (fit to data/training)	1	TRUE	ThyAX	concordant	screen5_wk:BRD-K11630072-001-14-0:0.195312uM	BRD-K11630072	BRD-K11630072-001-14-0	screen5_wk:BRD-K11630072-001-14-0	pyrimidine metabolism|ThyAX	0.651957	0.338746	1	1	ThyAX:group76	ThyAX	12
PCL analysis - full model (fit to data/training)	1	TRUE	DHPS	concordant	screen6:BRD-K11640013-001-16-6:50.000000uM	BRD-K11640013	BRD-K11640013-001-16-6	screen6:BRD-K11640013-001-16-6	DHPS	0.718448	0.667954	1	1	DHPS:group110	DHPS	2
PCL analysis - full model (fit to data/training)	1	TRUE	metal ion chelation	concordant	screen4wk:BRD-K11851919-001-11-5:25.000000uM	BRD-K11851919	BRD-K11851919-001-11-5	screen4wk_screen5wk_tbda1_kabx2:BRD-K11851919-001-11-5	metal ion chelation	0.576367	0.441658	1	1	metal ion chelation:group8	metal ion chelation	2
PCL analysis - full model (fit to data/training)	1	TRUE	30S ribosome	concordant	kabx2:BRD-K11905747-333-01-5:50.000000uM	BRD-K11905747	BRD-K11905747-333-01-5	screen4wk_screen5wk_tbda1_kabx2:BRD-K11905747-333-01-5	30S ribosome	0.362342	0.206167	1	1	30S ribosome:group51	30S ribosome	5
PCL analysis - full model (fit to data/training)	1	TRUE	InhA	concordant	kabx2:BRD-K11943448-001-04-5:0.781250uM	BRD-K11943448	BRD-K11943448-001-04-5	screen4wk_screen5wk_tbda1_kabx2:BRD-K11943448-001-04-5	InhA	0.547148	0.610918	1	1	InhA:group170	InhA	8
PCL analysis - full model (fit to data/training)	1	TRUE	InhA	concordant	screen6:BRD-K12037340-001-01-0:6.250000uM	BRD-K12037340	BRD-K12037340-001-01-0	screen6:BRD-K12037340-001-01-0	InhA	0.473312	0.149615	1	1	InhA:group44	InhA	1
PCL analysis - full model (fit to data/training)	1	TRUE	InhA	concordant	kabx2:BRD-K12102668-001-27-1:6.250000uM	BRD-K12102668	BRD-K12102668-001-27-1	screen4wk_screen5wk_tbda1_kabx2:BRD-K12102668-001-27-1	InhA	0.818208	0.664622	1	1	InhA:group166	InhA	3
PCL analysis - full model (fit to data/training)	1	TRUE	tRNA synthesis	concordant	screen4wk:BRD-K13447729-001-09-4:6.250000uM	BRD-K13447729	BRD-K13447729-001-09-4	screen4wk_screen5wk_tbda1_kabx2:BRD-K13447729-001-09-4	tRNA synthesis	0.417864	0.616227	1	1	tRNA synthesis:group35	tRNA synthesis	2
PCL analysis - full model (fit to data/training)	1	TRUE	DnaG	concordant	screen6:BRD-K13843533-001-03-3:6.250000uM	BRD-K13843533	BRD-K13843533-001-03-3	screen6:BRD-K13843533-001-03-3	GyrAB|DnaG	0.608266	0.480271	1	1	DnaG:group13	DnaG	2
PCL analysis - full model (fit to data/training)	1	TRUE	DHPS	concordant	kabx2:BRD-K14116214-001-11-2:12.500000uM	BRD-K14116214	BRD-K14116214-001-11-2	screen4wk_screen5wk_tbda1_kabx2:BRD-K14116214-001-11-2	DHPS	0.562551	0.655192	1	1	DHPS:group102	DHPS	6
PCL analysis - full model (fit to data/training)	1	TRUE	beta-lactamase	concordant	screen6:BRD-K14312455-001-02-4:25.000000uM	BRD-K14312455	BRD-K14312455-001-02-4	screen6:BRD-K14312455-001-02-4	beta-lactamase	0.399535	0.0870201	1	1	beta-lactamase:group6	beta-lactamase	3
PCL analysis - full model (fit to data/training)	1	TRUE	DprE1-DprE2 complex	concordant	kabx2:BRD-K14661019-001-01-5:12.500000uM	BRD-K14661019	BRD-K14661019-001-01-5	screen4wk_screen5wk_tbda1_kabx2:BRD-K14661019-001-01-5	DprE1-DprE2 complex	0.794584	0.663994	1	1	DprE1-DprE2 complex:group61	DprE1-DprE2 complex	4
PCL analysis - full model (fit to data/training)	1	TRUE	GyrAB	concordant	kabx2:BRD-K14704277-001-25-9:0.781250uM	BRD-K14704277	BRD-K14704277-001-25-9	screen4wk_screen5wk_tbda1_kabx2:BRD-K14704277-001-25-9	GyrAB	0.294644	0.103541	1	1	GyrAB:group201	GyrAB	1
PCL analysis - full model (fit to data/training)	1	TRUE	DHPS	concordant	screen6:BRD-K14705039-001-17-2:6.250000uM	BRD-K14705039	BRD-K14705039-001-17-2	screen6:BRD-K14705039-001-17-2	DHPS	0.780172	0.784033	1	1	DHPS:group105	DHPS	6
PCL analysis - full model (fit to data/training)	1	TRUE	membrane potential disruption and efflux	concordant	kabx2:BRD-K14821540-001-06-2:6.250000uM	BRD-K14821540	BRD-K14821540-001-06-2	screen4wk_screen5wk_tbda1_kabx2:BRD-K14821540-001-06-2	membrane potential disruption and efflux	0.309626	0.321917	1	1	membrane potential disruption and efflux:group158	membrane potential disruption and efflux	5
PCL analysis - full model (fit to data/training)	1	TRUE	pyrimidine metabolism	concordant	kabx2:BRD-K15108141-003-06-2:0.390500uM	BRD-K15108141	BRD-K15108141-003-06-2	screen4wk_screen5wk_tbda1_kabx2:BRD-K15108141-003-06-2	pyrimidine metabolism|NrdF2	0.324082	0.143209	1	1	pyrimidine metabolism:group28	pyrimidine metabolism	5
PCL analysis - full model (fit to data/training)	1	TRUE	clp protease / proteasome	concordant	kabx2:BRD-K15179879-001-10-7:25.000000uM	BRD-K15179879	BRD-K15179879-001-10-7	screen4wk_screen5wk_tbda1_kabx2:BRD-K15179879-001-10-7	clp protease / proteasome	0.853029	0.673365	1	1	clp protease / proteasome:group102	clp protease / proteasome	6
PCL analysis - full model (fit to data/training)	1	FALSE	Uncertain		screen6:BRD-K15262564-001-17-6:12.500000uM	BRD-K15262564	BRD-K15262564-001-17-6	screen6:BRD-K15262564-001-17-6	tRNA synthesis	0.394766	0.10883	0	0.875	InhA:group169	InhA	1
PCL analysis - full model (fit to data/training)	1	TRUE	membrane potential disruption and efflux	concordant	screen6:BRD-K15616905-001-05-6:12.500000uM	BRD-K15616905	BRD-K15616905-001-05-6	screen6:BRD-K15616905-001-05-6	membrane potential disruption and efflux	0.594415	0.512189	1	1	membrane potential disruption and efflux:group32	membrane potential disruption and efflux	5
PCL analysis - full model (fit to data/training)	1	TRUE	InhA	concordant	kabx2:BRD-K15707964-001-02-8:0.781250uM	BRD-K15707964	BRD-K15707964-001-02-8	screen4wk_screen5wk_tbda1_kabx2:BRD-K15707964-001-02-8	InhA	0.72306	0.536304	1	1	InhA:group166	InhA	3
PCL analysis - full model (fit to data/training)	1	TRUE	PG transpeptidation and transport	concordant	screen4wk:BRD-K15766189-001-07-2:1.562500uM	BRD-K15766189	BRD-K15766189-001-07-2	screen4wk_screen5wk_tbda1_kabx2:BRD-K15766189-001-07-2	PG transpeptidation and transport	0.777837	0.693886	1	1	PG transpeptidation and transport:group103	PG transpeptidation and transport	3
PCL analysis - full model (fit to data/training)	1	TRUE	MmpL3	concordant	kabx2:BRD-K15788763-001-02-1:3.125000uM	BRD-K15788763	BRD-K15788763-001-02-1	screen4wk_screen5wk_tbda1_kabx2:BRD-K15788763-001-02-1	MmpL3	0.298263	0.36331	1	1	MmpL3:group40	MmpL3	4
PCL analysis - full model (fit to data/training)	1	TRUE	DprE1-DprE2 complex	concordant	screen6:BRD-K16343284-999-99-9:0.024414uM	BRD-K16343284	BRD-K16343284-999-99-9	screen6:BRD-K16343284-999-99-9	DprE1-DprE2 complex	0.932562	0.821237	1	1	DprE1-DprE2 complex:group44	DprE1-DprE2 complex	16
PCL analysis - full model (fit to data/training)	1	TRUE	Alr	concordant	kabx2:BRD-K16424896-001-02-2:50.000000uM	BRD-K16424896	BRD-K16424896-001-02-2	screen4wk_screen5wk_tbda1_kabx2:BRD-K16424896-001-02-2	Alr	0.754828	0.818028	1	1	Alr:group3	Alr	6
PCL analysis - full model (fit to data/training)	1	TRUE	InhA	concordant	kabx2:BRD-K16675056-001-04-1:0.390500uM	BRD-K16675056	BRD-K16675056-001-04-1	screen4wk_screen5wk_tbda1_kabx2:BRD-K16675056-001-04-1	InhA	0.717681	0.715006	1	1	InhA:group166	InhA	4
PCL analysis - full model (fit to data/training)	1	TRUE	InhA	concordant	screen6:BRD-K16904384-001-04-8:12.500000uM	BRD-K16904384	BRD-K16904384-001-04-8	screen6:BRD-K16904384-001-04-8	InhA	0.880216	0.658424	1	1	InhA:group474	InhA	3
PCL analysis - full model (fit to data/training)	1	TRUE	DHPS	concordant	kabx2:BRD-K17205817-001-07-9:25.000000uM	BRD-K17205817	BRD-K17205817-001-07-9	screen4wk_screen5wk_tbda1_kabx2:BRD-K17205817-001-07-9	DHPS	0.581728	0.736131	1	1	DHPS:group102	DHPS	6
PCL analysis - full model (fit to data/training)	1	TRUE	FadD32	concordant	screen6:BRD-K17346269-999-99-9:3.125000uM	BRD-K17346269	BRD-K17346269-999-99-9	screen6:BRD-K17346269-999-99-9	FadD32	0.779921	0.736562	1	1	FadD32:group10	FadD32	2
PCL analysis - full model (fit to data/training)	1	TRUE	DprE1-DprE2 complex	concordant	screen_bi2_kabxlow:BRD-K17480742-999-99-9:0.781250uM	BRD-K17480742	BRD-K17480742-999-99-9	screen_bi2_kabxlow:BRD-K17480742-999-99-9	DprE1-DprE2 complex	0.586516	0.497466	1	1	DprE1-DprE2 complex:group37	DprE1-DprE2 complex	10
PCL analysis - full model (fit to data/training)	1	TRUE	MbtI	concordant	kabx2:BRD-K17583151-001-07-3:25.000000uM	BRD-K17583151	BRD-K17583151-001-07-3	screen4wk_screen5wk_tbda1_kabx2:BRD-K17583151-001-07-3	MbtI	0.287288	0.0885417	1	1	MbtI:group51	MbtI	5
PCL analysis - full model (fit to data/training)	1	TRUE	InhA	concordant	screen6:BRD-K17971521-001-03-2:1.562500uM	BRD-K17971521	BRD-K17971521-001-03-2	screen6:BRD-K17971521-001-03-2	InhA|MapAB	0.793053	0.708031	1	1	InhA:group160	InhA	4
PCL analysis - full model (fit to data/training)	1	TRUE	PG transpeptidation and transport	concordant	screen6:BRD-K18574842-323-12-4:50.000000uM	BRD-K18574842	BRD-K18574842-323-12-4	screen6:BRD-K18574842-323-12-4	PG transpeptidation and transport	0.689124	0.672434	1	1	PG transpeptidation and transport:group89	PG transpeptidation and transport	4
PCL analysis - full model (fit to data/training)	1	TRUE	NADH dehydrogenase	concordant	kabx2:BRD-K19352500-001-10-3:0.390500uM	BRD-K19352500	BRD-K19352500-001-10-3	screen4wk_screen5wk_tbda1_kabx2:BRD-K19352500-001-10-3	membrane potential disruption and efflux|NADH dehydrogenase	0.302227	-0.00697845	1	1	NADH dehydrogenase:group119	NADH dehydrogenase	3
PCL analysis - full model (fit to data/training)	1	FALSE	Uncertain		kabx2:BRD-K19742012-001-03-1:50.000000uM	BRD-K19742012	BRD-K19742012-001-03-1	screen4wk_screen5wk_tbda1_kabx2:BRD-K19742012-001-03-1	DHPS	0.247947	0.236993	1	0.9375	DHPS:group100	DHPS	1
PCL analysis - full model (fit to data/training)	1	TRUE	Alr	concordant	screen6:BRD-K19854078-001-01-9:50.000000uM	BRD-K19854078	BRD-K19854078-001-01-9	screen6:BRD-K19854078-001-01-9	Alr	0.298654	0.599866	1	1	Alr:group138	Alr	4
PCL analysis - full model (fit to data/training)	1	TRUE	InhA	concordant	screen6:BRD-K20041728-001-05-5:12.500000uM	BRD-K20041728	BRD-K20041728-001-05-5	screen6:BRD-K20041728-001-05-5	InhA	0.39549	0.429056	1	1	InhA:group146	InhA	6
PCL analysis - full model (fit to data/training)	1	TRUE	tRNA synthesis	concordant	screen6:BRD-K20683639-001-02-9:0.781250uM	BRD-K20683639	BRD-K20683639-001-02-9	screen6:BRD-K20683639-001-02-9	tRNA synthesis	0.401724	0.698746	1	1	tRNA synthesis:group35	tRNA synthesis	2
PCL analysis - full model (fit to data/training)	1	TRUE	GlmU	concordant	screen6:BRD-K21375516-001-06-0:50.000000uM	BRD-K21375516	BRD-K21375516-001-06-0	screen6:BRD-K21375516-001-06-0	GlmU	0.727995	0.781636	1	1	GlmU:group3	GlmU	1
PCL analysis - full model (fit to data/training)	1	TRUE	DHPS	concordant	screen6:BRD-K21520694-001-22-2:50.000000uM	BRD-K21520694	BRD-K21520694-001-22-2	screen6:BRD-K21520694-001-22-2	DHPS	0.745979	0.769618	1	1	DHPS:group105	DHPS	4
PCL analysis - full model (fit to data/training)	1	TRUE	50S ribosome	concordant	screen6:BRD-K21656677-001-01-9:50.000000uM	BRD-K21656677	BRD-K21656677-001-01-9	screen6:BRD-K21656677-001-01-9	50S ribosome	0.394172	0.475476	1	1	50S ribosome:group63	50S ribosome	1
PCL analysis - full model (fit to data/training)	1	TRUE	purine metabolism	concordant	screen6:BRD-K22796536-003-01-9:25.000000uM	BRD-K22796536	BRD-K22796536-003-01-9	screen6:BRD-K22796536-003-01-9	purine metabolism|GuaB2	0.448082	0.332246	1	1	purine metabolism:group39	purine metabolism	5
PCL analysis - full model (fit to data/training)	1	TRUE	50S ribosome	concordant	kabx2:BRD-K22938173-003-01-5:0.390500uM	BRD-K22938173	BRD-K22938173-003-01-5	screen4wk_screen5wk_tbda1_kabx2:BRD-K22938173-003-01-5	50S ribosome	0.432585	0.691722	1	1	50S ribosome:group21	50S ribosome	10
PCL analysis - full model (fit to data/training)	1	TRUE	50S ribosome	concordant	kabx2:BRD-K23586533-003-03-2:12.500000uM	BRD-K23586533	BRD-K23586533-003-03-2	screen4wk_screen5wk_tbda1_kabx2:BRD-K23586533-003-03-2	50S ribosome	0.651629	0.641961	1	1	50S ribosome:group18	50S ribosome	14
PCL analysis - full model (fit to data/training)	1	TRUE	InhA	concordant	screen6:BRD-K23791635-001-02-1:0.390500uM	BRD-K23791635	BRD-K23791635-001-02-1	screen6:BRD-K23791635-001-02-1	InhA	0.476184	0.277695	1	1	InhA:group33	InhA	2
PCL analysis - full model (fit to data/training)	1	TRUE	TopA	concordant	kabx2:BRD-K24715592-001-01-2:25.000000uM	BRD-K24715592	BRD-K24715592-001-01-2	screen4wk_screen5wk_tbda1_kabx2:BRD-K24715592-001-01-2	GyrAB|TopA	0.340872	0.743487	1	1	TopA:group154	TopA	3
PCL analysis - full model (fit to data/training)	1	TRUE	ThyAX	concordant	screen5_wk:BRD-K24844714-001-31-0:3.125000uM	BRD-K24844714	BRD-K24844714-001-31-0	screen5_wk:BRD-K24844714-001-31-0	pyrimidine metabolism|ThyAX	0.797627	0.838825	1	1	ThyAX:group66	ThyAX	4
PCL analysis - full model (fit to data/training)	1	TRUE	PG transpeptidation and transport	concordant	screen6:BRD-K24871708-002-05-3:3.125000uM	BRD-K24871708	BRD-K24871708-002-05-3	screen6:BRD-K24871708-002-05-3	PG transpeptidation and transport	0.314147	0.215156	1	1	PG transpeptidation and transport:group123	PG transpeptidation and transport	1
PCL analysis - full model (fit to data/training)	1	TRUE	DHPS	concordant	screen6:BRD-K25799961-001-01-8:50.000000uM	BRD-K25799961	BRD-K25799961-001-01-8	screen6:BRD-K25799961-001-01-8	DHPS	0.396823	0.30849	1	1	DHPS:group87	DHPS	3
PCL analysis - full model (fit to data/training)	1	TRUE	RpoB	concordant	screen6:BRD-K26040644-001-01-1:6.250000uM	BRD-K26040644	BRD-K26040644-001-01-1	screen6:BRD-K26040644-001-01-1	RpoB	0.647929	0.437693	1	1	RpoB:group44	RpoB	2
PCL analysis - full model (fit to data/training)	1	TRUE	FadD32	concordant	screen_bi2_kabxlow:BRD-K26238968-001-02-7:0.390625uM	BRD-K26238968	BRD-K26238968-001-02-7	screen_bi2_kabxlow:BRD-K26238968-001-02-7	FadD32	0.792317	0.781606	1	1	FadD32:group10	FadD32	7
PCL analysis - full model (fit to data/training)	1	TRUE	phenazine-like	concordant	kabx2:BRD-K26793974-003-01-1:0.195500uM	BRD-K26793974	BRD-K26793974-003-01-1	screen4wk_screen5wk_tbda1_kabx2:BRD-K26793974-003-01-1	phenazine-like	0.395875	0.496475	1	1	phenazine-like:group3	phenazine-like	4
PCL analysis - full model (fit to data/training)	1	TRUE	Alr	concordant	kabx2:BRD-K27030784-001-01-1:50.000000uM	BRD-K27030784	BRD-K27030784-001-01-1	screen4wk_screen5wk_tbda1_kabx2:BRD-K27030784-001-01-1	Alr	0.366282	0.538013	1	1	Alr:group100	Alr	3
PCL analysis - full model (fit to data/training)	1	TRUE	HadABC	concordant	kabx2:BRD-K27302037-001-03-5:12.500000uM	BRD-K27302037	BRD-K27302037-001-03-5	screen4wk_screen5wk_tbda1_kabx2:BRD-K27302037-001-03-5	HadABC	0.825507	0.825652	1	1	HadABC:group3	HadABC	19
PCL analysis - full model (fit to data/training)	1	TRUE	50S ribosome	concordant	screen6:BRD-K27771035-001-03-3:12.500000uM	BRD-K27771035	BRD-K27771035-001-03-3	screen6:BRD-K27771035-001-03-3	50S ribosome	0.506365	0.289245	1	1	50S ribosome:group104	50S ribosome	6
PCL analysis - full model (fit to data/training)	1	TRUE	PG transpeptidation and transport	concordant	screen5_wk:BRD-K27871792-236-02-8:12.500000uM	BRD-K27871792	BRD-K27871792-236-02-8	screen5_wk:BRD-K27871792-236-02-8	PG transpeptidation and transport	0.738386	0.752257	1	1	PG transpeptidation and transport:group90	PG transpeptidation and transport	4
PCL analysis - full model (fit to data/training)	1	TRUE	MmpL3	concordant	screen6:BRD-K28119352-001-02-1:25.000000uM	BRD-K28119352	BRD-K28119352-001-02-1	screen6:BRD-K28119352-001-02-1	MmpL3	0.74572	0.555023	1	1	MmpL3:group20	MmpL3	3
PCL analysis - full model (fit to data/training)	1	TRUE	PG transpeptidation and transport	concordant	kabx2:BRD-K28224173-001-02-6:6.250000uM	BRD-K28224173	BRD-K28224173-001-02-6	screen4wk_screen5wk_tbda1_kabx2:BRD-K28224173-001-02-6	PG transpeptidation and transport	0.44406	0.641425	1	1	PG transpeptidation and transport:group114	PG transpeptidation and transport	4
PCL analysis - full model (fit to data/training)	1	TRUE	GyrAB	concordant	screen6:BRD-K28247815-001-01-3:25.000000uM	BRD-K28247815	BRD-K28247815-001-01-3	screen6:BRD-K28247815-001-01-3	GyrAB	0.475473	0.361861	1	1	GyrAB:group131	GyrAB	1
PCL analysis - full model (fit to data/training)	1	TRUE	DHPS	concordant	kabx2:BRD-K28494619-001-30-8:1.562500uM	BRD-K28494619	BRD-K28494619-001-30-8	screen4wk_screen5wk_tbda1_kabx2:BRD-K28494619-001-30-8	DHPS	0.345236	0.116941	1	1	DHPS:group95	DHPS	6
PCL analysis - full model (fit to data/training)	1	TRUE	InhA	concordant	kabx2:BRD-K28594598-001-01-1:6.250000uM	BRD-K28594598	BRD-K28594598-001-01-1	screen4wk_screen5wk_tbda1_kabx2:BRD-K28594598-001-01-1	InhA	0.274981	0.0153861	1	1	InhA:group380	InhA	2
PCL analysis - full model (fit to data/training)	1	TRUE	DnaG	concordant	screen6:BRD-K28767608-001-01-1:25.000000uM	BRD-K28767608	BRD-K28767608-001-01-1	screen6:BRD-K28767608-001-01-1	GyrAB|DnaG	0.718539	0.665021	1	1	DnaG:group74	DnaG	1
PCL analysis - full model (fit to data/training)	1	TRUE	MbtI	concordant	kabx2:BRD-K29869729-001-01-8:3.125000uM	BRD-K29869729	BRD-K29869729-001-01-8	screen4wk_screen5wk_tbda1_kabx2:BRD-K29869729-001-01-8	MbtI	0.461107	0.306106	1	1	MbtI:group34	MbtI	1
PCL analysis - full model (fit to data/training)	1	TRUE	FadD32	concordant	screen6:BRD-K29887672-999-99-9:0.390625uM	BRD-K29887672	BRD-K29887672-999-99-9	screen6:BRD-K29887672-999-99-9	FadD32	0.610862	0.738884	1	1	FadD32:group12	FadD32	2
PCL analysis - full model (fit to data/training)	1	TRUE	InhA	concordant	kabx2:BRD-K29901445-001-01-2:0.781250uM	BRD-K29901445	BRD-K29901445-001-01-2	screen4wk_screen5wk_tbda1_kabx2:BRD-K29901445-001-01-2	InhA	0.584749	0.715101	1	1	InhA:group170	InhA	4
PCL analysis - full model (fit to data/training)	1	TRUE	InhA	concordant	screen6:BRD-K30516678-001-02-1:6.250000uM	BRD-K30516678	BRD-K30516678-001-02-1	screen6:BRD-K30516678-001-02-1	InhA	0.628555	0.638665	1	1	InhA:group454	InhA	5
PCL analysis - full model (fit to data/training)	1	TRUE	DHPS	concordant	screen6:BRD-K31682896-001-25-7:12.500000uM	BRD-K31682896	BRD-K31682896-001-25-7	screen6:BRD-K31682896-001-25-7	DHPS	0.756233	0.768619	1	1	DHPS:group105	DHPS	5
PCL analysis - full model (fit to data/training)	1	TRUE	Fum	concordant	screen6:BRD-K31740437-001-05-1:25.000000uM	BRD-K31740437	BRD-K31740437-001-05-1	screen6:BRD-K31740437-001-05-1	Fum	0.302593	0.181227	1	1	Fum:group11	Fum	4
PCL analysis - full model (fit to data/training)	1	TRUE	Pks13	concordant	screen6:BRD-K31807080-001-01-7:12.500000uM	BRD-K31807080	BRD-K31807080-001-01-7	screen6:BRD-K31807080-001-01-7	Pks13	0.719839	0.559776	1	1	Pks13:group25	Pks13	2
PCL analysis - full model (fit to data/training)	1	TRUE	50S ribosome	concordant	kabx2:BRD-K32256160-001-02-7:0.781250uM	BRD-K32256160	BRD-K32256160-001-02-7	screen4wk_screen5wk_tbda1_kabx2:BRD-K32256160-001-02-7	50S ribosome	0.579866	0.505001	1	1	50S ribosome:group22	50S ribosome	11
PCL analysis - full model (fit to data/training)	1	TRUE	DHPS	concordant	kabx2:BRD-K32273377-001-19-5:25.000000uM	BRD-K32273377	BRD-K32273377-001-19-5	screen4wk_screen5wk_tbda1_kabx2:BRD-K32273377-001-19-5	DHPS	0.470389	0.718788	1	1	DHPS:group98	DHPS	5
PCL analysis - full model (fit to data/training)	1	TRUE	GyrAB	concordant	kabx2:BRD-K32368635-001-01-9:0.097500uM	BRD-K32368635	BRD-K32368635-001-01-9	screen4wk_screen5wk_tbda1_kabx2:BRD-K32368635-001-01-9	GyrAB	0.249838	-0.031294	1	1	GyrAB:group46	GyrAB	2
PCL analysis - full model (fit to data/training)	1	TRUE	clp protease / proteasome	concordant	screen6:BRD-K32667026-003-01-7:0.097500uM	BRD-K32667026	BRD-K32667026-003-01-7	screen6:BRD-K32667026-003-01-7	clp protease / proteasome	0.436936	0.104944	1	1	clp protease / proteasome:group252	clp protease / proteasome	1
PCL analysis - full model (fit to data/training)	1	FALSE	Uncertain		kabx2:BRD-K32795028-001-15-8:0.195500uM	BRD-K32795028	BRD-K32795028-001-15-8	screen4wk_screen5wk_tbda1_kabx2:BRD-K32795028-001-15-8	Cyp121	0.239474	0.0431438	0	0.735294	InhA:group169	InhA	1
PCL analysis - full model (fit to data/training)	1	FALSE	Uncertain		kabx2:BRD-K32842773-304-07-0:3.125000uM	BRD-K32842773	BRD-K32842773-304-07-0	screen4wk_screen5wk_tbda1_kabx2:BRD-K32842773-304-07-0	DHFR|ThyAX	0.252995	-0.0849864	0	0.827586	InhA:group169	InhA	1
PCL analysis - full model (fit to data/training)	1	TRUE	pyrimidine metabolism	concordant	kabx2:BRD-K33106058-001-19-2:0.097500uM	BRD-K33106058	BRD-K33106058-001-19-2	screen4wk_screen5wk_tbda1_kabx2:BRD-K33106058-001-19-2	pyrimidine metabolism	0.577584	0.184933	1	1	pyrimidine metabolism:group85	pyrimidine metabolism	1
PCL analysis - full model (fit to data/training)	1	TRUE	50S ribosome	concordant	screen6:BRD-K33127883-001-01-7:3.125000uM	BRD-K33127883	BRD-K33127883-001-01-7	screen6:BRD-K33127883-001-01-7	50S ribosome	0.460494	0.679118	1	1	50S ribosome:group126	50S ribosome	9
PCL analysis - full model (fit to data/training)	1	TRUE	Glf	concordant	screen6:BRD-K33394115-001-01-3:50.000000uM	BRD-K33394115	BRD-K33394115-001-01-3	screen6:BRD-K33394115-001-01-3	Glf	0.553043	0.630749	1	1	Glf:group22	Glf	3
PCL analysis - full model (fit to data/training)	1	TRUE	InhA	concordant	kabx2:BRD-K33710385-001-04-9:3.125000uM	BRD-K33710385	BRD-K33710385-001-04-9	screen4wk_screen5wk_tbda1_kabx2:BRD-K33710385-001-04-9	InhA	0.724343	0.657805	1	1	InhA:group159	InhA	6
PCL analysis - full model (fit to data/training)	1	TRUE	purine metabolism	concordant	screen6:BRD-K34022604-001-11-6:50.000000uM	BRD-K34022604	BRD-K34022604-001-11-6	screen6:BRD-K34022604-001-11-6	purine metabolism|NrdF2	0.429061	0.116241	1	1	purine metabolism:group81	purine metabolism	4
PCL analysis - full model (fit to data/training)	1	TRUE	FadD32	concordant	screen6:BRD-K34883066-999-99-9:3.125000uM	BRD-K34883066	BRD-K34883066-999-99-9	screen6:BRD-K34883066-999-99-9	FadD32	0.792262	0.694631	1	1	FadD32:group10	FadD32	3
PCL analysis - full model (fit to data/training)	1	TRUE	membrane potential disruption and efflux	concordant	screen6:BRD-K35559145-001-02-1:25.000000uM	BRD-K35559145	BRD-K35559145-001-02-1	screen6:BRD-K35559145-001-02-1	membrane potential disruption and efflux|NADH dehydrogenase	0.373221	0.461751	1	1	membrane potential disruption and efflux:group92	membrane potential disruption and efflux	2
PCL analysis - full model (fit to data/training)	1	TRUE	membrane potential disruption and efflux	concordant	screen6:BRD-K35960502-001-23-4:25.000000uM	BRD-K35960502	BRD-K35960502-001-23-4	screen6:BRD-K35960502-001-23-4	membrane potential disruption and efflux	0.695819	0.359076	1	1	membrane potential disruption and efflux:group152	membrane potential disruption and efflux	7
PCL analysis - full model (fit to data/training)	1	TRUE	tRNA synthesis	concordant	kabx2:BRD-K36007650-300-04-9:0.390500uM	BRD-K36007650	BRD-K36007650-300-04-9	screen4wk_screen5wk_tbda1_kabx2:BRD-K36007650-300-04-9	30S ribosome|tRNA synthesis	0.23189	0.0756248	1	1	tRNA synthesis:group24	tRNA synthesis	2
PCL analysis - full model (fit to data/training)	1	TRUE	pyrimidine metabolism	concordant	screen6:BRD-K36137799-001-08-9:25.000000uM	BRD-K36137799	BRD-K36137799-001-08-9	screen6:BRD-K36137799-001-08-9	pyrimidine metabolism|ThyAX	0.390805	0.596626	1	1	pyrimidine metabolism:group132	pyrimidine metabolism	3
PCL analysis - full model (fit to data/training)	1	TRUE	Dxr	concordant	screen6:BRD-K36292707-999-99-9:12.500000uM	BRD-K36292707	BRD-K36292707-999-99-9	screen6:BRD-K36292707-999-99-9	Dxr	0.85426	0.739662	1	1	Dxr:group2	Dxr	4
PCL analysis - full model (fit to data/training)	1	TRUE	50S ribosome	concordant	kabx2:BRD-K36796419-001-02-7:3.125000uM	BRD-K36796419	BRD-K36796419-001-02-7	screen4wk_screen5wk_tbda1_kabx2:BRD-K36796419-001-02-7	50S ribosome	0.574465	0.496167	1	1	50S ribosome:group33	50S ribosome	15
PCL analysis - full model (fit to data/training)	1	TRUE	50S ribosome	concordant	kabx2:BRD-K37130656-001-05-3:25.000000uM	BRD-K37130656	BRD-K37130656-001-05-3	screen4wk_screen5wk_tbda1_kabx2:BRD-K37130656-001-05-3	50S ribosome	0.475397	0.523769	1	1	50S ribosome:group55	50S ribosome	4
PCL analysis - full model (fit to data/training)	1	TRUE	50S ribosome	concordant	screen6:BRD-K37753391-046-04-0:6.250000uM	BRD-K37753391	BRD-K37753391-046-04-0	screen6:BRD-K37753391-046-04-0	50S ribosome	0.590884	0.456172	1	1	50S ribosome:group126	50S ribosome	46
PCL analysis - full model (fit to data/training)	1	TRUE	GyrAB	concordant	screen4wk:BRD-K37798499-001-16-5:12.500000uM	BRD-K37798499	BRD-K37798499-001-16-5	screen4wk_screen5wk_tbda1_kabx2:BRD-K37798499-001-16-5	GyrAB	0.65294	0.788408	1	1	GyrAB:group219	GyrAB	4
PCL analysis - full model (fit to data/training)	1	TRUE	TopA	concordant	kabx2:BRD-K37890730-001-22-7:0.195500uM	BRD-K37890730	BRD-K37890730-001-22-7	screen4wk_screen5wk_tbda1_kabx2:BRD-K37890730-001-22-7	TopA	0.248534	0.124195	1	1	TopA:group264	TopA	1
PCL analysis - full model (fit to data/training)	1	TRUE	clp protease / proteasome	concordant	kabx2:BRD-K37908742-001-03-3:0.097500uM	BRD-K37908742	BRD-K37908742-001-03-3	screen4wk_screen5wk_tbda1_kabx2:BRD-K37908742-001-03-3	clp protease / proteasome	0.820005	0.739847	1	1	clp protease / proteasome:group108	clp protease / proteasome	2
PCL analysis - full model (fit to data/training)	1	TRUE	InhA	concordant	kabx2:BRD-K38402943-001-04-1:0.781250uM	BRD-K38402943	BRD-K38402943-001-04-1	screen4wk_screen5wk_tbda1_kabx2:BRD-K38402943-001-04-1	InhA	0.574709	0.74349	1	1	InhA:group170	InhA	9
PCL analysis - full model (fit to data/training)	1	TRUE	InhA	concordant	kabx2:BRD-K38633957-001-03-6:0.781250uM	BRD-K38633957	BRD-K38633957-001-03-6	screen4wk_screen5wk_tbda1_kabx2:BRD-K38633957-001-03-6	InhA	0.708665	0.759485	1	1	InhA:group166	InhA	6
PCL analysis - full model (fit to data/training)	1	TRUE	50S ribosome	concordant	screen6:BRD-K38684403-001-06-2:12.500000uM	BRD-K38684403	BRD-K38684403-001-06-2	screen6:BRD-K38684403-001-06-2	50S ribosome	0.46275	0.572511	1	1	50S ribosome:group126	50S ribosome	10
PCL analysis - full model (fit to data/training)	1	TRUE	Alr	concordant	kabx2:BRD-K39339421-001-02-9:25.000000uM	BRD-K39339421	BRD-K39339421-001-02-9	screen4wk_screen5wk_tbda1_kabx2:BRD-K39339421-001-02-9	Alr	0.305146	0.115238	1	1	Alr:group62	Alr	1
PCL analysis - full model (fit to data/training)	1	TRUE	QcrB	concordant	screen6:BRD-K40154364-001-01-0:50.000000uM	BRD-K40154364	BRD-K40154364-001-01-0	screen6:BRD-K40154364-001-01-0	QcrB	0.614017	0.379541	1	1	QcrB:group27	QcrB	2
PCL analysis - full model (fit to data/training)	1	TRUE	30S ribosome	concordant	kabx2:BRD-K40939496-001-01-5:25.000000uM	BRD-K40939496	BRD-K40939496-001-01-5	screen4wk_screen5wk_tbda1_kabx2:BRD-K40939496-001-01-5	30S ribosome	0.617854	0.57243	1	1	30S ribosome:group88	30S ribosome	4
PCL analysis - full model (fit to data/training)	1	TRUE	CoaA and PyrG	concordant	kabx2:BRD-K41140669-001-04-4:1.562500uM	BRD-K41140669	BRD-K41140669-001-04-4	screen4wk_screen5wk_tbda1_kabx2:BRD-K41140669-001-04-4	pyrimidine metabolism|CoaA and PyrG	0.414947	0.387957	1	1	CoaA and PyrG:group14	CoaA and PyrG	3
PCL analysis - full model (fit to data/training)	1	FALSE	Uncertain		screen6:BRD-K41413117-001-02-9:6.250000uM	BRD-K41413117	BRD-K41413117-001-02-9	screen6:BRD-K41413117-001-02-9	Icl	0.331914	0.193824	0	0.4	CoaBC:group3	CoaBC	1
PCL analysis - full model (fit to data/training)	1	TRUE	purine metabolism	concordant	screen6:BRD-K41601912-001-16-4:3.125000uM	BRD-K41601912	BRD-K41601912-001-16-4	screen6:BRD-K41601912-001-16-4	purine metabolism	0.558667	0.732872	1	1	purine metabolism:group134	purine metabolism	4
PCL analysis - full model (fit to data/training)	1	TRUE	InhA	concordant	kabx2:BRD-K41731458-001-17-7:50.000000uM	BRD-K41731458	BRD-K41731458-001-17-7	screen4wk_screen5wk_tbda1_kabx2:BRD-K41731458-001-17-7	InhA	0.563628	0.630398	1	1	InhA:group357	InhA	4
PCL analysis - full model (fit to data/training)	1	TRUE	GuaB2	concordant	screen6:BRD-K42267433-001-01-5:25.000000uM	BRD-K42267433	BRD-K42267433-001-01-5	screen6:BRD-K42267433-001-01-5	purine metabolism|GuaB2	0.488054	0.435917	1	1	GuaB2:group43	GuaB2	2
PCL analysis - full model (fit to data/training)	1	TRUE	MbtI	concordant	screen6:BRD-K43172524-001-01-6:25.000000uM	BRD-K43172524	BRD-K43172524-001-01-6	screen6:BRD-K43172524-001-01-6	MbtI	0.827223	0.643245	1	1	MbtI:group2	MbtI	3
PCL analysis - full model (fit to data/training)	1	TRUE	DnaG	concordant	screen5_wk:BRD-K43389675-003-22-5:3.125000uM	BRD-K43389675	BRD-K43389675-003-22-5	screen5_wk:BRD-K43389675-003-22-5	GyrAB|DnaG	0.551148	0.650705	1	1	DnaG:group7	DnaG	4
PCL analysis - full model (fit to data/training)	1	TRUE	Glf	concordant	screen6:BRD-K43913323-001-01-6:25.000000uM	BRD-K43913323	BRD-K43913323-001-01-6	screen6:BRD-K43913323-001-01-6	Glf	0.438828	0.0421635	1	1	Glf:group28	Glf	2
PCL analysis - full model (fit to data/training)	1	TRUE	RpoB	concordant	screen6:BRD-K43962705-999-99-9:0.000763uM	BRD-K43962705	BRD-K43962705-999-99-9	screen6:BRD-K43962705-999-99-9	RpoB	0.696293	0.658914	1	1	RpoB:group24	RpoB	2
PCL analysis - full model (fit to data/training)	1	TRUE	beta-lactamase	concordant	screen6:BRD-K44133266-001-11-8:12.500000uM	BRD-K44133266	BRD-K44133266-001-11-8	screen6:BRD-K44133266-001-11-8	beta-lactamase	0.343868	0.189584	1	1	beta-lactamase:group5	beta-lactamase	2
PCL analysis - full model (fit to data/training)	1	TRUE	TopA	concordant	screen6:BRD-K44595561-001-01-1:50.000000uM	BRD-K44595561	BRD-K44595561-001-01-1	screen6:BRD-K44595561-001-01-1	GyrAB|TopA	0.559953	0.588629	1	1	TopA:group67	TopA	2
PCL analysis - full model (fit to data/training)	1	TRUE	InhA	concordant	screen6:BRD-K44817881-001-01-2:12.500000uM	BRD-K44817881	BRD-K44817881-001-01-2	screen6:BRD-K44817881-001-01-2	InhA	0.619486	0.360804	1	1	InhA:group248	InhA	2
PCL analysis - full model (fit to data/training)	1	TRUE	GlmU	concordant	kabx2:BRD-K45142033-001-02-9:50.000000uM	BRD-K45142033	BRD-K45142033-001-02-9	screen4wk_screen5wk_tbda1_kabx2:BRD-K45142033-001-02-9	GlmU	0.561828	0.307642	1	1	GlmU:group7	GlmU	3
PCL analysis - full model (fit to data/training)	1	TRUE	Cyp121	concordant	kabx2:BRD-K45179240-001-03-8:12.500000uM	BRD-K45179240	BRD-K45179240-001-03-8	screen4wk_screen5wk_tbda1_kabx2:BRD-K45179240-001-03-8	Cyp121	0.329104	0.263178	1	1	Cyp121:group15	Cyp121	4
PCL analysis - full model (fit to data/training)	1	TRUE	MmpL3	concordant	screen6:BRD-K45430307-001-01-9:50.000000uM	BRD-K45430307	BRD-K45430307-001-01-9	screen6:BRD-K45430307-001-01-9	MmpL3	0.890296	0.681651	1	1	MmpL3:group25	MmpL3	9
PCL analysis - full model (fit to data/training)	1	FALSE	Uncertain		screen6:BRD-K45520244-001-01-3:25.000000uM	BRD-K45520244	BRD-K45520244-001-01-3	screen6:BRD-K45520244-001-01-3	InhA	0.214064	0.438661	0	0.75	Alr:group138	Alr	1
PCL analysis - full model (fit to data/training)	1	TRUE	GyrAB	concordant	kabx2:BRD-K45916615-001-03-0:25.000000uM	BRD-K45916615	BRD-K45916615-001-03-0	screen4wk_screen5wk_tbda1_kabx2:BRD-K45916615-001-03-0	GyrAB	0.331585	0.449528	1	1	GyrAB:group248	GyrAB	7
PCL analysis - full model (fit to data/training)	1	TRUE	PknB	concordant	kabx2:BRD-K46404219-001-01-0:3.125000uM	BRD-K46404219	BRD-K46404219-001-01-0	screen4wk_screen5wk_tbda1_kabx2:BRD-K46404219-001-01-0	PknB	0.407526	0.458622	1	1	PknB:group2	PknB	2
PCL analysis - full model (fit to data/training)	1	TRUE	pyrimidine metabolism	concordant	kabx2:BRD-K47832606-001-31-9:6.250000uM	BRD-K47832606	BRD-K47832606-001-31-9	screen4wk_screen5wk_tbda1_kabx2:BRD-K47832606-001-31-9	pyrimidine metabolism|ThyAX	0.737771	0.58101	1	1	pyrimidine metabolism:group123	pyrimidine metabolism	9
PCL analysis - full model (fit to data/training)	1	TRUE	GyrAB	concordant	screen6:BRD-K47869605-001-33-8:25.000000uM	BRD-K47869605	BRD-K47869605-001-33-8	screen6:BRD-K47869605-001-33-8	GyrAB	0.33643	0.171149	1	1	GyrAB:group60	GyrAB	1
PCL analysis - full model (fit to data/training)	1	TRUE	MbtI	concordant	kabx2:BRD-K47871594-001-01-4:6.250000uM	BRD-K47871594	BRD-K47871594-001-01-4	screen4wk_screen5wk_tbda1_kabx2:BRD-K47871594-001-01-4	MbtI	0.285876	0.0591903	1	1	MbtI:group11	MbtI	2
PCL analysis - full model (fit to data/training)	1	TRUE	GyrAB	concordant	kabx2:BRD-K47886988-001-23-0:3.125000uM	BRD-K47886988	BRD-K47886988-001-23-0	screen4wk_screen5wk_tbda1_kabx2:BRD-K47886988-001-23-0	GyrAB	0.741313	0.193585	1	1	GyrAB:group216	GyrAB	1
PCL analysis - full model (fit to data/training)	1	TRUE	membrane potential disruption and efflux	concordant	screen6:BRD-K48195670-236-01-6:0.195500uM	BRD-K48195670	BRD-K48195670-236-01-6	screen6:BRD-K48195670-236-01-6	ParA|membrane potential disruption and efflux	0.334709	0.20363	1	1	membrane potential disruption and efflux:group65	membrane potential disruption and efflux	3
PCL analysis - full model (fit to data/training)	1	TRUE	InhA	concordant	screen6:BRD-K48888725-001-03-5:50.000000uM	BRD-K48888725	BRD-K48888725-001-03-5	screen6:BRD-K48888725-001-03-5	InhA	0.438456	0.599071	1	1	InhA:group93	InhA	4
PCL analysis - full model (fit to data/training)	1	TRUE	purine metabolism	concordant	screen6:BRD-K49350383-001-16-0:25.000000uM	BRD-K49350383	BRD-K49350383-001-16-0	screen6:BRD-K49350383-001-16-0	purine metabolism	0.635688	0.700549	1	1	purine metabolism:group118	purine metabolism	12
PCL analysis - full model (fit to data/training)	1	TRUE	50S ribosome	concordant	screen6:BRD-K49384696-001-02-1:6.250000uM	BRD-K49384696	BRD-K49384696-001-02-1	screen6:BRD-K49384696-001-02-1	50S ribosome	0.525315	0.459181	1	1	50S ribosome:group104	50S ribosome	12
PCL analysis - full model (fit to data/training)	1	TRUE	50S ribosome	concordant	screen6:BRD-K49668410:0.781250uM	BRD-K49668410	BRD-K49668410	screen6:BRD-K49668410	50S ribosome	0.38994	0.549454	1	1	50S ribosome:group126	50S ribosome	16
PCL analysis - full model (fit to data/training)	1	TRUE	phenazine-like	concordant	screen6:BRD-K49755152-003-01-7:0.781250uM	BRD-K49755152	BRD-K49755152-003-01-7	screen6:BRD-K49755152-003-01-7	phenazine-like	0.36626	0.218221	1	1	phenazine-like:group5	phenazine-like	2
PCL analysis - full model (fit to data/training)	1	TRUE	GyrAB	concordant	screen6:BRD-K49841478-001-02-4:50.000000uM	BRD-K49841478	BRD-K49841478-001-02-4	screen6:BRD-K49841478-001-02-4	GyrAB	0.729436	0.776237	1	1	GyrAB:group254	GyrAB	3
PCL analysis - full model (fit to data/training)	1	TRUE	GuaB2	concordant	screen6:BRD-K50327268-001-01-6:25.000000uM	BRD-K50327268	BRD-K50327268-001-01-6	screen6:BRD-K50327268-001-01-6	purine metabolism|GuaB2	0.450133	0.191529	1	1	GuaB2:group26	GuaB2	5
PCL analysis - full model (fit to data/training)	1	TRUE	clp protease / proteasome	concordant	screen6:BRD-K50582804-003-01-3:50.000000uM	BRD-K50582804	BRD-K50582804-003-01-3	screen6:BRD-K50582804-003-01-3	clp protease / proteasome	0.450278	0.397016	1	1	clp protease / proteasome:group227	clp protease / proteasome	7
PCL analysis - full model (fit to data/training)	1	TRUE	DHPS	concordant	screen4wk:BRD-K50859149-001-17-9:25.000000uM	BRD-K50859149	BRD-K50859149-001-17-9	screen4wk_screen5wk_tbda1_kabx2:BRD-K50859149-001-17-9	DHPS	0.575021	0.744575	1	1	DHPS:group102	DHPS	8
PCL analysis - full model (fit to data/training)	1	TRUE	Alr	concordant	screen6:BRD-K51096299-001-03-5:0.097500uM	BRD-K51096299	BRD-K51096299-001-03-5	screen6:BRD-K51096299-001-03-5	Alr	0.292189	0.10469	1	1	Alr:group157	Alr	2
PCL analysis - full model (fit to data/training)	1	TRUE	InhA	concordant	screen5_wk:BRD-K51207550-001-24-8:12.500000uM	BRD-K51207550	BRD-K51207550-001-24-8	screen5_wk:BRD-K51207550-001-24-8	InhA	0.740713	0.767626	1	1	InhA:group159	InhA	3
PCL analysis - full model (fit to data/training)	1	TRUE	MurI	concordant	screen6:BRD-K51346944-003-01-3:0.390500uM	BRD-K51346944	BRD-K51346944-003-01-3	screen6:BRD-K51346944-003-01-3	MurI	0.545089	0.205356	1	1	MurI:group10	MurI	2
PCL analysis - full model (fit to data/training)	1	TRUE	CoaA and PyrG	concordant	screen6:BRD-K51626221-001-05-7:0.781250uM	BRD-K51626221	BRD-K51626221-001-05-7	screen6:BRD-K51626221-001-05-7	pyrimidine metabolism|CoaA and PyrG	0.468531	0.335842	1	1	CoaA and PyrG:group28	CoaA and PyrG	3
PCL analysis - full model (fit to data/training)	1	TRUE	purine metabolism	concordant	screen6:BRD-K51747290-001-18-0:0.781250uM	BRD-K51747290	BRD-K51747290-001-18-0	screen6:BRD-K51747290-001-18-0	purine metabolism|pyrimidine metabolism|NrdF2	0.279666	0.255699	1	1	purine metabolism:group28	purine metabolism	1
PCL analysis - full model (fit to data/training)	1	TRUE	InhA	concordant	screen6:BRD-K51997757-001-06-2:12.500000uM	BRD-K51997757	BRD-K51997757-001-06-2	screen6:BRD-K51997757-001-06-2	InhA	0.845643	0.636537	1	1	InhA:group467	InhA	6
PCL analysis - full model (fit to data/training)	1	TRUE	cAMP modulation	concordant	screen6:BRD-K52025859-001-07-6:50.000000uM	BRD-K52025859	BRD-K52025859-001-07-6	screen6:BRD-K52025859-001-07-6	cAMP modulation	0.658071	0.536721	1	1	cAMP modulation:group6	cAMP modulation	4
PCL analysis - full model (fit to data/training)	1	TRUE	AccD6	concordant	screen6:BRD-K52075040-001-12-1:6.250000uM	BRD-K52075040	BRD-K52075040-001-12-1	screen6:BRD-K52075040-001-12-1	KasA|AccD6	0.870043	0.573829	1	1	AccD6:group32	AccD6	4
PCL analysis - full model (fit to data/training)	1	TRUE	DHPS	concordant	screen6:BRD-K52416806-001-03-0:50.000000uM	BRD-K52416806	BRD-K52416806-001-03-0	screen6:BRD-K52416806-001-03-0	DHPS	0.721959	0.736719	1	1	DHPS:group110	DHPS	4
PCL analysis - full model (fit to data/training)	1	TRUE	50S ribosome	concordant	screen6:BRD-K52756523-001-30-4:12.500000uM	BRD-K52756523	BRD-K52756523-001-30-4	screen6:BRD-K52756523-001-30-4	50S ribosome	0.583706	0.49025	1	1	50S ribosome:group103	50S ribosome	5
PCL analysis - full model (fit to data/training)	1	TRUE	InhA	concordant	screen6:BRD-K53492054-001-07-0:25.000000uM	BRD-K53492054	BRD-K53492054-001-07-0	screen6:BRD-K53492054-001-07-0	InhA	0.51635	0.437395	1	1	InhA:group218	InhA	4
PCL analysis - full model (fit to data/training)	1	TRUE	Mdh	concordant	screen6:BRD-K54145401-001-02-4:3.125000uM	BRD-K54145401	BRD-K54145401-001-02-4	screen6:BRD-K54145401-001-02-4	Mdh	0.534333	-0.0333537	1	1	Mdh:group15	Mdh	2
PCL analysis - full model (fit to data/training)	1	TRUE	MbtI	concordant	screen6:BRD-K54931188-001-01-8:50.000000uM	BRD-K54931188	BRD-K54931188-001-01-8	screen6:BRD-K54931188-001-01-8	MbtI	0.467903	0.598056	1	1	MbtI:group9	MbtI	3
PCL analysis - full model (fit to data/training)	1	TRUE	GyrAB	concordant	screen6:BRD-K55034111-001-05-3:6.250000uM	BRD-K55034111	BRD-K55034111-001-05-3	screen6:BRD-K55034111-001-05-3	GyrAB	0.414945	0.425131	1	1	GyrAB:group57	GyrAB	4
PCL analysis - full model (fit to data/training)	1	TRUE	membrane potential disruption and efflux	concordant	screen6:BRD-K55127134-001-03-3:50.000000uM	BRD-K55127134	BRD-K55127134-001-03-3	screen6:BRD-K55127134-001-03-3	membrane potential disruption and efflux|NADH dehydrogenase	0.618464	0.706331	1	1	membrane potential disruption and efflux:group207	membrane potential disruption and efflux	1
PCL analysis - full model (fit to data/training)	1	TRUE	InhA	concordant	screen6:BRD-K55128567-001-04-5:3.125000uM	BRD-K55128567	BRD-K55128567-001-04-5	screen6:BRD-K55128567-001-04-5	InhA	0.718429	0.585272	1	1	InhA:group454	InhA	7
PCL analysis - full model (fit to data/training)	1	TRUE	menaquinone synthesis	concordant	kabx2:BRD-K55192287-051-03-7:25.000000uM	BRD-K55192287	BRD-K55192287-051-03-7	screen4wk_screen5wk_tbda1_kabx2:BRD-K55192287-051-03-7	menaquinone synthesis	0.471516	0.618509	1	1	menaquinone synthesis:group2	menaquinone synthesis	2
PCL analysis - full model (fit to data/training)	1	TRUE	DHPS	concordant	kabx2:BRD-K55250441-001-16-3:25.000000uM	BRD-K55250441	BRD-K55250441-001-16-3	screen4wk_screen5wk_tbda1_kabx2:BRD-K55250441-001-16-3	DHPS	0.205328	0.548984	1	1	DHPS:group61	DHPS	5
PCL analysis - full model (fit to data/training)	1	TRUE	TopA	concordant	kabx2:BRD-K55696337-003-26-9:25.000000uM	BRD-K55696337	BRD-K55696337-003-26-9	screen4wk_screen5wk_tbda1_kabx2:BRD-K55696337-003-26-9	TopA	0.518745	0.23612	1	1	TopA:group219	TopA	2
PCL analysis - full model (fit to data/training)	1	TRUE	phenazine-like	concordant	screen6:BRD-K56614220-001-22-4:3.125000uM	BRD-K56614220	BRD-K56614220-001-22-4	screen6:BRD-K56614220-001-22-4	NADH dehydrogenase|phenazine-like	0.399533	0.692727	1	1	phenazine-like:group3	phenazine-like	10
PCL analysis - full model (fit to data/training)	1	TRUE	TopA	concordant	screen6:BRD-K56767355-001-01-1:50.000000uM	BRD-K56767355	BRD-K56767355-001-01-1	screen6:BRD-K56767355-001-01-1	TopA	0.601741	0.6394	1	1	TopA:group143	TopA	2
PCL analysis - full model (fit to data/training)	1	TRUE	PrrB	concordant	screen6:BRD-K57363465-001-01-5:3.125000uM	BRD-K57363465	BRD-K57363465-001-01-5	screen6:BRD-K57363465-001-01-5	PrrB	0.737612	0.796002	1	1	PrrB:group1	PrrB	4
PCL analysis - full model (fit to data/training)	1	TRUE	TopA	concordant	screen6:BRD-K57698251-001-01-2:50.000000uM	BRD-K57698251	BRD-K57698251-001-01-2	screen6:BRD-K57698251-001-01-2	TopA	0.443916	0.470307	1	1	TopA:group146	TopA	3
PCL analysis - full model (fit to data/training)	1	TRUE	InhA	concordant	kabx2:BRD-K57864646-001-06-3:0.781250uM	BRD-K57864646	BRD-K57864646-001-06-3	screen4wk_screen5wk_tbda1_kabx2:BRD-K57864646-001-06-3	InhA	0.729541	0.588358	1	1	InhA:group165	InhA	3
PCL analysis - full model (fit to data/training)	1	TRUE	DHFR	concordant	screen6:BRD-K58069855-001-01-5:0.390500uM	BRD-K58069855	BRD-K58069855-001-01-5	screen6:BRD-K58069855-001-01-5	DHFR	0.537551	0.064264	1	1	DHFR:group29	DHFR	1
PCL analysis - full model (fit to data/training)	1	TRUE	pyrimidine metabolism	concordant	kabx2:BRD-K58262659-001-11-3:3.125000uM	BRD-K58262659	BRD-K58262659-001-11-3	screen4wk_screen5wk_tbda1_kabx2:BRD-K58262659-001-11-3	pyrimidine metabolism|ThyAX	0.689471	0.604401	1	1	pyrimidine metabolism:group123	pyrimidine metabolism	8
PCL analysis - full model (fit to data/training)	1	TRUE	DprE1-DprE2 complex	concordant	screen6:BRD-K58597051-001-03-3:50.000000uM	BRD-K58597051	BRD-K58597051-001-03-3	screen6:BRD-K58597051-001-03-3	DprE1-DprE2 complex	0.903101	0.718999	1	1	DprE1-DprE2 complex:group53	DprE1-DprE2 complex	2
PCL analysis - full model (fit to data/training)	1	TRUE	InhA	concordant	kabx2:BRD-K58861914-001-01-4:0.097500uM	BRD-K58861914	BRD-K58861914-001-01-4	screen4wk_screen5wk_tbda1_kabx2:BRD-K58861914-001-01-4	InhA	0.238982	0.239971	1	1	InhA:group427	InhA	1
PCL analysis - full model (fit to data/training)	1	TRUE	clp protease / proteasome	concordant	kabx2:BRD-K59325863-001-05-1:12.500000uM	BRD-K59325863	BRD-K59325863-001-05-1	screen4wk_screen5wk_tbda1_kabx2:BRD-K59325863-001-05-1	clp protease / proteasome	0.760298	0.839607	1	1	clp protease / proteasome:group111	clp protease / proteasome	3
PCL analysis - full model (fit to data/training)	1	TRUE	50S ribosome	concordant	kabx2:BRD-K59436580-001-02-5:0.390500uM	BRD-K59436580	BRD-K59436580-001-02-5	screen4wk_screen5wk_tbda1_kabx2:BRD-K59436580-001-02-5	50S ribosome	0.463486	0.550592	1	1	50S ribosome:group55	50S ribosome	4
PCL analysis - full model (fit to data/training)	1	TRUE	DHFR	concordant	screen_bi1_tbda2:BRD-K59456551-335-01-2:110.000000uM	BRD-K59456551	BRD-K59456551-335-01-2	screen_bi1_tbda2:BRD-K59456551-335-01-2	DHFR|ThyAX	0.840234	0.809299	1	1	DHFR:group96	DHFR	17
PCL analysis - full model (fit to data/training)	1	TRUE	QcrB	concordant	screen6:BRD-K59853741-999-99-9:0.024414uM	BRD-K59853741	BRD-K59853741-999-99-9	screen6:BRD-K59853741-999-99-9	QcrB	0.422943	0.411278	1	1	QcrB:group29	QcrB	8
PCL analysis - full model (fit to data/training)	1	TRUE	clp protease / proteasome	concordant	screen6:BRD-K60230970-001-37-3:12.500000uM	BRD-K60230970	BRD-K60230970-001-37-3	screen6:BRD-K60230970-001-37-3	clp protease / proteasome	0.363749	0.0949484	1	1	clp protease / proteasome:group235	clp protease / proteasome	4
PCL analysis - full model (fit to data/training)	1	TRUE	InhA	concordant	kabx2:BRD-K60267961-001-05-3:0.390500uM	BRD-K60267961	BRD-K60267961-001-05-3	screen4wk_screen5wk_tbda1_kabx2:BRD-K60267961-001-05-3	InhA	0.466295	0.656296	1	1	InhA:group170	InhA	6
PCL analysis - full model (fit to data/training)	1	FALSE	Uncertain		screen6:BRD-K60362380-001-02-2:0.781250uM	BRD-K60362380	BRD-K60362380-001-02-2	screen6:BRD-K60362380-001-02-2	Alr	0.403447	0.0734607	0	0.833333	InhA:group292	InhA	1
PCL analysis - full model (fit to data/training)	1	TRUE	PG transpeptidation and transport	concordant	screen6:BRD-K60663764-236-06-2:50.000000uM	BRD-K60663764	BRD-K60663764-236-06-2	screen6:BRD-K60663764-236-06-2	PG transpeptidation and transport	0.635179	0.364605	1	1	PG transpeptidation and transport:group69	PG transpeptidation and transport	1
PCL analysis - full model (fit to data/training)	1	TRUE	Cyp121	concordant	screen6:BRD-K60731427-001-04-9:0.781250uM	BRD-K60731427	BRD-K60731427-001-04-9	screen6:BRD-K60731427-001-04-9	Cyp121	0.327212	0.141129	1	1	Cyp121:group21	Cyp121	2
PCL analysis - full model (fit to data/training)	1	TRUE	membrane potential disruption and efflux	concordant	kabx2:BRD-K60762818-001-01-7:0.195500uM	BRD-K60762818	BRD-K60762818-001-01-7	screen4wk_screen5wk_tbda1_kabx2:BRD-K60762818-001-01-7	membrane potential disruption and efflux|NADH dehydrogenase	0.307514	0.0515178	1	1	membrane potential disruption and efflux:group160	membrane potential disruption and efflux	4
PCL analysis - full model (fit to data/training)	1	TRUE	pyrimidine metabolism	concordant	kabx2:BRD-K61192372-001-09-7:12.500000uM	BRD-K61192372	BRD-K61192372-001-09-7	screen4wk_screen5wk_tbda1_kabx2:BRD-K61192372-001-09-7	pyrimidine metabolism|ThyAX	0.460231	0.281684	1	1	pyrimidine metabolism:group90	pyrimidine metabolism	10
PCL analysis - full model (fit to data/training)	1	TRUE	InhA	concordant	screen6:BRD-K61582089-236-01-2:6.250000uM	BRD-K61582089	BRD-K61582089-236-01-2	screen6:BRD-K61582089-236-01-2	InhA	0.796944	0.588462	1	1	InhA:group454	InhA	3
PCL analysis - full model (fit to data/training)	1	TRUE	DHPS	concordant	screen6:BRD-K62363391-001-25-6:1.562500uM	BRD-K62363391	BRD-K62363391-001-25-6	screen6:BRD-K62363391-001-25-6	DHPS	0.532619	0.523427	1	1	DHPS:group122	DHPS	7
PCL analysis - full model (fit to data/training)	1	TRUE	GyrAB	concordant	kabx2:BRD-K62374253-001-09-4:12.500000uM	BRD-K62374253	BRD-K62374253-001-09-4	screen4wk_screen5wk_tbda1_kabx2:BRD-K62374253-001-09-4	GyrAB	0.677196	0.750787	1	1	GyrAB:group219	GyrAB	2
PCL analysis - full model (fit to data/training)	1	TRUE	DprE1-DprE2 complex	concordant	screen6:BRD-K63155003-001-01-6:1.562500uM	BRD-K63155003	BRD-K63155003-001-01-6	screen6:BRD-K63155003-001-01-6	DprE1-DprE2 complex	0.838254	0.66101	1	1	DprE1-DprE2 complex:group70	DprE1-DprE2 complex	4
PCL analysis - full model (fit to data/training)	1	FALSE	Uncertain		kabx2:BRD-K63343048-001-14-8:0.781250uM	BRD-K63343048	BRD-K63343048-001-14-8	screen4wk_screen5wk_tbda1_kabx2:BRD-K63343048-001-14-8	lipid esterases	0.217434	0.0556281	0	0.5625	InhA:group364	InhA	1
PCL analysis - full model (fit to data/training)	1	TRUE	50S ribosome	concordant	screen5_wk:BRD-K63550407-001-15-0:0.781250uM	BRD-K63550407	BRD-K63550407-001-15-0	screen5_wk:BRD-K63550407-001-15-0	50S ribosome	0.404606	0.420334	1	1	50S ribosome:group126	50S ribosome	10
PCL analysis - full model (fit to data/training)	1	TRUE	Pks13	concordant	kabx2:BRD-K63591033-001-07-3:50.000000uM	BRD-K63591033	BRD-K63591033-001-07-3	screen4wk_screen5wk_tbda1_kabx2:BRD-K63591033-001-07-3	Pks13	0.545542	0.635782	1	1	Pks13:group15	Pks13	2
PCL analysis - full model (fit to data/training)	1	TRUE	NADH dehydrogenase	concordant	kabx2:BRD-K63675182-003-24-4:0.097500uM	BRD-K63675182	BRD-K63675182-003-24-4	screen4wk_screen5wk_tbda1_kabx2:BRD-K63675182-003-24-4	membrane potential disruption and efflux|NADH dehydrogenase	0.250172	0.00294753	1	1	NADH dehydrogenase:group91	NADH dehydrogenase	2
PCL analysis - full model (fit to data/training)	1	TRUE	TopA	concordant	kabx2:BRD-K63784565-001-07-0:50.000000uM	BRD-K63784565	BRD-K63784565-001-07-0	screen4wk_screen5wk_tbda1_kabx2:BRD-K63784565-001-07-0	TopA	0.190309	0.0245428	1	1	TopA:group137	TopA	1
PCL analysis - full model (fit to data/training)	1	TRUE	TopA	concordant	screen6:BRD-K64323980-001-09-9:50.000000uM	BRD-K64323980	BRD-K64323980-001-09-9	screen6:BRD-K64323980-001-09-9	TopA	0.372247	0.413847	1	1	TopA:group142	TopA	1
PCL analysis - full model (fit to data/training)	1	TRUE	MmpL3	concordant	screen_bi2_kabxlow:BRD-K64497452-001-01-7:3.125000uM	BRD-K64497452	BRD-K64497452-001-01-7	screen_bi2_kabxlow:BRD-K64497452-001-01-7	MmpL3	0.428729	0.473449	1	1	MmpL3:group1	MmpL3	4
PCL analysis - full model (fit to data/training)	1	TRUE	DHFR	concordant	screen6:BRD-K65278948-001-01-2:12.500000uM	BRD-K65278948	BRD-K65278948-001-01-2	screen6:BRD-K65278948-001-01-2	DHFR	0.638219	0.470109	1	1	DHFR:group94	DHFR	10
PCL analysis - full model (fit to data/training)	1	TRUE	DprE1-DprE2 complex	concordant	kabx2:BRD-K66039912-001-01-9:1.562500uM	BRD-K66039912	BRD-K66039912-001-01-9	screen4wk_screen5wk_tbda1_kabx2:BRD-K66039912-001-01-9	FtsZ|DprE1-DprE2 complex	0.825061	0.678764	1	1	DprE1-DprE2 complex:group65	DprE1-DprE2 complex	6
PCL analysis - full model (fit to data/training)	1	TRUE	pyrimidine metabolism	concordant	screen6:BRD-K66227851-001-03-9:50.000000uM	BRD-K66227851	BRD-K66227851-001-03-9	screen6:BRD-K66227851-001-03-9	pyrimidine metabolism|CoaA and PyrG	0.81157	0.587629	1	1	pyrimidine metabolism:group15	pyrimidine metabolism	3
PCL analysis - full model (fit to data/training)	1	TRUE	GyrAB	concordant	screen6:BRD-K66412701-001-08-8:6.250000uM	BRD-K66412701	BRD-K66412701-001-08-8	screen6:BRD-K66412701-001-08-8	GyrAB	0.819901	0.831993	1	1	GyrAB:group218	GyrAB	2
PCL analysis - full model (fit to data/training)	1	TRUE	GyrAB	concordant	screen6:BRD-K66615216-003-16-3:0.195500uM	BRD-K66615216	BRD-K66615216-003-16-3	screen6:BRD-K66615216-003-16-3	GyrAB	0.579449	0.752567	1	1	GyrAB:group206	GyrAB	3
PCL analysis - full model (fit to data/training)	1	TRUE	50S ribosome	concordant	kabx2:BRD-K66876909-001-16-7:0.781250uM	BRD-K66876909	BRD-K66876909-001-16-7	screen4wk_screen5wk_tbda1_kabx2:BRD-K66876909-001-16-7	50S ribosome	0.495678	0.682612	1	1	50S ribosome:group55	50S ribosome	9
PCL analysis - full model (fit to data/training)	1	TRUE	PptT	concordant	kabx2:BRD-K66898851-001-06-0:25.000000uM	BRD-K66898851	BRD-K66898851-001-06-0	screen4wk_screen5wk_tbda1_kabx2:BRD-K66898851-001-06-0	PptT|FtsZ	0.453223	0.378084	1	1	PptT:group5	PptT	3
PCL analysis - full model (fit to data/training)	1	TRUE	QcrB	concordant	kabx2:BRD-K66994095-001-01-4:50.000000uM	BRD-K66994095	BRD-K66994095-001-01-4	screen4wk_screen5wk_tbda1_kabx2:BRD-K66994095-001-01-4	QcrB	0.694833	0.519341	1	1	QcrB:group25	QcrB	19
PCL analysis - full model (fit to data/training)	1	FALSE	Uncertain		screen4wk:BRD-K67035534-001-05-5:25.000000uM	BRD-K67035534	BRD-K67035534-001-05-5	screen4wk_screen5wk_tbda1_kabx2:BRD-K67035534-001-05-5	metal ion chelation	0.236629	0.488178	0	0.8	CoaA and PyrG:group19	CoaA and PyrG	1
PCL analysis - full model (fit to data/training)	1	TRUE	TopA	concordant	kabx2:BRD-K67617993-001-01-3:0.195500uM	BRD-K67617993	BRD-K67617993-001-01-3	screen4wk_screen5wk_tbda1_kabx2:BRD-K67617993-001-01-3	TopA	0.563376	0.18629	1	1	TopA:group107	TopA	1
PCL analysis - full model (fit to data/training)	1	TRUE	Alr	concordant	kabx2:BRD-K68017837-001-01-5:6.250000uM	BRD-K68017837	BRD-K68017837-001-01-5	screen4wk_screen5wk_tbda1_kabx2:BRD-K68017837-001-01-5	Alr	0.308245	0.115755	1	1	Alr:group89	Alr	2
PCL analysis - full model (fit to data/training)	1	TRUE	TopA	concordant	kabx2:BRD-K68346641-003-12-7:50.000000uM	BRD-K68346641	BRD-K68346641-003-12-7	screen4wk_screen5wk_tbda1_kabx2:BRD-K68346641-003-12-7	GyrAB|TopA	0.633123	0.693818	1	1	TopA:group82	TopA	3
PCL analysis - full model (fit to data/training)	1	TRUE	GyrAB	concordant	kabx2:BRD-K68408467-001-01-3:25.000000uM	BRD-K68408467	BRD-K68408467-001-01-3	screen4wk_screen5wk_tbda1_kabx2:BRD-K68408467-001-01-3	GyrAB|TopA	0.480144	0.589124	1	1	GyrAB:group186	GyrAB	1
PCL analysis - full model (fit to data/training)	1	TRUE	pyrimidine metabolism	concordant	screen6:BRD-K69540638-001-07-3:1.562500uM	BRD-K69540638	BRD-K69540638-001-07-3	screen6:BRD-K69540638-001-07-3	pyrimidine metabolism|CoaA and PyrG	0.455529	0.426987	1	1	pyrimidine metabolism:group88	pyrimidine metabolism	4
PCL analysis - full model (fit to data/training)	1	TRUE	50S ribosome	concordant	screen6:BRD-K69553440-001-01-7:0.781250uM	BRD-K69553440	BRD-K69553440-001-01-7	screen6:BRD-K69553440-001-01-7	50S ribosome	0.500582	0.719571	1	1	50S ribosome:group55	50S ribosome	7
PCL analysis - full model (fit to data/training)	1	TRUE	GyrAB	concordant	screen4wk:BRD-K69650333-001-03-7:25.000000uM	BRD-K69650333	BRD-K69650333-001-03-7	screen4wk_screen5wk_tbda1_kabx2:BRD-K69650333-001-03-7	GyrAB|DnaG	0.593022	0.748116	1	1	GyrAB:group186	GyrAB	6
PCL analysis - full model (fit to data/training)	1	TRUE	MmpL3	concordant	screen6:BRD-K69774614-001-01-9:6.250000uM	BRD-K69774614	BRD-K69774614-001-01-9	screen6:BRD-K69774614-001-01-9	MmpL3	0.716997	0.565775	1	1	MmpL3:group19	MmpL3	4
PCL analysis - full model (fit to data/training)	1	TRUE	DHPS	concordant	screen6:BRD-K71125014-001-30-5:25.000000uM	BRD-K71125014	BRD-K71125014-001-30-5	screen6:BRD-K71125014-001-30-5	DHPS	0.755852	0.744091	1	1	DHPS:group105	DHPS	5
PCL analysis - full model (fit to data/training)	1	TRUE	GlmU	concordant	screen6:BRD-K71364508-001-01-4:12.500000uM	BRD-K71364508	BRD-K71364508-001-01-4	screen6:BRD-K71364508-001-01-4	GlmU	0.441695	0.194155	1	1	GlmU:group24	GlmU	3
PCL analysis - full model (fit to data/training)	1	TRUE	30S ribosome	concordant	screen6:BRD-K71772032-001-02-1:25.000000uM	BRD-K71772032	BRD-K71772032-001-02-1	screen6:BRD-K71772032-001-02-1	30S ribosome	0.63132	0.283832	1	1	30S ribosome:group6	30S ribosome	3
PCL analysis - full model (fit to data/training)	1	TRUE	GyrAB	concordant	screen6:BRD-K71926323-001-16-1:1.562500uM	BRD-K71926323	BRD-K71926323-001-16-1	screen6:BRD-K71926323-001-16-1	GyrAB	0.407187	0.519862	1	1	GyrAB:group267	GyrAB	5
PCL analysis - full model (fit to data/training)	1	TRUE	clp protease / proteasome	concordant	screen6:BRD-K72066874-001-10-9:50.000000uM	BRD-K72066874	BRD-K72066874-001-10-9	screen6:BRD-K72066874-001-10-9	clp protease / proteasome	0.46798	0.384722	1	1	clp protease / proteasome:group70	clp protease / proteasome	3
PCL analysis - full model (fit to data/training)	1	TRUE	PG transpeptidation and transport	concordant	kabx2:BRD-K72167406-001-05-4:12.500000uM	BRD-K72167406	BRD-K72167406-001-05-4	screen4wk_screen5wk_tbda1_kabx2:BRD-K72167406-001-05-4	PG transpeptidation and transport	0.787056	0.803829	1	1	PG transpeptidation and transport:group100	PG transpeptidation and transport	5
PCL analysis - full model (fit to data/training)	1	TRUE	TopA	concordant	screen6:BRD-K72560711-003-01-5:6.250000uM	BRD-K72560711	BRD-K72560711-003-01-5	screen6:BRD-K72560711-003-01-5	GyrAB|TopA	0.485554	0.500893	1	1	TopA:group152	TopA	5
PCL analysis - full model (fit to data/training)	1	TRUE	InhA	concordant	screen6:BRD-K72948907-001-01-0:1.562500uM	BRD-K72948907	BRD-K72948907-001-01-0	screen6:BRD-K72948907-001-01-0	InhA	0.877585	0.645327	1	1	InhA:group416	InhA	4
PCL analysis - full model (fit to data/training)	1	TRUE	GyrAB	concordant	screen6:BRD-K73923631-001-01-5:12.500000uM	BRD-K73923631	BRD-K73923631-001-01-5	screen6:BRD-K73923631-001-01-5	GyrAB	0.405448	0.452875	1	1	GyrAB:group267	GyrAB	4
PCL analysis - full model (fit to data/training)	1	TRUE	DHFR	concordant	screen6:BRD-K74016539-001-01-0:6.250000uM	BRD-K74016539	BRD-K74016539-001-01-0	screen6:BRD-K74016539-001-01-0	DHFR	0.426477	0.410639	1	1	DHFR:group68	DHFR	2
PCL analysis - full model (fit to data/training)	1	TRUE	QcrB	concordant	screen4wk:BRD-K74423833-001-08-6:12.500000uM	BRD-K74423833	BRD-K74423833-001-08-6	screen4wk_screen5wk_tbda1_kabx2:BRD-K74423833-001-08-6	QcrB	0.584228	0.637378	1	1	QcrB:group25	QcrB	5
PCL analysis - full model (fit to data/training)	1	TRUE	50S ribosome	concordant	screen6:BRD-K74501079-335-02-7:0.781250uM	BRD-K74501079	BRD-K74501079-335-02-7	screen6:BRD-K74501079-335-02-7	50S ribosome	0.67434	0.485194	1	1	50S ribosome:group101	50S ribosome	6
PCL analysis - full model (fit to data/training)	1	TRUE	50S ribosome	concordant	screen6:BRD-K74722711-001-02-1:6.250000uM	BRD-K74722711	BRD-K74722711-001-02-1	screen6:BRD-K74722711-001-02-1	50S ribosome	0.650076	0.476781	1	1	50S ribosome:group5	50S ribosome	1
PCL analysis - full model (fit to data/training)	1	TRUE	30S ribosome	concordant	screen6:BRD-K74759733-065-02-2:50.000000uM	BRD-K74759733	BRD-K74759733-065-02-2	screen6:BRD-K74759733-065-02-2	30S ribosome	0.295794	0.785689	1	1	30S ribosome:group88	30S ribosome	2
PCL analysis - full model (fit to data/training)	1	TRUE	InhA	concordant	screen5_wk:BRD-K75360161-001-20-6:6.250000uM	BRD-K75360161	BRD-K75360161-001-20-6	screen5_wk:BRD-K75360161-001-20-6	InhA	0.727905	0.688717	1	1	InhA:group159	InhA	4
PCL analysis - full model (fit to data/training)	1	TRUE	DprE1-DprE2 complex	concordant	screen6:BRD-K76257682-001-02-1:3.125000uM	BRD-K76257682	BRD-K76257682-001-02-1	screen6:BRD-K76257682-001-02-1	DprE1-DprE2 complex	0.923234	0.790857	1	1	DprE1-DprE2 complex:group46	DprE1-DprE2 complex	8
PCL analysis - full model (fit to data/training)	1	TRUE	CydAB	concordant	screen4wk:BRD-K76372632-001-08-6:12.500000uM	BRD-K76372632	BRD-K76372632-001-08-6	screen4wk_screen5wk_tbda1_kabx2:BRD-K76372632-001-08-6	CydAB	0.564223	0.580371	1	1	CydAB:group2	CydAB	3
PCL analysis - full model (fit to data/training)	1	TRUE	GyrAB	concordant	kabx2:BRD-K76534306-001-24-3:1.562500uM	BRD-K76534306	BRD-K76534306-001-24-3	screen4wk_screen5wk_tbda1_kabx2:BRD-K76534306-001-24-3	GyrAB	0.371695	0.575029	1	1	GyrAB:group40	GyrAB	3
PCL analysis - full model (fit to data/training)	1	TRUE	tRNA synthesis	concordant	kabx2:BRD-K76713213-001-03-9:25.000000uM	BRD-K76713213	BRD-K76713213-001-03-9	screen4wk_screen5wk_tbda1_kabx2:BRD-K76713213-001-03-9	tRNA synthesis	0.36264	0.468655	1	1	tRNA synthesis:group35	tRNA synthesis	1
PCL analysis - full model (fit to data/training)	1	TRUE	DHPS	concordant	kabx2:BRD-K76845197-001-06-2:25.000000uM	BRD-K76845197	BRD-K76845197-001-06-2	screen4wk_screen5wk_tbda1_kabx2:BRD-K76845197-001-06-2	DHPS	0.260926	0.0804549	1	1	DHPS:group55	DHPS	1
PCL analysis - full model (fit to data/training)	1	TRUE	QcrB	concordant	kabx2:BRD-K76929026-001-01-2:12.500000uM	BRD-K76929026	BRD-K76929026-001-01-2	screen4wk_screen5wk_tbda1_kabx2:BRD-K76929026-001-01-2	QcrB	0.661969	0.635413	1	1	QcrB:group25	QcrB	9
PCL analysis - full model (fit to data/training)	1	TRUE	GyrAB	concordant	kabx2:BRD-K77038618-066-01-8:6.250000uM	BRD-K77038618	BRD-K77038618-066-01-8	screen4wk_screen5wk_tbda1_kabx2:BRD-K77038618-066-01-8	GyrAB	0.387667	0.476797	1	1	GyrAB:group41	GyrAB	4
PCL analysis - full model (fit to data/training)	1	TRUE	InhA	concordant	kabx2:BRD-K77268072-001-01-7:50.000000uM	BRD-K77268072	BRD-K77268072-001-01-7	screen4wk_screen5wk_tbda1_kabx2:BRD-K77268072-001-01-7	InhA	0.391403	0.45346	1	1	InhA:group355	InhA	4
PCL analysis - full model (fit to data/training)	1	TRUE	sterol metabolism	concordant	screen6:BRD-K77432251-001-02-0:25.000000uM	BRD-K77432251	BRD-K77432251-001-02-0	screen6:BRD-K77432251-001-02-0	sterol metabolism	0.776811	0.750486	1	1	sterol metabolism:group8	sterol metabolism	3
PCL analysis - full model (fit to data/training)	1	TRUE	TopA	concordant	screen6:BRD-K77614261-001-02-1:25.000000uM	BRD-K77614261	BRD-K77614261-001-02-1	screen6:BRD-K77614261-001-02-1	GyrAB|TopA	0.560489	0.494279	1	1	TopA:group67	TopA	2
PCL analysis - full model (fit to data/training)	1	TRUE	GyrAB	concordant	screen6:BRD-K78113049-001-19-6:25.000000uM	BRD-K78113049	BRD-K78113049-001-19-6	screen6:BRD-K78113049-001-19-6	GyrAB	0.772582	0.759936	1	1	GyrAB:group254	GyrAB	3
PCL analysis - full model (fit to data/training)	1	TRUE	FusA1	concordant	screen6:BRD-K78355918-001-08-4:6.250000uM	BRD-K78355918	BRD-K78355918-001-08-4	screen6:BRD-K78355918-001-08-4	50S ribosome|FusA1	0.600618	0.707857	1	1	FusA1:group9	FusA1	6
PCL analysis - full model (fit to data/training)	1	TRUE	clp protease / proteasome	concordant	screen6:BRD-K78659596-001-09-6:12.500000uM	BRD-K78659596	BRD-K78659596-001-09-6	screen6:BRD-K78659596-001-09-6	clp protease / proteasome	0.711689	0.851454	1	1	clp protease / proteasome:group110	clp protease / proteasome	2
PCL analysis - full model (fit to data/training)	1	TRUE	PknAG	concordant	kabx2:BRD-K78741702-001-02-8:25.000000uM	BRD-K78741702	BRD-K78741702-001-02-8	screen4wk_screen5wk_tbda1_kabx2:BRD-K78741702-001-02-8	PknAG	0.291397	0.188533	1	1	PknAG:group13	PknAG	2
PCL analysis - full model (fit to data/training)	1	TRUE	GuaB2	concordant	kabx2:BRD-K79019129-001-08-0:25.000000uM	BRD-K79019129	BRD-K79019129-001-08-0	screen4wk_screen5wk_tbda1_kabx2:BRD-K79019129-001-08-0	purine metabolism|GuaB2	0.504409	0.659655	1	1	GuaB2:group45	GuaB2	2
PCL analysis - full model (fit to data/training)	1	TRUE	pyrimidine metabolism	concordant	kabx2:BRD-K79254416-001-29-1:0.097500uM	BRD-K79254416	BRD-K79254416-001-29-1	screen4wk_screen5wk_tbda1_kabx2:BRD-K79254416-001-29-1	pyrimidine metabolism	0.267559	-0.0360416	1	1	pyrimidine metabolism:group53	pyrimidine metabolism	1
PCL analysis - full model (fit to data/training)	1	TRUE	Pks13	concordant	kabx2:BRD-K79491187-001-01-5:50.000000uM	BRD-K79491187	BRD-K79491187-001-01-5	screen4wk_screen5wk_tbda1_kabx2:BRD-K79491187-001-01-5	Pks13	0.477621	0.440505	1	1	Pks13:group23	Pks13	6
PCL analysis - full model (fit to data/training)	1	TRUE	InhA	concordant	kabx2:BRD-K79707415-001-01-8:6.250000uM	BRD-K79707415	BRD-K79707415-001-01-8	screen4wk_screen5wk_tbda1_kabx2:BRD-K79707415-001-01-8	InhA	0.418851	0.108815	1	1	InhA:group137	InhA	2
PCL analysis - full model (fit to data/training)	1	TRUE	50S ribosome	concordant	kabx2:BRD-K79711234-001-19-1:25.000000uM	BRD-K79711234	BRD-K79711234-001-19-1	screen4wk_screen5wk_tbda1_kabx2:BRD-K79711234-001-19-1	50S ribosome	0.721512	0.663961	1	1	50S ribosome:group52	50S ribosome	7
PCL analysis - full model (fit to data/training)	1	TRUE	TopA	concordant	screen6:BRD-K79821389-001-04-3:12.500000uM	BRD-K79821389	BRD-K79821389-001-04-3	screen6:BRD-K79821389-001-04-3	TopA	0.517492	0.848899	1	1	TopA:group252	TopA	5
PCL analysis - full model (fit to data/training)	1	TRUE	DHFR	concordant	screen5_wk:BRD-K80267133-001-21-9:0.390625uM	BRD-K80267133	BRD-K80267133-001-21-9	screen5_wk:BRD-K80267133-001-21-9	DHFR	0.682592	0.738458	1	1	DHFR:group95	DHFR	15
PCL analysis - full model (fit to data/training)	1	TRUE	InhA	concordant	kabx2:BRD-K80390541-001-03-3:0.781250uM	BRD-K80390541	BRD-K80390541-001-03-3	screen4wk_screen5wk_tbda1_kabx2:BRD-K80390541-001-03-3	InhA	0.526123	0.616103	1	1	InhA:group170	InhA	8
PCL analysis - full model (fit to data/training)	1	TRUE	TrxC	concordant	kabx2:BRD-K80404833-001-01-3:1.562500uM	BRD-K80404833	BRD-K80404833-001-01-3	screen4wk_screen5wk_tbda1_kabx2:BRD-K80404833-001-01-3	TrxC	0.495594	0.1552	1	1	TrxC:group1	TrxC	3
PCL analysis - full model (fit to data/training)	1	TRUE	PG transpeptidation and transport	concordant	kabx2:BRD-K80545773-001-01-5:12.500000uM	BRD-K80545773	BRD-K80545773-001-01-5	screen4wk_screen5wk_tbda1_kabx2:BRD-K80545773-001-01-5	PG transpeptidation and transport	0.78659	0.681399	1	1	PG transpeptidation and transport:group100	PG transpeptidation and transport	5
PCL analysis - full model (fit to data/training)	1	TRUE	Alr	concordant	screen6:BRD-K80953170-001-02-8:25.000000uM	BRD-K80953170	BRD-K80953170-001-02-8	screen6:BRD-K80953170-001-02-8	Alr	0.580484	0.684659	1	1	Alr:group190	Alr	1
PCL analysis - full model (fit to data/training)	1	TRUE	InhA	concordant	kabx2:BRD-K80978124-001-01-4:50.000000uM	BRD-K80978124	BRD-K80978124-001-01-4	screen4wk_screen5wk_tbda1_kabx2:BRD-K80978124-001-01-4	InhA	0.314577	0.265426	1	1	InhA:group350	InhA	1
PCL analysis - full model (fit to data/training)	1	TRUE	TopA	concordant	screen6:BRD-K81100236-001-01-9:12.500000uM	BRD-K81100236	BRD-K81100236-001-01-9	screen6:BRD-K81100236-001-01-9	GyrAB|TopA	0.580579	0.32279	1	1	TopA:group83	TopA	7
PCL analysis - full model (fit to data/training)	1	TRUE	RpoB	concordant	screen6:BRD-K82498081-999-99-9:0.001526uM	BRD-K82498081	BRD-K82498081-999-99-9	screen6:BRD-K82498081-999-99-9	RpoB	0.760503	0.738719	1	1	RpoB:group20	RpoB	2
PCL analysis - full model (fit to data/training)	1	TRUE	PG transpeptidation and transport	concordant	kabx2:BRD-K82960980-003-04-3:0.781250uM	BRD-K82960980	BRD-K82960980-003-04-3	screen4wk_screen5wk_tbda1_kabx2:BRD-K82960980-003-04-3	PG transpeptidation and transport	0.776843	0.772114	1	1	PG transpeptidation and transport:group100	PG transpeptidation and transport	4
PCL analysis - full model (fit to data/training)	1	TRUE	GlgB	concordant	screen6:BRD-K83641560-001-01-6:6.250000uM	BRD-K83641560	BRD-K83641560-001-01-6	screen6:BRD-K83641560-001-01-6	GlgB	0.35782	0.32547	1	1	GlgB:group8	GlgB	5
PCL analysis - full model (fit to data/training)	1	TRUE	Alr	concordant	kabx2:BRD-K83910486-001-01-6:25.000000uM	BRD-K83910486	BRD-K83910486-001-01-6	screen4wk_screen5wk_tbda1_kabx2:BRD-K83910486-001-01-6	Alr	0.461165	0.342454	1	1	Alr:group204	Alr	6
PCL analysis - full model (fit to data/training)	1	TRUE	TopA	concordant	screen6:BRD-K84417469-001-01-2:0.097500uM	BRD-K84417469	BRD-K84417469-001-01-2	screen6:BRD-K84417469-001-01-2	GyrAB|TopA	0.408958	0.271212	1	1	TopA:group123	TopA	4
PCL analysis - full model (fit to data/training)	1	FALSE	Uncertain		kabx2:BRD-K84466663-001-07-0:6.250000uM	BRD-K84466663	BRD-K84466663-001-07-0	screen4wk_screen5wk_tbda1_kabx2:BRD-K84466663-001-07-0	purine metabolism|NrdF2	0.204065	-0.0772917	0	0.794118	GyrAB:group40	GyrAB	1
PCL analysis - full model (fit to data/training)	1	TRUE	CoaA and PyrG	concordant	kabx2:BRD-K85204746-001-03-4:6.250000uM	BRD-K85204746	BRD-K85204746-001-03-4	screen4wk_screen5wk_tbda1_kabx2:BRD-K85204746-001-03-4	pyrimidine metabolism|CoaA and PyrG	0.364854	0.288858	1	1	CoaA and PyrG:group19	CoaA and PyrG	5
PCL analysis - full model (fit to data/training)	1	TRUE	GyrAB	concordant	screen6:BRD-K85307935-001-05-1:3.125000uM	BRD-K85307935	BRD-K85307935-001-05-1	screen6:BRD-K85307935-001-05-1	GyrAB	0.779885	0.84913	1	1	GyrAB:group213	GyrAB	3
PCL analysis - full model (fit to data/training)	1	TRUE	CysH	concordant	screen6:BRD-K85985071-001-26-4:3.125000uM	BRD-K85985071	BRD-K85985071-001-26-4	screen6:BRD-K85985071-001-26-4	CysH	0.510225	0.283371	1	1	CysH:group3	CysH	2
PCL analysis - full model (fit to data/training)	1	TRUE	GuaB2	concordant	screen6:BRD-K86484527-001-01-0:50.000000uM	BRD-K86484527	BRD-K86484527-001-01-0	screen6:BRD-K86484527-001-01-0	purine metabolism|GuaB2	0.622471	0.752447	1	1	GuaB2:group44	GuaB2	5
PCL analysis - full model (fit to data/training)	1	TRUE	50S ribosome	concordant	kabx2:BRD-K86670086-001-03-3:1.562500uM	BRD-K86670086	BRD-K86670086-001-03-3	screen4wk_screen5wk_tbda1_kabx2:BRD-K86670086-001-03-3	50S ribosome	0.504095	0.576855	1	1	50S ribosome:group55	50S ribosome	10
PCL analysis - full model (fit to data/training)	1	TRUE	InhA	concordant	screen6:BRD-K87202646-001-38-3:25.000000uM	BRD-K87202646	BRD-K87202646-001-38-3	screen6:BRD-K87202646-001-38-3	InhA	0.853451	0.522752	1	1	InhA:group486	InhA	3
PCL analysis - full model (fit to data/training)	1	TRUE	TopA	concordant	kabx2:BRD-K87207035-001-01-9:0.097500uM	BRD-K87207035	BRD-K87207035-001-01-9	screen4wk_screen5wk_tbda1_kabx2:BRD-K87207035-001-01-9	TopA	0.213957	-0.0305355	1	1	TopA:group186	TopA	2
PCL analysis - full model (fit to data/training)	1	TRUE	DdlA	concordant	screen6:BRD-K87226815-001-22-1:0.097500uM	BRD-K87226815	BRD-K87226815-001-22-1	screen6:BRD-K87226815-001-22-1	Alr|DdlA	0.502965	0.291415	1	1	DdlA:group8	DdlA	1
PCL analysis - full model (fit to data/training)	1	TRUE	UppS	concordant	screen6:BRD-K87317809-001-08-9:50.000000uM	BRD-K87317809	BRD-K87317809-001-08-9	screen6:BRD-K87317809-001-08-9	UppS	0.535797	0.291074	1	1	UppS:group3	UppS	2
PCL analysis - full model (fit to data/training)	1	TRUE	DprE1-DprE2 complex	concordant	screen6:BRD-K87395897-999-99-9:0.048828uM	BRD-K87395897	BRD-K87395897-999-99-9	screen6:BRD-K87395897-999-99-9	DprE1-DprE2 complex	0.928086	0.805307	1	1	DprE1-DprE2 complex:group44	DprE1-DprE2 complex	15
PCL analysis - full model (fit to data/training)	1	TRUE	DHPS	concordant	screen6:BRD-K87492696-001-17-3:50.000000uM	BRD-K87492696	BRD-K87492696-001-17-3	screen6:BRD-K87492696-001-17-3	DHPS	0.762512	0.70471	1	1	DHPS:group105	DHPS	3
PCL analysis - full model (fit to data/training)	1	FALSE	Uncertain		screen6:BRD-K87685179-001-02-0:0.097500uM	BRD-K87685179	BRD-K87685179-001-02-0	screen6:BRD-K87685179-001-02-0	Alr	0.429115	0.206086	0	0.75	InhA:group33	InhA	1
PCL analysis - full model (fit to data/training)	1	TRUE	FadD32	concordant	screen6:BRD-K87879546-999-99-9:6.250000uM	BRD-K87879546	BRD-K87879546-999-99-9	screen6:BRD-K87879546-999-99-9	FadD32	0.857417	0.655891	1	1	FadD32:group5	FadD32	5
PCL analysis - full model (fit to data/training)	1	FALSE	Uncertain		screen6:BRD-K88043978-001-01-6:0.097500uM	BRD-K88043978	BRD-K88043978-001-01-6	screen6:BRD-K88043978-001-01-6	30S ribosome	0.379617	0.184282	0	0.695652	InhA:group54	InhA	1
PCL analysis - full model (fit to data/training)	1	FALSE	Uncertain		screen6:BRD-K88429204-001-39-3:25.000000uM	BRD-K88429204	BRD-K88429204-001-39-3	screen6:BRD-K88429204-001-39-3	DHFR	0.355987	0.410926	1	0.75	DHFR:group110	DHFR	2
PCL analysis - full model (fit to data/training)	1	TRUE	clp protease / proteasome	concordant	screen6:BRD-K88510285-001-63-2:50.000000uM	BRD-K88510285	BRD-K88510285-001-63-2	screen6:BRD-K88510285-001-63-2	clp protease / proteasome	0.818933	0.602857	1	1	clp protease / proteasome:group113	clp protease / proteasome	2
PCL analysis - full model (fit to data/training)	1	TRUE	InhA	concordant	kabx2:BRD-K88568253-001-03-4:12.500000uM	BRD-K88568253	BRD-K88568253-001-03-4	screen4wk_screen5wk_tbda1_kabx2:BRD-K88568253-001-03-4	InhA	0.737011	0.738346	1	1	InhA:group165	InhA	4
PCL analysis - full model (fit to data/training)	1	FALSE	Uncertain		kabx2:BRD-K89211941-001-02-0:6.250000uM	BRD-K89211941	BRD-K89211941-001-02-0	screen4wk_screen5wk_tbda1_kabx2:BRD-K89211941-001-02-0	Alr	0.205215	0.0967167	0	0.730769	InhA:group344	InhA	1
PCL analysis - full model (fit to data/training)	1	TRUE	membrane potential disruption and efflux	concordant	screen6:BRD-K89732114-001-14-1:25.000000uM	BRD-K89732114	BRD-K89732114-001-14-1	screen6:BRD-K89732114-001-14-1	membrane potential disruption and efflux|NADH dehydrogenase	0.62363	0.695744	1	1	membrane potential disruption and efflux:group207	membrane potential disruption and efflux	1
PCL analysis - full model (fit to data/training)	1	TRUE	membrane potential disruption and efflux	concordant	kabx2:BRD-K89997465-001-13-7:12.500000uM	BRD-K89997465	BRD-K89997465-001-13-7	screen4wk_screen5wk_tbda1_kabx2:BRD-K89997465-001-13-7	membrane potential disruption and efflux|NADH dehydrogenase	0.354067	0.40523	1	1	membrane potential disruption and efflux:group98	membrane potential disruption and efflux	3
PCL analysis - full model (fit to data/training)	1	TRUE	phenazine-like	concordant	kabx2:BRD-K90535337-001-08-8:6.250000uM	BRD-K90535337	BRD-K90535337-001-08-8	screen4wk_screen5wk_tbda1_kabx2:BRD-K90535337-001-08-8	phenazine-like	0.571606	0.441614	1	1	phenazine-like:group23	phenazine-like	5
PCL analysis - full model (fit to data/training)	1	TRUE	ATP synthase	concordant	screen_bi2_kabxlow:BRD-K90817094-001-04-2:0.097656uM	BRD-K90817094	BRD-K90817094-001-04-2	screen_bi2_kabxlow:BRD-K90817094-001-04-2	ATP synthase	0.704665	0.766501	1	1	ATP synthase:group22	ATP synthase	7
PCL analysis - full model (fit to data/training)	1	TRUE	PanC	concordant	screen6:BRD-K90874731-001-01-8:50.000000uM	BRD-K90874731	BRD-K90874731-001-01-8	screen6:BRD-K90874731-001-01-8	PanC	0.563698	0.792971	1	1	PanC:group19	PanC	2
PCL analysis - full model (fit to data/training)	1	TRUE	GyrAB	concordant	screen6:BRD-K90991629-001-01-5:1.562500uM	BRD-K90991629	BRD-K90991629-001-01-5	screen6:BRD-K90991629-001-01-5	GyrAB	0.405923	0.407156	1	1	GyrAB:group269	GyrAB	4
PCL analysis - full model (fit to data/training)	1	TRUE	PrrB	concordant	kabx2:BRD-K91011325-001-01-8:6.250000uM	BRD-K91011325	BRD-K91011325-001-01-8	screen4wk_screen5wk_tbda1_kabx2:BRD-K91011325-001-01-8	PrrB	0.756442	0.854707	1	1	PrrB:group1	PrrB	4
PCL analysis - full model (fit to data/training)	1	TRUE	PG transpeptidation and transport	concordant	screen4wk:BRD-K91065602-003-02-2:1.562500uM	BRD-K91065602	BRD-K91065602-003-02-2	screen4wk_screen5wk_tbda1_kabx2:BRD-K91065602-003-02-2	PG transpeptidation and transport	0.78669	0.895418	1	1	PG transpeptidation and transport:group68	PG transpeptidation and transport	3
PCL analysis - full model (fit to data/training)	1	TRUE	InhA	concordant	kabx2:BRD-K91214177-001-01-7:50.000000uM	BRD-K91214177	BRD-K91214177-001-01-7	screen4wk_screen5wk_tbda1_kabx2:BRD-K91214177-001-01-7	InhA|GlmU	0.745713	0.719414	1	1	InhA:group141	InhA	4
PCL analysis - full model (fit to data/training)	1	TRUE	clp protease / proteasome	concordant	kabx2:BRD-K91438851-001-01-5:50.000000uM	BRD-K91438851	BRD-K91438851-001-01-5	screen4wk_screen5wk_tbda1_kabx2:BRD-K91438851-001-01-5	clp protease / proteasome	0.864992	0.72471	1	1	clp protease / proteasome:group102	clp protease / proteasome	5
PCL analysis - full model (fit to data/training)	1	FALSE	Uncertain		kabx2:BRD-K91543828-001-03-8:6.250000uM	BRD-K91543828	BRD-K91543828-001-03-8	screen4wk_screen5wk_tbda1_kabx2:BRD-K91543828-001-03-8	purine metabolism	0.444675	0.286129	0	0.916667	50S ribosome:group26	50S ribosome	1
PCL analysis - full model (fit to data/training)	1	TRUE	purine metabolism	concordant	kabx2:BRD-K91601245-002-07-8:1.562500uM	BRD-K91601245	BRD-K91601245-002-07-8	screen4wk_screen5wk_tbda1_kabx2:BRD-K91601245-002-07-8	purine metabolism	0.644386	0.629567	1	1	purine metabolism:group71	purine metabolism	6
PCL analysis - full model (fit to data/training)	1	TRUE	DnaG	concordant	kabx2:BRD-K92093830-003-36-5:12.500000uM	BRD-K92093830	BRD-K92093830-003-36-5	screen4wk_screen5wk_tbda1_kabx2:BRD-K92093830-003-36-5	GyrAB|DnaG	0.600767	0.806651	1	1	DnaG:group45	DnaG	12
PCL analysis - full model (fit to data/training)	1	TRUE	CydAB	concordant	screen4wk:BRD-K92184319-001-16-9:0.781250uM	BRD-K92184319	BRD-K92184319-001-16-9	screen4wk_screen5wk_tbda1_kabx2:BRD-K92184319-001-16-9	CydAB	0.582428	0.129653	1	1	CydAB:group12	CydAB	2
PCL analysis - full model (fit to data/training)	1	TRUE	InhA	concordant	kabx2:BRD-K92522608-001-01-1:50.000000uM	BRD-K92522608	BRD-K92522608-001-01-1	screen4wk_screen5wk_tbda1_kabx2:BRD-K92522608-001-01-1	InhA	0.456956	0.344215	1	1	InhA:group353	InhA	1
PCL analysis - full model (fit to data/training)	1	TRUE	HadABC	concordant	screen6:BRD-K92661767-001-01-4:12.500000uM	BRD-K92661767	BRD-K92661767-001-01-4	screen6:BRD-K92661767-001-01-4	HadABC	0.62968	0.837953	1	1	HadABC:group4	HadABC	5
PCL analysis - full model (fit to data/training)	1	TRUE	RpoB	concordant	screen6:BRD-K92835935-999-99-9:0.024414uM	BRD-K92835935	BRD-K92835935-999-99-9	screen6:BRD-K92835935-999-99-9	RpoB	0.323345	0.371579	1	1	RpoB:group62	RpoB	3
PCL analysis - full model (fit to data/training)	1	TRUE	RpoB	concordant	screen6:BRD-K92838188-999-99-9:0.003052uM	BRD-K92838188	BRD-K92838188-999-99-9	screen6:BRD-K92838188-999-99-9	RpoB	0.785878	0.666894	1	1	RpoB:group20	RpoB	2
PCL analysis - full model (fit to data/training)	1	TRUE	purine metabolism	concordant	kabx2:BRD-K93034159-001-28-2:6.250000uM	BRD-K93034159	BRD-K93034159-001-28-2	screen4wk_screen5wk_tbda1_kabx2:BRD-K93034159-001-28-2	purine metabolism|NrdF2	0.531417	0.460795	1	1	purine metabolism:group5	purine metabolism	15
PCL analysis - full model (fit to data/training)	1	TRUE	InhA	concordant	screen6:BRD-K93139382-001-08-0:25.000000uM	BRD-K93139382	BRD-K93139382-001-08-0	screen6:BRD-K93139382-001-08-0	InhA	0.50639	0.401316	1	1	InhA:group218	InhA	3
PCL analysis - full model (fit to data/training)	1	TRUE	EmbABC	concordant	screen5_wk:BRD-K93231391-300-07-2:3.125000uM	BRD-K93231391	BRD-K93231391-300-07-2	screen5_wk:BRD-K93231391-300-07-2	EmbABC	0.81613	0.85942	1	1	EmbABC:group13	EmbABC	3
PCL analysis - full model (fit to data/training)	1	TRUE	DHPS	concordant	kabx2:BRD-K93524252-001-26-2:25.000000uM	BRD-K93524252	BRD-K93524252-001-26-2	screen4wk_screen5wk_tbda1_kabx2:BRD-K93524252-001-26-2	DHPS	0.53301	0.583108	1	1	DHPS:group98	DHPS	5
PCL analysis - full model (fit to data/training)	1	FALSE	Uncertain		kabx2:BRD-K94250879-237-01-9:25.000000uM	BRD-K94250879	BRD-K94250879-237-01-9	screen4wk_screen5wk_tbda1_kabx2:BRD-K94250879-237-01-9	beta-lactamase	0.20725	NA	0	0.76	InhA:group344	InhA	1
PCL analysis - full model (fit to data/training)	1	TRUE	TopA	concordant	screen6:BRD-K94650501-001-17-2:25.000000uM	BRD-K94650501	BRD-K94650501-001-17-2	screen6:BRD-K94650501-001-17-2	GyrAB|TopA	0.55541	0.441788	1	1	TopA:group151	TopA	2
PCL analysis - full model (fit to data/training)	1	TRUE	InhA	concordant	screen6:BRD-K95141739-001-01-9:12.500000uM	BRD-K95141739	BRD-K95141739-001-01-9	screen6:BRD-K95141739-001-01-9	InhA	0.41071	0.258349	1	1	InhA:group39	InhA	2
PCL analysis - full model (fit to data/training)	1	TRUE	InhA	concordant	kabx2:BRD-K95496644-001-01-1:0.781250uM	BRD-K95496644	BRD-K95496644-001-01-1	screen4wk_screen5wk_tbda1_kabx2:BRD-K95496644-001-01-1	InhA	0.293144	0.0908048	1	1	InhA:group106	InhA	2
PCL analysis - full model (fit to data/training)	1	TRUE	membrane potential disruption and efflux	concordant	screen6:BRD-K95921201-001-18-7:25.000000uM	BRD-K95921201	BRD-K95921201-001-18-7	screen6:BRD-K95921201-001-18-7	membrane potential disruption and efflux	0.588989	0.655844	1	1	membrane potential disruption and efflux:group105	membrane potential disruption and efflux	4
PCL analysis - full model (fit to data/training)	1	TRUE	clp protease / proteasome	concordant	screen6:BRD-K96235226-001-02-6:0.781250uM	BRD-K96235226	BRD-K96235226-001-02-6	screen6:BRD-K96235226-001-02-6	clp protease / proteasome	0.302324	0.140173	1	1	clp protease / proteasome:group213	clp protease / proteasome	1
PCL analysis - full model (fit to data/training)	1	TRUE	membrane potential disruption and efflux	concordant	kabx2:BRD-K96471533-001-12-4:25.000000uM	BRD-K96471533	BRD-K96471533-001-12-4	screen4wk_screen5wk_tbda1_kabx2:BRD-K96471533-001-12-4	membrane potential disruption and efflux	0.609188	0.321569	1	1	membrane potential disruption and efflux:group114	membrane potential disruption and efflux	3
PCL analysis - full model (fit to data/training)	1	TRUE	DprE1-DprE2 complex	concordant	screen6:BRD-K96671969-001-04-9:0.195500uM	BRD-K96671969	BRD-K96671969-001-04-9	screen6:BRD-K96671969-001-04-9	DprE1-DprE2 complex	0.618841	0.820511	1	1	DprE1-DprE2 complex:group29	DprE1-DprE2 complex	5
PCL analysis - full model (fit to data/training)	1	TRUE	PG transpeptidation and transport	concordant	screen6:BRD-K96786677-236-03-2:12.500000uM	BRD-K96786677	BRD-K96786677-236-03-2	screen6:BRD-K96786677-236-03-2	PG transpeptidation and transport	0.63476	0.524937	1	1	PG transpeptidation and transport:group89	PG transpeptidation and transport	4
PCL analysis - full model (fit to data/training)	1	FALSE	Uncertain		screen6:BRD-K97534525-001-26-8:12.500000uM	BRD-K97534525	BRD-K97534525-001-26-8	screen6:BRD-K97534525-001-26-8	metal ion chelation	0.330496	0.411357	0	0.833333	CoaA and PyrG:group27	CoaA and PyrG	1
PCL analysis - full model (fit to data/training)	1	TRUE	InhA	concordant	kabx2:BRD-K97863768-001-04-9:12.500000uM	BRD-K97863768	BRD-K97863768-001-04-9	screen4wk_screen5wk_tbda1_kabx2:BRD-K97863768-001-04-9	InhA	0.392209	0.659525	1	1	InhA:group170	InhA	9
PCL analysis - full model (fit to data/training)	1	TRUE	MbtI	concordant	screen6:BRD-K98033054-001-01-2:6.250000uM	BRD-K98033054	BRD-K98033054-001-01-2	screen6:BRD-K98033054-001-01-2	MbtI	0.391463	0.0921285	1	1	MbtI:group74	MbtI	3
PCL analysis - full model (fit to data/training)	1	TRUE	InhA	concordant	screen6:BRD-K98305621-001-01-8:0.781250uM	BRD-K98305621	BRD-K98305621-001-01-8	screen6:BRD-K98305621-001-01-8	InhA	0.253045	0.0400138	1	1	InhA:group115	InhA	2
PCL analysis - full model (fit to data/training)	1	TRUE	GyrAB	concordant	screen6:BRD-K98384930-001-01-9:6.250000uM	BRD-K98384930	BRD-K98384930-001-01-9	screen6:BRD-K98384930-001-01-9	GyrAB	0.562577	0.666888	1	1	GyrAB:group252	GyrAB	8
PCL analysis - full model (fit to data/training)	1	TRUE	InhA	concordant	kabx2:BRD-K98427564-001-08-4:0.781250uM	BRD-K98427564	BRD-K98427564-001-08-4	screen4wk_screen5wk_tbda1_kabx2:BRD-K98427564-001-08-4	InhA	0.653155	0.192391	1	1	InhA:group166	InhA	3
PCL analysis - full model (fit to data/training)	1	TRUE	QcrB	concordant	kabx2:BRD-K99107635-001-01-1:25.000000uM	BRD-K99107635	BRD-K99107635-001-01-1	screen4wk_screen5wk_tbda1_kabx2:BRD-K99107635-001-01-1	QcrB	0.681744	0.462149	1	1	QcrB:group25	QcrB	17
PCL analysis - full model (fit to data/training)	1	TRUE	TrpAB	concordant	screen_bi2_kabxlow:BRD-K99844592-001-02-08:0.781250uM	BRD-K99844592	BRD-K99844592-001-02-08	screen_bi2_kabxlow:BRD-K99844592-001-02-08	TrpAB	0.502644	0.453232	1	1	TrpAB:group1	TrpAB	24
PCL analysis - full model (fit to data/training)	1	TRUE	30S ribosome	concordant	screen6:BRD-M29626677-343-04-2:3.125000uM	BRD-M29626677	BRD-M29626677-343-04-2	screen6:BRD-M29626677-343-04-2	30S ribosome	0.810788	0.48239	1	1	30S ribosome:group106	30S ribosome	3
PCL analysis - full model (fit to data/training)	1	TRUE	PG transpeptidation and transport	concordant	kabx2:BRD-M30170555-001-01-5:50.000000uM	BRD-M30170555	BRD-M30170555-001-01-5	screen4wk_screen5wk_tbda1_kabx2:BRD-M30170555-001-01-5	PG transpeptidation and transport	0.888645	0.73774	1	1	PG transpeptidation and transport:group95	PG transpeptidation and transport	6
PCL analysis - full model (fit to data/training)	1	TRUE	30S ribosome	concordant	screen_bi2_kabxlow:BRD-M50166410-326-01-4:1.562500uM	BRD-M50166410	BRD-M50166410-326-01-4	screen_bi2_kabxlow:BRD-M50166410-326-01-4	30S ribosome	0.392614	0.105882	1	1	30S ribosome:group51	30S ribosome	7
PCL analysis - full model (fit to data/training)	1	TRUE	30S ribosome	concordant	kabx2:BRD-M68646745-311-10-4:12.500000uM	BRD-M68646745	BRD-M68646745-311-10-4	screen4wk_screen5wk_tbda1_kabx2:BRD-M68646745-311-10-4	30S ribosome	0.818157	0.672423	1	1	30S ribosome:group98	30S ribosome	16
PCL analysis - full model (fit to data/training)	1	TRUE	TopA	concordant	kabx2:BRD-M87138257-003-02-9:6.250000uM	BRD-M87138257	BRD-M87138257-003-02-9	screen4wk_screen5wk_tbda1_kabx2:BRD-M87138257-003-02-9	GyrAB|TopA	0.429564	0.556096	1	1	TopA:group156	TopA	2
PCL analysis - full model (fit to data/training)	1	TRUE	QcrB	concordant	screen5_wk:DT2012-0328419:25.000000uM	DT2012-0328419	DT2012-0328419	screen5_wk:DT2012-0328419	QcrB	0.527375	0.695611	1	1	QcrB:group22	QcrB	2

## Sheet: SI Data Table 3b - broad_id
analysis_method	high_confidence_pcl_confidence_score_threshold	pcl_confidence_score_above_high_confidence_threshold	pcl_moa_assignment	pcl_moa_assignment_concordance	cid	pert_id	broad_id	proj_broad_id	target_description	pcl_similarity_score	rcorr	pcl_and_moa_agree	pcl_confidence_score	rid	pcl_desc	n_pcl_desc_votes
PCL analysis - full model (fit to data/training)	1	TRUE	FadD32	concordant	screen6:BRD-A02179977-999-99-9:12.500000uM	BRD-A02179977	BRD-A02179977-999-99-9	screen6:BRD-A02179977-999-99-9	FadD32	0.848902	0.599239	1	1	FadD32:group5	FadD32	3
PCL analysis - full model (fit to data/training)	1	TRUE	50S ribosome	concordant	screen6:BRD-A03433762-001-01-3:50.000000uM	BRD-A03433762	BRD-A03433762-001-01-3	screen6:BRD-A03433762-001-01-3	50S ribosome	0.510155	0.352383	1	1	50S ribosome:group131	50S ribosome	7
PCL analysis - full model (fit to data/training)	1	TRUE	InhA	concordant	screen6:BRD-A05354310-001-01-6:1.562500uM	BRD-A05354310	BRD-A05354310-001-01-6	screen6:BRD-A05354310-001-01-6	InhA	0.645836	0.455192	1	1	InhA:group248	InhA	1
PCL analysis - full model (fit to data/training)	1	TRUE	GyrAB	concordant	kabx2:BRD-A05468928-003-01-4:0.781250uM	BRD-A05468928	BRD-A05468928-003-01-4	screen4wk_screen5wk_tbda1_kabx2:BRD-A05468928-003-01-4	GyrAB	0.783845	0.790003	1	1	GyrAB:group217	GyrAB	2
PCL analysis - full model (fit to data/training)	1	TRUE	RpoB	concordant	kabx2:BRD-A06889673-001-01-1:0.390500uM	BRD-A06889673	BRD-A06889673-001-01-1	screen4wk_screen5wk_tbda1_kabx2:BRD-A06889673-001-01-1	RpoB	0.235717	NA	1	1	RpoB:group8	RpoB	2
PCL analysis - full model (fit to data/training)	1	TRUE	RpoB	concordant	screen6:BRD-A06889673-999-99-9:0.003052uM	BRD-A06889673	BRD-A06889673-999-99-9	screen6:BRD-A06889673-999-99-9	RpoB	0.696293	0.526224	1	1	RpoB:group24	RpoB	2
PCL analysis - full model (fit to data/training)	1	TRUE	GyrAB	concordant	screen6:BRD-A07244995-001-01-9:0.195500uM	BRD-A07244995	BRD-A07244995-001-01-9	screen6:BRD-A07244995-001-01-9	GyrAB	0.785663	0.872232	1	1	GyrAB:group213	GyrAB	3
PCL analysis - full model (fit to data/training)	1	TRUE	ParA	concordant	screen6:BRD-A07932845-050-17-4:6.250000uM	BRD-A07932845	BRD-A07932845-050-17-4	screen6:BRD-A07932845-050-17-4	ParA	0.575098	0.81968	1	1	ParA:group4	ParA	5
PCL analysis - full model (fit to data/training)	1	TRUE	50S ribosome	concordant	kabx2:BRD-A11805855-001-01-0:0.390500uM	BRD-A11805855	BRD-A11805855-001-01-0	screen4wk_screen5wk_tbda1_kabx2:BRD-A11805855-001-01-0	50S ribosome	0.596652	0.429278	1	1	50S ribosome:group22	50S ribosome	18
PCL analysis - full model (fit to data/training)	1	TRUE	clp protease / proteasome	concordant	screen6:BRD-A13121918-001-01-5:1.562500uM	BRD-A13121918	BRD-A13121918-001-01-5	screen6:BRD-A13121918-001-01-5	clp protease / proteasome	0.352259	0.148854	1	1	clp protease / proteasome:group249	clp protease / proteasome	1
PCL analysis - full model (fit to data/training)	1	TRUE	30S ribosome	concordant	kabx2:BRD-A15637061-003-01-9:0.195500uM	BRD-A15637061	BRD-A15637061-003-01-9	screen4wk_screen5wk_tbda1_kabx2:BRD-A15637061-003-01-9	30S ribosome	0.815219	0.686778	1	1	30S ribosome:group97	30S ribosome	13
PCL analysis - full model (fit to data/training)	1	TRUE	membrane integrity	concordant	screen6:BRD-A16591784-065-01-2:1.562500uM	BRD-A16591784	BRD-A16591784-065-01-2	screen6:BRD-A16591784-065-01-2	membrane integrity	0.515521	0.284542	1	1	membrane integrity:group3	membrane integrity	7
PCL analysis - full model (fit to data/training)	1	TRUE	30S ribosome	concordant	kabx2:BRD-A17411484-001-12-7:1.562500uM	BRD-A17411484	BRD-A17411484-001-12-7	screen4wk_screen5wk_tbda1_kabx2:BRD-A17411484-001-12-7	30S ribosome|InfB	0.268578	0.0893804	1	1	30S ribosome:group154	30S ribosome	1
PCL analysis - full model (fit to data/training)	1	TRUE	InfB	concordant	kabx2:BRD-A17655518-001-27-7:50.000000uM	BRD-A17655518	BRD-A17655518-001-27-7	screen4wk_screen5wk_tbda1_kabx2:BRD-A17655518-001-27-7	30S ribosome|InfB	0.348491	0.0862092	1	1	InfB:group25	InfB	2
PCL analysis - full model (fit to data/training)	1	TRUE	pyrimidine metabolism	concordant	screen6:BRD-A18840826-001-08-1:3.125000uM	BRD-A18840826	BRD-A18840826-001-08-1	screen6:BRD-A18840826-001-08-1	pyrimidine metabolism|CoaA and PyrG	0.538114	0.476227	1	1	pyrimidine metabolism:group87	pyrimidine metabolism	3
PCL analysis - full model (fit to data/training)	1	TRUE	50S ribosome	concordant	screen6:BRD-A19584055:6.250000uM	BRD-A19584055	BRD-A19584055	screen6:BRD-A19584055	50S ribosome	0.764707	0.744387	1	1	50S ribosome:group29	50S ribosome	7
PCL analysis - full model (fit to data/training)	1	TRUE	50S ribosome	concordant	kabx2:BRD-A19584055-001-01-1:0.390500uM	BRD-A19584055	BRD-A19584055-001-01-1	screen4wk_screen5wk_tbda1_kabx2:BRD-A19584055-001-01-1	50S ribosome	0.444585	0.404021	1	1	50S ribosome:group21	50S ribosome	8
PCL analysis - full model (fit to data/training)	1	TRUE	50S ribosome	concordant	screen6:BRD-A22164928-001-01-2:6.250000uM	BRD-A22164928	BRD-A22164928-001-01-2	screen6:BRD-A22164928-001-01-2	50S ribosome	0.423625	0.415421	1	1	50S ribosome:group91	50S ribosome	6
PCL analysis - full model (fit to data/training)	1	TRUE	30S ribosome	concordant	kabx2:BRD-A22740840-003-07-7:6.250000uM	BRD-A22740840	BRD-A22740840-003-07-7	screen4wk_screen5wk_tbda1_kabx2:BRD-A22740840-003-07-7	30S ribosome	0.790331	0.690571	1	1	30S ribosome:group98	30S ribosome	9
PCL analysis - full model (fit to data/training)	1	TRUE	DprE1-DprE2 complex	concordant	kabx2:BRD-A23080907-001-01-4:25.000000uM	BRD-A23080907	BRD-A23080907-001-01-4	screen4wk_screen5wk_tbda1_kabx2:BRD-A23080907-001-01-4	DprE1-DprE2 complex	0.649795	0.67956	1	1	DprE1-DprE2 complex:group58	DprE1-DprE2 complex	2
PCL analysis - full model (fit to data/training)	1	TRUE	GyrAB	concordant	screen6:BRD-A24228527:0.097656uM	BRD-A24228527	BRD-A24228527	screen6:BRD-A24228527	GyrAB	0.579111	0.0695918	1	1	GyrAB:group96	GyrAB	3
PCL analysis - full model (fit to data/training)	1	TRUE	GyrAB	concordant	kabx2:BRD-A24228527-001-33-1:0.390500uM	BRD-A24228527	BRD-A24228527-001-33-1	screen4wk_screen5wk_tbda1_kabx2:BRD-A24228527-001-33-1	GyrAB	0.380267	0.406575	1	1	GyrAB:group56	GyrAB	4
PCL analysis - full model (fit to data/training)	1	TRUE	GyrAB	concordant	kabx2:BRD-A24397426-001-12-0:1.562500uM	BRD-A24397426	BRD-A24397426-001-12-0	screen4wk_screen5wk_tbda1_kabx2:BRD-A24397426-001-12-0	GyrAB	0.762705	0.715471	1	1	GyrAB:group254	GyrAB	3
PCL analysis - full model (fit to data/training)	1	TRUE	30S ribosome	concordant	kabx2:BRD-A25492003-003-16-6:0.781250uM	BRD-A25492003	BRD-A25492003-003-16-6	screen4wk_screen5wk_tbda1_kabx2:BRD-A25492003-003-16-6	30S ribosome	0.831547	0.681337	1	1	30S ribosome:group97	30S ribosome	13
PCL analysis - full model (fit to data/training)	1	FALSE	Uncertain		screen6:BRD-A27303082-001-08-8:0.781250uM	BRD-A27303082	BRD-A27303082-001-08-8	screen6:BRD-A27303082-001-08-8	clp protease / proteasome	0.200829	0.142394	0	0.592593	InhA:group338	InhA	1
PCL analysis - full model (fit to data/training)	1	TRUE	clp protease / proteasome	concordant	screen6:BRD-A28477941-001-01-5:3.125000uM	BRD-A28477941	BRD-A28477941-001-01-5	screen6:BRD-A28477941-001-01-5	clp protease / proteasome	0.327445	0.0271384	1	1	clp protease / proteasome:group223	clp protease / proteasome	1
PCL analysis - full model (fit to data/training)	1	TRUE	30S ribosome	concordant	kabx2:BRD-A34145622-003-26-9:0.390500uM	BRD-A34145622	BRD-A34145622-003-26-9	screen4wk_screen5wk_tbda1_kabx2:BRD-A34145622-003-26-9	30S ribosome	0.789013	0.67852	1	1	30S ribosome:group98	30S ribosome	11
PCL analysis - full model (fit to data/training)	1	TRUE	clp protease / proteasome	concordant	screen6:BRD-A34408345-001-01-4:1.562500uM	BRD-A34408345	BRD-A34408345-001-01-4	screen6:BRD-A34408345-001-01-4	clp protease / proteasome	0.457475	0.255514	1	1	clp protease / proteasome:group14	clp protease / proteasome	2
PCL analysis - full model (fit to data/training)	1	TRUE	AccD6	concordant	screen6:BRD-A34856796-001-01-8:0.390500uM	BRD-A34856796	BRD-A34856796-001-01-8	screen6:BRD-A34856796-001-01-8	AccD6	0.522627	0.0948668	1	1	AccD6:group10	AccD6	2
PCL analysis - full model (fit to data/training)	1	TRUE	50S ribosome	concordant	screen6:BRD-A39183045-001-01-1:6.250000uM	BRD-A39183045	BRD-A39183045-001-01-1	screen6:BRD-A39183045-001-01-1	50S ribosome	0.390347	0.206677	1	1	50S ribosome:group104	50S ribosome	4
PCL analysis - full model (fit to data/training)	1	TRUE	GyrAB	concordant	screen6:BRD-A41450521-075-11-6:6.250000uM	BRD-A41450521	BRD-A41450521-075-11-6	screen6:BRD-A41450521-075-11-6	GyrAB	0.589916	0.661057	1	1	GyrAB:group252	GyrAB	4
PCL analysis - full model (fit to data/training)	1	TRUE	TopA	concordant	screen6:BRD-A42752142-001-03-6:3.125000uM	BRD-A42752142	BRD-A42752142-001-03-6	screen6:BRD-A42752142-001-03-6	TopA	0.485416	0.238342	1	1	TopA:group171	TopA	1
PCL analysis - full model (fit to data/training)	1	TRUE	AccD6	concordant	kabx2:BRD-A42812271-001-01-5:3.125000uM	BRD-A42812271	BRD-A42812271-001-01-5	screen4wk_screen5wk_tbda1_kabx2:BRD-A42812271-001-01-5	AccD6	0.297428	0.0722232	1	1	AccD6:group44	AccD6	1
PCL analysis - full model (fit to data/training)	1	TRUE	50S ribosome	concordant	screen6:BRD-A43748923:12.500000uM	BRD-A43748923	BRD-A43748923	screen6:BRD-A43748923	50S ribosome	0.392085	0.713247	1	1	50S ribosome:group126	50S ribosome	5
PCL analysis - full model (fit to data/training)	1	TRUE	50S ribosome	concordant	screen6:BRD-A43748923-001-01-2:25.000000uM	BRD-A43748923	BRD-A43748923-001-01-2	screen6:BRD-A43748923-001-01-2	50S ribosome	0.784048	0.751798	1	1	50S ribosome:group31	50S ribosome	7
PCL analysis - full model (fit to data/training)	1	TRUE	RpoB	concordant	screen6:BRD-A46188889-001-01-0:0.195500uM	BRD-A46188889	BRD-A46188889-001-01-0	screen6:BRD-A46188889-001-01-0	RpoB	0.799137	0.688744	1	1	RpoB:group25	RpoB	1
PCL analysis - full model (fit to data/training)	1	TRUE	InhA	concordant	screen6:BRD-A46973818-001-01-1:12.500000uM	BRD-A46973818	BRD-A46973818-001-01-1	screen6:BRD-A46973818-001-01-1	InhA	0.484578	0.672403	1	1	InhA:group57	InhA	5
PCL analysis - full model (fit to data/training)	1	TRUE	GyrAB	concordant	kabx2:BRD-A47790386-001-04-4:12.500000uM	BRD-A47790386	BRD-A47790386-001-04-4	screen4wk_screen5wk_tbda1_kabx2:BRD-A47790386-001-04-4	GyrAB	0.498033	0.565301	1	1	GyrAB:group41	GyrAB	4
PCL analysis - full model (fit to data/training)	1	TRUE	30S ribosome	concordant	kabx2:BRD-A49035384-003-31-3:0.097500uM	BRD-A49035384	BRD-A49035384-003-31-3	screen4wk_screen5wk_tbda1_kabx2:BRD-A49035384-003-31-3	30S ribosome	0.806852	0.691324	1	1	30S ribosome:group96	30S ribosome	12
PCL analysis - full model (fit to data/training)	1	TRUE	MmpL3	concordant	screen4wk:BRD-A49616161-001-03-2:12.500000uM	BRD-A49616161	BRD-A49616161-001-03-2	screen4wk_screen5wk_tbda1_kabx2:BRD-A49616161-001-03-2	MmpL3|EchA6	0.385358	0.401976	1	1	MmpL3:group36	MmpL3	4
PCL analysis - full model (fit to data/training)	1	TRUE	TopA	concordant	kabx2:BRD-A50652048-001-01-6:0.781250uM	BRD-A50652048	BRD-A50652048-001-01-6	screen4wk_screen5wk_tbda1_kabx2:BRD-A50652048-001-01-6	TopA	0.331883	-0.0475822	1	1	TopA:group134	TopA	2
PCL analysis - full model (fit to data/training)	1	TRUE	30S ribosome	concordant	kabx2:BRD-A50987946-001-01-9:3.125000uM	BRD-A50987946	BRD-A50987946-001-01-9	screen4wk_screen5wk_tbda1_kabx2:BRD-A50987946-001-01-9	30S ribosome	0.767845	0.680105	1	1	30S ribosome:group98	30S ribosome	5
PCL analysis - full model (fit to data/training)	1	TRUE	30S ribosome	concordant	kabx2:BRD-A54142827-003-01-7:0.781250uM	BRD-A54142827	BRD-A54142827-003-01-7	screen4wk_screen5wk_tbda1_kabx2:BRD-A54142827-003-01-7	30S ribosome	0.810545	0.708556	1	1	30S ribosome:group98	30S ribosome	12
PCL analysis - full model (fit to data/training)	1	TRUE	AccD6	concordant	screen6:BRD-A59733260-001-01-6:0.195500uM	BRD-A59733260	BRD-A59733260-001-01-6	screen6:BRD-A59733260-001-01-6	AccD6	0.291847	0.0850266	1	1	AccD6:group12	AccD6	2
PCL analysis - full model (fit to data/training)	1	TRUE	clp protease / proteasome	concordant	kabx2:BRD-A60772044-001-01-4:6.250000uM	BRD-A60772044	BRD-A60772044-001-01-4	screen4wk_screen5wk_tbda1_kabx2:BRD-A60772044-001-01-4	clp protease / proteasome	0.278809	0.122136	1	1	clp protease / proteasome:group56	clp protease / proteasome	2
PCL analysis - full model (fit to data/training)	1	TRUE	30S ribosome	concordant	screen6:BRD-A62336573-001-05-6:3.125000uM	BRD-A62336573	BRD-A62336573-001-05-6	screen6:BRD-A62336573-001-05-6	30S ribosome	0.39989	0.185041	1	1	30S ribosome:group116	30S ribosome	2
PCL analysis - full model (fit to data/training)	1	TRUE	MshC	concordant	kabx2:BRD-A65053104-001-01-1:0.781250uM	BRD-A65053104	BRD-A65053104-001-01-1	screen4wk_screen5wk_tbda1_kabx2:BRD-A65053104-001-01-1	MshC	0.295527	0.159488	1	1	MshC:group2	MshC	2
PCL analysis - full model (fit to data/training)	1	TRUE	ParA	concordant	screen6:BRD-A67799922-003-30-2:25.000000uM	BRD-A67799922	BRD-A67799922-003-30-2	screen6:BRD-A67799922-003-30-2	ParA	0.442873	0.169969	1	1	ParA:group37	ParA	2
PCL analysis - full model (fit to data/training)	1	TRUE	30S ribosome	concordant	kabx2:BRD-A69651145-003-12-2:0.097500uM	BRD-A69651145	BRD-A69651145-003-12-2	screen4wk_screen5wk_tbda1_kabx2:BRD-A69651145-003-12-2	30S ribosome	0.772443	0.647967	1	1	30S ribosome:group98	30S ribosome	15
PCL analysis - full model (fit to data/training)	1	TRUE	GyrAB	concordant	kabx2:BRD-A69777949-001-26-7:50.000000uM	BRD-A69777949	BRD-A69777949-001-26-7	screen4wk_screen5wk_tbda1_kabx2:BRD-A69777949-001-26-7	GyrAB	0.250759	0.479886	1	1	GyrAB:group14	GyrAB	2
PCL analysis - full model (fit to data/training)	1	TRUE	30S ribosome	concordant	kabx2:BRD-A70638330-001-01-8:50.000000uM	BRD-A70638330	BRD-A70638330-001-01-8	screen4wk_screen5wk_tbda1_kabx2:BRD-A70638330-001-01-8	30S ribosome	0.421193	0.177352	1	1	30S ribosome:group19	30S ribosome	9
PCL analysis - full model (fit to data/training)	1	TRUE	clp protease / proteasome	concordant	screen6:BRD-A74906485-001-08-3:25.000000uM	BRD-A74906485	BRD-A74906485-001-08-3	screen6:BRD-A74906485-001-08-3	clp protease / proteasome	0.680762	0.408747	1	1	clp protease / proteasome:group106	clp protease / proteasome	2
PCL analysis - full model (fit to data/training)	1	TRUE	DHFR	concordant	kabx2:BRD-A74914197-001-04-5:6.250000uM	BRD-A74914197	BRD-A74914197-001-04-5	screen4wk_screen5wk_tbda1_kabx2:BRD-A74914197-001-04-5	DHFR|ThyAX	0.453816	0.34642	1	1	DHFR:group108	DHFR	1
PCL analysis - full model (fit to data/training)	1	TRUE	GyrAB	concordant	kabx2:BRD-A74980173-001-13-5:0.390500uM	BRD-A74980173	BRD-A74980173-001-13-5	screen4wk_screen5wk_tbda1_kabx2:BRD-A74980173-001-13-5	GyrAB	0.387399	0.509413	1	1	GyrAB:group40	GyrAB	3
PCL analysis - full model (fit to data/training)	1	TRUE	GyrAB	concordant	screen6:BRD-A74980173-999-99-9:0.195312uM	BRD-A74980173	BRD-A74980173-999-99-9	screen6:BRD-A74980173-999-99-9	GyrAB	0.772472	0.878207	1	1	GyrAB:group217	GyrAB	1
PCL analysis - full model (fit to data/training)	1	TRUE	clp protease / proteasome	concordant	screen6:BRD-A75281937-001-08-4:3.125000uM	BRD-A75281937	BRD-A75281937-001-08-4	screen6:BRD-A75281937-001-08-4	clp protease / proteasome	0.529894	0.207293	1	1	clp protease / proteasome:group13	clp protease / proteasome	1
PCL analysis - full model (fit to data/training)	1	FALSE	Uncertain		kabx2:BRD-A77529650-001-01-4:1.562500uM	BRD-A77529650	BRD-A77529650-001-01-4	screen4wk_screen5wk_tbda1_kabx2:BRD-A77529650-001-01-4	clp protease / proteasome	0.197533	0.0230085	0	0.714286	InhA:group215	InhA	1
PCL analysis - full model (fit to data/training)	1	TRUE	InhA	concordant	screen6:BRD-A78106073-001-01-9:6.250000uM	BRD-A78106073	BRD-A78106073-001-01-9	screen6:BRD-A78106073-001-01-9	InhA	0.279212	0.159896	1	1	InhA:group348	InhA	1
PCL analysis - full model (fit to data/training)	1	TRUE	PG transpeptidation and transport	concordant	screen6:BRD-A79545933-999-99-9:50.000000uM	BRD-A79545933	BRD-A79545933-999-99-9	screen6:BRD-A79545933-999-99-9	PG transpeptidation and transport	0.744474	0.717128	1	1	PG transpeptidation and transport:group110	PG transpeptidation and transport	4
PCL analysis - full model (fit to data/training)	1	TRUE	ThyAX	concordant	kabx2:BRD-A79903587-001-19-9:12.500000uM	BRD-A79903587	BRD-A79903587-001-19-9	screen4wk_screen5wk_tbda1_kabx2:BRD-A79903587-001-19-9	pyrimidine metabolism|ThyAX	0.738433	0.570237	1	1	ThyAX:group68	ThyAX	7
PCL analysis - full model (fit to data/training)	1	FALSE	Uncertain		screen6:BRD-A82163352-001-01-6:12.500000uM	BRD-A82163352	BRD-A82163352-001-01-6	screen6:BRD-A82163352-001-01-6	KasA	0.371063	0.311904	0	0.705882	InhA:group32	InhA	1
PCL analysis - full model (fit to data/training)	1	TRUE	MbtI	concordant	screen6:BRD-A84314495-001-06-0:3.125000uM	BRD-A84314495	BRD-A84314495-001-06-0	screen6:BRD-A84314495-001-06-0	MbtI	0.339565	0.130913	1	1	MbtI:group68	MbtI	1
PCL analysis - full model (fit to data/training)	1	TRUE	NADH dehydrogenase	concordant	screen6:BRD-A84481105-003-35-4:12.500000uM	BRD-A84481105	BRD-A84481105-003-35-4	screen6:BRD-A84481105-003-35-4	membrane potential disruption and efflux|NADH dehydrogenase	0.432589	0.3396	1	1	NADH dehydrogenase:group4	NADH dehydrogenase	2
PCL analysis - full model (fit to data/training)	1	TRUE	MmpL3	concordant	screen6:BRD-A84807802-001-01-2:25.000000uM	BRD-A84807802	BRD-A84807802-001-01-2	screen6:BRD-A84807802-001-01-2	MmpL3|EchA6	0.87068	0.673989	1	1	MmpL3:group25	MmpL3	4
PCL analysis - full model (fit to data/training)	1	TRUE	50S ribosome	concordant	kabx2:BRD-A84854230-001-01-6:12.500000uM	BRD-A84854230	BRD-A84854230-001-01-6	screen4wk_screen5wk_tbda1_kabx2:BRD-A84854230-001-01-6	50S ribosome	0.639008	NA	1	1	50S ribosome:group46	50S ribosome	3
PCL analysis - full model (fit to data/training)	1	FALSE	Uncertain		screen6:BRD-A86736466-001-06-7:1.562500uM	BRD-A86736466	BRD-A86736466-001-06-7	screen6:BRD-A86736466-001-06-7	DHFR	0.269469	0.35055	0	0.64	50S ribosome:group91	50S ribosome	1
PCL analysis - full model (fit to data/training)	1	TRUE	50S ribosome	concordant	screen6:BRD-A88442245-001-01-9:12.500000uM	BRD-A88442245	BRD-A88442245-001-01-9	screen6:BRD-A88442245-001-01-9	50S ribosome|FusA1	0.455319	0.682302	1	1	50S ribosome:group41	50S ribosome	5
PCL analysis - full model (fit to data/training)	1	TRUE	clp protease / proteasome	concordant	kabx2:BRD-A89016892-001-01-6:50.000000uM	BRD-A89016892	BRD-A89016892-001-01-6	screen4wk_screen5wk_tbda1_kabx2:BRD-A89016892-001-01-6	clp protease / proteasome	0.379732	0.173494	1	1	clp protease / proteasome:group94	clp protease / proteasome	3
PCL analysis - full model (fit to data/training)	1	TRUE	GyrAB	concordant	kabx2:BRD-A92341659-001-05-7:0.390500uM	BRD-A92341659	BRD-A92341659-001-05-7	screen4wk_screen5wk_tbda1_kabx2:BRD-A92341659-001-05-7	GyrAB	0.508821	NA	1	1	GyrAB:group210	GyrAB	3
PCL analysis - full model (fit to data/training)	1	TRUE	GyrAB	concordant	screen6:BRD-A93964801-001-17-7:0.195500uM	BRD-A93964801	BRD-A93964801-001-17-7	screen6:BRD-A93964801-001-17-7	GyrAB	0.769903	0.85486	1	1	GyrAB:group215	GyrAB	3
PCL analysis - full model (fit to data/training)	1	TRUE	InhA	concordant	screen6:BRD-A95980241-001-01-3:50.000000uM	BRD-A95980241	BRD-A95980241-001-01-3	screen6:BRD-A95980241-001-01-3	InhA	0.545181	0.359683	1	1	InhA:group74	InhA	3
PCL analysis - full model (fit to data/training)	1	TRUE	50S ribosome	concordant	kabx2:BRD-A96252257-011-02-4:50.000000uM	BRD-A96252257	BRD-A96252257-011-02-4	screen4wk_screen5wk_tbda1_kabx2:BRD-A96252257-011-02-4	50S ribosome	0.486611	0.363998	1	1	50S ribosome:group99	50S ribosome	3
PCL analysis - full model (fit to data/training)	1	TRUE	InhA	concordant	screen6:BRD-A96641513-001-08-6:1.562500uM	BRD-A96641513	BRD-A96641513-001-08-6	screen6:BRD-A96641513-001-08-6	InhA	0.363866	0.119733	1	1	InhA:group231	InhA	2
PCL analysis - full model (fit to data/training)	1	TRUE	purine metabolism	concordant	kabx2:BRD-A99822647-001-01-3:6.250000uM	BRD-A99822647	BRD-A99822647-001-01-3	screen4wk_screen5wk_tbda1_kabx2:BRD-A99822647-001-01-3	purine metabolism|NrdF2	0.435969	0.447959	1	1	purine metabolism:group131	purine metabolism	5
PCL analysis - full model (fit to data/training)	1	TRUE	30S ribosome	concordant	screen6:BRD-K00005140-999-99-9:25.000000uM	BRD-K00005140	BRD-K00005140-999-99-9	screen6:BRD-K00005140-999-99-9	30S ribosome	0.354071	0.396451	1	1	30S ribosome:group89	30S ribosome	2
PCL analysis - full model (fit to data/training)	1	TRUE	DprE1-DprE2 complex	concordant	screen6:BRD-K00005141-999-99-9:0.048828uM	BRD-K00005141	BRD-K00005141-999-99-9	screen6:BRD-K00005141-999-99-9	DprE1-DprE2 complex	0.724003	0.630123	1	1	DprE1-DprE2 complex:group48	DprE1-DprE2 complex	3
PCL analysis - full model (fit to data/training)	1	TRUE	MmpL3	concordant	screen_bi2_kabxlow:BRD-K00005150-001-01-9:0.097656uM	BRD-K00005150	BRD-K00005150-001-01-9	screen_bi2_kabxlow:BRD-K00005150-001-01-9	MmpL3	0.667025	0.754019	1	1	MmpL3:group49	MmpL3	1
PCL analysis - full model (fit to data/training)	1	TRUE	PanC	concordant	screen6:BRD-K00092183-001-01-9:100.000000uM	BRD-K00092183	BRD-K00092183-001-01-9	screen6:BRD-K00092183-001-01-9	PanC	0.48806	0.447245	1	1	PanC:group4	PanC	1
PCL analysis - full model (fit to data/training)	1	TRUE	CoaBC	concordant	screen6:BRD-K00092683-001-01-9:50.000000uM	BRD-K00092683	BRD-K00092683-001-01-9	screen6:BRD-K00092683-001-01-9	CoaBC	0.407833	0.100718	1	1	CoaBC:group3	CoaBC	3
PCL analysis - full model (fit to data/training)	1	TRUE	CoaBC	concordant	screen6:BRD-K00092684-001-01-9:100.000000uM	BRD-K00092684	BRD-K00092684-001-01-9	screen6:BRD-K00092684-001-01-9	CoaBC	0.4463	0.291037	1	1	CoaBC:group4	CoaBC	3
PCL analysis - full model (fit to data/training)	1	TRUE	Icl	concordant	screen6:BRD-K00092685-001-01-9:0.781250uM	BRD-K00092685	BRD-K00092685-001-01-9	screen6:BRD-K00092685-001-01-9	Icl	0.337714	0.0816011	1	1	Icl:group3	Icl	1
PCL analysis - full model (fit to data/training)	1	TRUE	LprG	concordant	screen6:BRD-K00092686-001-01-9:100.000000uM	BRD-K00092686	BRD-K00092686-001-01-9	screen6:BRD-K00092686-001-01-9	LprG	0.389751	0.409981	1	1	LprG:group3	LprG	3
PCL analysis - full model (fit to data/training)	1	FALSE	Uncertain		screen6:BRD-K00092687-001-01-9:1.562500uM	BRD-K00092687	BRD-K00092687-001-01-9	screen6:BRD-K00092687-001-01-9	LprG	0.313196	0.0622222	0	0.666667	CoaBC:group2	CoaBC	1
PCL analysis - full model (fit to data/training)	1	TRUE	PanC	concordant	screen6:BRD-K00092688-001-01-9:100.000000uM	BRD-K00092688	BRD-K00092688-001-01-9	screen6:BRD-K00092688-001-01-9	PanC	0.51652	0.749608	1	1	PanC:group4	PanC	2
PCL analysis - full model (fit to data/training)	1	TRUE	NADH dehydrogenase	concordant	screen6:BRD-K00092698-001-01-9:6.250000uM	BRD-K00092698	BRD-K00092698-001-01-9	screen6:BRD-K00092698-001-01-9	NADH dehydrogenase	0.604405	0.432477	1	1	NADH dehydrogenase:group25	NADH dehydrogenase	3
PCL analysis - full model (fit to data/training)	1	TRUE	IlvB1	concordant	screen6:BRD-K00093272-001-01-9:12.500000uM	BRD-K00093272	BRD-K00093272-001-01-9	screen6:BRD-K00093272-001-01-9	IlvB1	0.536397	0.769658	1	1	IlvB1:group1	IlvB1	8
PCL analysis - full model (fit to data/training)	1	TRUE	IlvB1	concordant	screen6:BRD-K00093273-001-01-9:6.250000uM	BRD-K00093273	BRD-K00093273-001-01-9	screen6:BRD-K00093273-001-01-9	IlvB1	0.586457	0.612047	1	1	IlvB1:group1	IlvB1	6
PCL analysis - full model (fit to data/training)	1	TRUE	IlvB1	concordant	screen6:BRD-K00093274-001-01-9:0.781250uM	BRD-K00093274	BRD-K00093274-001-01-9	screen6:BRD-K00093274-001-01-9	IlvB1	0.53877	0.671187	1	1	IlvB1:group1	IlvB1	6
PCL analysis - full model (fit to data/training)	1	TRUE	FadD32	concordant	screen6:BRD-K00251100-999-99-9:25.000000uM	BRD-K00251100	BRD-K00251100-999-99-9	screen6:BRD-K00251100-999-99-9	FadD32	0.843475	0.562338	1	1	FadD32:group5	FadD32	5
PCL analysis - full model (fit to data/training)	1	TRUE	NADH dehydrogenase	concordant	screen6:BRD-K00376689-001-03-1:0.390500uM	BRD-K00376689	BRD-K00376689-001-03-1	screen6:BRD-K00376689-001-03-1	NADH dehydrogenase	0.446672	0.557797	1	1	NADH dehydrogenase:group26	NADH dehydrogenase	3
PCL analysis - full model (fit to data/training)	1	TRUE	NADH dehydrogenase	concordant	screen6:BRD-K00376689-001-04-9:0.097656uM	BRD-K00376689	BRD-K00376689-001-04-9	screen6:BRD-K00376689-001-04-9	NADH dehydrogenase	0.586703	0.596567	1	1	NADH dehydrogenase:group25	NADH dehydrogenase	2
PCL analysis - full model (fit to data/training)	1	TRUE	GyrAB	concordant	screen6:BRD-K00535541-003-14-3:12.500000uM	BRD-K00535541	BRD-K00535541-003-14-3	screen6:BRD-K00535541-003-14-3	GyrAB|TopA	0.393308	0.516072	1	1	GyrAB:group68	GyrAB	3
PCL analysis - full model (fit to data/training)	1	TRUE	PG transpeptidation and transport	concordant	screen5_wk:BRD-K01244426-236-13-9:12.500000uM	BRD-K01244426	BRD-K01244426-236-13-9	screen5_wk:BRD-K01244426-236-13-9	PG transpeptidation and transport	0.765563	0.700921	1	1	PG transpeptidation and transport:group90	PG transpeptidation and transport	6
PCL analysis - full model (fit to data/training)	1	TRUE	RpoB	concordant	screen_bi1_tbda2:BRD-K01507359-001-18-7:0.256000uM	BRD-K01507359	BRD-K01507359-001-18-7	screen_bi1_tbda2:BRD-K01507359-001-18-7	RpoB	0.425486	0.360505	1	1	RpoB:group71	RpoB	3
PCL analysis - full model (fit to data/training)	1	TRUE	RpoB	concordant	screen6:BRD-K01507359-001-20-3:0.256250uM	BRD-K01507359	BRD-K01507359-001-20-3	screen6:BRD-K01507359-001-20-3	RpoB	0.49846	0.401848	1	1	RpoB:group36	RpoB	1
PCL analysis - full model (fit to data/training)	1	TRUE	RpoB	concordant	screen_bi1_tbda2:BRD-K01507359-001-25-9:0.016000uM	BRD-K01507359	BRD-K01507359-001-25-9	screen_bi1_tbda2:BRD-K01507359-001-25-9	RpoB	0.538166	0.522026	1	1	RpoB:group70	RpoB	15
PCL analysis - full model (fit to data/training)	1	TRUE	RpoB	concordant	screen6:BRD-K01507359-999-99-9:0.001000uM	BRD-K01507359	BRD-K01507359-999-99-9	screen6:BRD-K01507359-999-99-9	RpoB	0.860254	0.484463	1	1	RpoB:group25	RpoB	4
PCL analysis - full model (fit to data/training)	1	TRUE	30S ribosome	concordant	kabx2:BRD-K01666773-001-01-9:3.125000uM	BRD-K01666773	BRD-K01666773-001-01-9	screen4wk_screen5wk_tbda1_kabx2:BRD-K01666773-001-01-9	30S ribosome	0.829184	0.732433	1	1	30S ribosome:group97	30S ribosome	15
PCL analysis - full model (fit to data/training)	1	FALSE	Uncertain		kabx2:BRD-K01666774-002-01-9:50.000000uM	BRD-K01666774	BRD-K01666774-002-01-9	screen4wk_screen5wk_tbda1_kabx2:BRD-K01666774-002-01-9	30S ribosome	0.234408	0.324114	1	0.888889	30S ribosome:group4	30S ribosome	1
PCL analysis - full model (fit to data/training)	1	FALSE	Uncertain		kabx2:BRD-K01802697-001-03-5:0.781250uM	BRD-K01802697	BRD-K01802697-001-03-5	screen4wk_screen5wk_tbda1_kabx2:BRD-K01802697-001-03-5	Alr	0.292072	0.054851	0	0.707317	InhA:group166	InhA	1
PCL analysis - full model (fit to data/training)	1	TRUE	50S ribosome	concordant	kabx2:BRD-K01825145-001-03-9:0.781250uM	BRD-K01825145	BRD-K01825145-001-03-9	screen4wk_screen5wk_tbda1_kabx2:BRD-K01825145-001-03-9	50S ribosome	0.512064	0.370736	1	1	50S ribosome:group20	50S ribosome	8
PCL analysis - full model (fit to data/training)	1	TRUE	30S ribosome	concordant	kabx2:BRD-K01825150-001-16-9:12.500000uM	BRD-K01825150	BRD-K01825150-001-16-9	screen4wk_screen5wk_tbda1_kabx2:BRD-K01825150-001-16-9	30S ribosome	0.268578	0.0706205	1	1	30S ribosome:group154	30S ribosome	1
PCL analysis - full model (fit to data/training)	1	TRUE	membrane potential disruption and efflux	concordant	kabx2:BRD-K01825828-001-03-9:50.000000uM	BRD-K01825828	BRD-K01825828-001-03-9	screen4wk_screen5wk_tbda1_kabx2:BRD-K01825828-001-03-9	membrane potential disruption and efflux|NADH dehydrogenase	0.460063	0.483355	1	1	membrane potential disruption and efflux:group96	membrane potential disruption and efflux	2
PCL analysis - full model (fit to data/training)	1	TRUE	membrane potential disruption and efflux	concordant	kabx2:BRD-K01826542-001-08-9:1.562500uM	BRD-K01826542	BRD-K01826542-001-08-9	screen4wk_screen5wk_tbda1_kabx2:BRD-K01826542-001-08-9	membrane potential disruption and efflux	0.269663	0.0967645	1	1	membrane potential disruption and efflux:group137	membrane potential disruption and efflux	1
PCL analysis - full model (fit to data/training)	1	TRUE	membrane potential disruption and efflux	concordant	kabx2:BRD-K01826543-003-16-9:0.781250uM	BRD-K01826543	BRD-K01826543-003-16-9	screen4wk_screen5wk_tbda1_kabx2:BRD-K01826543-003-16-9	membrane potential disruption and efflux	0.23333	-0.0421871	1	1	membrane potential disruption and efflux:group34	membrane potential disruption and efflux	1
PCL analysis - full model (fit to data/training)	1	TRUE	PG transpeptidation and transport	concordant	kabx2:BRD-K02292852-236-01-5:25.000000uM	BRD-K02292852	BRD-K02292852-236-01-5	screen4wk_screen5wk_tbda1_kabx2:BRD-K02292852-236-01-5	PG transpeptidation and transport	0.460606	0.412772	1	1	PG transpeptidation and transport:group92	PG transpeptidation and transport	2
PCL analysis - full model (fit to data/training)	1	TRUE	DHPS	concordant	kabx2:BRD-K02594908-001-18-0:3.125000uM	BRD-K02594908	BRD-K02594908-001-18-0	screen4wk_screen5wk_tbda1_kabx2:BRD-K02594908-001-18-0	DHPS	0.532311	0.183747	1	1	DHPS:group12	DHPS	1
PCL analysis - full model (fit to data/training)	1	TRUE	pyrimidine metabolism	concordant	kabx2:BRD-K03406345-001-28-6:3.125000uM	BRD-K03406345	BRD-K03406345-001-28-6	screen4wk_screen5wk_tbda1_kabx2:BRD-K03406345-001-28-6	pyrimidine metabolism	0.264734	0.116074	1	1	pyrimidine metabolism:group71	pyrimidine metabolism	2
PCL analysis - full model (fit to data/training)	1	TRUE	clp protease / proteasome	concordant	screen6:BRD-K03591040-001-01-0:1.562500uM	BRD-K03591040	BRD-K03591040-001-01-0	screen6:BRD-K03591040-001-01-0	clp protease / proteasome	0.567405	0.137934	1	1	clp protease / proteasome:group5	clp protease / proteasome	1
PCL analysis - full model (fit to data/training)	1	TRUE	tRNA synthesis	concordant	kabx2:BRD-K03924778-001-01-1:0.781250uM	BRD-K03924778	BRD-K03924778-001-01-1	screen4wk_screen5wk_tbda1_kabx2:BRD-K03924778-001-01-1	tRNA synthesis	0.315703	0.171975	1	1	tRNA synthesis:group12	tRNA synthesis	1
PCL analysis - full model (fit to data/training)	1	TRUE	Alr	concordant	kabx2:BRD-K03950661-001-04-0:12.500000uM	BRD-K03950661	BRD-K03950661-001-04-0	screen4wk_screen5wk_tbda1_kabx2:BRD-K03950661-001-04-0	Alr	0.745477	0.850789	1	1	Alr:group3	Alr	3
PCL analysis - full model (fit to data/training)	1	TRUE	Pks13	concordant	screen6:BRD-K04030334-001-01-3:6.250000uM	BRD-K04030334	BRD-K04030334-001-01-3	screen6:BRD-K04030334-001-01-3	Pks13	0.875055	0.736121	1	1	Pks13:group27	Pks13	3
PCL analysis - full model (fit to data/training)	1	TRUE	GyrAB	concordant	screen6:BRD-K04548931-003-17-3:12.500000uM	BRD-K04548931	BRD-K04548931-003-17-3	screen6:BRD-K04548931-003-17-3	GyrAB|DnaG	0.602258	0.684646	1	1	GyrAB:group186	GyrAB	7
PCL analysis - full model (fit to data/training)	1	TRUE	GyrAB	concordant	screen4wk:BRD-K04804440-001-13-7:6.250000uM	BRD-K04804440	BRD-K04804440-001-13-7	screen4wk_screen5wk_tbda1_kabx2:BRD-K04804440-001-13-7	GyrAB	0.550662	0.499756	1	1	GyrAB:group210	GyrAB	2
PCL analysis - full model (fit to data/training)	1	TRUE	GyrAB	concordant	screen6:BRD-K04804440-001-16-0:1.562500uM	BRD-K04804440	BRD-K04804440-001-16-0	screen6:BRD-K04804440-001-16-0	GyrAB	0.386334	0.48836	1	1	GyrAB:group267	GyrAB	4
PCL analysis - full model (fit to data/training)	1	FALSE	Uncertain		kabx2:BRD-K05512067-001-10-3:25.000000uM	BRD-K05512067	BRD-K05512067-001-10-3	screen4wk_screen5wk_tbda1_kabx2:BRD-K05512067-001-10-3	Fba	0.579447	0.648994	0	0.875	DprE1-DprE2 complex:group57	DprE1-DprE2 complex	1
PCL analysis - full model (fit to data/training)	1	TRUE	CydAB	concordant	screen6:BRD-K05614754-001-01-4:12.500000uM	BRD-K05614754	BRD-K05614754-001-01-4	screen6:BRD-K05614754-001-01-4	CydAB	0.609592	0.607092	1	1	CydAB:group11	CydAB	13
PCL analysis - full model (fit to data/training)	1	TRUE	PG transpeptidation and transport	concordant	screen5_wk:BRD-K05673000-236-13-9:3.125000uM	BRD-K05673000	BRD-K05673000-236-13-9	screen5_wk:BRD-K05673000-236-13-9	PG transpeptidation and transport	0.481778	0.270329	1	1	PG transpeptidation and transport:group76	PG transpeptidation and transport	3
PCL analysis - full model (fit to data/training)	1	TRUE	membrane potential disruption and efflux	concordant	screen6:BRD-K06980535-003-28-3:25.000000uM	BRD-K06980535	BRD-K06980535-003-28-3	screen6:BRD-K06980535-003-28-3	membrane potential disruption and efflux|NADH dehydrogenase	0.553337	0.400028	1	1	membrane potential disruption and efflux:group52	membrane potential disruption and efflux	2
PCL analysis - full model (fit to data/training)	1	TRUE	DHFR	concordant	screen_bi2_kabxlow:BRD-K07208025-001-03-2:861.000000uM	BRD-K07208025	BRD-K07208025-001-03-2	screen_bi2_kabxlow:BRD-K07208025-001-03-2	DHFR	0.698316	0.601948	1	1	DHFR:group93	DHFR	19
PCL analysis - full model (fit to data/training)	1	TRUE	DHFR	concordant	screen6:BRD-K07208025-001-37-0:50.000000uM	BRD-K07208025	BRD-K07208025-001-37-0	screen6:BRD-K07208025-001-37-0	DHFR	0.437815	0.226453	1	1	DHFR:group64	DHFR	1
PCL analysis - full model (fit to data/training)	1	TRUE	DHFR	concordant	screen6:BRD-K07208025-999-99-9:215.250000uM	BRD-K07208025	BRD-K07208025-999-99-9	screen6:BRD-K07208025-999-99-9	DHFR	0.734151	0.311142	1	1	DHFR:group102	DHFR	7
PCL analysis - full model (fit to data/training)	1	TRUE	membrane potential disruption and efflux	concordant	screen6:BRD-K07283971-001-03-9:25.000000uM	BRD-K07283971	BRD-K07283971-001-03-9	screen6:BRD-K07283971-001-03-9	membrane potential disruption and efflux	0.381216	0.115628	1	1	membrane potential disruption and efflux:group181	membrane potential disruption and efflux	2
PCL analysis - full model (fit to data/training)	1	TRUE	50S ribosome	concordant	screen6:BRD-K08111712-001-17-5:25.000000uM	BRD-K08111712	BRD-K08111712-001-17-5	screen6:BRD-K08111712-001-17-5	50S ribosome	0.688661	0.698641	1	1	50S ribosome:group52	50S ribosome	11
PCL analysis - full model (fit to data/training)	1	TRUE	DHFR	concordant	screen6:BRD-K08151102-001-04-9:1.562500uM	BRD-K08151102	BRD-K08151102-001-04-9	screen6:BRD-K08151102-001-04-9	DHFR|ThyAX	0.502172	0.192434	1	1	DHFR:group29	DHFR	1
PCL analysis - full model (fit to data/training)	1	TRUE	GyrAB	concordant	screen5_wk:BRD-K08525451-001-03-1:6.250000uM	BRD-K08525451	BRD-K08525451-001-03-1	screen5_wk:BRD-K08525451-001-03-1	GyrAB	0.358052	0.429715	1	1	GyrAB:group40	GyrAB	3
PCL analysis - full model (fit to data/training)	1	TRUE	GyrAB	concordant	screen4wk:BRD-K08525451-003-06-0:6.250000uM	BRD-K08525451	BRD-K08525451-003-06-0	screen4wk_screen5wk_tbda1_kabx2:BRD-K08525451-003-06-0	GyrAB	0.358267	0.381498	1	1	GyrAB:group40	GyrAB	4
PCL analysis - full model (fit to data/training)	1	TRUE	TopA	concordant	screen6:BRD-K08547377-003-08-1:6.250000uM	BRD-K08547377	BRD-K08547377-003-08-1	screen6:BRD-K08547377-003-08-1	TopA	0.83757	0.509566	1	1	TopA:group131	TopA	3
PCL analysis - full model (fit to data/training)	1	TRUE	InhA	concordant	kabx2:BRD-K08753063-001-03-9:3.125000uM	BRD-K08753063	BRD-K08753063-001-03-9	screen4wk_screen5wk_tbda1_kabx2:BRD-K08753063-001-03-9	InhA	0.553292	0.547986	1	1	InhA:group167	InhA	7
PCL analysis - full model (fit to data/training)	1	TRUE	InhA	concordant	kabx2:BRD-K08753063-001-04-7:6.250000uM	BRD-K08753063	BRD-K08753063-001-04-7	screen4wk_screen5wk_tbda1_kabx2:BRD-K08753063-001-04-7	InhA	0.622391	0.819887	1	1	InhA:group167	InhA	4
PCL analysis - full model (fit to data/training)	1	TRUE	Alr	concordant	screen6:BRD-K08893438-001-07-2:0.097500uM	BRD-K08893438	BRD-K08893438-001-07-2	screen6:BRD-K08893438-001-07-2	Alr	0.430253	0.220913	1	1	Alr:group45	Alr	2
PCL analysis - full model (fit to data/training)	1	TRUE	InhA	concordant	kabx2:BRD-K08973992-001-09-6:3.125000uM	BRD-K08973992	BRD-K08973992-001-09-6	screen4wk_screen5wk_tbda1_kabx2:BRD-K08973992-001-09-6	InhA	0.248179	NA	1	1	InhA:group217	InhA	1
PCL analysis - full model (fit to data/training)	1	TRUE	GyrAB	concordant	screen6:BRD-K08999871-001-15-4:3.125000uM	BRD-K08999871	BRD-K08999871-001-15-4	screen6:BRD-K08999871-001-15-4	GyrAB	0.486221	0.152633	1	1	GyrAB:group93	GyrAB	1
PCL analysis - full model (fit to data/training)	1	TRUE	Alr	concordant	kabx2:BRD-K09343855-001-02-2:25.000000uM	BRD-K09343855	BRD-K09343855-001-02-2	screen4wk_screen5wk_tbda1_kabx2:BRD-K09343855-001-02-2	Alr	0.460018	0.415321	1	1	Alr:group197	Alr	3
PCL analysis - full model (fit to data/training)	1	TRUE	GyrAB	concordant	screen6:BRD-K09471561:0.097656uM	BRD-K09471561	BRD-K09471561	screen6:BRD-K09471561	GyrAB	0.56144	0.0836973	1	1	GyrAB:group96	GyrAB	3
PCL analysis - full model (fit to data/training)	1	TRUE	GyrAB	concordant	kabx2:BRD-K09471561-001-21-6:0.781250uM	BRD-K09471561	BRD-K09471561-001-21-6	screen4wk_screen5wk_tbda1_kabx2:BRD-K09471561-001-21-6	GyrAB	0.756976	NA	1	1	GyrAB:group218	GyrAB	3
PCL analysis - full model (fit to data/training)	1	TRUE	GyrAB	concordant	kabx2:BRD-K09471561-001-22-4:0.781250uM	BRD-K09471561	BRD-K09471561-001-22-4	screen4wk_screen5wk_tbda1_kabx2:BRD-K09471561-001-22-4	GyrAB	0.387845	0.602758	1	1	GyrAB:group207	GyrAB	4
PCL analysis - full model (fit to data/training)	1	TRUE	membrane integrity	concordant	screen6:BRD-K10090029-001-01-9:25.000000uM	BRD-K10090029	BRD-K10090029-001-01-9	screen6:BRD-K10090029-001-01-9	membrane integrity	0.429866	0.131711	1	1	membrane integrity:group13	membrane integrity	2
PCL analysis - full model (fit to data/training)	1	TRUE	GyrAB	concordant	screen4wk:BRD-K10362825-001-04-2:25.000000uM	BRD-K10362825	BRD-K10362825-001-04-2	screen4wk_screen5wk_tbda1_kabx2:BRD-K10362825-001-04-2	GyrAB	0.51953	0.757425	1	1	GyrAB:group38	GyrAB	3
PCL analysis - full model (fit to data/training)	1	TRUE	GyrAB	concordant	kabx2:BRD-K10362825-001-05-9:25.000000uM	BRD-K10362825	BRD-K10362825-001-05-9	screen4wk_screen5wk_tbda1_kabx2:BRD-K10362825-001-05-9	GyrAB	0.66911	0.731748	1	1	GyrAB:group39	GyrAB	3
PCL analysis - full model (fit to data/training)	1	TRUE	clp protease / proteasome	concordant	kabx2:BRD-K10610814-001-01-3:12.500000uM	BRD-K10610814	BRD-K10610814-001-01-3	screen4wk_screen5wk_tbda1_kabx2:BRD-K10610814-001-01-3	clp protease / proteasome	0.251759	0.0302802	1	1	clp protease / proteasome:group198	clp protease / proteasome	1
PCL analysis - full model (fit to data/training)	1	TRUE	DHPS	concordant	kabx2:BRD-K10671814-001-16-3:12.500000uM	BRD-K10671814	BRD-K10671814-001-16-3	screen4wk_screen5wk_tbda1_kabx2:BRD-K10671814-001-16-3	DHPS	0.573973	-0.0401237	1	1	DHPS:group102	DHPS	7
PCL analysis - full model (fit to data/training)	1	TRUE	NADH dehydrogenase	concordant	screen6:BRD-K10995081-001-30-3:25.000000uM	BRD-K10995081	BRD-K10995081-001-30-3	screen6:BRD-K10995081-001-30-3	membrane potential disruption and efflux|NADH dehydrogenase	0.500174	0.59888	1	1	NADH dehydrogenase:group4	NADH dehydrogenase	4
PCL analysis - full model (fit to data/training)	1	TRUE	GyrAB	concordant	kabx2:BRD-K11196887-001-24-6:12.500000uM	BRD-K11196887	BRD-K11196887-001-24-6	screen4wk_screen5wk_tbda1_kabx2:BRD-K11196887-001-24-6	GyrAB	0.580983	0.439964	1	1	GyrAB:group39	GyrAB	3
PCL analysis - full model (fit to data/training)	1	FALSE	Uncertain		kabx2:BRD-K11210723-001-01-1:1.562500uM	BRD-K11210723	BRD-K11210723-001-01-1	screen4wk_screen5wk_tbda1_kabx2:BRD-K11210723-001-01-1	InhA	0.193694	0.215913	1	0.589744	InhA:group330	InhA	1
PCL analysis - full model (fit to data/training)	1	TRUE	50S ribosome	concordant	screen6:BRD-K11298197-001-14-6:12.500000uM	BRD-K11298197	BRD-K11298197-001-14-6	screen6:BRD-K11298197-001-14-6	50S ribosome	0.587801	0.627642	1	1	50S ribosome:group58	50S ribosome	2
PCL analysis - full model (fit to data/training)	1	TRUE	Alr	concordant	kabx2:BRD-K11310996-001-01-9:25.000000uM	BRD-K11310996	BRD-K11310996-001-01-9	screen4wk_screen5wk_tbda1_kabx2:BRD-K11310996-001-01-9	Alr	0.380667	0.608435	1	1	Alr:group5	Alr	4
PCL analysis - full model (fit to data/training)	1	TRUE	ThyAX	concordant	screen6:BRD-K11630072:0.781250uM	BRD-K11630072	BRD-K11630072	screen6:BRD-K11630072	pyrimidine metabolism|ThyAX	0.578446	0.60273	1	1	ThyAX:group75	ThyAX	5
PCL analysis - full model (fit to data/training)	1	TRUE	ThyAX	concordant	screen5_wk:BRD-K11630072-001-14-0:0.195312uM	BRD-K11630072	BRD-K11630072-001-14-0	screen5_wk:BRD-K11630072-001-14-0	pyrimidine metabolism|ThyAX	0.651957	0.338746	1	1	ThyAX:group76	ThyAX	9
PCL analysis - full model (fit to data/training)	1	TRUE	DHPS	concordant	screen6:BRD-K11640013-001-16-6:50.000000uM	BRD-K11640013	BRD-K11640013-001-16-6	screen6:BRD-K11640013-001-16-6	DHPS	0.718448	0.667954	1	1	DHPS:group110	DHPS	2
PCL analysis - full model (fit to data/training)	1	TRUE	metal ion chelation	concordant	screen4wk:BRD-K11851919-001-11-5:25.000000uM	BRD-K11851919	BRD-K11851919-001-11-5	screen4wk_screen5wk_tbda1_kabx2:BRD-K11851919-001-11-5	metal ion chelation	0.576367	0.441658	1	1	metal ion chelation:group8	metal ion chelation	2
PCL analysis - full model (fit to data/training)	1	TRUE	30S ribosome	concordant	kabx2:BRD-K11905747-333-01-5:50.000000uM	BRD-K11905747	BRD-K11905747-333-01-5	screen4wk_screen5wk_tbda1_kabx2:BRD-K11905747-333-01-5	30S ribosome	0.362342	0.206167	1	1	30S ribosome:group51	30S ribosome	5
PCL analysis - full model (fit to data/training)	1	TRUE	InhA	concordant	screen6:BRD-K11943448-001-03-7:6.250000uM	BRD-K11943448	BRD-K11943448-001-03-7	screen6:BRD-K11943448-001-03-7	InhA	0.708491	0.636763	1	1	InhA:group457	InhA	4
PCL analysis - full model (fit to data/training)	1	TRUE	InhA	concordant	kabx2:BRD-K11943448-001-04-5:0.781250uM	BRD-K11943448	BRD-K11943448-001-04-5	screen4wk_screen5wk_tbda1_kabx2:BRD-K11943448-001-04-5	InhA	0.547148	0.610918	1	1	InhA:group170	InhA	6
PCL analysis - full model (fit to data/training)	1	TRUE	InhA	concordant	screen6:BRD-K12037340-001-01-0:6.250000uM	BRD-K12037340	BRD-K12037340-001-01-0	screen6:BRD-K12037340-001-01-0	InhA	0.473312	0.149615	1	1	InhA:group44	InhA	1
PCL analysis - full model (fit to data/training)	1	TRUE	InhA	concordant	kabx2:BRD-K12102668-001-27-1:6.250000uM	BRD-K12102668	BRD-K12102668-001-27-1	screen4wk_screen5wk_tbda1_kabx2:BRD-K12102668-001-27-1	InhA	0.818208	0.664622	1	1	InhA:group166	InhA	3
PCL analysis - full model (fit to data/training)	1	TRUE	tRNA synthesis	concordant	screen4wk:BRD-K13447729-001-09-4:6.250000uM	BRD-K13447729	BRD-K13447729-001-09-4	screen4wk_screen5wk_tbda1_kabx2:BRD-K13447729-001-09-4	tRNA synthesis	0.417864	0.616227	1	1	tRNA synthesis:group35	tRNA synthesis	2
PCL analysis - full model (fit to data/training)	1	TRUE	DnaG	concordant	screen6:BRD-K13843533-001-03-3:6.250000uM	BRD-K13843533	BRD-K13843533-001-03-3	screen6:BRD-K13843533-001-03-3	GyrAB|DnaG	0.608266	0.480271	1	1	DnaG:group13	DnaG	2
PCL analysis - full model (fit to data/training)	1	TRUE	DHPS	concordant	kabx2:BRD-K14116214-001-11-2:12.500000uM	BRD-K14116214	BRD-K14116214-001-11-2	screen4wk_screen5wk_tbda1_kabx2:BRD-K14116214-001-11-2	DHPS	0.562551	0.655192	1	1	DHPS:group102	DHPS	6
PCL analysis - full model (fit to data/training)	1	TRUE	beta-lactamase	concordant	screen6:BRD-K14312455-001-02-4:25.000000uM	BRD-K14312455	BRD-K14312455-001-02-4	screen6:BRD-K14312455-001-02-4	beta-lactamase	0.399535	0.0870201	1	1	beta-lactamase:group6	beta-lactamase	3
PCL analysis - full model (fit to data/training)	1	TRUE	DprE1-DprE2 complex	concordant	kabx2:BRD-K14661019-001-01-5:12.500000uM	BRD-K14661019	BRD-K14661019-001-01-5	screen4wk_screen5wk_tbda1_kabx2:BRD-K14661019-001-01-5	DprE1-DprE2 complex	0.794584	0.663994	1	1	DprE1-DprE2 complex:group61	DprE1-DprE2 complex	4
PCL analysis - full model (fit to data/training)	1	TRUE	GyrAB	concordant	kabx2:BRD-K14704277-001-25-9:0.781250uM	BRD-K14704277	BRD-K14704277-001-25-9	screen4wk_screen5wk_tbda1_kabx2:BRD-K14704277-001-25-9	GyrAB	0.294644	0.103541	1	1	GyrAB:group201	GyrAB	1
PCL analysis - full model (fit to data/training)	1	TRUE	DHPS	concordant	screen6:BRD-K14705039-001-17-2:6.250000uM	BRD-K14705039	BRD-K14705039-001-17-2	screen6:BRD-K14705039-001-17-2	DHPS	0.780172	0.784033	1	1	DHPS:group105	DHPS	6
PCL analysis - full model (fit to data/training)	1	TRUE	membrane potential disruption and efflux	concordant	kabx2:BRD-K14821540-001-06-2:6.250000uM	BRD-K14821540	BRD-K14821540-001-06-2	screen4wk_screen5wk_tbda1_kabx2:BRD-K14821540-001-06-2	membrane potential disruption and efflux	0.309626	0.321917	1	1	membrane potential disruption and efflux:group158	membrane potential disruption and efflux	5
PCL analysis - full model (fit to data/training)	1	TRUE	pyrimidine metabolism	concordant	kabx2:BRD-K15108141-003-06-2:0.390500uM	BRD-K15108141	BRD-K15108141-003-06-2	screen4wk_screen5wk_tbda1_kabx2:BRD-K15108141-003-06-2	pyrimidine metabolism|NrdF2	0.324082	0.143209	1	1	pyrimidine metabolism:group28	pyrimidine metabolism	5
PCL analysis - full model (fit to data/training)	1	TRUE	clp protease / proteasome	concordant	kabx2:BRD-K15179879-001-10-7:25.000000uM	BRD-K15179879	BRD-K15179879-001-10-7	screen4wk_screen5wk_tbda1_kabx2:BRD-K15179879-001-10-7	clp protease / proteasome	0.853029	0.673365	1	1	clp protease / proteasome:group102	clp protease / proteasome	6
PCL analysis - full model (fit to data/training)	1	FALSE	Uncertain		screen6:BRD-K15262564-001-17-6:12.500000uM	BRD-K15262564	BRD-K15262564-001-17-6	screen6:BRD-K15262564-001-17-6	tRNA synthesis	0.394766	0.10883	0	0.875	InhA:group169	InhA	1
PCL analysis - full model (fit to data/training)	1	TRUE	membrane potential disruption and efflux	concordant	screen6:BRD-K15616905-001-05-6:12.500000uM	BRD-K15616905	BRD-K15616905-001-05-6	screen6:BRD-K15616905-001-05-6	membrane potential disruption and efflux	0.594415	0.512189	1	1	membrane potential disruption and efflux:group32	membrane potential disruption and efflux	5
PCL analysis - full model (fit to data/training)	1	TRUE	InhA	concordant	kabx2:BRD-K15707964-001-02-8:0.781250uM	BRD-K15707964	BRD-K15707964-001-02-8	screen4wk_screen5wk_tbda1_kabx2:BRD-K15707964-001-02-8	InhA	0.72306	0.536304	1	1	InhA:group166	InhA	3
PCL analysis - full model (fit to data/training)	1	TRUE	PG transpeptidation and transport	concordant	screen4wk:BRD-K15766189-001-07-2:1.562500uM	BRD-K15766189	BRD-K15766189-001-07-2	screen4wk_screen5wk_tbda1_kabx2:BRD-K15766189-001-07-2	PG transpeptidation and transport	0.777837	0.693886	1	1	PG transpeptidation and transport:group103	PG transpeptidation and transport	3
PCL analysis - full model (fit to data/training)	1	TRUE	MmpL3	concordant	kabx2:BRD-K15788763-001-02-1:3.125000uM	BRD-K15788763	BRD-K15788763-001-02-1	screen4wk_screen5wk_tbda1_kabx2:BRD-K15788763-001-02-1	MmpL3	0.298263	0.36331	1	1	MmpL3:group40	MmpL3	4
PCL analysis - full model (fit to data/training)	1	TRUE	DprE1-DprE2 complex	concordant	screen6:BRD-K16343284-001-01-6:0.781250uM	BRD-K16343284	BRD-K16343284-001-01-6	screen6:BRD-K16343284-001-01-6	DprE1-DprE2 complex	0.918152	0.784582	1	1	DprE1-DprE2 complex:group53	DprE1-DprE2 complex	10
PCL analysis - full model (fit to data/training)	1	TRUE	DprE1-DprE2 complex	concordant	screen6:BRD-K16343284-999-99-9:0.024414uM	BRD-K16343284	BRD-K16343284-999-99-9	screen6:BRD-K16343284-999-99-9	DprE1-DprE2 complex	0.932562	0.821237	1	1	DprE1-DprE2 complex:group44	DprE1-DprE2 complex	6
PCL analysis - full model (fit to data/training)	1	TRUE	Alr	concordant	kabx2:BRD-K16424896-001-02-2:50.000000uM	BRD-K16424896	BRD-K16424896-001-02-2	screen4wk_screen5wk_tbda1_kabx2:BRD-K16424896-001-02-2	Alr	0.754828	0.818028	1	1	Alr:group3	Alr	6
PCL analysis - full model (fit to data/training)	1	TRUE	InhA	concordant	kabx2:BRD-K16675056-001-04-1:0.390500uM	BRD-K16675056	BRD-K16675056-001-04-1	screen4wk_screen5wk_tbda1_kabx2:BRD-K16675056-001-04-1	InhA	0.717681	0.715006	1	1	InhA:group166	InhA	4
PCL analysis - full model (fit to data/training)	1	TRUE	InhA	concordant	screen6:BRD-K16904384-001-04-8:12.500000uM	BRD-K16904384	BRD-K16904384-001-04-8	screen6:BRD-K16904384-001-04-8	InhA	0.880216	0.658424	1	1	InhA:group474	InhA	3
PCL analysis - full model (fit to data/training)	1	TRUE	DHPS	concordant	kabx2:BRD-K17205817-001-07-9:25.000000uM	BRD-K17205817	BRD-K17205817-001-07-9	screen4wk_screen5wk_tbda1_kabx2:BRD-K17205817-001-07-9	DHPS	0.581728	0.736131	1	1	DHPS:group102	DHPS	6
PCL analysis - full model (fit to data/training)	1	TRUE	FadD32	concordant	screen6:BRD-K17346269-999-99-9:3.125000uM	BRD-K17346269	BRD-K17346269-999-99-9	screen6:BRD-K17346269-999-99-9	FadD32	0.779921	0.736562	1	1	FadD32:group10	FadD32	2
PCL analysis - full model (fit to data/training)	1	TRUE	DprE1-DprE2 complex	concordant	screen6:BRD-K17480742-001-02-9:0.195500uM	BRD-K17480742	BRD-K17480742-001-02-9	screen6:BRD-K17480742-001-02-9	DprE1-DprE2 complex	0.748295	0.692378	1	1	DprE1-DprE2 complex:group48	DprE1-DprE2 complex	3
PCL analysis - full model (fit to data/training)	1	TRUE	DprE1-DprE2 complex	concordant	screen_bi2_kabxlow:BRD-K17480742-999-99-9:0.781250uM	BRD-K17480742	BRD-K17480742-999-99-9	screen_bi2_kabxlow:BRD-K17480742-999-99-9	DprE1-DprE2 complex	0.586516	0.497466	1	1	DprE1-DprE2 complex:group37	DprE1-DprE2 complex	10
PCL analysis - full model (fit to data/training)	1	TRUE	MbtI	concordant	kabx2:BRD-K17583151-001-07-3:25.000000uM	BRD-K17583151	BRD-K17583151-001-07-3	screen4wk_screen5wk_tbda1_kabx2:BRD-K17583151-001-07-3	MbtI	0.287288	0.0885417	1	1	MbtI:group51	MbtI	5
PCL analysis - full model (fit to data/training)	1	TRUE	InhA	concordant	screen6:BRD-K17971521-001-03-2:1.562500uM	BRD-K17971521	BRD-K17971521-001-03-2	screen6:BRD-K17971521-001-03-2	InhA|MapAB	0.793053	0.708031	1	1	InhA:group160	InhA	4
PCL analysis - full model (fit to data/training)	1	TRUE	PG transpeptidation and transport	concordant	screen6:BRD-K18574842-323-12-4:50.000000uM	BRD-K18574842	BRD-K18574842-323-12-4	screen6:BRD-K18574842-323-12-4	PG transpeptidation and transport	0.689124	0.672434	1	1	PG transpeptidation and transport:group89	PG transpeptidation and transport	4
PCL analysis - full model (fit to data/training)	1	TRUE	NADH dehydrogenase	concordant	kabx2:BRD-K19352500-001-10-3:0.390500uM	BRD-K19352500	BRD-K19352500-001-10-3	screen4wk_screen5wk_tbda1_kabx2:BRD-K19352500-001-10-3	membrane potential disruption and efflux|NADH dehydrogenase	0.302227	-0.00697845	1	1	NADH dehydrogenase:group119	NADH dehydrogenase	3
PCL analysis - full model (fit to data/training)	1	FALSE	Uncertain		kabx2:BRD-K19742012-001-03-1:50.000000uM	BRD-K19742012	BRD-K19742012-001-03-1	screen4wk_screen5wk_tbda1_kabx2:BRD-K19742012-001-03-1	DHPS	0.247947	0.236993	1	0.9375	DHPS:group100	DHPS	1
PCL analysis - full model (fit to data/training)	1	TRUE	Alr	concordant	screen6:BRD-K19854078-001-01-9:50.000000uM	BRD-K19854078	BRD-K19854078-001-01-9	screen6:BRD-K19854078-001-01-9	Alr	0.298654	0.599866	1	1	Alr:group138	Alr	4
PCL analysis - full model (fit to data/training)	1	TRUE	InhA	concordant	screen6:BRD-K20041728-001-04-8:12.500000uM	BRD-K20041728	BRD-K20041728-001-04-8	screen6:BRD-K20041728-001-04-8	InhA	0.756852	0.589454	1	1	InhA:group461	InhA	3
PCL analysis - full model (fit to data/training)	1	TRUE	InhA	concordant	screen6:BRD-K20041728-001-05-5:12.500000uM	BRD-K20041728	BRD-K20041728-001-05-5	screen6:BRD-K20041728-001-05-5	InhA	0.39549	0.429056	1	1	InhA:group146	InhA	6
PCL analysis - full model (fit to data/training)	1	TRUE	tRNA synthesis	concordant	screen6:BRD-K20683639-001-02-9:0.781250uM	BRD-K20683639	BRD-K20683639-001-02-9	screen6:BRD-K20683639-001-02-9	tRNA synthesis	0.401724	0.698746	1	1	tRNA synthesis:group35	tRNA synthesis	2
PCL analysis - full model (fit to data/training)	1	TRUE	GlmU	concordant	screen6:BRD-K21375516-001-06-0:50.000000uM	BRD-K21375516	BRD-K21375516-001-06-0	screen6:BRD-K21375516-001-06-0	GlmU	0.727995	0.781636	1	1	GlmU:group3	GlmU	1
PCL analysis - full model (fit to data/training)	1	TRUE	DHPS	concordant	screen6:BRD-K21520694-001-22-2:50.000000uM	BRD-K21520694	BRD-K21520694-001-22-2	screen6:BRD-K21520694-001-22-2	DHPS	0.745979	0.769618	1	1	DHPS:group105	DHPS	4
PCL analysis - full model (fit to data/training)	1	TRUE	50S ribosome	concordant	screen6:BRD-K21656677-001-01-9:50.000000uM	BRD-K21656677	BRD-K21656677-001-01-9	screen6:BRD-K21656677-001-01-9	50S ribosome	0.394172	0.475476	1	1	50S ribosome:group63	50S ribosome	1
PCL analysis - full model (fit to data/training)	1	TRUE	purine metabolism	concordant	screen6:BRD-K22796536-003-01-9:25.000000uM	BRD-K22796536	BRD-K22796536-003-01-9	screen6:BRD-K22796536-003-01-9	purine metabolism|GuaB2	0.448082	0.332246	1	1	purine metabolism:group39	purine metabolism	5
PCL analysis - full model (fit to data/training)	1	TRUE	50S ribosome	concordant	kabx2:BRD-K22938173-003-01-5:0.390500uM	BRD-K22938173	BRD-K22938173-003-01-5	screen4wk_screen5wk_tbda1_kabx2:BRD-K22938173-003-01-5	50S ribosome	0.432585	0.691722	1	1	50S ribosome:group21	50S ribosome	10
PCL analysis - full model (fit to data/training)	1	TRUE	50S ribosome	concordant	kabx2:BRD-K23586533-003-03-2:12.500000uM	BRD-K23586533	BRD-K23586533-003-03-2	screen4wk_screen5wk_tbda1_kabx2:BRD-K23586533-003-03-2	50S ribosome	0.651629	0.641961	1	1	50S ribosome:group18	50S ribosome	14
PCL analysis - full model (fit to data/training)	1	TRUE	InhA	concordant	screen6:BRD-K23791635-001-02-1:0.390500uM	BRD-K23791635	BRD-K23791635-001-02-1	screen6:BRD-K23791635-001-02-1	InhA	0.476184	0.277695	1	1	InhA:group33	InhA	2
PCL analysis - full model (fit to data/training)	1	TRUE	TopA	concordant	kabx2:BRD-K24715592-001-01-2:25.000000uM	BRD-K24715592	BRD-K24715592-001-01-2	screen4wk_screen5wk_tbda1_kabx2:BRD-K24715592-001-01-2	GyrAB|TopA	0.340872	0.743487	1	1	TopA:group154	TopA	3
PCL analysis - full model (fit to data/training)	1	TRUE	ThyAX	concordant	screen5_wk:BRD-K24844714-001-31-0:3.125000uM	BRD-K24844714	BRD-K24844714-001-31-0	screen5_wk:BRD-K24844714-001-31-0	pyrimidine metabolism|ThyAX	0.797627	0.838825	1	1	ThyAX:group66	ThyAX	4
PCL analysis - full model (fit to data/training)	1	TRUE	PG transpeptidation and transport	concordant	screen6:BRD-K24871708-002-05-3:3.125000uM	BRD-K24871708	BRD-K24871708-002-05-3	screen6:BRD-K24871708-002-05-3	PG transpeptidation and transport	0.314147	0.215156	1	1	PG transpeptidation and transport:group123	PG transpeptidation and transport	1
PCL analysis - full model (fit to data/training)	1	TRUE	DHPS	concordant	screen6:BRD-K25799961-001-01-8:50.000000uM	BRD-K25799961	BRD-K25799961-001-01-8	screen6:BRD-K25799961-001-01-8	DHPS	0.396823	0.30849	1	1	DHPS:group87	DHPS	3
PCL analysis - full model (fit to data/training)	1	TRUE	RpoB	concordant	screen6:BRD-K26040644-001-01-1:6.250000uM	BRD-K26040644	BRD-K26040644-001-01-1	screen6:BRD-K26040644-001-01-1	RpoB	0.647929	0.437693	1	1	RpoB:group44	RpoB	2
PCL analysis - full model (fit to data/training)	1	TRUE	FadD32	concordant	screen_bi2_kabxlow:BRD-K26238968-001-02-7:0.390625uM	BRD-K26238968	BRD-K26238968-001-02-7	screen_bi2_kabxlow:BRD-K26238968-001-02-7	FadD32	0.792317	0.781606	1	1	FadD32:group10	FadD32	4
PCL analysis - full model (fit to data/training)	1	TRUE	FadD32	concordant	screen6:BRD-K26238968-999-99-9:0.390625uM	BRD-K26238968	BRD-K26238968-999-99-9	screen6:BRD-K26238968-999-99-9	FadD32	0.790745	0.721841	1	1	FadD32:group10	FadD32	3
PCL analysis - full model (fit to data/training)	1	TRUE	phenazine-like	concordant	kabx2:BRD-K26793974-003-01-1:0.195500uM	BRD-K26793974	BRD-K26793974-003-01-1	screen4wk_screen5wk_tbda1_kabx2:BRD-K26793974-003-01-1	phenazine-like	0.395875	0.496475	1	1	phenazine-like:group3	phenazine-like	4
PCL analysis - full model (fit to data/training)	1	TRUE	Alr	concordant	kabx2:BRD-K27030784-001-01-1:50.000000uM	BRD-K27030784	BRD-K27030784-001-01-1	screen4wk_screen5wk_tbda1_kabx2:BRD-K27030784-001-01-1	Alr	0.366282	0.538013	1	1	Alr:group100	Alr	3
PCL analysis - full model (fit to data/training)	1	TRUE	HadABC	concordant	screen5_wk:BRD-K27302037-001-01-9:6.250000uM	BRD-K27302037	BRD-K27302037-001-01-9	screen5_wk:BRD-K27302037-001-01-9	HadABC	0.800328	0.757978	1	1	HadABC:group3	HadABC	6
PCL analysis - full model (fit to data/training)	1	TRUE	HadABC	concordant	kabx2:BRD-K27302037-001-03-5:12.500000uM	BRD-K27302037	BRD-K27302037-001-03-5	screen4wk_screen5wk_tbda1_kabx2:BRD-K27302037-001-03-5	HadABC	0.825507	0.825652	1	1	HadABC:group3	HadABC	13
PCL analysis - full model (fit to data/training)	1	TRUE	50S ribosome	concordant	screen6:BRD-K27771035-001-03-3:12.500000uM	BRD-K27771035	BRD-K27771035-001-03-3	screen6:BRD-K27771035-001-03-3	50S ribosome	0.506365	0.289245	1	1	50S ribosome:group104	50S ribosome	6
PCL analysis - full model (fit to data/training)	1	TRUE	PG transpeptidation and transport	concordant	screen5_wk:BRD-K27871792-236-02-8:12.500000uM	BRD-K27871792	BRD-K27871792-236-02-8	screen5_wk:BRD-K27871792-236-02-8	PG transpeptidation and transport	0.738386	0.752257	1	1	PG transpeptidation and transport:group90	PG transpeptidation and transport	4
PCL analysis - full model (fit to data/training)	1	TRUE	MmpL3	concordant	screen6:BRD-K28119352:6.250000uM	BRD-K28119352	BRD-K28119352	screen6:BRD-K28119352	MmpL3	0.814454	0.693533	1	1	MmpL3:group24	MmpL3	2
PCL analysis - full model (fit to data/training)	1	TRUE	MmpL3	concordant	screen6:BRD-K28119352-001-02-1:25.000000uM	BRD-K28119352	BRD-K28119352-001-02-1	screen6:BRD-K28119352-001-02-1	MmpL3	0.74572	0.555023	1	1	MmpL3:group20	MmpL3	3
PCL analysis - full model (fit to data/training)	1	TRUE	PG transpeptidation and transport	concordant	kabx2:BRD-K28224173-001-02-6:6.250000uM	BRD-K28224173	BRD-K28224173-001-02-6	screen4wk_screen5wk_tbda1_kabx2:BRD-K28224173-001-02-6	PG transpeptidation and transport	0.44406	0.641425	1	1	PG transpeptidation and transport:group114	PG transpeptidation and transport	4
PCL analysis - full model (fit to data/training)	1	TRUE	GyrAB	concordant	screen6:BRD-K28247815-001-01-3:25.000000uM	BRD-K28247815	BRD-K28247815-001-01-3	screen6:BRD-K28247815-001-01-3	GyrAB	0.475473	0.361861	1	1	GyrAB:group131	GyrAB	1
PCL analysis - full model (fit to data/training)	1	TRUE	DHPS	concordant	kabx2:BRD-K28494619-001-30-8:1.562500uM	BRD-K28494619	BRD-K28494619-001-30-8	screen4wk_screen5wk_tbda1_kabx2:BRD-K28494619-001-30-8	DHPS	0.345236	0.116941	1	1	DHPS:group95	DHPS	6
PCL analysis - full model (fit to data/training)	1	TRUE	InhA	concordant	kabx2:BRD-K28594598-001-01-1:6.250000uM	BRD-K28594598	BRD-K28594598-001-01-1	screen4wk_screen5wk_tbda1_kabx2:BRD-K28594598-001-01-1	InhA	0.274981	0.0153861	1	1	InhA:group380	InhA	2
PCL analysis - full model (fit to data/training)	1	TRUE	DnaG	concordant	screen6:BRD-K28767608-001-01-1:25.000000uM	BRD-K28767608	BRD-K28767608-001-01-1	screen6:BRD-K28767608-001-01-1	GyrAB|DnaG	0.718539	0.665021	1	1	DnaG:group74	DnaG	1
PCL analysis - full model (fit to data/training)	1	TRUE	MbtI	concordant	kabx2:BRD-K29869729-001-01-8:3.125000uM	BRD-K29869729	BRD-K29869729-001-01-8	screen4wk_screen5wk_tbda1_kabx2:BRD-K29869729-001-01-8	MbtI	0.461107	0.306106	1	1	MbtI:group34	MbtI	1
PCL analysis - full model (fit to data/training)	1	TRUE	FadD32	concordant	screen6:BRD-K29887672-999-99-9:0.390625uM	BRD-K29887672	BRD-K29887672-999-99-9	screen6:BRD-K29887672-999-99-9	FadD32	0.610862	0.738884	1	1	FadD32:group12	FadD32	2
PCL analysis - full model (fit to data/training)	1	TRUE	InhA	concordant	kabx2:BRD-K29901445-001-01-2:0.781250uM	BRD-K29901445	BRD-K29901445-001-01-2	screen4wk_screen5wk_tbda1_kabx2:BRD-K29901445-001-01-2	InhA	0.584749	0.715101	1	1	InhA:group170	InhA	4
PCL analysis - full model (fit to data/training)	1	TRUE	InhA	concordant	screen6:BRD-K30516678-001-02-1:6.250000uM	BRD-K30516678	BRD-K30516678-001-02-1	screen6:BRD-K30516678-001-02-1	InhA	0.628555	0.638665	1	1	InhA:group454	InhA	5
PCL analysis - full model (fit to data/training)	1	TRUE	DHPS	concordant	screen6:BRD-K31682896-001-25-7:12.500000uM	BRD-K31682896	BRD-K31682896-001-25-7	screen6:BRD-K31682896-001-25-7	DHPS	0.756233	0.768619	1	1	DHPS:group105	DHPS	5
PCL analysis - full model (fit to data/training)	1	TRUE	Fum	concordant	screen6:BRD-K31740437-001-05-1:25.000000uM	BRD-K31740437	BRD-K31740437-001-05-1	screen6:BRD-K31740437-001-05-1	Fum	0.302593	0.181227	1	1	Fum:group11	Fum	4
PCL analysis - full model (fit to data/training)	1	TRUE	Pks13	concordant	screen6:BRD-K31807080-001-01-7:12.500000uM	BRD-K31807080	BRD-K31807080-001-01-7	screen6:BRD-K31807080-001-01-7	Pks13	0.719839	0.559776	1	1	Pks13:group25	Pks13	2
PCL analysis - full model (fit to data/training)	1	TRUE	50S ribosome	concordant	kabx2:BRD-K32256160-001-02-7:0.781250uM	BRD-K32256160	BRD-K32256160-001-02-7	screen4wk_screen5wk_tbda1_kabx2:BRD-K32256160-001-02-7	50S ribosome	0.579866	0.505001	1	1	50S ribosome:group22	50S ribosome	11
PCL analysis - full model (fit to data/training)	1	TRUE	DHPS	concordant	kabx2:BRD-K32273377-001-19-5:25.000000uM	BRD-K32273377	BRD-K32273377-001-19-5	screen4wk_screen5wk_tbda1_kabx2:BRD-K32273377-001-19-5	DHPS	0.470389	0.718788	1	1	DHPS:group98	DHPS	5
PCL analysis - full model (fit to data/training)	1	TRUE	GyrAB	concordant	kabx2:BRD-K32368635-001-01-9:0.097500uM	BRD-K32368635	BRD-K32368635-001-01-9	screen4wk_screen5wk_tbda1_kabx2:BRD-K32368635-001-01-9	GyrAB	0.249838	-0.031294	1	1	GyrAB:group46	GyrAB	2
PCL analysis - full model (fit to data/training)	1	TRUE	clp protease / proteasome	concordant	screen6:BRD-K32667026-003-01-7:0.097500uM	BRD-K32667026	BRD-K32667026-003-01-7	screen6:BRD-K32667026-003-01-7	clp protease / proteasome	0.436936	0.104944	1	1	clp protease / proteasome:group252	clp protease / proteasome	1
PCL analysis - full model (fit to data/training)	1	FALSE	Uncertain		kabx2:BRD-K32795028-001-15-8:0.195500uM	BRD-K32795028	BRD-K32795028-001-15-8	screen4wk_screen5wk_tbda1_kabx2:BRD-K32795028-001-15-8	Cyp121	0.239474	0.0431438	0	0.735294	InhA:group169	InhA	1
PCL analysis - full model (fit to data/training)	1	FALSE	Uncertain		kabx2:BRD-K32842773-304-07-0:3.125000uM	BRD-K32842773	BRD-K32842773-304-07-0	screen4wk_screen5wk_tbda1_kabx2:BRD-K32842773-304-07-0	DHFR|ThyAX	0.252995	-0.0849864	0	0.827586	InhA:group169	InhA	1
PCL analysis - full model (fit to data/training)	1	TRUE	pyrimidine metabolism	concordant	kabx2:BRD-K33106058-001-19-2:0.097500uM	BRD-K33106058	BRD-K33106058-001-19-2	screen4wk_screen5wk_tbda1_kabx2:BRD-K33106058-001-19-2	pyrimidine metabolism	0.577584	0.184933	1	1	pyrimidine metabolism:group85	pyrimidine metabolism	1
PCL analysis - full model (fit to data/training)	1	TRUE	50S ribosome	concordant	screen6:BRD-K33127883-001-01-7:3.125000uM	BRD-K33127883	BRD-K33127883-001-01-7	screen6:BRD-K33127883-001-01-7	50S ribosome	0.460494	0.679118	1	1	50S ribosome:group126	50S ribosome	9
PCL analysis - full model (fit to data/training)	1	TRUE	Glf	concordant	screen6:BRD-K33394115-001-01-3:50.000000uM	BRD-K33394115	BRD-K33394115-001-01-3	screen6:BRD-K33394115-001-01-3	Glf	0.553043	0.630749	1	1	Glf:group22	Glf	3
PCL analysis - full model (fit to data/training)	1	TRUE	InhA	concordant	kabx2:BRD-K33710385-001-04-9:3.125000uM	BRD-K33710385	BRD-K33710385-001-04-9	screen4wk_screen5wk_tbda1_kabx2:BRD-K33710385-001-04-9	InhA	0.724343	0.657805	1	1	InhA:group159	InhA	6
PCL analysis - full model (fit to data/training)	1	TRUE	purine metabolism	concordant	screen6:BRD-K34022604-001-11-6:50.000000uM	BRD-K34022604	BRD-K34022604-001-11-6	screen6:BRD-K34022604-001-11-6	purine metabolism|NrdF2	0.429061	0.116241	1	1	purine metabolism:group81	purine metabolism	4
PCL analysis - full model (fit to data/training)	1	TRUE	FadD32	concordant	screen6:BRD-K34883066-999-99-9:3.125000uM	BRD-K34883066	BRD-K34883066-999-99-9	screen6:BRD-K34883066-999-99-9	FadD32	0.792262	0.694631	1	1	FadD32:group10	FadD32	3
PCL analysis - full model (fit to data/training)	1	TRUE	membrane potential disruption and efflux	concordant	screen6:BRD-K35559145-001-02-1:25.000000uM	BRD-K35559145	BRD-K35559145-001-02-1	screen6:BRD-K35559145-001-02-1	membrane potential disruption and efflux|NADH dehydrogenase	0.373221	0.461751	1	1	membrane potential disruption and efflux:group92	membrane potential disruption and efflux	2
PCL analysis - full model (fit to data/training)	1	TRUE	membrane potential disruption and efflux	concordant	screen6:BRD-K35960502-001-23-4:25.000000uM	BRD-K35960502	BRD-K35960502-001-23-4	screen6:BRD-K35960502-001-23-4	membrane potential disruption and efflux	0.695819	0.359076	1	1	membrane potential disruption and efflux:group152	membrane potential disruption and efflux	7
PCL analysis - full model (fit to data/training)	1	TRUE	tRNA synthesis	concordant	kabx2:BRD-K36007650-300-04-9:0.390500uM	BRD-K36007650	BRD-K36007650-300-04-9	screen4wk_screen5wk_tbda1_kabx2:BRD-K36007650-300-04-9	30S ribosome|tRNA synthesis	0.23189	0.0756248	1	1	tRNA synthesis:group24	tRNA synthesis	2
PCL analysis - full model (fit to data/training)	1	TRUE	pyrimidine metabolism	concordant	screen6:BRD-K36137799-001-08-9:25.000000uM	BRD-K36137799	BRD-K36137799-001-08-9	screen6:BRD-K36137799-001-08-9	pyrimidine metabolism|ThyAX	0.390805	0.596626	1	1	pyrimidine metabolism:group132	pyrimidine metabolism	3
PCL analysis - full model (fit to data/training)	1	TRUE	Dxr	concordant	screen6:BRD-K36292707-999-99-9:12.500000uM	BRD-K36292707	BRD-K36292707-999-99-9	screen6:BRD-K36292707-999-99-9	Dxr	0.85426	0.739662	1	1	Dxr:group2	Dxr	4
PCL analysis - full model (fit to data/training)	1	TRUE	50S ribosome	concordant	kabx2:BRD-K36796419-001-02-7:3.125000uM	BRD-K36796419	BRD-K36796419-001-02-7	screen4wk_screen5wk_tbda1_kabx2:BRD-K36796419-001-02-7	50S ribosome	0.574465	0.496167	1	1	50S ribosome:group33	50S ribosome	15
PCL analysis - full model (fit to data/training)	1	TRUE	50S ribosome	concordant	kabx2:BRD-K37130656-001-05-3:25.000000uM	BRD-K37130656	BRD-K37130656-001-05-3	screen4wk_screen5wk_tbda1_kabx2:BRD-K37130656-001-05-3	50S ribosome	0.475397	0.523769	1	1	50S ribosome:group55	50S ribosome	4
PCL analysis - full model (fit to data/training)	1	TRUE	50S ribosome	concordant	screen6:BRD-K37753391:0.781250uM	BRD-K37753391	BRD-K37753391	screen6:BRD-K37753391	50S ribosome	0.790892	0.439574	1	1	50S ribosome:group27	50S ribosome	8
PCL analysis - full model (fit to data/training)	1	TRUE	50S ribosome	concordant	screen6:BRD-K37753391-001-04-5:1.562500uM	BRD-K37753391	BRD-K37753391-001-04-5	screen6:BRD-K37753391-001-04-5	50S ribosome	0.585094	0.431459	1	1	50S ribosome:group126	50S ribosome	24
PCL analysis - full model (fit to data/training)	1	TRUE	50S ribosome	concordant	screen6:BRD-K37753391-046-04-0:6.250000uM	BRD-K37753391	BRD-K37753391-046-04-0	screen6:BRD-K37753391-046-04-0	50S ribosome	0.590884	0.456172	1	1	50S ribosome:group126	50S ribosome	14
PCL analysis - full model (fit to data/training)	1	TRUE	GyrAB	concordant	screen4wk:BRD-K37798499-001-16-5:12.500000uM	BRD-K37798499	BRD-K37798499-001-16-5	screen4wk_screen5wk_tbda1_kabx2:BRD-K37798499-001-16-5	GyrAB	0.65294	0.788408	1	1	GyrAB:group219	GyrAB	2
PCL analysis - full model (fit to data/training)	1	TRUE	GyrAB	concordant	screen6:BRD-K37798499-001-28-0:25.000000uM	BRD-K37798499	BRD-K37798499-001-28-0	screen6:BRD-K37798499-001-28-0	GyrAB	0.716318	0.69316	1	1	GyrAB:group215	GyrAB	2
PCL analysis - full model (fit to data/training)	1	TRUE	TopA	concordant	kabx2:BRD-K37890730-001-22-7:0.195500uM	BRD-K37890730	BRD-K37890730-001-22-7	screen4wk_screen5wk_tbda1_kabx2:BRD-K37890730-001-22-7	TopA	0.248534	0.124195	1	1	TopA:group264	TopA	1
PCL analysis - full model (fit to data/training)	1	TRUE	clp protease / proteasome	concordant	kabx2:BRD-K37908742-001-03-3:0.097500uM	BRD-K37908742	BRD-K37908742-001-03-3	screen4wk_screen5wk_tbda1_kabx2:BRD-K37908742-001-03-3	clp protease / proteasome	0.820005	0.739847	1	1	clp protease / proteasome:group108	clp protease / proteasome	2
PCL analysis - full model (fit to data/training)	1	TRUE	InhA	concordant	screen6:BRD-K38402943-001-04-1:50.000000uM	BRD-K38402943	BRD-K38402943-001-04-1	screen6:BRD-K38402943-001-04-1	InhA	0.864255	0.653806	1	1	InhA:group468	InhA	4
PCL analysis - full model (fit to data/training)	1	TRUE	InhA	concordant	kabx2:BRD-K38402943-001-05-8:0.781250uM	BRD-K38402943	BRD-K38402943-001-05-8	screen4wk_screen5wk_tbda1_kabx2:BRD-K38402943-001-05-8	InhA	0.503764	0.586751	1	1	InhA:group170	InhA	5
PCL analysis - full model (fit to data/training)	1	TRUE	InhA	concordant	screen6:BRD-K38633957-001-02-8:50.000000uM	BRD-K38633957	BRD-K38633957-001-02-8	screen6:BRD-K38633957-001-02-8	InhA	0.772528	0.555549	1	1	InhA:group498	InhA	3
PCL analysis - full model (fit to data/training)	1	TRUE	InhA	concordant	kabx2:BRD-K38633957-001-03-6:0.781250uM	BRD-K38633957	BRD-K38633957-001-03-6	screen4wk_screen5wk_tbda1_kabx2:BRD-K38633957-001-03-6	InhA	0.708665	0.759485	1	1	InhA:group166	InhA	3
PCL analysis - full model (fit to data/training)	1	TRUE	50S ribosome	concordant	screen6:BRD-K38684403-001-06-2:12.500000uM	BRD-K38684403	BRD-K38684403-001-06-2	screen6:BRD-K38684403-001-06-2	50S ribosome	0.46275	0.572511	1	1	50S ribosome:group126	50S ribosome	10
PCL analysis - full model (fit to data/training)	1	TRUE	Alr	concordant	kabx2:BRD-K39339421-001-02-9:25.000000uM	BRD-K39339421	BRD-K39339421-001-02-9	screen4wk_screen5wk_tbda1_kabx2:BRD-K39339421-001-02-9	Alr	0.305146	0.115238	1	1	Alr:group62	Alr	1
PCL analysis - full model (fit to data/training)	1	TRUE	QcrB	concordant	screen6:BRD-K40154364-001-01-0:50.000000uM	BRD-K40154364	BRD-K40154364-001-01-0	screen6:BRD-K40154364-001-01-0	QcrB	0.614017	0.379541	1	1	QcrB:group27	QcrB	2
PCL analysis - full model (fit to data/training)	1	TRUE	30S ribosome	concordant	kabx2:BRD-K40939496-001-01-5:25.000000uM	BRD-K40939496	BRD-K40939496-001-01-5	screen4wk_screen5wk_tbda1_kabx2:BRD-K40939496-001-01-5	30S ribosome	0.617854	0.57243	1	1	30S ribosome:group88	30S ribosome	4
PCL analysis - full model (fit to data/training)	1	TRUE	CoaA and PyrG	concordant	screen4wk:BRD-K41140669-001-02-8:1.562500uM	BRD-K41140669	BRD-K41140669-001-02-8	screen4wk_screen5wk_tbda1_kabx2:BRD-K41140669-001-02-8	pyrimidine metabolism|CoaA and PyrG	0.406075	0.487571	1	1	CoaA and PyrG:group14	CoaA and PyrG	1
PCL analysis - full model (fit to data/training)	1	TRUE	CoaA and PyrG	concordant	kabx2:BRD-K41140669-001-04-4:1.562500uM	BRD-K41140669	BRD-K41140669-001-04-4	screen4wk_screen5wk_tbda1_kabx2:BRD-K41140669-001-04-4	pyrimidine metabolism|CoaA and PyrG	0.414947	0.387957	1	1	CoaA and PyrG:group14	CoaA and PyrG	2
PCL analysis - full model (fit to data/training)	1	FALSE	Uncertain		screen6:BRD-K41413117-001-02-9:6.250000uM	BRD-K41413117	BRD-K41413117-001-02-9	screen6:BRD-K41413117-001-02-9	Icl	0.331914	0.193824	0	0.4	CoaBC:group3	CoaBC	1
PCL analysis - full model (fit to data/training)	1	TRUE	purine metabolism	concordant	screen6:BRD-K41601912-001-16-4:3.125000uM	BRD-K41601912	BRD-K41601912-001-16-4	screen6:BRD-K41601912-001-16-4	purine metabolism	0.558667	0.732872	1	1	purine metabolism:group134	purine metabolism	4
PCL analysis - full model (fit to data/training)	1	TRUE	InhA	concordant	kabx2:BRD-K41731458-001-17-7:50.000000uM	BRD-K41731458	BRD-K41731458-001-17-7	screen4wk_screen5wk_tbda1_kabx2:BRD-K41731458-001-17-7	InhA	0.563628	0.630398	1	1	InhA:group357	InhA	2
PCL analysis - full model (fit to data/training)	1	TRUE	InhA	concordant	screen6:BRD-K41731458-001-18-5:50.000000uM	BRD-K41731458	BRD-K41731458-001-18-5	screen6:BRD-K41731458-001-18-5	InhA	0.472018	0.491263	1	1	InhA:group357	InhA	2
PCL analysis - full model (fit to data/training)	1	TRUE	GuaB2	concordant	screen6:BRD-K42267433-001-01-5:25.000000uM	BRD-K42267433	BRD-K42267433-001-01-5	screen6:BRD-K42267433-001-01-5	purine metabolism|GuaB2	0.488054	0.435917	1	1	GuaB2:group43	GuaB2	2
PCL analysis - full model (fit to data/training)	1	TRUE	MbtI	concordant	screen6:BRD-K43172524-001-01-6:25.000000uM	BRD-K43172524	BRD-K43172524-001-01-6	screen6:BRD-K43172524-001-01-6	MbtI	0.827223	0.643245	1	1	MbtI:group2	MbtI	3
PCL analysis - full model (fit to data/training)	1	TRUE	DnaG	concordant	screen5_wk:BRD-K43389675-003-22-5:3.125000uM	BRD-K43389675	BRD-K43389675-003-22-5	screen5_wk:BRD-K43389675-003-22-5	GyrAB|DnaG	0.551148	0.650705	1	1	DnaG:group7	DnaG	4
PCL analysis - full model (fit to data/training)	1	TRUE	Glf	concordant	screen6:BRD-K43913323-001-01-6:25.000000uM	BRD-K43913323	BRD-K43913323-001-01-6	screen6:BRD-K43913323-001-01-6	Glf	0.438828	0.0421635	1	1	Glf:group28	Glf	2
PCL analysis - full model (fit to data/training)	1	TRUE	RpoB	concordant	screen6:BRD-K43962705-001-01-1:3.125000uM	BRD-K43962705	BRD-K43962705-001-01-1	screen6:BRD-K43962705-001-01-1	RpoB	0.358404	0.431209	1	1	RpoB:group51	RpoB	2
PCL analysis - full model (fit to data/training)	1	TRUE	RpoB	concordant	screen6:BRD-K43962705-999-99-9:0.000763uM	BRD-K43962705	BRD-K43962705-999-99-9	screen6:BRD-K43962705-999-99-9	RpoB	0.696293	0.658914	1	1	RpoB:group24	RpoB	2
PCL analysis - full model (fit to data/training)	1	TRUE	beta-lactamase	concordant	screen6:BRD-K44133266-001-11-8:12.500000uM	BRD-K44133266	BRD-K44133266-001-11-8	screen6:BRD-K44133266-001-11-8	beta-lactamase	0.343868	0.189584	1	1	beta-lactamase:group5	beta-lactamase	2
PCL analysis - full model (fit to data/training)	1	TRUE	TopA	concordant	screen6:BRD-K44595561-001-01-1:50.000000uM	BRD-K44595561	BRD-K44595561-001-01-1	screen6:BRD-K44595561-001-01-1	GyrAB|TopA	0.559953	0.588629	1	1	TopA:group67	TopA	2
PCL analysis - full model (fit to data/training)	1	TRUE	InhA	concordant	screen6:BRD-K44817881-001-01-2:12.500000uM	BRD-K44817881	BRD-K44817881-001-01-2	screen6:BRD-K44817881-001-01-2	InhA	0.619486	0.360804	1	1	InhA:group248	InhA	2
PCL analysis - full model (fit to data/training)	1	TRUE	GlmU	concordant	kabx2:BRD-K45142033-001-01-1:12.500000uM	BRD-K45142033	BRD-K45142033-001-01-1	screen4wk_screen5wk_tbda1_kabx2:BRD-K45142033-001-01-1	GlmU	0.580422	0.0909572	1	1	GlmU:group2	GlmU	2
PCL analysis - full model (fit to data/training)	1	TRUE	GlmU	concordant	kabx2:BRD-K45142033-001-02-9:50.000000uM	BRD-K45142033	BRD-K45142033-001-02-9	screen4wk_screen5wk_tbda1_kabx2:BRD-K45142033-001-02-9	GlmU	0.561828	0.307642	1	1	GlmU:group7	GlmU	2
PCL analysis - full model (fit to data/training)	1	TRUE	Cyp121	concordant	kabx2:BRD-K45179240-001-03-8:12.500000uM	BRD-K45179240	BRD-K45179240-001-03-8	screen4wk_screen5wk_tbda1_kabx2:BRD-K45179240-001-03-8	Cyp121	0.329104	0.263178	1	1	Cyp121:group15	Cyp121	4
PCL analysis - full model (fit to data/training)	1	TRUE	MmpL3	concordant	screen6:BRD-K45430307-001-01-9:50.000000uM	BRD-K45430307	BRD-K45430307-001-01-9	screen6:BRD-K45430307-001-01-9	MmpL3	0.890296	0.681651	1	1	MmpL3:group25	MmpL3	9
PCL analysis - full model (fit to data/training)	1	TRUE	MmpL3	concordant	screen6:BRD-K45430307-999-99-9:0.006104uM	BRD-K45430307	BRD-K45430307-999-99-9	screen6:BRD-K45430307-999-99-9	MmpL3	0.402677	0.495575	1	1	MmpL3:group55	MmpL3	3
PCL analysis - full model (fit to data/training)	1	FALSE	Uncertain		screen6:BRD-K45520244-001-01-3:25.000000uM	BRD-K45520244	BRD-K45520244-001-01-3	screen6:BRD-K45520244-001-01-3	InhA	0.214064	0.438661	0	0.75	Alr:group138	Alr	1
PCL analysis - full model (fit to data/training)	1	TRUE	GyrAB	concordant	kabx2:BRD-K45916615-001-03-0:25.000000uM	BRD-K45916615	BRD-K45916615-001-03-0	screen4wk_screen5wk_tbda1_kabx2:BRD-K45916615-001-03-0	GyrAB	0.331585	0.449528	1	1	GyrAB:group248	GyrAB	7
PCL analysis - full model (fit to data/training)	1	TRUE	PknB	concordant	kabx2:BRD-K46404219-001-01-0:3.125000uM	BRD-K46404219	BRD-K46404219-001-01-0	screen4wk_screen5wk_tbda1_kabx2:BRD-K46404219-001-01-0	PknB	0.407526	0.458622	1	1	PknB:group2	PknB	2
PCL analysis - full model (fit to data/training)	1	TRUE	pyrimidine metabolism	concordant	kabx2:BRD-K47832606-001-31-9:6.250000uM	BRD-K47832606	BRD-K47832606-001-31-9	screen4wk_screen5wk_tbda1_kabx2:BRD-K47832606-001-31-9	pyrimidine metabolism|ThyAX	0.737771	0.58101	1	1	pyrimidine metabolism:group123	pyrimidine metabolism	9
PCL analysis - full model (fit to data/training)	1	TRUE	GyrAB	concordant	screen6:BRD-K47869605-001-33-8:25.000000uM	BRD-K47869605	BRD-K47869605-001-33-8	screen6:BRD-K47869605-001-33-8	GyrAB	0.33643	0.171149	1	1	GyrAB:group60	GyrAB	1
PCL analysis - full model (fit to data/training)	1	TRUE	MbtI	concordant	kabx2:BRD-K47871594-001-01-4:6.250000uM	BRD-K47871594	BRD-K47871594-001-01-4	screen4wk_screen5wk_tbda1_kabx2:BRD-K47871594-001-01-4	MbtI	0.285876	0.0591903	1	1	MbtI:group11	MbtI	2
PCL analysis - full model (fit to data/training)	1	TRUE	GyrAB	concordant	kabx2:BRD-K47886988-001-23-0:3.125000uM	BRD-K47886988	BRD-K47886988-001-23-0	screen4wk_screen5wk_tbda1_kabx2:BRD-K47886988-001-23-0	GyrAB	0.741313	0.193585	1	1	GyrAB:group216	GyrAB	1
PCL analysis - full model (fit to data/training)	1	TRUE	membrane potential disruption and efflux	concordant	screen6:BRD-K48195670-236-01-6:0.195500uM	BRD-K48195670	BRD-K48195670-236-01-6	screen6:BRD-K48195670-236-01-6	ParA|membrane potential disruption and efflux	0.334709	0.20363	1	1	membrane potential disruption and efflux:group65	membrane potential disruption and efflux	3
PCL analysis - full model (fit to data/training)	1	TRUE	InhA	concordant	screen6:BRD-K48888725-001-03-5:50.000000uM	BRD-K48888725	BRD-K48888725-001-03-5	screen6:BRD-K48888725-001-03-5	InhA	0.438456	0.599071	1	1	InhA:group93	InhA	4
PCL analysis - full model (fit to data/training)	1	TRUE	purine metabolism	concordant	screen6:BRD-K49350383-001-16-0:25.000000uM	BRD-K49350383	BRD-K49350383-001-16-0	screen6:BRD-K49350383-001-16-0	purine metabolism	0.635688	0.700549	1	1	purine metabolism:group118	purine metabolism	6
PCL analysis - full model (fit to data/training)	1	TRUE	purine metabolism	concordant	screen6:BRD-K49350383-001-17-8:25.000000uM	BRD-K49350383	BRD-K49350383-001-17-8	screen6:BRD-K49350383-001-17-8	purine metabolism	0.599487	0.677639	1	1	purine metabolism:group118	purine metabolism	6
PCL analysis - full model (fit to data/training)	1	TRUE	50S ribosome	concordant	screen6:BRD-K49384696-001-02-1:6.250000uM	BRD-K49384696	BRD-K49384696-001-02-1	screen6:BRD-K49384696-001-02-1	50S ribosome	0.525315	0.459181	1	1	50S ribosome:group104	50S ribosome	12
PCL analysis - full model (fit to data/training)	1	TRUE	50S ribosome	concordant	screen6:BRD-K49668410:0.781250uM	BRD-K49668410	BRD-K49668410	screen6:BRD-K49668410	50S ribosome	0.38994	0.549454	1	1	50S ribosome:group126	50S ribosome	8
PCL analysis - full model (fit to data/training)	1	TRUE	50S ribosome	concordant	screen6:BRD-K49668410-001-19-6:1.562500uM	BRD-K49668410	BRD-K49668410-001-19-6	screen6:BRD-K49668410-001-19-6	50S ribosome	0.745897	0.608351	1	1	50S ribosome:group103	50S ribosome	8
PCL analysis - full model (fit to data/training)	1	TRUE	phenazine-like	concordant	screen6:BRD-K49755152-003-01-7:0.781250uM	BRD-K49755152	BRD-K49755152-003-01-7	screen6:BRD-K49755152-003-01-7	phenazine-like	0.36626	0.218221	1	1	phenazine-like:group5	phenazine-like	2
PCL analysis - full model (fit to data/training)	1	TRUE	GyrAB	concordant	screen6:BRD-K49841478-001-02-4:50.000000uM	BRD-K49841478	BRD-K49841478-001-02-4	screen6:BRD-K49841478-001-02-4	GyrAB	0.729436	0.776237	1	1	GyrAB:group254	GyrAB	3
PCL analysis - full model (fit to data/training)	1	TRUE	GuaB2	concordant	screen6:BRD-K50327268-001-01-6:25.000000uM	BRD-K50327268	BRD-K50327268-001-01-6	screen6:BRD-K50327268-001-01-6	purine metabolism|GuaB2	0.450133	0.191529	1	1	GuaB2:group26	GuaB2	5
PCL analysis - full model (fit to data/training)	1	TRUE	clp protease / proteasome	concordant	screen6:BRD-K50582804-001-01-7:50.000000uM	BRD-K50582804	BRD-K50582804-001-01-7	screen6:BRD-K50582804-001-01-7	clp protease / proteasome	0.329717	0.36233	1	1	clp protease / proteasome:group227	clp protease / proteasome	2
PCL analysis - full model (fit to data/training)	1	TRUE	clp protease / proteasome	concordant	screen6:BRD-K50582804-003-01-3:50.000000uM	BRD-K50582804	BRD-K50582804-003-01-3	screen6:BRD-K50582804-003-01-3	clp protease / proteasome	0.450278	0.397016	1	1	clp protease / proteasome:group227	clp protease / proteasome	5
PCL analysis - full model (fit to data/training)	1	TRUE	DHPS	concordant	screen4wk:BRD-K50859149-001-17-9:12.500000uM	BRD-K50859149	BRD-K50859149-001-17-9	screen4wk_screen5wk_tbda1_kabx2:BRD-K50859149-001-17-9	DHPS	0.287492	0.665424	1	1	DHPS:group100	DHPS	4
PCL analysis - full model (fit to data/training)	1	TRUE	DHPS	concordant	screen6:BRD-K50859149-001-21-1:50.000000uM	BRD-K50859149	BRD-K50859149-001-21-1	screen6:BRD-K50859149-001-21-1	DHPS	0.690849	0.818116	1	1	DHPS:group105	DHPS	5
PCL analysis - full model (fit to data/training)	1	TRUE	Alr	concordant	screen6:BRD-K51096299-001-03-5:0.097500uM	BRD-K51096299	BRD-K51096299-001-03-5	screen6:BRD-K51096299-001-03-5	Alr	0.292189	0.10469	1	1	Alr:group157	Alr	2
PCL analysis - full model (fit to data/training)	1	TRUE	InhA	concordant	screen5_wk:BRD-K51207550-001-24-8:12.500000uM	BRD-K51207550	BRD-K51207550-001-24-8	screen5_wk:BRD-K51207550-001-24-8	InhA	0.740713	0.767626	1	1	InhA:group159	InhA	3
PCL analysis - full model (fit to data/training)	1	TRUE	MurI	concordant	screen6:BRD-K51346944-003-01-3:0.390500uM	BRD-K51346944	BRD-K51346944-003-01-3	screen6:BRD-K51346944-003-01-3	MurI	0.545089	0.205356	1	1	MurI:group10	MurI	2
PCL analysis - full model (fit to data/training)	1	TRUE	CoaA and PyrG	concordant	screen6:BRD-K51626221-001-05-7:0.781250uM	BRD-K51626221	BRD-K51626221-001-05-7	screen6:BRD-K51626221-001-05-7	pyrimidine metabolism|CoaA and PyrG	0.468531	0.335842	1	1	CoaA and PyrG:group28	CoaA and PyrG	3
PCL analysis - full model (fit to data/training)	1	TRUE	purine metabolism	concordant	screen6:BRD-K51747290-001-18-0:0.781250uM	BRD-K51747290	BRD-K51747290-001-18-0	screen6:BRD-K51747290-001-18-0	purine metabolism|pyrimidine metabolism|NrdF2	0.279666	0.255699	1	1	purine metabolism:group28	purine metabolism	1
PCL analysis - full model (fit to data/training)	1	TRUE	InhA	concordant	screen4wk:BRD-K51997757-001-03-9:3.125000uM	BRD-K51997757	BRD-K51997757-001-03-9	screen4wk_screen5wk_tbda1_kabx2:BRD-K51997757-001-03-9	InhA	0.472263	NA	1	1	InhA:group311	InhA	3
PCL analysis - full model (fit to data/training)	1	TRUE	InhA	concordant	screen6:BRD-K51997757-001-06-2:12.500000uM	BRD-K51997757	BRD-K51997757-001-06-2	screen6:BRD-K51997757-001-06-2	InhA	0.845643	0.636537	1	1	InhA:group467	InhA	3
PCL analysis - full model (fit to data/training)	1	TRUE	InhA	concordant	screen6:BRD-K51997757-001-07-0:25.000000uM	BRD-K51997757	BRD-K51997757-001-07-0	screen6:BRD-K51997757-001-07-0	InhA	0.882713	0.667955	1	1	InhA:group490	InhA	4
PCL analysis - full model (fit to data/training)	1	TRUE	cAMP modulation	concordant	screen6:BRD-K52025859-001-07-6:50.000000uM	BRD-K52025859	BRD-K52025859-001-07-6	screen6:BRD-K52025859-001-07-6	cAMP modulation	0.658071	0.536721	1	1	cAMP modulation:group6	cAMP modulation	4
PCL analysis - full model (fit to data/training)	1	TRUE	AccD6	concordant	screen6:BRD-K52075040-001-12-1:6.250000uM	BRD-K52075040	BRD-K52075040-001-12-1	screen6:BRD-K52075040-001-12-1	KasA|AccD6	0.870043	0.573829	1	1	AccD6:group32	AccD6	4
PCL analysis - full model (fit to data/training)	1	TRUE	DHPS	concordant	screen6:BRD-K52416806-001-03-0:50.000000uM	BRD-K52416806	BRD-K52416806-001-03-0	screen6:BRD-K52416806-001-03-0	DHPS	0.721959	0.736719	1	1	DHPS:group110	DHPS	4
PCL analysis - full model (fit to data/training)	1	TRUE	50S ribosome	concordant	screen6:BRD-K52756523-001-30-4:12.500000uM	BRD-K52756523	BRD-K52756523-001-30-4	screen6:BRD-K52756523-001-30-4	50S ribosome	0.583706	0.49025	1	1	50S ribosome:group103	50S ribosome	5
PCL analysis - full model (fit to data/training)	1	TRUE	InhA	concordant	screen6:BRD-K53492054-001-07-0:25.000000uM	BRD-K53492054	BRD-K53492054-001-07-0	screen6:BRD-K53492054-001-07-0	InhA	0.51635	0.437395	1	1	InhA:group218	InhA	4
PCL analysis - full model (fit to data/training)	1	TRUE	Mdh	concordant	screen6:BRD-K54145401-001-02-4:3.125000uM	BRD-K54145401	BRD-K54145401-001-02-4	screen6:BRD-K54145401-001-02-4	Mdh	0.534333	-0.0333537	1	1	Mdh:group15	Mdh	2
PCL analysis - full model (fit to data/training)	1	TRUE	MbtI	concordant	screen6:BRD-K54931188-001-01-8:50.000000uM	BRD-K54931188	BRD-K54931188-001-01-8	screen6:BRD-K54931188-001-01-8	MbtI	0.467903	0.598056	1	1	MbtI:group9	MbtI	3
PCL analysis - full model (fit to data/training)	1	TRUE	GyrAB	concordant	screen6:BRD-K55034111-001-05-3:6.250000uM	BRD-K55034111	BRD-K55034111-001-05-3	screen6:BRD-K55034111-001-05-3	GyrAB	0.414945	0.425131	1	1	GyrAB:group57	GyrAB	4
PCL analysis - full model (fit to data/training)	1	TRUE	membrane potential disruption and efflux	concordant	screen6:BRD-K55127134-001-03-3:50.000000uM	BRD-K55127134	BRD-K55127134-001-03-3	screen6:BRD-K55127134-001-03-3	membrane potential disruption and efflux|NADH dehydrogenase	0.618464	0.706331	1	1	membrane potential disruption and efflux:group207	membrane potential disruption and efflux	1
PCL analysis - full model (fit to data/training)	1	TRUE	InhA	concordant	screen6:BRD-K55128567-001-03-7:50.000000uM	BRD-K55128567	BRD-K55128567-001-03-7	screen6:BRD-K55128567-001-03-7	InhA	0.773907	0.583963	1	1	InhA:group461	InhA	4
PCL analysis - full model (fit to data/training)	1	TRUE	InhA	concordant	kabx2:BRD-K55128567-001-04-5:0.781250uM	BRD-K55128567	BRD-K55128567-001-04-5	screen4wk_screen5wk_tbda1_kabx2:BRD-K55128567-001-04-5	InhA	0.582239	0.589394	1	1	InhA:group167	InhA	4
PCL analysis - full model (fit to data/training)	1	TRUE	menaquinone synthesis	concordant	kabx2:BRD-K55192287-051-03-7:25.000000uM	BRD-K55192287	BRD-K55192287-051-03-7	screen4wk_screen5wk_tbda1_kabx2:BRD-K55192287-051-03-7	menaquinone synthesis	0.471516	0.618509	1	1	menaquinone synthesis:group2	menaquinone synthesis	2
PCL analysis - full model (fit to data/training)	1	TRUE	DHPS	concordant	kabx2:BRD-K55250441-001-16-3:25.000000uM	BRD-K55250441	BRD-K55250441-001-16-3	screen4wk_screen5wk_tbda1_kabx2:BRD-K55250441-001-16-3	DHPS	0.205328	0.548984	1	1	DHPS:group61	DHPS	5
PCL analysis - full model (fit to data/training)	1	TRUE	TopA	concordant	kabx2:BRD-K55696337-003-26-9:25.000000uM	BRD-K55696337	BRD-K55696337-003-26-9	screen4wk_screen5wk_tbda1_kabx2:BRD-K55696337-003-26-9	TopA	0.518745	0.23612	1	1	TopA:group219	TopA	2
PCL analysis - full model (fit to data/training)	1	TRUE	phenazine-like	concordant	screen6:BRD-K56614220-001-22-4:3.125000uM	BRD-K56614220	BRD-K56614220-001-22-4	screen6:BRD-K56614220-001-22-4	NADH dehydrogenase|phenazine-like	0.399533	0.692727	1	1	phenazine-like:group3	phenazine-like	10
PCL analysis - full model (fit to data/training)	1	TRUE	TopA	concordant	screen6:BRD-K56767355-001-01-1:50.000000uM	BRD-K56767355	BRD-K56767355-001-01-1	screen6:BRD-K56767355-001-01-1	TopA	0.601741	0.6394	1	1	TopA:group143	TopA	2
PCL analysis - full model (fit to data/training)	1	TRUE	PrrB	concordant	screen6:BRD-K57363465-001-01-5:3.125000uM	BRD-K57363465	BRD-K57363465-001-01-5	screen6:BRD-K57363465-001-01-5	PrrB	0.737612	0.796002	1	1	PrrB:group1	PrrB	4
PCL analysis - full model (fit to data/training)	1	TRUE	TopA	concordant	screen6:BRD-K57698251-001-01-2:50.000000uM	BRD-K57698251	BRD-K57698251-001-01-2	screen6:BRD-K57698251-001-01-2	TopA	0.443916	0.470307	1	1	TopA:group146	TopA	3
PCL analysis - full model (fit to data/training)	1	TRUE	InhA	concordant	kabx2:BRD-K57864646-001-06-3:0.781250uM	BRD-K57864646	BRD-K57864646-001-06-3	screen4wk_screen5wk_tbda1_kabx2:BRD-K57864646-001-06-3	InhA	0.729541	0.588358	1	1	InhA:group165	InhA	3
PCL analysis - full model (fit to data/training)	1	TRUE	DHFR	concordant	screen6:BRD-K58069855-001-01-5:0.390500uM	BRD-K58069855	BRD-K58069855-001-01-5	screen6:BRD-K58069855-001-01-5	DHFR	0.537551	0.064264	1	1	DHFR:group29	DHFR	1
PCL analysis - full model (fit to data/training)	1	TRUE	pyrimidine metabolism	concordant	kabx2:BRD-K58262659-001-11-3:3.125000uM	BRD-K58262659	BRD-K58262659-001-11-3	screen4wk_screen5wk_tbda1_kabx2:BRD-K58262659-001-11-3	pyrimidine metabolism|ThyAX	0.689471	0.604401	1	1	pyrimidine metabolism:group123	pyrimidine metabolism	8
PCL analysis - full model (fit to data/training)	1	TRUE	DprE1-DprE2 complex	concordant	screen6:BRD-K58597051-001-03-3:50.000000uM	BRD-K58597051	BRD-K58597051-001-03-3	screen6:BRD-K58597051-001-03-3	DprE1-DprE2 complex	0.903101	0.718999	1	1	DprE1-DprE2 complex:group53	DprE1-DprE2 complex	2
PCL analysis - full model (fit to data/training)	1	TRUE	InhA	concordant	kabx2:BRD-K58861914-001-01-4:0.097500uM	BRD-K58861914	BRD-K58861914-001-01-4	screen4wk_screen5wk_tbda1_kabx2:BRD-K58861914-001-01-4	InhA	0.238982	0.239971	1	1	InhA:group427	InhA	1
PCL analysis - full model (fit to data/training)	1	TRUE	clp protease / proteasome	concordant	kabx2:BRD-K59325863-001-05-1:12.500000uM	BRD-K59325863	BRD-K59325863-001-05-1	screen4wk_screen5wk_tbda1_kabx2:BRD-K59325863-001-05-1	clp protease / proteasome	0.760298	0.839607	1	1	clp protease / proteasome:group111	clp protease / proteasome	3
PCL analysis - full model (fit to data/training)	1	TRUE	50S ribosome	concordant	kabx2:BRD-K59436580-001-02-5:0.390500uM	BRD-K59436580	BRD-K59436580-001-02-5	screen4wk_screen5wk_tbda1_kabx2:BRD-K59436580-001-02-5	50S ribosome	0.463486	0.550592	1	1	50S ribosome:group55	50S ribosome	4
PCL analysis - full model (fit to data/training)	1	TRUE	ThyAX	concordant	screen_bi1_tbda2:BRD-K59456551-335-01-2:6.875000uM	BRD-K59456551	BRD-K59456551-335-01-2	screen_bi1_tbda2:BRD-K59456551-335-01-2	DHFR|ThyAX	0.501336	0.153119	1	1	ThyAX:group7	ThyAX	17
PCL analysis - full model (fit to data/training)	1	TRUE	ThyAX	concordant	screen6:BRD-K59456551-999-99-9:6.875000uM	BRD-K59456551	BRD-K59456551-999-99-9	screen6:BRD-K59456551-999-99-9	DHFR|ThyAX	0.779154	0.167031	1	1	ThyAX:group8	ThyAX	5
PCL analysis - full model (fit to data/training)	1	FALSE	Uncertain		screen_bi2_kabxlow:BRD-K59853741-001-03-9:1.562500uM	BRD-K59853741	BRD-K59853741-001-03-9	screen_bi2_kabxlow:BRD-K59853741-001-03-9	QcrB	0.210414	0.391099	0	0.636364	InhA:group339	InhA	1
PCL analysis - full model (fit to data/training)	1	TRUE	QcrB	concordant	screen6:BRD-K59853741-999-99-9:0.024414uM	BRD-K59853741	BRD-K59853741-999-99-9	screen6:BRD-K59853741-999-99-9	QcrB	0.422943	0.411278	1	1	QcrB:group29	QcrB	8
PCL analysis - full model (fit to data/training)	1	TRUE	clp protease / proteasome	concordant	screen6:BRD-K60230970-001-37-3:12.500000uM	BRD-K60230970	BRD-K60230970-001-37-3	screen6:BRD-K60230970-001-37-3	clp protease / proteasome	0.363749	0.0949484	1	1	clp protease / proteasome:group235	clp protease / proteasome	4
PCL analysis - full model (fit to data/training)	1	TRUE	InhA	concordant	kabx2:BRD-K60267961-001-04-6:0.390500uM	BRD-K60267961	BRD-K60267961-001-04-6	screen4wk_screen5wk_tbda1_kabx2:BRD-K60267961-001-04-6	InhA	0.313573	0.74354	1	1	InhA:group170	InhA	3
PCL analysis - full model (fit to data/training)	1	TRUE	InhA	concordant	screen6:BRD-K60267961-001-05-3:1.562500uM	BRD-K60267961	BRD-K60267961-001-05-3	screen6:BRD-K60267961-001-05-3	InhA	0.816916	0.712251	1	1	InhA:group469	InhA	3
PCL analysis - full model (fit to data/training)	1	FALSE	Uncertain		screen6:BRD-K60362380-001-02-2:0.781250uM	BRD-K60362380	BRD-K60362380-001-02-2	screen6:BRD-K60362380-001-02-2	Alr	0.403447	0.0734607	0	0.833333	InhA:group292	InhA	1
PCL analysis - full model (fit to data/training)	1	TRUE	PG transpeptidation and transport	concordant	screen6:BRD-K60663764-236-06-2:50.000000uM	BRD-K60663764	BRD-K60663764-236-06-2	screen6:BRD-K60663764-236-06-2	PG transpeptidation and transport	0.635179	0.364605	1	1	PG transpeptidation and transport:group69	PG transpeptidation and transport	1
PCL analysis - full model (fit to data/training)	1	TRUE	Cyp121	concordant	screen6:BRD-K60731427-001-04-9:0.781250uM	BRD-K60731427	BRD-K60731427-001-04-9	screen6:BRD-K60731427-001-04-9	Cyp121	0.327212	0.141129	1	1	Cyp121:group21	Cyp121	2
PCL analysis - full model (fit to data/training)	1	TRUE	membrane potential disruption and efflux	concordant	kabx2:BRD-K60762818-001-01-7:0.195500uM	BRD-K60762818	BRD-K60762818-001-01-7	screen4wk_screen5wk_tbda1_kabx2:BRD-K60762818-001-01-7	membrane potential disruption and efflux|NADH dehydrogenase	0.307514	0.0515178	1	1	membrane potential disruption and efflux:group160	membrane potential disruption and efflux	4
PCL analysis - full model (fit to data/training)	1	TRUE	pyrimidine metabolism	concordant	kabx2:BRD-K61192372-001-09-7:12.500000uM	BRD-K61192372	BRD-K61192372-001-09-7	screen4wk_screen5wk_tbda1_kabx2:BRD-K61192372-001-09-7	pyrimidine metabolism|ThyAX	0.460231	0.281684	1	1	pyrimidine metabolism:group90	pyrimidine metabolism	10
PCL analysis - full model (fit to data/training)	1	TRUE	InhA	concordant	screen6:BRD-K61582089-236-01-2:6.250000uM	BRD-K61582089	BRD-K61582089-236-01-2	screen6:BRD-K61582089-236-01-2	InhA	0.796944	0.588462	1	1	InhA:group454	InhA	3
PCL analysis - full model (fit to data/training)	1	TRUE	DHPS	concordant	screen6:BRD-K62363391-001-25-6:1.562500uM	BRD-K62363391	BRD-K62363391-001-25-6	screen6:BRD-K62363391-001-25-6	DHPS	0.532619	0.523427	1	1	DHPS:group122	DHPS	7
PCL analysis - full model (fit to data/training)	1	TRUE	GyrAB	concordant	kabx2:BRD-K62374253-001-09-4:12.500000uM	BRD-K62374253	BRD-K62374253-001-09-4	screen4wk_screen5wk_tbda1_kabx2:BRD-K62374253-001-09-4	GyrAB	0.677196	0.750787	1	1	GyrAB:group219	GyrAB	2
PCL analysis - full model (fit to data/training)	1	TRUE	DprE1-DprE2 complex	concordant	screen6:BRD-K63155003-001-01-6:1.562500uM	BRD-K63155003	BRD-K63155003-001-01-6	screen6:BRD-K63155003-001-01-6	DprE1-DprE2 complex	0.838254	0.66101	1	1	DprE1-DprE2 complex:group70	DprE1-DprE2 complex	4
PCL analysis - full model (fit to data/training)	1	FALSE	Uncertain		kabx2:BRD-K63343048-001-14-8:0.781250uM	BRD-K63343048	BRD-K63343048-001-14-8	screen4wk_screen5wk_tbda1_kabx2:BRD-K63343048-001-14-8	lipid esterases	0.217434	0.0556281	0	0.5625	InhA:group364	InhA	1
PCL analysis - full model (fit to data/training)	1	TRUE	50S ribosome	concordant	screen5_wk:BRD-K63550407-001-15-0:0.781250uM	BRD-K63550407	BRD-K63550407-001-15-0	screen5_wk:BRD-K63550407-001-15-0	50S ribosome	0.404606	0.420334	1	1	50S ribosome:group126	50S ribosome	10
PCL analysis - full model (fit to data/training)	1	TRUE	Pks13	concordant	kabx2:BRD-K63591033-001-07-3:50.000000uM	BRD-K63591033	BRD-K63591033-001-07-3	screen4wk_screen5wk_tbda1_kabx2:BRD-K63591033-001-07-3	Pks13	0.545542	0.635782	1	1	Pks13:group15	Pks13	2
PCL analysis - full model (fit to data/training)	1	TRUE	NADH dehydrogenase	concordant	kabx2:BRD-K63675182-003-24-4:0.097500uM	BRD-K63675182	BRD-K63675182-003-24-4	screen4wk_screen5wk_tbda1_kabx2:BRD-K63675182-003-24-4	membrane potential disruption and efflux|NADH dehydrogenase	0.250172	0.00294753	1	1	NADH dehydrogenase:group91	NADH dehydrogenase	2
PCL analysis - full model (fit to data/training)	1	TRUE	TopA	concordant	kabx2:BRD-K63784565-001-07-0:50.000000uM	BRD-K63784565	BRD-K63784565-001-07-0	screen4wk_screen5wk_tbda1_kabx2:BRD-K63784565-001-07-0	TopA	0.190309	0.0245428	1	1	TopA:group137	TopA	1
PCL analysis - full model (fit to data/training)	1	TRUE	TopA	concordant	screen6:BRD-K64323980-001-09-9:50.000000uM	BRD-K64323980	BRD-K64323980-001-09-9	screen6:BRD-K64323980-001-09-9	TopA	0.372247	0.413847	1	1	TopA:group142	TopA	1
PCL analysis - full model (fit to data/training)	1	TRUE	MmpL3	concordant	screen_bi2_kabxlow:BRD-K64497452-001-01-7:3.125000uM	BRD-K64497452	BRD-K64497452-001-01-7	screen_bi2_kabxlow:BRD-K64497452-001-01-7	MmpL3	0.428729	0.473449	1	1	MmpL3:group1	MmpL3	4
PCL analysis - full model (fit to data/training)	1	TRUE	DHFR	concordant	screen6:BRD-K65278948-001-01-2:12.500000uM	BRD-K65278948	BRD-K65278948-001-01-2	screen6:BRD-K65278948-001-01-2	DHFR	0.638219	0.470109	1	1	DHFR:group94	DHFR	10
PCL analysis - full model (fit to data/training)	1	TRUE	DHFR	concordant	screen_bi2_kabxlow:BRD-K65278948-004-01-6:1.562500uM	BRD-K65278948	BRD-K65278948-004-01-6	screen_bi2_kabxlow:BRD-K65278948-004-01-6	DHFR	0.658806	0.251733	1	1	DHFR:group77	DHFR	2
PCL analysis - full model (fit to data/training)	1	TRUE	DprE1-DprE2 complex	concordant	kabx2:BRD-K66039912-001-01-9:1.562500uM	BRD-K66039912	BRD-K66039912-001-01-9	screen4wk_screen5wk_tbda1_kabx2:BRD-K66039912-001-01-9	FtsZ|DprE1-DprE2 complex	0.825061	0.678764	1	1	DprE1-DprE2 complex:group65	DprE1-DprE2 complex	6
PCL analysis - full model (fit to data/training)	1	TRUE	pyrimidine metabolism	concordant	screen6:BRD-K66227851-001-03-9:50.000000uM	BRD-K66227851	BRD-K66227851-001-03-9	screen6:BRD-K66227851-001-03-9	pyrimidine metabolism|CoaA and PyrG	0.81157	0.587629	1	1	pyrimidine metabolism:group15	pyrimidine metabolism	3
PCL analysis - full model (fit to data/training)	1	TRUE	GyrAB	concordant	screen6:BRD-K66412701-001-08-8:6.250000uM	BRD-K66412701	BRD-K66412701-001-08-8	screen6:BRD-K66412701-001-08-8	GyrAB	0.819901	0.831993	1	1	GyrAB:group218	GyrAB	2
PCL analysis - full model (fit to data/training)	1	TRUE	GyrAB	concordant	screen6:BRD-K66615216-003-16-3:0.195500uM	BRD-K66615216	BRD-K66615216-003-16-3	screen6:BRD-K66615216-003-16-3	GyrAB	0.579449	0.752567	1	1	GyrAB:group206	GyrAB	3
PCL analysis - full model (fit to data/training)	1	TRUE	50S ribosome	concordant	screen4wk:BRD-K66876909-001-11-8:0.390625uM	BRD-K66876909	BRD-K66876909-001-11-8	screen4wk_screen5wk_tbda1_kabx2:BRD-K66876909-001-11-8	50S ribosome	0.489809	0.710978	1	1	50S ribosome:group55	50S ribosome	2
PCL analysis - full model (fit to data/training)	1	TRUE	50S ribosome	concordant	kabx2:BRD-K66876909-001-16-7:0.781250uM	BRD-K66876909	BRD-K66876909-001-16-7	screen4wk_screen5wk_tbda1_kabx2:BRD-K66876909-001-16-7	50S ribosome	0.495678	0.682612	1	1	50S ribosome:group55	50S ribosome	7
PCL analysis - full model (fit to data/training)	1	TRUE	PptT	concordant	kabx2:BRD-K66898851-001-06-0:25.000000uM	BRD-K66898851	BRD-K66898851-001-06-0	screen4wk_screen5wk_tbda1_kabx2:BRD-K66898851-001-06-0	PptT|FtsZ	0.453223	0.378084	1	1	PptT:group5	PptT	3
PCL analysis - full model (fit to data/training)	1	TRUE	QcrB	concordant	kabx2:BRD-K66994095-001-01-4:50.000000uM	BRD-K66994095	BRD-K66994095-001-01-4	screen4wk_screen5wk_tbda1_kabx2:BRD-K66994095-001-01-4	QcrB	0.694833	0.519341	1	1	QcrB:group25	QcrB	17
PCL analysis - full model (fit to data/training)	1	TRUE	QcrB	concordant	screen6:BRD-K66994095-999-99-9:0.097656uM	BRD-K66994095	BRD-K66994095-999-99-9	screen6:BRD-K66994095-999-99-9	QcrB	0.640882	0.49421	1	1	QcrB:group26	QcrB	3
PCL analysis - full model (fit to data/training)	1	FALSE	Uncertain		screen4wk:BRD-K67035534-001-05-5:25.000000uM	BRD-K67035534	BRD-K67035534-001-05-5	screen4wk_screen5wk_tbda1_kabx2:BRD-K67035534-001-05-5	metal ion chelation	0.236629	0.488178	0	0.8	CoaA and PyrG:group19	CoaA and PyrG	1
PCL analysis - full model (fit to data/training)	1	TRUE	TopA	concordant	kabx2:BRD-K67617993-001-01-3:0.195500uM	BRD-K67617993	BRD-K67617993-001-01-3	screen4wk_screen5wk_tbda1_kabx2:BRD-K67617993-001-01-3	TopA	0.563376	0.18629	1	1	TopA:group107	TopA	1
PCL analysis - full model (fit to data/training)	1	TRUE	Alr	concordant	kabx2:BRD-K68017837-001-01-5:6.250000uM	BRD-K68017837	BRD-K68017837-001-01-5	screen4wk_screen5wk_tbda1_kabx2:BRD-K68017837-001-01-5	Alr	0.308245	0.115755	1	1	Alr:group89	Alr	2
PCL analysis - full model (fit to data/training)	1	TRUE	TopA	concordant	screen6:BRD-K68346641-001-05-5:3.125000uM	BRD-K68346641	BRD-K68346641-001-05-5	screen6:BRD-K68346641-001-05-5	GyrAB|TopA	0.528998	0.180088	1	1	TopA:group114	TopA	3
PCL analysis - full model (fit to data/training)	1	TRUE	TopA	concordant	kabx2:BRD-K68346641-003-12-7:50.000000uM	BRD-K68346641	BRD-K68346641-003-12-7	screen4wk_screen5wk_tbda1_kabx2:BRD-K68346641-003-12-7	GyrAB|TopA	0.633123	0.693818	1	1	TopA:group82	TopA	3
PCL analysis - full model (fit to data/training)	1	TRUE	GyrAB	concordant	kabx2:BRD-K68408467-001-01-3:25.000000uM	BRD-K68408467	BRD-K68408467-001-01-3	screen4wk_screen5wk_tbda1_kabx2:BRD-K68408467-001-01-3	GyrAB|TopA	0.480144	0.589124	1	1	GyrAB:group186	GyrAB	1
PCL analysis - full model (fit to data/training)	1	TRUE	pyrimidine metabolism	concordant	screen6:BRD-K69540638-001-07-3:1.562500uM	BRD-K69540638	BRD-K69540638-001-07-3	screen6:BRD-K69540638-001-07-3	pyrimidine metabolism|CoaA and PyrG	0.455529	0.426987	1	1	pyrimidine metabolism:group88	pyrimidine metabolism	4
PCL analysis - full model (fit to data/training)	1	TRUE	50S ribosome	concordant	screen6:BRD-K69553440-001-01-7:0.781250uM	BRD-K69553440	BRD-K69553440-001-01-7	screen6:BRD-K69553440-001-01-7	50S ribosome	0.500582	0.719571	1	1	50S ribosome:group55	50S ribosome	7
PCL analysis - full model (fit to data/training)	1	TRUE	GyrAB	concordant	screen4wk:BRD-K69650333-001-03-7:25.000000uM	BRD-K69650333	BRD-K69650333-001-03-7	screen4wk_screen5wk_tbda1_kabx2:BRD-K69650333-001-03-7	GyrAB|DnaG	0.593022	0.748116	1	1	GyrAB:group186	GyrAB	3
PCL analysis - full model (fit to data/training)	1	TRUE	GyrAB	concordant	screen6:BRD-K69650333-003-15-7:25.000000uM	BRD-K69650333	BRD-K69650333-003-15-7	screen6:BRD-K69650333-003-15-7	GyrAB|DnaG	0.523069	0.737597	1	1	GyrAB:group185	GyrAB	3
PCL analysis - full model (fit to data/training)	1	TRUE	MmpL3	concordant	screen6:BRD-K69774614-001-01-9:6.250000uM	BRD-K69774614	BRD-K69774614-001-01-9	screen6:BRD-K69774614-001-01-9	MmpL3	0.716997	0.565775	1	1	MmpL3:group19	MmpL3	4
PCL analysis - full model (fit to data/training)	1	TRUE	DHPS	concordant	screen6:BRD-K71125014-001-30-5:25.000000uM	BRD-K71125014	BRD-K71125014-001-30-5	screen6:BRD-K71125014-001-30-5	DHPS	0.755852	0.744091	1	1	DHPS:group105	DHPS	5
PCL analysis - full model (fit to data/training)	1	TRUE	GlmU	concordant	screen6:BRD-K71364508-001-01-4:12.500000uM	BRD-K71364508	BRD-K71364508-001-01-4	screen6:BRD-K71364508-001-01-4	GlmU	0.441695	0.194155	1	1	GlmU:group24	GlmU	3
PCL analysis - full model (fit to data/training)	1	TRUE	GlmU	concordant	kabx2:BRD-K71364508-001-02-2:25.000000uM	BRD-K71364508	BRD-K71364508-001-02-2	screen4wk_screen5wk_tbda1_kabx2:BRD-K71364508-001-02-2	GlmU	0.463205	0.255217	1	1	GlmU:group96	GlmU	2
PCL analysis - full model (fit to data/training)	1	TRUE	30S ribosome	concordant	screen6:BRD-K71772032-001-02-1:25.000000uM	BRD-K71772032	BRD-K71772032-001-02-1	screen6:BRD-K71772032-001-02-1	30S ribosome	0.63132	0.283832	1	1	30S ribosome:group6	30S ribosome	3
PCL analysis - full model (fit to data/training)	1	TRUE	GyrAB	concordant	screen4wk:BRD-K71926323-001-11-2:0.781250uM	BRD-K71926323	BRD-K71926323-001-11-2	screen4wk_screen5wk_tbda1_kabx2:BRD-K71926323-001-11-2	GyrAB	0.716762	0.634833	1	1	GyrAB:group219	GyrAB	2
PCL analysis - full model (fit to data/training)	1	TRUE	GyrAB	concordant	screen6:BRD-K71926323-001-16-1:1.562500uM	BRD-K71926323	BRD-K71926323-001-16-1	screen6:BRD-K71926323-001-16-1	GyrAB	0.407187	0.519862	1	1	GyrAB:group267	GyrAB	3
PCL analysis - full model (fit to data/training)	1	TRUE	clp protease / proteasome	concordant	screen6:BRD-K72066874-001-10-9:50.000000uM	BRD-K72066874	BRD-K72066874-001-10-9	screen6:BRD-K72066874-001-10-9	clp protease / proteasome	0.46798	0.384722	1	1	clp protease / proteasome:group70	clp protease / proteasome	3
PCL analysis - full model (fit to data/training)	1	TRUE	PG transpeptidation and transport	concordant	kabx2:BRD-K72167406-001-05-4:12.500000uM	BRD-K72167406	BRD-K72167406-001-05-4	screen4wk_screen5wk_tbda1_kabx2:BRD-K72167406-001-05-4	PG transpeptidation and transport	0.787056	0.803829	1	1	PG transpeptidation and transport:group100	PG transpeptidation and transport	5
PCL analysis - full model (fit to data/training)	1	TRUE	TopA	concordant	screen6:BRD-K72560711-003-01-5:6.250000uM	BRD-K72560711	BRD-K72560711-003-01-5	screen6:BRD-K72560711-003-01-5	GyrAB|TopA	0.485554	0.500893	1	1	TopA:group152	TopA	5
PCL analysis - full model (fit to data/training)	1	TRUE	InhA	concordant	screen6:BRD-K72948907-001-01-0:1.562500uM	BRD-K72948907	BRD-K72948907-001-01-0	screen6:BRD-K72948907-001-01-0	InhA	0.877585	0.645327	1	1	InhA:group416	InhA	4
PCL analysis - full model (fit to data/training)	1	TRUE	GyrAB	concordant	screen6:BRD-K73923631-001-01-5:12.500000uM	BRD-K73923631	BRD-K73923631-001-01-5	screen6:BRD-K73923631-001-01-5	GyrAB	0.405448	0.452875	1	1	GyrAB:group267	GyrAB	4
PCL analysis - full model (fit to data/training)	1	TRUE	DHFR	concordant	screen6:BRD-K74016539-001-01-0:6.250000uM	BRD-K74016539	BRD-K74016539-001-01-0	screen6:BRD-K74016539-001-01-0	DHFR	0.426477	0.410639	1	1	DHFR:group68	DHFR	2
PCL analysis - full model (fit to data/training)	1	TRUE	QcrB	concordant	screen4wk:BRD-K74423833-001-08-6:12.500000uM	BRD-K74423833	BRD-K74423833-001-08-6	screen4wk_screen5wk_tbda1_kabx2:BRD-K74423833-001-08-6	QcrB	0.584228	0.637378	1	1	QcrB:group25	QcrB	5
PCL analysis - full model (fit to data/training)	1	TRUE	50S ribosome	concordant	screen6:BRD-K74501079-335-02-7:0.781250uM	BRD-K74501079	BRD-K74501079-335-02-7	screen6:BRD-K74501079-335-02-7	50S ribosome	0.67434	0.485194	1	1	50S ribosome:group101	50S ribosome	6
PCL analysis - full model (fit to data/training)	1	TRUE	50S ribosome	concordant	screen6:BRD-K74722711-001-02-1:6.250000uM	BRD-K74722711	BRD-K74722711-001-02-1	screen6:BRD-K74722711-001-02-1	50S ribosome	0.650076	0.476781	1	1	50S ribosome:group5	50S ribosome	1
PCL analysis - full model (fit to data/training)	1	TRUE	30S ribosome	concordant	screen6:BRD-K74759733-065-02-2:50.000000uM	BRD-K74759733	BRD-K74759733-065-02-2	screen6:BRD-K74759733-065-02-2	30S ribosome	0.295794	0.785689	1	1	30S ribosome:group88	30S ribosome	2
PCL analysis - full model (fit to data/training)	1	TRUE	InhA	concordant	screen5_wk:BRD-K75360161-001-20-6:6.250000uM	BRD-K75360161	BRD-K75360161-001-20-6	screen5_wk:BRD-K75360161-001-20-6	InhA	0.727905	0.688717	1	1	InhA:group159	InhA	4
PCL analysis - full model (fit to data/training)	1	TRUE	DprE1-DprE2 complex	concordant	kabx2:BRD-K76257682-001-02-1:6.250000uM	BRD-K76257682	BRD-K76257682-001-02-1	screen4wk_screen5wk_tbda1_kabx2:BRD-K76257682-001-02-1	DprE1-DprE2 complex	0.824952	0.663745	1	1	DprE1-DprE2 complex:group61	DprE1-DprE2 complex	5
PCL analysis - full model (fit to data/training)	1	TRUE	DprE1-DprE2 complex	concordant	screen6:BRD-K76257682-001-03-9:12.500000uM	BRD-K76257682	BRD-K76257682-001-03-9	screen6:BRD-K76257682-001-03-9	DprE1-DprE2 complex	0.915299	0.805895	1	1	DprE1-DprE2 complex:group46	DprE1-DprE2 complex	4
PCL analysis - full model (fit to data/training)	1	TRUE	CydAB	concordant	screen4wk:BRD-K76372632-001-08-6:12.500000uM	BRD-K76372632	BRD-K76372632-001-08-6	screen4wk_screen5wk_tbda1_kabx2:BRD-K76372632-001-08-6	CydAB	0.564223	0.580371	1	1	CydAB:group2	CydAB	3
PCL analysis - full model (fit to data/training)	1	TRUE	GyrAB	concordant	kabx2:BRD-K76534306-001-24-3:1.562500uM	BRD-K76534306	BRD-K76534306-001-24-3	screen4wk_screen5wk_tbda1_kabx2:BRD-K76534306-001-24-3	GyrAB	0.371695	0.575029	1	1	GyrAB:group40	GyrAB	3
PCL analysis - full model (fit to data/training)	1	TRUE	tRNA synthesis	concordant	kabx2:BRD-K76713213-001-03-9:25.000000uM	BRD-K76713213	BRD-K76713213-001-03-9	screen4wk_screen5wk_tbda1_kabx2:BRD-K76713213-001-03-9	tRNA synthesis	0.36264	0.468655	1	1	tRNA synthesis:group35	tRNA synthesis	1
PCL analysis - full model (fit to data/training)	1	TRUE	DHPS	concordant	kabx2:BRD-K76845197-001-06-2:25.000000uM	BRD-K76845197	BRD-K76845197-001-06-2	screen4wk_screen5wk_tbda1_kabx2:BRD-K76845197-001-06-2	DHPS	0.260926	0.0804549	1	1	DHPS:group55	DHPS	1
PCL analysis - full model (fit to data/training)	1	TRUE	QcrB	concordant	kabx2:BRD-K76929026-001-01-2:12.500000uM	BRD-K76929026	BRD-K76929026-001-01-2	screen4wk_screen5wk_tbda1_kabx2:BRD-K76929026-001-01-2	QcrB	0.661969	0.635413	1	1	QcrB:group25	QcrB	9
PCL analysis - full model (fit to data/training)	1	TRUE	GyrAB	concordant	kabx2:BRD-K77038618-066-01-8:6.250000uM	BRD-K77038618	BRD-K77038618-066-01-8	screen4wk_screen5wk_tbda1_kabx2:BRD-K77038618-066-01-8	GyrAB	0.387667	0.476797	1	1	GyrAB:group41	GyrAB	4
PCL analysis - full model (fit to data/training)	1	TRUE	InhA	concordant	kabx2:BRD-K77268072-001-01-7:50.000000uM	BRD-K77268072	BRD-K77268072-001-01-7	screen4wk_screen5wk_tbda1_kabx2:BRD-K77268072-001-01-7	InhA	0.391403	0.45346	1	1	InhA:group355	InhA	4
PCL analysis - full model (fit to data/training)	1	TRUE	sterol metabolism	concordant	screen6:BRD-K77432251-001-02-0:25.000000uM	BRD-K77432251	BRD-K77432251-001-02-0	screen6:BRD-K77432251-001-02-0	sterol metabolism	0.776811	0.750486	1	1	sterol metabolism:group8	sterol metabolism	3
PCL analysis - full model (fit to data/training)	1	TRUE	TopA	concordant	screen6:BRD-K77614261-001-01-3:0.097500uM	BRD-K77614261	BRD-K77614261-001-01-3	screen6:BRD-K77614261-001-01-3	GyrAB|TopA	0.34623	0.16665	1	1	TopA:group165	TopA	1
PCL analysis - full model (fit to data/training)	1	TRUE	TopA	concordant	screen6:BRD-K77614261-001-02-1:25.000000uM	BRD-K77614261	BRD-K77614261-001-02-1	screen6:BRD-K77614261-001-02-1	GyrAB|TopA	0.560489	0.494279	1	1	TopA:group67	TopA	2
PCL analysis - full model (fit to data/training)	1	TRUE	GyrAB	concordant	screen6:BRD-K78113049-001-19-6:25.000000uM	BRD-K78113049	BRD-K78113049-001-19-6	screen6:BRD-K78113049-001-19-6	GyrAB	0.772582	0.759936	1	1	GyrAB:group254	GyrAB	3
PCL analysis - full model (fit to data/training)	1	TRUE	FusA1	concordant	screen6:BRD-K78355918-001-08-4:6.250000uM	BRD-K78355918	BRD-K78355918-001-08-4	screen6:BRD-K78355918-001-08-4	50S ribosome|FusA1	0.600618	0.707857	1	1	FusA1:group9	FusA1	6
PCL analysis - full model (fit to data/training)	1	TRUE	clp protease / proteasome	concordant	screen6:BRD-K78659596-001-09-6:12.500000uM	BRD-K78659596	BRD-K78659596-001-09-6	screen6:BRD-K78659596-001-09-6	clp protease / proteasome	0.711689	0.851454	1	1	clp protease / proteasome:group110	clp protease / proteasome	2
PCL analysis - full model (fit to data/training)	1	TRUE	PknAG	concordant	kabx2:BRD-K78741702-001-02-8:25.000000uM	BRD-K78741702	BRD-K78741702-001-02-8	screen4wk_screen5wk_tbda1_kabx2:BRD-K78741702-001-02-8	PknAG	0.291397	0.188533	1	1	PknAG:group13	PknAG	2
PCL analysis - full model (fit to data/training)	1	TRUE	GuaB2	concordant	kabx2:BRD-K79019129-001-08-0:25.000000uM	BRD-K79019129	BRD-K79019129-001-08-0	screen4wk_screen5wk_tbda1_kabx2:BRD-K79019129-001-08-0	purine metabolism|GuaB2	0.504409	0.659655	1	1	GuaB2:group45	GuaB2	2
PCL analysis - full model (fit to data/training)	1	TRUE	pyrimidine metabolism	concordant	kabx2:BRD-K79254416-001-29-1:0.097500uM	BRD-K79254416	BRD-K79254416-001-29-1	screen4wk_screen5wk_tbda1_kabx2:BRD-K79254416-001-29-1	pyrimidine metabolism	0.267559	-0.0360416	1	1	pyrimidine metabolism:group53	pyrimidine metabolism	1
PCL analysis - full model (fit to data/training)	1	TRUE	Pks13	concordant	kabx2:BRD-K79491187-001-01-5:50.000000uM	BRD-K79491187	BRD-K79491187-001-01-5	screen4wk_screen5wk_tbda1_kabx2:BRD-K79491187-001-01-5	Pks13	0.477621	0.440505	1	1	Pks13:group23	Pks13	6
PCL analysis - full model (fit to data/training)	1	TRUE	InhA	concordant	kabx2:BRD-K79707415-001-01-8:6.250000uM	BRD-K79707415	BRD-K79707415-001-01-8	screen4wk_screen5wk_tbda1_kabx2:BRD-K79707415-001-01-8	InhA	0.418851	0.108815	1	1	InhA:group137	InhA	2
PCL analysis - full model (fit to data/training)	1	TRUE	50S ribosome	concordant	kabx2:BRD-K79711234-001-19-1:25.000000uM	BRD-K79711234	BRD-K79711234-001-19-1	screen4wk_screen5wk_tbda1_kabx2:BRD-K79711234-001-19-1	50S ribosome	0.721512	0.663961	1	1	50S ribosome:group52	50S ribosome	7
PCL analysis - full model (fit to data/training)	1	TRUE	TopA	concordant	screen6:BRD-K79821389-001-04-3:12.500000uM	BRD-K79821389	BRD-K79821389-001-04-3	screen6:BRD-K79821389-001-04-3	TopA	0.517492	0.848899	1	1	TopA:group252	TopA	5
PCL analysis - full model (fit to data/training)	1	TRUE	DHFR	concordant	screen5_wk:BRD-K80267133-001-21-9:0.390625uM	BRD-K80267133	BRD-K80267133-001-21-9	screen5_wk:BRD-K80267133-001-21-9	DHFR	0.682592	0.738458	1	1	DHFR:group95	DHFR	15
PCL analysis - full model (fit to data/training)	1	TRUE	InhA	concordant	screen6:BRD-K80390541-001-03-3:0.781250uM	BRD-K80390541	BRD-K80390541-001-03-3	screen6:BRD-K80390541-001-03-3	InhA	0.678467	0.678716	1	1	InhA:group360	InhA	2
PCL analysis - full model (fit to data/training)	1	TRUE	InhA	concordant	kabx2:BRD-K80390541-001-04-1:0.781250uM	BRD-K80390541	BRD-K80390541-001-04-1	screen4wk_screen5wk_tbda1_kabx2:BRD-K80390541-001-04-1	InhA	0.496847	0.579187	1	1	InhA:group170	InhA	6
PCL analysis - full model (fit to data/training)	1	TRUE	TrxC	concordant	kabx2:BRD-K80404833-001-01-3:1.562500uM	BRD-K80404833	BRD-K80404833-001-01-3	screen4wk_screen5wk_tbda1_kabx2:BRD-K80404833-001-01-3	TrxC	0.495594	0.1552	1	1	TrxC:group1	TrxC	3
PCL analysis - full model (fit to data/training)	1	TRUE	PG transpeptidation and transport	concordant	kabx2:BRD-K80545773-001-01-5:12.500000uM	BRD-K80545773	BRD-K80545773-001-01-5	screen4wk_screen5wk_tbda1_kabx2:BRD-K80545773-001-01-5	PG transpeptidation and transport	0.78659	0.681399	1	1	PG transpeptidation and transport:group100	PG transpeptidation and transport	5
PCL analysis - full model (fit to data/training)	1	TRUE	Alr	concordant	screen6:BRD-K80953170-001-02-8:25.000000uM	BRD-K80953170	BRD-K80953170-001-02-8	screen6:BRD-K80953170-001-02-8	Alr	0.580484	0.684659	1	1	Alr:group190	Alr	1
PCL analysis - full model (fit to data/training)	1	TRUE	InhA	concordant	kabx2:BRD-K80978124-001-01-4:50.000000uM	BRD-K80978124	BRD-K80978124-001-01-4	screen4wk_screen5wk_tbda1_kabx2:BRD-K80978124-001-01-4	InhA	0.314577	0.265426	1	1	InhA:group350	InhA	1
PCL analysis - full model (fit to data/training)	1	TRUE	TopA	concordant	screen6:BRD-K81100236-001-01-9:12.500000uM	BRD-K81100236	BRD-K81100236-001-01-9	screen6:BRD-K81100236-001-01-9	GyrAB|TopA	0.580579	0.32279	1	1	TopA:group83	TopA	7
PCL analysis - full model (fit to data/training)	1	TRUE	RpoB	concordant	screen6:BRD-K82498081-001-01-2:12.500000uM	BRD-K82498081	BRD-K82498081-001-01-2	screen6:BRD-K82498081-001-01-2	RpoB	0.542602	0.44636	1	1	RpoB:group37	RpoB	1
PCL analysis - full model (fit to data/training)	1	TRUE	RpoB	concordant	screen6:BRD-K82498081-999-99-9:0.001526uM	BRD-K82498081	BRD-K82498081-999-99-9	screen6:BRD-K82498081-999-99-9	RpoB	0.760503	0.738719	1	1	RpoB:group20	RpoB	2
PCL analysis - full model (fit to data/training)	1	TRUE	PG transpeptidation and transport	concordant	kabx2:BRD-K82960980-003-04-3:0.781250uM	BRD-K82960980	BRD-K82960980-003-04-3	screen4wk_screen5wk_tbda1_kabx2:BRD-K82960980-003-04-3	PG transpeptidation and transport	0.776843	0.772114	1	1	PG transpeptidation and transport:group100	PG transpeptidation and transport	4
PCL analysis - full model (fit to data/training)	1	TRUE	GlgB	concordant	screen6:BRD-K83641560-001-01-6:6.250000uM	BRD-K83641560	BRD-K83641560-001-01-6	screen6:BRD-K83641560-001-01-6	GlgB	0.35782	0.32547	1	1	GlgB:group8	GlgB	5
PCL analysis - full model (fit to data/training)	1	TRUE	Alr	concordant	kabx2:BRD-K83910486-001-01-6:25.000000uM	BRD-K83910486	BRD-K83910486-001-01-6	screen4wk_screen5wk_tbda1_kabx2:BRD-K83910486-001-01-6	Alr	0.461165	0.342454	1	1	Alr:group204	Alr	6
PCL analysis - full model (fit to data/training)	1	TRUE	TopA	concordant	screen6:BRD-K84417469-001-01-2:0.097500uM	BRD-K84417469	BRD-K84417469-001-01-2	screen6:BRD-K84417469-001-01-2	GyrAB|TopA	0.408958	0.271212	1	1	TopA:group123	TopA	4
PCL analysis - full model (fit to data/training)	1	FALSE	Uncertain		kabx2:BRD-K84466663-001-07-0:6.250000uM	BRD-K84466663	BRD-K84466663-001-07-0	screen4wk_screen5wk_tbda1_kabx2:BRD-K84466663-001-07-0	purine metabolism|NrdF2	0.204065	-0.0772917	0	0.794118	GyrAB:group40	GyrAB	1
PCL analysis - full model (fit to data/training)	1	TRUE	CoaA and PyrG	concordant	screen_bi2_kabxlow:BRD-K85204746-001-01-8:0.390625uM	BRD-K85204746	BRD-K85204746-001-01-8	screen_bi2_kabxlow:BRD-K85204746-001-01-8	pyrimidine metabolism|CoaA and PyrG	0.764231	0.550976	1	1	CoaA and PyrG:group31	CoaA and PyrG	4
PCL analysis - full model (fit to data/training)	1	TRUE	CoaA and PyrG	concordant	kabx2:BRD-K85204746-001-03-4:6.250000uM	BRD-K85204746	BRD-K85204746-001-03-4	screen4wk_screen5wk_tbda1_kabx2:BRD-K85204746-001-03-4	pyrimidine metabolism|CoaA and PyrG	0.364854	0.288858	1	1	CoaA and PyrG:group19	CoaA and PyrG	5
PCL analysis - full model (fit to data/training)	1	TRUE	GyrAB	concordant	screen6:BRD-K85307935-001-05-1:3.125000uM	BRD-K85307935	BRD-K85307935-001-05-1	screen6:BRD-K85307935-001-05-1	GyrAB	0.779885	0.84913	1	1	GyrAB:group213	GyrAB	3
PCL analysis - full model (fit to data/training)	1	TRUE	CysH	concordant	screen6:BRD-K85985071-001-26-4:3.125000uM	BRD-K85985071	BRD-K85985071-001-26-4	screen6:BRD-K85985071-001-26-4	CysH	0.510225	0.283371	1	1	CysH:group3	CysH	2
PCL analysis - full model (fit to data/training)	1	TRUE	GuaB2	concordant	screen6:BRD-K86484527-001-01-0:50.000000uM	BRD-K86484527	BRD-K86484527-001-01-0	screen6:BRD-K86484527-001-01-0	purine metabolism|GuaB2	0.622471	0.752447	1	1	GuaB2:group44	GuaB2	5
PCL analysis - full model (fit to data/training)	1	TRUE	50S ribosome	concordant	kabx2:BRD-K86670086-001-03-3:1.562500uM	BRD-K86670086	BRD-K86670086-001-03-3	screen4wk_screen5wk_tbda1_kabx2:BRD-K86670086-001-03-3	50S ribosome	0.504095	0.576855	1	1	50S ribosome:group55	50S ribosome	10
PCL analysis - full model (fit to data/training)	1	TRUE	InhA	concordant	screen6:BRD-K87202646-001-38-3:25.000000uM	BRD-K87202646	BRD-K87202646-001-38-3	screen6:BRD-K87202646-001-38-3	InhA	0.853451	0.522752	1	1	InhA:group486	InhA	3
PCL analysis - full model (fit to data/training)	1	TRUE	TopA	concordant	kabx2:BRD-K87207035-001-01-9:0.097500uM	BRD-K87207035	BRD-K87207035-001-01-9	screen4wk_screen5wk_tbda1_kabx2:BRD-K87207035-001-01-9	TopA	0.213957	-0.0305355	1	1	TopA:group186	TopA	2
PCL analysis - full model (fit to data/training)	1	TRUE	DdlA	concordant	screen6:BRD-K87226815-001-22-1:0.097500uM	BRD-K87226815	BRD-K87226815-001-22-1	screen6:BRD-K87226815-001-22-1	Alr|DdlA	0.502965	0.291415	1	1	DdlA:group8	DdlA	1
PCL analysis - full model (fit to data/training)	1	TRUE	UppS	concordant	screen6:BRD-K87317809-001-08-9:50.000000uM	BRD-K87317809	BRD-K87317809-001-08-9	screen6:BRD-K87317809-001-08-9	UppS	0.535797	0.291074	1	1	UppS:group3	UppS	2
PCL analysis - full model (fit to data/training)	1	TRUE	DprE1-DprE2 complex	concordant	screen6:BRD-K87395897-001-02-7:1.562500uM	BRD-K87395897	BRD-K87395897-001-02-7	screen6:BRD-K87395897-001-02-7	DprE1-DprE2 complex	0.921234	0.757172	1	1	DprE1-DprE2 complex:group53	DprE1-DprE2 complex	10
PCL analysis - full model (fit to data/training)	1	TRUE	DprE1-DprE2 complex	concordant	screen_bi2_kabxlow:BRD-K87395897-999-99-9:0.006104uM	BRD-K87395897	BRD-K87395897-999-99-9	screen_bi2_kabxlow:BRD-K87395897-999-99-9	DprE1-DprE2 complex	0.681117	0.616659	1	1	DprE1-DprE2 complex:group67	DprE1-DprE2 complex	10
PCL analysis - full model (fit to data/training)	1	TRUE	DHPS	concordant	screen6:BRD-K87492696-001-17-3:50.000000uM	BRD-K87492696	BRD-K87492696-001-17-3	screen6:BRD-K87492696-001-17-3	DHPS	0.762512	0.70471	1	1	DHPS:group105	DHPS	3
PCL analysis - full model (fit to data/training)	1	FALSE	Uncertain		screen6:BRD-K87685179-001-02-0:0.097500uM	BRD-K87685179	BRD-K87685179-001-02-0	screen6:BRD-K87685179-001-02-0	Alr	0.429115	0.206086	0	0.75	InhA:group33	InhA	1
PCL analysis - full model (fit to data/training)	1	TRUE	FadD32	concordant	screen_bi2_kabxlow:BRD-K87879546-001-07-4:0.097656uM	BRD-K87879546	BRD-K87879546-001-07-4	screen_bi2_kabxlow:BRD-K87879546-001-07-4	FadD32	0.745897	0.751314	1	1	FadD32:group10	FadD32	3
PCL analysis - full model (fit to data/training)	1	TRUE	FadD32	concordant	screen6:BRD-K87879546-999-99-9:6.250000uM	BRD-K87879546	BRD-K87879546-999-99-9	screen6:BRD-K87879546-999-99-9	FadD32	0.857417	0.655891	1	1	FadD32:group5	FadD32	5
PCL analysis - full model (fit to data/training)	1	FALSE	Uncertain		screen6:BRD-K88043978-001-01-6:0.097500uM	BRD-K88043978	BRD-K88043978-001-01-6	screen6:BRD-K88043978-001-01-6	30S ribosome	0.379617	0.184282	0	0.695652	InhA:group54	InhA	1
PCL analysis - full model (fit to data/training)	1	FALSE	Uncertain		screen6:BRD-K88429204-001-39-3:25.000000uM	BRD-K88429204	BRD-K88429204-001-39-3	screen6:BRD-K88429204-001-39-3	DHFR	0.355987	0.410926	1	0.75	DHFR:group110	DHFR	2
PCL analysis - full model (fit to data/training)	1	TRUE	clp protease / proteasome	concordant	screen6:BRD-K88510285-001-63-2:50.000000uM	BRD-K88510285	BRD-K88510285-001-63-2	screen6:BRD-K88510285-001-63-2	clp protease / proteasome	0.818933	0.602857	1	1	clp protease / proteasome:group113	clp protease / proteasome	2
PCL analysis - full model (fit to data/training)	1	TRUE	InhA	concordant	kabx2:BRD-K88568253-001-03-4:12.500000uM	BRD-K88568253	BRD-K88568253-001-03-4	screen4wk_screen5wk_tbda1_kabx2:BRD-K88568253-001-03-4	InhA	0.737011	0.738346	1	1	InhA:group165	InhA	4
PCL analysis - full model (fit to data/training)	1	FALSE	Uncertain		kabx2:BRD-K89211941-001-02-0:6.250000uM	BRD-K89211941	BRD-K89211941-001-02-0	screen4wk_screen5wk_tbda1_kabx2:BRD-K89211941-001-02-0	Alr	0.205215	0.0967167	0	0.730769	InhA:group344	InhA	1
PCL analysis - full model (fit to data/training)	1	TRUE	membrane potential disruption and efflux	concordant	screen6:BRD-K89732114-001-14-1:25.000000uM	BRD-K89732114	BRD-K89732114-001-14-1	screen6:BRD-K89732114-001-14-1	membrane potential disruption and efflux|NADH dehydrogenase	0.62363	0.695744	1	1	membrane potential disruption and efflux:group207	membrane potential disruption and efflux	1
PCL analysis - full model (fit to data/training)	1	TRUE	membrane potential disruption and efflux	concordant	kabx2:BRD-K89997465-001-13-7:12.500000uM	BRD-K89997465	BRD-K89997465-001-13-7	screen4wk_screen5wk_tbda1_kabx2:BRD-K89997465-001-13-7	membrane potential disruption and efflux|NADH dehydrogenase	0.354067	0.40523	1	1	membrane potential disruption and efflux:group98	membrane potential disruption and efflux	3
PCL analysis - full model (fit to data/training)	1	TRUE	phenazine-like	concordant	kabx2:BRD-K90535337-001-08-8:6.250000uM	BRD-K90535337	BRD-K90535337-001-08-8	screen4wk_screen5wk_tbda1_kabx2:BRD-K90535337-001-08-8	phenazine-like	0.571606	0.441614	1	1	phenazine-like:group23	phenazine-like	5
PCL analysis - full model (fit to data/training)	1	TRUE	ATP synthase	concordant	screen_bi2_kabxlow:BRD-K90817094-001-04-2:0.097656uM	BRD-K90817094	BRD-K90817094-001-04-2	screen_bi2_kabxlow:BRD-K90817094-001-04-2	ATP synthase	0.704665	0.766501	1	1	ATP synthase:group22	ATP synthase	4
PCL analysis - full model (fit to data/training)	1	TRUE	ATP synthase	concordant	kabx2:BRD-K90817094-001-07-5:12.500000uM	BRD-K90817094	BRD-K90817094-001-07-5	screen4wk_screen5wk_tbda1_kabx2:BRD-K90817094-001-07-5	ATP synthase	0.659035	-0.12238	1	1	ATP synthase:group23	ATP synthase	2
PCL analysis - full model (fit to data/training)	1	TRUE	ATP synthase	concordant	screen6:BRD-K90817094-999-99-9:0.048828uM	BRD-K90817094	BRD-K90817094-999-99-9	screen6:BRD-K90817094-999-99-9	ATP synthase	0.402232	0.264435	1	1	ATP synthase:group21	ATP synthase	5
PCL analysis - full model (fit to data/training)	1	TRUE	PanC	concordant	screen6:BRD-K90874731-001-01-8:50.000000uM	BRD-K90874731	BRD-K90874731-001-01-8	screen6:BRD-K90874731-001-01-8	PanC	0.563698	0.792971	1	1	PanC:group19	PanC	2
PCL analysis - full model (fit to data/training)	1	TRUE	GyrAB	concordant	screen6:BRD-K90991629-001-01-5:1.562500uM	BRD-K90991629	BRD-K90991629-001-01-5	screen6:BRD-K90991629-001-01-5	GyrAB	0.405923	0.407156	1	1	GyrAB:group269	GyrAB	4
PCL analysis - full model (fit to data/training)	1	TRUE	PrrB	concordant	kabx2:BRD-K91011325-001-01-8:6.250000uM	BRD-K91011325	BRD-K91011325-001-01-8	screen4wk_screen5wk_tbda1_kabx2:BRD-K91011325-001-01-8	PrrB	0.756442	0.854707	1	1	PrrB:group1	PrrB	4
PCL analysis - full model (fit to data/training)	1	TRUE	PG transpeptidation and transport	concordant	screen4wk:BRD-K91065602-003-02-2:1.562500uM	BRD-K91065602	BRD-K91065602-003-02-2	screen4wk_screen5wk_tbda1_kabx2:BRD-K91065602-003-02-2	PG transpeptidation and transport	0.78669	0.895418	1	1	PG transpeptidation and transport:group68	PG transpeptidation and transport	3
PCL analysis - full model (fit to data/training)	1	TRUE	InhA	concordant	kabx2:BRD-K91214177-001-01-7:50.000000uM	BRD-K91214177	BRD-K91214177-001-01-7	screen4wk_screen5wk_tbda1_kabx2:BRD-K91214177-001-01-7	InhA|GlmU	0.745713	0.719414	1	1	InhA:group141	InhA	2
PCL analysis - full model (fit to data/training)	1	TRUE	GlmU	concordant	kabx2:BRD-K91214177-001-02-5:25.000000uM	BRD-K91214177	BRD-K91214177-001-02-5	screen4wk_screen5wk_tbda1_kabx2:BRD-K91214177-001-02-5	InhA|GlmU	0.776723	0.775475	1	1	GlmU:group4	GlmU	2
PCL analysis - full model (fit to data/training)	1	TRUE	clp protease / proteasome	concordant	kabx2:BRD-K91438851-001-01-5:50.000000uM	BRD-K91438851	BRD-K91438851-001-01-5	screen4wk_screen5wk_tbda1_kabx2:BRD-K91438851-001-01-5	clp protease / proteasome	0.864992	0.72471	1	1	clp protease / proteasome:group102	clp protease / proteasome	5
PCL analysis - full model (fit to data/training)	1	FALSE	Uncertain		kabx2:BRD-K91543828-001-03-8:6.250000uM	BRD-K91543828	BRD-K91543828-001-03-8	screen4wk_screen5wk_tbda1_kabx2:BRD-K91543828-001-03-8	purine metabolism	0.444675	0.286129	0	0.916667	50S ribosome:group26	50S ribosome	1
PCL analysis - full model (fit to data/training)	1	TRUE	purine metabolism	concordant	kabx2:BRD-K91601245-002-07-8:1.562500uM	BRD-K91601245	BRD-K91601245-002-07-8	screen4wk_screen5wk_tbda1_kabx2:BRD-K91601245-002-07-8	purine metabolism	0.644386	0.629567	1	1	purine metabolism:group71	purine metabolism	6
PCL analysis - full model (fit to data/training)	1	TRUE	DnaG	concordant	kabx2:BRD-K92093830-001-06-2:12.500000uM	BRD-K92093830	BRD-K92093830-001-06-2	screen4wk_screen5wk_tbda1_kabx2:BRD-K92093830-001-06-2	GyrAB|DnaG	0.576769	0.689635	1	1	DnaG:group45	DnaG	5
PCL analysis - full model (fit to data/training)	1	TRUE	DnaG	concordant	kabx2:BRD-K92093830-003-36-5:12.500000uM	BRD-K92093830	BRD-K92093830-003-36-5	screen4wk_screen5wk_tbda1_kabx2:BRD-K92093830-003-36-5	GyrAB|DnaG	0.600767	0.806651	1	1	DnaG:group45	DnaG	7
PCL analysis - full model (fit to data/training)	1	TRUE	CydAB	concordant	screen4wk:BRD-K92184319-001-16-9:0.781250uM	BRD-K92184319	BRD-K92184319-001-16-9	screen4wk_screen5wk_tbda1_kabx2:BRD-K92184319-001-16-9	CydAB	0.582428	0.129653	1	1	CydAB:group12	CydAB	2
PCL analysis - full model (fit to data/training)	1	TRUE	InhA	concordant	kabx2:BRD-K92522608-001-01-1:50.000000uM	BRD-K92522608	BRD-K92522608-001-01-1	screen4wk_screen5wk_tbda1_kabx2:BRD-K92522608-001-01-1	InhA	0.456956	0.344215	1	1	InhA:group353	InhA	1
PCL analysis - full model (fit to data/training)	1	TRUE	HadABC	concordant	screen6:BRD-K92661767-001-01-4:12.500000uM	BRD-K92661767	BRD-K92661767-001-01-4	screen6:BRD-K92661767-001-01-4	HadABC	0.62968	0.837953	1	1	HadABC:group4	HadABC	5
PCL analysis - full model (fit to data/training)	1	TRUE	RpoB	concordant	kabx2:BRD-K92835935-001-01-1:0.097500uM	BRD-K92835935	BRD-K92835935-001-01-1	screen4wk_screen5wk_tbda1_kabx2:BRD-K92835935-001-01-1	RpoB	0.413046	0.469691	1	1	RpoB:group90	RpoB	1
PCL analysis - full model (fit to data/training)	1	TRUE	RpoB	concordant	screen6:BRD-K92835935-999-99-9:0.024414uM	BRD-K92835935	BRD-K92835935-999-99-9	screen6:BRD-K92835935-999-99-9	RpoB	0.323345	0.371579	1	1	RpoB:group62	RpoB	3
PCL analysis - full model (fit to data/training)	1	TRUE	RpoB	concordant	kabx2:BRD-K92838188-001-03-5:0.781250uM	BRD-K92838188	BRD-K92838188-001-03-5	screen4wk_screen5wk_tbda1_kabx2:BRD-K92838188-001-03-5	RpoB	0.251147	0.371905	1	1	RpoB:group73	RpoB	2
PCL analysis - full model (fit to data/training)	1	TRUE	RpoB	concordant	screen6:BRD-K92838188-999-99-9:0.003052uM	BRD-K92838188	BRD-K92838188-999-99-9	screen6:BRD-K92838188-999-99-9	RpoB	0.785878	0.666894	1	1	RpoB:group20	RpoB	2
PCL analysis - full model (fit to data/training)	1	TRUE	purine metabolism	concordant	kabx2:BRD-K93034159-001-28-2:6.250000uM	BRD-K93034159	BRD-K93034159-001-28-2	screen4wk_screen5wk_tbda1_kabx2:BRD-K93034159-001-28-2	purine metabolism|NrdF2	0.531417	0.460795	1	1	purine metabolism:group5	purine metabolism	15
PCL analysis - full model (fit to data/training)	1	TRUE	InhA	concordant	screen6:BRD-K93139382-001-08-0:25.000000uM	BRD-K93139382	BRD-K93139382-001-08-0	screen6:BRD-K93139382-001-08-0	InhA	0.50639	0.401316	1	1	InhA:group218	InhA	3
PCL analysis - full model (fit to data/training)	1	TRUE	EmbABC	concordant	screen5_wk:BRD-K93231391-300-07-2:3.125000uM	BRD-K93231391	BRD-K93231391-300-07-2	screen5_wk:BRD-K93231391-300-07-2	EmbABC	0.81613	0.85942	1	1	EmbABC:group13	EmbABC	3
PCL analysis - full model (fit to data/training)	1	TRUE	DHPS	concordant	kabx2:BRD-K93524252-001-26-2:25.000000uM	BRD-K93524252	BRD-K93524252-001-26-2	screen4wk_screen5wk_tbda1_kabx2:BRD-K93524252-001-26-2	DHPS	0.53301	0.583108	1	1	DHPS:group98	DHPS	5
PCL analysis - full model (fit to data/training)	1	FALSE	Uncertain		kabx2:BRD-K94250879-237-01-9:25.000000uM	BRD-K94250879	BRD-K94250879-237-01-9	screen4wk_screen5wk_tbda1_kabx2:BRD-K94250879-237-01-9	beta-lactamase	0.20725	NA	0	0.76	InhA:group344	InhA	1
PCL analysis - full model (fit to data/training)	1	TRUE	TopA	concordant	screen6:BRD-K94650501-001-17-2:25.000000uM	BRD-K94650501	BRD-K94650501-001-17-2	screen6:BRD-K94650501-001-17-2	GyrAB|TopA	0.55541	0.441788	1	1	TopA:group151	TopA	2
PCL analysis - full model (fit to data/training)	1	TRUE	InhA	concordant	screen6:BRD-K95141739-001-01-9:12.500000uM	BRD-K95141739	BRD-K95141739-001-01-9	screen6:BRD-K95141739-001-01-9	InhA	0.41071	0.258349	1	1	InhA:group39	InhA	2
PCL analysis - full model (fit to data/training)	1	TRUE	InhA	concordant	kabx2:BRD-K95496644-001-01-1:0.781250uM	BRD-K95496644	BRD-K95496644-001-01-1	screen4wk_screen5wk_tbda1_kabx2:BRD-K95496644-001-01-1	InhA	0.293144	0.0908048	1	1	InhA:group106	InhA	2
PCL analysis - full model (fit to data/training)	1	TRUE	membrane potential disruption and efflux	concordant	screen6:BRD-K95921201-001-18-7:25.000000uM	BRD-K95921201	BRD-K95921201-001-18-7	screen6:BRD-K95921201-001-18-7	membrane potential disruption and efflux	0.588989	0.655844	1	1	membrane potential disruption and efflux:group105	membrane potential disruption and efflux	4
PCL analysis - full model (fit to data/training)	1	FALSE	Uncertain		kabx2:BRD-K96235226-001-01-8:12.500000uM	BRD-K96235226	BRD-K96235226-001-01-8	screen4wk_screen5wk_tbda1_kabx2:BRD-K96235226-001-01-8	clp protease / proteasome	0.265768	0.0840421	0	0.666667	InhA:group270	InhA	1
PCL analysis - full model (fit to data/training)	1	TRUE	clp protease / proteasome	concordant	screen6:BRD-K96235226-001-02-6:0.781250uM	BRD-K96235226	BRD-K96235226-001-02-6	screen6:BRD-K96235226-001-02-6	clp protease / proteasome	0.302324	0.140173	1	1	clp protease / proteasome:group213	clp protease / proteasome	1
PCL analysis - full model (fit to data/training)	1	TRUE	membrane potential disruption and efflux	concordant	kabx2:BRD-K96471533-001-12-4:25.000000uM	BRD-K96471533	BRD-K96471533-001-12-4	screen4wk_screen5wk_tbda1_kabx2:BRD-K96471533-001-12-4	membrane potential disruption and efflux	0.609188	0.321569	1	1	membrane potential disruption and efflux:group114	membrane potential disruption and efflux	3
PCL analysis - full model (fit to data/training)	1	TRUE	DprE1-DprE2 complex	concordant	screen6:BRD-K96671969-001-04-9:0.195500uM	BRD-K96671969	BRD-K96671969-001-04-9	screen6:BRD-K96671969-001-04-9	DprE1-DprE2 complex	0.618841	0.820511	1	1	DprE1-DprE2 complex:group29	DprE1-DprE2 complex	5
PCL analysis - full model (fit to data/training)	1	TRUE	PG transpeptidation and transport	concordant	screen6:BRD-K96786677-236-03-2:12.500000uM	BRD-K96786677	BRD-K96786677-236-03-2	screen6:BRD-K96786677-236-03-2	PG transpeptidation and transport	0.63476	0.524937	1	1	PG transpeptidation and transport:group89	PG transpeptidation and transport	4
PCL analysis - full model (fit to data/training)	1	FALSE	Uncertain		screen6:BRD-K97534525-001-26-8:12.500000uM	BRD-K97534525	BRD-K97534525-001-26-8	screen6:BRD-K97534525-001-26-8	metal ion chelation	0.330496	0.411357	0	0.833333	CoaA and PyrG:group27	CoaA and PyrG	1
PCL analysis - full model (fit to data/training)	1	TRUE	InhA	concordant	kabx2:BRD-K97863768-001-04-9:12.500000uM	BRD-K97863768	BRD-K97863768-001-04-9	screen4wk_screen5wk_tbda1_kabx2:BRD-K97863768-001-04-9	InhA	0.392209	0.659525	1	1	InhA:group170	InhA	9
PCL analysis - full model (fit to data/training)	1	TRUE	MbtI	concordant	screen6:BRD-K98033054-001-01-2:6.250000uM	BRD-K98033054	BRD-K98033054-001-01-2	screen6:BRD-K98033054-001-01-2	MbtI	0.391463	0.0921285	1	1	MbtI:group74	MbtI	3
PCL analysis - full model (fit to data/training)	1	TRUE	InhA	concordant	screen6:BRD-K98305621-001-01-8:0.781250uM	BRD-K98305621	BRD-K98305621-001-01-8	screen6:BRD-K98305621-001-01-8	InhA	0.253045	0.0400138	1	1	InhA:group115	InhA	2
PCL analysis - full model (fit to data/training)	1	TRUE	GyrAB	concordant	screen6:BRD-K98384930-001-01-9:6.250000uM	BRD-K98384930	BRD-K98384930-001-01-9	screen6:BRD-K98384930-001-01-9	GyrAB	0.562577	0.666888	1	1	GyrAB:group252	GyrAB	8
PCL analysis - full model (fit to data/training)	1	TRUE	InhA	concordant	kabx2:BRD-K98427564-001-08-4:0.781250uM	BRD-K98427564	BRD-K98427564-001-08-4	screen4wk_screen5wk_tbda1_kabx2:BRD-K98427564-001-08-4	InhA	0.653155	0.192391	1	1	InhA:group166	InhA	3
PCL analysis - full model (fit to data/training)	1	TRUE	QcrB	concordant	kabx2:BRD-K99107635-001-01-1:25.000000uM	BRD-K99107635	BRD-K99107635-001-01-1	screen4wk_screen5wk_tbda1_kabx2:BRD-K99107635-001-01-1	QcrB	0.681744	0.462149	1	1	QcrB:group25	QcrB	17
PCL analysis - full model (fit to data/training)	1	TRUE	TrpAB	concordant	screen_bi2_kabxlow:BRD-K99844592-001-02-08:0.781250uM	BRD-K99844592	BRD-K99844592-001-02-08	screen_bi2_kabxlow:BRD-K99844592-001-02-08	TrpAB	0.502644	0.453232	1	1	TrpAB:group1	TrpAB	20
PCL analysis - full model (fit to data/training)	1	TRUE	TrpAB	concordant	screen6:BRD-K99844592-999-99-9:0.781250uM	BRD-K99844592	BRD-K99844592-999-99-9	screen6:BRD-K99844592-999-99-9	TrpAB	0.468724	0.446779	1	1	TrpAB:group1	TrpAB	4
PCL analysis - full model (fit to data/training)	1	TRUE	30S ribosome	concordant	screen6:BRD-M29626677-343-04-2:3.125000uM	BRD-M29626677	BRD-M29626677-343-04-2	screen6:BRD-M29626677-343-04-2	30S ribosome	0.810788	0.48239	1	1	30S ribosome:group106	30S ribosome	3
PCL analysis - full model (fit to data/training)	1	TRUE	PG transpeptidation and transport	concordant	kabx2:BRD-M30170555-001-01-5:50.000000uM	BRD-M30170555	BRD-M30170555-001-01-5	screen4wk_screen5wk_tbda1_kabx2:BRD-M30170555-001-01-5	PG transpeptidation and transport	0.888645	0.73774	1	1	PG transpeptidation and transport:group95	PG transpeptidation and transport	5
PCL analysis - full model (fit to data/training)	1	TRUE	PG transpeptidation and transport	concordant	screen6:BRD-M30170555-999-99-9:12.500000uM	BRD-M30170555	BRD-M30170555-999-99-9	screen6:BRD-M30170555-999-99-9	PG transpeptidation and transport	0.795187	0.801423	1	1	PG transpeptidation and transport:group68	PG transpeptidation and transport	3
PCL analysis - full model (fit to data/training)	1	TRUE	30S ribosome	concordant	screen_bi2_kabxlow:BRD-M50166410-326-01-4:1.562500uM	BRD-M50166410	BRD-M50166410-326-01-4	screen_bi2_kabxlow:BRD-M50166410-326-01-4	30S ribosome	0.392614	0.105882	1	1	30S ribosome:group51	30S ribosome	7
PCL analysis - full model (fit to data/training)	1	TRUE	30S ribosome	concordant	kabx2:BRD-M68646745-311-10-4:12.500000uM	BRD-M68646745	BRD-M68646745-311-10-4	screen4wk_screen5wk_tbda1_kabx2:BRD-M68646745-311-10-4	30S ribosome	0.818157	0.672423	1	1	30S ribosome:group98	30S ribosome	16
PCL analysis - full model (fit to data/training)	1	TRUE	TopA	concordant	kabx2:BRD-M87138257-003-02-9:6.250000uM	BRD-M87138257	BRD-M87138257-003-02-9	screen4wk_screen5wk_tbda1_kabx2:BRD-M87138257-003-02-9	GyrAB|TopA	0.429564	0.556096	1	1	TopA:group156	TopA	2
PCL analysis - full model (fit to data/training)	1	TRUE	QcrB	concordant	screen5_wk:DT2012-0328419:25.000000uM	DT2012-0328419	DT2012-0328419	screen5_wk:DT2012-0328419	QcrB	0.527375	0.695611	1	1	QcrB:group22	QcrB	2

## Sheet: SI Data Table 3c - proj_broad_i
analysis_method	high_confidence_pcl_confidence_score_threshold	pcl_confidence_score_above_high_confidence_threshold	pcl_moa_assignment	pcl_moa_assignment_concordance	cid	pert_id	broad_id	proj_broad_id	target_description	pcl_similarity_score	rcorr	pcl_and_moa_agree	pcl_confidence_score	rid	pcl_desc	n_pcl_desc_votes
PCL analysis - full model (fit to data/training)	1	TRUE	50S ribosome	concordant	kabx2:BRD-A03433762-001-01-3:50.000000uM	BRD-A03433762	BRD-A03433762-001-01-3	screen4wk_screen5wk_tbda1_kabx2:BRD-A03433762-001-01-3	50S ribosome	0.300797	0.345446	1	1	50S ribosome:group131	50S ribosome	2
PCL analysis - full model (fit to data/training)	1	TRUE	InhA	concordant	kabx2:BRD-A05354310-001-01-6:1.562500uM	BRD-A05354310	BRD-A05354310-001-01-6	screen4wk_screen5wk_tbda1_kabx2:BRD-A05354310-001-01-6	InhA	0.278367	0.0238578	1	1	InhA:group112	InhA	1
PCL analysis - full model (fit to data/training)	1	TRUE	GyrAB	concordant	kabx2:BRD-A05468928-003-01-4:0.781250uM	BRD-A05468928	BRD-A05468928-003-01-4	screen4wk_screen5wk_tbda1_kabx2:BRD-A05468928-003-01-4	GyrAB	0.508752	0.790003	1	1	GyrAB:group210	GyrAB	2
PCL analysis - full model (fit to data/training)	1	TRUE	RpoB	concordant	kabx2:BRD-A06889673-001-01-1:0.390500uM	BRD-A06889673	BRD-A06889673-001-01-1	screen4wk_screen5wk_tbda1_kabx2:BRD-A06889673-001-01-1	RpoB	0.235717	NA	1	1	RpoB:group8	RpoB	2
PCL analysis - full model (fit to data/training)	1	TRUE	GyrAB	concordant	kabx2:BRD-A07244995-001-01-9:0.097500uM	BRD-A07244995	BRD-A07244995-001-01-9	screen4wk_screen5wk_tbda1_kabx2:BRD-A07244995-001-01-9	GyrAB	0.735264	0.788485	1	1	GyrAB:group213	GyrAB	1
PCL analysis - full model (fit to data/training)	1	TRUE	ParA	concordant	kabx2:BRD-A07932845-050-17-4:6.250000uM	BRD-A07932845	BRD-A07932845-050-17-4	screen4wk_screen5wk_tbda1_kabx2:BRD-A07932845-050-17-4	ParA	0.408106	0.592672	1	1	ParA:group5	ParA	3
PCL analysis - full model (fit to data/training)	1	TRUE	50S ribosome	concordant	kabx2:BRD-A11805855-001-01-0:0.390500uM	BRD-A11805855	BRD-A11805855-001-01-0	screen4wk_screen5wk_tbda1_kabx2:BRD-A11805855-001-01-0	50S ribosome	0.596652	0.429278	1	1	50S ribosome:group22	50S ribosome	10
PCL analysis - full model (fit to data/training)	1	TRUE	clp protease / proteasome	concordant	kabx2:BRD-A13121918-001-01-5:3.125000uM	BRD-A13121918	BRD-A13121918-001-01-5	screen4wk_screen5wk_tbda1_kabx2:BRD-A13121918-001-01-5	clp protease / proteasome	0.245575	0.0818797	1	1	clp protease / proteasome:group186	clp protease / proteasome	1
PCL analysis - full model (fit to data/training)	1	TRUE	30S ribosome	concordant	kabx2:BRD-A15637061-003-01-9:3.125000uM	BRD-A15637061	BRD-A15637061-003-01-9	screen4wk_screen5wk_tbda1_kabx2:BRD-A15637061-003-01-9	30S ribosome	0.757859	0.682947	1	1	30S ribosome:group102	30S ribosome	9
PCL analysis - full model (fit to data/training)	1	TRUE	membrane integrity	concordant	kabx2:BRD-A16591784-065-01-2:12.500000uM	BRD-A16591784	BRD-A16591784-065-01-2	screen4wk_screen5wk_tbda1_kabx2:BRD-A16591784-065-01-2	membrane integrity	0.452481	0.258904	1	1	membrane integrity:group8	membrane integrity	7
PCL analysis - full model (fit to data/training)	1	TRUE	30S ribosome	concordant	kabx2:BRD-A17411484-001-12-7:1.562500uM	BRD-A17411484	BRD-A17411484-001-12-7	screen4wk_screen5wk_tbda1_kabx2:BRD-A17411484-001-12-7	30S ribosome|InfB	0.268578	0.0893804	1	1	30S ribosome:group154	30S ribosome	1
PCL analysis - full model (fit to data/training)	1	TRUE	InfB	concordant	kabx2:BRD-A17655518-001-27-7:50.000000uM	BRD-A17655518	BRD-A17655518-001-27-7	screen4wk_screen5wk_tbda1_kabx2:BRD-A17655518-001-27-7	30S ribosome|InfB	0.348491	0.0862092	1	1	InfB:group25	InfB	2
PCL analysis - full model (fit to data/training)	1	TRUE	pyrimidine metabolism	concordant	kabx2:BRD-A18840826-001-08-1:6.250000uM	BRD-A18840826	BRD-A18840826-001-08-1	screen4wk_screen5wk_tbda1_kabx2:BRD-A18840826-001-08-1	pyrimidine metabolism|CoaA and PyrG	0.680363	0.646266	1	1	pyrimidine metabolism:group93	pyrimidine metabolism	1
PCL analysis - full model (fit to data/training)	1	TRUE	50S ribosome	concordant	kabx2:BRD-A19584055-001-01-1:0.390500uM	BRD-A19584055	BRD-A19584055-001-01-1	screen4wk_screen5wk_tbda1_kabx2:BRD-A19584055-001-01-1	50S ribosome	0.444585	0.404021	1	1	50S ribosome:group21	50S ribosome	6
PCL analysis - full model (fit to data/training)	1	TRUE	50S ribosome	concordant	kabx2:BRD-A22164928-001-01-2:12.500000uM	BRD-A22164928	BRD-A22164928-001-01-2	screen4wk_screen5wk_tbda1_kabx2:BRD-A22164928-001-01-2	50S ribosome	0.433369	0.255625	1	1	50S ribosome:group99	50S ribosome	4
PCL analysis - full model (fit to data/training)	1	TRUE	30S ribosome	concordant	kabx2:BRD-A22740840-003-07-7:6.250000uM	BRD-A22740840	BRD-A22740840-003-07-7	screen4wk_screen5wk_tbda1_kabx2:BRD-A22740840-003-07-7	30S ribosome	0.790331	0.690571	1	1	30S ribosome:group98	30S ribosome	5
PCL analysis - full model (fit to data/training)	1	TRUE	DprE1-DprE2 complex	concordant	kabx2:BRD-A23080907-001-01-4:25.000000uM	BRD-A23080907	BRD-A23080907-001-01-4	screen4wk_screen5wk_tbda1_kabx2:BRD-A23080907-001-01-4	DprE1-DprE2 complex	0.649795	0.67956	1	1	DprE1-DprE2 complex:group58	DprE1-DprE2 complex	2
PCL analysis - full model (fit to data/training)	1	TRUE	GyrAB	concordant	kabx2:BRD-A24228527-001-33-1:0.390500uM	BRD-A24228527	BRD-A24228527-001-33-1	screen4wk_screen5wk_tbda1_kabx2:BRD-A24228527-001-33-1	GyrAB	0.380267	0.406575	1	1	GyrAB:group56	GyrAB	4
PCL analysis - full model (fit to data/training)	1	TRUE	GyrAB	concordant	kabx2:BRD-A24397426-001-12-0:3.125000uM	BRD-A24397426	BRD-A24397426-001-12-0	screen4wk_screen5wk_tbda1_kabx2:BRD-A24397426-001-12-0	GyrAB	0.345268	0.512556	1	1	GyrAB:group40	GyrAB	3
PCL analysis - full model (fit to data/training)	1	TRUE	30S ribosome	concordant	kabx2:BRD-A25492003-003-16-6:3.125000uM	BRD-A25492003	BRD-A25492003-003-16-6	screen4wk_screen5wk_tbda1_kabx2:BRD-A25492003-003-16-6	30S ribosome	0.834948	0.713879	1	1	30S ribosome:group95	30S ribosome	8
PCL analysis - full model (fit to data/training)	1	FALSE	Uncertain		kabx2:BRD-A27303082-001-08-8:0.781250uM	BRD-A27303082	BRD-A27303082-001-08-8	screen4wk_screen5wk_tbda1_kabx2:BRD-A27303082-001-08-8	clp protease / proteasome	0.221335	-0.0219484	0	0.5	TopA:group55	TopA	1
PCL analysis - full model (fit to data/training)	1	TRUE	clp protease / proteasome	concordant	kabx2:BRD-A28477941-001-01-5:3.125000uM	BRD-A28477941	BRD-A28477941-001-01-5	screen4wk_screen5wk_tbda1_kabx2:BRD-A28477941-001-01-5	clp protease / proteasome	0.301146	0.0366411	1	1	clp protease / proteasome:group53	clp protease / proteasome	1
PCL analysis - full model (fit to data/training)	1	TRUE	30S ribosome	concordant	kabx2:BRD-A34145622-003-26-9:6.250000uM	BRD-A34145622	BRD-A34145622-003-26-9	screen4wk_screen5wk_tbda1_kabx2:BRD-A34145622-003-26-9	30S ribosome	0.780929	0.68548	1	1	30S ribosome:group102	30S ribosome	6
PCL analysis - full model (fit to data/training)	1	TRUE	clp protease / proteasome	concordant	kabx2:BRD-A34408345-001-01-4:0.195500uM	BRD-A34408345	BRD-A34408345-001-01-4	screen4wk_screen5wk_tbda1_kabx2:BRD-A34408345-001-01-4	clp protease / proteasome	0.257337	0.0309154	1	1	clp protease / proteasome:group59	clp protease / proteasome	1
PCL analysis - full model (fit to data/training)	1	TRUE	AccD6	concordant	kabx2:BRD-A34856796-001-01-8:0.195500uM	BRD-A34856796	BRD-A34856796-001-01-8	screen4wk_screen5wk_tbda1_kabx2:BRD-A34856796-001-01-8	AccD6	0.297428	0.0917117	1	1	AccD6:group44	AccD6	1
PCL analysis - full model (fit to data/training)	1	TRUE	50S ribosome	concordant	kabx2:BRD-A39183045-001-01-1:0.195500uM	BRD-A39183045	BRD-A39183045-001-01-1	screen4wk_screen5wk_tbda1_kabx2:BRD-A39183045-001-01-1	50S ribosome	0.334248	0.0666258	1	1	50S ribosome:group109	50S ribosome	3
PCL analysis - full model (fit to data/training)	1	TRUE	GyrAB	concordant	kabx2:BRD-A41450521-075-11-6:12.500000uM	BRD-A41450521	BRD-A41450521-075-11-6	screen4wk_screen5wk_tbda1_kabx2:BRD-A41450521-075-11-6	GyrAB	0.367772	0.484859	1	1	GyrAB:group164	GyrAB	3
PCL analysis - full model (fit to data/training)	1	TRUE	TopA	concordant	kabx2:BRD-A42752142-001-03-6:3.125000uM	BRD-A42752142	BRD-A42752142-001-03-6	screen4wk_screen5wk_tbda1_kabx2:BRD-A42752142-001-03-6	TopA	0.286398	0.0309474	1	1	TopA:group16	TopA	1
PCL analysis - full model (fit to data/training)	1	TRUE	AccD6	concordant	kabx2:BRD-A42812271-001-01-5:3.125000uM	BRD-A42812271	BRD-A42812271-001-01-5	screen4wk_screen5wk_tbda1_kabx2:BRD-A42812271-001-01-5	AccD6	0.297428	0.0722232	1	1	AccD6:group44	AccD6	1
PCL analysis - full model (fit to data/training)	1	TRUE	50S ribosome	concordant	kabx2:BRD-A43748923-001-01-2:25.000000uM	BRD-A43748923	BRD-A43748923-001-01-2	screen4wk_screen5wk_tbda1_kabx2:BRD-A43748923-001-01-2	50S ribosome	0.545453	0.759107	1	1	50S ribosome:group32	50S ribosome	4
PCL analysis - full model (fit to data/training)	1	TRUE	RpoB	concordant	kabx2:BRD-A46188889-001-01-0:0.195500uM	BRD-A46188889	BRD-A46188889-001-01-0	screen4wk_screen5wk_tbda1_kabx2:BRD-A46188889-001-01-0	RpoB	0.732958	0.686131	1	1	RpoB:group22	RpoB	1
PCL analysis - full model (fit to data/training)	1	TRUE	InhA	concordant	kabx2:BRD-A46973818-001-01-1:25.000000uM	BRD-A46973818	BRD-A46973818-001-01-1	screen4wk_screen5wk_tbda1_kabx2:BRD-A46973818-001-01-1	InhA	0.451481	0.536157	1	1	InhA:group57	InhA	3
PCL analysis - full model (fit to data/training)	1	TRUE	GyrAB	concordant	kabx2:BRD-A47790386-001-04-4:12.500000uM	BRD-A47790386	BRD-A47790386-001-04-4	screen4wk_screen5wk_tbda1_kabx2:BRD-A47790386-001-04-4	GyrAB	0.498033	0.565301	1	1	GyrAB:group41	GyrAB	4
PCL analysis - full model (fit to data/training)	1	TRUE	30S ribosome	concordant	kabx2:BRD-A49035384-003-31-3:12.500000uM	BRD-A49035384	BRD-A49035384-003-31-3	screen4wk_screen5wk_tbda1_kabx2:BRD-A49035384-003-31-3	30S ribosome	0.794206	0.701423	1	1	30S ribosome:group102	30S ribosome	9
PCL analysis - full model (fit to data/training)	1	TRUE	MmpL3	concordant	screen4wk:BRD-A49616161-001-03-2:12.500000uM	BRD-A49616161	BRD-A49616161-001-03-2	screen4wk_screen5wk_tbda1_kabx2:BRD-A49616161-001-03-2	MmpL3|EchA6	0.385358	0.401976	1	1	MmpL3:group36	MmpL3	4
PCL analysis - full model (fit to data/training)	1	TRUE	TopA	concordant	kabx2:BRD-A50652048-001-01-6:0.781250uM	BRD-A50652048	BRD-A50652048-001-01-6	screen4wk_screen5wk_tbda1_kabx2:BRD-A50652048-001-01-6	TopA	0.331883	-0.0475822	1	1	TopA:group134	TopA	2
PCL analysis - full model (fit to data/training)	1	TRUE	30S ribosome	concordant	kabx2:BRD-A50987946-001-01-9:3.125000uM	BRD-A50987946	BRD-A50987946-001-01-9	screen4wk_screen5wk_tbda1_kabx2:BRD-A50987946-001-01-9	30S ribosome	0.767845	0.680105	1	1	30S ribosome:group98	30S ribosome	5
PCL analysis - full model (fit to data/training)	1	TRUE	30S ribosome	concordant	kabx2:BRD-A54142827-003-01-7:12.500000uM	BRD-A54142827	BRD-A54142827-003-01-7	screen4wk_screen5wk_tbda1_kabx2:BRD-A54142827-003-01-7	30S ribosome	0.815288	0.712593	1	1	30S ribosome:group97	30S ribosome	9
PCL analysis - full model (fit to data/training)	1	TRUE	AccD6	concordant	kabx2:BRD-A59733260-001-01-6:0.195500uM	BRD-A59733260	BRD-A59733260-001-01-6	screen4wk_screen5wk_tbda1_kabx2:BRD-A59733260-001-01-6	AccD6	0.265078	0.0651425	1	1	AccD6:group52	AccD6	2
PCL analysis - full model (fit to data/training)	1	TRUE	clp protease / proteasome	concordant	kabx2:BRD-A60772044-001-01-4:0.195500uM	BRD-A60772044	BRD-A60772044-001-01-4	screen4wk_screen5wk_tbda1_kabx2:BRD-A60772044-001-01-4	clp protease / proteasome	0.307481	0.0330971	1	1	clp protease / proteasome:group58	clp protease / proteasome	1
PCL analysis - full model (fit to data/training)	1	FALSE	Uncertain		kabx2:BRD-A62336573-001-05-6:25.000000uM	BRD-A62336573	BRD-A62336573-001-05-6	screen4wk_screen5wk_tbda1_kabx2:BRD-A62336573-001-05-6	30S ribosome	0.139256	NA	0	0.583333	GyrAB:group313	GyrAB	1
PCL analysis - full model (fit to data/training)	1	TRUE	MshC	concordant	kabx2:BRD-A65053104-001-01-1:0.781250uM	BRD-A65053104	BRD-A65053104-001-01-1	screen4wk_screen5wk_tbda1_kabx2:BRD-A65053104-001-01-1	MshC	0.295527	0.159488	1	1	MshC:group2	MshC	2
PCL analysis - full model (fit to data/training)	1	FALSE	Uncertain		kabx2:BRD-A67799922-003-30-2:0.390500uM	BRD-A67799922	BRD-A67799922-003-30-2	screen4wk_screen5wk_tbda1_kabx2:BRD-A67799922-003-30-2	ParA	0.126187	0.145559	0	0.5	GyrAB:group23	GyrAB	1
PCL analysis - full model (fit to data/training)	1	TRUE	30S ribosome	concordant	kabx2:BRD-A69651145-003-12-2:3.125000uM	BRD-A69651145	BRD-A69651145-003-12-2	screen4wk_screen5wk_tbda1_kabx2:BRD-A69651145-003-12-2	30S ribosome	0.851753	0.716017	1	1	30S ribosome:group95	30S ribosome	7
PCL analysis - full model (fit to data/training)	1	TRUE	GyrAB	concordant	kabx2:BRD-A69777949-001-26-7:50.000000uM	BRD-A69777949	BRD-A69777949-001-26-7	screen4wk_screen5wk_tbda1_kabx2:BRD-A69777949-001-26-7	GyrAB	0.250759	0.479886	1	1	GyrAB:group14	GyrAB	2
PCL analysis - full model (fit to data/training)	1	TRUE	30S ribosome	concordant	kabx2:BRD-A70638330-001-01-8:50.000000uM	BRD-A70638330	BRD-A70638330-001-01-8	screen4wk_screen5wk_tbda1_kabx2:BRD-A70638330-001-01-8	30S ribosome	0.421193	0.177352	1	1	30S ribosome:group19	30S ribosome	5
PCL analysis - full model (fit to data/training)	1	TRUE	clp protease / proteasome	concordant	kabx2:BRD-A74906485-001-08-3:25.000000uM	BRD-A74906485	BRD-A74906485-001-08-3	screen4wk_screen5wk_tbda1_kabx2:BRD-A74906485-001-08-3	clp protease / proteasome	0.265419	0.41386	1	1	clp protease / proteasome:group37	clp protease / proteasome	2
PCL analysis - full model (fit to data/training)	1	TRUE	DHFR	concordant	kabx2:BRD-A74914197-001-04-5:6.250000uM	BRD-A74914197	BRD-A74914197-001-04-5	screen4wk_screen5wk_tbda1_kabx2:BRD-A74914197-001-04-5	DHFR|ThyAX	0.453816	0.34642	1	1	DHFR:group108	DHFR	1
PCL analysis - full model (fit to data/training)	1	TRUE	GyrAB	concordant	kabx2:BRD-A74980173-001-13-5:0.390500uM	BRD-A74980173	BRD-A74980173-001-13-5	screen4wk_screen5wk_tbda1_kabx2:BRD-A74980173-001-13-5	GyrAB	0.387399	0.509413	1	1	GyrAB:group40	GyrAB	2
PCL analysis - full model (fit to data/training)	1	TRUE	clp protease / proteasome	concordant	kabx2:BRD-A75281937-001-08-4:50.000000uM	BRD-A75281937	BRD-A75281937-001-08-4	screen4wk_screen5wk_tbda1_kabx2:BRD-A75281937-001-08-4	clp protease / proteasome	0.257337	0.102815	1	1	clp protease / proteasome:group59	clp protease / proteasome	1
PCL analysis - full model (fit to data/training)	1	FALSE	Uncertain		kabx2:BRD-A77529650-001-01-4:1.562500uM	BRD-A77529650	BRD-A77529650-001-01-4	screen4wk_screen5wk_tbda1_kabx2:BRD-A77529650-001-01-4	clp protease / proteasome	0.197533	0.0230085	0	0.714286	InhA:group215	InhA	1
PCL analysis - full model (fit to data/training)	1	TRUE	InhA	concordant	kabx2:BRD-A78106073-001-01-9:0.390500uM	BRD-A78106073	BRD-A78106073-001-01-9	screen4wk_screen5wk_tbda1_kabx2:BRD-A78106073-001-01-9	InhA	0.26734	0.0656638	1	1	InhA:group427	InhA	1
PCL analysis - full model (fit to data/training)	1	TRUE	pyrimidine metabolism	concordant	kabx2:BRD-A79903587-001-19-9:6.250000uM	BRD-A79903587	BRD-A79903587-001-19-9	screen4wk_screen5wk_tbda1_kabx2:BRD-A79903587-001-19-9	pyrimidine metabolism|ThyAX	0.680867	0.529903	1	1	pyrimidine metabolism:group123	pyrimidine metabolism	4
PCL analysis - full model (fit to data/training)	1	FALSE	Uncertain		kabx2:BRD-A82163352-001-01-6:3.125000uM	BRD-A82163352	BRD-A82163352-001-01-6	screen4wk_screen5wk_tbda1_kabx2:BRD-A82163352-001-01-6	KasA	0.132759	0.170347	0	0.45	InhA:group85	InhA	1
PCL analysis - full model (fit to data/training)	1	FALSE	Uncertain		kabx2:BRD-A84314495-001-06-0:25.000000uM	BRD-A84314495	BRD-A84314495-001-06-0	screen4wk_screen5wk_tbda1_kabx2:BRD-A84314495-001-06-0	MbtI	0.215494	0.119943	0	0.75	InhA:group215	InhA	2
PCL analysis - full model (fit to data/training)	1	TRUE	NADH dehydrogenase	concordant	kabx2:BRD-A84481105-003-35-4:12.500000uM	BRD-A84481105	BRD-A84481105-003-35-4	screen4wk_screen5wk_tbda1_kabx2:BRD-A84481105-003-35-4	membrane potential disruption and efflux|NADH dehydrogenase	0.344934	0.505934	1	1	NADH dehydrogenase:group2	NADH dehydrogenase	2
PCL analysis - full model (fit to data/training)	1	TRUE	MmpL3	concordant	kabx2:BRD-A84807802-001-01-2:3.125000uM	BRD-A84807802	BRD-A84807802-001-01-2	screen4wk_screen5wk_tbda1_kabx2:BRD-A84807802-001-01-2	MmpL3|EchA6	0.393603	0.526637	1	1	MmpL3:group35	MmpL3	2
PCL analysis - full model (fit to data/training)	1	TRUE	50S ribosome	concordant	kabx2:BRD-A84854230-001-01-6:12.500000uM	BRD-A84854230	BRD-A84854230-001-01-6	screen4wk_screen5wk_tbda1_kabx2:BRD-A84854230-001-01-6	50S ribosome	0.639008	NA	1	1	50S ribosome:group46	50S ribosome	3
PCL analysis - full model (fit to data/training)	1	FALSE	Uncertain		kabx2:BRD-A86736466-001-06-7:0.390500uM	BRD-A86736466	BRD-A86736466-001-06-7	screen4wk_screen5wk_tbda1_kabx2:BRD-A86736466-001-06-7	DHFR	0.230843	0.0815301	0	0.571429	InhA:group282	InhA	1
PCL analysis - full model (fit to data/training)	1	FALSE	Uncertain		kabx2:BRD-A88442245-001-01-9:25.000000uM	BRD-A88442245	BRD-A88442245-001-01-9	screen4wk_screen5wk_tbda1_kabx2:BRD-A88442245-001-01-9	50S ribosome|FusA1	0.161788	-0.0179527	0	0.78125	InhA:group172	InhA	1
PCL analysis - full model (fit to data/training)	1	TRUE	clp protease / proteasome	concordant	kabx2:BRD-A89016892-001-01-6:50.000000uM	BRD-A89016892	BRD-A89016892-001-01-6	screen4wk_screen5wk_tbda1_kabx2:BRD-A89016892-001-01-6	clp protease / proteasome	0.379732	0.173494	1	1	clp protease / proteasome:group94	clp protease / proteasome	3
PCL analysis - full model (fit to data/training)	1	TRUE	GyrAB	concordant	kabx2:BRD-A92341659-001-05-7:0.390500uM	BRD-A92341659	BRD-A92341659-001-05-7	screen4wk_screen5wk_tbda1_kabx2:BRD-A92341659-001-05-7	GyrAB	0.508821	NA	1	1	GyrAB:group210	GyrAB	2
PCL analysis - full model (fit to data/training)	1	TRUE	GyrAB	concordant	kabx2:BRD-A93964801-001-17-7:1.562500uM	BRD-A93964801	BRD-A93964801-001-17-7	screen4wk_screen5wk_tbda1_kabx2:BRD-A93964801-001-17-7	GyrAB	0.36934	0.556326	1	1	GyrAB:group41	GyrAB	3
PCL analysis - full model (fit to data/training)	1	TRUE	InhA	concordant	kabx2:BRD-A95980241-001-01-3:50.000000uM	BRD-A95980241	BRD-A95980241-001-01-3	screen4wk_screen5wk_tbda1_kabx2:BRD-A95980241-001-01-3	InhA	0.372484	0.168077	1	1	InhA:group409	InhA	2
PCL analysis - full model (fit to data/training)	1	TRUE	50S ribosome	concordant	kabx2:BRD-A96252257-011-02-4:50.000000uM	BRD-A96252257	BRD-A96252257-011-02-4	screen4wk_screen5wk_tbda1_kabx2:BRD-A96252257-011-02-4	50S ribosome	0.486611	0.363998	1	1	50S ribosome:group99	50S ribosome	3
PCL analysis - full model (fit to data/training)	1	TRUE	InhA	concordant	kabx2:BRD-A96641513-001-08-6:0.097500uM	BRD-A96641513	BRD-A96641513-001-08-6	screen4wk_screen5wk_tbda1_kabx2:BRD-A96641513-001-08-6	InhA	0.35541	0.0952034	1	1	InhA:group97	InhA	2
PCL analysis - full model (fit to data/training)	1	TRUE	purine metabolism	concordant	kabx2:BRD-A99822647-001-01-3:6.250000uM	BRD-A99822647	BRD-A99822647-001-01-3	screen4wk_screen5wk_tbda1_kabx2:BRD-A99822647-001-01-3	purine metabolism|NrdF2	0.435969	0.447959	1	1	purine metabolism:group131	purine metabolism	3
PCL analysis - full model (fit to data/training)	1	TRUE	NADH dehydrogenase	concordant	kabx2:BRD-K00376689-001-03-1:0.195500uM	BRD-K00376689	BRD-K00376689-001-03-1	screen4wk_screen5wk_tbda1_kabx2:BRD-K00376689-001-03-1	NADH dehydrogenase	0.408809	0.434087	1	1	NADH dehydrogenase:group26	NADH dehydrogenase	2
PCL analysis - full model (fit to data/training)	1	TRUE	TopA	concordant	kabx2:BRD-K00535541-003-14-3:3.125000uM	BRD-K00535541	BRD-K00535541-003-14-3	screen4wk_screen5wk_tbda1_kabx2:BRD-K00535541-003-14-3	GyrAB|TopA	0.390799	0.377686	1	1	TopA:group283	TopA	2
PCL analysis - full model (fit to data/training)	1	TRUE	PG transpeptidation and transport	concordant	kabx2:BRD-K01244426-236-13-9:25.000000uM	BRD-K01244426	BRD-K01244426-236-13-9	screen4wk_screen5wk_tbda1_kabx2:BRD-K01244426-236-13-9	PG transpeptidation and transport	0.784913	0.682181	1	1	PG transpeptidation and transport:group103	PG transpeptidation and transport	3
PCL analysis - full model (fit to data/training)	1	TRUE	RpoB	concordant	screen4wk_screen5wk_tbda1_kabx2:BRD-K01507359-001-18-7:0.256000uM	BRD-K01507359	BRD-K01507359-001-18-7	screen4wk_screen5wk_tbda1_kabx2:BRD-K01507359-001-18-7	RpoB	0.479197	0.375576	1	1	RpoB:group69	RpoB	1
PCL analysis - full model (fit to data/training)	1	TRUE	RpoB	concordant	screen4wk_screen5wk_tbda1_kabx2:BRD-K01507359-001-25-9:0.000500uM	BRD-K01507359	BRD-K01507359-001-25-9	screen4wk_screen5wk_tbda1_kabx2:BRD-K01507359-001-25-9	RpoB	0.573953	0.289599	1	1	RpoB:group16	RpoB	3
PCL analysis - full model (fit to data/training)	1	TRUE	30S ribosome	concordant	kabx2:BRD-K01666773-001-01-9:3.125000uM	BRD-K01666773	BRD-K01666773-001-01-9	screen4wk_screen5wk_tbda1_kabx2:BRD-K01666773-001-01-9	30S ribosome	0.829184	0.732433	1	1	30S ribosome:group97	30S ribosome	9
PCL analysis - full model (fit to data/training)	1	FALSE	Uncertain		kabx2:BRD-K01666774-002-01-9:50.000000uM	BRD-K01666774	BRD-K01666774-002-01-9	screen4wk_screen5wk_tbda1_kabx2:BRD-K01666774-002-01-9	30S ribosome	0.234408	0.324114	1	0.888889	30S ribosome:group4	30S ribosome	1
PCL analysis - full model (fit to data/training)	1	FALSE	Uncertain		kabx2:BRD-K01802697-001-03-5:0.781250uM	BRD-K01802697	BRD-K01802697-001-03-5	screen4wk_screen5wk_tbda1_kabx2:BRD-K01802697-001-03-5	Alr	0.292072	0.054851	0	0.707317	InhA:group166	InhA	1
PCL analysis - full model (fit to data/training)	1	TRUE	50S ribosome	concordant	kabx2:BRD-K01825145-001-03-9:0.781250uM	BRD-K01825145	BRD-K01825145-001-03-9	screen4wk_screen5wk_tbda1_kabx2:BRD-K01825145-001-03-9	50S ribosome	0.512064	0.370736	1	1	50S ribosome:group20	50S ribosome	8
PCL analysis - full model (fit to data/training)	1	TRUE	30S ribosome	concordant	kabx2:BRD-K01825150-001-16-9:12.500000uM	BRD-K01825150	BRD-K01825150-001-16-9	screen4wk_screen5wk_tbda1_kabx2:BRD-K01825150-001-16-9	30S ribosome	0.268578	0.0706205	1	1	30S ribosome:group154	30S ribosome	1
PCL analysis - full model (fit to data/training)	1	TRUE	membrane potential disruption and efflux	concordant	kabx2:BRD-K01825828-001-03-9:50.000000uM	BRD-K01825828	BRD-K01825828-001-03-9	screen4wk_screen5wk_tbda1_kabx2:BRD-K01825828-001-03-9	membrane potential disruption and efflux|NADH dehydrogenase	0.460063	0.483355	1	1	membrane potential disruption and efflux:group96	membrane potential disruption and efflux	1
PCL analysis - full model (fit to data/training)	1	TRUE	membrane potential disruption and efflux	concordant	kabx2:BRD-K01826542-001-08-9:1.562500uM	BRD-K01826542	BRD-K01826542-001-08-9	screen4wk_screen5wk_tbda1_kabx2:BRD-K01826542-001-08-9	membrane potential disruption and efflux	0.269663	0.0967645	1	1	membrane potential disruption and efflux:group137	membrane potential disruption and efflux	1
PCL analysis - full model (fit to data/training)	1	TRUE	membrane potential disruption and efflux	concordant	kabx2:BRD-K01826543-003-16-9:0.781250uM	BRD-K01826543	BRD-K01826543-003-16-9	screen4wk_screen5wk_tbda1_kabx2:BRD-K01826543-003-16-9	membrane potential disruption and efflux	0.23333	-0.0421871	1	1	membrane potential disruption and efflux:group34	membrane potential disruption and efflux	1
PCL analysis - full model (fit to data/training)	1	TRUE	PG transpeptidation and transport	concordant	kabx2:BRD-K02292852-236-01-5:25.000000uM	BRD-K02292852	BRD-K02292852-236-01-5	screen4wk_screen5wk_tbda1_kabx2:BRD-K02292852-236-01-5	PG transpeptidation and transport	0.460606	0.412772	1	1	PG transpeptidation and transport:group92	PG transpeptidation and transport	2
PCL analysis - full model (fit to data/training)	1	TRUE	DHPS	concordant	kabx2:BRD-K02594908-001-18-0:3.125000uM	BRD-K02594908	BRD-K02594908-001-18-0	screen4wk_screen5wk_tbda1_kabx2:BRD-K02594908-001-18-0	DHPS	0.532311	0.183747	1	1	DHPS:group12	DHPS	1
PCL analysis - full model (fit to data/training)	1	TRUE	pyrimidine metabolism	concordant	kabx2:BRD-K03406345-001-28-6:3.125000uM	BRD-K03406345	BRD-K03406345-001-28-6	screen4wk_screen5wk_tbda1_kabx2:BRD-K03406345-001-28-6	pyrimidine metabolism	0.264734	0.116074	1	1	pyrimidine metabolism:group71	pyrimidine metabolism	2
PCL analysis - full model (fit to data/training)	1	FALSE	Uncertain		kabx2:BRD-K03591040-001-01-0:0.390500uM	BRD-K03591040	BRD-K03591040-001-01-0	screen4wk_screen5wk_tbda1_kabx2:BRD-K03591040-001-01-0	clp protease / proteasome	0.198595	0.112435	0	0.666667	GyrAB:group24	GyrAB	1
PCL analysis - full model (fit to data/training)	1	TRUE	tRNA synthesis	concordant	kabx2:BRD-K03924778-001-01-1:0.781250uM	BRD-K03924778	BRD-K03924778-001-01-1	screen4wk_screen5wk_tbda1_kabx2:BRD-K03924778-001-01-1	tRNA synthesis	0.315703	0.171975	1	1	tRNA synthesis:group12	tRNA synthesis	1
PCL analysis - full model (fit to data/training)	1	TRUE	Alr	concordant	kabx2:BRD-K03950661-001-04-0:12.500000uM	BRD-K03950661	BRD-K03950661-001-04-0	screen4wk_screen5wk_tbda1_kabx2:BRD-K03950661-001-04-0	Alr	0.745477	0.850789	1	1	Alr:group3	Alr	2
PCL analysis - full model (fit to data/training)	1	TRUE	DnaG	concordant	kabx2:BRD-K04548931-003-17-3:25.000000uM	BRD-K04548931	BRD-K04548931-003-17-3	screen4wk_screen5wk_tbda1_kabx2:BRD-K04548931-003-17-3	GyrAB|DnaG	0.585072	0.734697	1	1	DnaG:group45	DnaG	3
PCL analysis - full model (fit to data/training)	1	TRUE	GyrAB	concordant	screen4wk:BRD-K04804440-001-13-7:6.250000uM	BRD-K04804440	BRD-K04804440-001-13-7	screen4wk_screen5wk_tbda1_kabx2:BRD-K04804440-001-13-7	GyrAB	0.550662	0.499756	1	1	GyrAB:group210	GyrAB	2
PCL analysis - full model (fit to data/training)	1	TRUE	GyrAB	concordant	kabx2:BRD-K04804440-001-16-0:1.562500uM	BRD-K04804440	BRD-K04804440-001-16-0	screen4wk_screen5wk_tbda1_kabx2:BRD-K04804440-001-16-0	GyrAB	0.474396	0.621142	1	1	GyrAB:group38	GyrAB	2
PCL analysis - full model (fit to data/training)	1	FALSE	Uncertain		kabx2:BRD-K05512067-001-10-3:25.000000uM	BRD-K05512067	BRD-K05512067-001-10-3	screen4wk_screen5wk_tbda1_kabx2:BRD-K05512067-001-10-3	Fba	0.579447	0.648994	0	0.875	DprE1-DprE2 complex:group57	DprE1-DprE2 complex	1
PCL analysis - full model (fit to data/training)	1	TRUE	CydAB	concordant	kabx2:BRD-K05614754-001-01-4:6.250000uM	BRD-K05614754	BRD-K05614754-001-01-4	screen4wk_screen5wk_tbda1_kabx2:BRD-K05614754-001-01-4	CydAB	0.637237	0.568736	1	1	CydAB:group2	CydAB	8
PCL analysis - full model (fit to data/training)	1	TRUE	PG transpeptidation and transport	concordant	kabx2:BRD-K05673000-236-13-9:12.500000uM	BRD-K05673000	BRD-K05673000-236-13-9	screen4wk_screen5wk_tbda1_kabx2:BRD-K05673000-236-13-9	PG transpeptidation and transport	0.404859	0.530348	1	1	PG transpeptidation and transport:group113	PG transpeptidation and transport	3
PCL analysis - full model (fit to data/training)	1	TRUE	membrane potential disruption and efflux	concordant	kabx2:BRD-K06980535-003-28-3:50.000000uM	BRD-K06980535	BRD-K06980535-003-28-3	screen4wk_screen5wk_tbda1_kabx2:BRD-K06980535-003-28-3	membrane potential disruption and efflux|NADH dehydrogenase	0.321309	0.516353	1	1	membrane potential disruption and efflux:group98	membrane potential disruption and efflux	2
PCL analysis - full model (fit to data/training)	1	TRUE	DHFR	concordant	screen4wk_screen5wk_tbda1_kabx2:BRD-K07208025-001-03-2:53.812500uM	BRD-K07208025	BRD-K07208025-001-03-2	screen4wk_screen5wk_tbda1_kabx2:BRD-K07208025-001-03-2	DHFR	0.613882	0.118696	1	1	DHFR:group62	DHFR	4
PCL analysis - full model (fit to data/training)	1	TRUE	DHFR	concordant	kabx2:BRD-K07208025-001-37-0:6.250000uM	BRD-K07208025	BRD-K07208025-001-37-0	screen4wk_screen5wk_tbda1_kabx2:BRD-K07208025-001-37-0	DHFR	0.221763	0.178047	1	1	DHFR:group109	DHFR	1
PCL analysis - full model (fit to data/training)	1	TRUE	membrane potential disruption and efflux	concordant	kabx2:BRD-K07283971-001-03-9:0.390500uM	BRD-K07283971	BRD-K07283971-001-03-9	screen4wk_screen5wk_tbda1_kabx2:BRD-K07283971-001-03-9	membrane potential disruption and efflux	0.258024	0.190722	1	1	membrane potential disruption and efflux:group168	membrane potential disruption and efflux	1
PCL analysis - full model (fit to data/training)	1	TRUE	50S ribosome	concordant	kabx2:BRD-K08111712-001-17-5:25.000000uM	BRD-K08111712	BRD-K08111712-001-17-5	screen4wk_screen5wk_tbda1_kabx2:BRD-K08111712-001-17-5	50S ribosome	0.647593	0.469315	1	1	50S ribosome:group52	50S ribosome	4
PCL analysis - full model (fit to data/training)	1	TRUE	DHFR	concordant	kabx2:BRD-K08151102-001-04-9:25.000000uM	BRD-K08151102	BRD-K08151102-001-04-9	screen4wk_screen5wk_tbda1_kabx2:BRD-K08151102-001-04-9	DHFR|ThyAX	0.347551	0.140092	1	1	DHFR:group99	DHFR	1
PCL analysis - full model (fit to data/training)	1	TRUE	GyrAB	concordant	kabx2:BRD-K08525451-001-03-1:12.500000uM	BRD-K08525451	BRD-K08525451-001-03-1	screen4wk_screen5wk_tbda1_kabx2:BRD-K08525451-001-03-1	GyrAB	0.322453	0.443989	1	1	GyrAB:group40	GyrAB	2
PCL analysis - full model (fit to data/training)	1	TRUE	GyrAB	concordant	screen4wk:BRD-K08525451-003-06-0:6.250000uM	BRD-K08525451	BRD-K08525451-003-06-0	screen4wk_screen5wk_tbda1_kabx2:BRD-K08525451-003-06-0	GyrAB	0.358267	0.381498	1	1	GyrAB:group40	GyrAB	4
PCL analysis - full model (fit to data/training)	1	FALSE	Uncertain		kabx2:BRD-K08547377-003-08-1:25.000000uM	BRD-K08547377	BRD-K08547377-003-08-1	screen4wk_screen5wk_tbda1_kabx2:BRD-K08547377-003-08-1	TopA	0.30648	0.544955	0	0.952381	50S ribosome:group126	50S ribosome	1
PCL analysis - full model (fit to data/training)	1	TRUE	InhA	concordant	kabx2:BRD-K08753063-001-03-9:3.125000uM	BRD-K08753063	BRD-K08753063-001-03-9	screen4wk_screen5wk_tbda1_kabx2:BRD-K08753063-001-03-9	InhA	0.553292	0.547986	1	1	InhA:group167	InhA	5
PCL analysis - full model (fit to data/training)	1	TRUE	InhA	concordant	kabx2:BRD-K08753063-001-04-7:6.250000uM	BRD-K08753063	BRD-K08753063-001-04-7	screen4wk_screen5wk_tbda1_kabx2:BRD-K08753063-001-04-7	InhA	0.622391	0.819887	1	1	InhA:group167	InhA	3
PCL analysis - full model (fit to data/training)	1	TRUE	Alr	concordant	kabx2:BRD-K08893438-001-07-2:0.097500uM	BRD-K08893438	BRD-K08893438-001-07-2	screen4wk_screen5wk_tbda1_kabx2:BRD-K08893438-001-07-2	Alr	0.256996	-0.077661	1	1	Alr:group9	Alr	2
PCL analysis - full model (fit to data/training)	1	TRUE	InhA	concordant	kabx2:BRD-K08973992-001-09-6:3.125000uM	BRD-K08973992	BRD-K08973992-001-09-6	screen4wk_screen5wk_tbda1_kabx2:BRD-K08973992-001-09-6	InhA	0.248179	NA	1	1	InhA:group217	InhA	1
PCL analysis - full model (fit to data/training)	1	TRUE	GyrAB	concordant	kabx2:BRD-K08999871-001-15-4:1.562500uM	BRD-K08999871	BRD-K08999871-001-15-4	screen4wk_screen5wk_tbda1_kabx2:BRD-K08999871-001-15-4	GyrAB	0.196575	0.0227663	1	1	GyrAB:group320	GyrAB	1
PCL analysis - full model (fit to data/training)	1	TRUE	Alr	concordant	kabx2:BRD-K09343855-001-02-2:25.000000uM	BRD-K09343855	BRD-K09343855-001-02-2	screen4wk_screen5wk_tbda1_kabx2:BRD-K09343855-001-02-2	Alr	0.460018	0.415321	1	1	Alr:group197	Alr	2
PCL analysis - full model (fit to data/training)	1	TRUE	GyrAB	concordant	kabx2:BRD-K09471561-001-21-6:0.781250uM	BRD-K09471561	BRD-K09471561-001-21-6	screen4wk_screen5wk_tbda1_kabx2:BRD-K09471561-001-21-6	GyrAB	0.855222	NA	1	1	GyrAB:group217	GyrAB	1
PCL analysis - full model (fit to data/training)	1	TRUE	GyrAB	concordant	kabx2:BRD-K09471561-001-22-4:0.781250uM	BRD-K09471561	BRD-K09471561-001-22-4	screen4wk_screen5wk_tbda1_kabx2:BRD-K09471561-001-22-4	GyrAB	0.387845	0.602758	1	1	GyrAB:group207	GyrAB	2
PCL analysis - full model (fit to data/training)	1	TRUE	membrane integrity	concordant	kabx2:BRD-K10090029-001-01-9:0.097500uM	BRD-K10090029	BRD-K10090029-001-01-9	screen4wk_screen5wk_tbda1_kabx2:BRD-K10090029-001-01-9	membrane integrity	0.448853	0.251495	1	1	membrane integrity:group16	membrane integrity	1
PCL analysis - full model (fit to data/training)	1	TRUE	GyrAB	concordant	screen4wk:BRD-K10362825-001-04-2:25.000000uM	BRD-K10362825	BRD-K10362825-001-04-2	screen4wk_screen5wk_tbda1_kabx2:BRD-K10362825-001-04-2	GyrAB	0.51953	0.757425	1	1	GyrAB:group38	GyrAB	3
PCL analysis - full model (fit to data/training)	1	TRUE	GyrAB	concordant	kabx2:BRD-K10362825-001-05-9:25.000000uM	BRD-K10362825	BRD-K10362825-001-05-9	screen4wk_screen5wk_tbda1_kabx2:BRD-K10362825-001-05-9	GyrAB	0.66911	0.731748	1	1	GyrAB:group39	GyrAB	2
PCL analysis - full model (fit to data/training)	1	TRUE	clp protease / proteasome	concordant	kabx2:BRD-K10610814-001-01-3:12.500000uM	BRD-K10610814	BRD-K10610814-001-01-3	screen4wk_screen5wk_tbda1_kabx2:BRD-K10610814-001-01-3	clp protease / proteasome	0.251759	0.0302802	1	1	clp protease / proteasome:group198	clp protease / proteasome	1
PCL analysis - full model (fit to data/training)	1	TRUE	DHPS	concordant	kabx2:BRD-K10671814-001-16-3:12.500000uM	BRD-K10671814	BRD-K10671814-001-16-3	screen4wk_screen5wk_tbda1_kabx2:BRD-K10671814-001-16-3	DHPS	0.573973	-0.0401237	1	1	DHPS:group102	DHPS	4
PCL analysis - full model (fit to data/training)	1	TRUE	membrane potential disruption and efflux	concordant	kabx2:BRD-K10995081-001-30-3:50.000000uM	BRD-K10995081	BRD-K10995081-001-30-3	screen4wk_screen5wk_tbda1_kabx2:BRD-K10995081-001-30-3	membrane potential disruption and efflux|NADH dehydrogenase	0.62003	0.647676	1	1	membrane potential disruption and efflux:group94	membrane potential disruption and efflux	2
PCL analysis - full model (fit to data/training)	1	TRUE	GyrAB	concordant	kabx2:BRD-K11196887-001-24-6:6.250000uM	BRD-K11196887	BRD-K11196887-001-24-6	screen4wk_screen5wk_tbda1_kabx2:BRD-K11196887-001-24-6	GyrAB	0.698709	0.694353	1	1	GyrAB:group219	GyrAB	1
PCL analysis - full model (fit to data/training)	1	FALSE	Uncertain		kabx2:BRD-K11210723-001-01-1:1.562500uM	BRD-K11210723	BRD-K11210723-001-01-1	screen4wk_screen5wk_tbda1_kabx2:BRD-K11210723-001-01-1	InhA	0.193694	0.215913	1	0.589744	InhA:group330	InhA	1
PCL analysis - full model (fit to data/training)	1	TRUE	50S ribosome	concordant	kabx2:BRD-K11298197-001-14-6:25.000000uM	BRD-K11298197	BRD-K11298197-001-14-6	screen4wk_screen5wk_tbda1_kabx2:BRD-K11298197-001-14-6	50S ribosome	0.423435	0.589701	1	1	50S ribosome:group19	50S ribosome	1
PCL analysis - full model (fit to data/training)	1	TRUE	Alr	concordant	kabx2:BRD-K11310996-001-01-9:25.000000uM	BRD-K11310996	BRD-K11310996-001-01-9	screen4wk_screen5wk_tbda1_kabx2:BRD-K11310996-001-01-9	Alr	0.604474	0.608435	1	1	Alr:group190	Alr	2
PCL analysis - full model (fit to data/training)	1	TRUE	ThyAX	concordant	kabx2:BRD-K11630072-001-14-0:0.195500uM	BRD-K11630072	BRD-K11630072-001-14-0	screen4wk_screen5wk_tbda1_kabx2:BRD-K11630072-001-14-0	pyrimidine metabolism|ThyAX	0.394682	0.355698	1	1	ThyAX:group76	ThyAX	3
PCL analysis - full model (fit to data/training)	1	TRUE	DHPS	concordant	kabx2:BRD-K11640013-001-16-6:1.562500uM	BRD-K11640013	BRD-K11640013-001-16-6	screen4wk_screen5wk_tbda1_kabx2:BRD-K11640013-001-16-6	DHPS	0.554324	0.0379391	1	1	DHPS:group12	DHPS	2
PCL analysis - full model (fit to data/training)	1	TRUE	metal ion chelation	concordant	screen4wk:BRD-K11851919-001-11-5:25.000000uM	BRD-K11851919	BRD-K11851919-001-11-5	screen4wk_screen5wk_tbda1_kabx2:BRD-K11851919-001-11-5	metal ion chelation	0.576367	0.441658	1	1	metal ion chelation:group8	metal ion chelation	2
PCL analysis - full model (fit to data/training)	1	TRUE	30S ribosome	concordant	kabx2:BRD-K11905747-333-01-5:50.000000uM	BRD-K11905747	BRD-K11905747-333-01-5	screen4wk_screen5wk_tbda1_kabx2:BRD-K11905747-333-01-5	30S ribosome	0.362342	0.206167	1	1	30S ribosome:group51	30S ribosome	2
PCL analysis - full model (fit to data/training)	1	TRUE	InhA	concordant	kabx2:BRD-K11943448-001-03-7:0.781250uM	BRD-K11943448	BRD-K11943448-001-03-7	screen4wk_screen5wk_tbda1_kabx2:BRD-K11943448-001-03-7	InhA	0.417928	0.804255	1	1	InhA:group170	InhA	2
PCL analysis - full model (fit to data/training)	1	TRUE	InhA	concordant	kabx2:BRD-K11943448-001-04-5:0.781250uM	BRD-K11943448	BRD-K11943448-001-04-5	screen4wk_screen5wk_tbda1_kabx2:BRD-K11943448-001-04-5	InhA	0.547148	0.610918	1	1	InhA:group170	InhA	4
PCL analysis - full model (fit to data/training)	1	FALSE	Uncertain		kabx2:BRD-K12037340-001-01-0:1.562500uM	BRD-K12037340	BRD-K12037340-001-01-0	screen4wk_screen5wk_tbda1_kabx2:BRD-K12037340-001-01-0	InhA	0.153029	0.145678	1	0.6875	InhA:group85	InhA	1
PCL analysis - full model (fit to data/training)	1	TRUE	InhA	concordant	kabx2:BRD-K12102668-001-27-1:6.250000uM	BRD-K12102668	BRD-K12102668-001-27-1	screen4wk_screen5wk_tbda1_kabx2:BRD-K12102668-001-27-1	InhA	0.818208	0.664622	1	1	InhA:group166	InhA	2
PCL analysis - full model (fit to data/training)	1	TRUE	tRNA synthesis	concordant	screen4wk:BRD-K13447729-001-09-4:6.250000uM	BRD-K13447729	BRD-K13447729-001-09-4	screen4wk_screen5wk_tbda1_kabx2:BRD-K13447729-001-09-4	tRNA synthesis	0.417864	0.616227	1	1	tRNA synthesis:group35	tRNA synthesis	2
PCL analysis - full model (fit to data/training)	1	TRUE	GyrAB	concordant	kabx2:BRD-K13843533-001-03-3:12.500000uM	BRD-K13843533	BRD-K13843533-001-03-3	screen4wk_screen5wk_tbda1_kabx2:BRD-K13843533-001-03-3	GyrAB|DnaG	0.30986	0.396162	1	1	GyrAB:group201	GyrAB	1
PCL analysis - full model (fit to data/training)	1	TRUE	DHPS	concordant	kabx2:BRD-K14116214-001-11-2:6.250000uM	BRD-K14116214	BRD-K14116214-001-11-2	screen4wk_screen5wk_tbda1_kabx2:BRD-K14116214-001-11-2	DHPS	0.518083	0.531891	1	1	DHPS:group98	DHPS	5
PCL analysis - full model (fit to data/training)	1	TRUE	beta-lactamase	concordant	kabx2:BRD-K14312455-001-02-4:1.562500uM	BRD-K14312455	BRD-K14312455-001-02-4	screen4wk_screen5wk_tbda1_kabx2:BRD-K14312455-001-02-4	beta-lactamase	0.379937	0.164577	1	1	beta-lactamase:group42	beta-lactamase	2
PCL analysis - full model (fit to data/training)	1	TRUE	DprE1-DprE2 complex	concordant	kabx2:BRD-K14661019-001-01-5:12.500000uM	BRD-K14661019	BRD-K14661019-001-01-5	screen4wk_screen5wk_tbda1_kabx2:BRD-K14661019-001-01-5	DprE1-DprE2 complex	0.794584	0.663994	1	1	DprE1-DprE2 complex:group61	DprE1-DprE2 complex	4
PCL analysis - full model (fit to data/training)	1	TRUE	GyrAB	concordant	kabx2:BRD-K14704277-001-25-9:0.781250uM	BRD-K14704277	BRD-K14704277-001-25-9	screen4wk_screen5wk_tbda1_kabx2:BRD-K14704277-001-25-9	GyrAB	0.294644	0.103541	1	1	GyrAB:group201	GyrAB	1
PCL analysis - full model (fit to data/training)	1	TRUE	DHPS	concordant	kabx2:BRD-K14705039-001-17-2:6.250000uM	BRD-K14705039	BRD-K14705039-001-17-2	screen4wk_screen5wk_tbda1_kabx2:BRD-K14705039-001-17-2	DHPS	0.56247	0.77058	1	1	DHPS:group102	DHPS	4
PCL analysis - full model (fit to data/training)	1	TRUE	membrane potential disruption and efflux	concordant	kabx2:BRD-K14821540-001-06-2:6.250000uM	BRD-K14821540	BRD-K14821540-001-06-2	screen4wk_screen5wk_tbda1_kabx2:BRD-K14821540-001-06-2	membrane potential disruption and efflux	0.309626	0.321917	1	1	membrane potential disruption and efflux:group158	membrane potential disruption and efflux	3
PCL analysis - full model (fit to data/training)	1	TRUE	pyrimidine metabolism	concordant	kabx2:BRD-K15108141-003-06-2:0.390500uM	BRD-K15108141	BRD-K15108141-003-06-2	screen4wk_screen5wk_tbda1_kabx2:BRD-K15108141-003-06-2	pyrimidine metabolism|NrdF2	0.324082	0.143209	1	1	pyrimidine metabolism:group28	pyrimidine metabolism	5
PCL analysis - full model (fit to data/training)	1	TRUE	clp protease / proteasome	concordant	kabx2:BRD-K15179879-001-10-7:25.000000uM	BRD-K15179879	BRD-K15179879-001-10-7	screen4wk_screen5wk_tbda1_kabx2:BRD-K15179879-001-10-7	clp protease / proteasome	0.853029	0.673365	1	1	clp protease / proteasome:group102	clp protease / proteasome	3
PCL analysis - full model (fit to data/training)	1	FALSE	Uncertain		kabx2:BRD-K15262564-001-17-6:1.562500uM	BRD-K15262564	BRD-K15262564-001-17-6	screen4wk_screen5wk_tbda1_kabx2:BRD-K15262564-001-17-6	tRNA synthesis	0.232558	0.153774	0	0.545455	InhA:group138	InhA	1
PCL analysis - full model (fit to data/training)	1	TRUE	membrane potential disruption and efflux	concordant	kabx2:BRD-K15616905-001-05-6:6.250000uM	BRD-K15616905	BRD-K15616905-001-05-6	screen4wk_screen5wk_tbda1_kabx2:BRD-K15616905-001-05-6	membrane potential disruption and efflux	0.418537	0.235313	1	1	membrane potential disruption and efflux:group113	membrane potential disruption and efflux	2
PCL analysis - full model (fit to data/training)	1	TRUE	InhA	concordant	kabx2:BRD-K15707964-001-02-8:0.781250uM	BRD-K15707964	BRD-K15707964-001-02-8	screen4wk_screen5wk_tbda1_kabx2:BRD-K15707964-001-02-8	InhA	0.72306	0.536304	1	1	InhA:group166	InhA	2
PCL analysis - full model (fit to data/training)	1	TRUE	PG transpeptidation and transport	concordant	screen4wk:BRD-K15766189-001-07-2:1.562500uM	BRD-K15766189	BRD-K15766189-001-07-2	screen4wk_screen5wk_tbda1_kabx2:BRD-K15766189-001-07-2	PG transpeptidation and transport	0.777837	0.693886	1	1	PG transpeptidation and transport:group103	PG transpeptidation and transport	3
PCL analysis - full model (fit to data/training)	1	TRUE	MmpL3	concordant	kabx2:BRD-K15788763-001-02-1:3.125000uM	BRD-K15788763	BRD-K15788763-001-02-1	screen4wk_screen5wk_tbda1_kabx2:BRD-K15788763-001-02-1	MmpL3	0.298263	0.36331	1	1	MmpL3:group40	MmpL3	4
PCL analysis - full model (fit to data/training)	1	TRUE	DprE1-DprE2 complex	concordant	kabx2:BRD-K16343284-001-01-6:25.000000uM	BRD-K16343284	BRD-K16343284-001-01-6	screen4wk_screen5wk_tbda1_kabx2:BRD-K16343284-001-01-6	DprE1-DprE2 complex	0.764143	0.712549	1	1	DprE1-DprE2 complex:group59	DprE1-DprE2 complex	7
PCL analysis - full model (fit to data/training)	1	TRUE	Alr	concordant	kabx2:BRD-K16424896-001-02-2:50.000000uM	BRD-K16424896	BRD-K16424896-001-02-2	screen4wk_screen5wk_tbda1_kabx2:BRD-K16424896-001-02-2	Alr	0.754828	0.818028	1	1	Alr:group3	Alr	3
PCL analysis - full model (fit to data/training)	1	TRUE	InhA	concordant	kabx2:BRD-K16675056-001-04-1:0.390500uM	BRD-K16675056	BRD-K16675056-001-04-1	screen4wk_screen5wk_tbda1_kabx2:BRD-K16675056-001-04-1	InhA	0.763741	0.715006	1	1	InhA:group167	InhA	2
PCL analysis - full model (fit to data/training)	1	TRUE	InhA	concordant	kabx2:BRD-K16904384-001-04-8:0.781250uM	BRD-K16904384	BRD-K16904384-001-04-8	screen4wk_screen5wk_tbda1_kabx2:BRD-K16904384-001-04-8	InhA	0.654546	0.827229	1	1	InhA:group166	InhA	2
PCL analysis - full model (fit to data/training)	1	TRUE	DHPS	concordant	kabx2:BRD-K17205817-001-07-9:12.500000uM	BRD-K17205817	BRD-K17205817-001-07-9	screen4wk_screen5wk_tbda1_kabx2:BRD-K17205817-001-07-9	DHPS	0.525125	0.603908	1	1	DHPS:group98	DHPS	5
PCL analysis - full model (fit to data/training)	1	TRUE	DprE1-DprE2 complex	concordant	kabx2:BRD-K17480742-001-02-9:0.097500uM	BRD-K17480742	BRD-K17480742-001-02-9	screen4wk_screen5wk_tbda1_kabx2:BRD-K17480742-001-02-9	DprE1-DprE2 complex	0.51072	0.711061	1	1	DprE1-DprE2 complex:group38	DprE1-DprE2 complex	1
PCL analysis - full model (fit to data/training)	1	TRUE	MbtI	concordant	kabx2:BRD-K17583151-001-07-3:25.000000uM	BRD-K17583151	BRD-K17583151-001-07-3	screen4wk_screen5wk_tbda1_kabx2:BRD-K17583151-001-07-3	MbtI	0.287288	0.0885417	1	1	MbtI:group51	MbtI	5
PCL analysis - full model (fit to data/training)	1	TRUE	InhA	concordant	kabx2:BRD-K17971521-001-03-2:3.125000uM	BRD-K17971521	BRD-K17971521-001-03-2	screen4wk_screen5wk_tbda1_kabx2:BRD-K17971521-001-03-2	InhA|MapAB	0.796105	0.822916	1	1	InhA:group163	InhA	3
PCL analysis - full model (fit to data/training)	1	TRUE	PG transpeptidation and transport	concordant	kabx2:BRD-K18574842-323-12-4:6.250000uM	BRD-K18574842	BRD-K18574842-323-12-4	screen4wk_screen5wk_tbda1_kabx2:BRD-K18574842-323-12-4	PG transpeptidation and transport	0.425947	0.479036	1	1	PG transpeptidation and transport:group92	PG transpeptidation and transport	4
PCL analysis - full model (fit to data/training)	1	TRUE	NADH dehydrogenase	concordant	kabx2:BRD-K19352500-001-10-3:0.390500uM	BRD-K19352500	BRD-K19352500-001-10-3	screen4wk_screen5wk_tbda1_kabx2:BRD-K19352500-001-10-3	membrane potential disruption and efflux|NADH dehydrogenase	0.302227	-0.00697845	1	1	NADH dehydrogenase:group119	NADH dehydrogenase	3
PCL analysis - full model (fit to data/training)	1	FALSE	Uncertain		kabx2:BRD-K19742012-001-03-1:50.000000uM	BRD-K19742012	BRD-K19742012-001-03-1	screen4wk_screen5wk_tbda1_kabx2:BRD-K19742012-001-03-1	DHPS	0.247947	0.236993	1	0.9375	DHPS:group100	DHPS	1
PCL analysis - full model (fit to data/training)	1	TRUE	Alr	concordant	kabx2:BRD-K19854078-001-01-9:50.000000uM	BRD-K19854078	BRD-K19854078-001-01-9	screen4wk_screen5wk_tbda1_kabx2:BRD-K19854078-001-01-9	Alr	0.6417	0.704192	1	1	Alr:group207	Alr	1
PCL analysis - full model (fit to data/training)	1	TRUE	InhA	concordant	kabx2:BRD-K20041728-001-04-8:0.781250uM	BRD-K20041728	BRD-K20041728-001-04-8	screen4wk_screen5wk_tbda1_kabx2:BRD-K20041728-001-04-8	InhA	0.673606	0.470132	1	1	InhA:group167	InhA	2
PCL analysis - full model (fit to data/training)	1	TRUE	InhA	concordant	kabx2:BRD-K20041728-001-05-5:6.250000uM	BRD-K20041728	BRD-K20041728-001-05-5	screen4wk_screen5wk_tbda1_kabx2:BRD-K20041728-001-05-5	InhA	0.343399	0.293695	1	1	InhA:group312	InhA	2
PCL analysis - full model (fit to data/training)	1	TRUE	tRNA synthesis	concordant	kabx2:BRD-K20683639-001-02-9:12.500000uM	BRD-K20683639	BRD-K20683639-001-02-9	screen4wk_screen5wk_tbda1_kabx2:BRD-K20683639-001-02-9	tRNA synthesis	0.339753	0.40427	1	1	tRNA synthesis:group67	tRNA synthesis	2
PCL analysis - full model (fit to data/training)	1	FALSE	Uncertain		kabx2:BRD-K21375516-001-06-0:1.562500uM	BRD-K21375516	BRD-K21375516-001-06-0	screen4wk_screen5wk_tbda1_kabx2:BRD-K21375516-001-06-0	GlmU	0.131839	0.0650225	0	0.413044	InhA:group343	InhA	1
PCL analysis - full model (fit to data/training)	1	TRUE	DHPS	concordant	kabx2:BRD-K21520694-001-22-2:50.000000uM	BRD-K21520694	BRD-K21520694-001-22-2	screen4wk_screen5wk_tbda1_kabx2:BRD-K21520694-001-22-2	DHPS	0.788181	0.785865	1	1	DHPS:group107	DHPS	2
PCL analysis - full model (fit to data/training)	1	FALSE	Uncertain		kabx2:BRD-K21656677-001-01-9:6.250000uM	BRD-K21656677	BRD-K21656677-001-01-9	screen4wk_screen5wk_tbda1_kabx2:BRD-K21656677-001-01-9	50S ribosome	0.641864	0.312429	0	0.8	pyrimidine metabolism:group93	pyrimidine metabolism	2
PCL analysis - full model (fit to data/training)	1	TRUE	GuaB2	concordant	kabx2:BRD-K22796536-003-01-9:50.000000uM	BRD-K22796536	BRD-K22796536-003-01-9	screen4wk_screen5wk_tbda1_kabx2:BRD-K22796536-003-01-9	purine metabolism|GuaB2	0.363342	0.341458	1	1	GuaB2:group4	GuaB2	4
PCL analysis - full model (fit to data/training)	1	TRUE	50S ribosome	concordant	kabx2:BRD-K22938173-003-01-5:0.390500uM	BRD-K22938173	BRD-K22938173-003-01-5	screen4wk_screen5wk_tbda1_kabx2:BRD-K22938173-003-01-5	50S ribosome	0.432585	0.691722	1	1	50S ribosome:group21	50S ribosome	6
PCL analysis - full model (fit to data/training)	1	TRUE	50S ribosome	concordant	kabx2:BRD-K23586533-003-03-2:12.500000uM	BRD-K23586533	BRD-K23586533-003-03-2	screen4wk_screen5wk_tbda1_kabx2:BRD-K23586533-003-03-2	50S ribosome	0.651629	0.641961	1	1	50S ribosome:group18	50S ribosome	8
PCL analysis - full model (fit to data/training)	1	TRUE	InhA	concordant	kabx2:BRD-K23791635-001-02-1:3.125000uM	BRD-K23791635	BRD-K23791635-001-02-1	screen4wk_screen5wk_tbda1_kabx2:BRD-K23791635-001-02-1	InhA	0.39619	0.17457	1	1	InhA:group385	InhA	2
PCL analysis - full model (fit to data/training)	1	TRUE	TopA	concordant	kabx2:BRD-K24715592-001-01-2:25.000000uM	BRD-K24715592	BRD-K24715592-001-01-2	screen4wk_screen5wk_tbda1_kabx2:BRD-K24715592-001-01-2	GyrAB|TopA	0.340872	0.743487	1	1	TopA:group154	TopA	3
PCL analysis - full model (fit to data/training)	1	TRUE	ThyAX	concordant	kabx2:BRD-K24844714-001-31-0:3.125000uM	BRD-K24844714	BRD-K24844714-001-31-0	screen4wk_screen5wk_tbda1_kabx2:BRD-K24844714-001-31-0	pyrimidine metabolism|ThyAX	0.730159	-0.162269	1	1	ThyAX:group66	ThyAX	1
PCL analysis - full model (fit to data/training)	1	FALSE	Uncertain		kabx2:BRD-K24871708-002-05-3:0.097500uM	BRD-K24871708	BRD-K24871708-002-05-3	screen4wk_screen5wk_tbda1_kabx2:BRD-K24871708-002-05-3	PG transpeptidation and transport	0.276255	0.189072	0	0.666667	pyrimidine metabolism:group51	pyrimidine metabolism	1
PCL analysis - full model (fit to data/training)	1	TRUE	DHPS	concordant	kabx2:BRD-K25799961-001-01-8:50.000000uM	BRD-K25799961	BRD-K25799961-001-01-8	screen4wk_screen5wk_tbda1_kabx2:BRD-K25799961-001-01-8	DHPS	0.642365	0.39635	1	1	DHPS:group106	DHPS	1
PCL analysis - full model (fit to data/training)	1	FALSE	Uncertain		kabx2:BRD-K26040644-001-01-1:1.562500uM	BRD-K26040644	BRD-K26040644-001-01-1	screen4wk_screen5wk_tbda1_kabx2:BRD-K26040644-001-01-1	RpoB	0.15198	0.430548	0	0.933333	DHPS:group61	DHPS	1
PCL analysis - full model (fit to data/training)	1	TRUE	phenazine-like	concordant	kabx2:BRD-K26793974-003-01-1:0.195500uM	BRD-K26793974	BRD-K26793974-003-01-1	screen4wk_screen5wk_tbda1_kabx2:BRD-K26793974-003-01-1	phenazine-like	0.395875	0.496475	1	1	phenazine-like:group3	phenazine-like	2
PCL analysis - full model (fit to data/training)	1	TRUE	Alr	concordant	kabx2:BRD-K27030784-001-01-1:50.000000uM	BRD-K27030784	BRD-K27030784-001-01-1	screen4wk_screen5wk_tbda1_kabx2:BRD-K27030784-001-01-1	Alr	0.366282	0.538013	1	1	Alr:group100	Alr	3
PCL analysis - full model (fit to data/training)	1	TRUE	HadABC	concordant	kabx2:BRD-K27302037-001-03-5:12.500000uM	BRD-K27302037	BRD-K27302037-001-03-5	screen4wk_screen5wk_tbda1_kabx2:BRD-K27302037-001-03-5	HadABC	0.825507	0.825652	1	1	HadABC:group3	HadABC	7
PCL analysis - full model (fit to data/training)	1	TRUE	50S ribosome	concordant	kabx2:BRD-K27771035-001-03-3:12.500000uM	BRD-K27771035	BRD-K27771035-001-03-3	screen4wk_screen5wk_tbda1_kabx2:BRD-K27771035-001-03-3	50S ribosome	0.54008	0.531776	1	1	50S ribosome:group93	50S ribosome	5
PCL analysis - full model (fit to data/training)	1	TRUE	PG transpeptidation and transport	concordant	kabx2:BRD-K27871792-236-02-8:25.000000uM	BRD-K27871792	BRD-K27871792-236-02-8	screen4wk_screen5wk_tbda1_kabx2:BRD-K27871792-236-02-8	PG transpeptidation and transport	0.791149	0.689021	1	1	PG transpeptidation and transport:group103	PG transpeptidation and transport	2
PCL analysis - full model (fit to data/training)	1	TRUE	MmpL3	concordant	kabx2:BRD-K28119352-001-02-1:25.000000uM	BRD-K28119352	BRD-K28119352-001-02-1	screen4wk_screen5wk_tbda1_kabx2:BRD-K28119352-001-02-1	MmpL3	0.548545	0.461058	1	1	MmpL3:group14	MmpL3	2
PCL analysis - full model (fit to data/training)	1	TRUE	PG transpeptidation and transport	concordant	kabx2:BRD-K28224173-001-02-6:6.250000uM	BRD-K28224173	BRD-K28224173-001-02-6	screen4wk_screen5wk_tbda1_kabx2:BRD-K28224173-001-02-6	PG transpeptidation and transport	0.44406	0.641425	1	1	PG transpeptidation and transport:group114	PG transpeptidation and transport	2
PCL analysis - full model (fit to data/training)	1	FALSE	Uncertain		kabx2:BRD-K28247815-001-01-3:50.000000uM	BRD-K28247815	BRD-K28247815-001-01-3	screen4wk_screen5wk_tbda1_kabx2:BRD-K28247815-001-01-3	GyrAB	0.327567	0.717345	0	0.666667	TopA:group154	TopA	1
PCL analysis - full model (fit to data/training)	1	TRUE	DHPS	concordant	kabx2:BRD-K28494619-001-30-8:1.562500uM	BRD-K28494619	BRD-K28494619-001-30-8	screen4wk_screen5wk_tbda1_kabx2:BRD-K28494619-001-30-8	DHPS	0.345236	0.116941	1	1	DHPS:group95	DHPS	6
PCL analysis - full model (fit to data/training)	1	TRUE	InhA	concordant	kabx2:BRD-K28594598-001-01-1:6.250000uM	BRD-K28594598	BRD-K28594598-001-01-1	screen4wk_screen5wk_tbda1_kabx2:BRD-K28594598-001-01-1	InhA	0.274981	0.0153861	1	1	InhA:group380	InhA	2
PCL analysis - full model (fit to data/training)	1	TRUE	GyrAB	concordant	kabx2:BRD-K28767608-001-01-1:50.000000uM	BRD-K28767608	BRD-K28767608-001-01-1	screen4wk_screen5wk_tbda1_kabx2:BRD-K28767608-001-01-1	GyrAB|DnaG	0.596994	0.717493	1	1	GyrAB:group219	GyrAB	1
PCL analysis - full model (fit to data/training)	1	TRUE	MbtI	concordant	kabx2:BRD-K29869729-001-01-8:3.125000uM	BRD-K29869729	BRD-K29869729-001-01-8	screen4wk_screen5wk_tbda1_kabx2:BRD-K29869729-001-01-8	MbtI	0.461107	0.306106	1	1	MbtI:group34	MbtI	1
PCL analysis - full model (fit to data/training)	1	TRUE	InhA	concordant	kabx2:BRD-K29901445-001-01-2:0.781250uM	BRD-K29901445	BRD-K29901445-001-01-2	screen4wk_screen5wk_tbda1_kabx2:BRD-K29901445-001-01-2	InhA	0.584749	0.715101	1	1	InhA:group170	InhA	3
PCL analysis - full model (fit to data/training)	1	TRUE	InhA	concordant	kabx2:BRD-K30516678-001-02-1:3.125000uM	BRD-K30516678	BRD-K30516678-001-02-1	screen4wk_screen5wk_tbda1_kabx2:BRD-K30516678-001-02-1	InhA	0.43573	0.421689	1	1	InhA:group319	InhA	3
PCL analysis - full model (fit to data/training)	1	TRUE	DHPS	concordant	kabx2:BRD-K31682896-001-25-7:12.500000uM	BRD-K31682896	BRD-K31682896-001-25-7	screen4wk_screen5wk_tbda1_kabx2:BRD-K31682896-001-25-7	DHPS	0.769126	0.726585	1	1	DHPS:group107	DHPS	2
PCL analysis - full model (fit to data/training)	1	TRUE	Fum	concordant	kabx2:BRD-K31740437-001-05-1:50.000000uM	BRD-K31740437	BRD-K31740437-001-05-1	screen4wk_screen5wk_tbda1_kabx2:BRD-K31740437-001-05-1	Fum	0.560419	0.554291	1	1	Fum:group8	Fum	3
PCL analysis - full model (fit to data/training)	1	TRUE	Pks13	concordant	kabx2:BRD-K31807080-001-01-7:3.125000uM	BRD-K31807080	BRD-K31807080-001-01-7	screen4wk_screen5wk_tbda1_kabx2:BRD-K31807080-001-01-7	Pks13	0.544019	0.756128	1	1	Pks13:group3	Pks13	1
PCL analysis - full model (fit to data/training)	1	TRUE	50S ribosome	concordant	kabx2:BRD-K32256160-001-02-7:0.781250uM	BRD-K32256160	BRD-K32256160-001-02-7	screen4wk_screen5wk_tbda1_kabx2:BRD-K32256160-001-02-7	50S ribosome	0.579866	0.505001	1	1	50S ribosome:group22	50S ribosome	6
PCL analysis - full model (fit to data/training)	1	TRUE	DHPS	concordant	kabx2:BRD-K32273377-001-19-5:25.000000uM	BRD-K32273377	BRD-K32273377-001-19-5	screen4wk_screen5wk_tbda1_kabx2:BRD-K32273377-001-19-5	DHPS	0.470389	0.718788	1	1	DHPS:group98	DHPS	4
PCL analysis - full model (fit to data/training)	1	TRUE	GyrAB	concordant	kabx2:BRD-K32368635-001-01-9:0.097500uM	BRD-K32368635	BRD-K32368635-001-01-9	screen4wk_screen5wk_tbda1_kabx2:BRD-K32368635-001-01-9	GyrAB	0.249838	-0.031294	1	1	GyrAB:group46	GyrAB	2
PCL analysis - full model (fit to data/training)	1	TRUE	clp protease / proteasome	concordant	kabx2:BRD-K32667026-003-01-7:0.781250uM	BRD-K32667026	BRD-K32667026-003-01-7	screen4wk_screen5wk_tbda1_kabx2:BRD-K32667026-003-01-7	clp protease / proteasome	0.247325	0.106502	1	1	clp protease / proteasome:group186	clp protease / proteasome	1
PCL analysis - full model (fit to data/training)	1	FALSE	Uncertain		kabx2:BRD-K32795028-001-15-8:0.195500uM	BRD-K32795028	BRD-K32795028-001-15-8	screen4wk_screen5wk_tbda1_kabx2:BRD-K32795028-001-15-8	Cyp121	0.239474	0.0431438	0	0.735294	InhA:group169	InhA	1
PCL analysis - full model (fit to data/training)	1	FALSE	Uncertain		kabx2:BRD-K32842773-304-07-0:3.125000uM	BRD-K32842773	BRD-K32842773-304-07-0	screen4wk_screen5wk_tbda1_kabx2:BRD-K32842773-304-07-0	DHFR|ThyAX	0.252995	-0.0849864	0	0.827586	InhA:group169	InhA	1
PCL analysis - full model (fit to data/training)	1	TRUE	pyrimidine metabolism	concordant	kabx2:BRD-K33106058-001-19-2:0.097500uM	BRD-K33106058	BRD-K33106058-001-19-2	screen4wk_screen5wk_tbda1_kabx2:BRD-K33106058-001-19-2	pyrimidine metabolism	0.577584	0.184933	1	1	pyrimidine metabolism:group85	pyrimidine metabolism	1
PCL analysis - full model (fit to data/training)	1	TRUE	50S ribosome	concordant	kabx2:BRD-K33127883-001-01-7:6.250000uM	BRD-K33127883	BRD-K33127883-001-01-7	screen4wk_screen5wk_tbda1_kabx2:BRD-K33127883-001-01-7	50S ribosome	0.567379	0.707978	1	1	50S ribosome:group32	50S ribosome	5
PCL analysis - full model (fit to data/training)	1	TRUE	Glf	concordant	kabx2:BRD-K33394115-001-01-3:25.000000uM	BRD-K33394115	BRD-K33394115-001-01-3	screen4wk_screen5wk_tbda1_kabx2:BRD-K33394115-001-01-3	Glf	0.398776	-0.0211108	1	1	Glf:group15	Glf	2
PCL analysis - full model (fit to data/training)	1	TRUE	InhA	concordant	kabx2:BRD-K33710385-001-04-9:3.125000uM	BRD-K33710385	BRD-K33710385-001-04-9	screen4wk_screen5wk_tbda1_kabx2:BRD-K33710385-001-04-9	InhA	0.724343	0.657805	1	1	InhA:group159	InhA	4
PCL analysis - full model (fit to data/training)	1	TRUE	NrdF2	concordant	kabx2:BRD-K34022604-001-11-6:25.000000uM	BRD-K34022604	BRD-K34022604-001-11-6	screen4wk_screen5wk_tbda1_kabx2:BRD-K34022604-001-11-6	purine metabolism|NrdF2	0.221677	0.0402942	1	1	NrdF2:group53	NrdF2	2
PCL analysis - full model (fit to data/training)	1	TRUE	membrane potential disruption and efflux	concordant	kabx2:BRD-K35559145-001-02-1:50.000000uM	BRD-K35559145	BRD-K35559145-001-02-1	screen4wk_screen5wk_tbda1_kabx2:BRD-K35559145-001-02-1	membrane potential disruption and efflux|NADH dehydrogenase	0.428689	0.609611	1	1	membrane potential disruption and efflux:group96	membrane potential disruption and efflux	1
PCL analysis - full model (fit to data/training)	1	TRUE	membrane potential disruption and efflux	concordant	kabx2:BRD-K35960502-001-23-4:12.500000uM	BRD-K35960502	BRD-K35960502-001-23-4	screen4wk_screen5wk_tbda1_kabx2:BRD-K35960502-001-23-4	membrane potential disruption and efflux	0.839722	0.460497	1	1	membrane potential disruption and efflux:group156	membrane potential disruption and efflux	3
PCL analysis - full model (fit to data/training)	1	TRUE	tRNA synthesis	concordant	kabx2:BRD-K36007650-300-04-9:0.390500uM	BRD-K36007650	BRD-K36007650-300-04-9	screen4wk_screen5wk_tbda1_kabx2:BRD-K36007650-300-04-9	30S ribosome|tRNA synthesis	0.23189	0.0756248	1	1	tRNA synthesis:group24	tRNA synthesis	2
PCL analysis - full model (fit to data/training)	1	TRUE	50S ribosome	concordant	kabx2:BRD-K36796419-001-02-7:3.125000uM	BRD-K36796419	BRD-K36796419-001-02-7	screen4wk_screen5wk_tbda1_kabx2:BRD-K36796419-001-02-7	50S ribosome	0.574465	0.496167	1	1	50S ribosome:group33	50S ribosome	8
PCL analysis - full model (fit to data/training)	1	TRUE	50S ribosome	concordant	kabx2:BRD-K37130656-001-05-3:25.000000uM	BRD-K37130656	BRD-K37130656-001-05-3	screen4wk_screen5wk_tbda1_kabx2:BRD-K37130656-001-05-3	50S ribosome	0.475397	0.523769	1	1	50S ribosome:group55	50S ribosome	2
PCL analysis - full model (fit to data/training)	1	TRUE	50S ribosome	concordant	kabx2:BRD-K37753391-001-04-5:0.390500uM	BRD-K37753391	BRD-K37753391-001-04-5	screen4wk_screen5wk_tbda1_kabx2:BRD-K37753391-001-04-5	50S ribosome	0.420539	0.435652	1	1	50S ribosome:group21	50S ribosome	10
PCL analysis - full model (fit to data/training)	1	TRUE	50S ribosome	concordant	kabx2:BRD-K37753391-046-04-0:6.250000uM	BRD-K37753391	BRD-K37753391-046-04-0	screen4wk_screen5wk_tbda1_kabx2:BRD-K37753391-046-04-0	50S ribosome	0.451269	0.617307	1	1	50S ribosome:group21	50S ribosome	9
PCL analysis - full model (fit to data/training)	1	TRUE	GyrAB	concordant	screen4wk:BRD-K37798499-001-16-5:12.500000uM	BRD-K37798499	BRD-K37798499-001-16-5	screen4wk_screen5wk_tbda1_kabx2:BRD-K37798499-001-16-5	GyrAB	0.65294	0.788408	1	1	GyrAB:group219	GyrAB	2
PCL analysis - full model (fit to data/training)	1	TRUE	GyrAB	concordant	kabx2:BRD-K37798499-001-28-0:12.500000uM	BRD-K37798499	BRD-K37798499-001-28-0	screen4wk_screen5wk_tbda1_kabx2:BRD-K37798499-001-28-0	GyrAB	0.628984	0.627477	1	1	GyrAB:group219	GyrAB	2
PCL analysis - full model (fit to data/training)	1	TRUE	TopA	concordant	kabx2:BRD-K37890730-001-22-7:0.195500uM	BRD-K37890730	BRD-K37890730-001-22-7	screen4wk_screen5wk_tbda1_kabx2:BRD-K37890730-001-22-7	TopA	0.248534	0.124195	1	1	TopA:group264	TopA	1
PCL analysis - full model (fit to data/training)	1	TRUE	clp protease / proteasome	concordant	kabx2:BRD-K37908742-001-03-3:0.097500uM	BRD-K37908742	BRD-K37908742-001-03-3	screen4wk_screen5wk_tbda1_kabx2:BRD-K37908742-001-03-3	clp protease / proteasome	0.820005	0.739847	1	1	clp protease / proteasome:group108	clp protease / proteasome	2
PCL analysis - full model (fit to data/training)	1	TRUE	InhA	concordant	kabx2:BRD-K38402943-001-04-1:0.781250uM	BRD-K38402943	BRD-K38402943-001-04-1	screen4wk_screen5wk_tbda1_kabx2:BRD-K38402943-001-04-1	InhA	0.574709	0.74349	1	1	InhA:group170	InhA	3
PCL analysis - full model (fit to data/training)	1	TRUE	InhA	concordant	kabx2:BRD-K38402943-001-05-8:0.781250uM	BRD-K38402943	BRD-K38402943-001-05-8	screen4wk_screen5wk_tbda1_kabx2:BRD-K38402943-001-05-8	InhA	0.503764	0.586751	1	1	InhA:group170	InhA	3
PCL analysis - full model (fit to data/training)	1	TRUE	InhA	concordant	kabx2:BRD-K38633957-001-02-8:1.562500uM	BRD-K38633957	BRD-K38633957-001-02-8	screen4wk_screen5wk_tbda1_kabx2:BRD-K38633957-001-02-8	InhA	0.704706	0.630958	1	1	InhA:group167	InhA	2
PCL analysis - full model (fit to data/training)	1	TRUE	InhA	concordant	kabx2:BRD-K38633957-001-03-6:0.781250uM	BRD-K38633957	BRD-K38633957-001-03-6	screen4wk_screen5wk_tbda1_kabx2:BRD-K38633957-001-03-6	InhA	0.708665	0.759485	1	1	InhA:group166	InhA	2
PCL analysis - full model (fit to data/training)	1	TRUE	50S ribosome	concordant	kabx2:BRD-K38684403-001-06-2:0.390500uM	BRD-K38684403	BRD-K38684403-001-06-2	screen4wk_screen5wk_tbda1_kabx2:BRD-K38684403-001-06-2	50S ribosome	0.256412	0.518766	1	1	50S ribosome:group24	50S ribosome	4
PCL analysis - full model (fit to data/training)	1	TRUE	Alr	concordant	kabx2:BRD-K39339421-001-02-9:25.000000uM	BRD-K39339421	BRD-K39339421-001-02-9	screen4wk_screen5wk_tbda1_kabx2:BRD-K39339421-001-02-9	Alr	0.305146	0.115238	1	1	Alr:group62	Alr	1
PCL analysis - full model (fit to data/training)	1	TRUE	QcrB	concordant	kabx2:BRD-K40154364-001-01-0:50.000000uM	BRD-K40154364	BRD-K40154364-001-01-0	screen4wk_screen5wk_tbda1_kabx2:BRD-K40154364-001-01-0	QcrB	0.321015	0.531997	1	1	QcrB:group12	QcrB	2
PCL analysis - full model (fit to data/training)	1	TRUE	30S ribosome	concordant	kabx2:BRD-K40939496-001-01-5:25.000000uM	BRD-K40939496	BRD-K40939496-001-01-5	screen4wk_screen5wk_tbda1_kabx2:BRD-K40939496-001-01-5	30S ribosome	0.617854	0.57243	1	1	30S ribosome:group88	30S ribosome	2
PCL analysis - full model (fit to data/training)	1	TRUE	CoaA and PyrG	concordant	screen4wk:BRD-K41140669-001-02-8:1.562500uM	BRD-K41140669	BRD-K41140669-001-02-8	screen4wk_screen5wk_tbda1_kabx2:BRD-K41140669-001-02-8	pyrimidine metabolism|CoaA and PyrG	0.406075	0.487571	1	1	CoaA and PyrG:group14	CoaA and PyrG	1
PCL analysis - full model (fit to data/training)	1	TRUE	CoaA and PyrG	concordant	kabx2:BRD-K41140669-001-04-4:1.562500uM	BRD-K41140669	BRD-K41140669-001-04-4	screen4wk_screen5wk_tbda1_kabx2:BRD-K41140669-001-04-4	pyrimidine metabolism|CoaA and PyrG	0.414947	0.387957	1	1	CoaA and PyrG:group14	CoaA and PyrG	2
PCL analysis - full model (fit to data/training)	1	TRUE	purine metabolism	concordant	kabx2:BRD-K41601912-001-16-4:6.250000uM	BRD-K41601912	BRD-K41601912-001-16-4	screen4wk_screen5wk_tbda1_kabx2:BRD-K41601912-001-16-4	purine metabolism	0.547492	0.594345	1	1	purine metabolism:group134	purine metabolism	2
PCL analysis - full model (fit to data/training)	1	TRUE	InhA	concordant	kabx2:BRD-K41731458-001-17-7:50.000000uM	BRD-K41731458	BRD-K41731458-001-17-7	screen4wk_screen5wk_tbda1_kabx2:BRD-K41731458-001-17-7	InhA	0.563628	0.630398	1	1	InhA:group357	InhA	1
PCL analysis - full model (fit to data/training)	1	TRUE	InhA	concordant	kabx2:BRD-K41731458-001-18-5:50.000000uM	BRD-K41731458	BRD-K41731458-001-18-5	screen4wk_screen5wk_tbda1_kabx2:BRD-K41731458-001-18-5	InhA	0.436594	0.422437	1	1	InhA:group357	InhA	1
PCL analysis - full model (fit to data/training)	1	TRUE	GuaB2	concordant	kabx2:BRD-K42267433-001-01-5:50.000000uM	BRD-K42267433	BRD-K42267433-001-01-5	screen4wk_screen5wk_tbda1_kabx2:BRD-K42267433-001-01-5	purine metabolism|GuaB2	0.435225	0.0755949	1	1	GuaB2:group45	GuaB2	2
PCL analysis - full model (fit to data/training)	1	TRUE	MbtI	concordant	kabx2:BRD-K43172524-001-01-6:25.000000uM	BRD-K43172524	BRD-K43172524-001-01-6	screen4wk_screen5wk_tbda1_kabx2:BRD-K43172524-001-01-6	MbtI	0.62151	0.614285	1	1	MbtI:group6	MbtI	2
PCL analysis - full model (fit to data/training)	1	TRUE	DnaG	concordant	kabx2:BRD-K43389675-003-22-5:3.125000uM	BRD-K43389675	BRD-K43389675-003-22-5	screen4wk_screen5wk_tbda1_kabx2:BRD-K43389675-003-22-5	GyrAB|DnaG	0.585086	0.790739	1	1	DnaG:group75	DnaG	1
PCL analysis - full model (fit to data/training)	1	FALSE	Uncertain		kabx2:BRD-K43913323-001-01-6:1.562500uM	BRD-K43913323	BRD-K43913323-001-01-6	screen4wk_screen5wk_tbda1_kabx2:BRD-K43913323-001-01-6	Glf	0.237863	0.110009	0	0.666667	InhA:group171	InhA	1
PCL analysis - full model (fit to data/training)	1	TRUE	RpoB	concordant	kabx2:BRD-K43962705-001-01-1:50.000000uM	BRD-K43962705	BRD-K43962705-001-01-1	screen4wk_screen5wk_tbda1_kabx2:BRD-K43962705-001-01-1	RpoB	0.437144	0.537965	1	1	RpoB:group6	RpoB	1
PCL analysis - full model (fit to data/training)	1	TRUE	beta-lactamase	concordant	kabx2:BRD-K44133266-001-11-8:50.000000uM	BRD-K44133266	BRD-K44133266-001-11-8	screen4wk_screen5wk_tbda1_kabx2:BRD-K44133266-001-11-8	beta-lactamase	0.707529	0.702334	1	1	beta-lactamase:group40	beta-lactamase	1
PCL analysis - full model (fit to data/training)	1	TRUE	GyrAB	concordant	kabx2:BRD-K44595561-001-01-1:0.781250uM	BRD-K44595561	BRD-K44595561-001-01-1	screen4wk_screen5wk_tbda1_kabx2:BRD-K44595561-001-01-1	GyrAB|TopA	0.607072	0.0783163	1	1	GyrAB:group219	GyrAB	1
PCL analysis - full model (fit to data/training)	1	TRUE	InhA	concordant	kabx2:BRD-K44817881-001-01-2:0.097500uM	BRD-K44817881	BRD-K44817881-001-01-2	screen4wk_screen5wk_tbda1_kabx2:BRD-K44817881-001-01-2	InhA	0.315115	0.13965	1	1	InhA:group367	InhA	2
PCL analysis - full model (fit to data/training)	1	TRUE	GlmU	concordant	kabx2:BRD-K45142033-001-01-1:12.500000uM	BRD-K45142033	BRD-K45142033-001-01-1	screen4wk_screen5wk_tbda1_kabx2:BRD-K45142033-001-01-1	GlmU	0.580422	0.0909572	1	1	GlmU:group2	GlmU	2
PCL analysis - full model (fit to data/training)	1	TRUE	GlmU	concordant	kabx2:BRD-K45142033-001-02-9:50.000000uM	BRD-K45142033	BRD-K45142033-001-02-9	screen4wk_screen5wk_tbda1_kabx2:BRD-K45142033-001-02-9	GlmU	0.561828	0.307642	1	1	GlmU:group7	GlmU	2
PCL analysis - full model (fit to data/training)	1	TRUE	Cyp121	concordant	kabx2:BRD-K45179240-001-03-8:12.500000uM	BRD-K45179240	BRD-K45179240-001-03-8	screen4wk_screen5wk_tbda1_kabx2:BRD-K45179240-001-03-8	Cyp121	0.329104	0.263178	1	1	Cyp121:group15	Cyp121	2
PCL analysis - full model (fit to data/training)	1	TRUE	MmpL3	concordant	kabx2:BRD-K45430307-001-01-9:50.000000uM	BRD-K45430307	BRD-K45430307-001-01-9	screen4wk_screen5wk_tbda1_kabx2:BRD-K45430307-001-01-9	MmpL3	0.426668	0.378085	1	1	MmpL3:group35	MmpL3	8
PCL analysis - full model (fit to data/training)	1	FALSE	Uncertain		kabx2:BRD-K45520244-001-01-3:1.562500uM	BRD-K45520244	BRD-K45520244-001-01-3	screen4wk_screen5wk_tbda1_kabx2:BRD-K45520244-001-01-3	InhA	0.288862	0.132316	1	0.697674	InhA:group166	InhA	1
PCL analysis - full model (fit to data/training)	1	TRUE	GyrAB	concordant	kabx2:BRD-K45916615-001-03-0:50.000000uM	BRD-K45916615	BRD-K45916615-001-03-0	screen4wk_screen5wk_tbda1_kabx2:BRD-K45916615-001-03-0	GyrAB	0.515289	0.466456	1	1	GyrAB:group38	GyrAB	4
PCL analysis - full model (fit to data/training)	1	TRUE	PknB	concordant	kabx2:BRD-K46404219-001-01-0:0.390500uM	BRD-K46404219	BRD-K46404219-001-01-0	screen4wk_screen5wk_tbda1_kabx2:BRD-K46404219-001-01-0	PknB	0.336788	0.107265	1	1	PknB:group7	PknB	2
PCL analysis - full model (fit to data/training)	1	TRUE	ThyAX	concordant	kabx2:BRD-K47832606-001-31-9:3.125000uM	BRD-K47832606	BRD-K47832606-001-31-9	screen4wk_screen5wk_tbda1_kabx2:BRD-K47832606-001-31-9	pyrimidine metabolism|ThyAX	0.440941	0.410171	1	1	ThyAX:group49	ThyAX	5
PCL analysis - full model (fit to data/training)	1	FALSE	Uncertain		kabx2:BRD-K47869605-001-33-8:0.097500uM	BRD-K47869605	BRD-K47869605-001-33-8	screen4wk_screen5wk_tbda1_kabx2:BRD-K47869605-001-33-8	GyrAB	0.141308	0.0693041	0	0.446429	InhA:group290	InhA	1
PCL analysis - full model (fit to data/training)	1	TRUE	MbtI	concordant	kabx2:BRD-K47871594-001-01-4:6.250000uM	BRD-K47871594	BRD-K47871594-001-01-4	screen4wk_screen5wk_tbda1_kabx2:BRD-K47871594-001-01-4	MbtI	0.285876	0.0591903	1	1	MbtI:group11	MbtI	2
PCL analysis - full model (fit to data/training)	1	TRUE	GyrAB	concordant	kabx2:BRD-K47886988-001-23-0:3.125000uM	BRD-K47886988	BRD-K47886988-001-23-0	screen4wk_screen5wk_tbda1_kabx2:BRD-K47886988-001-23-0	GyrAB	0.741313	0.193585	1	1	GyrAB:group216	GyrAB	1
PCL analysis - full model (fit to data/training)	1	TRUE	ParA	concordant	kabx2:BRD-K48195670-236-01-6:0.195500uM	BRD-K48195670	BRD-K48195670-236-01-6	screen4wk_screen5wk_tbda1_kabx2:BRD-K48195670-236-01-6	ParA|membrane potential disruption and efflux	0.257909	-0.0528676	1	1	ParA:group23	ParA	2
PCL analysis - full model (fit to data/training)	1	TRUE	InhA	concordant	kabx2:BRD-K48888725-001-03-5:50.000000uM	BRD-K48888725	BRD-K48888725-001-03-5	screen4wk_screen5wk_tbda1_kabx2:BRD-K48888725-001-03-5	InhA	0.427212	0.385187	1	1	InhA:group93	InhA	2
PCL analysis - full model (fit to data/training)	1	TRUE	purine metabolism	concordant	kabx2:BRD-K49350383-001-16-0:25.000000uM	BRD-K49350383	BRD-K49350383-001-16-0	screen4wk_screen5wk_tbda1_kabx2:BRD-K49350383-001-16-0	purine metabolism	0.597752	NA	1	1	purine metabolism:group118	purine metabolism	3
PCL analysis - full model (fit to data/training)	1	TRUE	purine metabolism	concordant	kabx2:BRD-K49350383-001-17-8:50.000000uM	BRD-K49350383	BRD-K49350383-001-17-8	screen4wk_screen5wk_tbda1_kabx2:BRD-K49350383-001-17-8	purine metabolism	0.592486	0.737874	1	1	purine metabolism:group118	purine metabolism	3
PCL analysis - full model (fit to data/training)	1	TRUE	50S ribosome	concordant	kabx2:BRD-K49384696-001-02-1:3.125000uM	BRD-K49384696	BRD-K49384696-001-02-1	screen4wk_screen5wk_tbda1_kabx2:BRD-K49384696-001-02-1	50S ribosome	0.554152	0.461412	1	1	50S ribosome:group93	50S ribosome	8
PCL analysis - full model (fit to data/training)	1	TRUE	50S ribosome	concordant	kabx2:BRD-K49668410-001-19-6:3.125000uM	BRD-K49668410	BRD-K49668410-001-19-6	screen4wk_screen5wk_tbda1_kabx2:BRD-K49668410-001-19-6	50S ribosome	0.66151	0.652646	1	1	50S ribosome:group25	50S ribosome	7
PCL analysis - full model (fit to data/training)	1	TRUE	phenazine-like	concordant	kabx2:BRD-K49755152-003-01-7:3.125000uM	BRD-K49755152	BRD-K49755152-003-01-7	screen4wk_screen5wk_tbda1_kabx2:BRD-K49755152-003-01-7	phenazine-like	0.330558	0.581221	1	1	phenazine-like:group3	phenazine-like	1
PCL analysis - full model (fit to data/training)	1	TRUE	GyrAB	concordant	kabx2:BRD-K49841478-001-02-4:25.000000uM	BRD-K49841478	BRD-K49841478-001-02-4	screen4wk_screen5wk_tbda1_kabx2:BRD-K49841478-001-02-4	GyrAB	0.718995	0.713404	1	1	GyrAB:group254	GyrAB	2
PCL analysis - full model (fit to data/training)	1	FALSE	Uncertain		kabx2:BRD-K50327268-001-01-6:50.000000uM	BRD-K50327268	BRD-K50327268-001-01-6	screen4wk_screen5wk_tbda1_kabx2:BRD-K50327268-001-01-6	purine metabolism|GuaB2	0.379651	0.308273	0	0.692308	membrane potential disruption and efflux:group96	membrane potential disruption and efflux	1
PCL analysis - full model (fit to data/training)	1	TRUE	clp protease / proteasome	concordant	kabx2:BRD-K50582804-001-01-7:50.000000uM	BRD-K50582804	BRD-K50582804-001-01-7	screen4wk_screen5wk_tbda1_kabx2:BRD-K50582804-001-01-7	clp protease / proteasome	0.410536	0.364597	1	1	clp protease / proteasome:group12	clp protease / proteasome	1
PCL analysis - full model (fit to data/training)	1	TRUE	DHPS	concordant	screen4wk:BRD-K50859149-001-17-9:12.500000uM	BRD-K50859149	BRD-K50859149-001-17-9	screen4wk_screen5wk_tbda1_kabx2:BRD-K50859149-001-17-9	DHPS	0.287492	0.665424	1	1	DHPS:group100	DHPS	4
PCL analysis - full model (fit to data/training)	1	TRUE	DHPS	concordant	kabx2:BRD-K50859149-001-21-1:3.125000uM	BRD-K50859149	BRD-K50859149-001-21-1	screen4wk_screen5wk_tbda1_kabx2:BRD-K50859149-001-21-1	DHPS	0.480845	0.183605	1	1	DHPS:group98	DHPS	4
PCL analysis - full model (fit to data/training)	1	TRUE	Alr	concordant	kabx2:BRD-K51096299-001-03-5:12.500000uM	BRD-K51096299	BRD-K51096299-001-03-5	screen4wk_screen5wk_tbda1_kabx2:BRD-K51096299-001-03-5	Alr	0.333549	0.106275	1	1	Alr:group101	Alr	1
PCL analysis - full model (fit to data/training)	1	TRUE	MurI	concordant	kabx2:BRD-K51346944-003-01-3:12.500000uM	BRD-K51346944	BRD-K51346944-003-01-3	screen4wk_screen5wk_tbda1_kabx2:BRD-K51346944-003-01-3	MurI	0.3446	0.141115	1	1	MurI:group14	MurI	2
PCL analysis - full model (fit to data/training)	1	TRUE	pyrimidine metabolism	concordant	kabx2:BRD-K51626221-001-05-7:3.125000uM	BRD-K51626221	BRD-K51626221-001-05-7	screen4wk_screen5wk_tbda1_kabx2:BRD-K51626221-001-05-7	pyrimidine metabolism|CoaA and PyrG	0.59147	0.696458	1	1	pyrimidine metabolism:group55	pyrimidine metabolism	1
PCL analysis - full model (fit to data/training)	1	TRUE	pyrimidine metabolism	concordant	kabx2:BRD-K51747290-001-18-0:0.195500uM	BRD-K51747290	BRD-K51747290-001-18-0	screen4wk_screen5wk_tbda1_kabx2:BRD-K51747290-001-18-0	purine metabolism|pyrimidine metabolism|NrdF2	0.267559	0.128186	1	1	pyrimidine metabolism:group53	pyrimidine metabolism	1
PCL analysis - full model (fit to data/training)	1	TRUE	InhA	concordant	screen4wk:BRD-K51997757-001-03-9:3.125000uM	BRD-K51997757	BRD-K51997757-001-03-9	screen4wk_screen5wk_tbda1_kabx2:BRD-K51997757-001-03-9	InhA	0.472263	NA	1	1	InhA:group311	InhA	3
PCL analysis - full model (fit to data/training)	1	TRUE	InhA	concordant	kabx2:BRD-K51997757-001-06-2:0.781250uM	BRD-K51997757	BRD-K51997757-001-06-2	screen4wk_screen5wk_tbda1_kabx2:BRD-K51997757-001-06-2	InhA	0.691632	0.684715	1	1	InhA:group166	InhA	2
PCL analysis - full model (fit to data/training)	1	TRUE	InhA	concordant	kabx2:BRD-K51997757-001-07-0:0.390500uM	BRD-K51997757	BRD-K51997757-001-07-0	screen4wk_screen5wk_tbda1_kabx2:BRD-K51997757-001-07-0	InhA	0.745441	0.748833	1	1	InhA:group163	InhA	2
PCL analysis - full model (fit to data/training)	1	TRUE	cAMP modulation	concordant	kabx2:BRD-K52025859-001-07-6:25.000000uM	BRD-K52025859	BRD-K52025859-001-07-6	screen4wk_screen5wk_tbda1_kabx2:BRD-K52025859-001-07-6	cAMP modulation	0.547591	0.435205	1	1	cAMP modulation:group5	cAMP modulation	2
PCL analysis - full model (fit to data/training)	1	TRUE	AccD6	concordant	kabx2:BRD-K52075040-001-12-1:6.250000uM	BRD-K52075040	BRD-K52075040-001-12-1	screen4wk_screen5wk_tbda1_kabx2:BRD-K52075040-001-12-1	KasA|AccD6	0.49435	0.443009	1	1	AccD6:group31	AccD6	3
PCL analysis - full model (fit to data/training)	1	TRUE	DHPS	concordant	kabx2:BRD-K52416806-001-03-0:50.000000uM	BRD-K52416806	BRD-K52416806-001-03-0	screen4wk_screen5wk_tbda1_kabx2:BRD-K52416806-001-03-0	DHPS	0.709655	0.783956	1	1	DHPS:group106	DHPS	2
PCL analysis - full model (fit to data/training)	1	TRUE	50S ribosome	concordant	kabx2:BRD-K52756523-001-30-4:12.500000uM	BRD-K52756523	BRD-K52756523-001-30-4	screen4wk_screen5wk_tbda1_kabx2:BRD-K52756523-001-30-4	50S ribosome	0.613252	0.502431	1	1	50S ribosome:group124	50S ribosome	3
PCL analysis - full model (fit to data/training)	1	TRUE	InhA	concordant	kabx2:BRD-K53492054-001-07-0:25.000000uM	BRD-K53492054	BRD-K53492054-001-07-0	screen4wk_screen5wk_tbda1_kabx2:BRD-K53492054-001-07-0	InhA	0.319732	0.296552	1	1	InhA:group92	InhA	1
PCL analysis - full model (fit to data/training)	1	TRUE	Mdh	concordant	kabx2:BRD-K54145401-001-02-4:1.562500uM	BRD-K54145401	BRD-K54145401-001-02-4	screen4wk_screen5wk_tbda1_kabx2:BRD-K54145401-001-02-4	Mdh	0.360027	0.0799726	1	1	Mdh:group6	Mdh	2
PCL analysis - full model (fit to data/training)	1	TRUE	MbtI	concordant	kabx2:BRD-K54931188-001-01-8:50.000000uM	BRD-K54931188	BRD-K54931188-001-01-8	screen4wk_screen5wk_tbda1_kabx2:BRD-K54931188-001-01-8	MbtI	0.393834	0.401974	1	1	MbtI:group9	MbtI	1
PCL analysis - full model (fit to data/training)	1	TRUE	GyrAB	concordant	kabx2:BRD-K55034111-001-05-3:12.500000uM	BRD-K55034111	BRD-K55034111-001-05-3	screen4wk_screen5wk_tbda1_kabx2:BRD-K55034111-001-05-3	GyrAB	0.369973	0.576124	1	1	GyrAB:group207	GyrAB	2
PCL analysis - full model (fit to data/training)	1	TRUE	membrane potential disruption and efflux	concordant	kabx2:BRD-K55127134-001-03-3:0.390500uM	BRD-K55127134	BRD-K55127134-001-03-3	screen4wk_screen5wk_tbda1_kabx2:BRD-K55127134-001-03-3	membrane potential disruption and efflux|NADH dehydrogenase	0.258024	0.0239625	1	1	membrane potential disruption and efflux:group168	membrane potential disruption and efflux	1
PCL analysis - full model (fit to data/training)	1	TRUE	InhA	concordant	kabx2:BRD-K55128567-001-03-7:50.000000uM	BRD-K55128567	BRD-K55128567-001-03-7	screen4wk_screen5wk_tbda1_kabx2:BRD-K55128567-001-03-7	InhA	0.334553	0.379419	1	1	InhA:group335	InhA	2
PCL analysis - full model (fit to data/training)	1	TRUE	InhA	concordant	kabx2:BRD-K55128567-001-04-5:0.390500uM	BRD-K55128567	BRD-K55128567-001-04-5	screen4wk_screen5wk_tbda1_kabx2:BRD-K55128567-001-04-5	InhA	0.626587	0.748036	1	1	InhA:group166	InhA	2
PCL analysis - full model (fit to data/training)	1	TRUE	menaquinone synthesis	concordant	kabx2:BRD-K55192287-051-03-7:25.000000uM	BRD-K55192287	BRD-K55192287-051-03-7	screen4wk_screen5wk_tbda1_kabx2:BRD-K55192287-051-03-7	menaquinone synthesis	0.471516	0.618509	1	1	menaquinone synthesis:group2	menaquinone synthesis	2
PCL analysis - full model (fit to data/training)	1	TRUE	DHPS	concordant	kabx2:BRD-K55250441-001-16-3:12.500000uM	BRD-K55250441	BRD-K55250441-001-16-3	screen4wk_screen5wk_tbda1_kabx2:BRD-K55250441-001-16-3	DHPS	0.459048	0.335918	1	1	DHPS:group113	DHPS	3
PCL analysis - full model (fit to data/training)	1	TRUE	TopA	concordant	kabx2:BRD-K55696337-003-26-9:25.000000uM	BRD-K55696337	BRD-K55696337-003-26-9	screen4wk_screen5wk_tbda1_kabx2:BRD-K55696337-003-26-9	TopA	0.518745	0.23612	1	1	TopA:group219	TopA	2
PCL analysis - full model (fit to data/training)	1	TRUE	phenazine-like	concordant	kabx2:BRD-K56614220-001-22-4:3.125000uM	BRD-K56614220	BRD-K56614220-001-22-4	screen4wk_screen5wk_tbda1_kabx2:BRD-K56614220-001-22-4	NADH dehydrogenase|phenazine-like	0.387027	0.674289	1	1	phenazine-like:group3	phenazine-like	6
PCL analysis - full model (fit to data/training)	1	TRUE	TopA	concordant	kabx2:BRD-K56767355-001-01-1:50.000000uM	BRD-K56767355	BRD-K56767355-001-01-1	screen4wk_screen5wk_tbda1_kabx2:BRD-K56767355-001-01-1	TopA	0.599542	0.681883	1	1	TopA:group143	TopA	1
PCL analysis - full model (fit to data/training)	1	TRUE	PrrB	concordant	kabx2:BRD-K57363465-001-01-5:3.125000uM	BRD-K57363465	BRD-K57363465-001-01-5	screen4wk_screen5wk_tbda1_kabx2:BRD-K57363465-001-01-5	PrrB	0.716248	0.654249	1	1	PrrB:group1	PrrB	2
PCL analysis - full model (fit to data/training)	1	TRUE	TopA	concordant	kabx2:BRD-K57698251-001-01-2:50.000000uM	BRD-K57698251	BRD-K57698251-001-01-2	screen4wk_screen5wk_tbda1_kabx2:BRD-K57698251-001-01-2	TopA	0.657421	0.591186	1	1	TopA:group143	TopA	1
PCL analysis - full model (fit to data/training)	1	TRUE	InhA	concordant	kabx2:BRD-K57864646-001-06-3:0.781250uM	BRD-K57864646	BRD-K57864646-001-06-3	screen4wk_screen5wk_tbda1_kabx2:BRD-K57864646-001-06-3	InhA	0.729541	0.588358	1	1	InhA:group165	InhA	2
PCL analysis - full model (fit to data/training)	1	FALSE	Uncertain		kabx2:BRD-K58069855-001-01-5:1.562500uM	BRD-K58069855	BRD-K58069855-001-01-5	screen4wk_screen5wk_tbda1_kabx2:BRD-K58069855-001-01-5	DHFR	0.217633	0.0577715	0	0.75	clp protease / proteasome:group186	clp protease / proteasome	1
PCL analysis - full model (fit to data/training)	1	TRUE	pyrimidine metabolism	concordant	kabx2:BRD-K58262659-001-11-3:3.125000uM	BRD-K58262659	BRD-K58262659-001-11-3	screen4wk_screen5wk_tbda1_kabx2:BRD-K58262659-001-11-3	pyrimidine metabolism|ThyAX	0.623513	0.604401	1	1	pyrimidine metabolism:group108	pyrimidine metabolism	7
PCL analysis - full model (fit to data/training)	1	TRUE	DprE1-DprE2 complex	concordant	kabx2:BRD-K58597051-001-03-3:12.500000uM	BRD-K58597051	BRD-K58597051-001-03-3	screen4wk_screen5wk_tbda1_kabx2:BRD-K58597051-001-03-3	DprE1-DprE2 complex	0.799748	0.72477	1	1	DprE1-DprE2 complex:group60	DprE1-DprE2 complex	2
PCL analysis - full model (fit to data/training)	1	TRUE	InhA	concordant	kabx2:BRD-K58861914-001-01-4:0.097500uM	BRD-K58861914	BRD-K58861914-001-01-4	screen4wk_screen5wk_tbda1_kabx2:BRD-K58861914-001-01-4	InhA	0.238982	0.239971	1	1	InhA:group427	InhA	1
PCL analysis - full model (fit to data/training)	1	TRUE	clp protease / proteasome	concordant	kabx2:BRD-K59325863-001-05-1:12.500000uM	BRD-K59325863	BRD-K59325863-001-05-1	screen4wk_screen5wk_tbda1_kabx2:BRD-K59325863-001-05-1	clp protease / proteasome	0.760298	0.839607	1	1	clp protease / proteasome:group111	clp protease / proteasome	2
PCL analysis - full model (fit to data/training)	1	TRUE	50S ribosome	concordant	kabx2:BRD-K59436580-001-02-5:0.195500uM	BRD-K59436580	BRD-K59436580-001-02-5	screen4wk_screen5wk_tbda1_kabx2:BRD-K59436580-001-02-5	50S ribosome	0.363398	0.319114	1	1	50S ribosome:group57	50S ribosome	3
PCL analysis - full model (fit to data/training)	1	TRUE	DHFR	concordant	screen4wk_screen5wk_tbda1_kabx2:BRD-K59456551-335-01-2:13.750000uM	BRD-K59456551	BRD-K59456551-335-01-2	screen4wk_screen5wk_tbda1_kabx2:BRD-K59456551-335-01-2	DHFR|ThyAX	0.473458	0.0962914	1	1	DHFR:group61	DHFR	6
PCL analysis - full model (fit to data/training)	1	TRUE	clp protease / proteasome	concordant	kabx2:BRD-K60230970-001-37-3:50.000000uM	BRD-K60230970	BRD-K60230970-001-37-3	screen4wk_screen5wk_tbda1_kabx2:BRD-K60230970-001-37-3	clp protease / proteasome	0.378858	0.172506	1	1	clp protease / proteasome:group12	clp protease / proteasome	1
PCL analysis - full model (fit to data/training)	1	TRUE	InhA	concordant	kabx2:BRD-K60267961-001-04-6:0.390500uM	BRD-K60267961	BRD-K60267961-001-04-6	screen4wk_screen5wk_tbda1_kabx2:BRD-K60267961-001-04-6	InhA	0.313573	0.74354	1	1	InhA:group170	InhA	3
PCL analysis - full model (fit to data/training)	1	TRUE	InhA	concordant	kabx2:BRD-K60267961-001-05-3:0.390500uM	BRD-K60267961	BRD-K60267961-001-05-3	screen4wk_screen5wk_tbda1_kabx2:BRD-K60267961-001-05-3	InhA	0.735673	0.656296	1	1	InhA:group164	InhA	2
PCL analysis - full model (fit to data/training)	1	FALSE	Uncertain		kabx2:BRD-K60362380-001-02-2:50.000000uM	BRD-K60362380	BRD-K60362380-001-02-2	screen4wk_screen5wk_tbda1_kabx2:BRD-K60362380-001-02-2	Alr	0.130117	0.199998	0	0.516129	DHPS:group61	DHPS	1
PCL analysis - full model (fit to data/training)	1	TRUE	PG transpeptidation and transport	concordant	kabx2:BRD-K60663764-236-06-2:6.250000uM	BRD-K60663764	BRD-K60663764-236-06-2	screen4wk_screen5wk_tbda1_kabx2:BRD-K60663764-236-06-2	PG transpeptidation and transport	0.274218	-0.0555838	1	1	PG transpeptidation and transport:group75	PG transpeptidation and transport	1
PCL analysis - full model (fit to data/training)	1	TRUE	Cyp121	concordant	kabx2:BRD-K60731427-001-04-9:25.000000uM	BRD-K60731427	BRD-K60731427-001-04-9	screen4wk_screen5wk_tbda1_kabx2:BRD-K60731427-001-04-9	Cyp121	0.274757	0.387957	1	1	Cyp121:group15	Cyp121	1
PCL analysis - full model (fit to data/training)	1	TRUE	membrane potential disruption and efflux	concordant	kabx2:BRD-K60762818-001-01-7:0.195500uM	BRD-K60762818	BRD-K60762818-001-01-7	screen4wk_screen5wk_tbda1_kabx2:BRD-K60762818-001-01-7	membrane potential disruption and efflux|NADH dehydrogenase	0.307514	0.0515178	1	1	membrane potential disruption and efflux:group160	membrane potential disruption and efflux	4
PCL analysis - full model (fit to data/training)	1	TRUE	pyrimidine metabolism	concordant	kabx2:BRD-K61192372-001-09-7:12.500000uM	BRD-K61192372	BRD-K61192372-001-09-7	screen4wk_screen5wk_tbda1_kabx2:BRD-K61192372-001-09-7	pyrimidine metabolism|ThyAX	0.460231	0.281684	1	1	pyrimidine metabolism:group90	pyrimidine metabolism	6
PCL analysis - full model (fit to data/training)	1	TRUE	InhA	concordant	kabx2:BRD-K61582089-236-01-2:1.562500uM	BRD-K61582089	BRD-K61582089-236-01-2	screen4wk_screen5wk_tbda1_kabx2:BRD-K61582089-236-01-2	InhA	0.8033	0.663492	1	1	InhA:group164	InhA	1
PCL analysis - full model (fit to data/training)	1	TRUE	DHPS	concordant	kabx2:BRD-K62363391-001-25-6:25.000000uM	BRD-K62363391	BRD-K62363391-001-25-6	screen4wk_screen5wk_tbda1_kabx2:BRD-K62363391-001-25-6	DHPS	0.75384	-0.0572055	1	1	DHPS:group103	DHPS	3
PCL analysis - full model (fit to data/training)	1	TRUE	GyrAB	concordant	kabx2:BRD-K62374253-001-09-4:25.000000uM	BRD-K62374253	BRD-K62374253-001-09-4	screen4wk_screen5wk_tbda1_kabx2:BRD-K62374253-001-09-4	GyrAB	0.515289	0.52893	1	1	GyrAB:group38	GyrAB	2
PCL analysis - full model (fit to data/training)	1	TRUE	DprE1-DprE2 complex	concordant	kabx2:BRD-K63155003-001-01-6:12.500000uM	BRD-K63155003	BRD-K63155003-001-01-6	screen4wk_screen5wk_tbda1_kabx2:BRD-K63155003-001-01-6	DprE1-DprE2 complex	0.622967	0.476184	1	1	DprE1-DprE2 complex:group57	DprE1-DprE2 complex	4
PCL analysis - full model (fit to data/training)	1	FALSE	Uncertain		kabx2:BRD-K63343048-001-14-8:0.781250uM	BRD-K63343048	BRD-K63343048-001-14-8	screen4wk_screen5wk_tbda1_kabx2:BRD-K63343048-001-14-8	lipid esterases	0.217434	0.0556281	0	0.5625	InhA:group364	InhA	1
PCL analysis - full model (fit to data/training)	1	TRUE	50S ribosome	concordant	kabx2:BRD-K63550407-001-15-0:50.000000uM	BRD-K63550407	BRD-K63550407-001-15-0	screen4wk_screen5wk_tbda1_kabx2:BRD-K63550407-001-15-0	50S ribosome	0.681355	0.621485	1	1	50S ribosome:group25	50S ribosome	3
PCL analysis - full model (fit to data/training)	1	TRUE	Pks13	concordant	kabx2:BRD-K63591033-001-07-3:25.000000uM	BRD-K63591033	BRD-K63591033-001-07-3	screen4wk_screen5wk_tbda1_kabx2:BRD-K63591033-001-07-3	Pks13	0.328575	0.536908	1	1	Pks13:group16	Pks13	2
PCL analysis - full model (fit to data/training)	1	TRUE	NADH dehydrogenase	concordant	kabx2:BRD-K63675182-003-24-4:0.097500uM	BRD-K63675182	BRD-K63675182-003-24-4	screen4wk_screen5wk_tbda1_kabx2:BRD-K63675182-003-24-4	membrane potential disruption and efflux|NADH dehydrogenase	0.250172	0.00294753	1	1	NADH dehydrogenase:group91	NADH dehydrogenase	2
PCL analysis - full model (fit to data/training)	1	TRUE	TopA	concordant	kabx2:BRD-K63784565-001-07-0:50.000000uM	BRD-K63784565	BRD-K63784565-001-07-0	screen4wk_screen5wk_tbda1_kabx2:BRD-K63784565-001-07-0	TopA	0.190309	0.0245428	1	1	TopA:group137	TopA	1
PCL analysis - full model (fit to data/training)	1	FALSE	Uncertain		kabx2:BRD-K64323980-001-09-9:0.097500uM	BRD-K64323980	BRD-K64323980-001-09-9	screen4wk_screen5wk_tbda1_kabx2:BRD-K64323980-001-09-9	TopA	0.242318	0.0424999	0	0.692308	DHPS:group86	DHPS	1
PCL analysis - full model (fit to data/training)	1	TRUE	DHFR	concordant	kabx2:BRD-K65278948-001-01-2:12.500000uM	BRD-K65278948	BRD-K65278948-001-01-2	screen4wk_screen5wk_tbda1_kabx2:BRD-K65278948-001-01-2	DHFR	0.607394	0.460991	1	1	DHFR:group94	DHFR	5
PCL analysis - full model (fit to data/training)	1	TRUE	DprE1-DprE2 complex	concordant	kabx2:BRD-K66039912-001-01-9:1.562500uM	BRD-K66039912	BRD-K66039912-001-01-9	screen4wk_screen5wk_tbda1_kabx2:BRD-K66039912-001-01-9	FtsZ|DprE1-DprE2 complex	0.825061	0.678764	1	1	DprE1-DprE2 complex:group65	DprE1-DprE2 complex	6
PCL analysis - full model (fit to data/training)	1	TRUE	CoaA and PyrG	concordant	kabx2:BRD-K66227851-001-03-9:6.250000uM	BRD-K66227851	BRD-K66227851-001-03-9	screen4wk_screen5wk_tbda1_kabx2:BRD-K66227851-001-03-9	pyrimidine metabolism|CoaA and PyrG	0.298531	0.448389	1	1	CoaA and PyrG:group19	CoaA and PyrG	2
PCL analysis - full model (fit to data/training)	1	TRUE	GyrAB	concordant	kabx2:BRD-K66412701-001-08-8:12.500000uM	BRD-K66412701	BRD-K66412701-001-08-8	screen4wk_screen5wk_tbda1_kabx2:BRD-K66412701-001-08-8	GyrAB	0.599635	0.502859	1	1	GyrAB:group39	GyrAB	2
PCL analysis - full model (fit to data/training)	1	TRUE	GyrAB	concordant	kabx2:BRD-K66615216-003-16-3:0.195500uM	BRD-K66615216	BRD-K66615216-003-16-3	screen4wk_screen5wk_tbda1_kabx2:BRD-K66615216-003-16-3	GyrAB	0.550746	0.754259	1	1	GyrAB:group206	GyrAB	2
PCL analysis - full model (fit to data/training)	1	TRUE	50S ribosome	concordant	screen4wk:BRD-K66876909-001-11-8:0.390625uM	BRD-K66876909	BRD-K66876909-001-11-8	screen4wk_screen5wk_tbda1_kabx2:BRD-K66876909-001-11-8	50S ribosome	0.489809	0.710978	1	1	50S ribosome:group55	50S ribosome	2
PCL analysis - full model (fit to data/training)	1	TRUE	50S ribosome	concordant	kabx2:BRD-K66876909-001-16-7:0.781250uM	BRD-K66876909	BRD-K66876909-001-16-7	screen4wk_screen5wk_tbda1_kabx2:BRD-K66876909-001-16-7	50S ribosome	0.495678	0.682612	1	1	50S ribosome:group55	50S ribosome	3
PCL analysis - full model (fit to data/training)	1	TRUE	PptT	concordant	kabx2:BRD-K66898851-001-06-0:25.000000uM	BRD-K66898851	BRD-K66898851-001-06-0	screen4wk_screen5wk_tbda1_kabx2:BRD-K66898851-001-06-0	PptT|FtsZ	0.453223	0.378084	1	1	PptT:group5	PptT	3
PCL analysis - full model (fit to data/training)	1	TRUE	QcrB	concordant	kabx2:BRD-K66994095-001-01-4:50.000000uM	BRD-K66994095	BRD-K66994095-001-01-4	screen4wk_screen5wk_tbda1_kabx2:BRD-K66994095-001-01-4	QcrB	0.694833	0.519341	1	1	QcrB:group25	QcrB	10
PCL analysis - full model (fit to data/training)	1	FALSE	Uncertain		screen4wk:BRD-K67035534-001-05-5:25.000000uM	BRD-K67035534	BRD-K67035534-001-05-5	screen4wk_screen5wk_tbda1_kabx2:BRD-K67035534-001-05-5	metal ion chelation	0.236629	0.488178	0	0.8	CoaA and PyrG:group19	CoaA and PyrG	1
PCL analysis - full model (fit to data/training)	1	TRUE	TopA	concordant	kabx2:BRD-K67617993-001-01-3:0.195500uM	BRD-K67617993	BRD-K67617993-001-01-3	screen4wk_screen5wk_tbda1_kabx2:BRD-K67617993-001-01-3	TopA	0.563376	0.18629	1	1	TopA:group107	TopA	1
PCL analysis - full model (fit to data/training)	1	TRUE	Alr	concordant	kabx2:BRD-K68017837-001-01-5:6.250000uM	BRD-K68017837	BRD-K68017837-001-01-5	screen4wk_screen5wk_tbda1_kabx2:BRD-K68017837-001-01-5	Alr	0.308245	0.115755	1	1	Alr:group89	Alr	2
PCL analysis - full model (fit to data/training)	1	TRUE	TopA	concordant	kabx2:BRD-K68346641-001-05-5:50.000000uM	BRD-K68346641	BRD-K68346641-001-05-5	screen4wk_screen5wk_tbda1_kabx2:BRD-K68346641-001-05-5	GyrAB|TopA	0.315331	0.468589	1	1	TopA:group80	TopA	2
PCL analysis - full model (fit to data/training)	1	TRUE	TopA	concordant	kabx2:BRD-K68346641-003-12-7:50.000000uM	BRD-K68346641	BRD-K68346641-003-12-7	screen4wk_screen5wk_tbda1_kabx2:BRD-K68346641-003-12-7	GyrAB|TopA	0.633123	0.693818	1	1	TopA:group82	TopA	3
PCL analysis - full model (fit to data/training)	1	TRUE	GyrAB	concordant	kabx2:BRD-K68408467-001-01-3:25.000000uM	BRD-K68408467	BRD-K68408467-001-01-3	screen4wk_screen5wk_tbda1_kabx2:BRD-K68408467-001-01-3	GyrAB|TopA	0.480144	0.589124	1	1	GyrAB:group186	GyrAB	1
PCL analysis - full model (fit to data/training)	1	TRUE	CoaA and PyrG	concordant	kabx2:BRD-K69540638-001-07-3:12.500000uM	BRD-K69540638	BRD-K69540638-001-07-3	screen4wk_screen5wk_tbda1_kabx2:BRD-K69540638-001-07-3	pyrimidine metabolism|CoaA and PyrG	0.554566	0.366492	1	1	CoaA and PyrG:group17	CoaA and PyrG	3
PCL analysis - full model (fit to data/training)	1	TRUE	50S ribosome	concordant	kabx2:BRD-K69553440-001-01-7:0.781250uM	BRD-K69553440	BRD-K69553440-001-01-7	screen4wk_screen5wk_tbda1_kabx2:BRD-K69553440-001-01-7	50S ribosome	0.442918	NA	1	1	50S ribosome:group55	50S ribosome	3
PCL analysis - full model (fit to data/training)	1	TRUE	GyrAB	concordant	screen4wk:BRD-K69650333-001-03-7:25.000000uM	BRD-K69650333	BRD-K69650333-001-03-7	screen4wk_screen5wk_tbda1_kabx2:BRD-K69650333-001-03-7	GyrAB|DnaG	0.593022	0.748116	1	1	GyrAB:group186	GyrAB	3
PCL analysis - full model (fit to data/training)	1	TRUE	GyrAB	concordant	kabx2:BRD-K69650333-003-15-7:25.000000uM	BRD-K69650333	BRD-K69650333-003-15-7	screen4wk_screen5wk_tbda1_kabx2:BRD-K69650333-003-15-7	GyrAB|DnaG	0.513277	0.645257	1	1	GyrAB:group186	GyrAB	2
PCL analysis - full model (fit to data/training)	1	TRUE	MmpL3	concordant	kabx2:BRD-K69774614-001-01-9:3.125000uM	BRD-K69774614	BRD-K69774614-001-01-9	screen4wk_screen5wk_tbda1_kabx2:BRD-K69774614-001-01-9	MmpL3	0.494401	0.479308	1	1	MmpL3:group31	MmpL3	4
PCL analysis - full model (fit to data/training)	1	TRUE	DHPS	concordant	kabx2:BRD-K71125014-001-30-5:12.500000uM	BRD-K71125014	BRD-K71125014-001-30-5	screen4wk_screen5wk_tbda1_kabx2:BRD-K71125014-001-30-5	DHPS	0.38846	0.565941	1	1	DHPS:group115	DHPS	4
PCL analysis - full model (fit to data/training)	1	TRUE	GlmU	concordant	kabx2:BRD-K71364508-001-01-4:25.000000uM	BRD-K71364508	BRD-K71364508-001-01-4	screen4wk_screen5wk_tbda1_kabx2:BRD-K71364508-001-01-4	GlmU	0.423357	0.257144	1	1	GlmU:group71	GlmU	2
PCL analysis - full model (fit to data/training)	1	TRUE	GlmU	concordant	kabx2:BRD-K71364508-001-02-2:25.000000uM	BRD-K71364508	BRD-K71364508-001-02-2	screen4wk_screen5wk_tbda1_kabx2:BRD-K71364508-001-02-2	GlmU	0.463205	0.255217	1	1	GlmU:group96	GlmU	2
PCL analysis - full model (fit to data/training)	1	TRUE	30S ribosome	concordant	kabx2:BRD-K71772032-001-02-1:50.000000uM	BRD-K71772032	BRD-K71772032-001-02-1	screen4wk_screen5wk_tbda1_kabx2:BRD-K71772032-001-02-1	30S ribosome	0.373032	0.707903	1	1	30S ribosome:group88	30S ribosome	2
PCL analysis - full model (fit to data/training)	1	TRUE	GyrAB	concordant	screen4wk:BRD-K71926323-001-11-2:0.781250uM	BRD-K71926323	BRD-K71926323-001-11-2	screen4wk_screen5wk_tbda1_kabx2:BRD-K71926323-001-11-2	GyrAB	0.716762	0.634833	1	1	GyrAB:group219	GyrAB	2
PCL analysis - full model (fit to data/training)	1	TRUE	GyrAB	concordant	kabx2:BRD-K71926323-001-16-1:1.562500uM	BRD-K71926323	BRD-K71926323-001-16-1	screen4wk_screen5wk_tbda1_kabx2:BRD-K71926323-001-16-1	GyrAB	0.750322	0.522074	1	1	GyrAB:group39	GyrAB	1
PCL analysis - full model (fit to data/training)	1	TRUE	PG transpeptidation and transport	concordant	kabx2:BRD-K72167406-001-05-4:12.500000uM	BRD-K72167406	BRD-K72167406-001-05-4	screen4wk_screen5wk_tbda1_kabx2:BRD-K72167406-001-05-4	PG transpeptidation and transport	0.787056	0.803829	1	1	PG transpeptidation and transport:group100	PG transpeptidation and transport	5
PCL analysis - full model (fit to data/training)	1	TRUE	TopA	concordant	kabx2:BRD-K72560711-003-01-5:12.500000uM	BRD-K72560711	BRD-K72560711-003-01-5	screen4wk_screen5wk_tbda1_kabx2:BRD-K72560711-003-01-5	GyrAB|TopA	0.481721	0.649988	1	1	TopA:group153	TopA	2
PCL analysis - full model (fit to data/training)	1	TRUE	InhA	concordant	kabx2:BRD-K72948907-001-01-0:0.390500uM	BRD-K72948907	BRD-K72948907-001-01-0	screen4wk_screen5wk_tbda1_kabx2:BRD-K72948907-001-01-0	InhA	0.491053	0.800259	1	1	InhA:group170	InhA	2
PCL analysis - full model (fit to data/training)	1	TRUE	GyrAB	concordant	kabx2:BRD-K73923631-001-01-5:12.500000uM	BRD-K73923631	BRD-K73923631-001-01-5	screen4wk_screen5wk_tbda1_kabx2:BRD-K73923631-001-01-5	GyrAB	0.385184	0.409993	1	1	GyrAB:group40	GyrAB	3
PCL analysis - full model (fit to data/training)	1	FALSE	Uncertain		kabx2:BRD-K74016539-001-01-0:6.250000uM	BRD-K74016539	BRD-K74016539-001-01-0	screen4wk_screen5wk_tbda1_kabx2:BRD-K74016539-001-01-0	DHFR	0.599472	-0.0323147	0	0.857143	pyrimidine metabolism:group119	pyrimidine metabolism	1
PCL analysis - full model (fit to data/training)	1	TRUE	QcrB	concordant	screen4wk:BRD-K74423833-001-08-6:12.500000uM	BRD-K74423833	BRD-K74423833-001-08-6	screen4wk_screen5wk_tbda1_kabx2:BRD-K74423833-001-08-6	QcrB	0.584228	0.637378	1	1	QcrB:group25	QcrB	5
PCL analysis - full model (fit to data/training)	1	TRUE	50S ribosome	concordant	kabx2:BRD-K74501079-335-02-7:0.781250uM	BRD-K74501079	BRD-K74501079-335-02-7	screen4wk_screen5wk_tbda1_kabx2:BRD-K74501079-335-02-7	50S ribosome	0.254958	0.335732	1	1	50S ribosome:group24	50S ribosome	3
PCL analysis - full model (fit to data/training)	1	FALSE	Uncertain		kabx2:BRD-K74722711-001-02-1:25.000000uM	BRD-K74722711	BRD-K74722711-001-02-1	screen4wk_screen5wk_tbda1_kabx2:BRD-K74722711-001-02-1	50S ribosome	0.29632	0.532669	0	0.869565	GyrAB:group41	GyrAB	1
PCL analysis - full model (fit to data/training)	1	TRUE	30S ribosome	concordant	kabx2:BRD-K74759733-065-02-2:50.000000uM	BRD-K74759733	BRD-K74759733-065-02-2	screen4wk_screen5wk_tbda1_kabx2:BRD-K74759733-065-02-2	30S ribosome	0.286276	0.756078	1	1	30S ribosome:group88	30S ribosome	1
PCL analysis - full model (fit to data/training)	1	TRUE	DprE1-DprE2 complex	concordant	kabx2:BRD-K76257682-001-02-1:6.250000uM	BRD-K76257682	BRD-K76257682-001-02-1	screen4wk_screen5wk_tbda1_kabx2:BRD-K76257682-001-02-1	DprE1-DprE2 complex	0.824952	0.663745	1	1	DprE1-DprE2 complex:group61	DprE1-DprE2 complex	5
PCL analysis - full model (fit to data/training)	1	TRUE	DprE1-DprE2 complex	concordant	kabx2:BRD-K76257682-001-03-9:6.250000uM	BRD-K76257682	BRD-K76257682-001-03-9	screen4wk_screen5wk_tbda1_kabx2:BRD-K76257682-001-03-9	DprE1-DprE2 complex	0.767883	0.612288	1	1	DprE1-DprE2 complex:group61	DprE1-DprE2 complex	2
PCL analysis - full model (fit to data/training)	1	TRUE	CydAB	concordant	screen4wk:BRD-K76372632-001-08-6:12.500000uM	BRD-K76372632	BRD-K76372632-001-08-6	screen4wk_screen5wk_tbda1_kabx2:BRD-K76372632-001-08-6	CydAB	0.564223	0.580371	1	1	CydAB:group2	CydAB	3
PCL analysis - full model (fit to data/training)	1	TRUE	GyrAB	concordant	kabx2:BRD-K76534306-001-24-3:1.562500uM	BRD-K76534306	BRD-K76534306-001-24-3	screen4wk_screen5wk_tbda1_kabx2:BRD-K76534306-001-24-3	GyrAB	0.371695	0.575029	1	1	GyrAB:group40	GyrAB	2
PCL analysis - full model (fit to data/training)	1	TRUE	tRNA synthesis	concordant	kabx2:BRD-K76713213-001-03-9:25.000000uM	BRD-K76713213	BRD-K76713213-001-03-9	screen4wk_screen5wk_tbda1_kabx2:BRD-K76713213-001-03-9	tRNA synthesis	0.36264	0.468655	1	1	tRNA synthesis:group35	tRNA synthesis	1
PCL analysis - full model (fit to data/training)	1	TRUE	DHPS	concordant	kabx2:BRD-K76845197-001-06-2:25.000000uM	BRD-K76845197	BRD-K76845197-001-06-2	screen4wk_screen5wk_tbda1_kabx2:BRD-K76845197-001-06-2	DHPS	0.260926	0.0804549	1	1	DHPS:group55	DHPS	1
PCL analysis - full model (fit to data/training)	1	TRUE	QcrB	concordant	kabx2:BRD-K76929026-001-01-2:12.500000uM	BRD-K76929026	BRD-K76929026-001-01-2	screen4wk_screen5wk_tbda1_kabx2:BRD-K76929026-001-01-2	QcrB	0.661969	0.635413	1	1	QcrB:group25	QcrB	5
PCL analysis - full model (fit to data/training)	1	TRUE	GyrAB	concordant	kabx2:BRD-K77038618-066-01-8:6.250000uM	BRD-K77038618	BRD-K77038618-066-01-8	screen4wk_screen5wk_tbda1_kabx2:BRD-K77038618-066-01-8	GyrAB	0.387667	0.476797	1	1	GyrAB:group41	GyrAB	4
PCL analysis - full model (fit to data/training)	1	TRUE	InhA	concordant	kabx2:BRD-K77268072-001-01-7:50.000000uM	BRD-K77268072	BRD-K77268072-001-01-7	screen4wk_screen5wk_tbda1_kabx2:BRD-K77268072-001-01-7	InhA	0.391403	0.45346	1	1	InhA:group355	InhA	2
PCL analysis - full model (fit to data/training)	1	TRUE	sterol metabolism	concordant	kabx2:BRD-K77432251-001-02-0:3.125000uM	BRD-K77432251	BRD-K77432251-001-02-0	screen4wk_screen5wk_tbda1_kabx2:BRD-K77432251-001-02-0	sterol metabolism	0.483413	0.199734	1	1	sterol metabolism:group7	sterol metabolism	3
PCL analysis - full model (fit to data/training)	1	TRUE	GyrAB	concordant	kabx2:BRD-K77614261-001-01-3:0.195500uM	BRD-K77614261	BRD-K77614261-001-01-3	screen4wk_screen5wk_tbda1_kabx2:BRD-K77614261-001-01-3	GyrAB|TopA	0.298556	0.0792615	1	1	GyrAB:group350	GyrAB	1
PCL analysis - full model (fit to data/training)	1	TRUE	GyrAB	concordant	kabx2:BRD-K77614261-001-02-1:12.500000uM	BRD-K77614261	BRD-K77614261-001-02-1	screen4wk_screen5wk_tbda1_kabx2:BRD-K77614261-001-02-1	GyrAB|TopA	0.33475	0.145656	1	1	GyrAB:group303	GyrAB	2
PCL analysis - full model (fit to data/training)	1	TRUE	GyrAB	concordant	kabx2:BRD-K78113049-001-19-6:50.000000uM	BRD-K78113049	BRD-K78113049-001-19-6	screen4wk_screen5wk_tbda1_kabx2:BRD-K78113049-001-19-6	GyrAB	0.745047	0.770828	1	1	GyrAB:group218	GyrAB	2
PCL analysis - full model (fit to data/training)	1	TRUE	50S ribosome	concordant	kabx2:BRD-K78355918-001-08-4:3.125000uM	BRD-K78355918	BRD-K78355918-001-08-4	screen4wk_screen5wk_tbda1_kabx2:BRD-K78355918-001-08-4	50S ribosome|FusA1	0.444204	0.582375	1	1	50S ribosome:group22	50S ribosome	4
PCL analysis - full model (fit to data/training)	1	TRUE	clp protease / proteasome	concordant	kabx2:BRD-K78659596-001-09-6:25.000000uM	BRD-K78659596	BRD-K78659596-001-09-6	screen4wk_screen5wk_tbda1_kabx2:BRD-K78659596-001-09-6	clp protease / proteasome	0.726263	0.690812	1	1	clp protease / proteasome:group117	clp protease / proteasome	1
PCL analysis - full model (fit to data/training)	1	TRUE	PknAG	concordant	kabx2:BRD-K78741702-001-02-8:25.000000uM	BRD-K78741702	BRD-K78741702-001-02-8	screen4wk_screen5wk_tbda1_kabx2:BRD-K78741702-001-02-8	PknAG	0.291397	0.188533	1	1	PknAG:group13	PknAG	2
PCL analysis - full model (fit to data/training)	1	TRUE	GuaB2	concordant	kabx2:BRD-K79019129-001-08-0:25.000000uM	BRD-K79019129	BRD-K79019129-001-08-0	screen4wk_screen5wk_tbda1_kabx2:BRD-K79019129-001-08-0	purine metabolism|GuaB2	0.504409	0.659655	1	1	GuaB2:group45	GuaB2	1
PCL analysis - full model (fit to data/training)	1	TRUE	pyrimidine metabolism	concordant	kabx2:BRD-K79254416-001-29-1:0.097500uM	BRD-K79254416	BRD-K79254416-001-29-1	screen4wk_screen5wk_tbda1_kabx2:BRD-K79254416-001-29-1	pyrimidine metabolism	0.267559	-0.0360416	1	1	pyrimidine metabolism:group53	pyrimidine metabolism	1
PCL analysis - full model (fit to data/training)	1	TRUE	Pks13	concordant	kabx2:BRD-K79491187-001-01-5:50.000000uM	BRD-K79491187	BRD-K79491187-001-01-5	screen4wk_screen5wk_tbda1_kabx2:BRD-K79491187-001-01-5	Pks13	0.477621	0.440505	1	1	Pks13:group23	Pks13	5
PCL analysis - full model (fit to data/training)	1	TRUE	InhA	concordant	kabx2:BRD-K79707415-001-01-8:6.250000uM	BRD-K79707415	BRD-K79707415-001-01-8	screen4wk_screen5wk_tbda1_kabx2:BRD-K79707415-001-01-8	InhA	0.418851	0.108815	1	1	InhA:group137	InhA	2
PCL analysis - full model (fit to data/training)	1	TRUE	50S ribosome	concordant	kabx2:BRD-K79711234-001-19-1:25.000000uM	BRD-K79711234	BRD-K79711234-001-19-1	screen4wk_screen5wk_tbda1_kabx2:BRD-K79711234-001-19-1	50S ribosome	0.721512	0.663961	1	1	50S ribosome:group52	50S ribosome	4
PCL analysis - full model (fit to data/training)	1	TRUE	TopA	concordant	kabx2:BRD-K79821389-001-04-3:12.500000uM	BRD-K79821389	BRD-K79821389-001-04-3	screen4wk_screen5wk_tbda1_kabx2:BRD-K79821389-001-04-3	TopA	0.501782	0.808436	1	1	TopA:group252	TopA	2
PCL analysis - full model (fit to data/training)	1	TRUE	DHFR	concordant	kabx2:BRD-K80267133-001-21-9:1.562500uM	BRD-K80267133	BRD-K80267133-001-21-9	screen4wk_screen5wk_tbda1_kabx2:BRD-K80267133-001-21-9	DHFR	0.60261	0.625889	1	1	DHFR:group95	DHFR	7
PCL analysis - full model (fit to data/training)	1	TRUE	InhA	concordant	kabx2:BRD-K80390541-001-03-3:12.500000uM	BRD-K80390541	BRD-K80390541-001-03-3	screen4wk_screen5wk_tbda1_kabx2:BRD-K80390541-001-03-3	InhA	0.341746	0.377172	1	1	InhA:group335	InhA	2
PCL analysis - full model (fit to data/training)	1	TRUE	InhA	concordant	kabx2:BRD-K80390541-001-04-1:0.781250uM	BRD-K80390541	BRD-K80390541-001-04-1	screen4wk_screen5wk_tbda1_kabx2:BRD-K80390541-001-04-1	InhA	0.496847	0.579187	1	1	InhA:group170	InhA	4
PCL analysis - full model (fit to data/training)	1	TRUE	TrxC	concordant	kabx2:BRD-K80404833-001-01-3:1.562500uM	BRD-K80404833	BRD-K80404833-001-01-3	screen4wk_screen5wk_tbda1_kabx2:BRD-K80404833-001-01-3	TrxC	0.495594	0.1552	1	1	TrxC:group1	TrxC	2
PCL analysis - full model (fit to data/training)	1	TRUE	PG transpeptidation and transport	concordant	kabx2:BRD-K80545773-001-01-5:12.500000uM	BRD-K80545773	BRD-K80545773-001-01-5	screen4wk_screen5wk_tbda1_kabx2:BRD-K80545773-001-01-5	PG transpeptidation and transport	0.78659	0.681399	1	1	PG transpeptidation and transport:group100	PG transpeptidation and transport	5
PCL analysis - full model (fit to data/training)	1	TRUE	Alr	concordant	kabx2:BRD-K80953170-001-02-8:25.000000uM	BRD-K80953170	BRD-K80953170-001-02-8	screen4wk_screen5wk_tbda1_kabx2:BRD-K80953170-001-02-8	Alr	0.422815	-0.0195955	1	1	Alr:group4	Alr	1
PCL analysis - full model (fit to data/training)	1	TRUE	InhA	concordant	kabx2:BRD-K80978124-001-01-4:50.000000uM	BRD-K80978124	BRD-K80978124-001-01-4	screen4wk_screen5wk_tbda1_kabx2:BRD-K80978124-001-01-4	InhA	0.314577	0.265426	1	1	InhA:group350	InhA	1
PCL analysis - full model (fit to data/training)	1	TRUE	TopA	concordant	kabx2:BRD-K81100236-001-01-9:1.562500uM	BRD-K81100236	BRD-K81100236-001-01-9	screen4wk_screen5wk_tbda1_kabx2:BRD-K81100236-001-01-9	GyrAB|TopA	0.437613	0.185401	1	1	TopA:group85	TopA	3
PCL analysis - full model (fit to data/training)	1	FALSE	Uncertain		kabx2:BRD-K82498081-001-01-2:50.000000uM	BRD-K82498081	BRD-K82498081-001-01-2	screen4wk_screen5wk_tbda1_kabx2:BRD-K82498081-001-01-2	RpoB	0.172942	0.405713	0	0.380952	GyrAB:group32	GyrAB	1
PCL analysis - full model (fit to data/training)	1	TRUE	PG transpeptidation and transport	concordant	kabx2:BRD-K82960980-003-04-3:0.781250uM	BRD-K82960980	BRD-K82960980-003-04-3	screen4wk_screen5wk_tbda1_kabx2:BRD-K82960980-003-04-3	PG transpeptidation and transport	0.776843	0.772114	1	1	PG transpeptidation and transport:group100	PG transpeptidation and transport	4
PCL analysis - full model (fit to data/training)	1	TRUE	GlgB	concordant	kabx2:BRD-K83641560-001-01-6:25.000000uM	BRD-K83641560	BRD-K83641560-001-01-6	screen4wk_screen5wk_tbda1_kabx2:BRD-K83641560-001-01-6	GlgB	0.344962	0.475627	1	1	GlgB:group8	GlgB	3
PCL analysis - full model (fit to data/training)	1	TRUE	Alr	concordant	kabx2:BRD-K83910486-001-01-6:25.000000uM	BRD-K83910486	BRD-K83910486-001-01-6	screen4wk_screen5wk_tbda1_kabx2:BRD-K83910486-001-01-6	Alr	0.461165	0.342454	1	1	Alr:group204	Alr	4
PCL analysis - full model (fit to data/training)	1	TRUE	TopA	concordant	kabx2:BRD-K84417469-001-01-2:25.000000uM	BRD-K84417469	BRD-K84417469-001-01-2	screen4wk_screen5wk_tbda1_kabx2:BRD-K84417469-001-01-2	GyrAB|TopA	0.571669	NA	1	1	TopA:group67	TopA	1
PCL analysis - full model (fit to data/training)	1	FALSE	Uncertain		kabx2:BRD-K84466663-001-07-0:6.250000uM	BRD-K84466663	BRD-K84466663-001-07-0	screen4wk_screen5wk_tbda1_kabx2:BRD-K84466663-001-07-0	purine metabolism|NrdF2	0.204065	-0.0772917	0	0.794118	GyrAB:group40	GyrAB	1
PCL analysis - full model (fit to data/training)	1	TRUE	CoaA and PyrG	concordant	kabx2:BRD-K85204746-001-03-4:6.250000uM	BRD-K85204746	BRD-K85204746-001-03-4	screen4wk_screen5wk_tbda1_kabx2:BRD-K85204746-001-03-4	pyrimidine metabolism|CoaA and PyrG	0.364854	0.288858	1	1	CoaA and PyrG:group19	CoaA and PyrG	5
PCL analysis - full model (fit to data/training)	1	TRUE	GyrAB	concordant	kabx2:BRD-K85307935-001-05-1:3.125000uM	BRD-K85307935	BRD-K85307935-001-05-1	screen4wk_screen5wk_tbda1_kabx2:BRD-K85307935-001-05-1	GyrAB	0.740411	0.885277	1	1	GyrAB:group213	GyrAB	1
PCL analysis - full model (fit to data/training)	1	TRUE	CysH	concordant	kabx2:BRD-K85985071-001-26-4:0.195500uM	BRD-K85985071	BRD-K85985071-001-26-4	screen4wk_screen5wk_tbda1_kabx2:BRD-K85985071-001-26-4	CysH	0.347289	0.10453	1	1	CysH:group9	CysH	2
PCL analysis - full model (fit to data/training)	1	TRUE	GuaB2	concordant	kabx2:BRD-K86484527-001-01-0:12.500000uM	BRD-K86484527	BRD-K86484527-001-01-0	screen4wk_screen5wk_tbda1_kabx2:BRD-K86484527-001-01-0	purine metabolism|GuaB2	0.591495	0.544041	1	1	GuaB2:group45	GuaB2	4
PCL analysis - full model (fit to data/training)	1	TRUE	50S ribosome	concordant	kabx2:BRD-K86670086-001-03-3:1.562500uM	BRD-K86670086	BRD-K86670086-001-03-3	screen4wk_screen5wk_tbda1_kabx2:BRD-K86670086-001-03-3	50S ribosome	0.504095	0.576855	1	1	50S ribosome:group55	50S ribosome	3
PCL analysis - full model (fit to data/training)	1	TRUE	InhA	concordant	kabx2:BRD-K87202646-001-38-3:3.125000uM	BRD-K87202646	BRD-K87202646-001-38-3	screen4wk_screen5wk_tbda1_kabx2:BRD-K87202646-001-38-3	InhA	0.381412	0.420124	1	1	InhA:group314	InhA	2
PCL analysis - full model (fit to data/training)	1	TRUE	TopA	concordant	kabx2:BRD-K87207035-001-01-9:0.097500uM	BRD-K87207035	BRD-K87207035-001-01-9	screen4wk_screen5wk_tbda1_kabx2:BRD-K87207035-001-01-9	TopA	0.213957	-0.0305355	1	1	TopA:group186	TopA	2
PCL analysis - full model (fit to data/training)	1	FALSE	Uncertain		kabx2:BRD-K87226815-001-22-1:50.000000uM	BRD-K87226815	BRD-K87226815-001-22-1	screen4wk_screen5wk_tbda1_kabx2:BRD-K87226815-001-22-1	Alr|DdlA	0.277345	-0.0417859	0	0.666667	InhA:group138	InhA	1
PCL analysis - full model (fit to data/training)	1	TRUE	DprE1-DprE2 complex	concordant	kabx2:BRD-K87395897-001-02-7:0.097500uM	BRD-K87395897	BRD-K87395897-001-02-7	screen4wk_screen5wk_tbda1_kabx2:BRD-K87395897-001-02-7	DprE1-DprE2 complex	0.631094	0.647341	1	1	DprE1-DprE2 complex:group63	DprE1-DprE2 complex	4
PCL analysis - full model (fit to data/training)	1	TRUE	DHPS	concordant	kabx2:BRD-K87492696-001-17-3:50.000000uM	BRD-K87492696	BRD-K87492696-001-17-3	screen4wk_screen5wk_tbda1_kabx2:BRD-K87492696-001-17-3	DHPS	0.74723	0.749596	1	1	DHPS:group105	DHPS	2
PCL analysis - full model (fit to data/training)	1	FALSE	Uncertain		kabx2:BRD-K87685179-001-02-0:0.195500uM	BRD-K87685179	BRD-K87685179-001-02-0	screen4wk_screen5wk_tbda1_kabx2:BRD-K87685179-001-02-0	Alr	0.221504	0.288894	0	0.552632	InhA:group214	InhA	1
PCL analysis - full model (fit to data/training)	1	FALSE	Uncertain		kabx2:BRD-K88043978-001-01-6:1.562500uM	BRD-K88043978	BRD-K88043978-001-01-6	screen4wk_screen5wk_tbda1_kabx2:BRD-K88043978-001-01-6	30S ribosome	0.133372	0.126226	0	0.482143	InhA:group85	InhA	1
PCL analysis - full model (fit to data/training)	1	FALSE	Uncertain		kabx2:BRD-K88429204-001-39-3:3.125000uM	BRD-K88429204	BRD-K88429204-001-39-3	screen4wk_screen5wk_tbda1_kabx2:BRD-K88429204-001-39-3	DHFR	0.512046	-0.0204311	0	0.75	pyrimidine metabolism:group113	pyrimidine metabolism	1
PCL analysis - full model (fit to data/training)	1	TRUE	clp protease / proteasome	concordant	kabx2:BRD-K88510285-001-63-2:25.000000uM	BRD-K88510285	BRD-K88510285-001-63-2	screen4wk_screen5wk_tbda1_kabx2:BRD-K88510285-001-63-2	clp protease / proteasome	0.748208	0.705311	1	1	clp protease / proteasome:group117	clp protease / proteasome	2
PCL analysis - full model (fit to data/training)	1	TRUE	InhA	concordant	kabx2:BRD-K88568253-001-03-4:6.250000uM	BRD-K88568253	BRD-K88568253-001-03-4	screen4wk_screen5wk_tbda1_kabx2:BRD-K88568253-001-03-4	InhA	0.803718	0.701016	1	1	InhA:group91	InhA	2
PCL analysis - full model (fit to data/training)	1	FALSE	Uncertain		kabx2:BRD-K89211941-001-02-0:6.250000uM	BRD-K89211941	BRD-K89211941-001-02-0	screen4wk_screen5wk_tbda1_kabx2:BRD-K89211941-001-02-0	Alr	0.205215	0.0967167	0	0.730769	InhA:group344	InhA	1
PCL analysis - full model (fit to data/training)	1	TRUE	membrane potential disruption and efflux	concordant	kabx2:BRD-K89732114-001-14-1:25.000000uM	BRD-K89732114	BRD-K89732114-001-14-1	screen4wk_screen5wk_tbda1_kabx2:BRD-K89732114-001-14-1	membrane potential disruption and efflux|NADH dehydrogenase	0.609036	0.685118	1	1	membrane potential disruption and efflux:group206	membrane potential disruption and efflux	1
PCL analysis - full model (fit to data/training)	1	TRUE	membrane potential disruption and efflux	concordant	kabx2:BRD-K89997465-001-13-7:12.500000uM	BRD-K89997465	BRD-K89997465-001-13-7	screen4wk_screen5wk_tbda1_kabx2:BRD-K89997465-001-13-7	membrane potential disruption and efflux|NADH dehydrogenase	0.354067	0.40523	1	1	membrane potential disruption and efflux:group98	membrane potential disruption and efflux	3
PCL analysis - full model (fit to data/training)	1	TRUE	phenazine-like	concordant	kabx2:BRD-K90535337-001-08-8:6.250000uM	BRD-K90535337	BRD-K90535337-001-08-8	screen4wk_screen5wk_tbda1_kabx2:BRD-K90535337-001-08-8	phenazine-like	0.571606	0.441614	1	1	phenazine-like:group23	phenazine-like	5
PCL analysis - full model (fit to data/training)	1	TRUE	ATP synthase	concordant	kabx2:BRD-K90817094-001-07-5:12.500000uM	BRD-K90817094	BRD-K90817094-001-07-5	screen4wk_screen5wk_tbda1_kabx2:BRD-K90817094-001-07-5	ATP synthase	0.659035	-0.12238	1	1	ATP synthase:group23	ATP synthase	2
PCL analysis - full model (fit to data/training)	1	TRUE	PanC	concordant	kabx2:BRD-K90874731-001-01-8:50.000000uM	BRD-K90874731	BRD-K90874731-001-01-8	screen4wk_screen5wk_tbda1_kabx2:BRD-K90874731-001-01-8	PanC	0.543115	0.717456	1	1	PanC:group19	PanC	1
PCL analysis - full model (fit to data/training)	1	TRUE	GyrAB	concordant	kabx2:BRD-K90991629-001-01-5:0.390500uM	BRD-K90991629	BRD-K90991629-001-01-5	screen4wk_screen5wk_tbda1_kabx2:BRD-K90991629-001-01-5	GyrAB	0.399423	0.551689	1	1	GyrAB:group41	GyrAB	3
PCL analysis - full model (fit to data/training)	1	TRUE	PrrB	concordant	kabx2:BRD-K91011325-001-01-8:0.781250uM	BRD-K91011325	BRD-K91011325-001-01-8	screen4wk_screen5wk_tbda1_kabx2:BRD-K91011325-001-01-8	PrrB	0.359441	0.185695	1	1	PrrB:group14	PrrB	3
PCL analysis - full model (fit to data/training)	1	TRUE	PG transpeptidation and transport	concordant	screen4wk:BRD-K91065602-003-02-2:1.562500uM	BRD-K91065602	BRD-K91065602-003-02-2	screen4wk_screen5wk_tbda1_kabx2:BRD-K91065602-003-02-2	PG transpeptidation and transport	0.78669	0.895418	1	1	PG transpeptidation and transport:group68	PG transpeptidation and transport	3
PCL analysis - full model (fit to data/training)	1	TRUE	GlmU	concordant	kabx2:BRD-K91214177-001-01-7:50.000000uM	BRD-K91214177	BRD-K91214177-001-01-7	screen4wk_screen5wk_tbda1_kabx2:BRD-K91214177-001-01-7	InhA|GlmU	0.783533	0.719414	1	1	GlmU:group4	GlmU	1
PCL analysis - full model (fit to data/training)	1	TRUE	GlmU	concordant	kabx2:BRD-K91214177-001-02-5:25.000000uM	BRD-K91214177	BRD-K91214177-001-02-5	screen4wk_screen5wk_tbda1_kabx2:BRD-K91214177-001-02-5	InhA|GlmU	0.776723	0.775475	1	1	GlmU:group4	GlmU	1
PCL analysis - full model (fit to data/training)	1	TRUE	clp protease / proteasome	concordant	kabx2:BRD-K91438851-001-01-5:50.000000uM	BRD-K91438851	BRD-K91438851-001-01-5	screen4wk_screen5wk_tbda1_kabx2:BRD-K91438851-001-01-5	clp protease / proteasome	0.864992	0.72471	1	1	clp protease / proteasome:group102	clp protease / proteasome	4
PCL analysis - full model (fit to data/training)	1	FALSE	Uncertain		kabx2:BRD-K91543828-001-03-8:6.250000uM	BRD-K91543828	BRD-K91543828-001-03-8	screen4wk_screen5wk_tbda1_kabx2:BRD-K91543828-001-03-8	purine metabolism	0.444675	0.286129	0	0.916667	50S ribosome:group26	50S ribosome	1
PCL analysis - full model (fit to data/training)	1	TRUE	purine metabolism	concordant	kabx2:BRD-K91601245-002-07-8:1.562500uM	BRD-K91601245	BRD-K91601245-002-07-8	screen4wk_screen5wk_tbda1_kabx2:BRD-K91601245-002-07-8	purine metabolism	0.644386	0.629567	1	1	purine metabolism:group71	purine metabolism	4
PCL analysis - full model (fit to data/training)	1	TRUE	DnaG	concordant	kabx2:BRD-K92093830-001-06-2:12.500000uM	BRD-K92093830	BRD-K92093830-001-06-2	screen4wk_screen5wk_tbda1_kabx2:BRD-K92093830-001-06-2	GyrAB|DnaG	0.576769	0.689635	1	1	DnaG:group45	DnaG	3
PCL analysis - full model (fit to data/training)	1	TRUE	DnaG	concordant	kabx2:BRD-K92093830-003-36-5:12.500000uM	BRD-K92093830	BRD-K92093830-003-36-5	screen4wk_screen5wk_tbda1_kabx2:BRD-K92093830-003-36-5	GyrAB|DnaG	0.600767	0.806651	1	1	DnaG:group45	DnaG	4
PCL analysis - full model (fit to data/training)	1	TRUE	CydAB	concordant	screen4wk:BRD-K92184319-001-16-9:0.781250uM	BRD-K92184319	BRD-K92184319-001-16-9	screen4wk_screen5wk_tbda1_kabx2:BRD-K92184319-001-16-9	CydAB	0.582428	0.129653	1	1	CydAB:group12	CydAB	2
PCL analysis - full model (fit to data/training)	1	TRUE	InhA	concordant	kabx2:BRD-K92522608-001-01-1:50.000000uM	BRD-K92522608	BRD-K92522608-001-01-1	screen4wk_screen5wk_tbda1_kabx2:BRD-K92522608-001-01-1	InhA	0.456956	0.344215	1	1	InhA:group353	InhA	1
PCL analysis - full model (fit to data/training)	1	TRUE	HadABC	concordant	kabx2:BRD-K92661767-001-01-4:12.500000uM	BRD-K92661767	BRD-K92661767-001-01-4	screen4wk_screen5wk_tbda1_kabx2:BRD-K92661767-001-01-4	HadABC	0.587369	0.822659	1	1	HadABC:group4	HadABC	3
PCL analysis - full model (fit to data/training)	1	TRUE	RpoB	concordant	kabx2:BRD-K92835935-001-01-1:0.097500uM	BRD-K92835935	BRD-K92835935-001-01-1	screen4wk_screen5wk_tbda1_kabx2:BRD-K92835935-001-01-1	RpoB	0.413046	0.469691	1	1	RpoB:group90	RpoB	1
PCL analysis - full model (fit to data/training)	1	TRUE	RpoB	concordant	kabx2:BRD-K92838188-001-03-5:0.781250uM	BRD-K92838188	BRD-K92838188-001-03-5	screen4wk_screen5wk_tbda1_kabx2:BRD-K92838188-001-03-5	RpoB	0.251147	0.371905	1	1	RpoB:group73	RpoB	2
PCL analysis - full model (fit to data/training)	1	TRUE	NrdF2	concordant	kabx2:BRD-K93034159-001-28-2:6.250000uM	BRD-K93034159	BRD-K93034159-001-28-2	screen4wk_screen5wk_tbda1_kabx2:BRD-K93034159-001-28-2	purine metabolism|NrdF2	0.571025	0.460795	1	1	NrdF2:group29	NrdF2	7
PCL analysis - full model (fit to data/training)	1	TRUE	InhA	concordant	kabx2:BRD-K93139382-001-08-0:50.000000uM	BRD-K93139382	BRD-K93139382-001-08-0	screen4wk_screen5wk_tbda1_kabx2:BRD-K93139382-001-08-0	InhA	0.390788	0.579868	1	1	InhA:group57	InhA	1
PCL analysis - full model (fit to data/training)	1	TRUE	EmbABC	concordant	kabx2:BRD-K93231391-300-07-2:6.250000uM	BRD-K93231391	BRD-K93231391-300-07-2	screen4wk_screen5wk_tbda1_kabx2:BRD-K93231391-300-07-2	EmbABC	0.747151	0.831274	1	1	EmbABC:group13	EmbABC	1
PCL analysis - full model (fit to data/training)	1	TRUE	DHPS	concordant	kabx2:BRD-K93524252-001-26-2:12.500000uM	BRD-K93524252	BRD-K93524252-001-26-2	screen4wk_screen5wk_tbda1_kabx2:BRD-K93524252-001-26-2	DHPS	0.366933	0.331336	1	1	DHPS:group95	DHPS	5
PCL analysis - full model (fit to data/training)	1	FALSE	Uncertain		kabx2:BRD-K94250879-237-01-9:25.000000uM	BRD-K94250879	BRD-K94250879-237-01-9	screen4wk_screen5wk_tbda1_kabx2:BRD-K94250879-237-01-9	beta-lactamase	0.20725	NA	0	0.76	InhA:group344	InhA	1
PCL analysis - full model (fit to data/training)	1	FALSE	Uncertain		kabx2:BRD-K94650501-001-17-2:50.000000uM	BRD-K94650501	BRD-K94650501-001-17-2	screen4wk_screen5wk_tbda1_kabx2:BRD-K94650501-001-17-2	GyrAB|TopA	0.372286	0.491222	0	0.5	InhA:group164	InhA	1
PCL analysis - full model (fit to data/training)	1	FALSE	Uncertain		kabx2:BRD-K95141739-001-01-9:0.781250uM	BRD-K95141739	BRD-K95141739-001-01-9	screen4wk_screen5wk_tbda1_kabx2:BRD-K95141739-001-01-9	InhA	0.145977	-0.0213902	1	0.634146	InhA:group85	InhA	1
PCL analysis - full model (fit to data/training)	1	TRUE	InhA	concordant	kabx2:BRD-K95496644-001-01-1:0.781250uM	BRD-K95496644	BRD-K95496644-001-01-1	screen4wk_screen5wk_tbda1_kabx2:BRD-K95496644-001-01-1	InhA	0.293144	0.0908048	1	1	InhA:group106	InhA	2
PCL analysis - full model (fit to data/training)	1	TRUE	membrane potential disruption and efflux	concordant	kabx2:BRD-K95921201-001-18-7:25.000000uM	BRD-K95921201	BRD-K95921201-001-18-7	screen4wk_screen5wk_tbda1_kabx2:BRD-K95921201-001-18-7	membrane potential disruption and efflux	0.588187	0.57589	1	1	membrane potential disruption and efflux:group105	membrane potential disruption and efflux	2
PCL analysis - full model (fit to data/training)	1	FALSE	Uncertain		kabx2:BRD-K96235226-001-01-8:12.500000uM	BRD-K96235226	BRD-K96235226-001-01-8	screen4wk_screen5wk_tbda1_kabx2:BRD-K96235226-001-01-8	clp protease / proteasome	0.265768	0.0840421	0	0.666667	InhA:group270	InhA	1
PCL analysis - full model (fit to data/training)	1	TRUE	clp protease / proteasome	concordant	kabx2:BRD-K96235226-001-02-6:0.390500uM	BRD-K96235226	BRD-K96235226-001-02-6	screen4wk_screen5wk_tbda1_kabx2:BRD-K96235226-001-02-6	clp protease / proteasome	0.251663	0.0205857	1	1	clp protease / proteasome:group194	clp protease / proteasome	1
PCL analysis - full model (fit to data/training)	1	TRUE	membrane potential disruption and efflux	concordant	kabx2:BRD-K96471533-001-12-4:25.000000uM	BRD-K96471533	BRD-K96471533-001-12-4	screen4wk_screen5wk_tbda1_kabx2:BRD-K96471533-001-12-4	membrane potential disruption and efflux	0.609188	0.321569	1	1	membrane potential disruption and efflux:group114	membrane potential disruption and efflux	3
PCL analysis - full model (fit to data/training)	1	TRUE	DprE1-DprE2 complex	concordant	kabx2:BRD-K96671969-001-04-9:0.195500uM	BRD-K96671969	BRD-K96671969-001-04-9	screen4wk_screen5wk_tbda1_kabx2:BRD-K96671969-001-04-9	DprE1-DprE2 complex	0.600928	0.80696	1	1	DprE1-DprE2 complex:group29	DprE1-DprE2 complex	2
PCL analysis - full model (fit to data/training)	1	TRUE	PG transpeptidation and transport	concordant	kabx2:BRD-K96786677-236-03-2:12.500000uM	BRD-K96786677	BRD-K96786677-236-03-2	screen4wk_screen5wk_tbda1_kabx2:BRD-K96786677-236-03-2	PG transpeptidation and transport	0.760517	0.764772	1	1	PG transpeptidation and transport:group100	PG transpeptidation and transport	3
PCL analysis - full model (fit to data/training)	1	FALSE	Uncertain		kabx2:BRD-K97534525-001-26-8:6.250000uM	BRD-K97534525	BRD-K97534525-001-26-8	screen4wk_screen5wk_tbda1_kabx2:BRD-K97534525-001-26-8	metal ion chelation	0.424234	0.180752	0	0.625	pyrimidine metabolism:group55	pyrimidine metabolism	1
PCL analysis - full model (fit to data/training)	1	TRUE	InhA	concordant	kabx2:BRD-K97863768-001-04-9:3.125000uM	BRD-K97863768	BRD-K97863768-001-04-9	screen4wk_screen5wk_tbda1_kabx2:BRD-K97863768-001-04-9	InhA	0.773672	0.75866	1	1	InhA:group159	InhA	5
PCL analysis - full model (fit to data/training)	1	FALSE	Uncertain		kabx2:BRD-K98033054-001-01-2:0.097500uM	BRD-K98033054	BRD-K98033054-001-01-2	screen4wk_screen5wk_tbda1_kabx2:BRD-K98033054-001-01-2	MbtI	0.189519	0.255303	0	0.5	InhA:group174	InhA	1
PCL analysis - full model (fit to data/training)	1	TRUE	InhA	concordant	kabx2:BRD-K98305621-001-01-8:0.781250uM	BRD-K98305621	BRD-K98305621-001-01-8	screen4wk_screen5wk_tbda1_kabx2:BRD-K98305621-001-01-8	InhA	0.812963	0.0916799	1	1	InhA:group166	InhA	1
PCL analysis - full model (fit to data/training)	1	TRUE	GyrAB	concordant	kabx2:BRD-K98384930-001-01-9:25.000000uM	BRD-K98384930	BRD-K98384930-001-01-9	screen4wk_screen5wk_tbda1_kabx2:BRD-K98384930-001-01-9	GyrAB	0.51698	0.535533	1	1	GyrAB:group252	GyrAB	4
PCL analysis - full model (fit to data/training)	1	TRUE	InhA	concordant	kabx2:BRD-K98427564-001-08-4:0.781250uM	BRD-K98427564	BRD-K98427564-001-08-4	screen4wk_screen5wk_tbda1_kabx2:BRD-K98427564-001-08-4	InhA	0.658687	0.192391	1	1	InhA:group163	InhA	2
PCL analysis - full model (fit to data/training)	1	TRUE	QcrB	concordant	kabx2:BRD-K99107635-001-01-1:25.000000uM	BRD-K99107635	BRD-K99107635-001-01-1	screen4wk_screen5wk_tbda1_kabx2:BRD-K99107635-001-01-1	QcrB	0.681744	0.462149	1	1	QcrB:group25	QcrB	9
PCL analysis - full model (fit to data/training)	1	TRUE	TrpAB	concordant	screen4wk_screen5wk_tbda1_kabx2:BRD-K99844592-001-02-08:1.562500uM	BRD-K99844592	BRD-K99844592-001-02-08	screen4wk_screen5wk_tbda1_kabx2:BRD-K99844592-001-02-08	TrpAB	0.460531	0.512655	1	1	TrpAB:group1	TrpAB	4
PCL analysis - full model (fit to data/training)	1	TRUE	30S ribosome	concordant	kabx2:BRD-M29626677-343-04-2:12.500000uM	BRD-M29626677	BRD-M29626677-343-04-2	screen4wk_screen5wk_tbda1_kabx2:BRD-M29626677-343-04-2	30S ribosome	0.663031	0.586522	1	1	30S ribosome:group112	30S ribosome	1
PCL analysis - full model (fit to data/training)	1	TRUE	PG transpeptidation and transport	concordant	kabx2:BRD-M30170555-001-01-5:50.000000uM	BRD-M30170555	BRD-M30170555-001-01-5	screen4wk_screen5wk_tbda1_kabx2:BRD-M30170555-001-01-5	PG transpeptidation and transport	0.888645	0.73774	1	1	PG transpeptidation and transport:group95	PG transpeptidation and transport	4
PCL analysis - full model (fit to data/training)	1	TRUE	30S ribosome	concordant	kabx2:BRD-M68646745-311-10-4:12.500000uM	BRD-M68646745	BRD-M68646745-311-10-4	screen4wk_screen5wk_tbda1_kabx2:BRD-M68646745-311-10-4	30S ribosome	0.818157	0.672423	1	1	30S ribosome:group98	30S ribosome	10
PCL analysis - full model (fit to data/training)	1	TRUE	TopA	concordant	kabx2:BRD-M87138257-003-02-9:6.250000uM	BRD-M87138257	BRD-M87138257-003-02-9	screen4wk_screen5wk_tbda1_kabx2:BRD-M87138257-003-02-9	GyrAB|TopA	0.429564	0.556096	1	1	TopA:group156	TopA	2
PCL analysis - full model (fit to data/training)	1	TRUE	ThyAX	concordant	screen5_wk:BRD-A79903587-001-19-9:6.250000uM	BRD-A79903587	BRD-A79903587-001-19-9	screen5_wk:BRD-A79903587-001-19-9	pyrimidine metabolism|ThyAX	0.604035	0.489883	1	1	ThyAX:group76	ThyAX	5
PCL analysis - full model (fit to data/training)	1	TRUE	PG transpeptidation and transport	concordant	screen5_wk:BRD-K01244426-236-13-9:12.500000uM	BRD-K01244426	BRD-K01244426-236-13-9	screen5_wk:BRD-K01244426-236-13-9	PG transpeptidation and transport	0.765563	0.700921	1	1	PG transpeptidation and transport:group90	PG transpeptidation and transport	2
PCL analysis - full model (fit to data/training)	1	TRUE	RpoB	concordant	screen5_wk:BRD-K01507359-001-25-9:0.064000uM	BRD-K01507359	BRD-K01507359-001-25-9	screen5_wk:BRD-K01507359-001-25-9	RpoB	0.510829	0.371442	1	1	RpoB:group69	RpoB	3
PCL analysis - full model (fit to data/training)	1	TRUE	RpoB	concordant	screen5_wk:BRD-K01507359-999-99-9:0.256000uM	BRD-K01507359	BRD-K01507359-999-99-9	screen5_wk:BRD-K01507359-999-99-9	RpoB	0.592766	0.332817	1	1	RpoB:group78	RpoB	1
PCL analysis - full model (fit to data/training)	1	TRUE	DHPS	concordant	screen5_wk:BRD-K02594908-001-18-0:0.781250uM	BRD-K02594908	BRD-K02594908-001-18-0	screen5_wk:BRD-K02594908-001-18-0	DHPS	0.518168	0.343058	1	1	DHPS:group5	DHPS	1
PCL analysis - full model (fit to data/training)	1	TRUE	DnaG	concordant	screen5_wk:BRD-K04548931-003-17-3:3.125000uM	BRD-K04548931	BRD-K04548931-003-17-3	screen5_wk:BRD-K04548931-003-17-3	GyrAB|DnaG	0.678312	0.514826	1	1	DnaG:group75	DnaG	4
PCL analysis - full model (fit to data/training)	1	TRUE	PG transpeptidation and transport	concordant	screen5_wk:BRD-K05673000-236-13-9:3.125000uM	BRD-K05673000	BRD-K05673000-236-13-9	screen5_wk:BRD-K05673000-236-13-9	PG transpeptidation and transport	0.481778	0.270329	1	1	PG transpeptidation and transport:group76	PG transpeptidation and transport	3
PCL analysis - full model (fit to data/training)	1	TRUE	DHFR	concordant	screen5_wk:BRD-K07208025-001-03-2:6.726562uM	BRD-K07208025	BRD-K07208025-001-03-2	screen5_wk:BRD-K07208025-001-03-2	DHFR	0.558978	0.0771781	1	1	DHFR:group103	DHFR	4
PCL analysis - full model (fit to data/training)	1	TRUE	50S ribosome	concordant	screen5_wk:BRD-K08111712-001-17-5:12.500000uM	BRD-K08111712	BRD-K08111712-001-17-5	screen5_wk:BRD-K08111712-001-17-5	50S ribosome	0.61943	0.557293	1	1	50S ribosome:group52	50S ribosome	3
PCL analysis - full model (fit to data/training)	1	TRUE	GyrAB	concordant	screen5_wk:BRD-K08525451-001-03-1:6.250000uM	BRD-K08525451	BRD-K08525451-001-03-1	screen5_wk:BRD-K08525451-001-03-1	GyrAB	0.452818	0.429715	1	1	GyrAB:group37	GyrAB	1
PCL analysis - full model (fit to data/training)	1	TRUE	GyrAB	concordant	screen5_wk:BRD-K09471561-001-21-6:0.781250uM	BRD-K09471561	BRD-K09471561-001-21-6	screen5_wk:BRD-K09471561-001-21-6	GyrAB	0.795596	0.816869	1	1	GyrAB:group217	GyrAB	1
PCL analysis - full model (fit to data/training)	1	TRUE	GyrAB	concordant	screen5_wk:BRD-K11196887-001-24-6:6.250000uM	BRD-K11196887	BRD-K11196887-001-24-6	screen5_wk:BRD-K11196887-001-24-6	GyrAB	0.743683	0.75407	1	1	GyrAB:group218	GyrAB	1
PCL analysis - full model (fit to data/training)	1	TRUE	pyrimidine metabolism	concordant	screen5_wk:BRD-K11630072-001-14-0:0.195312uM	BRD-K11630072	BRD-K11630072-001-14-0	screen5_wk:BRD-K11630072-001-14-0	pyrimidine metabolism|ThyAX	0.676875	0.338746	1	1	pyrimidine metabolism:group65	pyrimidine metabolism	4
PCL analysis - full model (fit to data/training)	1	TRUE	DprE1-DprE2 complex	concordant	screen5_wk:BRD-K17480742-001-02-9:0.097656uM	BRD-K17480742	BRD-K17480742-001-02-9	screen5_wk:BRD-K17480742-001-02-9	DprE1-DprE2 complex	0.541083	0.655449	1	1	DprE1-DprE2 complex:group38	DprE1-DprE2 complex	2
PCL analysis - full model (fit to data/training)	1	TRUE	pyrimidine metabolism	concordant	screen5_wk:BRD-K24844714-001-31-0:0.781250uM	BRD-K24844714	BRD-K24844714-001-31-0	screen5_wk:BRD-K24844714-001-31-0	pyrimidine metabolism|ThyAX	0.74869	0.580703	1	1	pyrimidine metabolism:group127	pyrimidine metabolism	4
PCL analysis - full model (fit to data/training)	1	TRUE	HadABC	concordant	screen5_wk:BRD-K27302037-001-01-9:6.250000uM	BRD-K27302037	BRD-K27302037-001-01-9	screen5_wk:BRD-K27302037-001-01-9	HadABC	0.800328	0.757978	1	1	HadABC:group3	HadABC	6
PCL analysis - full model (fit to data/training)	1	TRUE	PG transpeptidation and transport	concordant	screen5_wk:BRD-K27871792-236-02-8:3.125000uM	BRD-K27871792	BRD-K27871792-236-02-8	screen5_wk:BRD-K27871792-236-02-8	PG transpeptidation and transport	0.422436	0.336067	1	1	PG transpeptidation and transport:group76	PG transpeptidation and transport	3
PCL analysis - full model (fit to data/training)	1	TRUE	50S ribosome	concordant	screen5_wk:BRD-K37753391-001-04-5:12.500000uM	BRD-K37753391	BRD-K37753391-001-04-5	screen5_wk:BRD-K37753391-001-04-5	50S ribosome	0.62226	0.598748	1	1	50S ribosome:group20	50S ribosome	7
PCL analysis - full model (fit to data/training)	1	TRUE	DnaG	concordant	screen5_wk:BRD-K43389675-003-22-5:3.125000uM	BRD-K43389675	BRD-K43389675-003-22-5	screen5_wk:BRD-K43389675-003-22-5	GyrAB|DnaG	0.551148	0.650705	1	1	DnaG:group7	DnaG	2
PCL analysis - full model (fit to data/training)	1	FALSE	Uncertain		screen5_wk:BRD-K43962705-001-01-1:0.097656uM	BRD-K43962705	BRD-K43962705-001-01-1	screen5_wk:BRD-K43962705-001-01-1	RpoB	0.251049	0.168484	0	0.904762	GyrAB:group159	GyrAB	1
PCL analysis - full model (fit to data/training)	1	TRUE	InhA	concordant	screen5_wk:BRD-K51207550-001-24-8:12.500000uM	BRD-K51207550	BRD-K51207550-001-24-8	screen5_wk:BRD-K51207550-001-24-8	InhA	0.740713	0.767626	1	1	InhA:group159	InhA	3
PCL analysis - full model (fit to data/training)	1	TRUE	NADH dehydrogenase	concordant	screen5_wk:BRD-K56614220-001-22-4:0.097656uM	BRD-K56614220	BRD-K56614220-001-22-4	screen5_wk:BRD-K56614220-001-22-4	NADH dehydrogenase|phenazine-like	0.461008	0.560847	1	1	NADH dehydrogenase:group9	NADH dehydrogenase	2
PCL analysis - full model (fit to data/training)	1	TRUE	PrrB	concordant	screen5_wk:BRD-K57363465-001-01-5:6.250000uM	BRD-K57363465	BRD-K57363465-001-01-5	screen5_wk:BRD-K57363465-001-01-5	PrrB	0.644807	0.577202	1	1	PrrB:group19	PrrB	2
PCL analysis - full model (fit to data/training)	1	TRUE	DHFR	concordant	screen5_wk:BRD-K59456551-335-01-2:13.750000uM	BRD-K59456551	BRD-K59456551-335-01-2	screen5_wk:BRD-K59456551-335-01-2	DHFR|ThyAX	0.613891	0.144078	1	1	DHFR:group103	DHFR	6
PCL analysis - full model (fit to data/training)	1	TRUE	50S ribosome	concordant	screen5_wk:BRD-K63550407-001-15-0:12.500000uM	BRD-K63550407	BRD-K63550407-001-15-0	screen5_wk:BRD-K63550407-001-15-0	50S ribosome	0.491928	0.545168	1	1	50S ribosome:group20	50S ribosome	5
PCL analysis - full model (fit to data/training)	1	TRUE	50S ribosome	concordant	screen5_wk:BRD-K66876909-001-16-7:1.562500uM	BRD-K66876909	BRD-K66876909-001-16-7	screen5_wk:BRD-K66876909-001-16-7	50S ribosome	0.523655	0.467555	1	1	50S ribosome:group60	50S ribosome	2
PCL analysis - full model (fit to data/training)	1	TRUE	InhA	concordant	screen5_wk:BRD-K75360161-001-20-6:6.250000uM	BRD-K75360161	BRD-K75360161-001-20-6	screen5_wk:BRD-K75360161-001-20-6	InhA	0.727905	0.688717	1	1	InhA:group159	InhA	4
PCL analysis - full model (fit to data/training)	1	TRUE	DHFR	concordant	screen5_wk:BRD-K80267133-001-21-9:0.781250uM	BRD-K80267133	BRD-K80267133-001-21-9	screen5_wk:BRD-K80267133-001-21-9	DHFR	0.525567	0.671269	1	1	DHFR:group94	DHFR	6
PCL analysis - full model (fit to data/training)	1	TRUE	50S ribosome	concordant	screen5_wk:BRD-K86670086-001-03-3:0.781250uM	BRD-K86670086	BRD-K86670086-001-03-3	screen5_wk:BRD-K86670086-001-03-3	50S ribosome	0.419498	0.252755	1	1	50S ribosome:group55	50S ribosome	3
PCL analysis - full model (fit to data/training)	1	FALSE	Uncertain		screen5_wk:BRD-K87226815-001-22-1:12.500000uM	BRD-K87226815	BRD-K87226815-001-22-1	screen5_wk:BRD-K87226815-001-22-1	Alr|DdlA	0.162307	0.0335749	0	0.818182	GyrAB:group313	GyrAB	1
PCL analysis - full model (fit to data/training)	1	TRUE	DprE1-DprE2 complex	concordant	screen5_wk:BRD-K87395897-001-02-7:0.781250uM	BRD-K87395897	BRD-K87395897-001-02-7	screen5_wk:BRD-K87395897-001-02-7	DprE1-DprE2 complex	0.867019	0.678926	1	1	DprE1-DprE2 complex:group68	DprE1-DprE2 complex	8
PCL analysis - full model (fit to data/training)	1	TRUE	EmbABC	concordant	screen5_wk:BRD-K93231391-300-07-2:3.125000uM	BRD-K93231391	BRD-K93231391-300-07-2	screen5_wk:BRD-K93231391-300-07-2	EmbABC	0.81613	0.85942	1	1	EmbABC:group13	EmbABC	1
PCL analysis - full model (fit to data/training)	1	TRUE	DprE1-DprE2 complex	concordant	screen5_wk:BRD-K96671969-001-04-9:0.390625uM	BRD-K96671969	BRD-K96671969-001-04-9	screen5_wk:BRD-K96671969-001-04-9	DprE1-DprE2 complex	0.622465	0.795856	1	1	DprE1-DprE2 complex:group39	DprE1-DprE2 complex	1
PCL analysis - full model (fit to data/training)	1	TRUE	TrpAB	concordant	screen5_wk:BRD-K99844592-001-02-08:25.000000uM	BRD-K99844592	BRD-K99844592-001-02-08	screen5_wk:BRD-K99844592-001-02-08	TrpAB	0.433044	0.370012	1	1	TrpAB:group3	TrpAB	4
PCL analysis - full model (fit to data/training)	1	TRUE	QcrB	concordant	screen5_wk:DT2012-0328419:25.000000uM	DT2012-0328419	DT2012-0328419	screen5_wk:DT2012-0328419	QcrB	0.527375	0.695611	1	1	QcrB:group22	QcrB	2
PCL analysis - full model (fit to data/training)	1	TRUE	RpoB	concordant	screen5cp:BRD-K01507359-001-25-9:0.002000uM	BRD-K01507359	BRD-K01507359-001-25-9	screen5cp:BRD-K01507359-001-25-9	RpoB	0.916887	0.786693	1	1	RpoB:group23	RpoB	3
PCL analysis - full model (fit to data/training)	1	TRUE	RpoB	concordant	screen5cp:BRD-K01507359-999-99-9:0.256000uM	BRD-K01507359	BRD-K01507359-999-99-9	screen5cp:BRD-K01507359-999-99-9	RpoB	0.374734	0.350753	1	1	RpoB:group70	RpoB	1
PCL analysis - full model (fit to data/training)	1	TRUE	DHFR	concordant	screen5cp:BRD-K07208025-001-03-2:107.625000uM	BRD-K07208025	BRD-K07208025-001-03-2	screen5cp:BRD-K07208025-001-03-2	DHFR	0.543945	0.291093	1	1	DHFR:group62	DHFR	5
PCL analysis - full model (fit to data/training)	1	TRUE	DHFR	concordant	screen5cp:BRD-K59456551-335-01-2:3.437500uM	BRD-K59456551	BRD-K59456551-335-01-2	screen5cp:BRD-K59456551-335-01-2	DHFR|ThyAX	0.739971	0.189376	1	1	DHFR:group81	DHFR	6
PCL analysis - full model (fit to data/training)	1	TRUE	TrpAB	concordant	screen5cp:BRD-K99844592-001-02-08:0.781250uM	BRD-K99844592	BRD-K99844592-001-02-08	screen5cp:BRD-K99844592-001-02-08	TrpAB	0.452502	0.464085	1	1	TrpAB:group1	TrpAB	4
PCL analysis - full model (fit to data/training)	1	TRUE	FadD32	concordant	screen6:BRD-A02179977-999-99-9:12.500000uM	BRD-A02179977	BRD-A02179977-999-99-9	screen6:BRD-A02179977-999-99-9	FadD32	0.848902	0.599239	1	1	FadD32:group5	FadD32	3
PCL analysis - full model (fit to data/training)	1	TRUE	50S ribosome	concordant	screen6:BRD-A03433762-001-01-3:50.000000uM	BRD-A03433762	BRD-A03433762-001-01-3	screen6:BRD-A03433762-001-01-3	50S ribosome	0.510155	0.352383	1	1	50S ribosome:group131	50S ribosome	5
PCL analysis - full model (fit to data/training)	1	TRUE	InhA	concordant	screen6:BRD-A05354310-001-01-6:1.562500uM	BRD-A05354310	BRD-A05354310-001-01-6	screen6:BRD-A05354310-001-01-6	InhA	0.645836	0.455192	1	1	InhA:group248	InhA	1
PCL analysis - full model (fit to data/training)	1	TRUE	GyrAB	concordant	screen6:BRD-A05468928-003-01-4:3.125000uM	BRD-A05468928	BRD-A05468928-003-01-4	screen6:BRD-A05468928-003-01-4	GyrAB	0.297644	0.425941	1	1	GyrAB:group309	GyrAB	2
PCL analysis - full model (fit to data/training)	1	TRUE	RpoB	concordant	screen6:BRD-A06889673-001-01-1:0.195500uM	BRD-A06889673	BRD-A06889673-001-01-1	screen6:BRD-A06889673-001-01-1	RpoB	0.78955	0.71059	1	1	RpoB:group23	RpoB	1
PCL analysis - full model (fit to data/training)	1	TRUE	RpoB	concordant	screen6:BRD-A06889673-999-99-9:0.003052uM	BRD-A06889673	BRD-A06889673-999-99-9	screen6:BRD-A06889673-999-99-9	RpoB	0.696293	0.526224	1	1	RpoB:group24	RpoB	2
PCL analysis - full model (fit to data/training)	1	TRUE	GyrAB	concordant	screen6:BRD-A07244995-001-01-9:0.195500uM	BRD-A07244995	BRD-A07244995-001-01-9	screen6:BRD-A07244995-001-01-9	GyrAB	0.785663	0.872232	1	1	GyrAB:group213	GyrAB	2
PCL analysis - full model (fit to data/training)	1	TRUE	ParA	concordant	screen6:BRD-A07932845-050-17-4:6.250000uM	BRD-A07932845	BRD-A07932845-050-17-4	screen6:BRD-A07932845-050-17-4	ParA	0.575098	0.81968	1	1	ParA:group4	ParA	3
PCL analysis - full model (fit to data/training)	1	TRUE	50S ribosome	concordant	screen6:BRD-A11805855-001-01-0:12.500000uM	BRD-A11805855	BRD-A11805855-001-01-0	screen6:BRD-A11805855-001-01-0	50S ribosome	0.695379	0.610175	1	1	50S ribosome:group35	50S ribosome	10
PCL analysis - full model (fit to data/training)	1	TRUE	clp protease / proteasome	concordant	screen6:BRD-A13121918-001-01-5:1.562500uM	BRD-A13121918	BRD-A13121918-001-01-5	screen6:BRD-A13121918-001-01-5	clp protease / proteasome	0.352259	0.148854	1	1	clp protease / proteasome:group249	clp protease / proteasome	1
PCL analysis - full model (fit to data/training)	1	TRUE	30S ribosome	concordant	screen6:BRD-A15637061-003-01-9:0.195500uM	BRD-A15637061	BRD-A15637061-003-01-9	screen6:BRD-A15637061-003-01-9	30S ribosome	0.760781	0.605469	1	1	30S ribosome:group98	30S ribosome	9
PCL analysis - full model (fit to data/training)	1	TRUE	membrane integrity	concordant	screen6:BRD-A16591784-065-01-2:1.562500uM	BRD-A16591784	BRD-A16591784-065-01-2	screen6:BRD-A16591784-065-01-2	membrane integrity	0.515521	0.284542	1	1	membrane integrity:group3	membrane integrity	7
PCL analysis - full model (fit to data/training)	1	FALSE	Uncertain		screen6:BRD-A17411484-001-12-7:0.390500uM	BRD-A17411484	BRD-A17411484-001-12-7	screen6:BRD-A17411484-001-12-7	30S ribosome|InfB	0.116804	0.0305864	0	0.666667	GyrAB:group18	GyrAB	1
PCL analysis - full model (fit to data/training)	1	FALSE	Uncertain		screen6:BRD-A17655518-001-27-7:0.097500uM	BRD-A17655518	BRD-A17655518-001-27-7	screen6:BRD-A17655518-001-27-7	30S ribosome|InfB	0.365826	0.114019	0	0.625	DHPS:group28	DHPS	1
PCL analysis - full model (fit to data/training)	1	TRUE	pyrimidine metabolism	concordant	screen6:BRD-A18840826-001-08-1:3.125000uM	BRD-A18840826	BRD-A18840826-001-08-1	screen6:BRD-A18840826-001-08-1	pyrimidine metabolism|CoaA and PyrG	0.538114	0.476227	1	1	pyrimidine metabolism:group87	pyrimidine metabolism	3
PCL analysis - full model (fit to data/training)	1	TRUE	50S ribosome	concordant	screen6:BRD-A19584055:6.250000uM	BRD-A19584055	BRD-A19584055	screen6:BRD-A19584055	50S ribosome	0.764707	0.744387	1	1	50S ribosome:group29	50S ribosome	7
PCL analysis - full model (fit to data/training)	1	TRUE	50S ribosome	concordant	screen6:BRD-A19584055-001-01-1:1.562500uM	BRD-A19584055	BRD-A19584055-001-01-1	screen6:BRD-A19584055-001-01-1	50S ribosome	0.634498	0.65567	1	1	50S ribosome:group30	50S ribosome	6
PCL analysis - full model (fit to data/training)	1	TRUE	50S ribosome	concordant	screen6:BRD-A22164928-001-01-2:6.250000uM	BRD-A22164928	BRD-A22164928-001-01-2	screen6:BRD-A22164928-001-01-2	50S ribosome	0.423625	0.415421	1	1	50S ribosome:group91	50S ribosome	5
PCL analysis - full model (fit to data/training)	1	TRUE	30S ribosome	concordant	screen6:BRD-A22740840-003-07-7:6.250000uM	BRD-A22740840	BRD-A22740840-003-07-7	screen6:BRD-A22740840-003-07-7	30S ribosome	0.839932	0.550854	1	1	30S ribosome:group8	30S ribosome	6
PCL analysis - full model (fit to data/training)	1	TRUE	DprE1-DprE2 complex	concordant	screen6:BRD-A23080907-001-01-4:50.000000uM	BRD-A23080907	BRD-A23080907-001-01-4	screen6:BRD-A23080907-001-01-4	DprE1-DprE2 complex	0.893146	0.759414	1	1	DprE1-DprE2 complex:group53	DprE1-DprE2 complex	1
PCL analysis - full model (fit to data/training)	1	TRUE	GyrAB	concordant	screen6:BRD-A24228527:0.097656uM	BRD-A24228527	BRD-A24228527	screen6:BRD-A24228527	GyrAB	0.579111	0.0695918	1	1	GyrAB:group96	GyrAB	3
PCL analysis - full model (fit to data/training)	1	TRUE	GyrAB	concordant	screen6:BRD-A24228527-001-33-1:0.781250uM	BRD-A24228527	BRD-A24228527-001-33-1	screen6:BRD-A24228527-001-33-1	GyrAB	0.782097	0.799393	1	1	GyrAB:group254	GyrAB	1
PCL analysis - full model (fit to data/training)	1	TRUE	GyrAB	concordant	screen6:BRD-A24397426-001-12-0:1.562500uM	BRD-A24397426	BRD-A24397426-001-12-0	screen6:BRD-A24397426-001-12-0	GyrAB	0.664909	0.576028	1	1	GyrAB:group254	GyrAB	2
PCL analysis - full model (fit to data/training)	1	TRUE	30S ribosome	concordant	screen6:BRD-A25492003-003-16-6:1.562500uM	BRD-A25492003	BRD-A25492003-003-16-6	screen6:BRD-A25492003-003-16-6	30S ribosome	0.771844	0.674331	1	1	30S ribosome:group98	30S ribosome	7
PCL analysis - full model (fit to data/training)	1	FALSE	Uncertain		screen6:BRD-A27303082-001-08-8:0.781250uM	BRD-A27303082	BRD-A27303082-001-08-8	screen6:BRD-A27303082-001-08-8	clp protease / proteasome	0.200829	0.142394	0	0.592593	InhA:group338	InhA	1
PCL analysis - full model (fit to data/training)	1	TRUE	clp protease / proteasome	concordant	screen6:BRD-A28477941-001-01-5:3.125000uM	BRD-A28477941	BRD-A28477941-001-01-5	screen6:BRD-A28477941-001-01-5	clp protease / proteasome	0.327445	0.0271384	1	1	clp protease / proteasome:group223	clp protease / proteasome	1
PCL analysis - full model (fit to data/training)	1	TRUE	30S ribosome	concordant	screen6:BRD-A34145622-003-26-9:3.125000uM	BRD-A34145622	BRD-A34145622-003-26-9	screen6:BRD-A34145622-003-26-9	30S ribosome	0.882503	0.666318	1	1	30S ribosome:group94	30S ribosome	6
PCL analysis - full model (fit to data/training)	1	TRUE	clp protease / proteasome	concordant	screen6:BRD-A34408345-001-01-4:1.562500uM	BRD-A34408345	BRD-A34408345-001-01-4	screen6:BRD-A34408345-001-01-4	clp protease / proteasome	0.457475	0.255514	1	1	clp protease / proteasome:group14	clp protease / proteasome	2
PCL analysis - full model (fit to data/training)	1	TRUE	AccD6	concordant	screen6:BRD-A34856796-001-01-8:0.390500uM	BRD-A34856796	BRD-A34856796-001-01-8	screen6:BRD-A34856796-001-01-8	AccD6	0.522627	0.0948668	1	1	AccD6:group10	AccD6	2
PCL analysis - full model (fit to data/training)	1	TRUE	50S ribosome	concordant	screen6:BRD-A39183045-001-01-1:6.250000uM	BRD-A39183045	BRD-A39183045-001-01-1	screen6:BRD-A39183045-001-01-1	50S ribosome	0.390347	0.206677	1	1	50S ribosome:group104	50S ribosome	4
PCL analysis - full model (fit to data/training)	1	TRUE	GyrAB	concordant	screen6:BRD-A41450521-075-11-6:6.250000uM	BRD-A41450521	BRD-A41450521-075-11-6	screen6:BRD-A41450521-075-11-6	GyrAB	0.589916	0.661057	1	1	GyrAB:group252	GyrAB	4
PCL analysis - full model (fit to data/training)	1	TRUE	TopA	concordant	screen6:BRD-A42752142-001-03-6:3.125000uM	BRD-A42752142	BRD-A42752142-001-03-6	screen6:BRD-A42752142-001-03-6	TopA	0.485416	0.238342	1	1	TopA:group171	TopA	1
PCL analysis - full model (fit to data/training)	1	FALSE	Uncertain		screen6:BRD-A42812271-001-01-5:0.390500uM	BRD-A42812271	BRD-A42812271-001-01-5	screen6:BRD-A42812271-001-01-5	AccD6	0.353134	0.216696	0	0.666667	InhA:group32	InhA	1
PCL analysis - full model (fit to data/training)	1	TRUE	50S ribosome	concordant	screen6:BRD-A43748923:12.500000uM	BRD-A43748923	BRD-A43748923	screen6:BRD-A43748923	50S ribosome	0.392085	0.713247	1	1	50S ribosome:group126	50S ribosome	5
PCL analysis - full model (fit to data/training)	1	TRUE	50S ribosome	concordant	screen6:BRD-A43748923-001-01-2:6.250000uM	BRD-A43748923	BRD-A43748923-001-01-2	screen6:BRD-A43748923-001-01-2	50S ribosome	0.632246	0.639155	1	1	50S ribosome:group30	50S ribosome	5
PCL analysis - full model (fit to data/training)	1	TRUE	RpoB	concordant	screen6:BRD-A46188889-001-01-0:0.195500uM	BRD-A46188889	BRD-A46188889-001-01-0	screen6:BRD-A46188889-001-01-0	RpoB	0.799137	0.688744	1	1	RpoB:group25	RpoB	1
PCL analysis - full model (fit to data/training)	1	TRUE	InhA	concordant	screen6:BRD-A46973818-001-01-1:12.500000uM	BRD-A46973818	BRD-A46973818-001-01-1	screen6:BRD-A46973818-001-01-1	InhA	0.484578	0.672403	1	1	InhA:group57	InhA	2
PCL analysis - full model (fit to data/training)	1	TRUE	GyrAB	concordant	screen6:BRD-A47790386-001-04-4:0.781250uM	BRD-A47790386	BRD-A47790386-001-04-4	screen6:BRD-A47790386-001-04-4	GyrAB	0.729862	0.718335	1	1	GyrAB:group215	GyrAB	1
PCL analysis - full model (fit to data/training)	1	TRUE	30S ribosome	concordant	screen6:BRD-A49035384-003-31-3:12.500000uM	BRD-A49035384	BRD-A49035384-003-31-3	screen6:BRD-A49035384-003-31-3	30S ribosome	0.756042	0.744843	1	1	30S ribosome:group92	30S ribosome	5
PCL analysis - full model (fit to data/training)	1	TRUE	TopA	concordant	screen6:BRD-A50652048-001-01-6:0.097500uM	BRD-A50652048	BRD-A50652048-001-01-6	screen6:BRD-A50652048-001-01-6	TopA	0.285446	0.0936176	1	1	TopA:group135	TopA	1
PCL analysis - full model (fit to data/training)	1	TRUE	30S ribosome	concordant	screen6:BRD-A50987946-001-01-9:1.562500uM	BRD-A50987946	BRD-A50987946-001-01-9	screen6:BRD-A50987946-001-01-9	30S ribosome	0.610868	0.509863	1	1	30S ribosome:group6	30S ribosome	3
PCL analysis - full model (fit to data/training)	1	TRUE	30S ribosome	concordant	screen6:BRD-A54142827-003-01-7:12.500000uM	BRD-A54142827	BRD-A54142827-003-01-7	screen6:BRD-A54142827-003-01-7	30S ribosome	0.816107	0.588017	1	1	30S ribosome:group8	30S ribosome	5
PCL analysis - full model (fit to data/training)	1	TRUE	AccD6	concordant	screen6:BRD-A59733260-001-01-6:0.195500uM	BRD-A59733260	BRD-A59733260-001-01-6	screen6:BRD-A59733260-001-01-6	AccD6	0.291847	0.0850266	1	1	AccD6:group12	AccD6	2
PCL analysis - full model (fit to data/training)	1	TRUE	clp protease / proteasome	concordant	screen6:BRD-A60772044-001-01-4:50.000000uM	BRD-A60772044	BRD-A60772044-001-01-4	screen6:BRD-A60772044-001-01-4	clp protease / proteasome	0.252743	0.00191176	1	1	clp protease / proteasome:group56	clp protease / proteasome	1
PCL analysis - full model (fit to data/training)	1	TRUE	30S ribosome	concordant	screen6:BRD-A62336573-001-05-6:3.125000uM	BRD-A62336573	BRD-A62336573-001-05-6	screen6:BRD-A62336573-001-05-6	30S ribosome	0.39989	0.185041	1	1	30S ribosome:group116	30S ribosome	2
PCL analysis - full model (fit to data/training)	1	FALSE	Uncertain		screen6:BRD-A65053104-001-01-1:25.000000uM	BRD-A65053104	BRD-A65053104-001-01-1	screen6:BRD-A65053104-001-01-1	MshC	0.452957	0.672924	0	0.777778	NADH dehydrogenase:group5	NADH dehydrogenase	1
[truncated: 445 more rows]

## Sheet: SI Data Table 3d - all CGI prof
analysis_method	high_confidence_pcl_confidence_score_threshold	pcl_confidence_score_above_high_confidence_threshold	pcl_moa_assignment	pcl_moa_assignment_concordance	cid	pert_id	broad_id	proj_broad_id	target_description	pcl_similarity_score	rcorr	pcl_and_moa_agree	pcl_confidence_score	rid	pcl_desc	n_pcl_desc_votes
[truncated: 9,427 more rows]
