# Supplementary material for: Reference-based chemical-genetic interaction profiling to elucidate small molecule mechanism of action in Mycobacterium tuberculosis
Source: Nat Commun. 2025 Nov 3;16:9673. doi: 10.1038/s41467-025-64662-x (PMC12583738; doi:10.1038/s41467-025-64662-x)
Supplement: Supplementary file 11 — Source data [file 41467_2025_64662_MOESM11_ESM.zip › Source Data SI Fig 1.xlsx]

## Sheet: SI Fig. 1a-c
cid	pert_id	broad_id	pert_dose	pert_idose	strain	L2FC	GR	sGR	plot_color	highlight_strain	project_id	x_subproject_id
kabx2:BRD-A24397426-001-12-0:0.097500uM	BRD-A24397426	BRD-A24397426-001-12-0	0.0975	0.097500uM	H37RvBC06	0.251132	1.08069	0.27385	#000000	TRUE	screen4wk_screen5wk_tbda1_kabx2	kabx2
kabx2:BRD-A24397426-001-12-0:0.195500uM	BRD-A24397426	BRD-A24397426-001-12-0	0.1955	0.195500uM	H37RvBC06	0.485409	1.15889	0.563217	#000000	TRUE	screen4wk_screen5wk_tbda1_kabx2	kabx2
kabx2:BRD-A24397426-001-12-0:0.390500uM	BRD-A24397426	BRD-A24397426-001-12-0	0.3905	0.390500uM	H37RvBC06	0.404372	1.13151	0.463784	#000000	TRUE	screen4wk_screen5wk_tbda1_kabx2	kabx2
kabx2:BRD-A24397426-001-12-0:0.781250uM	BRD-A24397426	BRD-A24397426-001-12-0	0.78125	0.781250uM	H37RvBC06	1.15872	1.40039	1.34281	#000000	TRUE	screen4wk_screen5wk_tbda1_kabx2	kabx2
kabx2:BRD-A24397426-001-12-0:1.562500uM	BRD-A24397426	BRD-A24397426-001-12-0	1.5625	1.562500uM	H37RvBC06	-3.41591	0.167868	-3.53488	#000000	TRUE	screen4wk_screen5wk_tbda1_kabx2	kabx2
kabx2:BRD-A24397426-001-12-0:3.125000uM	BRD-A24397426	BRD-A24397426-001-12-0	3.125	3.125000uM	H37RvBC06	-5.46383	-0.154092	-5.09264	#000000	TRUE	screen4wk_screen5wk_tbda1_kabx2	kabx2
kabx2:BRD-A24397426-001-12-0:6.250000uM	BRD-A24397426	BRD-A24397426-001-12-0	6.25	6.250000uM	H37RvBC06	-6.23285	-0.250581	-5.55294	#000000	TRUE	screen4wk_screen5wk_tbda1_kabx2	kabx2
kabx2:BRD-A24397426-001-12-0:12.500000uM	BRD-A24397426	BRD-A24397426-001-12-0	12.5	12.500000uM	H37RvBC06	-5.0357	-0.0950899	-4.83694	#000000	TRUE	screen4wk_screen5wk_tbda1_kabx2	kabx2
kabx2:BRD-A24397426-001-12-0:25.000000uM	BRD-A24397426	BRD-A24397426-001-12-0	25	25.000000uM	H37RvBC06	-5.68818	-0.183458	-5.22892	#000000	TRUE	screen4wk_screen5wk_tbda1_kabx2	kabx2
kabx2:BRD-A24397426-001-12-0:50.000000uM	BRD-A24397426	BRD-A24397426-001-12-0	50	50.000000uM	H37RvBC06	-5.73034	-0.188862	-5.26081	#000000	TRUE	screen4wk_screen5wk_tbda1_kabx2	kabx2
kabx2:BRD-A24397426-001-12-0:0.097500uM	BRD-A24397426	BRD-A24397426-001-12-0	0.0975	0.097500uM	H37RvBC07	-0.580118	0.811203	-0.62276	#000000	TRUE	screen4wk_screen5wk_tbda1_kabx2	kabx2
kabx2:BRD-A24397426-001-12-0:0.195500uM	BRD-A24397426	BRD-A24397426-001-12-0	0.1955	0.195500uM	H37RvBC07	-0.134427	0.954571	-0.124238	#000000	TRUE	screen4wk_screen5wk_tbda1_kabx2	kabx2
kabx2:BRD-A24397426-001-12-0:0.390500uM	BRD-A24397426	BRD-A24397426-001-12-0	0.3905	0.390500uM	H37RvBC07	1.14704	1.43319	1.38741	#000000	TRUE	screen4wk_screen5wk_tbda1_kabx2	kabx2
kabx2:BRD-A24397426-001-12-0:0.781250uM	BRD-A24397426	BRD-A24397426-001-12-0	0.78125	0.781250uM	H37RvBC07	1.27126	1.4854	1.52458	#000000	TRUE	screen4wk_screen5wk_tbda1_kabx2	kabx2
kabx2:BRD-A24397426-001-12-0:1.562500uM	BRD-A24397426	BRD-A24397426-001-12-0	1.5625	1.562500uM	H37RvBC07	-3.52254	0.0953388	-3.80143	#000000	TRUE	screen4wk_screen5wk_tbda1_kabx2	kabx2
kabx2:BRD-A24397426-001-12-0:3.125000uM	BRD-A24397426	BRD-A24397426-001-12-0	3.125	3.125000uM	H37RvBC07	-4.62072	-0.0921191	-4.67653	#000000	TRUE	screen4wk_screen5wk_tbda1_kabx2	kabx2
kabx2:BRD-A24397426-001-12-0:6.250000uM	BRD-A24397426	BRD-A24397426-001-12-0	6.25	6.250000uM	H37RvBC07	-5.61611	-0.234156	-5.35242	#000000	TRUE	screen4wk_screen5wk_tbda1_kabx2	kabx2
kabx2:BRD-A24397426-001-12-0:12.500000uM	BRD-A24397426	BRD-A24397426-001-12-0	12.5	12.500000uM	H37RvBC07	-4.45946	-0.0667474	-4.53239	#000000	TRUE	screen4wk_screen5wk_tbda1_kabx2	kabx2
kabx2:BRD-A24397426-001-12-0:25.000000uM	BRD-A24397426	BRD-A24397426-001-12-0	25	25.000000uM	H37RvBC07	-5.63149	-0.236167	-5.35937	#000000	TRUE	screen4wk_screen5wk_tbda1_kabx2	kabx2
kabx2:BRD-A24397426-001-12-0:50.000000uM	BRD-A24397426	BRD-A24397426-001-12-0	50	50.000000uM	H37RvBC07	-4.94121	-0.140515	-4.89224	#000000	TRUE	screen4wk_screen5wk_tbda1_kabx2	kabx2
kabx2:BRD-A24397426-001-12-0:0.097500uM	BRD-A24397426	BRD-A24397426-001-12-0	0.0975	0.097500uM	H37RvBC08	0.24718	1.07122	0.507189	#000000	TRUE	screen4wk_screen5wk_tbda1_kabx2	kabx2
kabx2:BRD-A24397426-001-12-0:0.195500uM	BRD-A24397426	BRD-A24397426-001-12-0	0.1955	0.195500uM	H37RvBC08	1.12913	1.34665	1.52544	#000000	TRUE	screen4wk_screen5wk_tbda1_kabx2	kabx2
kabx2:BRD-A24397426-001-12-0:0.390500uM	BRD-A24397426	BRD-A24397426-001-12-0	0.3905	0.390500uM	H37RvBC08	0.805882	1.24168	1.1557	#000000	TRUE	screen4wk_screen5wk_tbda1_kabx2	kabx2
kabx2:BRD-A24397426-001-12-0:0.781250uM	BRD-A24397426	BRD-A24397426-001-12-0	0.78125	0.781250uM	H37RvBC08	1.2157	1.37558	1.62908	#000000	TRUE	screen4wk_screen5wk_tbda1_kabx2	kabx2
kabx2:BRD-A24397426-001-12-0:1.562500uM	BRD-A24397426	BRD-A24397426-001-12-0	1.5625	1.562500uM	H37RvBC08	-3.24008	0.264252	-3.0656	#000000	TRUE	screen4wk_screen5wk_tbda1_kabx2	kabx2
kabx2:BRD-A24397426-001-12-0:3.125000uM	BRD-A24397426	BRD-A24397426-001-12-0	3.125	3.125000uM	H37RvBC08	-5.68225	-0.105269	-4.878	#000000	TRUE	screen4wk_screen5wk_tbda1_kabx2	kabx2
kabx2:BRD-A24397426-001-12-0:6.250000uM	BRD-A24397426	BRD-A24397426-001-12-0	6.25	6.250000uM	H37RvBC08	-5.20242	-0.0423825	-4.593	#000000	TRUE	screen4wk_screen5wk_tbda1_kabx2	kabx2
kabx2:BRD-A24397426-001-12-0:12.500000uM	BRD-A24397426	BRD-A24397426-001-12-0	12.5	12.500000uM	H37RvBC08	-4.72418	0.0246928	-4.24018	#000000	TRUE	screen4wk_screen5wk_tbda1_kabx2	kabx2
kabx2:BRD-A24397426-001-12-0:25.000000uM	BRD-A24397426	BRD-A24397426-001-12-0	25	25.000000uM	H37RvBC08	-5.74761	-0.113509	-4.91013	#000000	TRUE	screen4wk_screen5wk_tbda1_kabx2	kabx2
kabx2:BRD-A24397426-001-12-0:50.000000uM	BRD-A24397426	BRD-A24397426-001-12-0	50	50.000000uM	H37RvBC08	-6.70332	-0.225684	-5.54411	#000000	TRUE	screen4wk_screen5wk_tbda1_kabx2	kabx2
kabx2:BRD-A24397426-001-12-0:0.097500uM	BRD-A24397426	BRD-A24397426-001-12-0	0.0975	0.097500uM	H37RvBC09	-0.373146	0.890906	-0.309663	#000000	TRUE	screen4wk_screen5wk_tbda1_kabx2	kabx2
kabx2:BRD-A24397426-001-12-0:0.195500uM	BRD-A24397426	BRD-A24397426-001-12-0	0.1955	0.195500uM	H37RvBC09	0.664711	1.21016	0.862225	#000000	TRUE	screen4wk_screen5wk_tbda1_kabx2	kabx2
kabx2:BRD-A24397426-001-12-0:0.390500uM	BRD-A24397426	BRD-A24397426-001-12-0	0.3905	0.390500uM	H37RvBC09	0.657863	1.20789	0.854857	#000000	TRUE	screen4wk_screen5wk_tbda1_kabx2	kabx2
kabx2:BRD-A24397426-001-12-0:0.781250uM	BRD-A24397426	BRD-A24397426-001-12-0	0.78125	0.781250uM	H37RvBC09	0.500463	1.15626	0.675386	#000000	TRUE	screen4wk_screen5wk_tbda1_kabx2	kabx2
kabx2:BRD-A24397426-001-12-0:1.562500uM	BRD-A24397426	BRD-A24397426-001-12-0	1.5625	1.562500uM	H37RvBC09	-4.16593	0.0692161	-3.98985	#000000	TRUE	screen4wk_screen5wk_tbda1_kabx2	kabx2
kabx2:BRD-A24397426-001-12-0:3.125000uM	BRD-A24397426	BRD-A24397426-001-12-0	3.125	3.125000uM	H37RvBC09	-5.38613	-0.109965	-4.97684	#000000	TRUE	screen4wk_screen5wk_tbda1_kabx2	kabx2
kabx2:BRD-A24397426-001-12-0:6.250000uM	BRD-A24397426	BRD-A24397426-001-12-0	6.25	6.250000uM	H37RvBC09	-4.55665	0.00822604	-4.32501	#000000	TRUE	screen4wk_screen5wk_tbda1_kabx2	kabx2
kabx2:BRD-A24397426-001-12-0:12.500000uM	BRD-A24397426	BRD-A24397426-001-12-0	12.5	12.500000uM	H37RvBC09	-5.27563	-0.0950587	-4.88643	#000000	TRUE	screen4wk_screen5wk_tbda1_kabx2	kabx2
kabx2:BRD-A24397426-001-12-0:25.000000uM	BRD-A24397426	BRD-A24397426-001-12-0	25	25.000000uM	H37RvBC09	-6.08789	-0.199071	-5.35923	#000000	TRUE	screen4wk_screen5wk_tbda1_kabx2	kabx2
kabx2:BRD-A24397426-001-12-0:50.000000uM	BRD-A24397426	BRD-A24397426-001-12-0	50	50.000000uM	H37RvBC09	-5.29261	-0.0973643	-4.8964	#000000	TRUE	screen4wk_screen5wk_tbda1_kabx2	kabx2
kabx2:BRD-A24397426-001-12-0:0.097500uM	BRD-A24397426	BRD-A24397426-001-12-0	0.0975	0.097500uM	H37RvBC14	0.0738758	1.02353	0.0414798	#000000	TRUE	screen4wk_screen5wk_tbda1_kabx2	kabx2
kabx2:BRD-A24397426-001-12-0:0.195500uM	BRD-A24397426	BRD-A24397426-001-12-0	0.1955	0.195500uM	H37RvBC14	0.686766	1.22973	0.746144	#000000	TRUE	screen4wk_screen5wk_tbda1_kabx2	kabx2
kabx2:BRD-A24397426-001-12-0:0.390500uM	BRD-A24397426	BRD-A24397426-001-12-0	0.3905	0.390500uM	H37RvBC14	0.835472	1.28284	0.895804	#000000	TRUE	screen4wk_screen5wk_tbda1_kabx2	kabx2
kabx2:BRD-A24397426-001-12-0:0.781250uM	BRD-A24397426	BRD-A24397426-001-12-0	0.78125	0.781250uM	H37RvBC14	2.02938	1.75784	2.46277	#000000	TRUE	screen4wk_screen5wk_tbda1_kabx2	kabx2
kabx2:BRD-A24397426-001-12-0:1.562500uM	BRD-A24397426	BRD-A24397426-001-12-0	1.5625	1.562500uM	H37RvBC14	-3.3384	0.178921	-3.50016	#000000	TRUE	screen4wk_screen5wk_tbda1_kabx2	kabx2
kabx2:BRD-A24397426-001-12-0:3.125000uM	BRD-A24397426	BRD-A24397426-001-12-0	3.125	3.125000uM	H37RvBC14	-3.67275	0.118137	-3.78168	#000000	TRUE	screen4wk_screen5wk_tbda1_kabx2	kabx2
kabx2:BRD-A24397426-001-12-0:6.250000uM	BRD-A24397426	BRD-A24397426-001-12-0	6.25	6.250000uM	H37RvBC14	-4.96353	-0.08853	-4.67032	#000000	TRUE	screen4wk_screen5wk_tbda1_kabx2	kabx2
kabx2:BRD-A24397426-001-12-0:12.500000uM	BRD-A24397426	BRD-A24397426-001-12-0	12.5	12.500000uM	H37RvBC14	-4.62547	-0.0384171	-4.45815	#000000	TRUE	screen4wk_screen5wk_tbda1_kabx2	kabx2
kabx2:BRD-A24397426-001-12-0:25.000000uM	BRD-A24397426	BRD-A24397426-001-12-0	25	25.000000uM	H37RvBC14	-6.77126	-0.315387	-6.05546	#000000	TRUE	screen4wk_screen5wk_tbda1_kabx2	kabx2
kabx2:BRD-A24397426-001-12-0:50.000000uM	BRD-A24397426	BRD-A24397426-001-12-0	50	50.000000uM	H37RvBC14	-5.75911	-0.196401	-5.26081	#000000	TRUE	screen4wk_screen5wk_tbda1_kabx2	kabx2
kabx2:BRD-A24397426-001-12-0:0.097500uM	BRD-A24397426	BRD-A24397426-001-12-0	0.0975	0.097500uM	H37RvBC16	0.863865	1.30008	1.28134	#000000	TRUE	screen4wk_screen5wk_tbda1_kabx2	kabx2
kabx2:BRD-A24397426-001-12-0:0.195500uM	BRD-A24397426	BRD-A24397426-001-12-0	0.1955	0.195500uM	H37RvBC16	-0.318523	0.899521	-0.145377	#000000	TRUE	screen4wk_screen5wk_tbda1_kabx2	kabx2
kabx2:BRD-A24397426-001-12-0:0.390500uM	BRD-A24397426	BRD-A24397426-001-12-0	0.3905	0.390500uM	H37RvBC16	-0.313689	0.901008	-0.142505	#000000	TRUE	screen4wk_screen5wk_tbda1_kabx2	kabx2
kabx2:BRD-A24397426-001-12-0:0.781250uM	BRD-A24397426	BRD-A24397426-001-12-0	0.78125	0.781250uM	H37RvBC16	1.28321	1.46158	1.86204	#000000	TRUE	screen4wk_screen5wk_tbda1_kabx2	kabx2
kabx2:BRD-A24397426-001-12-0:1.562500uM	BRD-A24397426	BRD-A24397426-001-12-0	1.5625	1.562500uM	H37RvBC16	-3.34952	0.163122	-3.39728	#000000	TRUE	screen4wk_screen5wk_tbda1_kabx2	kabx2
kabx2:BRD-A24397426-001-12-0:3.125000uM	BRD-A24397426	BRD-A24397426-001-12-0	3.125	3.125000uM	H37RvBC16	-4.61227	-0.0518451	-4.45323	#000000	TRUE	screen4wk_screen5wk_tbda1_kabx2	kabx2
kabx2:BRD-A24397426-001-12-0:6.250000uM	BRD-A24397426	BRD-A24397426-001-12-0	6.25	6.250000uM	H37RvBC16	-6.19547	-0.266142	-5.62185	#000000	TRUE	screen4wk_screen5wk_tbda1_kabx2	kabx2
kabx2:BRD-A24397426-001-12-0:12.500000uM	BRD-A24397426	BRD-A24397426-001-12-0	12.5	12.500000uM	H37RvBC16	-6.19191	-0.265719	-5.60329	#000000	TRUE	screen4wk_screen5wk_tbda1_kabx2	kabx2
kabx2:BRD-A24397426-001-12-0:25.000000uM	BRD-A24397426	BRD-A24397426-001-12-0	25	25.000000uM	H37RvBC16	-5.32109	-0.154598	-4.96546	#000000	TRUE	screen4wk_screen5wk_tbda1_kabx2	kabx2
kabx2:BRD-A24397426-001-12-0:50.000000uM	BRD-A24397426	BRD-A24397426-001-12-0	50	50.000000uM	H37RvBC16	-5.08326	-0.121427	-4.75858	#000000	TRUE	screen4wk_screen5wk_tbda1_kabx2	kabx2
kabx2:BRD-A24397426-001-12-0:0.097500uM	BRD-A24397426	BRD-A24397426-001-12-0	0.0975	0.097500uM	H37RvBC17	1.75568	1.62567	2.34163	#000000	TRUE	screen4wk_screen5wk_tbda1_kabx2	kabx2
kabx2:BRD-A24397426-001-12-0:0.195500uM	BRD-A24397426	BRD-A24397426-001-12-0	0.1955	0.195500uM	H37RvBC17	-0.178582	0.945387	-0.0760025	#000000	TRUE	screen4wk_screen5wk_tbda1_kabx2	kabx2
kabx2:BRD-A24397426-001-12-0:0.390500uM	BRD-A24397426	BRD-A24397426-001-12-0	0.3905	0.390500uM	H37RvBC17	0.00353758	1.0011	0.133957	#000000	TRUE	screen4wk_screen5wk_tbda1_kabx2	kabx2
kabx2:BRD-A24397426-001-12-0:0.781250uM	BRD-A24397426	BRD-A24397426-001-12-0	0.78125	0.781250uM	H37RvBC17	0.733663	1.24093	0.99978	#000000	TRUE	screen4wk_screen5wk_tbda1_kabx2	kabx2
kabx2:BRD-A24397426-001-12-0:1.562500uM	BRD-A24397426	BRD-A24397426-001-12-0	1.5625	1.562500uM	H37RvBC17	-2.58259	0.340118	-2.73879	#000000	TRUE	screen4wk_screen5wk_tbda1_kabx2	kabx2
kabx2:BRD-A24397426-001-12-0:3.125000uM	BRD-A24397426	BRD-A24397426-001-12-0	3.125	3.125000uM	H37RvBC17	-6.01388	-0.212749	-5.46057	#000000	TRUE	screen4wk_screen5wk_tbda1_kabx2	kabx2
kabx2:BRD-A24397426-001-12-0:6.250000uM	BRD-A24397426	BRD-A24397426-001-12-0	6.25	6.250000uM	H37RvBC17	-5.86631	-0.194532	-5.34271	#000000	TRUE	screen4wk_screen5wk_tbda1_kabx2	kabx2
kabx2:BRD-A24397426-001-12-0:12.500000uM	BRD-A24397426	BRD-A24397426-001-12-0	12.5	12.500000uM	H37RvBC17	-5.2804	-0.11794	-4.96546	#000000	TRUE	screen4wk_screen5wk_tbda1_kabx2	kabx2
kabx2:BRD-A24397426-001-12-0:25.000000uM	BRD-A24397426	BRD-A24397426-001-12-0	25	25.000000uM	H37RvBC17	-4.93595	-0.0695561	-4.68198	#000000	TRUE	screen4wk_screen5wk_tbda1_kabx2	kabx2
kabx2:BRD-A24397426-001-12-0:50.000000uM	BRD-A24397426	BRD-A24397426-001-12-0	50	50.000000uM	H37RvBC17	-5.01525	-0.0809245	-4.75984	#000000	TRUE	screen4wk_screen5wk_tbda1_kabx2	kabx2
kabx2:BRD-A24397426-001-12-0:0.097500uM	BRD-A24397426	BRD-A24397426-001-12-0	0.0975	0.097500uM	Rv0023	-0.0921142	0.965825	0.0951973	#C0C0C0	FALSE	screen4wk_screen5wk_tbda1_kabx2	kabx2
kabx2:BRD-A24397426-001-12-0:0.195500uM	BRD-A24397426	BRD-A24397426-001-12-0	0.1955	0.195500uM	Rv0023	0.609701	1.24168	1.4344	#C0C0C0	FALSE	screen4wk_screen5wk_tbda1_kabx2	kabx2
kabx2:BRD-A24397426-001-12-0:0.390500uM	BRD-A24397426	BRD-A24397426-001-12-0	0.3905	0.390500uM	Rv0023	0.350481	1.13555	0.83645	#C0C0C0	FALSE	screen4wk_screen5wk_tbda1_kabx2	kabx2
kabx2:BRD-A24397426-001-12-0:0.781250uM	BRD-A24397426	BRD-A24397426-001-12-0	0.78125	0.781250uM	Rv0023	1.01317	1.41746	2.57768	#C0C0C0	FALSE	screen4wk_screen5wk_tbda1_kabx2	kabx2
kabx2:BRD-A24397426-001-12-0:1.562500uM	BRD-A24397426	BRD-A24397426-001-12-0	1.5625	1.562500uM	Rv0023	-2.16542	0.333734	-2.02661	#C0C0C0	FALSE	screen4wk_screen5wk_tbda1_kabx2	kabx2
kabx2:BRD-A24397426-001-12-0:3.125000uM	BRD-A24397426	BRD-A24397426-001-12-0	3.125	3.125000uM	Rv0023	-3.31751	0.075107	-3.6839	#C0C0C0	FALSE	screen4wk_screen5wk_tbda1_kabx2	kabx2
kabx2:BRD-A24397426-001-12-0:6.250000uM	BRD-A24397426	BRD-A24397426-001-12-0	6.25	6.250000uM	Rv0023	-4.28506	-0.102924	-4.62752	#C0C0C0	FALSE	screen4wk_screen5wk_tbda1_kabx2	kabx2
kabx2:BRD-A24397426-001-12-0:12.500000uM	BRD-A24397426	BRD-A24397426-001-12-0	12.5	12.500000uM	Rv0023	-3.90027	-0.0359567	-4.33389	#C0C0C0	FALSE	screen4wk_screen5wk_tbda1_kabx2	kabx2
kabx2:BRD-A24397426-001-12-0:25.000000uM	BRD-A24397426	BRD-A24397426-001-12-0	25	25.000000uM	Rv0023	-6.07496	-0.358225	-5.67633	#C0C0C0	FALSE	screen4wk_screen5wk_tbda1_kabx2	kabx2
kabx2:BRD-A24397426-001-12-0:50.000000uM	BRD-A24397426	BRD-A24397426-001-12-0	50	50.000000uM	Rv0023	-4.14336	-0.0788217	-4.53616	#C0C0C0	FALSE	screen4wk_screen5wk_tbda1_kabx2	kabx2
kabx2:BRD-A24397426-001-12-0:0.097500uM	BRD-A24397426	BRD-A24397426-001-12-0	0.0975	0.097500uM	Rv0204c	0.55335	1.15742	0.923416	#C0C0C0	FALSE	screen4wk_screen5wk_tbda1_kabx2	kabx2
kabx2:BRD-A24397426-001-12-0:0.195500uM	BRD-A24397426	BRD-A24397426-001-12-0	0.1955	0.195500uM	Rv0204c	0.937167	1.27382	1.48595	#C0C0C0	FALSE	screen4wk_screen5wk_tbda1_kabx2	kabx2
kabx2:BRD-A24397426-001-12-0:0.390500uM	BRD-A24397426	BRD-A24397426-001-12-0	0.3905	0.390500uM	Rv0204c	0.697855	1.20053	1.12347	#C0C0C0	FALSE	screen4wk_screen5wk_tbda1_kabx2	kabx2
kabx2:BRD-A24397426-001-12-0:0.781250uM	BRD-A24397426	BRD-A24397426-001-12-0	0.78125	0.781250uM	Rv0204c	1.8117	1.56306	2.87715	#C0C0C0	FALSE	screen4wk_screen5wk_tbda1_kabx2	kabx2
kabx2:BRD-A24397426-001-12-0:1.562500uM	BRD-A24397426	BRD-A24397426-001-12-0	1.5625	1.562500uM	Rv0204c	-1.81714	0.559472	-2.13643	#C0C0C0	FALSE	screen4wk_screen5wk_tbda1_kabx2	kabx2
kabx2:BRD-A24397426-001-12-0:3.125000uM	BRD-A24397426	BRD-A24397426-001-12-0	3.125	3.125000uM	Rv0204c	-3.8306	0.183727	-3.79216	#C0C0C0	FALSE	screen4wk_screen5wk_tbda1_kabx2	kabx2
kabx2:BRD-A24397426-001-12-0:6.250000uM	BRD-A24397426	BRD-A24397426-001-12-0	6.25	6.250000uM	Rv0204c	-4.92206	0.019413	-4.593	#C0C0C0	FALSE	screen4wk_screen5wk_tbda1_kabx2	kabx2
kabx2:BRD-A24397426-001-12-0:12.500000uM	BRD-A24397426	BRD-A24397426-001-12-0	12.5	12.500000uM	Rv0204c	-6.99941	-0.232947	-5.7596	#C0C0C0	FALSE	screen4wk_screen5wk_tbda1_kabx2	kabx2
kabx2:BRD-A24397426-001-12-0:25.000000uM	BRD-A24397426	BRD-A24397426-001-12-0	25	25.000000uM	Rv0204c	-5.51676	-0.0603025	-4.9726	#C0C0C0	FALSE	screen4wk_screen5wk_tbda1_kabx2	kabx2
kabx2:BRD-A24397426-001-12-0:50.000000uM	BRD-A24397426	BRD-A24397426-001-12-0	50	50.000000uM	Rv0204c	-6.04741	-0.126156	-5.29391	#C0C0C0	FALSE	screen4wk_screen5wk_tbda1_kabx2	kabx2
kabx2:BRD-A24397426-001-12-0:0.097500uM	BRD-A24397426	BRD-A24397426-001-12-0	0.0975	0.097500uM	Rv0224c	0.53045	1.18501	0.781806	#C0C0C0	FALSE	screen4wk_screen5wk_tbda1_kabx2	kabx2
kabx2:BRD-A24397426-001-12-0:0.195500uM	BRD-A24397426	BRD-A24397426-001-12-0	0.1955	0.195500uM	Rv0224c	0.371338	1.12779	0.578978	#C0C0C0	FALSE	screen4wk_screen5wk_tbda1_kabx2	kabx2
kabx2:BRD-A24397426-001-12-0:0.390500uM	BRD-A24397426	BRD-A24397426-001-12-0	0.3905	0.390500uM	Rv0224c	0.611925	1.21491	0.876662	#C0C0C0	FALSE	screen4wk_screen5wk_tbda1_kabx2	kabx2
kabx2:BRD-A24397426-001-12-0:0.781250uM	BRD-A24397426	BRD-A24397426-001-12-0	0.78125	0.781250uM	Rv0224c	1.48928	1.56395	2.07023	#C0C0C0	FALSE	screen4wk_screen5wk_tbda1_kabx2	kabx2
kabx2:BRD-A24397426-001-12-0:1.562500uM	BRD-A24397426	BRD-A24397426-001-12-0	1.5625	1.562500uM	Rv0224c	-2.10209	0.408515	-2.33145	#C0C0C0	FALSE	screen4wk_screen5wk_tbda1_kabx2	kabx2
kabx2:BRD-A24397426-001-12-0:3.125000uM	BRD-A24397426	BRD-A24397426-001-12-0	3.125	3.125000uM	Rv0224c	-4.2833	-0.0210479	-4.27384	#C0C0C0	FALSE	screen4wk_screen5wk_tbda1_kabx2	kabx2
kabx2:BRD-A24397426-001-12-0:6.250000uM	BRD-A24397426	BRD-A24397426-001-12-0	6.25	6.250000uM	Rv0224c	-5.64407	-0.219827	-5.07431	#C0C0C0	FALSE	screen4wk_screen5wk_tbda1_kabx2	kabx2
kabx2:BRD-A24397426-001-12-0:12.500000uM	BRD-A24397426	BRD-A24397426-001-12-0	12.5	12.500000uM	Rv0224c	-6.45012	-0.31797	-5.70132	#C0C0C0	FALSE	screen4wk_screen5wk_tbda1_kabx2	kabx2
kabx2:BRD-A24397426-001-12-0:25.000000uM	BRD-A24397426	BRD-A24397426-001-12-0	25	25.000000uM	Rv0224c	-4.64267	-0.0780028	-4.49532	#C0C0C0	FALSE	screen4wk_screen5wk_tbda1_kabx2	kabx2
kabx2:BRD-A24397426-001-12-0:50.000000uM	BRD-A24397426	BRD-A24397426-001-12-0	50	50.000000uM	Rv0224c	-4.86301	-0.111272	-4.61338	#C0C0C0	FALSE	screen4wk_screen5wk_tbda1_kabx2	kabx2
kabx2:BRD-A24397426-001-12-0:0.097500uM	BRD-A24397426	BRD-A24397426-001-12-0	0.0975	0.097500uM	Rv0225	0.320017	1.09166	0.876696	#C0C0C0	FALSE	screen4wk_screen5wk_tbda1_kabx2	kabx2
kabx2:BRD-A24397426-001-12-0:0.195500uM	BRD-A24397426	BRD-A24397426-001-12-0	0.1955	0.195500uM	Rv0225	0.837248	1.24877	2.26594	#C0C0C0	FALSE	screen4wk_screen5wk_tbda1_kabx2	kabx2
kabx2:BRD-A24397426-001-12-0:0.390500uM	BRD-A24397426	BRD-A24397426-001-12-0	0.3905	0.390500uM	Rv0225	-0.126059	0.965008	0.117865	#C0C0C0	FALSE	screen4wk_screen5wk_tbda1_kabx2	kabx2
kabx2:BRD-A24397426-001-12-0:0.781250uM	BRD-A24397426	BRD-A24397426-001-12-0	0.78125	0.781250uM	Rv0225	0.785707	1.23259	2.09226	#C0C0C0	FALSE	screen4wk_screen5wk_tbda1_kabx2	kabx2
kabx2:BRD-A24397426-001-12-0:1.562500uM	BRD-A24397426	BRD-A24397426-001-12-0	1.5625	1.562500uM	Rv0225	-2.7275	0.365109	-2.39094	#C0C0C0	FALSE	screen4wk_screen5wk_tbda1_kabx2	kabx2
kabx2:BRD-A24397426-001-12-0:3.125000uM	BRD-A24397426	BRD-A24397426-001-12-0	3.125	3.125000uM	Rv0225	-4.19996	0.110772	-3.68126	#C0C0C0	FALSE	screen4wk_screen5wk_tbda1_kabx2	kabx2
kabx2:BRD-A24397426-001-12-0:6.250000uM	BRD-A24397426	BRD-A24397426-001-12-0	6.25	6.250000uM	Rv0225	-5.08189	-0.0182666	-4.35909	#C0C0C0	FALSE	screen4wk_screen5wk_tbda1_kabx2	kabx2
kabx2:BRD-A24397426-001-12-0:12.500000uM	BRD-A24397426	BRD-A24397426-001-12-0	12.5	12.500000uM	Rv0225	-5.07982	-0.0179818	-4.3571	#C0C0C0	FALSE	screen4wk_screen5wk_tbda1_kabx2	kabx2
kabx2:BRD-A24397426-001-12-0:25.000000uM	BRD-A24397426	BRD-A24397426-001-12-0	25	25.000000uM	Rv0225	-6.01067	-0.137987	-4.96546	#C0C0C0	FALSE	screen4wk_screen5wk_tbda1_kabx2	kabx2
kabx2:BRD-A24397426-001-12-0:50.000000uM	BRD-A24397426	BRD-A24397426-001-12-0	50	50.000000uM	Rv0225	-5.63294	-0.0911679	-4.69584	#C0C0C0	FALSE	screen4wk_screen5wk_tbda1_kabx2	kabx2
kabx2:BRD-A24397426-001-12-0:0.097500uM	BRD-A24397426	BRD-A24397426-001-12-0	0.0975	0.097500uM	Rv0226c	0.768019	1.23733	1.26095	#C0C0C0	FALSE	screen4wk_screen5wk_tbda1_kabx2	kabx2
kabx2:BRD-A24397426-001-12-0:0.195500uM	BRD-A24397426	BRD-A24397426-001-12-0	0.1955	0.195500uM	Rv0226c	0.706669	1.21738	1.16915	#C0C0C0	FALSE	screen4wk_screen5wk_tbda1_kabx2	kabx2
kabx2:BRD-A24397426-001-12-0:0.390500uM	BRD-A24397426	BRD-A24397426-001-12-0	0.3905	0.390500uM	Rv0226c	0.371239	1.1114	0.678901	#C0C0C0	FALSE	screen4wk_screen5wk_tbda1_kabx2	kabx2
kabx2:BRD-A24397426-001-12-0:0.781250uM	BRD-A24397426	BRD-A24397426-001-12-0	0.78125	0.781250uM	Rv0226c	1.69206	1.5605	2.80338	#C0C0C0	FALSE	screen4wk_screen5wk_tbda1_kabx2	kabx2
kabx2:BRD-A24397426-001-12-0:1.562500uM	BRD-A24397426	BRD-A24397426-001-12-0	1.5625	1.562500uM	Rv0226c	-2.46397	0.395687	-2.59155	#C0C0C0	FALSE	screen4wk_screen5wk_tbda1_kabx2	kabx2
kabx2:BRD-A24397426-001-12-0:3.125000uM	BRD-A24397426	BRD-A24397426-001-12-0	3.125	3.125000uM	Rv0226c	-3.95081	0.12333	-3.79839	#C0C0C0	FALSE	screen4wk_screen5wk_tbda1_kabx2	kabx2
kabx2:BRD-A24397426-001-12-0:6.250000uM	BRD-A24397426	BRD-A24397426-001-12-0	6.25	6.250000uM	Rv0226c	-5.34401	-0.0834357	-4.86882	#C0C0C0	FALSE	screen4wk_screen5wk_tbda1_kabx2	kabx2
kabx2:BRD-A24397426-001-12-0:12.500000uM	BRD-A24397426	BRD-A24397426-001-12-0	12.5	12.500000uM	Rv0226c	-5.63465	-0.121516	-5.10556	#C0C0C0	FALSE	screen4wk_screen5wk_tbda1_kabx2	kabx2
kabx2:BRD-A24397426-001-12-0:25.000000uM	BRD-A24397426	BRD-A24397426-001-12-0	25	25.000000uM	Rv0226c	-5.16408	-0.059037	-4.78447	#C0C0C0	FALSE	screen4wk_screen5wk_tbda1_kabx2	kabx2
kabx2:BRD-A24397426-001-12-0:50.000000uM	BRD-A24397426	BRD-A24397426-001-12-0	50	50.000000uM	Rv0226c	-6.83876	-0.263148	-5.71753	#C0C0C0	FALSE	screen4wk_screen5wk_tbda1_kabx2	kabx2
kabx2:BRD-A24397426-001-12-0:0.097500uM	BRD-A24397426	BRD-A24397426-001-12-0	0.0975	0.097500uM	Rv0228	0.684862	1.21843	1.01562	#C0C0C0	FALSE	screen4wk_screen5wk_tbda1_kabx2	kabx2
kabx2:BRD-A24397426-001-12-0:0.195500uM	BRD-A24397426	BRD-A24397426-001-12-0	0.1955	0.195500uM	Rv0228	0.850793	1.27484	1.25984	#C0C0C0	FALSE	screen4wk_screen5wk_tbda1_kabx2	kabx2
kabx2:BRD-A24397426-001-12-0:0.390500uM	BRD-A24397426	BRD-A24397426-001-12-0	0.3905	0.390500uM	Rv0228	1.01415	1.33179	1.47818	#C0C0C0	FALSE	screen4wk_screen5wk_tbda1_kabx2	kabx2
kabx2:BRD-A24397426-001-12-0:0.781250uM	BRD-A24397426	BRD-A24397426-001-12-0	0.78125	0.781250uM	Rv0228	1.21424	1.40348	1.80911	#C0C0C0	FALSE	screen4wk_screen5wk_tbda1_kabx2	kabx2
kabx2:BRD-A24397426-001-12-0:1.562500uM	BRD-A24397426	BRD-A24397426-001-12-0	1.5625	1.562500uM	Rv0228	-2.36763	0.397684	-2.41274	#C0C0C0	FALSE	screen4wk_screen5wk_tbda1_kabx2	kabx2
kabx2:BRD-A24397426-001-12-0:3.125000uM	BRD-A24397426	BRD-A24397426-001-12-0	3.125	3.125000uM	Rv0228	-4.13042	0.0703933	-3.99199	#C0C0C0	FALSE	screen4wk_screen5wk_tbda1_kabx2	kabx2
kabx2:BRD-A24397426-001-12-0:6.250000uM	BRD-A24397426	BRD-A24397426-001-12-0	6.25	6.250000uM	Rv0228	-4.22094	0.0558298	-4.08208	#C0C0C0	FALSE	screen4wk_screen5wk_tbda1_kabx2	kabx2
kabx2:BRD-A24397426-001-12-0:12.500000uM	BRD-A24397426	BRD-A24397426-001-12-0	12.5	12.500000uM	Rv0228	-5.85328	-0.175287	-5.19308	#C0C0C0	FALSE	screen4wk_screen5wk_tbda1_kabx2	kabx2
kabx2:BRD-A24397426-001-12-0:25.000000uM	BRD-A24397426	BRD-A24397426-001-12-0	25	25.000000uM	Rv0228	-5.59012	-0.141778	-4.99806	#C0C0C0	FALSE	screen4wk_screen5wk_tbda1_kabx2	kabx2
kabx2:BRD-A24397426-001-12-0:50.000000uM	BRD-A24397426	BRD-A24397426-001-12-0	50	50.000000uM	Rv0228	-4.71567	-0.0203381	-4.45323	#C0C0C0	FALSE	screen4wk_screen5wk_tbda1_kabx2	kabx2
kabx2:BRD-A24397426-001-12-0:0.097500uM	BRD-A24397426	BRD-A24397426-001-12-0	0.0975	0.097500uM	Rv0248c	0.599054	1.23925	0.788796	#C0C0C0	FALSE	screen4wk_screen5wk_tbda1_kabx2	kabx2
kabx2:BRD-A24397426-001-12-0:0.195500uM	BRD-A24397426	BRD-A24397426-001-12-0	0.1955	0.195500uM	Rv0248c	0.733647	1.29683	0.952692	#C0C0C0	FALSE	screen4wk_screen5wk_tbda1_kabx2	kabx2
kabx2:BRD-A24397426-001-12-0:0.390500uM	BRD-A24397426	BRD-A24397426-001-12-0	0.3905	0.390500uM	Rv0248c	0.979198	1.40571	1.2473	#C0C0C0	FALSE	screen4wk_screen5wk_tbda1_kabx2	kabx2
kabx2:BRD-A24397426-001-12-0:0.781250uM	BRD-A24397426	BRD-A24397426-001-12-0	0.78125	0.781250uM	Rv0248c	2.75154	2.36069	2.8975	#C0C0C0	FALSE	screen4wk_screen5wk_tbda1_kabx2	kabx2
kabx2:BRD-A24397426-001-12-0:1.562500uM	BRD-A24397426	BRD-A24397426-001-12-0	1.5625	1.562500uM	Rv0248c	0.428454	1.16834	0.577304	#C0C0C0	FALSE	screen4wk_screen5wk_tbda1_kabx2	kabx2
kabx2:BRD-A24397426-001-12-0:3.125000uM	BRD-A24397426	BRD-A24397426-001-12-0	3.125	3.125000uM	Rv0248c	-2.58457	0.228315	-3.59916	#C0C0C0	FALSE	screen4wk_screen5wk_tbda1_kabx2	kabx2
kabx2:BRD-A24397426-001-12-0:6.250000uM	BRD-A24397426	BRD-A24397426-001-12-0	6.25	6.250000uM	Rv0248c	-3.48506	0.0364394	-4.33965	#C0C0C0	FALSE	screen4wk_screen5wk_tbda1_kabx2	kabx2
kabx2:BRD-A24397426-001-12-0:12.500000uM	BRD-A24397426	BRD-A24397426-001-12-0	12.5	12.500000uM	Rv0248c	-5.9438	-0.348175	-5.81418	#C0C0C0	FALSE	screen4wk_screen5wk_tbda1_kabx2	kabx2
kabx2:BRD-A24397426-001-12-0:25.000000uM	BRD-A24397426	BRD-A24397426-001-12-0	25	25.000000uM	Rv0248c	-3.41945	0.0493466	-4.28574	#C0C0C0	FALSE	screen4wk_screen5wk_tbda1_kabx2	kabx2
kabx2:BRD-A24397426-001-12-0:50.000000uM	BRD-A24397426	BRD-A24397426-001-12-0	50	50.000000uM	Rv0248c	-3.4839	0.0366665	-4.33727	#C0C0C0	FALSE	screen4wk_screen5wk_tbda1_kabx2	kabx2
kabx2:BRD-A24397426-001-12-0:0.097500uM	BRD-A24397426	BRD-A24397426-001-12-0	0.0975	0.097500uM	Rv0260c	0.270338	1.0829	0.545807	#C0C0C0	FALSE	screen4wk_screen5wk_tbda1_kabx2	kabx2
kabx2:BRD-A24397426-001-12-0:0.195500uM	BRD-A24397426	BRD-A24397426-001-12-0	0.1955	0.195500uM	Rv0260c	0.196492	1.05992	0.455377	#C0C0C0	FALSE	screen4wk_screen5wk_tbda1_kabx2	kabx2
kabx2:BRD-A24397426-001-12-0:0.390500uM	BRD-A24397426	BRD-A24397426-001-12-0	0.3905	0.390500uM	Rv0260c	-0.152719	0.954637	0.0772161	#C0C0C0	FALSE	screen4wk_screen5wk_tbda1_kabx2	kabx2
kabx2:BRD-A24397426-001-12-0:0.781250uM	BRD-A24397426	BRD-A24397426-001-12-0	0.78125	0.781250uM	Rv0260c	0.911148	1.29338	1.30995	#C0C0C0	FALSE	screen4wk_screen5wk_tbda1_kabx2	kabx2
kabx2:BRD-A24397426-001-12-0:1.562500uM	BRD-A24397426	BRD-A24397426-001-12-0	1.5625	1.562500uM	Rv0260c	-2.91356	0.29104	-2.84904	#C0C0C0	FALSE	screen4wk_screen5wk_tbda1_kabx2	kabx2
kabx2:BRD-A24397426-001-12-0:3.125000uM	BRD-A24397426	BRD-A24397426-001-12-0	3.125	3.125000uM	Rv0260c	-4.57432	0.00597322	-4.22091	#C0C0C0	FALSE	screen4wk_screen5wk_tbda1_kabx2	kabx2
kabx2:BRD-A24397426-001-12-0:6.250000uM	BRD-A24397426	BRD-A24397426-001-12-0	6.25	6.250000uM	Rv0260c	-5.69202	-0.14952	-5.05488	#C0C0C0	FALSE	screen4wk_screen5wk_tbda1_kabx2	kabx2
kabx2:BRD-A24397426-001-12-0:12.500000uM	BRD-A24397426	BRD-A24397426-001-12-0	12.5	12.500000uM	Rv0260c	-5.27809	-0.094956	-4.74832	#C0C0C0	FALSE	screen4wk_screen5wk_tbda1_kabx2	kabx2
kabx2:BRD-A24397426-001-12-0:25.000000uM	BRD-A24397426	BRD-A24397426-001-12-0	25	25.000000uM	Rv0260c	-6.27457	-0.220787	-5.41465	#C0C0C0	FALSE	screen4wk_screen5wk_tbda1_kabx2	kabx2
kabx2:BRD-A24397426-001-12-0:50.000000uM	BRD-A24397426	BRD-A24397426-001-12-0	50	50.000000uM	Rv0260c	-7.74209	-0.374956	-6.19403	#C0C0C0	FALSE	screen4wk_screen5wk_tbda1_kabx2	kabx2
kabx2:BRD-A24397426-001-12-0:0.097500uM	BRD-A24397426	BRD-A24397426-001-12-0	0.0975	0.097500uM	Rv0282	0.283156	1.09684	0.749501	#C0C0C0	FALSE	screen4wk_screen5wk_tbda1_kabx2	kabx2
kabx2:BRD-A24397426-001-12-0:0.195500uM	BRD-A24397426	BRD-A24397426-001-12-0	0.1955	0.195500uM	Rv0282	0.566433	1.19842	1.45064	#C0C0C0	FALSE	screen4wk_screen5wk_tbda1_kabx2	kabx2
kabx2:BRD-A24397426-001-12-0:0.390500uM	BRD-A24397426	BRD-A24397426-001-12-0	0.3905	0.390500uM	Rv0282	0.289981	1.09923	0.767714	#C0C0C0	FALSE	screen4wk_screen5wk_tbda1_kabx2	kabx2
kabx2:BRD-A24397426-001-12-0:0.781250uM	BRD-A24397426	BRD-A24397426-001-12-0	0.78125	0.781250uM	Rv0282	0.693211	1.24545	1.76725	#C0C0C0	FALSE	screen4wk_screen5wk_tbda1_kabx2	kabx2
kabx2:BRD-A24397426-001-12-0:1.562500uM	BRD-A24397426	BRD-A24397426-001-12-0	1.5625	1.562500uM	Rv0282	0.584214	1.20495	1.49753	#C0C0C0	FALSE	screen4wk_screen5wk_tbda1_kabx2	kabx2
kabx2:BRD-A24397426-001-12-0:3.125000uM	BRD-A24397426	BRD-A24397426-001-12-0	3.125	3.125000uM	Rv0282	-1.56259	0.540654	-2.40333	#C0C0C0	FALSE	screen4wk_screen5wk_tbda1_kabx2	kabx2
kabx2:BRD-A24397426-001-12-0:6.250000uM	BRD-A24397426	BRD-A24397426-001-12-0	6.25	6.250000uM	Rv0282	-3.78561	0.062878	-4.49532	#C0C0C0	FALSE	screen4wk_screen5wk_tbda1_kabx2	kabx2
kabx2:BRD-A24397426-001-12-0:12.500000uM	BRD-A24397426	BRD-A24397426-001-12-0	12.5	12.500000uM	Rv0282	-3.84285	0.0527662	-4.53719	#C0C0C0	FALSE	screen4wk_screen5wk_tbda1_kabx2	kabx2
kabx2:BRD-A24397426-001-12-0:25.000000uM	BRD-A24397426	BRD-A24397426-001-12-0	25	25.000000uM	Rv0282	-5.25457	-0.168335	-5.55294	#C0C0C0	FALSE	screen4wk_screen5wk_tbda1_kabx2	kabx2
kabx2:BRD-A24397426-001-12-0:50.000000uM	BRD-A24397426	BRD-A24397426-001-12-0	50	50.000000uM	Rv0282	-4.12473	0.00435936	-4.77138	#C0C0C0	FALSE	screen4wk_screen5wk_tbda1_kabx2	kabx2
kabx2:BRD-A24397426-001-12-0:0.097500uM	BRD-A24397426	BRD-A24397426-001-12-0	0.0975	0.097500uM	Rv0283	1.07141	1.36729	1.64015	#C0C0C0	FALSE	screen4wk_screen5wk_tbda1_kabx2	kabx2
kabx2:BRD-A24397426-001-12-0:0.195500uM	BRD-A24397426	BRD-A24397426-001-12-0	0.1955	0.195500uM	Rv0283	2.10227	1.78422	3.3269	#C0C0C0	FALSE	screen4wk_screen5wk_tbda1_kabx2	kabx2
kabx2:BRD-A24397426-001-12-0:0.390500uM	BRD-A24397426	BRD-A24397426-001-12-0	0.3905	0.390500uM	Rv0283	0.813141	1.27301	1.2559	#C0C0C0	FALSE	screen4wk_screen5wk_tbda1_kabx2	kabx2
kabx2:BRD-A24397426-001-12-0:0.781250uM	BRD-A24397426	BRD-A24397426-001-12-0	0.78125	0.781250uM	Rv0283	1.17968	1.40797	1.78256	#C0C0C0	FALSE	screen4wk_screen5wk_tbda1_kabx2	kabx2
kabx2:BRD-A24397426-001-12-0:1.562500uM	BRD-A24397426	BRD-A24397426-001-12-0	1.5625	1.562500uM	Rv0283	-3.08779	0.230282	-3.10267	#C0C0C0	FALSE	screen4wk_screen5wk_tbda1_kabx2	kabx2
kabx2:BRD-A24397426-001-12-0:3.125000uM	BRD-A24397426	BRD-A24397426-001-12-0	3.125	3.125000uM	Rv0283	-3.84191	0.092613	-3.81405	#C0C0C0	FALSE	screen4wk_screen5wk_tbda1_kabx2	kabx2
kabx2:BRD-A24397426-001-12-0:6.250000uM	BRD-A24397426	BRD-A24397426-001-12-0	6.25	6.250000uM	Rv0283	-5.97236	-0.218611	-5.44366	#C0C0C0	FALSE	screen4wk_screen5wk_tbda1_kabx2	kabx2
kabx2:BRD-A24397426-001-12-0:12.500000uM	BRD-A24397426	BRD-A24397426-001-12-0	12.5	12.500000uM	Rv0283	-4.50854	-0.0161982	-4.42444	#C0C0C0	FALSE	screen4wk_screen5wk_tbda1_kabx2	kabx2
kabx2:BRD-A24397426-001-12-0:25.000000uM	BRD-A24397426	BRD-A24397426-001-12-0	25	25.000000uM	Rv0283	-6.97098	-0.332241	-5.96317	#C0C0C0	FALSE	screen4wk_screen5wk_tbda1_kabx2	kabx2
kabx2:BRD-A24397426-001-12-0:50.000000uM	BRD-A24397426	BRD-A24397426-001-12-0	50	50.000000uM	Rv0283	-5.05873	-0.0977917	-4.89211	#C0C0C0	FALSE	screen4wk_screen5wk_tbda1_kabx2	kabx2
kabx2:BRD-A24397426-001-12-0:0.097500uM	BRD-A24397426	BRD-A24397426-001-12-0	0.0975	0.097500uM	Rv0284	0.266393	1.09535	0.620698	#C0C0C0	FALSE	screen4wk_screen5wk_tbda1_kabx2	kabx2
kabx2:BRD-A24397426-001-12-0:0.195500uM	BRD-A24397426	BRD-A24397426-001-12-0	0.1955	0.195500uM	Rv0284	0.551387	1.2024	1.16958	#C0C0C0	FALSE	screen4wk_screen5wk_tbda1_kabx2	kabx2
kabx2:BRD-A24397426-001-12-0:0.390500uM	BRD-A24397426	BRD-A24397426-001-12-0	0.3905	0.390500uM	Rv0284	-0.207949	0.928595	-0.194456	#C0C0C0	FALSE	screen4wk_screen5wk_tbda1_kabx2	kabx2
kabx2:BRD-A24397426-001-12-0:0.781250uM	BRD-A24397426	BRD-A24397426-001-12-0	0.78125	0.781250uM	Rv0284	0.759795	1.28412	1.60568	#C0C0C0	FALSE	screen4wk_screen5wk_tbda1_kabx2	kabx2
kabx2:BRD-A24397426-001-12-0:1.562500uM	BRD-A24397426	BRD-A24397426-001-12-0	1.5625	1.562500uM	Rv0284	0.575362	1.21165	1.22232	#C0C0C0	FALSE	screen4wk_screen5wk_tbda1_kabx2	kabx2
kabx2:BRD-A24397426-001-12-0:3.125000uM	BRD-A24397426	BRD-A24397426-001-12-0	3.125	3.125000uM	Rv0284	-1.56324	0.521728	-2.55977	#C0C0C0	FALSE	screen4wk_screen5wk_tbda1_kabx2	kabx2
kabx2:BRD-A24397426-001-12-0:6.250000uM	BRD-A24397426	BRD-A24397426-001-12-0	6.25	6.250000uM	Rv0284	-4.19637	-0.0396934	-4.76687	#C0C0C0	FALSE	screen4wk_screen5wk_tbda1_kabx2	kabx2
kabx2:BRD-A24397426-001-12-0:12.500000uM	BRD-A24397426	BRD-A24397426-001-12-0	12.5	12.500000uM	Rv0284	-3.84211	0.0216632	-4.5161	#C0C0C0	FALSE	screen4wk_screen5wk_tbda1_kabx2	kabx2
kabx2:BRD-A24397426-001-12-0:25.000000uM	BRD-A24397426	BRD-A24397426-001-12-0	25	25.000000uM	Rv0284	-4.75544	-0.129115	-5.15547	#C0C0C0	FALSE	screen4wk_screen5wk_tbda1_kabx2	kabx2
kabx2:BRD-A24397426-001-12-0:50.000000uM	BRD-A24397426	BRD-A24397426-001-12-0	50	50.000000uM	Rv0284	-4.82888	-0.140224	-5.21669	#C0C0C0	FALSE	screen4wk_screen5wk_tbda1_kabx2	kabx2
kabx2:BRD-A24397426-001-12-0:0.097500uM	BRD-A24397426	BRD-A24397426-001-12-0	0.0975	0.097500uM	Rv0289	0.539819	1.151	0.778355	#C0C0C0	FALSE	screen4wk_screen5wk_tbda1_kabx2	kabx2
kabx2:BRD-A24397426-001-12-0:0.195500uM	BRD-A24397426	BRD-A24397426-001-12-0	0.1955	0.195500uM	Rv0289	0.332672	1.09175	0.5154	#C0C0C0	FALSE	screen4wk_screen5wk_tbda1_kabx2	kabx2
kabx2:BRD-A24397426-001-12-0:0.390500uM	BRD-A24397426	BRD-A24397426-001-12-0	0.3905	0.390500uM	Rv0289	0.597512	1.16779	0.841596	#C0C0C0	FALSE	screen4wk_screen5wk_tbda1_kabx2	kabx2
kabx2:BRD-A24397426-001-12-0:0.781250uM	BRD-A24397426	BRD-A24397426-001-12-0	0.78125	0.781250uM	Rv0289	1.06504	1.30885	1.4359	#C0C0C0	FALSE	screen4wk_screen5wk_tbda1_kabx2	kabx2
kabx2:BRD-A24397426-001-12-0:1.562500uM	BRD-A24397426	BRD-A24397426-001-12-0	1.5625	1.562500uM	Rv0289	-1.79578	0.569914	-2.24349	#C0C0C0	FALSE	screen4wk_screen5wk_tbda1_kabx2	kabx2
kabx2:BRD-A24397426-001-12-0:3.125000uM	BRD-A24397426	BRD-A24397426-001-12-0	3.125	3.125000uM	Rv0289	-2.86212	0.359675	-3.02932	#C0C0C0	FALSE	screen4wk_screen5wk_tbda1_kabx2	kabx2
kabx2:BRD-A24397426-001-12-0:6.250000uM	BRD-A24397426	BRD-A24397426-001-12-0	6.25	6.250000uM	Rv0289	-5.97328	-0.106166	-5.15621	#C0C0C0	FALSE	screen4wk_screen5wk_tbda1_kabx2	kabx2
kabx2:BRD-A24397426-001-12-0:12.500000uM	BRD-A24397426	BRD-A24397426-001-12-0	12.5	12.500000uM	Rv0289	-5.59226	-0.0590468	-4.86331	#C0C0C0	FALSE	screen4wk_screen5wk_tbda1_kabx2	kabx2
kabx2:BRD-A24397426-001-12-0:25.000000uM	BRD-A24397426	BRD-A24397426-001-12-0	25	25.000000uM	Rv0289	-5.62726	-0.0634769	-4.88643	#C0C0C0	FALSE	screen4wk_screen5wk_tbda1_kabx2	kabx2
kabx2:BRD-A24397426-001-12-0:50.000000uM	BRD-A24397426	BRD-A24397426-001-12-0	50	50.000000uM	Rv0289	-6.77729	-0.197995	-5.60329	#C0C0C0	FALSE	screen4wk_screen5wk_tbda1_kabx2	kabx2
kabx2:BRD-A24397426-001-12-0:0.097500uM	BRD-A24397426	BRD-A24397426-001-12-0	0.0975	0.097500uM	Rv0292	0.534264	1.15996	1.00936	#C0C0C0	FALSE	screen4wk_screen5wk_tbda1_kabx2	kabx2
kabx2:BRD-A24397426-001-12-0:0.195500uM	BRD-A24397426	BRD-A24397426-001-12-0	0.1955	0.195500uM	Rv0292	0.648686	1.19585	1.21525	#C0C0C0	FALSE	screen4wk_screen5wk_tbda1_kabx2	kabx2
kabx2:BRD-A24397426-001-12-0:0.390500uM	BRD-A24397426	BRD-A24397426-001-12-0	0.3905	0.390500uM	Rv0292	0.773903	1.23581	1.44453	#C0C0C0	FALSE	screen4wk_screen5wk_tbda1_kabx2	kabx2
kabx2:BRD-A24397426-001-12-0:0.781250uM	BRD-A24397426	BRD-A24397426-001-12-0	0.78125	0.781250uM	Rv0292	1.57287	1.50845	2.66318	#C0C0C0	FALSE	screen4wk_screen5wk_tbda1_kabx2	kabx2
kabx2:BRD-A24397426-001-12-0:1.562500uM	BRD-A24397426	BRD-A24397426-001-12-0	1.5625	1.562500uM	Rv0292	-1.17978	0.687487	-1.84602	#C0C0C0	FALSE	screen4wk_screen5wk_tbda1_kabx2	kabx2
kabx2:BRD-A24397426-001-12-0:3.125000uM	BRD-A24397426	BRD-A24397426-001-12-0	3.125	3.125000uM	Rv0292	-3.61612	0.188116	-3.77641	#C0C0C0	FALSE	screen4wk_screen5wk_tbda1_kabx2	kabx2
kabx2:BRD-A24397426-001-12-0:6.250000uM	BRD-A24397426	BRD-A24397426-001-12-0	6.25	6.250000uM	Rv0292	-5.16111	-0.0488974	-4.95156	#C0C0C0	FALSE	screen4wk_screen5wk_tbda1_kabx2	kabx2
kabx2:BRD-A24397426-001-12-0:12.500000uM	BRD-A24397426	BRD-A24397426-001-12-0	12.5	12.500000uM	Rv0292	-5.32944	-0.0716775	-5.07431	#C0C0C0	FALSE	screen4wk_screen5wk_tbda1_kabx2	kabx2
kabx2:BRD-A24397426-001-12-0:25.000000uM	BRD-A24397426	BRD-A24397426-001-12-0	25	25.000000uM	Rv0292	-4.6652	0.0215137	-4.57009	#C0C0C0	FALSE	screen4wk_screen5wk_tbda1_kabx2	kabx2
kabx2:BRD-A24397426-001-12-0:50.000000uM	BRD-A24397426	BRD-A24397426-001-12-0	50	50.000000uM	Rv0292	-5.89686	-0.144521	-5.41465	#C0C0C0	FALSE	screen4wk_screen5wk_tbda1_kabx2	kabx2
kabx2:BRD-A24397426-001-12-0:0.097500uM	BRD-A24397426	BRD-A24397426-001-12-0	0.0975	0.097500uM	Rv0347	1.05087	1.31708	1.65829	#C0C0C0	FALSE	screen4wk_screen5wk_tbda1_kabx2	kabx2
kabx2:BRD-A24397426-001-12-0:0.195500uM	BRD-A24397426	BRD-A24397426-001-12-0	0.1955	0.195500uM	Rv0347	0.470814	1.13631	0.78739	#C0C0C0	FALSE	screen4wk_screen5wk_tbda1_kabx2	kabx2
kabx2:BRD-A24397426-001-12-0:0.390500uM	BRD-A24397426	BRD-A24397426-001-12-0	0.3905	0.390500uM	Rv0347	0.300964	1.08609	0.55168	#C0C0C0	FALSE	screen4wk_screen5wk_tbda1_kabx2	kabx2
kabx2:BRD-A24397426-001-12-0:0.781250uM	BRD-A24397426	BRD-A24397426-001-12-0	0.78125	0.781250uM	Rv0347	1.4239	1.44133	2.23147	#C0C0C0	FALSE	screen4wk_screen5wk_tbda1_kabx2	kabx2
kabx2:BRD-A24397426-001-12-0:1.562500uM	BRD-A24397426	BRD-A24397426-001-12-0	1.5625	1.562500uM	Rv0347	-3.1867	0.280045	-3.03931	#C0C0C0	FALSE	screen4wk_screen5wk_tbda1_kabx2	kabx2
kabx2:BRD-A24397426-001-12-0:3.125000uM	BRD-A24397426	BRD-A24397426-001-12-0	3.125	3.125000uM	Rv0347	-4.67041	0.0398985	-4.30631	#C0C0C0	FALSE	screen4wk_screen5wk_tbda1_kabx2	kabx2
kabx2:BRD-A24397426-001-12-0:6.250000uM	BRD-A24397426	BRD-A24397426-001-12-0	6.25	6.250000uM	Rv0347	-6.37755	-0.181219	-5.4386	#C0C0C0	FALSE	screen4wk_screen5wk_tbda1_kabx2	kabx2
kabx2:BRD-A24397426-001-12-0:12.500000uM	BRD-A24397426	BRD-A24397426-001-12-0	12.5	12.500000uM	Rv0347	-5.37056	-0.0572205	-4.85115	#C0C0C0	FALSE	screen4wk_screen5wk_tbda1_kabx2	kabx2
kabx2:BRD-A24397426-001-12-0:25.000000uM	BRD-A24397426	BRD-A24397426-001-12-0	25	25.000000uM	Rv0347	-5.36553	-0.0565562	-4.84476	#C0C0C0	FALSE	screen4wk_screen5wk_tbda1_kabx2	kabx2
kabx2:BRD-A24397426-001-12-0:50.000000uM	BRD-A24397426	BRD-A24397426-001-12-0	50	50.000000uM	Rv0347	-5.15838	-0.0287883	-4.67785	#C0C0C0	FALSE	screen4wk_screen5wk_tbda1_kabx2	kabx2
kabx2:BRD-A24397426-001-12-0:0.097500uM	BRD-A24397426	BRD-A24397426-001-12-0	0.0975	0.097500uM	Rv0373c	0.967227	1.29555	1.44502	#C0C0C0	FALSE	screen4wk_screen5wk_tbda1_kabx2	kabx2
kabx2:BRD-A24397426-001-12-0:0.195500uM	BRD-A24397426	BRD-A24397426-001-12-0	0.1955	0.195500uM	Rv0373c	1.19705	1.37197	1.75014	#C0C0C0	FALSE	screen4wk_screen5wk_tbda1_kabx2	kabx2
kabx2:BRD-A24397426-001-12-0:0.390500uM	BRD-A24397426	BRD-A24397426-001-12-0	0.3905	0.390500uM	Rv0373c	0.481209	1.14195	0.787368	#C0C0C0	FALSE	screen4wk_screen5wk_tbda1_kabx2	kabx2
kabx2:BRD-A24397426-001-12-0:0.781250uM	BRD-A24397426	BRD-A24397426-001-12-0	0.78125	0.781250uM	Rv0373c	1.64542	1.52846	2.42309	#C0C0C0	FALSE	screen4wk_screen5wk_tbda1_kabx2	kabx2
kabx2:BRD-A24397426-001-12-0:1.562500uM	BRD-A24397426	BRD-A24397426-001-12-0	1.5625	1.562500uM	Rv0373c	-2.22595	0.456389	-2.36779	#C0C0C0	FALSE	screen4wk_screen5wk_tbda1_kabx2	kabx2
kabx2:BRD-A24397426-001-12-0:3.125000uM	BRD-A24397426	BRD-A24397426-001-12-0	3.125	3.125000uM	Rv0373c	-4.18974	0.100902	-3.87973	#C0C0C0	FALSE	screen4wk_screen5wk_tbda1_kabx2	kabx2
kabx2:BRD-A24397426-001-12-0:6.250000uM	BRD-A24397426	BRD-A24397426-001-12-0	6.25	6.250000uM	Rv0373c	-5.45969	-0.0813323	-4.82823	#C0C0C0	FALSE	screen4wk_screen5wk_tbda1_kabx2	kabx2
kabx2:BRD-A24397426-001-12-0:12.500000uM	BRD-A24397426	BRD-A24397426-001-12-0	12.5	12.500000uM	Rv0373c	-7.27056	-0.29027	-5.96317	#C0C0C0	FALSE	screen4wk_screen5wk_tbda1_kabx2	kabx2
kabx2:BRD-A24397426-001-12-0:25.000000uM	BRD-A24397426	BRD-A24397426-001-12-0	25	25.000000uM	Rv0373c	-5.80196	-0.125063	-5.11876	#C0C0C0	FALSE	screen4wk_screen5wk_tbda1_kabx2	kabx2
kabx2:BRD-A24397426-001-12-0:50.000000uM	BRD-A24397426	BRD-A24397426-001-12-0	50	50.000000uM	Rv0373c	-5.69211	-0.111259	-5.04589	#C0C0C0	FALSE	screen4wk_screen5wk_tbda1_kabx2	kabx2
kabx2:BRD-A24397426-001-12-0:0.097500uM	BRD-A24397426	BRD-A24397426-001-12-0	0.0975	0.097500uM	Rv0431	0.849837	1.24914	1.61688	#C0C0C0	FALSE	screen4wk_screen5wk_tbda1_kabx2	kabx2
kabx2:BRD-A24397426-001-12-0:0.195500uM	BRD-A24397426	BRD-A24397426-001-12-0	0.1955	0.195500uM	Rv0431	1.32883	1.403	2.47988	#C0C0C0	FALSE	screen4wk_screen5wk_tbda1_kabx2	kabx2
kabx2:BRD-A24397426-001-12-0:0.390500uM	BRD-A24397426	BRD-A24397426-001-12-0	0.3905	0.390500uM	Rv0431	0.374016	1.10605	0.788796	#C0C0C0	FALSE	screen4wk_screen5wk_tbda1_kabx2	kabx2
kabx2:BRD-A24397426-001-12-0:0.781250uM	BRD-A24397426	BRD-A24397426-001-12-0	0.78125	0.781250uM	Rv0431	1.10451	1.32968	2.09254	#C0C0C0	FALSE	screen4wk_screen5wk_tbda1_kabx2	kabx2
kabx2:BRD-A24397426-001-12-0:1.562500uM	BRD-A24397426	BRD-A24397426-001-12-0	1.5625	1.562500uM	Rv0431	-3.69563	0.20035	-3.37566	#C0C0C0	FALSE	screen4wk_screen5wk_tbda1_kabx2	kabx2
kabx2:BRD-A24397426-001-12-0:3.125000uM	BRD-A24397426	BRD-A24397426-001-12-0	3.125	3.125000uM	Rv0431	-5.14686	-0.0177096	-4.62817	#C0C0C0	FALSE	screen4wk_screen5wk_tbda1_kabx2	kabx2
kabx2:BRD-A24397426-001-12-0:6.250000uM	BRD-A24397426	BRD-A24397426-001-12-0	6.25	6.250000uM	Rv0431	-6.44793	-0.179306	-5.42283	#C0C0C0	FALSE	screen4wk_screen5wk_tbda1_kabx2	kabx2
kabx2:BRD-A24397426-001-12-0:12.500000uM	BRD-A24397426	BRD-A24397426-001-12-0	12.5	12.500000uM	Rv0431	-6.06856	-0.135148	-5.19308	#C0C0C0	FALSE	screen4wk_screen5wk_tbda1_kabx2	kabx2
kabx2:BRD-A24397426-001-12-0:25.000000uM	BRD-A24397426	BRD-A24397426-001-12-0	25	25.000000uM	Rv0431	-6.67378	-0.204517	-5.53002	#C0C0C0	FALSE	screen4wk_screen5wk_tbda1_kabx2	kabx2
kabx2:BRD-A24397426-001-12-0:50.000000uM	BRD-A24397426	BRD-A24397426-001-12-0	50	50.000000uM	Rv0431	-5.68598	-0.0882099	-4.98092	#C0C0C0	FALSE	screen4wk_screen5wk_tbda1_kabx2	kabx2
kabx2:BRD-A24397426-001-12-0:0.097500uM	BRD-A24397426	BRD-A24397426-001-12-0	0.0975	0.097500uM	Rv0455c	0.178337	1.05056	0.370081	#C0C0C0	FALSE	screen4wk_screen5wk_tbda1_kabx2	kabx2
kabx2:BRD-A24397426-001-12-0:0.195500uM	BRD-A24397426	BRD-A24397426-001-12-0	0.1955	0.195500uM	Rv0455c	1.25271	1.3834	1.87471	#C0C0C0	FALSE	screen4wk_screen5wk_tbda1_kabx2	kabx2
kabx2:BRD-A24397426-001-12-0:0.390500uM	BRD-A24397426	BRD-A24397426-001-12-0	0.3905	0.390500uM	Rv0455c	0.443577	1.12814	0.741458	#C0C0C0	FALSE	screen4wk_screen5wk_tbda1_kabx2	kabx2
kabx2:BRD-A24397426-001-12-0:0.781250uM	BRD-A24397426	BRD-A24397426-001-12-0	0.78125	0.781250uM	Rv0455c	1.24192	1.3798	1.85588	#C0C0C0	FALSE	screen4wk_screen5wk_tbda1_kabx2	kabx2
kabx2:BRD-A24397426-001-12-0:1.562500uM	BRD-A24397426	BRD-A24397426-001-12-0	1.5625	1.562500uM	Rv0455c	-2.3844	0.432372	-2.33617	#C0C0C0	FALSE	screen4wk_screen5wk_tbda1_kabx2	kabx2
kabx2:BRD-A24397426-001-12-0:3.125000uM	BRD-A24397426	BRD-A24397426-001-12-0	3.125	3.125000uM	Rv0455c	-4.7722	0.0253558	-4.3061	#C0C0C0	FALSE	screen4wk_screen5wk_tbda1_kabx2	kabx2
kabx2:BRD-A24397426-001-12-0:6.250000uM	BRD-A24397426	BRD-A24397426-001-12-0	6.25	6.250000uM	Rv0455c	-5.16719	-0.0298061	-4.62752	#C0C0C0	FALSE	screen4wk_screen5wk_tbda1_kabx2	kabx2
kabx2:BRD-A24397426-001-12-0:12.500000uM	BRD-A24397426	BRD-A24397426-001-12-0	12.5	12.500000uM	Rv0455c	-5.29886	-0.0475269	-4.72067	#C0C0C0	FALSE	screen4wk_screen5wk_tbda1_kabx2	kabx2
kabx2:BRD-A24397426-001-12-0:25.000000uM	BRD-A24397426	BRD-A24397426-001-12-0	25	25.000000uM	Rv0455c	-6.21325	-0.161975	-5.27196	#C0C0C0	FALSE	screen4wk_screen5wk_tbda1_kabx2	kabx2
kabx2:BRD-A24397426-001-12-0:50.000000uM	BRD-A24397426	BRD-A24397426-001-12-0	50	50.000000uM	Rv0455c	-4.24143	0.10445	-3.89942	#C0C0C0	FALSE	screen4wk_screen5wk_tbda1_kabx2	kabx2
kabx2:BRD-A24397426-001-12-0:0.097500uM	BRD-A24397426	BRD-A24397426-001-12-0	0.0975	0.097500uM	Rv0479c	0.946745	1.29539	1.61318	#C0C0C0	FALSE	screen4wk_screen5wk_tbda1_kabx2	kabx2
kabx2:BRD-A24397426-001-12-0:0.195500uM	BRD-A24397426	BRD-A24397426-001-12-0	0.1955	0.195500uM	Rv0479c	1.0635	1.33471	1.78938	#C0C0C0	FALSE	screen4wk_screen5wk_tbda1_kabx2	kabx2
kabx2:BRD-A24397426-001-12-0:0.390500uM	BRD-A24397426	BRD-A24397426-001-12-0	0.3905	0.390500uM	Rv0479c	1.02971	1.32326	1.73364	#C0C0C0	FALSE	screen4wk_screen5wk_tbda1_kabx2	kabx2
kabx2:BRD-A24397426-001-12-0:0.781250uM	BRD-A24397426	BRD-A24397426-001-12-0	0.78125	0.781250uM	Rv0479c	1.16361	1.36897	1.93585	#C0C0C0	FALSE	screen4wk_screen5wk_tbda1_kabx2	kabx2
kabx2:BRD-A24397426-001-12-0:1.562500uM	BRD-A24397426	BRD-A24397426-001-12-0	1.5625	1.562500uM	Rv0479c	-3.46527	0.20797	-3.31318	#C0C0C0	FALSE	screen4wk_screen5wk_tbda1_kabx2	kabx2
kabx2:BRD-A24397426-001-12-0:3.125000uM	BRD-A24397426	BRD-A24397426-001-12-0	3.125	3.125000uM	Rv0479c	-4.16956	0.0903141	-3.90489	#C0C0C0	FALSE	screen4wk_screen5wk_tbda1_kabx2	kabx2
kabx2:BRD-A24397426-001-12-0:6.250000uM	BRD-A24397426	BRD-A24397426-001-12-0	6.25	6.250000uM	Rv0479c	-5.41885	-0.090908	-4.8193	#C0C0C0	FALSE	screen4wk_screen5wk_tbda1_kabx2	kabx2
kabx2:BRD-A24397426-001-12-0:12.500000uM	BRD-A24397426	BRD-A24397426-001-12-0	12.5	12.500000uM	Rv0479c	-4.8951	-0.0189208	-4.42818	#C0C0C0	FALSE	screen4wk_screen5wk_tbda1_kabx2	kabx2
kabx2:BRD-A24397426-001-12-0:25.000000uM	BRD-A24397426	BRD-A24397426-001-12-0	25	25.000000uM	Rv0479c	-5.97276	-0.161302	-5.24642	#C0C0C0	FALSE	screen4wk_screen5wk_tbda1_kabx2	kabx2
kabx2:BRD-A24397426-001-12-0:50.000000uM	BRD-A24397426	BRD-A24397426-001-12-0	50	50.000000uM	Rv0479c	-4.28837	0.0716269	-4.01257	#C0C0C0	FALSE	screen4wk_screen5wk_tbda1_kabx2	kabx2
kabx2:BRD-A24397426-001-12-0:0.097500uM	BRD-A24397426	BRD-A24397426-001-12-0	0.0975	0.097500uM	Rv0504c	0.366286	1.10578	1.14986	#C0C0C0	FALSE	screen4wk_screen5wk_tbda1_kabx2	kabx2
kabx2:BRD-A24397426-001-12-0:0.195500uM	BRD-A24397426	BRD-A24397426-001-12-0	0.1955	0.195500uM	Rv0504c	0.152473	1.04337	0.682935	#C0C0C0	FALSE	screen4wk_screen5wk_tbda1_kabx2	kabx2
kabx2:BRD-A24397426-001-12-0:0.390500uM	BRD-A24397426	BRD-A24397426-001-12-0	0.3905	0.390500uM	Rv0504c	-0.00649791	0.998172	0.390195	#C0C0C0	FALSE	screen4wk_screen5wk_tbda1_kabx2	kabx2
kabx2:BRD-A24397426-001-12-0:0.781250uM	BRD-A24397426	BRD-A24397426-001-12-0	0.78125	0.781250uM	Rv0504c	1.03034	1.31201	2.90186	#C0C0C0	FALSE	screen4wk_screen5wk_tbda1_kabx2	kabx2
kabx2:BRD-A24397426-001-12-0:1.562500uM	BRD-A24397426	BRD-A24397426-001-12-0	1.5625	1.562500uM	Rv0504c	-3.41254	0.23738	-3.21013	#C0C0C0	FALSE	screen4wk_screen5wk_tbda1_kabx2	kabx2
kabx2:BRD-A24397426-001-12-0:3.125000uM	BRD-A24397426	BRD-A24397426-001-12-0	3.125	3.125000uM	Rv0504c	-4.48273	0.0644077	-4.16745	#C0C0C0	FALSE	screen4wk_screen5wk_tbda1_kabx2	kabx2
kabx2:BRD-A24397426-001-12-0:6.250000uM	BRD-A24397426	BRD-A24397426-001-12-0	6.25	6.250000uM	Rv0504c	-5.88319	-0.125959	-5.15547	#C0C0C0	FALSE	screen4wk_screen5wk_tbda1_kabx2	kabx2
kabx2:BRD-A24397426-001-12-0:12.500000uM	BRD-A24397426	BRD-A24397426-001-12-0	12.5	12.500000uM	Rv0504c	-6.09346	-0.151439	-5.29391	#C0C0C0	FALSE	screen4wk_screen5wk_tbda1_kabx2	kabx2
kabx2:BRD-A24397426-001-12-0:25.000000uM	BRD-A24397426	BRD-A24397426-001-12-0	25	25.000000uM	Rv0504c	-6.72086	-0.223136	-5.5655	#C0C0C0	FALSE	screen4wk_screen5wk_tbda1_kabx2	kabx2
kabx2:BRD-A24397426-001-12-0:50.000000uM	BRD-A24397426	BRD-A24397426-001-12-0	50	50.000000uM	Rv0504c	-5.36625	-0.0600171	-4.76687	#C0C0C0	FALSE	screen4wk_screen5wk_tbda1_kabx2	kabx2
kabx2:BRD-A24397426-001-12-0:0.097500uM	BRD-A24397426	BRD-A24397426-001-12-0	0.0975	0.097500uM	Rv0525	0.480227	1.14671	1.05125	#C0C0C0	FALSE	screen4wk_screen5wk_tbda1_kabx2	kabx2
kabx2:BRD-A24397426-001-12-0:0.195500uM	BRD-A24397426	BRD-A24397426-001-12-0	0.1955	0.195500uM	Rv0525	0.613127	1.18918	1.30108	#C0C0C0	FALSE	screen4wk_screen5wk_tbda1_kabx2	kabx2
kabx2:BRD-A24397426-001-12-0:0.390500uM	BRD-A24397426	BRD-A24397426-001-12-0	0.3905	0.390500uM	Rv0525	-0.121811	0.964409	0.087443	#C0C0C0	FALSE	screen4wk_screen5wk_tbda1_kabx2	kabx2
kabx2:BRD-A24397426-001-12-0:0.781250uM	BRD-A24397426	BRD-A24397426-001-12-0	0.78125	0.781250uM	Rv0525	0.711921	1.22129	1.49167	#C0C0C0	FALSE	screen4wk_screen5wk_tbda1_kabx2	kabx2
kabx2:BRD-A24397426-001-12-0:1.562500uM	BRD-A24397426	BRD-A24397426-001-12-0	1.5625	1.562500uM	Rv0525	-2.82437	0.318931	-2.83147	#C0C0C0	FALSE	screen4wk_screen5wk_tbda1_kabx2	kabx2
kabx2:BRD-A24397426-001-12-0:3.125000uM	BRD-A24397426	BRD-A24397426-001-12-0	3.125	3.125000uM	Rv0525	-3.17392	0.252694	-3.10267	#C0C0C0	FALSE	screen4wk_screen5wk_tbda1_kabx2	kabx2
kabx2:BRD-A24397426-001-12-0:6.250000uM	BRD-A24397426	BRD-A24397426-001-12-0	6.25	6.250000uM	Rv0525	-5.34145	-0.0899078	-4.86882	#C0C0C0	FALSE	screen4wk_screen5wk_tbda1_kabx2	kabx2
kabx2:BRD-A24397426-001-12-0:12.500000uM	BRD-A24397426	BRD-A24397426-001-12-0	12.5	12.500000uM	Rv0525	-4.64873	0.00793326	-4.3161	#C0C0C0	FALSE	screen4wk_screen5wk_tbda1_kabx2	kabx2
kabx2:BRD-A24397426-001-12-0:25.000000uM	BRD-A24397426	BRD-A24397426-001-12-0	25	25.000000uM	Rv0525	-6.75714	-0.261318	-5.83711	#C0C0C0	FALSE	screen4wk_screen5wk_tbda1_kabx2	kabx2
kabx2:BRD-A24397426-001-12-0:50.000000uM	BRD-A24397426	BRD-A24397426-001-12-0	50	50.000000uM	Rv0525	-6.93005	-0.279908	-5.91388	#C0C0C0	FALSE	screen4wk_screen5wk_tbda1_kabx2	kabx2
kabx2:BRD-A24397426-001-12-0:0.097500uM	BRD-A24397426	BRD-A24397426-001-12-0	0.0975	0.097500uM	Rv0526	0.839043	1.29507	1.20117	#C0C0C0	FALSE	screen4wk_screen5wk_tbda1_kabx2	kabx2
kabx2:BRD-A24397426-001-12-0:0.195500uM	BRD-A24397426	BRD-A24397426-001-12-0	0.1955	0.195500uM	Rv0526	0.472747	1.16125	0.753105	#C0C0C0	FALSE	screen4wk_screen5wk_tbda1_kabx2	kabx2
kabx2:BRD-A24397426-001-12-0:0.390500uM	BRD-A24397426	BRD-A24397426-001-12-0	0.3905	0.390500uM	Rv0526	1.1384	1.41057	1.59445	#C0C0C0	FALSE	screen4wk_screen5wk_tbda1_kabx2	kabx2
kabx2:BRD-A24397426-001-12-0:0.781250uM	BRD-A24397426	BRD-A24397426-001-12-0	0.78125	0.781250uM	Rv0526	1.88773	1.72581	2.59099	#C0C0C0	FALSE	screen4wk_screen5wk_tbda1_kabx2	kabx2
kabx2:BRD-A24397426-001-12-0:1.562500uM	BRD-A24397426	BRD-A24397426-001-12-0	1.5625	1.562500uM	Rv0526	-1.89218	0.466386	-2.17349	#C0C0C0	FALSE	screen4wk_screen5wk_tbda1_kabx2	kabx2
kabx2:BRD-A24397426-001-12-0:3.125000uM	BRD-A24397426	BRD-A24397426-001-12-0	3.125	3.125000uM	Rv0526	-3.94763	0.0467327	-4.07552	#C0C0C0	FALSE	screen4wk_screen5wk_tbda1_kabx2	kabx2
kabx2:BRD-A24397426-001-12-0:6.250000uM	BRD-A24397426	BRD-A24397426-001-12-0	6.25	6.250000uM	Rv0526	-4.42143	-0.0315281	-4.43973	#C0C0C0	FALSE	screen4wk_screen5wk_tbda1_kabx2	kabx2
kabx2:BRD-A24397426-001-12-0:12.500000uM	BRD-A24397426	BRD-A24397426-001-12-0	12.5	12.500000uM	Rv0526	-4.44792	-0.0357277	-4.45942	#C0C0C0	FALSE	screen4wk_screen5wk_tbda1_kabx2	kabx2
kabx2:BRD-A24397426-001-12-0:25.000000uM	BRD-A24397426	BRD-A24397426-001-12-0	25	25.000000uM	Rv0526	-4.37583	-0.0242589	-4.39366	#C0C0C0	FALSE	screen4wk_screen5wk_tbda1_kabx2	kabx2
kabx2:BRD-A24397426-001-12-0:50.000000uM	BRD-A24397426	BRD-A24397426-001-12-0	50	50.000000uM	Rv0526	-4.79496	-0.0890808	-4.71123	#C0C0C0	FALSE	screen4wk_screen5wk_tbda1_kabx2	kabx2
kabx2:BRD-A24397426-001-12-0:0.097500uM	BRD-A24397426	BRD-A24397426-001-12-0	0.0975	0.097500uM	Rv0528	0.728872	1.23921	1.30589	#C0C0C0	FALSE	screen4wk_screen5wk_tbda1_kabx2	kabx2
kabx2:BRD-A24397426-001-12-0:0.195500uM	BRD-A24397426	BRD-A24397426-001-12-0	0.1955	0.195500uM	Rv0528	0.733434	1.24079	1.31118	#C0C0C0	FALSE	screen4wk_screen5wk_tbda1_kabx2	kabx2
kabx2:BRD-A24397426-001-12-0:0.390500uM	BRD-A24397426	BRD-A24397426-001-12-0	0.3905	0.390500uM	Rv0528	0.536129	1.1733	0.990719	#C0C0C0	FALSE	screen4wk_screen5wk_tbda1_kabx2	kabx2
kabx2:BRD-A24397426-001-12-0:0.781250uM	BRD-A24397426	BRD-A24397426-001-12-0	0.78125	0.781250uM	Rv0528	1.13205	1.38361	2.07618	#C0C0C0	FALSE	screen4wk_screen5wk_tbda1_kabx2	kabx2
kabx2:BRD-A24397426-001-12-0:1.562500uM	BRD-A24397426	BRD-A24397426-001-12-0	1.5625	1.562500uM	Rv0528	0.403873	1.1292	0.770649	#C0C0C0	FALSE	screen4wk_screen5wk_tbda1_kabx2	kabx2
kabx2:BRD-A24397426-001-12-0:3.125000uM	BRD-A24397426	BRD-A24397426-001-12-0	3.125	3.125000uM	Rv0528	-2.68239	0.31966	-3.42364	#C0C0C0	FALSE	screen4wk_screen5wk_tbda1_kabx2	kabx2
kabx2:BRD-A24397426-001-12-0:6.250000uM	BRD-A24397426	BRD-A24397426-001-12-0	6.25	6.250000uM	Rv0528	-5.25835	-0.114766	-5.27701	#C0C0C0	FALSE	screen4wk_screen5wk_tbda1_kabx2	kabx2
kabx2:BRD-A24397426-001-12-0:12.500000uM	BRD-A24397426	BRD-A24397426-001-12-0	12.5	12.500000uM	Rv0528	-5.25622	-0.114474	-5.27196	#C0C0C0	FALSE	screen4wk_screen5wk_tbda1_kabx2	kabx2
kabx2:BRD-A24397426-001-12-0:25.000000uM	BRD-A24397426	BRD-A24397426-001-12-0	25	25.000000uM	Rv0528	-4.46605	0.000903845	-4.73753	#C0C0C0	FALSE	screen4wk_screen5wk_tbda1_kabx2	kabx2
kabx2:BRD-A24397426-001-12-0:50.000000uM	BRD-A24397426	BRD-A24397426-001-12-0	50	50.000000uM	Rv0528	-5.38671	-0.132205	-5.37713	#C0C0C0	FALSE	screen4wk_screen5wk_tbda1_kabx2	kabx2
kabx2:BRD-A24397426-001-12-0:0.097500uM	BRD-A24397426	BRD-A24397426-001-12-0	0.0975	0.097500uM	Rv0697	0.607222	1.17775	0.958262	#C0C0C0	FALSE	screen4wk_screen5wk_tbda1_kabx2	kabx2
kabx2:BRD-A24397426-001-12-0:0.195500uM	BRD-A24397426	BRD-A24397426-001-12-0	0.1955	0.195500uM	Rv0697	0.703658	1.2074	1.09647	#C0C0C0	FALSE	screen4wk_screen5wk_tbda1_kabx2	kabx2
kabx2:BRD-A24397426-001-12-0:0.390500uM	BRD-A24397426	BRD-A24397426-001-12-0	0.3905	0.390500uM	Rv0697	0.322539	1.09253	0.575662	#C0C0C0	FALSE	screen4wk_screen5wk_tbda1_kabx2	kabx2
kabx2:BRD-A24397426-001-12-0:0.781250uM	BRD-A24397426	BRD-A24397426-001-12-0	0.78125	0.781250uM	Rv0697	1.63707	1.51607	2.44608	#C0C0C0	FALSE	screen4wk_screen5wk_tbda1_kabx2	kabx2
kabx2:BRD-A24397426-001-12-0:1.562500uM	BRD-A24397426	BRD-A24397426-001-12-0	1.5625	1.562500uM	Rv0697	-2.33795	0.440972	-2.45685	#C0C0C0	FALSE	screen4wk_screen5wk_tbda1_kabx2	kabx2
kabx2:BRD-A24397426-001-12-0:3.125000uM	BRD-A24397426	BRD-A24397426-001-12-0	3.125	3.125000uM	Rv0697	-3.4993	0.224428	-3.39728	#C0C0C0	FALSE	screen4wk_screen5wk_tbda1_kabx2	kabx2
kabx2:BRD-A24397426-001-12-0:6.250000uM	BRD-A24397426	BRD-A24397426-001-12-0	6.25	6.250000uM	Rv0697	-5.08047	-0.0190556	-4.64377	#C0C0C0	FALSE	screen4wk_screen5wk_tbda1_kabx2	kabx2
kabx2:BRD-A24397426-001-12-0:12.500000uM	BRD-A24397426	BRD-A24397426-001-12-0	12.5	12.500000uM	Rv0697	-4.9192	0.00337946	-4.51182	#C0C0C0	FALSE	screen4wk_screen5wk_tbda1_kabx2	kabx2
kabx2:BRD-A24397426-001-12-0:25.000000uM	BRD-A24397426	BRD-A24397426-001-12-0	25	25.000000uM	Rv0697	-6.35272	-0.17933	-5.45231	#C0C0C0	FALSE	screen4wk_screen5wk_tbda1_kabx2	kabx2
kabx2:BRD-A24397426-001-12-0:50.000000uM	BRD-A24397426	BRD-A24397426-001-12-0	50	50.000000uM	Rv0697	-7.15581	-0.266732	-6.05546	#C0C0C0	FALSE	screen4wk_screen5wk_tbda1_kabx2	kabx2
kabx2:BRD-A24397426-001-12-0:0.097500uM	BRD-A24397426	BRD-A24397426-001-12-0	0.0975	0.097500uM	Rv0787A	0.70308	1.21188	1.06788	#C0C0C0	FALSE	screen4wk_screen5wk_tbda1_kabx2	kabx2
kabx2:BRD-A24397426-001-12-0:0.195500uM	BRD-A24397426	BRD-A24397426-001-12-0	0.1955	0.195500uM	Rv0787A	-0.328237	0.908154	-0.319482	#C0C0C0	FALSE	screen4wk_screen5wk_tbda1_kabx2	kabx2
kabx2:BRD-A24397426-001-12-0:0.390500uM	BRD-A24397426	BRD-A24397426-001-12-0	0.3905	0.390500uM	Rv0787A	0.562162	1.16769	0.875368	#C0C0C0	FALSE	screen4wk_screen5wk_tbda1_kabx2	kabx2
kabx2:BRD-A24397426-001-12-0:0.781250uM	BRD-A24397426	BRD-A24397426-001-12-0	0.78125	0.781250uM	Rv0787A	1.41327	1.4487	2.08178	#C0C0C0	FALSE	screen4wk_screen5wk_tbda1_kabx2	kabx2
kabx2:BRD-A24397426-001-12-0:1.562500uM	BRD-A24397426	BRD-A24397426-001-12-0	1.5625	1.562500uM	Rv0787A	-3.2402	0.25744	-3.07961	#C0C0C0	FALSE	screen4wk_screen5wk_tbda1_kabx2	kabx2
kabx2:BRD-A24397426-001-12-0:3.125000uM	BRD-A24397426	BRD-A24397426-001-12-0	3.125	3.125000uM	Rv0787A	-4.43184	0.0601481	-4.11362	#C0C0C0	FALSE	screen4wk_screen5wk_tbda1_kabx2	kabx2
kabx2:BRD-A24397426-001-12-0:6.250000uM	BRD-A24397426	BRD-A24397426-001-12-0	6.25	6.250000uM	Rv0787A	-5.03696	-0.0278627	-4.59146	#C0C0C0	FALSE	screen4wk_screen5wk_tbda1_kabx2	kabx2
kabx2:BRD-A24397426-001-12-0:12.500000uM	BRD-A24397426	BRD-A24397426-001-12-0	12.5	12.500000uM	Rv0787A	-6.7127	-0.235292	-5.63455	#C0C0C0	FALSE	screen4wk_screen5wk_tbda1_kabx2	kabx2
kabx2:BRD-A24397426-001-12-0:25.000000uM	BRD-A24397426	BRD-A24397426-001-12-0	25	25.000000uM	Rv0787A	-5.70871	-0.117033	-5.07431	#C0C0C0	FALSE	screen4wk_screen5wk_tbda1_kabx2	kabx2
kabx2:BRD-A24397426-001-12-0:50.000000uM	BRD-A24397426	BRD-A24397426-001-12-0	50	50.000000uM	Rv0787A	-6.92436	-0.258126	-5.73427	#C0C0C0	FALSE	screen4wk_screen5wk_tbda1_kabx2	kabx2
kabx2:BRD-A24397426-001-12-0:0.097500uM	BRD-A24397426	BRD-A24397426-001-12-0	0.0975	0.097500uM	Rv0811	0.645706	1.25158	0.872969	#C0C0C0	FALSE	screen4wk_screen5wk_tbda1_kabx2	kabx2
kabx2:BRD-A24397426-001-12-0:0.195500uM	BRD-A24397426	BRD-A24397426-001-12-0	0.1955	0.195500uM	Rv0811	1.66254	1.71344	2.21273	#C0C0C0	FALSE	screen4wk_screen5wk_tbda1_kabx2	kabx2
kabx2:BRD-A24397426-001-12-0:0.390500uM	BRD-A24397426	BRD-A24397426-001-12-0	0.3905	0.390500uM	Rv0811	0.968131	1.38881	1.34359	#C0C0C0	FALSE	screen4wk_screen5wk_tbda1_kabx2	kabx2
kabx2:BRD-A24397426-001-12-0:0.781250uM	BRD-A24397426	BRD-A24397426-001-12-0	0.78125	0.781250uM	Rv0811	1.83671	1.80157	2.4294	#C0C0C0	FALSE	screen4wk_screen5wk_tbda1_kabx2	kabx2
kabx2:BRD-A24397426-001-12-0:1.562500uM	BRD-A24397426	BRD-A24397426-001-12-0	1.5625	1.562500uM	Rv0811	-0.183048	0.933938	-0.168398	#C0C0C0	FALSE	screen4wk_screen5wk_tbda1_kabx2	kabx2
kabx2:BRD-A24397426-001-12-0:3.125000uM	BRD-A24397426	BRD-A24397426-001-12-0	3.125	3.125000uM	Rv0811	-2.26776	0.319191	-2.96505	#C0C0C0	FALSE	screen4wk_screen5wk_tbda1_kabx2	kabx2
kabx2:BRD-A24397426-001-12-0:6.250000uM	BRD-A24397426	BRD-A24397426-001-12-0	6.25	6.250000uM	Rv0811	-5.46426	-0.266209	-5.42824	#C0C0C0	FALSE	screen4wk_screen5wk_tbda1_kabx2	kabx2
kabx2:BRD-A24397426-001-12-0:12.500000uM	BRD-A24397426	BRD-A24397426-001-12-0	12.5	12.500000uM	Rv0811	-3.87344	-0.0174658	-4.35413	#C0C0C0	FALSE	screen4wk_screen5wk_tbda1_kabx2	kabx2
kabx2:BRD-A24397426-001-12-0:25.000000uM	BRD-A24397426	BRD-A24397426-001-12-0	25	25.000000uM	Rv0811	-6.04951	-0.340928	-5.83711	#C0C0C0	FALSE	screen4wk_screen5wk_tbda1_kabx2	kabx2
kabx2:BRD-A24397426-001-12-0:50.000000uM	BRD-A24397426	BRD-A24397426-001-12-0	50	50.000000uM	Rv0811	-4.86732	-0.181264	-5.04907	#C0C0C0	FALSE	screen4wk_screen5wk_tbda1_kabx2	kabx2
kabx2:BRD-A24397426-001-12-0:0.097500uM	BRD-A24397426	BRD-A24397426-001-12-0	0.0975	0.097500uM	Rv0817c	0.770666	1.2658	1.75454	#C0C0C0	FALSE	screen4wk_screen5wk_tbda1_kabx2	kabx2
kabx2:BRD-A24397426-001-12-0:0.195500uM	BRD-A24397426	BRD-A24397426-001-12-0	0.1955	0.195500uM	Rv0817c	0.922899	1.32235	2.15881	#C0C0C0	FALSE	screen4wk_screen5wk_tbda1_kabx2	kabx2
kabx2:BRD-A24397426-001-12-0:0.390500uM	BRD-A24397426	BRD-A24397426-001-12-0	0.3905	0.390500uM	Rv0817c	0.800724	1.27686	1.83502	#C0C0C0	FALSE	screen4wk_screen5wk_tbda1_kabx2	kabx2
kabx2:BRD-A24397426-001-12-0:0.781250uM	BRD-A24397426	BRD-A24397426-001-12-0	0.78125	0.781250uM	Rv0817c	0.943291	1.33003	2.22211	#C0C0C0	FALSE	screen4wk_screen5wk_tbda1_kabx2	kabx2
kabx2:BRD-A24397426-001-12-0:1.562500uM	BRD-A24397426	BRD-A24397426-001-12-0	1.5625	1.562500uM	Rv0817c	-2.92176	0.246168	-2.95961	#C0C0C0	FALSE	screen4wk_screen5wk_tbda1_kabx2	kabx2
kabx2:BRD-A24397426-001-12-0:3.125000uM	BRD-A24397426	BRD-A24397426-001-12-0	3.125	3.125000uM	Rv0817c	-3.19512	0.192215	-3.26446	#C0C0C0	FALSE	screen4wk_screen5wk_tbda1_kabx2	kabx2
kabx2:BRD-A24397426-001-12-0:6.250000uM	BRD-A24397426	BRD-A24397426-001-12-0	6.25	6.250000uM	Rv0817c	-3.82092	0.0773311	-3.79685	#C0C0C0	FALSE	screen4wk_screen5wk_tbda1_kabx2	kabx2
kabx2:BRD-A24397426-001-12-0:12.500000uM	BRD-A24397426	BRD-A24397426-001-12-0	12.5	12.500000uM	Rv0817c	-4.23926	0.00677502	-4.20122	#C0C0C0	FALSE	screen4wk_screen5wk_tbda1_kabx2	kabx2
kabx2:BRD-A24397426-001-12-0:25.000000uM	BRD-A24397426	BRD-A24397426-001-12-0	25	25.000000uM	Rv0817c	-5.33154	-0.156422	-5.02755	#C0C0C0	FALSE	screen4wk_screen5wk_tbda1_kabx2	kabx2
kabx2:BRD-A24397426-001-12-0:50.000000uM	BRD-A24397426	BRD-A24397426-001-12-0	50	50.000000uM	Rv0817c	-5.499	-0.178988	-5.15082	#C0C0C0	FALSE	screen4wk_screen5wk_tbda1_kabx2	kabx2
kabx2:BRD-A24397426-001-12-0:0.097500uM	BRD-A24397426	BRD-A24397426-001-12-0	0.0975	0.097500uM	Rv0913c	1.16423	1.35791	1.68144	#C0C0C0	FALSE	screen4wk_screen5wk_tbda1_kabx2	kabx2
kabx2:BRD-A24397426-001-12-0:0.195500uM	BRD-A24397426	BRD-A24397426-001-12-0	0.1955	0.195500uM	Rv0913c	0.819795	1.24582	1.22328	#C0C0C0	FALSE	screen4wk_screen5wk_tbda1_kabx2	kabx2
kabx2:BRD-A24397426-001-12-0:0.390500uM	BRD-A24397426	BRD-A24397426-001-12-0	0.3905	0.390500uM	Rv0913c	0.502604	1.14732	0.811267	#C0C0C0	FALSE	screen4wk_screen5wk_tbda1_kabx2	kabx2
kabx2:BRD-A24397426-001-12-0:0.781250uM	BRD-A24397426	BRD-A24397426-001-12-0	0.78125	0.781250uM	Rv0913c	1.22564	1.37848	1.75069	#C0C0C0	FALSE	screen4wk_screen5wk_tbda1_kabx2	kabx2
kabx2:BRD-A24397426-001-12-0:1.562500uM	BRD-A24397426	BRD-A24397426-001-12-0	1.5625	1.562500uM	Rv0913c	-2.92598	0.322331	-2.98609	#C0C0C0	FALSE	screen4wk_screen5wk_tbda1_kabx2	kabx2
kabx2:BRD-A24397426-001-12-0:3.125000uM	BRD-A24397426	BRD-A24397426-001-12-0	3.125	3.125000uM	Rv0913c	-5.02287	-0.0169718	-4.50854	#C0C0C0	FALSE	screen4wk_screen5wk_tbda1_kabx2	kabx2
kabx2:BRD-A24397426-001-12-0:6.250000uM	BRD-A24397426	BRD-A24397426-001-12-0	6.25	6.250000uM	Rv0913c	-5.34689	-0.0609955	-4.72616	#C0C0C0	FALSE	screen4wk_screen5wk_tbda1_kabx2	kabx2
kabx2:BRD-A24397426-001-12-0:12.500000uM	BRD-A24397426	BRD-A24397426-001-12-0	12.5	12.500000uM	Rv0913c	-5.94117	-0.13668	-5.11504	#C0C0C0	FALSE	screen4wk_screen5wk_tbda1_kabx2	kabx2
kabx2:BRD-A24397426-001-12-0:25.000000uM	BRD-A24397426	BRD-A24397426-001-12-0	25	25.000000uM	Rv0913c	-7.26343	-0.283907	-5.93669	#C0C0C0	FALSE	screen4wk_screen5wk_tbda1_kabx2	kabx2
kabx2:BRD-A24397426-001-12-0:50.000000uM	BRD-A24397426	BRD-A24397426-001-12-0	50	50.000000uM	Rv0913c	-4.94706	-0.00637633	-4.46564	#C0C0C0	FALSE	screen4wk_screen5wk_tbda1_kabx2	kabx2
kabx2:BRD-A24397426-001-12-0:0.097500uM	BRD-A24397426	BRD-A24397426-001-12-0	0.0975	0.097500uM	Rv1044	0.891653	1.27685	1.77325	#C0C0C0	FALSE	screen4wk_screen5wk_tbda1_kabx2	kabx2
kabx2:BRD-A24397426-001-12-0:0.195500uM	BRD-A24397426	BRD-A24397426-001-12-0	0.1955	0.195500uM	Rv1044	0.91243	1.28374	1.81066	#C0C0C0	FALSE	screen4wk_screen5wk_tbda1_kabx2	kabx2
kabx2:BRD-A24397426-001-12-0:0.390500uM	BRD-A24397426	BRD-A24397426-001-12-0	0.3905	0.390500uM	Rv1044	1.05573	1.33183	2.10684	#C0C0C0	FALSE	screen4wk_screen5wk_tbda1_kabx2	kabx2
kabx2:BRD-A24397426-001-12-0:0.781250uM	BRD-A24397426	BRD-A24397426-001-12-0	0.78125	0.781250uM	Rv1044	1.50002	1.48743	3.02592	#C0C0C0	FALSE	screen4wk_screen5wk_tbda1_kabx2	kabx2
kabx2:BRD-A24397426-001-12-0:1.562500uM	BRD-A24397426	BRD-A24397426-001-12-0	1.5625	1.562500uM	Rv1044	-3.4128	0.217652	-3.34379	#C0C0C0	FALSE	screen4wk_screen5wk_tbda1_kabx2	kabx2
kabx2:BRD-A24397426-001-12-0:3.125000uM	BRD-A24397426	BRD-A24397426-001-12-0	3.125	3.125000uM	Rv1044	-4.38877	0.0565594	-4.19534	#C0C0C0	FALSE	screen4wk_screen5wk_tbda1_kabx2	kabx2
kabx2:BRD-A24397426-001-12-0:6.250000uM	BRD-A24397426	BRD-A24397426-001-12-0	6.25	6.250000uM	Rv1044	-5.0402	-0.0389238	-4.67361	#C0C0C0	FALSE	screen4wk_screen5wk_tbda1_kabx2	kabx2
kabx2:BRD-A24397426-001-12-0:12.500000uM	BRD-A24397426	BRD-A24397426-001-12-0	12.5	12.500000uM	Rv1044	-4.98874	-0.0317045	-4.63581	#C0C0C0	FALSE	screen4wk_screen5wk_tbda1_kabx2	kabx2
kabx2:BRD-A24397426-001-12-0:25.000000uM	BRD-A24397426	BRD-A24397426-001-12-0	25	25.000000uM	Rv1044	-5.42798	-0.0916122	-4.91521	#C0C0C0	FALSE	screen4wk_screen5wk_tbda1_kabx2	kabx2
kabx2:BRD-A24397426-001-12-0:50.000000uM	BRD-A24397426	BRD-A24397426-001-12-0	50	50.000000uM	Rv1044	-6.34201	-0.20466	-5.44366	#C0C0C0	FALSE	screen4wk_screen5wk_tbda1_kabx2	kabx2
kabx2:BRD-A24397426-001-12-0:0.097500uM	BRD-A24397426	BRD-A24397426-001-12-0	0.0975	0.097500uM	Rv1111c	0.364382	1.11015	1.30526	#C0C0C0	FALSE	screen4wk_screen5wk_tbda1_kabx2	kabx2
kabx2:BRD-A24397426-001-12-0:0.195500uM	BRD-A24397426	BRD-A24397426-001-12-0	0.1955	0.195500uM	Rv1111c	0.402004	1.12186	1.41045	#C0C0C0	FALSE	screen4wk_screen5wk_tbda1_kabx2	kabx2
kabx2:BRD-A24397426-001-12-0:0.390500uM	BRD-A24397426	BRD-A24397426-001-12-0	0.3905	0.390500uM	Rv1111c	0.15659	1.04661	0.788037	#C0C0C0	FALSE	screen4wk_screen5wk_tbda1_kabx2	kabx2
kabx2:BRD-A24397426-001-12-0:0.781250uM	BRD-A24397426	BRD-A24397426-001-12-0	0.78125	0.781250uM	Rv1111c	-0.356297	0.897857	-0.163908	#C0C0C0	FALSE	screen4wk_screen5wk_tbda1_kabx2	kabx2
kabx2:BRD-A24397426-001-12-0:1.562500uM	BRD-A24397426	BRD-A24397426-001-12-0	1.5625	1.562500uM	Rv1111c	-3.72768	0.155686	-3.77949	#C0C0C0	FALSE	screen4wk_screen5wk_tbda1_kabx2	kabx2
kabx2:BRD-A24397426-001-12-0:3.125000uM	BRD-A24397426	BRD-A24397426-001-12-0	3.125	3.125000uM	Rv1111c	-5.16067	-0.0640025	-4.8964	#C0C0C0	FALSE	screen4wk_screen5wk_tbda1_kabx2	kabx2
kabx2:BRD-A24397426-001-12-0:6.250000uM	BRD-A24397426	BRD-A24397426-001-12-0	6.25	6.250000uM	Rv1111c	-4.96257	-0.0363189	-4.77424	#C0C0C0	FALSE	screen4wk_screen5wk_tbda1_kabx2	kabx2
kabx2:BRD-A24397426-001-12-0:12.500000uM	BRD-A24397426	BRD-A24397426-001-12-0	12.5	12.500000uM	Rv1111c	-4.673	0.00562489	-4.5835	#C0C0C0	FALSE	screen4wk_screen5wk_tbda1_kabx2	kabx2
kabx2:BRD-A24397426-001-12-0:25.000000uM	BRD-A24397426	BRD-A24397426-001-12-0	25	25.000000uM	Rv1111c	-6.21305	-0.198267	-5.57954	#C0C0C0	FALSE	screen4wk_screen5wk_tbda1_kabx2	kabx2
kabx2:BRD-A24397426-001-12-0:50.000000uM	BRD-A24397426	BRD-A24397426-001-12-0	50	50.000000uM	Rv1111c	-4.55564	0.0231402	-4.47683	#C0C0C0	FALSE	screen4wk_screen5wk_tbda1_kabx2	kabx2
kabx2:BRD-A24397426-001-12-0:0.097500uM	BRD-A24397426	BRD-A24397426-001-12-0	0.0975	0.097500uM	Rv1254	0.648728	1.18769	1.05102	#C0C0C0	FALSE	screen4wk_screen5wk_tbda1_kabx2	kabx2
kabx2:BRD-A24397426-001-12-0:0.195500uM	BRD-A24397426	BRD-A24397426-001-12-0	0.1955	0.195500uM	Rv1254	0.932689	1.27529	1.48187	#C0C0C0	FALSE	screen4wk_screen5wk_tbda1_kabx2	kabx2
kabx2:BRD-A24397426-001-12-0:0.390500uM	BRD-A24397426	BRD-A24397426-001-12-0	0.3905	0.390500uM	Rv1254	0.182735	1.05118	0.396682	#C0C0C0	FALSE	screen4wk_screen5wk_tbda1_kabx2	kabx2
kabx2:BRD-A24397426-001-12-0:0.781250uM	BRD-A24397426	BRD-A24397426-001-12-0	0.78125	0.781250uM	Rv1254	1.15094	1.345	1.81803	#C0C0C0	FALSE	screen4wk_screen5wk_tbda1_kabx2	kabx2
kabx2:BRD-A24397426-001-12-0:1.562500uM	BRD-A24397426	BRD-A24397426-001-12-0	1.5625	1.562500uM	Rv1254	-2.56707	0.402427	-2.5993	#C0C0C0	FALSE	screen4wk_screen5wk_tbda1_kabx2	kabx2
kabx2:BRD-A24397426-001-12-0:3.125000uM	BRD-A24397426	BRD-A24397426-001-12-0	3.125	3.125000uM	Rv1254	-4.57549	0.0623726	-4.17608	#C0C0C0	FALSE	screen4wk_screen5wk_tbda1_kabx2	kabx2
kabx2:BRD-A24397426-001-12-0:6.250000uM	BRD-A24397426	BRD-A24397426-001-12-0	6.25	6.250000uM	Rv1254	-5.5525	-0.071871	-4.86882	#C0C0C0	FALSE	screen4wk_screen5wk_tbda1_kabx2	kabx2
kabx2:BRD-A24397426-001-12-0:12.500000uM	BRD-A24397426	BRD-A24397426-001-12-0	12.5	12.500000uM	Rv1254	-5.51575	-0.0671431	-4.83694	#C0C0C0	FALSE	screen4wk_screen5wk_tbda1_kabx2	kabx2
kabx2:BRD-A24397426-001-12-0:25.000000uM	BRD-A24397426	BRD-A24397426-001-12-0	25	25.000000uM	Rv1254	-5.35269	-0.0458722	-4.74589	#C0C0C0	FALSE	screen4wk_screen5wk_tbda1_kabx2	kabx2
kabx2:BRD-A24397426-001-12-0:50.000000uM	BRD-A24397426	BRD-A24397426-001-12-0	50	50.000000uM	Rv1254	-4.72332	0.0408782	-4.29696	#C0C0C0	FALSE	screen4wk_screen5wk_tbda1_kabx2	kabx2
kabx2:BRD-A24397426-001-12-0:0.097500uM	BRD-A24397426	BRD-A24397426-001-12-0	0.0975	0.097500uM	Rv1339	0.587986	1.18091	1.00603	#C0C0C0	FALSE	screen4wk_screen5wk_tbda1_kabx2	kabx2
kabx2:BRD-A24397426-001-12-0:0.195500uM	BRD-A24397426	BRD-A24397426-001-12-0	0.1955	0.195500uM	Rv1339	0.769779	1.24008	1.33805	#C0C0C0	FALSE	screen4wk_screen5wk_tbda1_kabx2	kabx2
kabx2:BRD-A24397426-001-12-0:0.390500uM	BRD-A24397426	BRD-A24397426-001-12-0	0.3905	0.390500uM	Rv1339	0.831897	1.26067	1.44976	#C0C0C0	FALSE	screen4wk_screen5wk_tbda1_kabx2	kabx2
kabx2:BRD-A24397426-001-12-0:0.781250uM	BRD-A24397426	BRD-A24397426-001-12-0	0.78125	0.781250uM	Rv1339	2.29883	1.80582	3.52615	#C0C0C0	FALSE	screen4wk_screen5wk_tbda1_kabx2	kabx2
kabx2:BRD-A24397426-001-12-0:1.562500uM	BRD-A24397426	BRD-A24397426-001-12-0	1.5625	1.562500uM	Rv1339	-0.285327	0.917701	-0.473709	#C0C0C0	FALSE	screen4wk_screen5wk_tbda1_kabx2	kabx2
kabx2:BRD-A24397426-001-12-0:3.125000uM	BRD-A24397426	BRD-A24397426-001-12-0	3.125	3.125000uM	Rv1339	-3.54647	0.186321	-3.79412	#C0C0C0	FALSE	screen4wk_screen5wk_tbda1_kabx2	kabx2
kabx2:BRD-A24397426-001-12-0:6.250000uM	BRD-A24397426	BRD-A24397426-001-12-0	6.25	6.250000uM	Rv1339	-4.68297	0.00348914	-4.5835	#C0C0C0	FALSE	screen4wk_screen5wk_tbda1_kabx2	kabx2
kabx2:BRD-A24397426-001-12-0:12.500000uM	BRD-A24397426	BRD-A24397426-001-12-0	12.5	12.500000uM	Rv1339	-5.21537	-0.0721853	-4.95793	#C0C0C0	FALSE	screen4wk_screen5wk_tbda1_kabx2	kabx2
kabx2:BRD-A24397426-001-12-0:25.000000uM	BRD-A24397426	BRD-A24397426-001-12-0	25	25.000000uM	Rv1339	-5.08544	-0.0542617	-4.85723	#C0C0C0	FALSE	screen4wk_screen5wk_tbda1_kabx2	kabx2
kabx2:BRD-A24397426-001-12-0:50.000000uM	BRD-A24397426	BRD-A24397426-001-12-0	50	50.000000uM	Rv1339	-7.09907	-0.296957	-6.0037	#C0C0C0	FALSE	screen4wk_screen5wk_tbda1_kabx2	kabx2
kabx2:BRD-A24397426-001-12-0:0.097500uM	BRD-A24397426	BRD-A24397426-001-12-0	0.0975	0.097500uM	Rv1342c	0.866118	1.26236	1.23619	#C0C0C0	FALSE	screen4wk_screen5wk_tbda1_kabx2	kabx2
kabx2:BRD-A24397426-001-12-0:0.195500uM	BRD-A24397426	BRD-A24397426-001-12-0	0.1955	0.195500uM	Rv1342c	0.216274	1.06251	0.368237	#C0C0C0	FALSE	screen4wk_screen5wk_tbda1_kabx2	kabx2
kabx2:BRD-A24397426-001-12-0:0.390500uM	BRD-A24397426	BRD-A24397426-001-12-0	0.3905	0.390500uM	Rv1342c	1.69551	1.54579	2.47169	#C0C0C0	FALSE	screen4wk_screen5wk_tbda1_kabx2	kabx2
kabx2:BRD-A24397426-001-12-0:0.781250uM	BRD-A24397426	BRD-A24397426-001-12-0	0.78125	0.781250uM	Rv1342c	1.84622	1.60098	2.69457	#C0C0C0	FALSE	screen4wk_screen5wk_tbda1_kabx2	kabx2
kabx2:BRD-A24397426-001-12-0:1.562500uM	BRD-A24397426	BRD-A24397426-001-12-0	1.5625	1.562500uM	Rv1342c	-4.01404	0.12964	-3.76136	#C0C0C0	FALSE	screen4wk_screen5wk_tbda1_kabx2	kabx2
kabx2:BRD-A24397426-001-12-0:3.125000uM	BRD-A24397426	BRD-A24397426-001-12-0	3.125	3.125000uM	Rv1342c	-6.48282	-0.205021	-5.41052	#C0C0C0	FALSE	screen4wk_screen5wk_tbda1_kabx2	kabx2
kabx2:BRD-A24397426-001-12-0:6.250000uM	BRD-A24397426	BRD-A24397426-001-12-0	6.25	6.250000uM	Rv1342c	-6.48471	-0.205235	-5.41465	#C0C0C0	FALSE	screen4wk_screen5wk_tbda1_kabx2	kabx2
kabx2:BRD-A24397426-001-12-0:12.500000uM	BRD-A24397426	BRD-A24397426-001-12-0	12.5	12.500000uM	Rv1342c	-5.48735	-0.0840297	-4.85421	#C0C0C0	FALSE	screen4wk_screen5wk_tbda1_kabx2	kabx2
kabx2:BRD-A24397426-001-12-0:25.000000uM	BRD-A24397426	BRD-A24397426-001-12-0	25	25.000000uM	Rv1342c	-7.48475	-0.310664	-5.93669	#C0C0C0	FALSE	screen4wk_screen5wk_tbda1_kabx2	kabx2
kabx2:BRD-A24397426-001-12-0:50.000000uM	BRD-A24397426	BRD-A24397426-001-12-0	50	50.000000uM	Rv1342c	-6.89765	-0.250594	-5.55294	#C0C0C0	FALSE	screen4wk_screen5wk_tbda1_kabx2	kabx2
kabx2:BRD-A24397426-001-12-0:0.097500uM	BRD-A24397426	BRD-A24397426-001-12-0	0.0975	0.097500uM	Rv1348	0.292438	1.08691	0.876114	#C0C0C0	FALSE	screen4wk_screen5wk_tbda1_kabx2	kabx2
kabx2:BRD-A24397426-001-12-0:0.195500uM	BRD-A24397426	BRD-A24397426-001-12-0	0.1955	0.195500uM	Rv1348	0.876032	1.27179	2.58925	#C0C0C0	FALSE	screen4wk_screen5wk_tbda1_kabx2	kabx2
kabx2:BRD-A24397426-001-12-0:0.390500uM	BRD-A24397426	BRD-A24397426-001-12-0	0.3905	0.390500uM	Rv1348	0.357553	1.10677	1.04366	#C0C0C0	FALSE	screen4wk_screen5wk_tbda1_kabx2	kabx2
kabx2:BRD-A24397426-001-12-0:0.781250uM	BRD-A24397426	BRD-A24397426-001-12-0	0.78125	0.781250uM	Rv1348	0.933615	1.2909	2.75448	#C0C0C0	FALSE	screen4wk_screen5wk_tbda1_kabx2	kabx2
kabx2:BRD-A24397426-001-12-0:1.562500uM	BRD-A24397426	BRD-A24397426-001-12-0	1.5625	1.562500uM	Rv1348	-2.02011	0.490803	-2.11342	#C0C0C0	FALSE	screen4wk_screen5wk_tbda1_kabx2	kabx2
kabx2:BRD-A24397426-001-12-0:3.125000uM	BRD-A24397426	BRD-A24397426-001-12-0	3.125	3.125000uM	Rv1348	-4.82953	-0.00928211	-4.75984	#C0C0C0	FALSE	screen4wk_screen5wk_tbda1_kabx2	kabx2
kabx2:BRD-A24397426-001-12-0:6.250000uM	BRD-A24397426	BRD-A24397426-001-12-0	6.25	6.250000uM	Rv1348	-5.31045	-0.0762166	-4.99426	#C0C0C0	FALSE	screen4wk_screen5wk_tbda1_kabx2	kabx2
kabx2:BRD-A24397426-001-12-0:12.500000uM	BRD-A24397426	BRD-A24397426-001-12-0	12.5	12.500000uM	Rv1348	-5.19847	-0.0610464	-4.94855	#C0C0C0	FALSE	screen4wk_screen5wk_tbda1_kabx2	kabx2
kabx2:BRD-A24397426-001-12-0:25.000000uM	BRD-A24397426	BRD-A24397426-001-12-0	25	25.000000uM	Rv1348	-5.57392	-0.110948	-5.12931	#C0C0C0	FALSE	screen4wk_screen5wk_tbda1_kabx2	kabx2
kabx2:BRD-A24397426-001-12-0:50.000000uM	BRD-A24397426	BRD-A24397426-001-12-0	50	50.000000uM	Rv1348	-5.67743	-0.124233	-5.17388	#C0C0C0	FALSE	screen4wk_screen5wk_tbda1_kabx2	kabx2
kabx2:BRD-A24397426-001-12-0:0.097500uM	BRD-A24397426	BRD-A24397426-001-12-0	0.0975	0.097500uM	Rv1382	0.815681	1.26539	1.22391	#C0C0C0	FALSE	screen4wk_screen5wk_tbda1_kabx2	kabx2
kabx2:BRD-A24397426-001-12-0:0.195500uM	BRD-A24397426	BRD-A24397426-001-12-0	0.1955	0.195500uM	Rv1382	0.92763	1.30447	1.39798	#C0C0C0	FALSE	screen4wk_screen5wk_tbda1_kabx2	kabx2
kabx2:BRD-A24397426-001-12-0:0.390500uM	BRD-A24397426	BRD-A24397426-001-12-0	0.3905	0.390500uM	Rv1382	1.11893	1.37281	1.67558	#C0C0C0	FALSE	screen4wk_screen5wk_tbda1_kabx2	kabx2
kabx2:BRD-A24397426-001-12-0:0.781250uM	BRD-A24397426	BRD-A24397426-001-12-0	0.78125	0.781250uM	Rv1382	1.8599	1.65717	2.92976	#C0C0C0	FALSE	screen4wk_screen5wk_tbda1_kabx2	kabx2
kabx2:BRD-A24397426-001-12-0:1.562500uM	BRD-A24397426	BRD-A24397426-001-12-0	1.5625	1.562500uM	Rv1382	-2.90892	0.282467	-3.43329	#C0C0C0	FALSE	screen4wk_screen5wk_tbda1_kabx2	kabx2
kabx2:BRD-A24397426-001-12-0:3.125000uM	BRD-A24397426	BRD-A24397426-001-12-0	3.125	3.125000uM	Rv1382	-3.99315	0.0867168	-4.20122	#C0C0C0	FALSE	screen4wk_screen5wk_tbda1_kabx2	kabx2
kabx2:BRD-A24397426-001-12-0:6.250000uM	BRD-A24397426	BRD-A24397426-001-12-0	6.25	6.250000uM	Rv1382	-5.98315	-0.198146	-5.41465	#C0C0C0	FALSE	screen4wk_screen5wk_tbda1_kabx2	kabx2
kabx2:BRD-A24397426-001-12-0:12.500000uM	BRD-A24397426	BRD-A24397426-001-12-0	12.5	12.500000uM	Rv1382	-4.93166	-0.0584282	-4.79488	#C0C0C0	FALSE	screen4wk_screen5wk_tbda1_kabx2	kabx2
kabx2:BRD-A24397426-001-12-0:25.000000uM	BRD-A24397426	BRD-A24397426-001-12-0	25	25.000000uM	Rv1382	-5.29975	-0.10991	-5.03618	#C0C0C0	FALSE	screen4wk_screen5wk_tbda1_kabx2	kabx2
kabx2:BRD-A24397426-001-12-0:50.000000uM	BRD-A24397426	BRD-A24397426-001-12-0	50	50.000000uM	Rv1382	-5.73196	-0.16678	-5.30181	#C0C0C0	FALSE	screen4wk_screen5wk_tbda1_kabx2	kabx2
kabx2:BRD-A24397426-001-12-0:0.097500uM	BRD-A24397426	BRD-A24397426-001-12-0	0.0975	0.097500uM	Rv1456c	0.888565	1.29053	1.30788	#C0C0C0	FALSE	screen4wk_screen5wk_tbda1_kabx2	kabx2
kabx2:BRD-A24397426-001-12-0:0.195500uM	BRD-A24397426	BRD-A24397426-001-12-0	0.1955	0.195500uM	Rv1456c	0.544055	1.17319	0.816259	#C0C0C0	FALSE	screen4wk_screen5wk_tbda1_kabx2	kabx2
kabx2:BRD-A24397426-001-12-0:0.390500uM	BRD-A24397426	BRD-A24397426-001-12-0	0.3905	0.390500uM	Rv1456c	1.12785	1.37574	1.66711	#C0C0C0	FALSE	screen4wk_screen5wk_tbda1_kabx2	kabx2
kabx2:BRD-A24397426-001-12-0:0.781250uM	BRD-A24397426	BRD-A24397426-001-12-0	0.78125	0.781250uM	Rv1456c	1.834	1.64613	2.68111	#C0C0C0	FALSE	screen4wk_screen5wk_tbda1_kabx2	kabx2
kabx2:BRD-A24397426-001-12-0:1.562500uM	BRD-A24397426	BRD-A24397426-001-12-0	1.5625	1.562500uM	Rv1456c	-2.69843	0.324778	-3.25944	#C0C0C0	FALSE	screen4wk_screen5wk_tbda1_kabx2	kabx2
kabx2:BRD-A24397426-001-12-0:3.125000uM	BRD-A24397426	BRD-A24397426-001-12-0	3.125	3.125000uM	Rv1456c	-4.09787	0.0699667	-4.23383	#C0C0C0	FALSE	screen4wk_screen5wk_tbda1_kabx2	kabx2
kabx2:BRD-A24397426-001-12-0:6.250000uM	BRD-A24397426	BRD-A24397426-001-12-0	6.25	6.250000uM	Rv1456c	-4.79634	-0.0382403	-4.67361	#C0C0C0	FALSE	screen4wk_screen5wk_tbda1_kabx2	kabx2
kabx2:BRD-A24397426-001-12-0:12.500000uM	BRD-A24397426	BRD-A24397426-001-12-0	12.5	12.500000uM	Rv1456c	-5.73669	-0.166841	-5.32796	#C0C0C0	FALSE	screen4wk_screen5wk_tbda1_kabx2	kabx2
kabx2:BRD-A24397426-001-12-0:25.000000uM	BRD-A24397426	BRD-A24397426-001-12-0	25	25.000000uM	Rv1456c	-4.19314	0.0545188	-4.29696	#C0C0C0	FALSE	screen4wk_screen5wk_tbda1_kabx2	kabx2
kabx2:BRD-A24397426-001-12-0:50.000000uM	BRD-A24397426	BRD-A24397426-001-12-0	50	50.000000uM	Rv1456c	-7.31703	-0.34542	-6.19403	#C0C0C0	FALSE	screen4wk_screen5wk_tbda1_kabx2	kabx2
kabx2:BRD-A24397426-001-12-0:0.097500uM	BRD-A24397426	BRD-A24397426-001-12-0	0.0975	0.097500uM	Rv1457c	0.922487	1.30083	1.64941	#C0C0C0	FALSE	screen4wk_screen5wk_tbda1_kabx2	kabx2
kabx2:BRD-A24397426-001-12-0:0.195500uM	BRD-A24397426	BRD-A24397426-001-12-0	0.1955	0.195500uM	Rv1457c	0.440059	1.13826	0.876662	#C0C0C0	FALSE	screen4wk_screen5wk_tbda1_kabx2	kabx2
kabx2:BRD-A24397426-001-12-0:0.390500uM	BRD-A24397426	BRD-A24397426-001-12-0	0.3905	0.390500uM	Rv1457c	0.64574	1.20612	1.21573	#C0C0C0	FALSE	screen4wk_screen5wk_tbda1_kabx2	kabx2
kabx2:BRD-A24397426-001-12-0:0.781250uM	BRD-A24397426	BRD-A24397426-001-12-0	0.78125	0.781250uM	Rv1457c	2.02959	1.72219	2.73868	#C0C0C0	FALSE	screen4wk_screen5wk_tbda1_kabx2	kabx2
kabx2:BRD-A24397426-001-12-0:1.562500uM	BRD-A24397426	BRD-A24397426-001-12-0	1.5625	1.562500uM	Rv1457c	1.24423	1.41607	2.07841	#C0C0C0	FALSE	screen4wk_screen5wk_tbda1_kabx2	kabx2
kabx2:BRD-A24397426-001-12-0:3.125000uM	BRD-A24397426	BRD-A24397426-001-12-0	3.125	3.125000uM	Rv1457c	-4.12113	0.0694654	-4.18833	#C0C0C0	FALSE	screen4wk_screen5wk_tbda1_kabx2	kabx2
kabx2:BRD-A24397426-001-12-0:6.250000uM	BRD-A24397426	BRD-A24397426-001-12-0	6.25	6.250000uM	Rv1457c	-6.20724	-0.220978	-5.29786	#C0C0C0	FALSE	screen4wk_screen5wk_tbda1_kabx2	kabx2
kabx2:BRD-A24397426-001-12-0:12.500000uM	BRD-A24397426	BRD-A24397426-001-12-0	12.5	12.500000uM	Rv1457c	-6.20724	-0.220978	-5.29786	#C0C0C0	FALSE	screen4wk_screen5wk_tbda1_kabx2	kabx2
kabx2:BRD-A24397426-001-12-0:25.000000uM	BRD-A24397426	BRD-A24397426-001-12-0	25	25.000000uM	Rv1457c	-6.00143	-0.19624	-5.17724	#C0C0C0	FALSE	screen4wk_screen5wk_tbda1_kabx2	kabx2
kabx2:BRD-A24397426-001-12-0:50.000000uM	BRD-A24397426	BRD-A24397426-001-12-0	50	50.000000uM	Rv1457c	-6.75246	-0.282895	-5.5885	#C0C0C0	FALSE	screen4wk_screen5wk_tbda1_kabx2	kabx2
kabx2:BRD-A24397426-001-12-0:0.097500uM	BRD-A24397426	BRD-A24397426-001-12-0	0.0975	0.097500uM	Rv1465	0.435271	1.19858	0.738493	#C0C0C0	FALSE	screen4wk_screen5wk_tbda1_kabx2	kabx2
kabx2:BRD-A24397426-001-12-0:0.195500uM	BRD-A24397426	BRD-A24397426-001-12-0	0.1955	0.195500uM	Rv1465	0.648459	1.30292	1.11195	#C0C0C0	FALSE	screen4wk_screen5wk_tbda1_kabx2	kabx2
kabx2:BRD-A24397426-001-12-0:0.390500uM	BRD-A24397426	BRD-A24397426-001-12-0	0.3905	0.390500uM	Rv1465	0.363042	1.16432	0.607964	#C0C0C0	FALSE	screen4wk_screen5wk_tbda1_kabx2	kabx2
kabx2:BRD-A24397426-001-12-0:0.781250uM	BRD-A24397426	BRD-A24397426-001-12-0	0.78125	0.781250uM	Rv1465	1.693	1.89028	2.62142	#C0C0C0	FALSE	screen4wk_screen5wk_tbda1_kabx2	kabx2
kabx2:BRD-A24397426-001-12-0:1.562500uM	BRD-A24397426	BRD-A24397426-001-12-0	1.5625	1.562500uM	Rv1465	2.69445	2.59361	3.32341	#C0C0C0	FALSE	screen4wk_screen5wk_tbda1_kabx2	kabx2
kabx2:BRD-A24397426-001-12-0:3.125000uM	BRD-A24397426	BRD-A24397426-001-12-0	3.125	3.125000uM	Rv1465	-2.1166	0.262146	-3.62979	#C0C0C0	FALSE	screen4wk_screen5wk_tbda1_kabx2	kabx2
kabx2:BRD-A24397426-001-12-0:6.250000uM	BRD-A24397426	BRD-A24397426-001-12-0	6.25	6.250000uM	Rv1465	-3.34382	-0.0335168	-4.54278	#C0C0C0	FALSE	screen4wk_screen5wk_tbda1_kabx2	kabx2
kabx2:BRD-A24397426-001-12-0:12.500000uM	BRD-A24397426	BRD-A24397426-001-12-0	12.5	12.500000uM	Rv1465	-3.53576	-0.0730323	-4.66813	#C0C0C0	FALSE	screen4wk_screen5wk_tbda1_kabx2	kabx2
kabx2:BRD-A24397426-001-12-0:25.000000uM	BRD-A24397426	BRD-A24397426-001-12-0	25	25.000000uM	Rv1465	-3.88404	-0.140655	-4.91013	#C0C0C0	FALSE	screen4wk_screen5wk_tbda1_kabx2	kabx2
kabx2:BRD-A24397426-001-12-0:50.000000uM	BRD-A24397426	BRD-A24397426-001-12-0	50	50.000000uM	Rv1465	-3.50845	-0.0675107	-4.64212	#C0C0C0	FALSE	screen4wk_screen5wk_tbda1_kabx2	kabx2
kabx2:BRD-A24397426-001-12-0:0.097500uM	BRD-A24397426	BRD-A24397426-001-12-0	0.0975	0.097500uM	Rv1476	0.174802	1.06373	0.743332	#C0C0C0	FALSE	screen4wk_screen5wk_tbda1_kabx2	kabx2
kabx2:BRD-A24397426-001-12-0:0.195500uM	BRD-A24397426	BRD-A24397426-001-12-0	0.1955	0.195500uM	Rv1476	0.27481	1.1011	1.01167	#C0C0C0	FALSE	screen4wk_screen5wk_tbda1_kabx2	kabx2
kabx2:BRD-A24397426-001-12-0:0.390500uM	BRD-A24397426	BRD-A24397426-001-12-0	0.3905	0.390500uM	Rv1476	-0.183129	0.935342	-0.0161895	#C0C0C0	FALSE	screen4wk_screen5wk_tbda1_kabx2	kabx2
kabx2:BRD-A24397426-001-12-0:0.781250uM	BRD-A24397426	BRD-A24397426-001-12-0	0.78125	0.781250uM	Rv1476	-0.841077	0.719809	-0.938265	#C0C0C0	FALSE	screen4wk_screen5wk_tbda1_kabx2	kabx2
kabx2:BRD-A24397426-001-12-0:1.562500uM	BRD-A24397426	BRD-A24397426-001-12-0	1.5625	1.562500uM	Rv1476	-3.67702	0.0338539	-4.27384	#C0C0C0	FALSE	screen4wk_screen5wk_tbda1_kabx2	kabx2
kabx2:BRD-A24397426-001-12-0:3.125000uM	BRD-A24397426	BRD-A24397426-001-12-0	3.125	3.125000uM	Rv1476	-4.43259	-0.0972385	-4.79692	#C0C0C0	FALSE	screen4wk_screen5wk_tbda1_kabx2	kabx2
kabx2:BRD-A24397426-001-12-0:6.250000uM	BRD-A24397426	BRD-A24397426-001-12-0	6.25	6.250000uM	Rv1476	-5.7953	-0.293081	-5.70133	#C0C0C0	FALSE	screen4wk_screen5wk_tbda1_kabx2	kabx2
kabx2:BRD-A24397426-001-12-0:12.500000uM	BRD-A24397426	BRD-A24397426-001-12-0	12.5	12.500000uM	Rv1476	-6.97696	-0.428157	-6.0037	#C0C0C0	FALSE	screen4wk_screen5wk_tbda1_kabx2	kabx2
kabx2:BRD-A24397426-001-12-0:25.000000uM	BRD-A24397426	BRD-A24397426-001-12-0	25	25.000000uM	Rv1476	-4.75911	-0.148615	-5.02756	#C0C0C0	FALSE	screen4wk_screen5wk_tbda1_kabx2	kabx2
kabx2:BRD-A24397426-001-12-0:50.000000uM	BRD-A24397426	BRD-A24397426-001-12-0	50	50.000000uM	Rv1476	-5.48432	-0.252509	-5.56551	#C0C0C0	FALSE	screen4wk_screen5wk_tbda1_kabx2	kabx2
kabx2:BRD-A24397426-001-12-0:0.097500uM	BRD-A24397426	BRD-A24397426-001-12-0	0.0975	0.097500uM	Rv1576c	0.835797	1.25486	1.34931	#C0C0C0	FALSE	screen4wk_screen5wk_tbda1_kabx2	kabx2
kabx2:BRD-A24397426-001-12-0:0.195500uM	BRD-A24397426	BRD-A24397426-001-12-0	0.1955	0.195500uM	Rv1576c	0.498454	1.1483	0.845835	#C0C0C0	FALSE	screen4wk_screen5wk_tbda1_kabx2	kabx2
kabx2:BRD-A24397426-001-12-0:0.390500uM	BRD-A24397426	BRD-A24397426-001-12-0	0.3905	0.390500uM	Rv1576c	0.624806	1.18761	1.03339	#C0C0C0	FALSE	screen4wk_screen5wk_tbda1_kabx2	kabx2
kabx2:BRD-A24397426-001-12-0:0.781250uM	BRD-A24397426	BRD-A24397426-001-12-0	0.78125	0.781250uM	Rv1576c	1.11156	1.34588	1.76907	#C0C0C0	FALSE	screen4wk_screen5wk_tbda1_kabx2	kabx2
kabx2:BRD-A24397426-001-12-0:1.562500uM	BRD-A24397426	BRD-A24397426-001-12-0	1.5625	1.562500uM	Rv1576c	-4.08487	0.112879	-3.84064	#C0C0C0	FALSE	screen4wk_screen5wk_tbda1_kabx2	kabx2
kabx2:BRD-A24397426-001-12-0:3.125000uM	BRD-A24397426	BRD-A24397426-001-12-0	3.125	3.125000uM	Rv1576c	-5.17816	-0.0487156	-4.68683	#C0C0C0	FALSE	screen4wk_screen5wk_tbda1_kabx2	kabx2
kabx2:BRD-A24397426-001-12-0:6.250000uM	BRD-A24397426	BRD-A24397426-001-12-0	6.25	6.250000uM	Rv1576c	-5.18532	-0.0496925	-4.69215	#C0C0C0	FALSE	screen4wk_screen5wk_tbda1_kabx2	kabx2
kabx2:BRD-A24397426-001-12-0:12.500000uM	BRD-A24397426	BRD-A24397426-001-12-0	12.5	12.500000uM	Rv1576c	-7.64922	-0.332723	-6.05546	#C0C0C0	FALSE	screen4wk_screen5wk_tbda1_kabx2	kabx2
kabx2:BRD-A24397426-001-12-0:25.000000uM	BRD-A24397426	BRD-A24397426-001-12-0	25	25.000000uM	Rv1576c	-6.18442	-0.176626	-5.34002	#C0C0C0	FALSE	screen4wk_screen5wk_tbda1_kabx2	kabx2
kabx2:BRD-A24397426-001-12-0:50.000000uM	BRD-A24397426	BRD-A24397426-001-12-0	50	50.000000uM	Rv1576c	-4.99135	-0.0228694	-4.54268	#C0C0C0	FALSE	screen4wk_screen5wk_tbda1_kabx2	kabx2
kabx2:BRD-A24397426-001-12-0:0.097500uM	BRD-A24397426	BRD-A24397426-001-12-0	0.0975	0.097500uM	Rv1683	0.62462	1.20559	1.15755	#C0C0C0	FALSE	screen4wk_screen5wk_tbda1_kabx2	kabx2
kabx2:BRD-A24397426-001-12-0:0.195500uM	BRD-A24397426	BRD-A24397426-001-12-0	0.1955	0.195500uM	Rv1683	0.505299	1.16474	0.964932	#C0C0C0	FALSE	screen4wk_screen5wk_tbda1_kabx2	kabx2
kabx2:BRD-A24397426-001-12-0:0.390500uM	BRD-A24397426	BRD-A24397426-001-12-0	0.3905	0.390500uM	Rv1683	0.670726	1.22157	1.23012	#C0C0C0	FALSE	screen4wk_screen5wk_tbda1_kabx2	kabx2
kabx2:BRD-A24397426-001-12-0:0.781250uM	BRD-A24397426	BRD-A24397426-001-12-0	0.78125	0.781250uM	Rv1683	1.23895	1.42839	2.17744	#C0C0C0	FALSE	screen4wk_screen5wk_tbda1_kabx2	kabx2
kabx2:BRD-A24397426-001-12-0:1.562500uM	BRD-A24397426	BRD-A24397426-001-12-0	1.5625	1.562500uM	Rv1683	-3.98064	0.0720608	-3.87082	#C0C0C0	FALSE	screen4wk_screen5wk_tbda1_kabx2	kabx2
kabx2:BRD-A24397426-001-12-0:3.125000uM	BRD-A24397426	BRD-A24397426-001-12-0	3.125	3.125000uM	Rv1683	-5.19404	-0.113519	-4.76543	#C0C0C0	FALSE	screen4wk_screen5wk_tbda1_kabx2	kabx2
kabx2:BRD-A24397426-001-12-0:6.250000uM	BRD-A24397426	BRD-A24397426-001-12-0	6.25	6.250000uM	Rv1683	-6.30219	-0.254788	-5.49845	#C0C0C0	FALSE	screen4wk_screen5wk_tbda1_kabx2	kabx2
kabx2:BRD-A24397426-001-12-0:12.500000uM	BRD-A24397426	BRD-A24397426-001-12-0	12.5	12.500000uM	Rv1683	-5.19593	-0.113781	-4.76839	#C0C0C0	FALSE	screen4wk_screen5wk_tbda1_kabx2	kabx2
kabx2:BRD-A24397426-001-12-0:25.000000uM	BRD-A24397426	BRD-A24397426-001-12-0	25	25.000000uM	Rv1683	-5.7142	-0.182887	-5.15547	#C0C0C0	FALSE	screen4wk_screen5wk_tbda1_kabx2	kabx2
kabx2:BRD-A24397426-001-12-0:50.000000uM	BRD-A24397426	BRD-A24397426-001-12-0	50	50.000000uM	Rv1683	-5.29695	-0.127695	-4.84134	#C0C0C0	FALSE	screen4wk_screen5wk_tbda1_kabx2	kabx2
kabx2:BRD-A24397426-001-12-0:0.097500uM	BRD-A24397426	BRD-A24397426-001-12-0	0.0975	0.097500uM	Rv1697	0.419808	1.11702	1.39268	#C0C0C0	FALSE	screen4wk_screen5wk_tbda1_kabx2	kabx2
kabx2:BRD-A24397426-001-12-0:0.195500uM	BRD-A24397426	BRD-A24397426-001-12-0	0.1955	0.195500uM	Rv1697	0.127099	1.03473	0.782665	#C0C0C0	FALSE	screen4wk_screen5wk_tbda1_kabx2	kabx2
kabx2:BRD-A24397426-001-12-0:0.390500uM	BRD-A24397426	BRD-A24397426-001-12-0	0.3905	0.390500uM	Rv1697	-0.156162	0.958141	0.327635	#C0C0C0	FALSE	screen4wk_screen5wk_tbda1_kabx2	kabx2
kabx2:BRD-A24397426-001-12-0:0.781250uM	BRD-A24397426	BRD-A24397426-001-12-0	0.78125	0.781250uM	Rv1697	-2.01315	0.522685	-1.0286	#C0C0C0	FALSE	screen4wk_screen5wk_tbda1_kabx2	kabx2
kabx2:BRD-A24397426-001-12-0:1.562500uM	BRD-A24397426	BRD-A24397426-001-12-0	1.5625	1.562500uM	Rv1697	-5.3179	-0.0267706	-4.43043	#C0C0C0	FALSE	screen4wk_screen5wk_tbda1_kabx2	kabx2
kabx2:BRD-A24397426-001-12-0:3.125000uM	BRD-A24397426	BRD-A24397426-001-12-0	3.125	3.125000uM	Rv1697	-5.23001	-0.0151165	-4.3571	#C0C0C0	FALSE	screen4wk_screen5wk_tbda1_kabx2	kabx2
kabx2:BRD-A24397426-001-12-0:6.250000uM	BRD-A24397426	BRD-A24397426-001-12-0	6.25	6.250000uM	Rv1697	-5.10501	0.00170028	-4.25173	#C0C0C0	FALSE	screen4wk_screen5wk_tbda1_kabx2	kabx2
kabx2:BRD-A24397426-001-12-0:12.500000uM	BRD-A24397426	BRD-A24397426-001-12-0	12.5	12.500000uM	Rv1697	-6.02832	-0.116053	-5.00534	#C0C0C0	FALSE	screen4wk_screen5wk_tbda1_kabx2	kabx2
kabx2:BRD-A24397426-001-12-0:25.000000uM	BRD-A24397426	BRD-A24397426-001-12-0	25	25.000000uM	Rv1697	-6.79031	-0.202734	-5.41052	#C0C0C0	FALSE	screen4wk_screen5wk_tbda1_kabx2	kabx2
kabx2:BRD-A24397426-001-12-0:50.000000uM	BRD-A24397426	BRD-A24397426-001-12-0	50	50.000000uM	Rv1697	-4.63656	0.067317	-3.75505	#C0C0C0	FALSE	screen4wk_screen5wk_tbda1_kabx2	kabx2
kabx2:BRD-A24397426-001-12-0:0.097500uM	BRD-A24397426	BRD-A24397426-001-12-0	0.0975	0.097500uM	Rv1783	1.15146	1.40293	1.93586	#C0C0C0	FALSE	screen4wk_screen5wk_tbda1_kabx2	kabx2
kabx2:BRD-A24397426-001-12-0:0.195500uM	BRD-A24397426	BRD-A24397426-001-12-0	0.1955	0.195500uM	Rv1783	0.636515	1.21357	1.1376	#C0C0C0	FALSE	screen4wk_screen5wk_tbda1_kabx2	kabx2
kabx2:BRD-A24397426-001-12-0:0.390500uM	BRD-A24397426	BRD-A24397426-001-12-0	0.3905	0.390500uM	Rv1783	1.35382	1.4817	2.2013	#C0C0C0	FALSE	screen4wk_screen5wk_tbda1_kabx2	kabx2
kabx2:BRD-A24397426-001-12-0:0.781250uM	BRD-A24397426	BRD-A24397426-001-12-0	0.78125	0.781250uM	Rv1783	1.15208	1.40316	1.93637	#C0C0C0	FALSE	screen4wk_screen5wk_tbda1_kabx2	kabx2
kabx2:BRD-A24397426-001-12-0:1.562500uM	BRD-A24397426	BRD-A24397426-001-12-0	1.5625	1.562500uM	Rv1783	-1.81352	0.497919	-2.50056	#C0C0C0	FALSE	screen4wk_screen5wk_tbda1_kabx2	kabx2
kabx2:BRD-A24397426-001-12-0:3.125000uM	BRD-A24397426	BRD-A24397426-001-12-0	3.125	3.125000uM	Rv1783	-3.98218	0.060138	-4.33389	#C0C0C0	FALSE	screen4wk_screen5wk_tbda1_kabx2	kabx2
kabx2:BRD-A24397426-001-12-0:6.250000uM	BRD-A24397426	BRD-A24397426-001-12-0	6.25	6.250000uM	Rv1783	-6.66224	-0.308432	-5.70505	#C0C0C0	FALSE	screen4wk_screen5wk_tbda1_kabx2	kabx2
kabx2:BRD-A24397426-001-12-0:12.500000uM	BRD-A24397426	BRD-A24397426-001-12-0	12.5	12.500000uM	Rv1783	-5.89846	-0.218899	-5.4386	#C0C0C0	FALSE	screen4wk_screen5wk_tbda1_kabx2	kabx2
kabx2:BRD-A24397426-001-12-0:25.000000uM	BRD-A24397426	BRD-A24397426-001-12-0	25	25.000000uM	Rv1783	-5.19777	-0.126601	-5.10556	#C0C0C0	FALSE	screen4wk_screen5wk_tbda1_kabx2	kabx2
kabx2:BRD-A24397426-001-12-0:50.000000uM	BRD-A24397426	BRD-A24397426-001-12-0	50	50.000000uM	Rv1783	-4.41646	-0.0107657	-4.62817	#C0C0C0	FALSE	screen4wk_screen5wk_tbda1_kabx2	kabx2
kabx2:BRD-A24397426-001-12-0:0.097500uM	BRD-A24397426	BRD-A24397426-001-12-0	0.0975	0.097500uM	Rv1797	0.74481	1.39316	1.00936	#C0C0C0	FALSE	screen4wk_screen5wk_tbda1_kabx2	kabx2
kabx2:BRD-A24397426-001-12-0:0.195500uM	BRD-A24397426	BRD-A24397426-001-12-0	0.1955	0.195500uM	Rv1797	-0.171684	0.918951	-0.0937378	#C0C0C0	FALSE	screen4wk_screen5wk_tbda1_kabx2	kabx2
kabx2:BRD-A24397426-001-12-0:0.390500uM	BRD-A24397426	BRD-A24397426-001-12-0	0.3905	0.390500uM	Rv1797	0.652037	1.34026	0.874468	#C0C0C0	FALSE	screen4wk_screen5wk_tbda1_kabx2	kabx2
kabx2:BRD-A24397426-001-12-0:0.781250uM	BRD-A24397426	BRD-A24397426-001-12-0	0.78125	0.781250uM	Rv1797	1.08862	1.59986	1.51377	#C0C0C0	FALSE	screen4wk_screen5wk_tbda1_kabx2	kabx2
kabx2:BRD-A24397426-001-12-0:1.562500uM	BRD-A24397426	BRD-A24397426-001-12-0	1.5625	1.562500uM	Rv1797	-1.38528	0.432403	-1.7436	#C0C0C0	FALSE	screen4wk_screen5wk_tbda1_kabx2	kabx2
kabx2:BRD-A24397426-001-12-0:3.125000uM	BRD-A24397426	BRD-A24397426-001-12-0	3.125	3.125000uM	Rv1797	-3.55581	-0.150962	-4.49055	#C0C0C0	FALSE	screen4wk_screen5wk_tbda1_kabx2	kabx2
kabx2:BRD-A24397426-001-12-0:6.250000uM	BRD-A24397426	BRD-A24397426-001-12-0	6.25	6.250000uM	Rv1797	-4.34001	-0.297149	-4.97684	#C0C0C0	FALSE	screen4wk_screen5wk_tbda1_kabx2	kabx2
kabx2:BRD-A24397426-001-12-0:12.500000uM	BRD-A24397426	BRD-A24397426-001-12-0	12.5	12.500000uM	Rv1797	-3.70776	-0.181485	-4.62517	#C0C0C0	FALSE	screen4wk_screen5wk_tbda1_kabx2	kabx2
kabx2:BRD-A24397426-001-12-0:25.000000uM	BRD-A24397426	BRD-A24397426-001-12-0	25	25.000000uM	Rv1797	-5.15462	-0.422413	-5.57954	#C0C0C0	FALSE	screen4wk_screen5wk_tbda1_kabx2	kabx2
kabx2:BRD-A24397426-001-12-0:50.000000uM	BRD-A24397426	BRD-A24397426-001-12-0	50	50.000000uM	Rv1797	-4.14566	-0.263451	-4.86331	#C0C0C0	FALSE	screen4wk_screen5wk_tbda1_kabx2	kabx2
kabx2:BRD-A24397426-001-12-0:0.097500uM	BRD-A24397426	BRD-A24397426-001-12-0	0.0975	0.097500uM	Rv1828	0.548581	1.16642	1.00441	#C0C0C0	FALSE	screen4wk_screen5wk_tbda1_kabx2	kabx2
kabx2:BRD-A24397426-001-12-0:0.195500uM	BRD-A24397426	BRD-A24397426-001-12-0	0.1955	0.195500uM	Rv1828	0.960157	1.30031	1.63015	#C0C0C0	FALSE	screen4wk_screen5wk_tbda1_kabx2	kabx2
kabx2:BRD-A24397426-001-12-0:0.390500uM	BRD-A24397426	BRD-A24397426-001-12-0	0.3905	0.390500uM	Rv1828	0.901637	1.28078	1.55242	#C0C0C0	FALSE	screen4wk_screen5wk_tbda1_kabx2	kabx2
kabx2:BRD-A24397426-001-12-0:0.781250uM	BRD-A24397426	BRD-A24397426-001-12-0	0.78125	0.781250uM	Rv1828	0.640629	1.19567	1.12994	#C0C0C0	FALSE	screen4wk_screen5wk_tbda1_kabx2	kabx2
kabx2:BRD-A24397426-001-12-0:1.562500uM	BRD-A24397426	BRD-A24397426-001-12-0	1.5625	1.562500uM	Rv1828	-3.51775	0.197938	-3.23827	#C0C0C0	FALSE	screen4wk_screen5wk_tbda1_kabx2	kabx2
kabx2:BRD-A24397426-001-12-0:3.125000uM	BRD-A24397426	BRD-A24397426-001-12-0	3.125	3.125000uM	Rv1828	-4.34002	0.0626804	-3.9663	#C0C0C0	FALSE	screen4wk_screen5wk_tbda1_kabx2	kabx2
kabx2:BRD-A24397426-001-12-0:6.250000uM	BRD-A24397426	BRD-A24397426-001-12-0	6.25	6.250000uM	Rv1828	-5.61434	-0.117394	-4.95313	#C0C0C0	FALSE	screen4wk_screen5wk_tbda1_kabx2	kabx2
kabx2:BRD-A24397426-001-12-0:12.500000uM	BRD-A24397426	BRD-A24397426-001-12-0	12.5	12.500000uM	Rv1828	-5.75822	-0.135705	-5.04308	#C0C0C0	FALSE	screen4wk_screen5wk_tbda1_kabx2	kabx2
kabx2:BRD-A24397426-001-12-0:25.000000uM	BRD-A24397426	BRD-A24397426-001-12-0	25	25.000000uM	Rv1828	-6.32435	-0.204136	-5.31935	#C0C0C0	FALSE	screen4wk_screen5wk_tbda1_kabx2	kabx2
kabx2:BRD-A24397426-001-12-0:50.000000uM	BRD-A24397426	BRD-A24397426-001-12-0	50	50.000000uM	Rv1828	-5.65103	-0.1221	-4.9824	#C0C0C0	FALSE	screen4wk_screen5wk_tbda1_kabx2	kabx2
kabx2:BRD-A24397426-001-12-0:0.097500uM	BRD-A24397426	BRD-A24397426-001-12-0	0.0975	0.097500uM	Rv1836c	0.56245	1.14767	1.4437	#C0C0C0	FALSE	screen4wk_screen5wk_tbda1_kabx2	kabx2
kabx2:BRD-A24397426-001-12-0:0.195500uM	BRD-A24397426	BRD-A24397426-001-12-0	0.1955	0.195500uM	Rv1836c	0.684219	1.18105	1.78194	#C0C0C0	FALSE	screen4wk_screen5wk_tbda1_kabx2	kabx2
kabx2:BRD-A24397426-001-12-0:0.390500uM	BRD-A24397426	BRD-A24397426-001-12-0	0.3905	0.390500uM	Rv1836c	0.670335	1.17722	1.74971	#C0C0C0	FALSE	screen4wk_screen5wk_tbda1_kabx2	kabx2
kabx2:BRD-A24397426-001-12-0:0.781250uM	BRD-A24397426	BRD-A24397426-001-12-0	0.78125	0.781250uM	Rv1836c	0.509186	1.13323	1.30171	#C0C0C0	FALSE	screen4wk_screen5wk_tbda1_kabx2	kabx2
kabx2:BRD-A24397426-001-12-0:1.562500uM	BRD-A24397426	BRD-A24397426-001-12-0	1.5625	1.562500uM	Rv1836c	-4.25533	0.166724	-3.36611	#C0C0C0	FALSE	screen4wk_screen5wk_tbda1_kabx2	kabx2
kabx2:BRD-A24397426-001-12-0:3.125000uM	BRD-A24397426	BRD-A24397426-001-12-0	3.125	3.125000uM	Rv1836c	-4.88059	0.0778936	-4.01848	#C0C0C0	FALSE	screen4wk_screen5wk_tbda1_kabx2	kabx2
kabx2:BRD-A24397426-001-12-0:6.250000uM	BRD-A24397426	BRD-A24397426-001-12-0	6.25	6.250000uM	Rv1836c	-7.37024	-0.213617	-5.67633	#C0C0C0	FALSE	screen4wk_screen5wk_tbda1_kabx2	kabx2
kabx2:BRD-A24397426-001-12-0:12.500000uM	BRD-A24397426	BRD-A24397426-001-12-0	12.5	12.500000uM	Rv1836c	-6.58338	-0.131209	-5.29391	#C0C0C0	FALSE	screen4wk_screen5wk_tbda1_kabx2	kabx2
kabx2:BRD-A24397426-001-12-0:25.000000uM	BRD-A24397426	BRD-A24397426-001-12-0	25	25.000000uM	Rv1836c	-6.04742	-0.0701882	-4.97428	#C0C0C0	FALSE	screen4wk_screen5wk_tbda1_kabx2	kabx2
kabx2:BRD-A24397426-001-12-0:50.000000uM	BRD-A24397426	BRD-A24397426-001-12-0	50	50.000000uM	Rv1836c	-7.35694	-0.212291	-5.64483	#C0C0C0	FALSE	screen4wk_screen5wk_tbda1_kabx2	kabx2
kabx2:BRD-A24397426-001-12-0:0.097500uM	BRD-A24397426	BRD-A24397426-001-12-0	0.0975	0.097500uM	Rv2017	0.181101	1.05955	0.645473	#C0C0C0	FALSE	screen4wk_screen5wk_tbda1_kabx2	kabx2
kabx2:BRD-A24397426-001-12-0:0.195500uM	BRD-A24397426	BRD-A24397426-001-12-0	0.1955	0.195500uM	Rv2017	0.14382	1.04715	0.563927	#C0C0C0	FALSE	screen4wk_screen5wk_tbda1_kabx2	kabx2
kabx2:BRD-A24397426-001-12-0:0.390500uM	BRD-A24397426	BRD-A24397426-001-12-0	0.3905	0.390500uM	Rv2017	-0.137263	0.956016	0.00923789	#C0C0C0	FALSE	screen4wk_screen5wk_tbda1_kabx2	kabx2
kabx2:BRD-A24397426-001-12-0:0.781250uM	BRD-A24397426	BRD-A24397426-001-12-0	0.78125	0.781250uM	Rv2017	-0.806288	0.755096	-1.17567	#C0C0C0	FALSE	screen4wk_screen5wk_tbda1_kabx2	kabx2
kabx2:BRD-A24397426-001-12-0:1.562500uM	BRD-A24397426	BRD-A24397426-001-12-0	1.5625	1.562500uM	Rv2017	-2.19791	0.400839	-3.10576	#C0C0C0	FALSE	screen4wk_screen5wk_tbda1_kabx2	kabx2
kabx2:BRD-A24397426-001-12-0:3.125000uM	BRD-A24397426	BRD-A24397426-001-12-0	3.125	3.125000uM	Rv2017	-4.80543	-0.0818207	-4.91866	#C0C0C0	FALSE	screen4wk_screen5wk_tbda1_kabx2	kabx2
kabx2:BRD-A24397426-001-12-0:6.250000uM	BRD-A24397426	BRD-A24397426-001-12-0	6.25	6.250000uM	Rv2017	-6.34919	-0.284992	-5.68811	#C0C0C0	FALSE	screen4wk_screen5wk_tbda1_kabx2	kabx2
kabx2:BRD-A24397426-001-12-0:12.500000uM	BRD-A24397426	BRD-A24397426-001-12-0	12.5	12.500000uM	Rv2017	-5.6881	-0.204162	-5.35923	#C0C0C0	FALSE	screen4wk_screen5wk_tbda1_kabx2	kabx2
kabx2:BRD-A24397426-001-12-0:25.000000uM	BRD-A24397426	BRD-A24397426-001-12-0	25	25.000000uM	Rv2017	-6.3319	-0.282986	-5.65821	#C0C0C0	FALSE	screen4wk_screen5wk_tbda1_kabx2	kabx2
kabx2:BRD-A24397426-001-12-0:50.000000uM	BRD-A24397426	BRD-A24397426-001-12-0	50	50.000000uM	Rv2017	-5.13526	-0.129595	-5.07431	#C0C0C0	FALSE	screen4wk_screen5wk_tbda1_kabx2	kabx2
kabx2:BRD-A24397426-001-12-0:0.097500uM	BRD-A24397426	BRD-A24397426-001-12-0	0.0975	0.097500uM	Rv2047c	0.468155	1.14335	0.828016	#C0C0C0	FALSE	screen4wk_screen5wk_tbda1_kabx2	kabx2
kabx2:BRD-A24397426-001-12-0:0.195500uM	BRD-A24397426	BRD-A24397426-001-12-0	0.1955	0.195500uM	Rv2047c	0.60961	1.18866	1.04986	#C0C0C0	FALSE	screen4wk_screen5wk_tbda1_kabx2	kabx2
kabx2:BRD-A24397426-001-12-0:0.390500uM	BRD-A24397426	BRD-A24397426-001-12-0	0.3905	0.390500uM	Rv2047c	0.790018	1.24783	1.35773	#C0C0C0	FALSE	screen4wk_screen5wk_tbda1_kabx2	kabx2
kabx2:BRD-A24397426-001-12-0:0.781250uM	BRD-A24397426	BRD-A24397426-001-12-0	0.78125	0.781250uM	Rv2047c	1.25107	1.40642	2.18705	#C0C0C0	FALSE	screen4wk_screen5wk_tbda1_kabx2	kabx2
kabx2:BRD-A24397426-001-12-0:1.562500uM	BRD-A24397426	BRD-A24397426-001-12-0	1.5625	1.562500uM	Rv2047c	-2.85255	0.311735	-2.82384	#C0C0C0	FALSE	screen4wk_screen5wk_tbda1_kabx2	kabx2
kabx2:BRD-A24397426-001-12-0:3.125000uM	BRD-A24397426	BRD-A24397426-001-12-0	3.125	3.125000uM	Rv2047c	-4.34585	0.051839	-4.12563	#C0C0C0	FALSE	screen4wk_screen5wk_tbda1_kabx2	kabx2
kabx2:BRD-A24397426-001-12-0:6.250000uM	BRD-A24397426	BRD-A24397426-001-12-0	6.25	6.250000uM	Rv2047c	-6.60686	-0.247073	-5.55294	#C0C0C0	FALSE	screen4wk_screen5wk_tbda1_kabx2	kabx2
kabx2:BRD-A24397426-001-12-0:12.500000uM	BRD-A24397426	BRD-A24397426-001-12-0	12.5	12.500000uM	Rv2047c	-6.93148	-0.282361	-5.88057	#C0C0C0	FALSE	screen4wk_screen5wk_tbda1_kabx2	kabx2
kabx2:BRD-A24397426-001-12-0:25.000000uM	BRD-A24397426	BRD-A24397426-001-12-0	25	25.000000uM	Rv2047c	-6.61211	-0.247658	-5.5655	#C0C0C0	FALSE	screen4wk_screen5wk_tbda1_kabx2	kabx2
kabx2:BRD-A24397426-001-12-0:50.000000uM	BRD-A24397426	BRD-A24397426-001-12-0	50	50.000000uM	Rv2047c	-5.62161	-0.12899	-5.01336	#C0C0C0	FALSE	screen4wk_screen5wk_tbda1_kabx2	kabx2
kabx2:BRD-A24397426-001-12-0:0.097500uM	BRD-A24397426	BRD-A24397426-001-12-0	0.0975	0.097500uM	Rv2050	0.447501	1.16114	0.976712	#C0C0C0	FALSE	screen4wk_screen5wk_tbda1_kabx2	kabx2
kabx2:BRD-A24397426-001-12-0:0.195500uM	BRD-A24397426	BRD-A24397426-001-12-0	0.1955	0.195500uM	Rv2050	0.675075	1.248	1.67052	#C0C0C0	FALSE	screen4wk_screen5wk_tbda1_kabx2	kabx2
kabx2:BRD-A24397426-001-12-0:0.390500uM	BRD-A24397426	BRD-A24397426-001-12-0	0.3905	0.390500uM	Rv2050	0.467794	1.16875	1.03261	#C0C0C0	FALSE	screen4wk_screen5wk_tbda1_kabx2	kabx2
kabx2:BRD-A24397426-001-12-0:0.781250uM	BRD-A24397426	BRD-A24397426-001-12-0	0.78125	0.781250uM	Rv2050	0.901343	1.33783	2.45736	#C0C0C0	FALSE	screen4wk_screen5wk_tbda1_kabx2	kabx2
kabx2:BRD-A24397426-001-12-0:1.562500uM	BRD-A24397426	BRD-A24397426-001-12-0	1.5625	1.562500uM	Rv2050	-0.0528289	0.981788	-0.150951	#C0C0C0	FALSE	screen4wk_screen5wk_tbda1_kabx2	kabx2
kabx2:BRD-A24397426-001-12-0:3.125000uM	BRD-A24397426	BRD-A24397426-001-12-0	3.125	3.125000uM	Rv2050	-3.32725	0.12413	-4.23292	#C0C0C0	FALSE	screen4wk_screen5wk_tbda1_kabx2	kabx2
kabx2:BRD-A24397426-001-12-0:6.250000uM	BRD-A24397426	BRD-A24397426-001-12-0	6.25	6.250000uM	Rv2050	-5.51937	-0.230929	-5.41052	#C0C0C0	FALSE	screen4wk_screen5wk_tbda1_kabx2	kabx2
kabx2:BRD-A24397426-001-12-0:12.500000uM	BRD-A24397426	BRD-A24397426-001-12-0	12.5	12.500000uM	Rv2050	-5.4465	-0.221164	-5.35228	#C0C0C0	FALSE	screen4wk_screen5wk_tbda1_kabx2	kabx2
kabx2:BRD-A24397426-001-12-0:25.000000uM	BRD-A24397426	BRD-A24397426-001-12-0	25	25.000000uM	Rv2050	-5.92918	-0.283613	-5.5885	#C0C0C0	FALSE	screen4wk_screen5wk_tbda1_kabx2	kabx2
kabx2:BRD-A24397426-001-12-0:50.000000uM	BRD-A24397426	BRD-A24397426-001-12-0	50	50.000000uM	Rv2050	-6.79608	-0.383468	-6.0037	#C0C0C0	FALSE	screen4wk_screen5wk_tbda1_kabx2	kabx2
kabx2:BRD-A24397426-001-12-0:0.097500uM	BRD-A24397426	BRD-A24397426-001-12-0	0.0975	0.097500uM	Rv2172c	-0.0252152	0.988974	0.310837	#C0C0C0	FALSE	screen4wk_screen5wk_tbda1_kabx2	kabx2
kabx2:BRD-A24397426-001-12-0:0.195500uM	BRD-A24397426	BRD-A24397426-001-12-0	0.1955	0.195500uM	Rv2172c	0.0617514	1.02726	0.484161	#C0C0C0	FALSE	screen4wk_screen5wk_tbda1_kabx2	kabx2
kabx2:BRD-A24397426-001-12-0:0.390500uM	BRD-A24397426	BRD-A24397426-001-12-0	0.3905	0.390500uM	Rv2172c	0.0765496	1.03385	0.514366	#C0C0C0	FALSE	screen4wk_screen5wk_tbda1_kabx2	kabx2
kabx2:BRD-A24397426-001-12-0:0.781250uM	BRD-A24397426	BRD-A24397426-001-12-0	0.78125	0.781250uM	Rv2172c	1.08284	1.5359	2.67738	#C0C0C0	FALSE	screen4wk_screen5wk_tbda1_kabx2	kabx2
kabx2:BRD-A24397426-001-12-0:1.562500uM	BRD-A24397426	BRD-A24397426-001-12-0	1.5625	1.562500uM	Rv2172c	-1.15368	0.553041	-2.31959	#C0C0C0	FALSE	screen4wk_screen5wk_tbda1_kabx2	kabx2
kabx2:BRD-A24397426-001-12-0:3.125000uM	BRD-A24397426	BRD-A24397426-001-12-0	3.125	3.125000uM	Rv2172c	-3.45843	-0.0630082	-4.65048	#C0C0C0	FALSE	screen4wk_screen5wk_tbda1_kabx2	kabx2
kabx2:BRD-A24397426-001-12-0:6.250000uM	BRD-A24397426	BRD-A24397426-001-12-0	6.25	6.250000uM	Rv2172c	-5.28244	-0.371851	-5.83711	#C0C0C0	FALSE	screen4wk_screen5wk_tbda1_kabx2	kabx2
kabx2:BRD-A24397426-001-12-0:12.500000uM	BRD-A24397426	BRD-A24397426-001-12-0	12.5	12.500000uM	Rv2172c	-4.25927	-0.213889	-5.19308	#C0C0C0	FALSE	screen4wk_screen5wk_tbda1_kabx2	kabx2
kabx2:BRD-A24397426-001-12-0:25.000000uM	BRD-A24397426	BRD-A24397426-001-12-0	25	25.000000uM	Rv2172c	-4.62623	-0.274656	-5.42824	#C0C0C0	FALSE	screen4wk_screen5wk_tbda1_kabx2	kabx2
kabx2:BRD-A24397426-001-12-0:50.000000uM	BRD-A24397426	BRD-A24397426-001-12-0	50	50.000000uM	Rv2172c	-5.35426	-0.381664	-5.865	#C0C0C0	FALSE	screen4wk_screen5wk_tbda1_kabx2	kabx2
kabx2:BRD-A24397426-001-12-0:0.097500uM	BRD-A24397426	BRD-A24397426-001-12-0	0.0975	0.097500uM	Rv2182c	0.244328	1.09473	0.874744	#C0C0C0	FALSE	screen4wk_screen5wk_tbda1_kabx2	kabx2
kabx2:BRD-A24397426-001-12-0:0.195500uM	BRD-A24397426	BRD-A24397426-001-12-0	0.1955	0.195500uM	Rv2182c	-0.0233354	0.99118	0.263236	#C0C0C0	FALSE	screen4wk_screen5wk_tbda1_kabx2	kabx2
kabx2:BRD-A24397426-001-12-0:0.390500uM	BRD-A24397426	BRD-A24397426-001-12-0	0.3905	0.390500uM	Rv2182c	0.0560759	1.02135	0.441303	#C0C0C0	FALSE	screen4wk_screen5wk_tbda1_kabx2	kabx2
kabx2:BRD-A24397426-001-12-0:0.781250uM	BRD-A24397426	BRD-A24397426-001-12-0	0.78125	0.781250uM	Rv2182c	-0.407655	0.851392	-0.491751	#C0C0C0	FALSE	screen4wk_screen5wk_tbda1_kabx2	kabx2
kabx2:BRD-A24397426-001-12-0:1.562500uM	BRD-A24397426	BRD-A24397426-001-12-0	1.5625	1.562500uM	Rv2182c	-1.85313	0.407992	-2.87462	#C0C0C0	FALSE	screen4wk_screen5wk_tbda1_kabx2	kabx2
kabx2:BRD-A24397426-001-12-0:3.125000uM	BRD-A24397426	BRD-A24397426-001-12-0	3.125	3.125000uM	Rv2182c	-4.04495	-0.0703659	-4.68683	#C0C0C0	FALSE	screen4wk_screen5wk_tbda1_kabx2	kabx2
kabx2:BRD-A24397426-001-12-0:6.250000uM	BRD-A24397426	BRD-A24397426-001-12-0	6.25	6.250000uM	Rv2182c	-4.88355	-0.206892	-5.18465	#C0C0C0	FALSE	screen4wk_screen5wk_tbda1_kabx2	kabx2
kabx2:BRD-A24397426-001-12-0:12.500000uM	BRD-A24397426	BRD-A24397426-001-12-0	12.5	12.500000uM	Rv2182c	-3.73924	-0.0149506	-4.4932	#C0C0C0	FALSE	screen4wk_screen5wk_tbda1_kabx2	kabx2
kabx2:BRD-A24397426-001-12-0:25.000000uM	BRD-A24397426	BRD-A24397426-001-12-0	25	25.000000uM	Rv2182c	-5.34688	-0.273524	-5.37713	#C0C0C0	FALSE	screen4wk_screen5wk_tbda1_kabx2	kabx2
kabx2:BRD-A24397426-001-12-0:50.000000uM	BRD-A24397426	BRD-A24397426-001-12-0	50	50.000000uM	Rv2182c	-4.72463	-0.182657	-5.10556	#C0C0C0	FALSE	screen4wk_screen5wk_tbda1_kabx2	kabx2
kabx2:BRD-A24397426-001-12-0:0.097500uM	BRD-A24397426	BRD-A24397426-001-12-0	0.0975	0.097500uM	Rv2190c	0.489322	1.17257	1.18921	#C0C0C0	FALSE	screen4wk_screen5wk_tbda1_kabx2	kabx2
kabx2:BRD-A24397426-001-12-0:0.195500uM	BRD-A24397426	BRD-A24397426-001-12-0	0.1955	0.195500uM	Rv2190c	-0.0879081	0.970482	0.382664	#C0C0C0	FALSE	screen4wk_screen5wk_tbda1_kabx2	kabx2
kabx2:BRD-A24397426-001-12-0:0.390500uM	BRD-A24397426	BRD-A24397426-001-12-0	0.3905	0.390500uM	Rv2190c	-0.0435459	0.985323	0.441705	#C0C0C0	FALSE	screen4wk_screen5wk_tbda1_kabx2	kabx2
kabx2:BRD-A24397426-001-12-0:0.781250uM	BRD-A24397426	BRD-A24397426-001-12-0	0.78125	0.781250uM	Rv2190c	0.380179	1.13283	1.02283	#C0C0C0	FALSE	screen4wk_screen5wk_tbda1_kabx2	kabx2
kabx2:BRD-A24397426-001-12-0:1.562500uM	BRD-A24397426	BRD-A24397426-001-12-0	1.5625	1.562500uM	Rv2190c	-3.97832	0.0204563	-3.96191	#C0C0C0	FALSE	screen4wk_screen5wk_tbda1_kabx2	kabx2
kabx2:BRD-A24397426-001-12-0:3.125000uM	BRD-A24397426	BRD-A24397426-001-12-0	3.125	3.125000uM	Rv2190c	-3.4261	0.120362	-3.42358	#C0C0C0	FALSE	screen4wk_screen5wk_tbda1_kabx2	kabx2
kabx2:BRD-A24397426-001-12-0:6.250000uM	BRD-A24397426	BRD-A24397426-001-12-0	6.25	6.250000uM	Rv2190c	-4.32845	-0.0382228	-4.24997	#C0C0C0	FALSE	screen4wk_screen5wk_tbda1_kabx2	kabx2
kabx2:BRD-A24397426-001-12-0:12.500000uM	BRD-A24397426	BRD-A24397426-001-12-0	12.5	12.500000uM	Rv2190c	-4.36262	-0.0437654	-4.27963	#C0C0C0	FALSE	screen4wk_screen5wk_tbda1_kabx2	kabx2
kabx2:BRD-A24397426-001-12-0:25.000000uM	BRD-A24397426	BRD-A24397426-001-12-0	25	25.000000uM	Rv2190c	-5.10172	-0.156136	-4.80616	#C0C0C0	FALSE	screen4wk_screen5wk_tbda1_kabx2	kabx2
kabx2:BRD-A24397426-001-12-0:50.000000uM	BRD-A24397426	BRD-A24397426-001-12-0	50	50.000000uM	Rv2190c	-6.43847	-0.326901	-5.63455	#C0C0C0	FALSE	screen4wk_screen5wk_tbda1_kabx2	kabx2
kabx2:BRD-A24397426-001-12-0:0.097500uM	BRD-A24397426	BRD-A24397426-001-12-0	0.0975	0.097500uM	Rv2219	0.373751	1.11342	0.59615	#C0C0C0	FALSE	screen4wk_screen5wk_tbda1_kabx2	kabx2
kabx2:BRD-A24397426-001-12-0:0.195500uM	BRD-A24397426	BRD-A24397426-001-12-0	0.1955	0.195500uM	Rv2219	0.347232	1.10517	0.569	#C0C0C0	FALSE	screen4wk_screen5wk_tbda1_kabx2	kabx2
kabx2:BRD-A24397426-001-12-0:0.390500uM	BRD-A24397426	BRD-A24397426-001-12-0	0.3905	0.390500uM	Rv2219	1.06672	1.34101	1.44605	#C0C0C0	FALSE	screen4wk_screen5wk_tbda1_kabx2	kabx2
kabx2:BRD-A24397426-001-12-0:0.781250uM	BRD-A24397426	BRD-A24397426-001-12-0	0.78125	0.781250uM	Rv2219	1.44914	1.47694	1.97207	#C0C0C0	FALSE	screen4wk_screen5wk_tbda1_kabx2	kabx2
kabx2:BRD-A24397426-001-12-0:1.562500uM	BRD-A24397426	BRD-A24397426-001-12-0	1.5625	1.562500uM	Rv2219	-1.62349	0.573869	-1.95035	#C0C0C0	FALSE	screen4wk_screen5wk_tbda1_kabx2	kabx2
kabx2:BRD-A24397426-001-12-0:3.125000uM	BRD-A24397426	BRD-A24397426-001-12-0	3.125	3.125000uM	Rv2219	-4.37813	0.0481023	-4.20248	#C0C0C0	FALSE	screen4wk_screen5wk_tbda1_kabx2	kabx2
kabx2:BRD-A24397426-001-12-0:6.250000uM	BRD-A24397426	BRD-A24397426-001-12-0	6.25	6.250000uM	Rv2219	-4.73294	-0.00537008	-4.46101	#C0C0C0	FALSE	screen4wk_screen5wk_tbda1_kabx2	kabx2
kabx2:BRD-A24397426-001-12-0:12.500000uM	BRD-A24397426	BRD-A24397426-001-12-0	12.5	12.500000uM	Rv2219	-5.58348	-0.122708	-5.17388	#C0C0C0	FALSE	screen4wk_screen5wk_tbda1_kabx2	kabx2
kabx2:BRD-A24397426-001-12-0:25.000000uM	BRD-A24397426	BRD-A24397426-001-12-0	25	25.000000uM	Rv2219	-5.52033	-0.114492	-5.10984	#C0C0C0	FALSE	screen4wk_screen5wk_tbda1_kabx2	kabx2
kabx2:BRD-A24397426-001-12-0:50.000000uM	BRD-A24397426	BRD-A24397426-001-12-0	50	50.000000uM	Rv2219	-6.93087	-0.280915	-5.93669	#C0C0C0	FALSE	screen4wk_screen5wk_tbda1_kabx2	kabx2
kabx2:BRD-A24397426-001-12-0:0.097500uM	BRD-A24397426	BRD-A24397426-001-12-0	0.0975	0.097500uM	Rv2228c	0.354371	1.0908	0.629761	#C0C0C0	FALSE	screen4wk_screen5wk_tbda1_kabx2	kabx2
kabx2:BRD-A24397426-001-12-0:0.195500uM	BRD-A24397426	BRD-A24397426-001-12-0	0.1955	0.195500uM	Rv2228c	0.52758	1.13667	0.859154	#C0C0C0	FALSE	screen4wk_screen5wk_tbda1_kabx2	kabx2
kabx2:BRD-A24397426-001-12-0:0.390500uM	BRD-A24397426	BRD-A24397426-001-12-0	0.3905	0.390500uM	Rv2228c	0.480356	1.12406	0.804565	#C0C0C0	FALSE	screen4wk_screen5wk_tbda1_kabx2	kabx2
kabx2:BRD-A24397426-001-12-0:0.781250uM	BRD-A24397426	BRD-A24397426-001-12-0	0.78125	0.781250uM	Rv2228c	1.13654	1.30607	1.68556	#C0C0C0	FALSE	screen4wk_screen5wk_tbda1_kabx2	kabx2
kabx2:BRD-A24397426-001-12-0:1.562500uM	BRD-A24397426	BRD-A24397426-001-12-0	1.5625	1.562500uM	Rv2228c	-2.16549	0.524754	-2.21177	#C0C0C0	FALSE	screen4wk_screen5wk_tbda1_kabx2	kabx2
kabx2:BRD-A24397426-001-12-0:3.125000uM	BRD-A24397426	BRD-A24397426-001-12-0	3.125	3.125000uM	Rv2228c	-5.30904	0.0283736	-4.3421	#C0C0C0	FALSE	screen4wk_screen5wk_tbda1_kabx2	kabx2
kabx2:BRD-A24397426-001-12-0:6.250000uM	BRD-A24397426	BRD-A24397426-001-12-0	6.25	6.250000uM	Rv2228c	-5.6572	-0.015521	-4.64517	#C0C0C0	FALSE	screen4wk_screen5wk_tbda1_kabx2	kabx2
kabx2:BRD-A24397426-001-12-0:12.500000uM	BRD-A24397426	BRD-A24397426-001-12-0	12.5	12.500000uM	Rv2228c	-6.7058	-0.136724	-5.3954	#C0C0C0	FALSE	screen4wk_screen5wk_tbda1_kabx2	kabx2
kabx2:BRD-A24397426-001-12-0:25.000000uM	BRD-A24397426	BRD-A24397426-001-12-0	25	25.000000uM	Rv2228c	-7.26915	-0.195556	-5.70505	#C0C0C0	FALSE	screen4wk_screen5wk_tbda1_kabx2	kabx2
kabx2:BRD-A24397426-001-12-0:50.000000uM	BRD-A24397426	BRD-A24397426-001-12-0	50	50.000000uM	Rv2228c	-6.20926	-0.0813125	-5.02755	#C0C0C0	FALSE	screen4wk_screen5wk_tbda1_kabx2	kabx2
kabx2:BRD-A24397426-001-12-0:0.097500uM	BRD-A24397426	BRD-A24397426-001-12-0	0.0975	0.097500uM	Rv2235	0.376726	1.15034	0.602352	#C0C0C0	FALSE	screen4wk_screen5wk_tbda1_kabx2	kabx2
kabx2:BRD-A24397426-001-12-0:0.195500uM	BRD-A24397426	BRD-A24397426-001-12-0	0.1955	0.195500uM	Rv2235	0.223728	1.08797	0.351705	#C0C0C0	FALSE	screen4wk_screen5wk_tbda1_kabx2	kabx2
kabx2:BRD-A24397426-001-12-0:0.390500uM	BRD-A24397426	BRD-A24397426-001-12-0	0.3905	0.390500uM	Rv2235	0.765281	1.31725	1.21406	#C0C0C0	FALSE	screen4wk_screen5wk_tbda1_kabx2	kabx2
kabx2:BRD-A24397426-001-12-0:0.781250uM	BRD-A24397426	BRD-A24397426-001-12-0	0.78125	0.781250uM	Rv2235	1.4369	1.63688	2.32769	#C0C0C0	FALSE	screen4wk_screen5wk_tbda1_kabx2	kabx2
kabx2:BRD-A24397426-001-12-0:1.562500uM	BRD-A24397426	BRD-A24397426-001-12-0	1.5625	1.562500uM	Rv2235	1.33315	1.58476	2.16261	#C0C0C0	FALSE	screen4wk_screen5wk_tbda1_kabx2	kabx2
kabx2:BRD-A24397426-001-12-0:3.125000uM	BRD-A24397426	BRD-A24397426-001-12-0	3.125	3.125000uM	Rv2235	-2.69691	0.190396	-3.96882	#C0C0C0	FALSE	screen4wk_screen5wk_tbda1_kabx2	kabx2
kabx2:BRD-A24397426-001-12-0:6.250000uM	BRD-A24397426	BRD-A24397426-001-12-0	6.25	6.250000uM	Rv2235	-5.5525	-0.312782	-5.7717	#C0C0C0	FALSE	screen4wk_screen5wk_tbda1_kabx2	kabx2
kabx2:BRD-A24397426-001-12-0:12.500000uM	BRD-A24397426	BRD-A24397426-001-12-0	12.5	12.500000uM	Rv2235	-4.53801	-0.164669	-5.20054	#C0C0C0	FALSE	screen4wk_screen5wk_tbda1_kabx2	kabx2
kabx2:BRD-A24397426-001-12-0:25.000000uM	BRD-A24397426	BRD-A24397426-001-12-0	25	25.000000uM	Rv2235	-5.32169	-0.281579	-5.57954	#C0C0C0	FALSE	screen4wk_screen5wk_tbda1_kabx2	kabx2
kabx2:BRD-A24397426-001-12-0:50.000000uM	BRD-A24397426	BRD-A24397426-001-12-0	50	50.000000uM	Rv2235	-5.11445	-0.252356	-5.45231	#C0C0C0	FALSE	screen4wk_screen5wk_tbda1_kabx2	kabx2
kabx2:BRD-A24397426-001-12-0:0.097500uM	BRD-A24397426	BRD-A24397426-001-12-0	0.0975	0.097500uM	Rv2242	0.729199	1.24982	0.966892	#C0C0C0	FALSE	screen4wk_screen5wk_tbda1_kabx2	kabx2
kabx2:BRD-A24397426-001-12-0:0.195500uM	BRD-A24397426	BRD-A24397426-001-12-0	0.1955	0.195500uM	Rv2242	1.23152	1.43983	1.53531	#C0C0C0	FALSE	screen4wk_screen5wk_tbda1_kabx2	kabx2
kabx2:BRD-A24397426-001-12-0:0.390500uM	BRD-A24397426	BRD-A24397426-001-12-0	0.3905	0.390500uM	Rv2242	0.693262	1.23681	0.92828	#C0C0C0	FALSE	screen4wk_screen5wk_tbda1_kabx2	kabx2
kabx2:BRD-A24397426-001-12-0:0.781250uM	BRD-A24397426	BRD-A24397426-001-12-0	0.78125	0.781250uM	Rv2242	1.97368	1.75034	2.31636	#C0C0C0	FALSE	screen4wk_screen5wk_tbda1_kabx2	kabx2
kabx2:BRD-A24397426-001-12-0:1.562500uM	BRD-A24397426	BRD-A24397426-001-12-0	1.5625	1.562500uM	Rv2242	-2.79861	0.27305	-3.42364	#C0C0C0	FALSE	screen4wk_screen5wk_tbda1_kabx2	kabx2
kabx2:BRD-A24397426-001-12-0:3.125000uM	BRD-A24397426	BRD-A24397426-001-12-0	3.125	3.125000uM	Rv2242	-4.73096	-0.0680637	-4.74832	#C0C0C0	FALSE	screen4wk_screen5wk_tbda1_kabx2	kabx2
kabx2:BRD-A24397426-001-12-0:6.250000uM	BRD-A24397426	BRD-A24397426-001-12-0	6.25	6.250000uM	Rv2242	-6.75752	-0.328072	-5.76565	#C0C0C0	FALSE	screen4wk_screen5wk_tbda1_kabx2	kabx2
kabx2:BRD-A24397426-001-12-0:12.500000uM	BRD-A24397426	BRD-A24397426-001-12-0	12.5	12.500000uM	Rv2242	-6.18413	-0.262914	-5.45231	#C0C0C0	FALSE	screen4wk_screen5wk_tbda1_kabx2	kabx2
kabx2:BRD-A24397426-001-12-0:25.000000uM	BRD-A24397426	BRD-A24397426-001-12-0	25	25.000000uM	Rv2242	-6.75752	-0.328072	-5.76565	#C0C0C0	FALSE	screen4wk_screen5wk_tbda1_kabx2	kabx2
kabx2:BRD-A24397426-001-12-0:50.000000uM	BRD-A24397426	BRD-A24397426-001-12-0	50	50.000000uM	Rv2242	-5.74006	-0.208143	-5.24346	#C0C0C0	FALSE	screen4wk_screen5wk_tbda1_kabx2	kabx2
kabx2:BRD-A24397426-001-12-0:0.097500uM	BRD-A24397426	BRD-A24397426-001-12-0	0.0975	0.097500uM	Rv2413c	-0.272776	0.879679	-0.227299	#C0C0C0	FALSE	screen4wk_screen5wk_tbda1_kabx2	kabx2
kabx2:BRD-A24397426-001-12-0:0.195500uM	BRD-A24397426	BRD-A24397426-001-12-0	0.1955	0.195500uM	Rv2413c	-0.217075	0.903646	-0.109712	#C0C0C0	FALSE	screen4wk_screen5wk_tbda1_kabx2	kabx2
kabx2:BRD-A24397426-001-12-0:0.390500uM	BRD-A24397426	BRD-A24397426-001-12-0	0.3905	0.390500uM	Rv2413c	-0.530388	0.772701	-0.697981	#C0C0C0	FALSE	screen4wk_screen5wk_tbda1_kabx2	kabx2
kabx2:BRD-A24397426-001-12-0:0.781250uM	BRD-A24397426	BRD-A24397426-001-12-0	0.78125	0.781250uM	Rv2413c	-0.278383	0.877283	-0.236244	#C0C0C0	FALSE	screen4wk_screen5wk_tbda1_kabx2	kabx2
kabx2:BRD-A24397426-001-12-0:1.562500uM	BRD-A24397426	BRD-A24397426-001-12-0	1.5625	1.562500uM	Rv2413c	-1.53108	0.411827	-3.07244	#C0C0C0	FALSE	screen4wk_screen5wk_tbda1_kabx2	kabx2
kabx2:BRD-A24397426-001-12-0:3.125000uM	BRD-A24397426	BRD-A24397426-001-12-0	3.125	3.125000uM	Rv2413c	-3.51357	-0.100625	-4.84476	#C0C0C0	FALSE	screen4wk_screen5wk_tbda1_kabx2	kabx2
kabx2:BRD-A24397426-001-12-0:6.250000uM	BRD-A24397426	BRD-A24397426-001-12-0	6.25	6.250000uM	Rv2413c	-3.2374	-0.0423164	-4.68586	#C0C0C0	FALSE	screen4wk_screen5wk_tbda1_kabx2	kabx2
kabx2:BRD-A24397426-001-12-0:12.500000uM	BRD-A24397426	BRD-A24397426-001-12-0	12.5	12.500000uM	Rv2413c	-3.09091	-0.00986665	-4.57092	#C0C0C0	FALSE	screen4wk_screen5wk_tbda1_kabx2	kabx2
kabx2:BRD-A24397426-001-12-0:25.000000uM	BRD-A24397426	BRD-A24397426-001-12-0	25	25.000000uM	Rv2413c	-5.25052	-0.394163	-5.91388	#C0C0C0	FALSE	screen4wk_screen5wk_tbda1_kabx2	kabx2
kabx2:BRD-A24397426-001-12-0:50.000000uM	BRD-A24397426	BRD-A24397426-001-12-0	50	50.000000uM	Rv2413c	-3.17355	-0.0283056	-4.63581	#C0C0C0	FALSE	screen4wk_screen5wk_tbda1_kabx2	kabx2
kabx2:BRD-A24397426-001-12-0:0.097500uM	BRD-A24397426	BRD-A24397426-001-12-0	0.0975	0.097500uM	Rv2454c	1.42111	1.48174	2.03868	#C0C0C0	FALSE	screen4wk_screen5wk_tbda1_kabx2	kabx2
kabx2:BRD-A24397426-001-12-0:0.195500uM	BRD-A24397426	BRD-A24397426-001-12-0	0.1955	0.195500uM	Rv2454c	1.32464	1.44565	1.9063	#C0C0C0	FALSE	screen4wk_screen5wk_tbda1_kabx2	kabx2
kabx2:BRD-A24397426-001-12-0:0.390500uM	BRD-A24397426	BRD-A24397426-001-12-0	0.3905	0.390500uM	Rv2454c	1.06381	1.35067	1.5741	#C0C0C0	FALSE	screen4wk_screen5wk_tbda1_kabx2	kabx2
kabx2:BRD-A24397426-001-12-0:0.781250uM	BRD-A24397426	BRD-A24397426-001-12-0	0.78125	0.781250uM	Rv2454c	1.22092	1.40743	1.77684	#C0C0C0	FALSE	screen4wk_screen5wk_tbda1_kabx2	kabx2
kabx2:BRD-A24397426-001-12-0:1.562500uM	BRD-A24397426	BRD-A24397426-001-12-0	1.5625	1.562500uM	Rv2454c	-2.5817	0.351321	-2.93288	#C0C0C0	FALSE	screen4wk_screen5wk_tbda1_kabx2	kabx2
kabx2:BRD-A24397426-001-12-0:3.125000uM	BRD-A24397426	BRD-A24397426-001-12-0	3.125	3.125000uM	Rv2454c	-3.26109	0.218852	-3.48098	#C0C0C0	FALSE	screen4wk_screen5wk_tbda1_kabx2	kabx2
kabx2:BRD-A24397426-001-12-0:6.250000uM	BRD-A24397426	BRD-A24397426-001-12-0	6.25	6.250000uM	Rv2454c	-5.33068	-0.109867	-5.03618	#C0C0C0	FALSE	screen4wk_screen5wk_tbda1_kabx2	kabx2
kabx2:BRD-A24397426-001-12-0:12.500000uM	BRD-A24397426	BRD-A24397426-001-12-0	12.5	12.500000uM	Rv2454c	-6.65121	-0.271614	-5.88057	#C0C0C0	FALSE	screen4wk_screen5wk_tbda1_kabx2	kabx2
kabx2:BRD-A24397426-001-12-0:25.000000uM	BRD-A24397426	BRD-A24397426-001-12-0	25	25.000000uM	Rv2454c	-5.48005	-0.129832	-5.13501	#C0C0C0	FALSE	screen4wk_screen5wk_tbda1_kabx2	kabx2
kabx2:BRD-A24397426-001-12-0:50.000000uM	BRD-A24397426	BRD-A24397426-001-12-0	50	50.000000uM	Rv2454c	-4.95055	-0.0569704	-4.77255	#C0C0C0	FALSE	screen4wk_screen5wk_tbda1_kabx2	kabx2
kabx2:BRD-A24397426-001-12-0:0.097500uM	BRD-A24397426	BRD-A24397426-001-12-0	0.0975	0.097500uM	Rv2455c	1.99297	1.69705	2.12014	#C0C0C0	FALSE	screen4wk_screen5wk_tbda1_kabx2	kabx2
kabx2:BRD-A24397426-001-12-0:0.195500uM	BRD-A24397426	BRD-A24397426-001-12-0	0.1955	0.195500uM	Rv2455c	1.02953	1.33406	1.1396	#C0C0C0	FALSE	screen4wk_screen5wk_tbda1_kabx2	kabx2
kabx2:BRD-A24397426-001-12-0:0.390500uM	BRD-A24397426	BRD-A24397426-001-12-0	0.3905	0.390500uM	Rv2455c	1.07886	1.3514	1.18259	#C0C0C0	FALSE	screen4wk_screen5wk_tbda1_kabx2	kabx2
kabx2:BRD-A24397426-001-12-0:0.781250uM	BRD-A24397426	BRD-A24397426-001-12-0	0.78125	0.781250uM	Rv2455c	1.47606	1.49579	1.59279	#C0C0C0	FALSE	screen4wk_screen5wk_tbda1_kabx2	kabx2
kabx2:BRD-A24397426-001-12-0:1.562500uM	BRD-A24397426	BRD-A24397426-001-12-0	1.5625	1.562500uM	Rv2455c	-1.63912	0.563966	-2.15124	#C0C0C0	FALSE	screen4wk_screen5wk_tbda1_kabx2	kabx2
kabx2:BRD-A24397426-001-12-0:3.125000uM	BRD-A24397426	BRD-A24397426-001-12-0	3.125	3.125000uM	Rv2455c	-6.03108	-0.190806	-5.2889	#C0C0C0	FALSE	screen4wk_screen5wk_tbda1_kabx2	kabx2
kabx2:BRD-A24397426-001-12-0:6.250000uM	BRD-A24397426	BRD-A24397426-001-12-0	6.25	6.250000uM	Rv2455c	-5.26388	-0.0920906	-4.88643	#C0C0C0	FALSE	screen4wk_screen5wk_tbda1_kabx2	kabx2
kabx2:BRD-A24397426-001-12-0:12.500000uM	BRD-A24397426	BRD-A24397426-001-12-0	12.5	12.500000uM	Rv2455c	-5.72315	-0.152544	-5.11504	#C0C0C0	FALSE	screen4wk_screen5wk_tbda1_kabx2	kabx2
kabx2:BRD-A24397426-001-12-0:25.000000uM	BRD-A24397426	BRD-A24397426-001-12-0	25	25.000000uM	Rv2455c	-6.71933	-0.270194	-5.60329	#C0C0C0	FALSE	screen4wk_screen5wk_tbda1_kabx2	kabx2
kabx2:BRD-A24397426-001-12-0:50.000000uM	BRD-A24397426	BRD-A24397426-001-12-0	50	50.000000uM	Rv2455c	-7.04565	-0.305064	-5.88057	#C0C0C0	FALSE	screen4wk_screen5wk_tbda1_kabx2	kabx2
kabx2:BRD-A24397426-001-12-0:0.097500uM	BRD-A24397426	BRD-A24397426-001-12-0	0.0975	0.097500uM	Rv2507	0.83721	1.3723	1.23631	#C0C0C0	FALSE	screen4wk_screen5wk_tbda1_kabx2	kabx2
kabx2:BRD-A24397426-001-12-0:0.195500uM	BRD-A24397426	BRD-A24397426-001-12-0	0.1955	0.195500uM	Rv2507	0.727327	1.31974	1.06194	#C0C0C0	FALSE	screen4wk_screen5wk_tbda1_kabx2	kabx2
kabx2:BRD-A24397426-001-12-0:0.390500uM	BRD-A24397426	BRD-A24397426-001-12-0	0.3905	0.390500uM	Rv2507	1.26129	1.58658	1.94007	#C0C0C0	FALSE	screen4wk_screen5wk_tbda1_kabx2	kabx2
kabx2:BRD-A24397426-001-12-0:0.781250uM	BRD-A24397426	BRD-A24397426-001-12-0	0.78125	0.781250uM	Rv2507	1.90485	1.94929	2.8975	#C0C0C0	FALSE	screen4wk_screen5wk_tbda1_kabx2	kabx2
kabx2:BRD-A24397426-001-12-0:1.562500uM	BRD-A24397426	BRD-A24397426-001-12-0	1.5625	1.562500uM	Rv2507	-1.7751	0.392625	-3.2271	#C0C0C0	FALSE	screen4wk_screen5wk_tbda1_kabx2	kabx2
kabx2:BRD-A24397426-001-12-0:3.125000uM	BRD-A24397426	BRD-A24397426-001-12-0	3.125	3.125000uM	Rv2507	-2.33941	0.241254	-3.75173	#C0C0C0	FALSE	screen4wk_screen5wk_tbda1_kabx2	kabx2
kabx2:BRD-A24397426-001-12-0:6.250000uM	BRD-A24397426	BRD-A24397426-001-12-0	6.25	6.250000uM	Rv2507	-3.97806	-0.111315	-4.88313	#C0C0C0	FALSE	screen4wk_screen5wk_tbda1_kabx2	kabx2
kabx2:BRD-A24397426-001-12-0:12.500000uM	BRD-A24397426	BRD-A24397426-001-12-0	12.5	12.500000uM	Rv2507	-3.24966	0.0309851	-4.36153	#C0C0C0	FALSE	screen4wk_screen5wk_tbda1_kabx2	kabx2
kabx2:BRD-A24397426-001-12-0:25.000000uM	BRD-A24397426	BRD-A24397426-001-12-0	25	25.000000uM	Rv2507	-3.71402	-0.0621561	-4.68586	#C0C0C0	FALSE	screen4wk_screen5wk_tbda1_kabx2	kabx2
kabx2:BRD-A24397426-001-12-0:50.000000uM	BRD-A24397426	BRD-A24397426-001-12-0	50	50.000000uM	Rv2507	-3.31568	0.0171998	-4.40989	#C0C0C0	FALSE	screen4wk_screen5wk_tbda1_kabx2	kabx2
kabx2:BRD-A24397426-001-12-0:0.097500uM	BRD-A24397426	BRD-A24397426-001-12-0	0.0975	0.097500uM	Rv2554c	0.527975	1.14577	1.09594	#C0C0C0	FALSE	screen4wk_screen5wk_tbda1_kabx2	kabx2
kabx2:BRD-A24397426-001-12-0:0.195500uM	BRD-A24397426	BRD-A24397426-001-12-0	0.1955	0.195500uM	Rv2554c	0.909599	1.2577	1.75842	#C0C0C0	FALSE	screen4wk_screen5wk_tbda1_kabx2	kabx2
kabx2:BRD-A24397426-001-12-0:0.390500uM	BRD-A24397426	BRD-A24397426-001-12-0	0.3905	0.390500uM	Rv2554c	0.55594	1.15378	1.14803	#C0C0C0	FALSE	screen4wk_screen5wk_tbda1_kabx2	kabx2
kabx2:BRD-A24397426-001-12-0:0.781250uM	BRD-A24397426	BRD-A24397426-001-12-0	0.78125	0.781250uM	Rv2554c	1.48292	1.43693	2.80943	#C0C0C0	FALSE	screen4wk_screen5wk_tbda1_kabx2	kabx2
kabx2:BRD-A24397426-001-12-0:1.562500uM	BRD-A24397426	BRD-A24397426-001-12-0	1.5625	1.562500uM	Rv2554c	-3.76516	0.211013	-3.55929	#C0C0C0	FALSE	screen4wk_screen5wk_tbda1_kabx2	kabx2
kabx2:BRD-A24397426-001-12-0:3.125000uM	BRD-A24397426	BRD-A24397426-001-12-0	3.125	3.125000uM	Rv2554c	-5.54888	-0.0451626	-4.84613	#C0C0C0	FALSE	screen4wk_screen5wk_tbda1_kabx2	kabx2
kabx2:BRD-A24397426-001-12-0:6.250000uM	BRD-A24397426	BRD-A24397426-001-12-0	6.25	6.250000uM	Rv2554c	-6.17317	-0.121376	-5.31478	#C0C0C0	FALSE	screen4wk_screen5wk_tbda1_kabx2	kabx2
kabx2:BRD-A24397426-001-12-0:12.500000uM	BRD-A24397426	BRD-A24397426-001-12-0	12.5	12.500000uM	Rv2554c	-7.07307	-0.220658	-5.7717	#C0C0C0	FALSE	screen4wk_screen5wk_tbda1_kabx2	kabx2
kabx2:BRD-A24397426-001-12-0:25.000000uM	BRD-A24397426	BRD-A24397426-001-12-0	25	25.000000uM	Rv2554c	-6.29379	-0.135385	-5.36689	#C0C0C0	FALSE	screen4wk_screen5wk_tbda1_kabx2	kabx2
kabx2:BRD-A24397426-001-12-0:50.000000uM	BRD-A24397426	BRD-A24397426-001-12-0	50	50.000000uM	Rv2554c	-5.49115	-0.03779	-4.8112	#C0C0C0	FALSE	screen4wk_screen5wk_tbda1_kabx2	kabx2
kabx2:BRD-A24397426-001-12-0:0.097500uM	BRD-A24397426	BRD-A24397426-001-12-0	0.0975	0.097500uM	Rv2581c	2.13605	1.7676	3.84006	#C0C0C0	FALSE	screen4wk_screen5wk_tbda1_kabx2	kabx2
kabx2:BRD-A24397426-001-12-0:0.195500uM	BRD-A24397426	BRD-A24397426-001-12-0	0.1955	0.195500uM	Rv2581c	0.980258	1.32151	1.65829	#C0C0C0	FALSE	screen4wk_screen5wk_tbda1_kabx2	kabx2
kabx2:BRD-A24397426-001-12-0:0.390500uM	BRD-A24397426	BRD-A24397426-001-12-0	0.3905	0.390500uM	Rv2581c	0.906353	1.29556	1.54803	#C0C0C0	FALSE	screen4wk_screen5wk_tbda1_kabx2	kabx2
kabx2:BRD-A24397426-001-12-0:0.781250uM	BRD-A24397426	BRD-A24397426-001-12-0	0.78125	0.781250uM	Rv2581c	1.08157	1.35755	1.81328	#C0C0C0	FALSE	screen4wk_screen5wk_tbda1_kabx2	kabx2
kabx2:BRD-A24397426-001-12-0:1.562500uM	BRD-A24397426	BRD-A24397426-001-12-0	1.5625	1.562500uM	Rv2581c	-2.54327	0.358507	-2.61131	#C0C0C0	FALSE	screen4wk_screen5wk_tbda1_kabx2	kabx2
kabx2:BRD-A24397426-001-12-0:3.125000uM	BRD-A24397426	BRD-A24397426-001-12-0	3.125	3.125000uM	Rv2581c	-5.20993	-0.0943841	-4.82823	#C0C0C0	FALSE	screen4wk_screen5wk_tbda1_kabx2	kabx2
kabx2:BRD-A24397426-001-12-0:6.250000uM	BRD-A24397426	BRD-A24397426-001-12-0	6.25	6.250000uM	Rv2581c	-5.43962	-0.125471	-5.03849	#C0C0C0	FALSE	screen4wk_screen5wk_tbda1_kabx2	kabx2
kabx2:BRD-A24397426-001-12-0:12.500000uM	BRD-A24397426	BRD-A24397426-001-12-0	12.5	12.500000uM	Rv2581c	-5.10418	-0.0797036	-4.75984	#C0C0C0	FALSE	screen4wk_screen5wk_tbda1_kabx2	kabx2
kabx2:BRD-A24397426-001-12-0:25.000000uM	BRD-A24397426	BRD-A24397426-001-12-0	25	25.000000uM	Rv2581c	-5.89268	-0.183695	-5.40268	#C0C0C0	FALSE	screen4wk_screen5wk_tbda1_kabx2	kabx2
kabx2:BRD-A24397426-001-12-0:50.000000uM	BRD-A24397426	BRD-A24397426-001-12-0	50	50.000000uM	Rv2581c	-5.19006	-0.091644	-4.81935	#C0C0C0	FALSE	screen4wk_screen5wk_tbda1_kabx2	kabx2
kabx2:BRD-A24397426-001-12-0:0.097500uM	BRD-A24397426	BRD-A24397426-001-12-0	0.0975	0.097500uM	Rv2611c	0.522899	1.1425	1.31139	#C0C0C0	FALSE	screen4wk_screen5wk_tbda1_kabx2	kabx2
kabx2:BRD-A24397426-001-12-0:0.195500uM	BRD-A24397426	BRD-A24397426-001-12-0	0.1955	0.195500uM	Rv2611c	0.816988	1.22705	2.02913	#C0C0C0	FALSE	screen4wk_screen5wk_tbda1_kabx2	kabx2
kabx2:BRD-A24397426-001-12-0:0.390500uM	BRD-A24397426	BRD-A24397426-001-12-0	0.3905	0.390500uM	Rv2611c	0.957105	1.26851	2.36766	#C0C0C0	FALSE	screen4wk_screen5wk_tbda1_kabx2	kabx2
kabx2:BRD-A24397426-001-12-0:0.781250uM	BRD-A24397426	BRD-A24397426-001-12-0	0.78125	0.781250uM	Rv2611c	1.26562	1.36252	2.9518	#C0C0C0	FALSE	screen4wk_screen5wk_tbda1_kabx2	kabx2
kabx2:BRD-A24397426-001-12-0:1.562500uM	BRD-A24397426	BRD-A24397426-001-12-0	1.5625	1.562500uM	Rv2611c	-3.49231	0.262999	-2.73638	#C0C0C0	FALSE	screen4wk_screen5wk_tbda1_kabx2	kabx2
kabx2:BRD-A24397426-001-12-0:3.125000uM	BRD-A24397426	BRD-A24397426-001-12-0	3.125	3.125000uM	Rv2611c	-4.82455	0.0598618	-4.08379	#C0C0C0	FALSE	screen4wk_screen5wk_tbda1_kabx2	kabx2
kabx2:BRD-A24397426-001-12-0:6.250000uM	BRD-A24397426	BRD-A24397426-001-12-0	6.25	6.250000uM	Rv2611c	-6.15497	-0.11039	-5.13501	#C0C0C0	FALSE	screen4wk_screen5wk_tbda1_kabx2	kabx2
kabx2:BRD-A24397426-001-12-0:12.500000uM	BRD-A24397426	BRD-A24397426-001-12-0	12.5	12.500000uM	Rv2611c	-6.63991	-0.165397	-5.44366	#C0C0C0	FALSE	screen4wk_screen5wk_tbda1_kabx2	kabx2
kabx2:BRD-A24397426-001-12-0:25.000000uM	BRD-A24397426	BRD-A24397426-001-12-0	25	25.000000uM	Rv2611c	-6.21067	-0.116888	-5.18465	#C0C0C0	FALSE	screen4wk_screen5wk_tbda1_kabx2	kabx2
kabx2:BRD-A24397426-001-12-0:50.000000uM	BRD-A24397426	BRD-A24397426-001-12-0	50	50.000000uM	Rv2611c	-6.32513	-0.130092	-5.24948	#C0C0C0	FALSE	screen4wk_screen5wk_tbda1_kabx2	kabx2
kabx2:BRD-A24397426-001-12-0:0.097500uM	BRD-A24397426	BRD-A24397426-001-12-0	0.0975	0.097500uM	Rv2673	1.27474	1.39239	1.82444	#C0C0C0	FALSE	screen4wk_screen5wk_tbda1_kabx2	kabx2
kabx2:BRD-A24397426-001-12-0:0.195500uM	BRD-A24397426	BRD-A24397426-001-12-0	0.1955	0.195500uM	Rv2673	1.22643	1.3762	1.75641	#C0C0C0	FALSE	screen4wk_screen5wk_tbda1_kabx2	kabx2
kabx2:BRD-A24397426-001-12-0:0.390500uM	BRD-A24397426	BRD-A24397426-001-12-0	0.3905	0.390500uM	Rv2673	0.835457	1.24916	1.22232	#C0C0C0	FALSE	screen4wk_screen5wk_tbda1_kabx2	kabx2
kabx2:BRD-A24397426-001-12-0:0.781250uM	BRD-A24397426	BRD-A24397426-001-12-0	0.78125	0.781250uM	Rv2673	1.48114	1.4628	2.13159	#C0C0C0	FALSE	screen4wk_screen5wk_tbda1_kabx2	kabx2
kabx2:BRD-A24397426-001-12-0:1.562500uM	BRD-A24397426	BRD-A24397426-001-12-0	1.5625	1.562500uM	Rv2673	-3.33281	0.252039	-3.34555	#C0C0C0	FALSE	screen4wk_screen5wk_tbda1_kabx2	kabx2
kabx2:BRD-A24397426-001-12-0:3.125000uM	BRD-A24397426	BRD-A24397426-001-12-0	3.125	3.125000uM	Rv2673	-4.98586	-0.00750798	-4.60087	#C0C0C0	FALSE	screen4wk_screen5wk_tbda1_kabx2	kabx2
kabx2:BRD-A24397426-001-12-0:6.250000uM	BRD-A24397426	BRD-A24397426-001-12-0	6.25	6.250000uM	Rv2673	-5.53546	-0.0812799	-4.99937	#C0C0C0	FALSE	screen4wk_screen5wk_tbda1_kabx2	kabx2
kabx2:BRD-A24397426-001-12-0:12.500000uM	BRD-A24397426	BRD-A24397426-001-12-0	12.5	12.500000uM	Rv2673	-5.66154	-0.0974141	-5.07913	#C0C0C0	FALSE	screen4wk_screen5wk_tbda1_kabx2	kabx2
kabx2:BRD-A24397426-001-12-0:25.000000uM	BRD-A24397426	BRD-A24397426-001-12-0	25	25.000000uM	Rv2673	-5.49882	-0.0765361	-4.96546	#C0C0C0	FALSE	screen4wk_screen5wk_tbda1_kabx2	kabx2
kabx2:BRD-A24397426-001-12-0:50.000000uM	BRD-A24397426	BRD-A24397426-001-12-0	50	50.000000uM	Rv2673	-5.70986	-0.103523	-5.10556	#C0C0C0	FALSE	screen4wk_screen5wk_tbda1_kabx2	kabx2
kabx2:BRD-A24397426-001-12-0:0.097500uM	BRD-A24397426	BRD-A24397426-001-12-0	0.0975	0.097500uM	Rv2698	1.0332	1.34586	1.63877	#C0C0C0	FALSE	screen4wk_screen5wk_tbda1_kabx2	kabx2
kabx2:BRD-A24397426-001-12-0:0.195500uM	BRD-A24397426	BRD-A24397426-001-12-0	0.1955	0.195500uM	Rv2698	0.891199	1.295	1.41001	#C0C0C0	FALSE	screen4wk_screen5wk_tbda1_kabx2	kabx2
kabx2:BRD-A24397426-001-12-0:0.390500uM	BRD-A24397426	BRD-A24397426-001-12-0	0.3905	0.390500uM	Rv2698	0.676927	1.22032	1.06807	#C0C0C0	FALSE	screen4wk_screen5wk_tbda1_kabx2	kabx2
kabx2:BRD-A24397426-001-12-0:0.781250uM	BRD-A24397426	BRD-A24397426-001-12-0	0.78125	0.781250uM	Rv2698	1.51737	1.52793	2.4294	#C0C0C0	FALSE	screen4wk_screen5wk_tbda1_kabx2	kabx2
kabx2:BRD-A24397426-001-12-0:1.562500uM	BRD-A24397426	BRD-A24397426-001-12-0	1.5625	1.562500uM	Rv2698	-2.00119	0.46844	-2.37269	#C0C0C0	FALSE	screen4wk_screen5wk_tbda1_kabx2	kabx2
kabx2:BRD-A24397426-001-12-0:3.125000uM	BRD-A24397426	BRD-A24397426-001-12-0	3.125	3.125000uM	Rv2698	-5.38871	-0.129572	-5.17388	#C0C0C0	FALSE	screen4wk_screen5wk_tbda1_kabx2	kabx2
kabx2:BRD-A24397426-001-12-0:6.250000uM	BRD-A24397426	BRD-A24397426-001-12-0	6.25	6.250000uM	Rv2698	-5.02873	-0.0798282	-4.93237	#C0C0C0	FALSE	screen4wk_screen5wk_tbda1_kabx2	kabx2
kabx2:BRD-A24397426-001-12-0:12.500000uM	BRD-A24397426	BRD-A24397426-001-12-0	12.5	12.500000uM	Rv2698	-6.38747	-0.253948	-5.63455	#C0C0C0	FALSE	screen4wk_screen5wk_tbda1_kabx2	kabx2
kabx2:BRD-A24397426-001-12-0:25.000000uM	BRD-A24397426	BRD-A24397426-001-12-0	25	25.000000uM	Rv2698	-6.87462	-0.307998	-5.88057	#C0C0C0	FALSE	screen4wk_screen5wk_tbda1_kabx2	kabx2
kabx2:BRD-A24397426-001-12-0:50.000000uM	BRD-A24397426	BRD-A24397426-001-12-0	50	50.000000uM	Rv2698	-4.43814	0.00801301	-4.52957	#C0C0C0	FALSE	screen4wk_screen5wk_tbda1_kabx2	kabx2
kabx2:BRD-A24397426-001-12-0:0.097500uM	BRD-A24397426	BRD-A24397426-001-12-0	0.0975	0.097500uM	Rv2747	0.247525	1.075	0.512871	#C0C0C0	FALSE	screen4wk_screen5wk_tbda1_kabx2	kabx2
kabx2:BRD-A24397426-001-12-0:0.195500uM	BRD-A24397426	BRD-A24397426-001-12-0	0.1955	0.195500uM	Rv2747	1.1084	1.35846	1.49753	#C0C0C0	FALSE	screen4wk_screen5wk_tbda1_kabx2	kabx2
kabx2:BRD-A24397426-001-12-0:0.390500uM	BRD-A24397426	BRD-A24397426-001-12-0	0.3905	0.390500uM	Rv2747	0.452432	1.13922	0.748542	#C0C0C0	FALSE	screen4wk_screen5wk_tbda1_kabx2	kabx2
kabx2:BRD-A24397426-001-12-0:0.781250uM	BRD-A24397426	BRD-A24397426-001-12-0	0.78125	0.781250uM	Rv2747	2.06148	1.71764	2.69457	#C0C0C0	FALSE	screen4wk_screen5wk_tbda1_kabx2	kabx2
kabx2:BRD-A24397426-001-12-0:1.562500uM	BRD-A24397426	BRD-A24397426-001-12-0	1.5625	1.562500uM	Rv2747	-2.875	0.304119	-2.92963	#C0C0C0	FALSE	screen4wk_screen5wk_tbda1_kabx2	kabx2
kabx2:BRD-A24397426-001-12-0:3.125000uM	BRD-A24397426	BRD-A24397426-001-12-0	3.125	3.125000uM	Rv2747	-4.66545	-0.000778675	-4.33029	#C0C0C0	FALSE	screen4wk_screen5wk_tbda1_kabx2	kabx2
kabx2:BRD-A24397426-001-12-0:6.250000uM	BRD-A24397426	BRD-A24397426-001-12-0	6.25	6.250000uM	Rv2747	-5.56865	-0.126387	-5.02289	#C0C0C0	FALSE	screen4wk_screen5wk_tbda1_kabx2	kabx2
kabx2:BRD-A24397426-001-12-0:12.500000uM	BRD-A24397426	BRD-A24397426-001-12-0	12.5	12.500000uM	Rv2747	-5.34406	-0.0967114	-4.89211	#C0C0C0	FALSE	screen4wk_screen5wk_tbda1_kabx2	kabx2
kabx2:BRD-A24397426-001-12-0:25.000000uM	BRD-A24397426	BRD-A24397426-001-12-0	25	25.000000uM	Rv2747	-7.19262	-0.313853	-5.82565	#C0C0C0	FALSE	screen4wk_screen5wk_tbda1_kabx2	kabx2
kabx2:BRD-A24397426-001-12-0:50.000000uM	BRD-A24397426	BRD-A24397426-001-12-0	50	50.000000uM	Rv2747	-7.19262	-0.313853	-5.82565	#C0C0C0	FALSE	screen4wk_screen5wk_tbda1_kabx2	kabx2
kabx2:BRD-A24397426-001-12-0:0.097500uM	BRD-A24397426	BRD-A24397426-001-12-0	0.0975	0.097500uM	Rv2971	0.7062	1.21739	1.22328	#C0C0C0	FALSE	screen4wk_screen5wk_tbda1_kabx2	kabx2
kabx2:BRD-A24397426-001-12-0:0.195500uM	BRD-A24397426	BRD-A24397426-001-12-0	0.1955	0.195500uM	Rv2971	0.223571	1.06641	0.510188	#C0C0C0	FALSE	screen4wk_screen5wk_tbda1_kabx2	kabx2
kabx2:BRD-A24397426-001-12-0:0.390500uM	BRD-A24397426	BRD-A24397426-001-12-0	0.3905	0.390500uM	Rv2971	0.159309	1.0471	0.420045	#C0C0C0	FALSE	screen4wk_screen5wk_tbda1_kabx2	kabx2
kabx2:BRD-A24397426-001-12-0:0.781250uM	BRD-A24397426	BRD-A24397426-001-12-0	0.78125	0.781250uM	Rv2971	1.56059	1.51221	2.57297	#C0C0C0	FALSE	screen4wk_screen5wk_tbda1_kabx2	kabx2
kabx2:BRD-A24397426-001-12-0:1.562500uM	BRD-A24397426	BRD-A24397426-001-12-0	1.5625	1.562500uM	Rv2971	-3.08093	0.275067	-3.06846	#C0C0C0	FALSE	screen4wk_screen5wk_tbda1_kabx2	kabx2
kabx2:BRD-A24397426-001-12-0:3.125000uM	BRD-A24397426	BRD-A24397426-001-12-0	3.125	3.125000uM	Rv2971	-4.18765	0.084694	-3.97957	#C0C0C0	FALSE	screen4wk_screen5wk_tbda1_kabx2	kabx2
kabx2:BRD-A24397426-001-12-0:6.250000uM	BRD-A24397426	BRD-A24397426-001-12-0	6.25	6.250000uM	Rv2971	-5.38568	-0.0894833	-4.91866	#C0C0C0	FALSE	screen4wk_screen5wk_tbda1_kabx2	kabx2
kabx2:BRD-A24397426-001-12-0:12.500000uM	BRD-A24397426	BRD-A24397426-001-12-0	12.5	12.500000uM	Rv2971	-5.66698	-0.126147	-5.11876	#C0C0C0	FALSE	screen4wk_screen5wk_tbda1_kabx2	kabx2
kabx2:BRD-A24397426-001-12-0:25.000000uM	BRD-A24397426	BRD-A24397426-001-12-0	25	25.000000uM	Rv2971	-5.56676	-0.113257	-5.0673	#C0C0C0	FALSE	screen4wk_screen5wk_tbda1_kabx2	kabx2
kabx2:BRD-A24397426-001-12-0:50.000000uM	BRD-A24397426	BRD-A24397426-001-12-0	50	50.000000uM	Rv2971	-5.47371	-0.101119	-5.00872	#C0C0C0	FALSE	screen4wk_screen5wk_tbda1_kabx2	kabx2
kabx2:BRD-A24397426-001-12-0:0.097500uM	BRD-A24397426	BRD-A24397426-001-12-0	0.0975	0.097500uM	Rv2980	1.13863	1.3342	1.62444	#C0C0C0	FALSE	screen4wk_screen5wk_tbda1_kabx2	kabx2
kabx2:BRD-A24397426-001-12-0:0.195500uM	BRD-A24397426	BRD-A24397426-001-12-0	0.1955	0.195500uM	Rv2980	1.08077	1.31594	1.5637	#C0C0C0	FALSE	screen4wk_screen5wk_tbda1_kabx2	kabx2
kabx2:BRD-A24397426-001-12-0:0.390500uM	BRD-A24397426	BRD-A24397426-001-12-0	0.3905	0.390500uM	Rv2980	0.873898	1.25183	1.29405	#C0C0C0	FALSE	screen4wk_screen5wk_tbda1_kabx2	kabx2
kabx2:BRD-A24397426-001-12-0:0.781250uM	BRD-A24397426	BRD-A24397426-001-12-0	0.78125	0.781250uM	Rv2980	1.83759	1.56645	2.59099	#C0C0C0	FALSE	screen4wk_screen5wk_tbda1_kabx2	kabx2
kabx2:BRD-A24397426-001-12-0:1.562500uM	BRD-A24397426	BRD-A24397426-001-12-0	1.5625	1.562500uM	Rv2980	-1.77674	0.571496	-1.97757	#C0C0C0	FALSE	screen4wk_screen5wk_tbda1_kabx2	kabx2
kabx2:BRD-A24397426-001-12-0:3.125000uM	BRD-A24397426	BRD-A24397426-001-12-0	3.125	3.125000uM	Rv2980	-5.05573	0.0070641	-4.52279	#C0C0C0	FALSE	screen4wk_screen5wk_tbda1_kabx2	kabx2
kabx2:BRD-A24397426-001-12-0:6.250000uM	BRD-A24397426	BRD-A24397426-001-12-0	6.25	6.250000uM	Rv2980	-6.13055	-0.129618	-5.19308	#C0C0C0	FALSE	screen4wk_screen5wk_tbda1_kabx2	kabx2
kabx2:BRD-A24397426-001-12-0:12.500000uM	BRD-A24397426	BRD-A24397426-001-12-0	12.5	12.500000uM	Rv2980	-6.66004	-0.189966	-5.49845	#C0C0C0	FALSE	screen4wk_screen5wk_tbda1_kabx2	kabx2
kabx2:BRD-A24397426-001-12-0:25.000000uM	BRD-A24397426	BRD-A24397426-001-12-0	25	25.000000uM	Rv2980	-6.30092	-0.149511	-5.30181	#C0C0C0	FALSE	screen4wk_screen5wk_tbda1_kabx2	kabx2
kabx2:BRD-A24397426-001-12-0:50.000000uM	BRD-A24397426	BRD-A24397426-001-12-0	50	50.000000uM	Rv2980	-5.74407	-0.0827485	-4.96144	#C0C0C0	FALSE	screen4wk_screen5wk_tbda1_kabx2	kabx2
kabx2:BRD-A24397426-001-12-0:0.097500uM	BRD-A24397426	BRD-A24397426-001-12-0	0.0975	0.097500uM	Rv3030	0.337718	1.10258	0.650035	#C0C0C0	FALSE	screen4wk_screen5wk_tbda1_kabx2	kabx2
kabx2:BRD-A24397426-001-12-0:0.195500uM	BRD-A24397426	BRD-A24397426-001-12-0	0.1955	0.195500uM	Rv3030	0.878969	1.27807	1.46063	#C0C0C0	FALSE	screen4wk_screen5wk_tbda1_kabx2	kabx2
kabx2:BRD-A24397426-001-12-0:0.390500uM	BRD-A24397426	BRD-A24397426-001-12-0	0.3905	0.390500uM	Rv3030	0.660771	1.20563	1.10858	#C0C0C0	FALSE	screen4wk_screen5wk_tbda1_kabx2	kabx2
kabx2:BRD-A24397426-001-12-0:0.781250uM	BRD-A24397426	BRD-A24397426-001-12-0	0.78125	0.781250uM	Rv3030	1.57492	1.52541	2.6108	#C0C0C0	FALSE	screen4wk_screen5wk_tbda1_kabx2	kabx2
kabx2:BRD-A24397426-001-12-0:1.562500uM	BRD-A24397426	BRD-A24397426-001-12-0	1.5625	1.562500uM	Rv3030	-2.96101	0.289949	-2.9967	#C0C0C0	FALSE	screen4wk_screen5wk_tbda1_kabx2	kabx2
kabx2:BRD-A24397426-001-12-0:3.125000uM	BRD-A24397426	BRD-A24397426-001-12-0	3.125	3.125000uM	Rv3030	-4.77346	-0.0137374	-4.45815	#C0C0C0	FALSE	screen4wk_screen5wk_tbda1_kabx2	kabx2
kabx2:BRD-A24397426-001-12-0:6.250000uM	BRD-A24397426	BRD-A24397426-001-12-0	6.25	6.250000uM	Rv3030	-5.86884	-0.161438	-5.18919	#C0C0C0	FALSE	screen4wk_screen5wk_tbda1_kabx2	kabx2
kabx2:BRD-A24397426-001-12-0:12.500000uM	BRD-A24397426	BRD-A24397426-001-12-0	12.5	12.500000uM	Rv3030	-5.5502	-0.120915	-5.01843	#C0C0C0	FALSE	screen4wk_screen5wk_tbda1_kabx2	kabx2
kabx2:BRD-A24397426-001-12-0:25.000000uM	BRD-A24397426	BRD-A24397426-001-12-0	25	25.000000uM	Rv3030	-6.86697	-0.276675	-5.85106	#C0C0C0	FALSE	screen4wk_screen5wk_tbda1_kabx2	kabx2
kabx2:BRD-A24397426-001-12-0:50.000000uM	BRD-A24397426	BRD-A24397426-001-12-0	50	50.000000uM	Rv3030	-6.86697	-0.276675	-5.85106	#C0C0C0	FALSE	screen4wk_screen5wk_tbda1_kabx2	kabx2
kabx2:BRD-A24397426-001-12-0:0.097500uM	BRD-A24397426	BRD-A24397426-001-12-0	0.0975	0.097500uM	Rv3031	0.223011	1.06712	0.570473	#C0C0C0	FALSE	screen4wk_screen5wk_tbda1_kabx2	kabx2
kabx2:BRD-A24397426-001-12-0:0.195500uM	BRD-A24397426	BRD-A24397426-001-12-0	0.1955	0.195500uM	Rv3031	0.773031	1.24246	1.67475	#C0C0C0	FALSE	screen4wk_screen5wk_tbda1_kabx2	kabx2
kabx2:BRD-A24397426-001-12-0:0.390500uM	BRD-A24397426	BRD-A24397426-001-12-0	0.3905	0.390500uM	Rv3031	0.494162	1.15178	1.06398	#C0C0C0	FALSE	screen4wk_screen5wk_tbda1_kabx2	kabx2
kabx2:BRD-A24397426-001-12-0:0.781250uM	BRD-A24397426	BRD-A24397426-001-12-0	0.78125	0.781250uM	Rv3031	0.882625	1.27913	1.95779	#C0C0C0	FALSE	screen4wk_screen5wk_tbda1_kabx2	kabx2
kabx2:BRD-A24397426-001-12-0:1.562500uM	BRD-A24397426	BRD-A24397426-001-12-0	1.5625	1.562500uM	Rv3031	-2.43977	0.39376	-2.56803	#C0C0C0	FALSE	screen4wk_screen5wk_tbda1_kabx2	kabx2
kabx2:BRD-A24397426-001-12-0:3.125000uM	BRD-A24397426	BRD-A24397426-001-12-0	3.125	3.125000uM	Rv3031	-4.65801	0.0036633	-4.33389	#C0C0C0	FALSE	screen4wk_screen5wk_tbda1_kabx2	kabx2
kabx2:BRD-A24397426-001-12-0:6.250000uM	BRD-A24397426	BRD-A24397426-001-12-0	6.25	6.250000uM	Rv3031	-5.6568	-0.134274	-4.99806	#C0C0C0	FALSE	screen4wk_screen5wk_tbda1_kabx2	kabx2
kabx2:BRD-A24397426-001-12-0:12.500000uM	BRD-A24397426	BRD-A24397426-001-12-0	12.5	12.500000uM	Rv3031	-5.0496	-0.0528593	-4.61069	#C0C0C0	FALSE	screen4wk_screen5wk_tbda1_kabx2	kabx2
kabx2:BRD-A24397426-001-12-0:25.000000uM	BRD-A24397426	BRD-A24397426-001-12-0	25	25.000000uM	Rv3031	-4.28695	0.060331	-4.02748	#C0C0C0	FALSE	screen4wk_screen5wk_tbda1_kabx2	kabx2
kabx2:BRD-A24397426-001-12-0:50.000000uM	BRD-A24397426	BRD-A24397426-001-12-0	50	50.000000uM	Rv3031	-6.03853	-0.181835	-5.18919	#C0C0C0	FALSE	screen4wk_screen5wk_tbda1_kabx2	kabx2
kabx2:BRD-A24397426-001-12-0:0.097500uM	BRD-A24397426	BRD-A24397426-001-12-0	0.0975	0.097500uM	Rv3038c	0.691841	1.25778	0.978174	#C0C0C0	FALSE	screen4wk_screen5wk_tbda1_kabx2	kabx2
kabx2:BRD-A24397426-001-12-0:0.195500uM	BRD-A24397426	BRD-A24397426-001-12-0	0.1955	0.195500uM	Rv3038c	0.784594	1.29478	1.10334	#C0C0C0	FALSE	screen4wk_screen5wk_tbda1_kabx2	kabx2
kabx2:BRD-A24397426-001-12-0:0.390500uM	BRD-A24397426	BRD-A24397426-001-12-0	0.3905	0.390500uM	Rv3038c	1.27595	1.50112	1.81894	#C0C0C0	FALSE	screen4wk_screen5wk_tbda1_kabx2	kabx2
kabx2:BRD-A24397426-001-12-0:0.781250uM	BRD-A24397426	BRD-A24397426-001-12-0	0.78125	0.781250uM	Rv3038c	2.05857	1.86876	2.90186	#C0C0C0	FALSE	screen4wk_screen5wk_tbda1_kabx2	kabx2
kabx2:BRD-A24397426-001-12-0:1.562500uM	BRD-A24397426	BRD-A24397426-001-12-0	1.5625	1.562500uM	Rv3038c	-1.94941	0.421262	-2.65971	#C0C0C0	FALSE	screen4wk_screen5wk_tbda1_kabx2	kabx2
kabx2:BRD-A24397426-001-12-0:3.125000uM	BRD-A24397426	BRD-A24397426-001-12-0	3.125	3.125000uM	Rv3038c	-3.64927	0.0551368	-4.0886	#C0C0C0	FALSE	screen4wk_screen5wk_tbda1_kabx2	kabx2
kabx2:BRD-A24397426-001-12-0:6.250000uM	BRD-A24397426	BRD-A24397426-001-12-0	6.25	6.250000uM	Rv3038c	-4.91389	-0.15459	-5.04308	#C0C0C0	FALSE	screen4wk_screen5wk_tbda1_kabx2	kabx2
kabx2:BRD-A24397426-001-12-0:12.500000uM	BRD-A24397426	BRD-A24397426-001-12-0	12.5	12.500000uM	Rv3038c	-4.91763	-0.155144	-5.04589	#C0C0C0	FALSE	screen4wk_screen5wk_tbda1_kabx2	kabx2
kabx2:BRD-A24397426-001-12-0:25.000000uM	BRD-A24397426	BRD-A24397426-001-12-0	25	25.000000uM	Rv3038c	-6.23584	-0.329402	-5.89722	#C0C0C0	FALSE	screen4wk_screen5wk_tbda1_kabx2	kabx2
kabx2:BRD-A24397426-001-12-0:50.000000uM	BRD-A24397426	BRD-A24397426-001-12-0	50	50.000000uM	Rv3038c	-6.23584	-0.329402	-5.89722	#C0C0C0	FALSE	screen4wk_screen5wk_tbda1_kabx2	kabx2
kabx2:BRD-A24397426-001-12-0:0.097500uM	BRD-A24397426	BRD-A24397426-001-12-0	0.0975	0.097500uM	Rv3208	0.875779	1.29071	1.64409	#C0C0C0	FALSE	screen4wk_screen5wk_tbda1_kabx2	kabx2
kabx2:BRD-A24397426-001-12-0:0.195500uM	BRD-A24397426	BRD-A24397426-001-12-0	0.1955	0.195500uM	Rv3208	0.751479	1.24701	1.41356	#C0C0C0	FALSE	screen4wk_screen5wk_tbda1_kabx2	kabx2
kabx2:BRD-A24397426-001-12-0:0.390500uM	BRD-A24397426	BRD-A24397426-001-12-0	0.3905	0.390500uM	Rv3208	0.799951	1.26395	1.50522	#C0C0C0	FALSE	screen4wk_screen5wk_tbda1_kabx2	kabx2
kabx2:BRD-A24397426-001-12-0:0.781250uM	BRD-A24397426	BRD-A24397426-001-12-0	0.78125	0.781250uM	Rv3208	1.27295	1.43613	2.36787	#C0C0C0	FALSE	screen4wk_screen5wk_tbda1_kabx2	kabx2
kabx2:BRD-A24397426-001-12-0:1.562500uM	BRD-A24397426	BRD-A24397426-001-12-0	1.5625	1.562500uM	Rv3208	-2.26777	0.407371	-2.31848	#C0C0C0	FALSE	screen4wk_screen5wk_tbda1_kabx2	kabx2
kabx2:BRD-A24397426-001-12-0:3.125000uM	BRD-A24397426	BRD-A24397426-001-12-0	3.125	3.125000uM	Rv3208	-4.40512	0.0105671	-4.27495	#C0C0C0	FALSE	screen4wk_screen5wk_tbda1_kabx2	kabx2
kabx2:BRD-A24397426-001-12-0:6.250000uM	BRD-A24397426	BRD-A24397426-001-12-0	6.25	6.250000uM	Rv3208	-4.81451	-0.0515531	-4.59146	#C0C0C0	FALSE	screen4wk_screen5wk_tbda1_kabx2	kabx2
kabx2:BRD-A24397426-001-12-0:12.500000uM	BRD-A24397426	BRD-A24397426-001-12-0	12.5	12.500000uM	Rv3208	-4.79106	-0.0481002	-4.5603	#C0C0C0	FALSE	screen4wk_screen5wk_tbda1_kabx2	kabx2
kabx2:BRD-A24397426-001-12-0:25.000000uM	BRD-A24397426	BRD-A24397426-001-12-0	25	25.000000uM	Rv3208	-7.13727	-0.338254	-6.10651	#C0C0C0	FALSE	screen4wk_screen5wk_tbda1_kabx2	kabx2
kabx2:BRD-A24397426-001-12-0:50.000000uM	BRD-A24397426	BRD-A24397426-001-12-0	50	50.000000uM	Rv3208	-5.06195	-0.0872313	-4.7985	#C0C0C0	FALSE	screen4wk_screen5wk_tbda1_kabx2	kabx2
kabx2:BRD-A24397426-001-12-0:0.097500uM	BRD-A24397426	BRD-A24397426-001-12-0	0.0975	0.097500uM	Rv3210c	0.0402954	1.01543	0.467257	#C0C0C0	FALSE	screen4wk_screen5wk_tbda1_kabx2	kabx2
kabx2:BRD-A24397426-001-12-0:0.195500uM	BRD-A24397426	BRD-A24397426-001-12-0	0.1955	0.195500uM	Rv3210c	0.463886	1.18505	1.4096	#C0C0C0	FALSE	screen4wk_screen5wk_tbda1_kabx2	kabx2
kabx2:BRD-A24397426-001-12-0:0.390500uM	BRD-A24397426	BRD-A24397426-001-12-0	0.3905	0.390500uM	Rv3210c	0.311644	1.1225	1.03583	#C0C0C0	FALSE	screen4wk_screen5wk_tbda1_kabx2	kabx2
kabx2:BRD-A24397426-001-12-0:0.781250uM	BRD-A24397426	BRD-A24397426-001-12-0	0.78125	0.781250uM	Rv3210c	0.642571	1.26081	1.8954	#C0C0C0	FALSE	screen4wk_screen5wk_tbda1_kabx2	kabx2
kabx2:BRD-A24397426-001-12-0:1.562500uM	BRD-A24397426	BRD-A24397426-001-12-0	1.5625	1.562500uM	Rv3210c	-1.71603	0.44166	-2.34011	#C0C0C0	FALSE	screen4wk_screen5wk_tbda1_kabx2	kabx2
kabx2:BRD-A24397426-001-12-0:3.125000uM	BRD-A24397426	BRD-A24397426-001-12-0	3.125	3.125000uM	Rv3210c	-3.00952	0.126424	-3.77083	#C0C0C0	FALSE	screen4wk_screen5wk_tbda1_kabx2	kabx2
kabx2:BRD-A24397426-001-12-0:6.250000uM	BRD-A24397426	BRD-A24397426-001-12-0	6.25	6.250000uM	Rv3210c	-4.15674	-0.0949774	-4.754	#C0C0C0	FALSE	screen4wk_screen5wk_tbda1_kabx2	kabx2
kabx2:BRD-A24397426-001-12-0:12.500000uM	BRD-A24397426	BRD-A24397426-001-12-0	12.5	12.500000uM	Rv3210c	-4.4976	-0.151953	-5.01336	#C0C0C0	FALSE	screen4wk_screen5wk_tbda1_kabx2	kabx2
kabx2:BRD-A24397426-001-12-0:25.000000uM	BRD-A24397426	BRD-A24397426-001-12-0	25	25.000000uM	Rv3210c	-6.43047	-0.413472	-6.10651	#C0C0C0	FALSE	screen4wk_screen5wk_tbda1_kabx2	kabx2
kabx2:BRD-A24397426-001-12-0:50.000000uM	BRD-A24397426	BRD-A24397426-001-12-0	50	50.000000uM	Rv3210c	-5.7564	-0.33299	-5.81418	#C0C0C0	FALSE	screen4wk_screen5wk_tbda1_kabx2	kabx2
kabx2:BRD-A24397426-001-12-0:0.097500uM	BRD-A24397426	BRD-A24397426-001-12-0	0.0975	0.097500uM	Rv3222c	1.57659	1.53841	2.61012	#C0C0C0	FALSE	screen4wk_screen5wk_tbda1_kabx2	kabx2
kabx2:BRD-A24397426-001-12-0:0.195500uM	BRD-A24397426	BRD-A24397426-001-12-0	0.1955	0.195500uM	Rv3222c	0.28671	1.08861	0.49961	#C0C0C0	FALSE	screen4wk_screen5wk_tbda1_kabx2	kabx2
kabx2:BRD-A24397426-001-12-0:0.390500uM	BRD-A24397426	BRD-A24397426-001-12-0	0.3905	0.390500uM	Rv3222c	1.53739	1.52341	2.5107	#C0C0C0	FALSE	screen4wk_screen5wk_tbda1_kabx2	kabx2
kabx2:BRD-A24397426-001-12-0:0.781250uM	BRD-A24397426	BRD-A24397426-001-12-0	0.78125	0.781250uM	Rv3222c	1.5642	1.53366	2.57693	#C0C0C0	FALSE	screen4wk_screen5wk_tbda1_kabx2	kabx2
kabx2:BRD-A24397426-001-12-0:1.562500uM	BRD-A24397426	BRD-A24397426-001-12-0	1.5625	1.562500uM	Rv3222c	-3.03067	0.264769	-3.09284	#C0C0C0	FALSE	screen4wk_screen5wk_tbda1_kabx2	kabx2
kabx2:BRD-A24397426-001-12-0:3.125000uM	BRD-A24397426	BRD-A24397426-001-12-0	3.125	3.125000uM	Rv3222c	-5.18098	-0.0862988	-4.95313	#C0C0C0	FALSE	screen4wk_screen5wk_tbda1_kabx2	kabx2
kabx2:BRD-A24397426-001-12-0:6.250000uM	BRD-A24397426	BRD-A24397426-001-12-0	6.25	6.250000uM	Rv3222c	-4.73103	-0.0219714	-4.56407	#C0C0C0	FALSE	screen4wk_screen5wk_tbda1_kabx2	kabx2
kabx2:BRD-A24397426-001-12-0:12.500000uM	BRD-A24397426	BRD-A24397426-001-12-0	12.5	12.500000uM	Rv3222c	-6.30441	-0.229042	-5.71753	#C0C0C0	FALSE	screen4wk_screen5wk_tbda1_kabx2	kabx2
kabx2:BRD-A24397426-001-12-0:25.000000uM	BRD-A24397426	BRD-A24397426-001-12-0	25	25.000000uM	Rv3222c	-4.74866	-0.024574	-4.58513	#C0C0C0	FALSE	screen4wk_screen5wk_tbda1_kabx2	kabx2
kabx2:BRD-A24397426-001-12-0:50.000000uM	BRD-A24397426	BRD-A24397426-001-12-0	50	50.000000uM	Rv3222c	-5.50349	-0.129786	-5.18465	#C0C0C0	FALSE	screen4wk_screen5wk_tbda1_kabx2	kabx2
kabx2:BRD-A24397426-001-12-0:0.097500uM	BRD-A24397426	BRD-A24397426-001-12-0	0.0975	0.097500uM	Rv3267	0.387068	1.11822	0.799627	#C0C0C0	FALSE	screen4wk_screen5wk_tbda1_kabx2	kabx2
kabx2:BRD-A24397426-001-12-0:0.195500uM	BRD-A24397426	BRD-A24397426-001-12-0	0.1955	0.195500uM	Rv3267	0.654331	1.2039	1.19913	#C0C0C0	FALSE	screen4wk_screen5wk_tbda1_kabx2	kabx2
kabx2:BRD-A24397426-001-12-0:0.390500uM	BRD-A24397426	BRD-A24397426-001-12-0	0.3905	0.390500uM	Rv3267	0.573049	1.17748	1.07565	#C0C0C0	FALSE	screen4wk_screen5wk_tbda1_kabx2	kabx2
kabx2:BRD-A24397426-001-12-0:0.781250uM	BRD-A24397426	BRD-A24397426-001-12-0	0.78125	0.781250uM	Rv3267	0.438733	1.13452	0.873859	#C0C0C0	FALSE	screen4wk_screen5wk_tbda1_kabx2	kabx2
kabx2:BRD-A24397426-001-12-0:1.562500uM	BRD-A24397426	BRD-A24397426-001-12-0	1.5625	1.562500uM	Rv3267	-3.70763	0.153789	-3.35165	#C0C0C0	FALSE	screen4wk_screen5wk_tbda1_kabx2	kabx2
kabx2:BRD-A24397426-001-12-0:3.125000uM	BRD-A24397426	BRD-A24397426-001-12-0	3.125	3.125000uM	Rv3267	-4.97824	-0.0444489	-4.49174	#C0C0C0	FALSE	screen4wk_screen5wk_tbda1_kabx2	kabx2
kabx2:BRD-A24397426-001-12-0:6.250000uM	BRD-A24397426	BRD-A24397426-001-12-0	6.25	6.250000uM	Rv3267	-4.6073	0.00961459	-4.23287	#C0C0C0	FALSE	screen4wk_screen5wk_tbda1_kabx2	kabx2
kabx2:BRD-A24397426-001-12-0:12.500000uM	BRD-A24397426	BRD-A24397426-001-12-0	12.5	12.500000uM	Rv3267	-4.84132	-0.0248394	-4.40949	#C0C0C0	FALSE	screen4wk_screen5wk_tbda1_kabx2	kabx2
kabx2:BRD-A24397426-001-12-0:25.000000uM	BRD-A24397426	BRD-A24397426-001-12-0	25	25.000000uM	Rv3267	-5.38067	-0.0998336	-4.80331	#C0C0C0	FALSE	screen4wk_screen5wk_tbda1_kabx2	kabx2
kabx2:BRD-A24397426-001-12-0:50.000000uM	BRD-A24397426	BRD-A24397426-001-12-0	50	50.000000uM	Rv3267	-5.78792	-0.152614	-5.0673	#C0C0C0	FALSE	screen4wk_screen5wk_tbda1_kabx2	kabx2
kabx2:BRD-A24397426-001-12-0:0.097500uM	BRD-A24397426	BRD-A24397426-001-12-0	0.0975	0.097500uM	Rv3281	0.278343	1.09282	0.742125	#C0C0C0	FALSE	screen4wk_screen5wk_tbda1_kabx2	kabx2
kabx2:BRD-A24397426-001-12-0:0.195500uM	BRD-A24397426	BRD-A24397426-001-12-0	0.1955	0.195500uM	Rv3281	0.805236	1.2805	1.77162	#C0C0C0	FALSE	screen4wk_screen5wk_tbda1_kabx2	kabx2
kabx2:BRD-A24397426-001-12-0:0.390500uM	BRD-A24397426	BRD-A24397426-001-12-0	0.3905	0.390500uM	Rv3281	0.751255	1.26052	1.67475	#C0C0C0	FALSE	screen4wk_screen5wk_tbda1_kabx2	kabx2
kabx2:BRD-A24397426-001-12-0:0.781250uM	BRD-A24397426	BRD-A24397426-001-12-0	0.78125	0.781250uM	Rv3281	0.975029	1.34449	2.10369	#C0C0C0	FALSE	screen4wk_screen5wk_tbda1_kabx2	kabx2
kabx2:BRD-A24397426-001-12-0:1.562500uM	BRD-A24397426	BRD-A24397426-001-12-0	1.5625	1.562500uM	Rv3281	-2.02787	0.437092	-2.17886	#C0C0C0	FALSE	screen4wk_screen5wk_tbda1_kabx2	kabx2
kabx2:BRD-A24397426-001-12-0:3.125000uM	BRD-A24397426	BRD-A24397426-001-12-0	3.125	3.125000uM	Rv3281	-4.06646	0.0308151	-4.3631	#C0C0C0	FALSE	screen4wk_screen5wk_tbda1_kabx2	kabx2
kabx2:BRD-A24397426-001-12-0:6.250000uM	BRD-A24397426	BRD-A24397426-001-12-0	6.25	6.250000uM	Rv3281	-4.96429	-0.109515	-5.00337	#C0C0C0	FALSE	screen4wk_screen5wk_tbda1_kabx2	kabx2
kabx2:BRD-A24397426-001-12-0:12.500000uM	BRD-A24397426	BRD-A24397426-001-12-0	12.5	12.500000uM	Rv3281	-4.41737	-0.0264888	-4.65048	#C0C0C0	FALSE	screen4wk_screen5wk_tbda1_kabx2	kabx2
kabx2:BRD-A24397426-001-12-0:25.000000uM	BRD-A24397426	BRD-A24397426-001-12-0	25	25.000000uM	Rv3281	-5.67865	-0.207389	-5.5655	#C0C0C0	FALSE	screen4wk_screen5wk_tbda1_kabx2	kabx2
kabx2:BRD-A24397426-001-12-0:50.000000uM	BRD-A24397426	BRD-A24397426-001-12-0	50	50.000000uM	Rv3281	-5.36289	-0.165528	-5.31478	#C0C0C0	FALSE	screen4wk_screen5wk_tbda1_kabx2	kabx2
kabx2:BRD-A24397426-001-12-0:0.097500uM	BRD-A24397426	BRD-A24397426-001-12-0	0.0975	0.097500uM	Rv3579c	0.26675	1.09119	0.333577	#C0C0C0	FALSE	screen4wk_screen5wk_tbda1_kabx2	kabx2
kabx2:BRD-A24397426-001-12-0:0.195500uM	BRD-A24397426	BRD-A24397426-001-12-0	0.1955	0.195500uM	Rv3579c	1.1199	1.4117	1.42239	#C0C0C0	FALSE	screen4wk_screen5wk_tbda1_kabx2	kabx2
kabx2:BRD-A24397426-001-12-0:0.390500uM	BRD-A24397426	BRD-A24397426-001-12-0	0.3905	0.390500uM	Rv3579c	1.30249	1.48643	1.65245	#C0C0C0	FALSE	screen4wk_screen5wk_tbda1_kabx2	kabx2
kabx2:BRD-A24397426-001-12-0:0.781250uM	BRD-A24397426	BRD-A24397426-001-12-0	0.78125	0.781250uM	Rv3579c	1.99462	1.79138	2.51883	#C0C0C0	FALSE	screen4wk_screen5wk_tbda1_kabx2	kabx2
kabx2:BRD-A24397426-001-12-0:1.562500uM	BRD-A24397426	BRD-A24397426-001-12-0	1.5625	1.562500uM	Rv3579c	-2.10848	0.405972	-2.60562	#C0C0C0	FALSE	screen4wk_screen5wk_tbda1_kabx2	kabx2
kabx2:BRD-A24397426-001-12-0:3.125000uM	BRD-A24397426	BRD-A24397426-001-12-0	3.125	3.125000uM	Rv3579c	-5.13286	-0.151915	-5.05488	#C0C0C0	FALSE	screen4wk_screen5wk_tbda1_kabx2	kabx2
kabx2:BRD-A24397426-001-12-0:6.250000uM	BRD-A24397426	BRD-A24397426-001-12-0	6.25	6.250000uM	Rv3579c	-3.94473	0.0343906	-4.207	#C0C0C0	FALSE	screen4wk_screen5wk_tbda1_kabx2	kabx2
kabx2:BRD-A24397426-001-12-0:12.500000uM	BRD-A24397426	BRD-A24397426-001-12-0	12.5	12.500000uM	Rv3579c	-3.13198	0.1849	-3.52412	#C0C0C0	FALSE	screen4wk_screen5wk_tbda1_kabx2	kabx2
kabx2:BRD-A24397426-001-12-0:25.000000uM	BRD-A24397426	BRD-A24397426-001-12-0	25	25.000000uM	Rv3579c	-5.33639	-0.180281	-5.17724	#C0C0C0	FALSE	screen4wk_screen5wk_tbda1_kabx2	kabx2
kabx2:BRD-A24397426-001-12-0:50.000000uM	BRD-A24397426	BRD-A24397426-001-12-0	50	50.000000uM	Rv3579c	-6.13329	-0.282505	-5.67633	#C0C0C0	FALSE	screen4wk_screen5wk_tbda1_kabx2	kabx2
kabx2:BRD-A24397426-001-12-0:0.097500uM	BRD-A24397426	BRD-A24397426-001-12-0	0.0975	0.097500uM	Rv3587c	0.827572	1.25456	1.52339	#C0C0C0	FALSE	screen4wk_screen5wk_tbda1_kabx2	kabx2
kabx2:BRD-A24397426-001-12-0:0.195500uM	BRD-A24397426	BRD-A24397426-001-12-0	0.1955	0.195500uM	Rv3587c	0.443009	1.13247	0.872034	#C0C0C0	FALSE	screen4wk_screen5wk_tbda1_kabx2	kabx2
kabx2:BRD-A24397426-001-12-0:0.390500uM	BRD-A24397426	BRD-A24397426-001-12-0	0.3905	0.390500uM	Rv3587c	0.857204	1.26425	1.58184	#C0C0C0	FALSE	screen4wk_screen5wk_tbda1_kabx2	kabx2
kabx2:BRD-A24397426-001-12-0:0.781250uM	BRD-A24397426	BRD-A24397426-001-12-0	0.78125	0.781250uM	Rv3587c	0.975818	1.30347	1.77162	#C0C0C0	FALSE	screen4wk_screen5wk_tbda1_kabx2	kabx2
kabx2:BRD-A24397426-001-12-0:1.562500uM	BRD-A24397426	BRD-A24397426-001-12-0	1.5625	1.562500uM	Rv3587c	-3.53629	0.198661	-3.19679	#C0C0C0	FALSE	screen4wk_screen5wk_tbda1_kabx2	kabx2
kabx2:BRD-A24397426-001-12-0:3.125000uM	BRD-A24397426	BRD-A24397426-001-12-0	3.125	3.125000uM	Rv3587c	-3.52704	0.200266	-3.19548	#C0C0C0	FALSE	screen4wk_screen5wk_tbda1_kabx2	kabx2
kabx2:BRD-A24397426-001-12-0:6.250000uM	BRD-A24397426	BRD-A24397426-001-12-0	6.25	6.250000uM	Rv3587c	-5.20078	-0.0580106	-4.72467	#C0C0C0	FALSE	screen4wk_screen5wk_tbda1_kabx2	kabx2
kabx2:BRD-A24397426-001-12-0:12.500000uM	BRD-A24397426	BRD-A24397426-001-12-0	12.5	12.500000uM	Rv3587c	-7.12807	-0.287355	-5.7596	#C0C0C0	FALSE	screen4wk_screen5wk_tbda1_kabx2	kabx2
kabx2:BRD-A24397426-001-12-0:25.000000uM	BRD-A24397426	BRD-A24397426-001-12-0	25	25.000000uM	Rv3587c	-7.44786	-0.319595	-6.05546	#C0C0C0	FALSE	screen4wk_screen5wk_tbda1_kabx2	kabx2
kabx2:BRD-A24397426-001-12-0:50.000000uM	BRD-A24397426	BRD-A24397426-001-12-0	50	50.000000uM	Rv3587c	-5.0608	-0.0387261	-4.60683	#C0C0C0	FALSE	screen4wk_screen5wk_tbda1_kabx2	kabx2
kabx2:BRD-A24397426-001-12-0:0.097500uM	BRD-A24397426	BRD-A24397426-001-12-0	0.0975	0.097500uM	Rv3604c	0.971497	1.32289	2.43237	#C0C0C0	FALSE	screen4wk_screen5wk_tbda1_kabx2	kabx2
kabx2:BRD-A24397426-001-12-0:0.195500uM	BRD-A24397426	BRD-A24397426-001-12-0	0.1955	0.195500uM	Rv3604c	1.07254	1.35933	2.6552	#C0C0C0	FALSE	screen4wk_screen5wk_tbda1_kabx2	kabx2
kabx2:BRD-A24397426-001-12-0:0.390500uM	BRD-A24397426	BRD-A24397426-001-12-0	0.3905	0.390500uM	Rv3604c	0.809214	1.26553	1.99683	#C0C0C0	FALSE	screen4wk_screen5wk_tbda1_kabx2	kabx2
kabx2:BRD-A24397426-001-12-0:0.781250uM	BRD-A24397426	BRD-A24397426-001-12-0	0.78125	0.781250uM	Rv3604c	1.83942	1.6552	4.59506	#C0C0C0	FALSE	screen4wk_screen5wk_tbda1_kabx2	kabx2
kabx2:BRD-A24397426-001-12-0:1.562500uM	BRD-A24397426	BRD-A24397426-001-12-0	1.5625	1.562500uM	Rv3604c	-2.30564	0.402074	-2.0942	#C0C0C0	FALSE	screen4wk_screen5wk_tbda1_kabx2	kabx2
kabx2:BRD-A24397426-001-12-0:3.125000uM	BRD-A24397426	BRD-A24397426-001-12-0	3.125	3.125000uM	Rv3604c	-5.06344	-0.0832319	-4.86343	#C0C0C0	FALSE	screen4wk_screen5wk_tbda1_kabx2	kabx2
kabx2:BRD-A24397426-001-12-0:6.250000uM	BRD-A24397426	BRD-A24397426-001-12-0	6.25	6.250000uM	Rv3604c	-4.95739	-0.0681305	-4.7846	#C0C0C0	FALSE	screen4wk_screen5wk_tbda1_kabx2	kabx2
kabx2:BRD-A24397426-001-12-0:12.500000uM	BRD-A24397426	BRD-A24397426-001-12-0	12.5	12.500000uM	Rv3604c	-4.88489	-0.0576645	-4.73766	#C0C0C0	FALSE	screen4wk_screen5wk_tbda1_kabx2	kabx2
kabx2:BRD-A24397426-001-12-0:25.000000uM	BRD-A24397426	BRD-A24397426-001-12-0	25	25.000000uM	Rv3604c	-6.06571	-0.214398	-5.54426	#C0C0C0	FALSE	screen4wk_screen5wk_tbda1_kabx2	kabx2
kabx2:BRD-A24397426-001-12-0:50.000000uM	BRD-A24397426	BRD-A24397426-001-12-0	50	50.000000uM	Rv3604c	-5.47274	-0.139253	-5.13515	#C0C0C0	FALSE	screen4wk_screen5wk_tbda1_kabx2	kabx2
kabx2:BRD-A24397426-001-12-0:0.097500uM	BRD-A24397426	BRD-A24397426-001-12-0	0.0975	0.097500uM	Rv3635	1.12051	1.3901	1.66781	#C0C0C0	FALSE	screen4wk_screen5wk_tbda1_kabx2	kabx2
kabx2:BRD-A24397426-001-12-0:0.195500uM	BRD-A24397426	BRD-A24397426-001-12-0	0.1955	0.195500uM	Rv3635	1.21958	1.42805	1.78194	#C0C0C0	FALSE	screen4wk_screen5wk_tbda1_kabx2	kabx2
kabx2:BRD-A24397426-001-12-0:0.390500uM	BRD-A24397426	BRD-A24397426-001-12-0	0.3905	0.390500uM	Rv3635	0.361142	1.11822	0.623922	#C0C0C0	FALSE	screen4wk_screen5wk_tbda1_kabx2	kabx2
kabx2:BRD-A24397426-001-12-0:0.781250uM	BRD-A24397426	BRD-A24397426-001-12-0	0.78125	0.781250uM	Rv3635	1.98523	1.74243	2.83446	#C0C0C0	FALSE	screen4wk_screen5wk_tbda1_kabx2	kabx2
kabx2:BRD-A24397426-001-12-0:1.562500uM	BRD-A24397426	BRD-A24397426-001-12-0	1.5625	1.562500uM	Rv3635	-1.57398	0.557136	-2.03284	#C0C0C0	FALSE	screen4wk_screen5wk_tbda1_kabx2	kabx2
kabx2:BRD-A24397426-001-12-0:3.125000uM	BRD-A24397426	BRD-A24397426-001-12-0	3.125	3.125000uM	Rv3635	-3.27416	0.188249	-3.47618	#C0C0C0	FALSE	screen4wk_screen5wk_tbda1_kabx2	kabx2
kabx2:BRD-A24397426-001-12-0:6.250000uM	BRD-A24397426	BRD-A24397426-001-12-0	6.25	6.250000uM	Rv3635	-5.12977	-0.115386	-4.87593	#C0C0C0	FALSE	screen4wk_screen5wk_tbda1_kabx2	kabx2
kabx2:BRD-A24397426-001-12-0:12.500000uM	BRD-A24397426	BRD-A24397426-001-12-0	12.5	12.500000uM	Rv3635	-3.85762	0.0829594	-3.96191	#C0C0C0	FALSE	screen4wk_screen5wk_tbda1_kabx2	kabx2
kabx2:BRD-A24397426-001-12-0:25.000000uM	BRD-A24397426	BRD-A24397426-001-12-0	25	25.000000uM	Rv3635	-5.27396	-0.135439	-4.97428	#C0C0C0	FALSE	screen4wk_screen5wk_tbda1_kabx2	kabx2
kabx2:BRD-A24397426-001-12-0:50.000000uM	BRD-A24397426	BRD-A24397426-001-12-0	50	50.000000uM	Rv3635	-6.27602	-0.262791	-5.64483	#C0C0C0	FALSE	screen4wk_screen5wk_tbda1_kabx2	kabx2
kabx2:BRD-A24397426-001-12-0:0.097500uM	BRD-A24397426	BRD-A24397426-001-12-0	0.0975	0.097500uM	Rv3644c	0.0222285	1.00881	0.140814	#C0C0C0	FALSE	screen4wk_screen5wk_tbda1_kabx2	kabx2
kabx2:BRD-A24397426-001-12-0:0.195500uM	BRD-A24397426	BRD-A24397426-001-12-0	0.1955	0.195500uM	Rv3644c	-0.0666136	0.973844	-0.0236329	#C0C0C0	FALSE	screen4wk_screen5wk_tbda1_kabx2	kabx2
kabx2:BRD-A24397426-001-12-0:0.390500uM	BRD-A24397426	BRD-A24397426-001-12-0	0.3905	0.390500uM	Rv3644c	-0.179257	0.930389	-0.223301	#C0C0C0	FALSE	screen4wk_screen5wk_tbda1_kabx2	kabx2
kabx2:BRD-A24397426-001-12-0:0.781250uM	BRD-A24397426	BRD-A24397426-001-12-0	0.78125	0.781250uM	Rv3644c	-0.419659	0.840822	-0.619599	#C0C0C0	FALSE	screen4wk_screen5wk_tbda1_kabx2	kabx2
kabx2:BRD-A24397426-001-12-0:1.562500uM	BRD-A24397426	BRD-A24397426-001-12-0	1.5625	1.562500uM	Rv3644c	-0.947283	0.658545	-1.51571	#C0C0C0	FALSE	screen4wk_screen5wk_tbda1_kabx2	kabx2
kabx2:BRD-A24397426-001-12-0:3.125000uM	BRD-A24397426	BRD-A24397426-001-12-0	3.125	3.125000uM	Rv3644c	-2.75986	0.1592	-4.01452	#C0C0C0	FALSE	screen4wk_screen5wk_tbda1_kabx2	kabx2
kabx2:BRD-A24397426-001-12-0:6.250000uM	BRD-A24397426	BRD-A24397426-001-12-0	6.25	6.250000uM	Rv3644c	-3.6545	-0.0286548	-4.72616	#C0C0C0	FALSE	screen4wk_screen5wk_tbda1_kabx2	kabx2
kabx2:BRD-A24397426-001-12-0:12.500000uM	BRD-A24397426	BRD-A24397426-001-12-0	12.5	12.500000uM	Rv3644c	-4.74043	-0.216261	-5.51264	#C0C0C0	FALSE	screen4wk_screen5wk_tbda1_kabx2	kabx2
kabx2:BRD-A24397426-001-12-0:25.000000uM	BRD-A24397426	BRD-A24397426-001-12-0	25	25.000000uM	Rv3644c	-4.31223	-0.147051	-5.26081	#C0C0C0	FALSE	screen4wk_screen5wk_tbda1_kabx2	kabx2
kabx2:BRD-A24397426-001-12-0:50.000000uM	BRD-A24397426	BRD-A24397426-001-12-0	50	50.000000uM	Rv3644c	-4.89439	-0.239749	-5.64483	#C0C0C0	FALSE	screen4wk_screen5wk_tbda1_kabx2	kabx2
kabx2:BRD-A24397426-001-12-0:0.097500uM	BRD-A24397426	BRD-A24397426-001-12-0	0.0975	0.097500uM	Rv3645	0.385283	1.18273	1.15729	#C0C0C0	FALSE	screen4wk_screen5wk_tbda1_kabx2	kabx2
kabx2:BRD-A24397426-001-12-0:0.195500uM	BRD-A24397426	BRD-A24397426-001-12-0	0.1955	0.195500uM	Rv3645	0.398524	1.1893	1.18719	#C0C0C0	FALSE	screen4wk_screen5wk_tbda1_kabx2	kabx2
kabx2:BRD-A24397426-001-12-0:0.390500uM	BRD-A24397426	BRD-A24397426-001-12-0	0.3905	0.390500uM	Rv3645	0.600795	1.29213	1.80324	#C0C0C0	FALSE	screen4wk_screen5wk_tbda1_kabx2	kabx2
kabx2:BRD-A24397426-001-12-0:0.781250uM	BRD-A24397426	BRD-A24397426-001-12-0	0.78125	0.781250uM	Rv3645	0.0635272	1.02904	0.385579	#C0C0C0	FALSE	screen4wk_screen5wk_tbda1_kabx2	kabx2
kabx2:BRD-A24397426-001-12-0:1.562500uM	BRD-A24397426	BRD-A24397426-001-12-0	1.5625	1.562500uM	Rv3645	-1.36224	0.468174	-2.02041	#C0C0C0	FALSE	screen4wk_screen5wk_tbda1_kabx2	kabx2
kabx2:BRD-A24397426-001-12-0:3.125000uM	BRD-A24397426	BRD-A24397426-001-12-0	3.125	3.125000uM	Rv3645	-2.4038	0.15912	-3.71657	#C0C0C0	FALSE	screen4wk_screen5wk_tbda1_kabx2	kabx2
kabx2:BRD-A24397426-001-12-0:6.250000uM	BRD-A24397426	BRD-A24397426-001-12-0	6.25	6.250000uM	Rv3645	-3.93728	-0.181534	-5.08377	#C0C0C0	FALSE	screen4wk_screen5wk_tbda1_kabx2	kabx2
kabx2:BRD-A24397426-001-12-0:12.500000uM	BRD-A24397426	BRD-A24397426-001-12-0	12.5	12.500000uM	Rv3645	-3.37714	-0.0705982	-4.60559	#C0C0C0	FALSE	screen4wk_screen5wk_tbda1_kabx2	kabx2
kabx2:BRD-A24397426-001-12-0:25.000000uM	BRD-A24397426	BRD-A24397426-001-12-0	25	25.000000uM	Rv3645	-4.10071	-0.211332	-5.27196	#C0C0C0	FALSE	screen4wk_screen5wk_tbda1_kabx2	kabx2
kabx2:BRD-A24397426-001-12-0:50.000000uM	BRD-A24397426	BRD-A24397426-001-12-0	50	50.000000uM	Rv3645	-3.91381	-0.177165	-5.05852	#C0C0C0	FALSE	screen4wk_screen5wk_tbda1_kabx2	kabx2
kabx2:BRD-A24397426-001-12-0:0.097500uM	BRD-A24397426	BRD-A24397426-001-12-0	0.0975	0.097500uM	Rv3719	0.826994	1.31968	1.13216	#C0C0C0	FALSE	screen4wk_screen5wk_tbda1_kabx2	kabx2
kabx2:BRD-A24397426-001-12-0:0.195500uM	BRD-A24397426	BRD-A24397426-001-12-0	0.1955	0.195500uM	Rv3719	0.22107	1.08087	0.469638	#C0C0C0	FALSE	screen4wk_screen5wk_tbda1_kabx2	kabx2
kabx2:BRD-A24397426-001-12-0:0.390500uM	BRD-A24397426	BRD-A24397426-001-12-0	0.3905	0.390500uM	Rv3719	-0.000614533	0.99978	0.226759	#C0C0C0	FALSE	screen4wk_screen5wk_tbda1_kabx2	kabx2
kabx2:BRD-A24397426-001-12-0:0.781250uM	BRD-A24397426	BRD-A24397426-001-12-0	0.78125	0.781250uM	Rv3719	1.56666	1.64867	2.00314	#C0C0C0	FALSE	screen4wk_screen5wk_tbda1_kabx2	kabx2
kabx2:BRD-A24397426-001-12-0:1.562500uM	BRD-A24397426	BRD-A24397426-001-12-0	1.5625	1.562500uM	Rv3719	-2.53181	0.270212	-2.87462	#C0C0C0	FALSE	screen4wk_screen5wk_tbda1_kabx2	kabx2
kabx2:BRD-A24397426-001-12-0:3.125000uM	BRD-A24397426	BRD-A24397426-001-12-0	3.125	3.125000uM	Rv3719	-4.2531	-0.0670936	-4.5161	#C0C0C0	FALSE	screen4wk_screen5wk_tbda1_kabx2	kabx2
kabx2:BRD-A24397426-001-12-0:6.250000uM	BRD-A24397426	BRD-A24397426-001-12-0	6.25	6.250000uM	Rv3719	-4.32612	-0.0792278	-4.57187	#C0C0C0	FALSE	screen4wk_screen5wk_tbda1_kabx2	kabx2
kabx2:BRD-A24397426-001-12-0:12.500000uM	BRD-A24397426	BRD-A24397426-001-12-0	12.5	12.500000uM	Rv3719	-3.64737	0.0399363	-4.02881	#C0C0C0	FALSE	screen4wk_screen5wk_tbda1_kabx2	kabx2
kabx2:BRD-A24397426-001-12-0:25.000000uM	BRD-A24397426	BRD-A24397426-001-12-0	25	25.000000uM	Rv3719	-4.65888	-0.132559	-4.81935	#C0C0C0	FALSE	screen4wk_screen5wk_tbda1_kabx2	kabx2
kabx2:BRD-A24397426-001-12-0:50.000000uM	BRD-A24397426	BRD-A24397426-001-12-0	50	50.000000uM	Rv3719	-5.47165	-0.250194	-5.31478	#C0C0C0	FALSE	screen4wk_screen5wk_tbda1_kabx2	kabx2
kabx2:BRD-A24397426-001-12-0:0.097500uM	BRD-A24397426	BRD-A24397426-001-12-0	0.0975	0.097500uM	Rv3722c	-0.231567	0.937418	-0.226695	#C0C0C0	FALSE	screen4wk_screen5wk_tbda1_kabx2	kabx2
kabx2:BRD-A24397426-001-12-0:0.195500uM	BRD-A24397426	BRD-A24397426-001-12-0	0.1955	0.195500uM	Rv3722c	0.255001	1.07126	0.382969	#C0C0C0	FALSE	screen4wk_screen5wk_tbda1_kabx2	kabx2
kabx2:BRD-A24397426-001-12-0:0.390500uM	BRD-A24397426	BRD-A24397426-001-12-0	0.3905	0.390500uM	Rv3722c	0.197275	1.05491	0.310535	#C0C0C0	FALSE	screen4wk_screen5wk_tbda1_kabx2	kabx2
kabx2:BRD-A24397426-001-12-0:0.781250uM	BRD-A24397426	BRD-A24397426-001-12-0	0.78125	0.781250uM	Rv3722c	1.39965	1.42371	1.72496	#C0C0C0	FALSE	screen4wk_screen5wk_tbda1_kabx2	kabx2
kabx2:BRD-A24397426-001-12-0:1.562500uM	BRD-A24397426	BRD-A24397426-001-12-0	1.5625	1.562500uM	Rv3722c	-2.19058	0.480547	-2.20554	#C0C0C0	FALSE	screen4wk_screen5wk_tbda1_kabx2	kabx2
kabx2:BRD-A24397426-001-12-0:3.125000uM	BRD-A24397426	BRD-A24397426-001-12-0	3.125	3.125000uM	Rv3722c	-4.22597	0.11961	-3.72004	#C0C0C0	FALSE	screen4wk_screen5wk_tbda1_kabx2	kabx2
kabx2:BRD-A24397426-001-12-0:6.250000uM	BRD-A24397426	BRD-A24397426-001-12-0	6.25	6.250000uM	Rv3722c	-5.31774	-0.0362318	-4.53227	#C0C0C0	FALSE	screen4wk_screen5wk_tbda1_kabx2	kabx2
kabx2:BRD-A24397426-001-12-0:12.500000uM	BRD-A24397426	BRD-A24397426-001-12-0	12.5	12.500000uM	Rv3722c	-5.03322	0.00215828	-4.30902	#C0C0C0	FALSE	screen4wk_screen5wk_tbda1_kabx2	kabx2
kabx2:BRD-A24397426-001-12-0:25.000000uM	BRD-A24397426	BRD-A24397426-001-12-0	25	25.000000uM	Rv3722c	-6.66159	-0.1986	-5.36689	#C0C0C0	FALSE	screen4wk_screen5wk_tbda1_kabx2	kabx2
kabx2:BRD-A24397426-001-12-0:50.000000uM	BRD-A24397426	BRD-A24397426-001-12-0	50	50.000000uM	Rv3722c	-6.51254	-0.182033	-5.27196	#C0C0C0	FALSE	screen4wk_screen5wk_tbda1_kabx2	kabx2
kabx2:BRD-A24397426-001-12-0:0.097500uM	BRD-A24397426	BRD-A24397426-001-12-0	0.0975	0.097500uM	Rv3778c	0.283021	1.10159	1.21964	#C0C0C0	FALSE	screen4wk_screen5wk_tbda1_kabx2	kabx2
kabx2:BRD-A24397426-001-12-0:0.195500uM	BRD-A24397426	BRD-A24397426-001-12-0	0.1955	0.195500uM	Rv3778c	0.597464	1.22052	2.35502	#C0C0C0	FALSE	screen4wk_screen5wk_tbda1_kabx2	kabx2
kabx2:BRD-A24397426-001-12-0:0.390500uM	BRD-A24397426	BRD-A24397426-001-12-0	0.3905	0.390500uM	Rv3778c	0.161028	1.05718	0.856919	#C0C0C0	FALSE	screen4wk_screen5wk_tbda1_kabx2	kabx2
kabx2:BRD-A24397426-001-12-0:0.781250uM	BRD-A24397426	BRD-A24397426-001-12-0	0.78125	0.781250uM	Rv3778c	-0.0810721	0.971815	0.286247	#C0C0C0	FALSE	screen4wk_screen5wk_tbda1_kabx2	kabx2
kabx2:BRD-A24397426-001-12-0:1.562500uM	BRD-A24397426	BRD-A24397426-001-12-0	1.5625	1.562500uM	Rv3778c	-2.65464	0.256617	-2.92386	#C0C0C0	FALSE	screen4wk_screen5wk_tbda1_kabx2	kabx2
kabx2:BRD-A24397426-001-12-0:3.125000uM	BRD-A24397426	BRD-A24397426-001-12-0	3.125	3.125000uM	Rv3778c	-3.82965	0.022984	-4.45126	#C0C0C0	FALSE	screen4wk_screen5wk_tbda1_kabx2	kabx2
kabx2:BRD-A24397426-001-12-0:6.250000uM	BRD-A24397426	BRD-A24397426-001-12-0	6.25	6.250000uM	Rv3778c	-3.29603	0.123153	-3.92986	#C0C0C0	FALSE	screen4wk_screen5wk_tbda1_kabx2	kabx2
kabx2:BRD-A24397426-001-12-0:12.500000uM	BRD-A24397426	BRD-A24397426-001-12-0	12.5	12.500000uM	Rv3778c	-4.59439	-0.105197	-5.10556	#C0C0C0	FALSE	screen4wk_screen5wk_tbda1_kabx2	kabx2
kabx2:BRD-A24397426-001-12-0:25.000000uM	BRD-A24397426	BRD-A24397426-001-12-0	25	25.000000uM	Rv3778c	-4.8065	-0.137814	-5.23676	#C0C0C0	FALSE	screen4wk_screen5wk_tbda1_kabx2	kabx2
kabx2:BRD-A24397426-001-12-0:50.000000uM	BRD-A24397426	BRD-A24397426-001-12-0	50	50.000000uM	Rv3778c	-4.21467	-0.0436938	-4.78868	#C0C0C0	FALSE	screen4wk_screen5wk_tbda1_kabx2	kabx2
kabx2:BRD-A24397426-001-12-0:0.097500uM	BRD-A24397426	BRD-A24397426-001-12-0	0.0975	0.097500uM	Rv3909	0.339354	1.12058	1.35675	#C0C0C0	FALSE	screen4wk_screen5wk_tbda1_kabx2	kabx2
kabx2:BRD-A24397426-001-12-0:0.195500uM	BRD-A24397426	BRD-A24397426-001-12-0	0.1955	0.195500uM	Rv3909	0.299549	1.10607	1.22161	#C0C0C0	FALSE	screen4wk_screen5wk_tbda1_kabx2	kabx2
kabx2:BRD-A24397426-001-12-0:0.390500uM	BRD-A24397426	BRD-A24397426-001-12-0	0.3905	0.390500uM	Rv3909	0.309922	1.10984	1.2559	#C0C0C0	FALSE	screen4wk_screen5wk_tbda1_kabx2	kabx2
kabx2:BRD-A24397426-001-12-0:0.781250uM	BRD-A24397426	BRD-A24397426-001-12-0	0.78125	0.781250uM	Rv3909	0.219669	1.07725	0.975791	#C0C0C0	FALSE	screen4wk_screen5wk_tbda1_kabx2	kabx2
kabx2:BRD-A24397426-001-12-0:1.562500uM	BRD-A24397426	BRD-A24397426-001-12-0	1.5625	1.562500uM	Rv3909	-2.14546	0.381299	-2.65097	#C0C0C0	FALSE	screen4wk_screen5wk_tbda1_kabx2	kabx2
kabx2:BRD-A24397426-001-12-0:3.125000uM	BRD-A24397426	BRD-A24397426-001-12-0	3.125	3.125000uM	Rv3909	-2.84237	0.224825	-3.46132	#C0C0C0	FALSE	screen4wk_screen5wk_tbda1_kabx2	kabx2
kabx2:BRD-A24397426-001-12-0:6.250000uM	BRD-A24397426	BRD-A24397426-001-12-0	6.25	6.250000uM	Rv3909	-5.82455	-0.267777	-5.70505	#C0C0C0	FALSE	screen4wk_screen5wk_tbda1_kabx2	kabx2
kabx2:BRD-A24397426-001-12-0:12.500000uM	BRD-A24397426	BRD-A24397426-001-12-0	12.5	12.500000uM	Rv3909	-4.77181	-0.121954	-5.00337	#C0C0C0	FALSE	screen4wk_screen5wk_tbda1_kabx2	kabx2
kabx2:BRD-A24397426-001-12-0:25.000000uM	BRD-A24397426	BRD-A24397426-001-12-0	25	25.000000uM	Rv3909	-4.58224	-0.0927647	-4.878	#C0C0C0	FALSE	screen4wk_screen5wk_tbda1_kabx2	kabx2
kabx2:BRD-A24397426-001-12-0:50.000000uM	BRD-A24397426	BRD-A24397426-001-12-0	50	50.000000uM	Rv3909	-6.94898	-0.396887	-6.0037	#C0C0C0	FALSE	screen4wk_screen5wk_tbda1_kabx2	kabx2
kabx2:BRD-A24397426-001-12-0:0.097500uM	BRD-A24397426	BRD-A24397426-001-12-0	0.0975	0.097500uM	Rv3922c	0.985986	1.38521	1.39056	#C0C0C0	FALSE	screen4wk_screen5wk_tbda1_kabx2	kabx2
kabx2:BRD-A24397426-001-12-0:0.195500uM	BRD-A24397426	BRD-A24397426-001-12-0	0.1955	0.195500uM	Rv3922c	1.25163	1.50114	1.74534	#C0C0C0	FALSE	screen4wk_screen5wk_tbda1_kabx2	kabx2
kabx2:BRD-A24397426-001-12-0:0.390500uM	BRD-A24397426	BRD-A24397426-001-12-0	0.3905	0.390500uM	Rv3922c	1.22523	1.48936	1.70734	#C0C0C0	FALSE	screen4wk_screen5wk_tbda1_kabx2	kabx2
kabx2:BRD-A24397426-001-12-0:0.781250uM	BRD-A24397426	BRD-A24397426-001-12-0	0.78125	0.781250uM	Rv3922c	2.0836	1.90192	2.84411	#C0C0C0	FALSE	screen4wk_screen5wk_tbda1_kabx2	kabx2
kabx2:BRD-A24397426-001-12-0:1.562500uM	BRD-A24397426	BRD-A24397426-001-12-0	1.5625	1.562500uM	Rv3922c	-1.13053	0.63425	-1.43505	#C0C0C0	FALSE	screen4wk_screen5wk_tbda1_kabx2	kabx2
kabx2:BRD-A24397426-001-12-0:3.125000uM	BRD-A24397426	BRD-A24397426-001-12-0	3.125	3.125000uM	Rv3922c	-2.075	0.380519	-3.02001	#C0C0C0	FALSE	screen4wk_screen5wk_tbda1_kabx2	kabx2
kabx2:BRD-A24397426-001-12-0:6.250000uM	BRD-A24397426	BRD-A24397426-001-12-0	6.25	6.250000uM	Rv3922c	-5.28789	-0.222373	-5.62185	#C0C0C0	FALSE	screen4wk_screen5wk_tbda1_kabx2	kabx2
kabx2:BRD-A24397426-001-12-0:12.500000uM	BRD-A24397426	BRD-A24397426-001-12-0	12.5	12.500000uM	Rv3922c	-4.51027	-0.106483	-5.14162	#C0C0C0	FALSE	screen4wk_screen5wk_tbda1_kabx2	kabx2
kabx2:BRD-A24397426-001-12-0:25.000000uM	BRD-A24397426	BRD-A24397426-001-12-0	25	25.000000uM	Rv3922c	-4.51002	-0.106443	-5.13501	#C0C0C0	FALSE	screen4wk_screen5wk_tbda1_kabx2	kabx2
kabx2:BRD-A24397426-001-12-0:50.000000uM	BRD-A24397426	BRD-A24397426-001-12-0	50	50.000000uM	Rv3922c	-4.00776	-0.0225606	-4.83329	#C0C0C0	FALSE	screen4wk_screen5wk_tbda1_kabx2	kabx2
kabx2:BRD-A24397426-001-12-0:0.097500uM	BRD-A24397426	BRD-A24397426-001-12-0	0.0975	0.097500uM	TB18.5	0.243787	1.08473	0.738501	#C0C0C0	FALSE	screen4wk_screen5wk_tbda1_kabx2	kabx2
kabx2:BRD-A24397426-001-12-0:0.195500uM	BRD-A24397426	BRD-A24397426-001-12-0	0.1955	0.195500uM	TB18.5	0.601874	1.21574	1.87471	#C0C0C0	FALSE	screen4wk_screen5wk_tbda1_kabx2	kabx2
kabx2:BRD-A24397426-001-12-0:0.390500uM	BRD-A24397426	BRD-A24397426-001-12-0	0.3905	0.390500uM	TB18.5	-0.215545	0.927958	-0.218603	#C0C0C0	FALSE	screen4wk_screen5wk_tbda1_kabx2	kabx2
kabx2:BRD-A24397426-001-12-0:0.781250uM	BRD-A24397426	BRD-A24397426-001-12-0	0.78125	0.781250uM	TB18.5	-0.091803	0.968993	0.0141585	#C0C0C0	FALSE	screen4wk_screen5wk_tbda1_kabx2	kabx2
kabx2:BRD-A24397426-001-12-0:1.562500uM	BRD-A24397426	BRD-A24397426-001-12-0	1.5625	1.562500uM	TB18.5	-1.71847	0.492818	-2.45588	#C0C0C0	FALSE	screen4wk_screen5wk_tbda1_kabx2	kabx2
kabx2:BRD-A24397426-001-12-0:3.125000uM	BRD-A24397426	BRD-A24397426-001-12-0	3.125	3.125000uM	TB18.5	-2.06891	0.406384	-2.86771	#C0C0C0	FALSE	screen4wk_screen5wk_tbda1_kabx2	kabx2
kabx2:BRD-A24397426-001-12-0:6.250000uM	BRD-A24397426	BRD-A24397426-001-12-0	6.25	6.250000uM	TB18.5	-4.09558	-0.00390637	-4.56736	#C0C0C0	FALSE	screen4wk_screen5wk_tbda1_kabx2	kabx2
kabx2:BRD-A24397426-001-12-0:12.500000uM	BRD-A24397426	BRD-A24397426-001-12-0	12.5	12.500000uM	TB18.5	-4.36928	-0.0492446	-4.76103	#C0C0C0	FALSE	screen4wk_screen5wk_tbda1_kabx2	kabx2
kabx2:BRD-A24397426-001-12-0:25.000000uM	BRD-A24397426	BRD-A24397426-001-12-0	25	25.000000uM	TB18.5	-5.66668	-0.237623	-5.7596	#C0C0C0	FALSE	screen4wk_screen5wk_tbda1_kabx2	kabx2
kabx2:BRD-A24397426-001-12-0:50.000000uM	BRD-A24397426	BRD-A24397426-001-12-0	50	50.000000uM	TB18.5	-4.61644	-0.0884096	-4.99036	#C0C0C0	FALSE	screen4wk_screen5wk_tbda1_kabx2	kabx2
kabx2:BRD-A24397426-001-12-0:0.097500uM	BRD-A24397426	BRD-A24397426-001-12-0	0.0975	0.097500uM	TB39.8	-0.112432	0.962559	-0.0241367	#C0C0C0	FALSE	screen4wk_screen5wk_tbda1_kabx2	kabx2
kabx2:BRD-A24397426-001-12-0:0.195500uM	BRD-A24397426	BRD-A24397426-001-12-0	0.1955	0.195500uM	TB39.8	0.10393	1.03525	0.406435	#C0C0C0	FALSE	screen4wk_screen5wk_tbda1_kabx2	kabx2
kabx2:BRD-A24397426-001-12-0:0.390500uM	BRD-A24397426	BRD-A24397426-001-12-0	0.3905	0.390500uM	TB39.8	-0.436143	0.858627	-0.47775	#C0C0C0	FALSE	screen4wk_screen5wk_tbda1_kabx2	kabx2
kabx2:BRD-A24397426-001-12-0:0.781250uM	BRD-A24397426	BRD-A24397426-001-12-0	0.78125	0.781250uM	TB39.8	-0.864793	0.729425	-0.871755	#C0C0C0	FALSE	screen4wk_screen5wk_tbda1_kabx2	kabx2
kabx2:BRD-A24397426-001-12-0:1.562500uM	BRD-A24397426	BRD-A24397426-001-12-0	1.5625	1.562500uM	TB39.8	-2.27939	0.363448	-2.73172	#C0C0C0	FALSE	screen4wk_screen5wk_tbda1_kabx2	kabx2
kabx2:BRD-A24397426-001-12-0:3.125000uM	BRD-A24397426	BRD-A24397426-001-12-0	3.125	3.125000uM	TB39.8	-3.95755	0.0283377	-4.56407	#C0C0C0	FALSE	screen4wk_screen5wk_tbda1_kabx2	kabx2
kabx2:BRD-A24397426-001-12-0:6.250000uM	BRD-A24397426	BRD-A24397426-001-12-0	6.25	6.250000uM	TB39.8	-4.66136	-0.0863934	-4.99426	#C0C0C0	FALSE	screen4wk_screen5wk_tbda1_kabx2	kabx2
kabx2:BRD-A24397426-001-12-0:12.500000uM	BRD-A24397426	BRD-A24397426-001-12-0	12.5	12.500000uM	TB39.8	-4.48889	-0.0595208	-4.88077	#C0C0C0	FALSE	screen4wk_screen5wk_tbda1_kabx2	kabx2
kabx2:BRD-A24397426-001-12-0:25.000000uM	BRD-A24397426	BRD-A24397426-001-12-0	25	25.000000uM	TB39.8	-5.28076	-0.176727	-5.45231	#C0C0C0	FALSE	screen4wk_screen5wk_tbda1_kabx2	kabx2
kabx2:BRD-A24397426-001-12-0:50.000000uM	BRD-A24397426	BRD-A24397426-001-12-0	50	50.000000uM	TB39.8	-5.5474	-0.21281	-5.5885	#C0C0C0	FALSE	screen4wk_screen5wk_tbda1_kabx2	kabx2
kabx2:BRD-A24397426-001-12-0:0.097500uM	BRD-A24397426	BRD-A24397426-001-12-0	0.0975	0.097500uM	accA2	1.25628	1.365	1.76907	#C0C0C0	FALSE	screen4wk_screen5wk_tbda1_kabx2	kabx2
kabx2:BRD-A24397426-001-12-0:0.195500uM	BRD-A24397426	BRD-A24397426-001-12-0	0.1955	0.195500uM	accA2	0.464593	1.12791	0.730478	#C0C0C0	FALSE	screen4wk_screen5wk_tbda1_kabx2	kabx2
kabx2:BRD-A24397426-001-12-0:0.390500uM	BRD-A24397426	BRD-A24397426-001-12-0	0.3905	0.390500uM	accA2	0.435398	1.11963	0.691689	#C0C0C0	FALSE	screen4wk_screen5wk_tbda1_kabx2	kabx2
kabx2:BRD-A24397426-001-12-0:0.781250uM	BRD-A24397426	BRD-A24397426-001-12-0	0.78125	0.781250uM	accA2	0.922786	1.26206	1.30788	#C0C0C0	FALSE	screen4wk_screen5wk_tbda1_kabx2	kabx2
kabx2:BRD-A24397426-001-12-0:1.562500uM	BRD-A24397426	BRD-A24397426-001-12-0	1.5625	1.562500uM	accA2	-3.74288	0.213759	-3.39728	#C0C0C0	FALSE	screen4wk_screen5wk_tbda1_kabx2	kabx2
kabx2:BRD-A24397426-001-12-0:3.125000uM	BRD-A24397426	BRD-A24397426-001-12-0	3.125	3.125000uM	accA2	-4.18101	0.144837	-3.71941	#C0C0C0	FALSE	screen4wk_screen5wk_tbda1_kabx2	kabx2
kabx2:BRD-A24397426-001-12-0:6.250000uM	BRD-A24397426	BRD-A24397426-001-12-0	6.25	6.250000uM	accA2	-5.80581	-0.0783046	-4.9726	#C0C0C0	FALSE	screen4wk_screen5wk_tbda1_kabx2	kabx2
kabx2:BRD-A24397426-001-12-0:12.500000uM	BRD-A24397426	BRD-A24397426-001-12-0	12.5	12.500000uM	accA2	-5.60078	-0.0527413	-4.7985	#C0C0C0	FALSE	screen4wk_screen5wk_tbda1_kabx2	kabx2
kabx2:BRD-A24397426-001-12-0:25.000000uM	BRD-A24397426	BRD-A24397426-001-12-0	25	25.000000uM	accA2	-6.72902	-0.185131	-5.57954	#C0C0C0	FALSE	screen4wk_screen5wk_tbda1_kabx2	kabx2
kabx2:BRD-A24397426-001-12-0:50.000000uM	BRD-A24397426	BRD-A24397426-001-12-0	50	50.000000uM	accA2	-5.14189	0.00707328	-4.42823	#C0C0C0	FALSE	screen4wk_screen5wk_tbda1_kabx2	kabx2
kabx2:BRD-A24397426-001-12-0:0.097500uM	BRD-A24397426	BRD-A24397426-001-12-0	0.0975	0.097500uM	accD2	0.334198	1.09178	0.541809	#C0C0C0	FALSE	screen4wk_screen5wk_tbda1_kabx2	kabx2
kabx2:BRD-A24397426-001-12-0:0.195500uM	BRD-A24397426	BRD-A24397426-001-12-0	0.1955	0.195500uM	accD2	0.478205	1.13262	0.73018	#C0C0C0	FALSE	screen4wk_screen5wk_tbda1_kabx2	kabx2
kabx2:BRD-A24397426-001-12-0:0.390500uM	BRD-A24397426	BRD-A24397426-001-12-0	0.3905	0.390500uM	accD2	0.655502	1.184	0.942925	#C0C0C0	FALSE	screen4wk_screen5wk_tbda1_kabx2	kabx2
kabx2:BRD-A24397426-001-12-0:0.781250uM	BRD-A24397426	BRD-A24397426-001-12-0	0.78125	0.781250uM	accD2	1.28191	1.37563	1.77034	#C0C0C0	FALSE	screen4wk_screen5wk_tbda1_kabx2	kabx2
kabx2:BRD-A24397426-001-12-0:1.562500uM	BRD-A24397426	BRD-A24397426-001-12-0	1.5625	1.562500uM	accD2	-2.99626	0.337576	-2.94111	#C0C0C0	FALSE	screen4wk_screen5wk_tbda1_kabx2	kabx2
kabx2:BRD-A24397426-001-12-0:3.125000uM	BRD-A24397426	BRD-A24397426-001-12-0	3.125	3.125000uM	accD2	-6.42901	-0.156364	-5.34002	#C0C0C0	FALSE	screen4wk_screen5wk_tbda1_kabx2	kabx2
kabx2:BRD-A24397426-001-12-0:6.250000uM	BRD-A24397426	BRD-A24397426-001-12-0	6.25	6.250000uM	accD2	-5.82371	-0.0849378	-4.96546	#C0C0C0	FALSE	screen4wk_screen5wk_tbda1_kabx2	kabx2
kabx2:BRD-A24397426-001-12-0:12.500000uM	BRD-A24397426	BRD-A24397426-001-12-0	12.5	12.500000uM	accD2	-5.19197	-0.00393641	-4.45126	#C0C0C0	FALSE	screen4wk_screen5wk_tbda1_kabx2	kabx2
kabx2:BRD-A24397426-001-12-0:25.000000uM	BRD-A24397426	BRD-A24397426-001-12-0	25	25.000000uM	accD2	-7.19002	-0.238305	-5.70505	#C0C0C0	FALSE	screen4wk_screen5wk_tbda1_kabx2	kabx2
kabx2:BRD-A24397426-001-12-0:50.000000uM	BRD-A24397426	BRD-A24397426-001-12-0	50	50.000000uM	accD2	-5.82769	-0.0854268	-4.97428	#C0C0C0	FALSE	screen4wk_screen5wk_tbda1_kabx2	kabx2
kabx2:BRD-A24397426-001-12-0:0.097500uM	BRD-A24397426	BRD-A24397426-001-12-0	0.0975	0.097500uM	aceE	0.591901	1.25898	0.972449	#C0C0C0	FALSE	screen4wk_screen5wk_tbda1_kabx2	kabx2
kabx2:BRD-A24397426-001-12-0:0.195500uM	BRD-A24397426	BRD-A24397426-001-12-0	0.1955	0.195500uM	aceE	1.82178	1.90936	2.69899	#C0C0C0	FALSE	screen4wk_screen5wk_tbda1_kabx2	kabx2
kabx2:BRD-A24397426-001-12-0:0.390500uM	BRD-A24397426	BRD-A24397426-001-12-0	0.3905	0.390500uM	aceE	0.399155	1.17116	0.746807	#C0C0C0	FALSE	screen4wk_screen5wk_tbda1_kabx2	kabx2
kabx2:BRD-A24397426-001-12-0:0.781250uM	BRD-A24397426	BRD-A24397426-001-12-0	0.78125	0.781250uM	aceE	1.73255	1.85644	2.57073	#C0C0C0	FALSE	screen4wk_screen5wk_tbda1_kabx2	kabx2
kabx2:BRD-A24397426-001-12-0:1.562500uM	BRD-A24397426	BRD-A24397426-001-12-0	1.5625	1.562500uM	aceE	-3.15737	0.0445638	-3.55815	#C0C0C0	FALSE	screen4wk_screen5wk_tbda1_kabx2	kabx2
kabx2:BRD-A24397426-001-12-0:3.125000uM	BRD-A24397426	BRD-A24397426-001-12-0	3.125	3.125000uM	aceE	-3.67882	-0.0616892	-4.05073	#C0C0C0	FALSE	screen4wk_screen5wk_tbda1_kabx2	kabx2
kabx2:BRD-A24397426-001-12-0:6.250000uM	BRD-A24397426	BRD-A24397426-001-12-0	6.25	6.250000uM	aceE	-3.27846	0.0188648	-3.66556	#C0C0C0	FALSE	screen4wk_screen5wk_tbda1_kabx2	kabx2
kabx2:BRD-A24397426-001-12-0:12.500000uM	BRD-A24397426	BRD-A24397426-001-12-0	12.5	12.500000uM	aceE	-3.9588	-0.114208	-4.25295	#C0C0C0	FALSE	screen4wk_screen5wk_tbda1_kabx2	kabx2
kabx2:BRD-A24397426-001-12-0:25.000000uM	BRD-A24397426	BRD-A24397426-001-12-0	25	25.000000uM	aceE	-4.82306	-0.258495	-4.81681	#C0C0C0	FALSE	screen4wk_screen5wk_tbda1_kabx2	kabx2
kabx2:BRD-A24397426-001-12-0:50.000000uM	BRD-A24397426	BRD-A24397426-001-12-0	50	50.000000uM	aceE	-4.8081	-0.256208	-4.7985	#C0C0C0	FALSE	screen4wk_screen5wk_tbda1_kabx2	kabx2
kabx2:BRD-A24397426-001-12-0:0.097500uM	BRD-A24397426	BRD-A24397426-001-12-0	0.0975	0.097500uM	acn	0.115846	1.02881	0.429237	#C0C0C0	FALSE	screen4wk_screen5wk_tbda1_kabx2	kabx2
kabx2:BRD-A24397426-001-12-0:0.195500uM	BRD-A24397426	BRD-A24397426-001-12-0	0.1955	0.195500uM	acn	0.442091	1.11217	0.993158	#C0C0C0	FALSE	screen4wk_screen5wk_tbda1_kabx2	kabx2
kabx2:BRD-A24397426-001-12-0:0.390500uM	BRD-A24397426	BRD-A24397426-001-12-0	0.3905	0.390500uM	acn	-0.216783	0.947191	-0.0421967	#C0C0C0	FALSE	screen4wk_screen5wk_tbda1_kabx2	kabx2
kabx2:BRD-A24397426-001-12-0:0.781250uM	BRD-A24397426	BRD-A24397426-001-12-0	0.78125	0.781250uM	acn	0.779301	1.20195	1.71513	#C0C0C0	FALSE	screen4wk_screen5wk_tbda1_kabx2	kabx2
kabx2:BRD-A24397426-001-12-0:1.562500uM	BRD-A24397426	BRD-A24397426-001-12-0	1.5625	1.562500uM	acn	-1.32756	0.697703	-0.997167	#C0C0C0	FALSE	screen4wk_screen5wk_tbda1_kabx2	kabx2
kabx2:BRD-A24397426-001-12-0:3.125000uM	BRD-A24397426	BRD-A24397426-001-12-0	3.125	3.125000uM	acn	-5.28956	0.0410361	-4.15128	#C0C0C0	FALSE	screen4wk_screen5wk_tbda1_kabx2	kabx2
kabx2:BRD-A24397426-001-12-0:6.250000uM	BRD-A24397426	BRD-A24397426-001-12-0	6.25	6.250000uM	acn	-7.36762	-0.194503	-5.4386	#C0C0C0	FALSE	screen4wk_screen5wk_tbda1_kabx2	kabx2
kabx2:BRD-A24397426-001-12-0:12.500000uM	BRD-A24397426	BRD-A24397426-001-12-0	12.5	12.500000uM	acn	-6.88154	-0.144692	-5.19308	#C0C0C0	FALSE	screen4wk_screen5wk_tbda1_kabx2	kabx2
kabx2:BRD-A24397426-001-12-0:25.000000uM	BRD-A24397426	BRD-A24397426-001-12-0	25	25.000000uM	acn	-6.80648	-0.136731	-5.13501	#C0C0C0	FALSE	screen4wk_screen5wk_tbda1_kabx2	kabx2
kabx2:BRD-A24397426-001-12-0:50.000000uM	BRD-A24397426	BRD-A24397426-001-12-0	50	50.000000uM	acn	-7.2266	-0.180358	-5.37713	#C0C0C0	FALSE	screen4wk_screen5wk_tbda1_kabx2	kabx2
kabx2:BRD-A24397426-001-12-0:0.097500uM	BRD-A24397426	BRD-A24397426-001-12-0	0.0975	0.097500uM	acpM	-0.182279	0.947286	-0.0145071	#C0C0C0	FALSE	screen4wk_screen5wk_tbda1_kabx2	kabx2
kabx2:BRD-A24397426-001-12-0:0.195500uM	BRD-A24397426	BRD-A24397426-001-12-0	0.1955	0.195500uM	acpM	0.0103426	1.00303	0.27385	#C0C0C0	FALSE	screen4wk_screen5wk_tbda1_kabx2	kabx2
kabx2:BRD-A24397426-001-12-0:0.390500uM	BRD-A24397426	BRD-A24397426-001-12-0	0.3905	0.390500uM	acpM	-0.916142	0.748746	-0.78481	#C0C0C0	FALSE	screen4wk_screen5wk_tbda1_kabx2	kabx2
kabx2:BRD-A24397426-001-12-0:0.781250uM	BRD-A24397426	BRD-A24397426-001-12-0	0.78125	0.781250uM	acpM	-2.33904	0.419626	-1.92667	#C0C0C0	FALSE	screen4wk_screen5wk_tbda1_kabx2	kabx2
kabx2:BRD-A24397426-001-12-0:1.562500uM	BRD-A24397426	BRD-A24397426-001-12-0	1.5625	1.562500uM	acpM	-4.62684	0.0152618	-4.47683	#C0C0C0	FALSE	screen4wk_screen5wk_tbda1_kabx2	kabx2
kabx2:BRD-A24397426-001-12-0:3.125000uM	BRD-A24397426	BRD-A24397426-001-12-0	3.125	3.125000uM	acpM	-7.34587	-0.318385	-5.7717	#C0C0C0	FALSE	screen4wk_screen5wk_tbda1_kabx2	kabx2
kabx2:BRD-A24397426-001-12-0:6.250000uM	BRD-A24397426	BRD-A24397426-001-12-0	6.25	6.250000uM	acpM	-5.85809	-0.152341	-5.0673	#C0C0C0	FALSE	screen4wk_screen5wk_tbda1_kabx2	kabx2
kabx2:BRD-A24397426-001-12-0:12.500000uM	BRD-A24397426	BRD-A24397426-001-12-0	12.5	12.500000uM	acpM	-6.91566	-0.274031	-5.46057	#C0C0C0	FALSE	screen4wk_screen5wk_tbda1_kabx2	kabx2
kabx2:BRD-A24397426-001-12-0:25.000000uM	BRD-A24397426	BRD-A24397426-001-12-0	25	25.000000uM	acpM	-6.92854	-0.2754	-5.4791	#C0C0C0	FALSE	screen4wk_screen5wk_tbda1_kabx2	kabx2
kabx2:BRD-A24397426-001-12-0:50.000000uM	BRD-A24397426	BRD-A24397426-001-12-0	50	50.000000uM	acpM	-7.51162	-0.334741	-5.91388	#C0C0C0	FALSE	screen4wk_screen5wk_tbda1_kabx2	kabx2
kabx2:BRD-A24397426-001-12-0:0.097500uM	BRD-A24397426	BRD-A24397426-001-12-0	0.0975	0.097500uM	adk	1.39333	1.41918	2.36766	#C0C0C0	FALSE	screen4wk_screen5wk_tbda1_kabx2	kabx2
kabx2:BRD-A24397426-001-12-0:0.195500uM	BRD-A24397426	BRD-A24397426-001-12-0	0.1955	0.195500uM	adk	1.0078	1.29511	1.75842	#C0C0C0	FALSE	screen4wk_screen5wk_tbda1_kabx2	kabx2
kabx2:BRD-A24397426-001-12-0:0.390500uM	BRD-A24397426	BRD-A24397426-001-12-0	0.3905	0.390500uM	adk	0.803539	1.23197	1.46756	#C0C0C0	FALSE	screen4wk_screen5wk_tbda1_kabx2	kabx2
kabx2:BRD-A24397426-001-12-0:0.781250uM	BRD-A24397426	BRD-A24397426-001-12-0	0.78125	0.781250uM	adk	1.07319	1.31569	1.86972	#C0C0C0	FALSE	screen4wk_screen5wk_tbda1_kabx2	kabx2
kabx2:BRD-A24397426-001-12-0:1.562500uM	BRD-A24397426	BRD-A24397426-001-12-0	1.5625	1.562500uM	adk	-3.12243	0.305682	-2.74024	#C0C0C0	FALSE	screen4wk_screen5wk_tbda1_kabx2	kabx2
kabx2:BRD-A24397426-001-12-0:3.125000uM	BRD-A24397426	BRD-A24397426-001-12-0	3.125	3.125000uM	adk	-4.61215	0.0653247	-4.23287	#C0C0C0	FALSE	screen4wk_screen5wk_tbda1_kabx2	kabx2
kabx2:BRD-A24397426-001-12-0:6.250000uM	BRD-A24397426	BRD-A24397426-001-12-0	6.25	6.250000uM	adk	-5.7074	-0.0826777	-5.02289	#C0C0C0	FALSE	screen4wk_screen5wk_tbda1_kabx2	kabx2
kabx2:BRD-A24397426-001-12-0:12.500000uM	BRD-A24397426	BRD-A24397426-001-12-0	12.5	12.500000uM	adk	-5.17609	-0.0136425	-4.67817	#C0C0C0	FALSE	screen4wk_screen5wk_tbda1_kabx2	kabx2
kabx2:BRD-A24397426-001-12-0:25.000000uM	BRD-A24397426	BRD-A24397426-001-12-0	25	25.000000uM	adk	-6.54671	-0.182021	-5.46057	#C0C0C0	FALSE	screen4wk_screen5wk_tbda1_kabx2	kabx2
kabx2:BRD-A24397426-001-12-0:50.000000uM	BRD-A24397426	BRD-A24397426-001-12-0	50	50.000000uM	adk	-7.00322	-0.23146	-5.67633	#C0C0C0	FALSE	screen4wk_screen5wk_tbda1_kabx2	kabx2
kabx2:BRD-A24397426-001-12-0:0.097500uM	BRD-A24397426	BRD-A24397426-001-12-0	0.0975	0.097500uM	adoK	0.265891	1.09382	0.689431	#C0C0C0	FALSE	screen4wk_screen5wk_tbda1_kabx2	kabx2
kabx2:BRD-A24397426-001-12-0:0.195500uM	BRD-A24397426	BRD-A24397426-001-12-0	0.1955	0.195500uM	adoK	0.570782	1.20683	1.4192	#C0C0C0	FALSE	screen4wk_screen5wk_tbda1_kabx2	kabx2
kabx2:BRD-A24397426-001-12-0:0.390500uM	BRD-A24397426	BRD-A24397426-001-12-0	0.3905	0.390500uM	adoK	0.582429	1.21126	1.4461	#C0C0C0	FALSE	screen4wk_screen5wk_tbda1_kabx2	kabx2
kabx2:BRD-A24397426-001-12-0:0.781250uM	BRD-A24397426	BRD-A24397426-001-12-0	0.78125	0.781250uM	adoK	0.750703	1.27636	1.84823	#C0C0C0	FALSE	screen4wk_screen5wk_tbda1_kabx2	kabx2
kabx2:BRD-A24397426-001-12-0:1.562500uM	BRD-A24397426	BRD-A24397426-001-12-0	1.5625	1.562500uM	adoK	-2.2951	0.346416	-3.18526	#C0C0C0	FALSE	screen4wk_screen5wk_tbda1_kabx2	kabx2
kabx2:BRD-A24397426-001-12-0:3.125000uM	BRD-A24397426	BRD-A24397426-001-12-0	3.125	3.125000uM	adoK	-5.09569	-0.169235	-5.2889	#C0C0C0	FALSE	screen4wk_screen5wk_tbda1_kabx2	kabx2
kabx2:BRD-A24397426-001-12-0:6.250000uM	BRD-A24397426	BRD-A24397426-001-12-0	6.25	6.250000uM	adoK	-4.61587	-0.097585	-4.92682	#C0C0C0	FALSE	screen4wk_screen5wk_tbda1_kabx2	kabx2
kabx2:BRD-A24397426-001-12-0:12.500000uM	BRD-A24397426	BRD-A24397426-001-12-0	12.5	12.500000uM	adoK	-5.70127	-0.2516	-5.67633	#C0C0C0	FALSE	screen4wk_screen5wk_tbda1_kabx2	kabx2
kabx2:BRD-A24397426-001-12-0:25.000000uM	BRD-A24397426	BRD-A24397426-001-12-0	25	25.000000uM	adoK	-5.80154	-0.264427	-5.73427	#C0C0C0	FALSE	screen4wk_screen5wk_tbda1_kabx2	kabx2
kabx2:BRD-A24397426-001-12-0:50.000000uM	BRD-A24397426	BRD-A24397426-001-12-0	50	50.000000uM	adoK	-4.15076	-0.0222397	-4.6636	#C0C0C0	FALSE	screen4wk_screen5wk_tbda1_kabx2	kabx2
kabx2:BRD-A24397426-001-12-0:0.097500uM	BRD-A24397426	BRD-A24397426-001-12-0	0.0975	0.097500uM	aftD	0.463507	1.1435	0.876704	#C0C0C0	FALSE	screen4wk_screen5wk_tbda1_kabx2	kabx2
kabx2:BRD-A24397426-001-12-0:0.195500uM	BRD-A24397426	BRD-A24397426-001-12-0	0.1955	0.195500uM	aftD	0.528517	1.16443	0.980871	#C0C0C0	FALSE	screen4wk_screen5wk_tbda1_kabx2	kabx2
kabx2:BRD-A24397426-001-12-0:0.390500uM	BRD-A24397426	BRD-A24397426-001-12-0	0.3905	0.390500uM	aftD	1.10045	1.35763	1.93009	#C0C0C0	FALSE	screen4wk_screen5wk_tbda1_kabx2	kabx2
kabx2:BRD-A24397426-001-12-0:0.781250uM	BRD-A24397426	BRD-A24397426-001-12-0	0.78125	0.781250uM	aftD	1.16405	1.38015	2.04187	#C0C0C0	FALSE	screen4wk_screen5wk_tbda1_kabx2	kabx2
kabx2:BRD-A24397426-001-12-0:1.562500uM	BRD-A24397426	BRD-A24397426-001-12-0	1.5625	1.562500uM	aftD	-2.86356	0.303518	-2.86517	#C0C0C0	FALSE	screen4wk_screen5wk_tbda1_kabx2	kabx2
kabx2:BRD-A24397426-001-12-0:3.125000uM	BRD-A24397426	BRD-A24397426-001-12-0	3.125	3.125000uM	aftD	-3.72364	0.146244	-3.60672	#C0C0C0	FALSE	screen4wk_screen5wk_tbda1_kabx2	kabx2
kabx2:BRD-A24397426-001-12-0:6.250000uM	BRD-A24397426	BRD-A24397426-001-12-0	6.25	6.250000uM	aftD	-6.89856	-0.286901	-5.865	#C0C0C0	FALSE	screen4wk_screen5wk_tbda1_kabx2	kabx2
kabx2:BRD-A24397426-001-12-0:12.500000uM	BRD-A24397426	BRD-A24397426-001-12-0	12.5	12.500000uM	aftD	-5.21974	-0.0834735	-4.77138	#C0C0C0	FALSE	screen4wk_screen5wk_tbda1_kabx2	kabx2
kabx2:BRD-A24397426-001-12-0:25.000000uM	BRD-A24397426	BRD-A24397426-001-12-0	25	25.000000uM	aftD	-6.04056	-0.18931	-5.31478	#C0C0C0	FALSE	screen4wk_screen5wk_tbda1_kabx2	kabx2
kabx2:BRD-A24397426-001-12-0:50.000000uM	BRD-A24397426	BRD-A24397426-001-12-0	50	50.000000uM	aftD	-7.22401	-0.320764	-6.19403	#C0C0C0	FALSE	screen4wk_screen5wk_tbda1_kabx2	kabx2
kabx2:BRD-A24397426-001-12-0:0.097500uM	BRD-A24397426	BRD-A24397426-001-12-0	0.0975	0.097500uM	alr	0.313235	1.099	0.667009	#C0C0C0	FALSE	screen4wk_screen5wk_tbda1_kabx2	kabx2
kabx2:BRD-A24397426-001-12-0:0.195500uM	BRD-A24397426	BRD-A24397426-001-12-0	0.1955	0.195500uM	alr	0.0571783	1.01772	0.100057	#C0C0C0	FALSE	screen4wk_screen5wk_tbda1_kabx2	kabx2
kabx2:BRD-A24397426-001-12-0:0.390500uM	BRD-A24397426	BRD-A24397426-001-12-0	0.3905	0.390500uM	alr	-0.477066	0.858119	-0.839419	#C0C0C0	FALSE	screen4wk_screen5wk_tbda1_kabx2	kabx2
kabx2:BRD-A24397426-001-12-0:0.781250uM	BRD-A24397426	BRD-A24397426-001-12-0	0.78125	0.781250uM	alr	0.233282	1.07327	0.485256	#C0C0C0	FALSE	screen4wk_screen5wk_tbda1_kabx2	kabx2
kabx2:BRD-A24397426-001-12-0:1.562500uM	BRD-A24397426	BRD-A24397426-001-12-0	1.5625	1.562500uM	alr	-2.37847	0.38582	-2.92835	#C0C0C0	FALSE	screen4wk_screen5wk_tbda1_kabx2	kabx2
kabx2:BRD-A24397426-001-12-0:3.125000uM	BRD-A24397426	BRD-A24397426-001-12-0	3.125	3.125000uM	alr	-4.0022	0.0787994	-4.12729	#C0C0C0	FALSE	screen4wk_screen5wk_tbda1_kabx2	kabx2
kabx2:BRD-A24397426-001-12-0:6.250000uM	BRD-A24397426	BRD-A24397426-001-12-0	6.25	6.250000uM	alr	-5.64927	-0.163221	-5.26747	#C0C0C0	FALSE	screen4wk_screen5wk_tbda1_kabx2	kabx2
kabx2:BRD-A24397426-001-12-0:12.500000uM	BRD-A24397426	BRD-A24397426-001-12-0	12.5	12.500000uM	alr	-5.16878	-0.0988496	-4.8964	#C0C0C0	FALSE	screen4wk_screen5wk_tbda1_kabx2	kabx2
kabx2:BRD-A24397426-001-12-0:25.000000uM	BRD-A24397426	BRD-A24397426-001-12-0	25	25.000000uM	alr	-5.80805	-0.183464	-5.42283	#C0C0C0	FALSE	screen4wk_screen5wk_tbda1_kabx2	kabx2
kabx2:BRD-A24397426-001-12-0:50.000000uM	BRD-A24397426	BRD-A24397426-001-12-0	50	50.000000uM	alr	-5.3571	-0.124648	-5.00534	#C0C0C0	FALSE	screen4wk_screen5wk_tbda1_kabx2	kabx2
kabx2:BRD-A24397426-001-12-0:0.097500uM	BRD-A24397426	BRD-A24397426-001-12-0	0.0975	0.097500uM	argB	0.589719	1.17373	0.990722	#C0C0C0	FALSE	screen4wk_screen5wk_tbda1_kabx2	kabx2
kabx2:BRD-A24397426-001-12-0:0.195500uM	BRD-A24397426	BRD-A24397426-001-12-0	0.1955	0.195500uM	argB	0.910773	1.27458	1.4508	#C0C0C0	FALSE	screen4wk_screen5wk_tbda1_kabx2	kabx2
kabx2:BRD-A24397426-001-12-0:0.390500uM	BRD-A24397426	BRD-A24397426-001-12-0	0.3905	0.390500uM	argB	0.709218	1.21073	1.15598	#C0C0C0	FALSE	screen4wk_screen5wk_tbda1_kabx2	kabx2
kabx2:BRD-A24397426-001-12-0:0.781250uM	BRD-A24397426	BRD-A24397426-001-12-0	0.78125	0.781250uM	argB	1.21265	1.37367	1.88255	#C0C0C0	FALSE	screen4wk_screen5wk_tbda1_kabx2	kabx2
kabx2:BRD-A24397426-001-12-0:1.562500uM	BRD-A24397426	BRD-A24397426-001-12-0	1.5625	1.562500uM	argB	-3.94997	0.144779	-3.62979	#C0C0C0	FALSE	screen4wk_screen5wk_tbda1_kabx2	kabx2
kabx2:BRD-A24397426-001-12-0:3.125000uM	BRD-A24397426	BRD-A24397426-001-12-0	3.125	3.125000uM	argB	-6.44769	-0.195548	-5.4386	#C0C0C0	FALSE	screen4wk_screen5wk_tbda1_kabx2	kabx2
kabx2:BRD-A24397426-001-12-0:6.250000uM	BRD-A24397426	BRD-A24397426-001-12-0	6.25	6.250000uM	argB	-7.28955	-0.285739	-5.83711	#C0C0C0	FALSE	screen4wk_screen5wk_tbda1_kabx2	kabx2
kabx2:BRD-A24397426-001-12-0:12.500000uM	BRD-A24397426	BRD-A24397426-001-12-0	12.5	12.500000uM	argB	-5.52636	-0.0837408	-4.85723	#C0C0C0	FALSE	screen4wk_screen5wk_tbda1_kabx2	kabx2
kabx2:BRD-A24397426-001-12-0:25.000000uM	BRD-A24397426	BRD-A24397426-001-12-0	25	25.000000uM	argB	-5.89557	-0.130299	-5.07153	#C0C0C0	FALSE	screen4wk_screen5wk_tbda1_kabx2	kabx2
kabx2:BRD-A24397426-001-12-0:50.000000uM	BRD-A24397426	BRD-A24397426-001-12-0	50	50.000000uM	argB	-4.55098	0.0516049	-4.09012	#C0C0C0	FALSE	screen4wk_screen5wk_tbda1_kabx2	kabx2
kabx2:BRD-A24397426-001-12-0:0.097500uM	BRD-A24397426	BRD-A24397426-001-12-0	0.0975	0.097500uM	argD	0.178068	1.07484	0.555241	#C0C0C0	FALSE	screen4wk_screen5wk_tbda1_kabx2	kabx2
kabx2:BRD-A24397426-001-12-0:0.195500uM	BRD-A24397426	BRD-A24397426-001-12-0	0.1955	0.195500uM	argD	0.430953	1.18596	1.12994	#C0C0C0	FALSE	screen4wk_screen5wk_tbda1_kabx2	kabx2
kabx2:BRD-A24397426-001-12-0:0.390500uM	BRD-A24397426	BRD-A24397426-001-12-0	0.3905	0.390500uM	argD	0.495512	1.21527	1.29539	#C0C0C0	FALSE	screen4wk_screen5wk_tbda1_kabx2	kabx2
kabx2:BRD-A24397426-001-12-0:0.781250uM	BRD-A24397426	BRD-A24397426-001-12-0	0.78125	0.781250uM	argD	0.723559	1.32198	1.92262	#C0C0C0	FALSE	screen4wk_screen5wk_tbda1_kabx2	kabx2
kabx2:BRD-A24397426-001-12-0:1.562500uM	BRD-A24397426	BRD-A24397426-001-12-0	1.5625	1.562500uM	argD	-0.183606	0.925659	-0.165818	#C0C0C0	FALSE	screen4wk_screen5wk_tbda1_kabx2	kabx2
kabx2:BRD-A24397426-001-12-0:3.125000uM	BRD-A24397426	BRD-A24397426-001-12-0	3.125	3.125000uM	argD	-2.47648	0.1999	-3.70047	#C0C0C0	FALSE	screen4wk_screen5wk_tbda1_kabx2	kabx2
kabx2:BRD-A24397426-001-12-0:6.250000uM	BRD-A24397426	BRD-A24397426-001-12-0	6.25	6.250000uM	argD	-4.58697	-0.223661	-5.16664	#C0C0C0	FALSE	screen4wk_screen5wk_tbda1_kabx2	kabx2
kabx2:BRD-A24397426-001-12-0:12.500000uM	BRD-A24397426	BRD-A24397426-001-12-0	12.5	12.500000uM	argD	-3.93337	-0.111593	-4.72616	#C0C0C0	FALSE	screen4wk_screen5wk_tbda1_kabx2	kabx2
kabx2:BRD-A24397426-001-12-0:25.000000uM	BRD-A24397426	BRD-A24397426-001-12-0	25	25.000000uM	argD	-4.17659	-0.155071	-4.91398	#C0C0C0	FALSE	screen4wk_screen5wk_tbda1_kabx2	kabx2
kabx2:BRD-A24397426-001-12-0:50.000000uM	BRD-A24397426	BRD-A24397426-001-12-0	50	50.000000uM	argD	-3.75515	-0.0783208	-4.63855	#C0C0C0	FALSE	screen4wk_screen5wk_tbda1_kabx2	kabx2
kabx2:BRD-A24397426-001-12-0:0.097500uM	BRD-A24397426	BRD-A24397426-001-12-0	0.0975	0.097500uM	argF	0.0548689	1.01915	0.0443868	#C0C0C0	FALSE	screen4wk_screen5wk_tbda1_kabx2	kabx2
kabx2:BRD-A24397426-001-12-0:0.195500uM	BRD-A24397426	BRD-A24397426-001-12-0	0.1955	0.195500uM	argF	0.728585	1.26985	1.31691	#C0C0C0	FALSE	screen4wk_screen5wk_tbda1_kabx2	kabx2
kabx2:BRD-A24397426-001-12-0:0.390500uM	BRD-A24397426	BRD-A24397426-001-12-0	0.3905	0.390500uM	argF	0.661622	1.2436	1.18455	#C0C0C0	FALSE	screen4wk_screen5wk_tbda1_kabx2	kabx2
kabx2:BRD-A24397426-001-12-0:0.781250uM	BRD-A24397426	BRD-A24397426-001-12-0	0.78125	0.781250uM	argF	1.30065	1.507	2.69457	#C0C0C0	FALSE	screen4wk_screen5wk_tbda1_kabx2	kabx2
kabx2:BRD-A24397426-001-12-0:1.562500uM	BRD-A24397426	BRD-A24397426-001-12-0	1.5625	1.562500uM	argF	-1.32219	0.589571	-2.23951	#C0C0C0	FALSE	screen4wk_screen5wk_tbda1_kabx2	kabx2
kabx2:BRD-A24397426-001-12-0:3.125000uM	BRD-A24397426	BRD-A24397426-001-12-0	3.125	3.125000uM	argF	-3.40234	0.107509	-4.11336	#C0C0C0	FALSE	screen4wk_screen5wk_tbda1_kabx2	kabx2
kabx2:BRD-A24397426-001-12-0:6.250000uM	BRD-A24397426	BRD-A24397426-001-12-0	6.25	6.250000uM	argF	-6.34667	-0.335923	-5.88057	#C0C0C0	FALSE	screen4wk_screen5wk_tbda1_kabx2	kabx2
kabx2:BRD-A24397426-001-12-0:12.500000uM	BRD-A24397426	BRD-A24397426-001-12-0	12.5	12.500000uM	argF	-4.28487	-0.0499059	-4.72067	#C0C0C0	FALSE	screen4wk_screen5wk_tbda1_kabx2	kabx2
kabx2:BRD-A24397426-001-12-0:25.000000uM	BRD-A24397426	BRD-A24397426-001-12-0	25	25.000000uM	argF	-5.67111	-0.253234	-5.4791	#C0C0C0	FALSE	screen4wk_screen5wk_tbda1_kabx2	kabx2
kabx2:BRD-A24397426-001-12-0:50.000000uM	BRD-A24397426	BRD-A24397426-001-12-0	50	50.000000uM	argF	-5.27417	-0.199925	-5.27196	#C0C0C0	FALSE	screen4wk_screen5wk_tbda1_kabx2	kabx2
kabx2:BRD-A24397426-001-12-0:0.097500uM	BRD-A24397426	BRD-A24397426-001-12-0	0.0975	0.097500uM	argJ	1.09726	1.37742	1.55745	#C0C0C0	FALSE	screen4wk_screen5wk_tbda1_kabx2	kabx2
kabx2:BRD-A24397426-001-12-0:0.195500uM	BRD-A24397426	BRD-A24397426-001-12-0	0.1955	0.195500uM	argJ	0.533441	1.17535	0.787494	#C0C0C0	FALSE	screen4wk_screen5wk_tbda1_kabx2	kabx2
kabx2:BRD-A24397426-001-12-0:0.390500uM	BRD-A24397426	BRD-A24397426-001-12-0	0.3905	0.390500uM	argJ	0.744913	1.24904	1.07733	#C0C0C0	FALSE	screen4wk_screen5wk_tbda1_kabx2	kabx2
kabx2:BRD-A24397426-001-12-0:0.781250uM	BRD-A24397426	BRD-A24397426-001-12-0	0.78125	0.781250uM	argJ	2.14876	1.80575	2.82228	#C0C0C0	FALSE	screen4wk_screen5wk_tbda1_kabx2	kabx2
kabx2:BRD-A24397426-001-12-0:1.562500uM	BRD-A24397426	BRD-A24397426-001-12-0	1.5625	1.562500uM	argJ	-1.52525	0.572794	-2.51691	#C0C0C0	FALSE	screen4wk_screen5wk_tbda1_kabx2	kabx2
kabx2:BRD-A24397426-001-12-0:3.125000uM	BRD-A24397426	BRD-A24397426-001-12-0	3.125	3.125000uM	argJ	-3.14778	0.218027	-3.75361	#C0C0C0	FALSE	screen4wk_screen5wk_tbda1_kabx2	kabx2
kabx2:BRD-A24397426-001-12-0:6.250000uM	BRD-A24397426	BRD-A24397426-001-12-0	6.25	6.250000uM	argJ	-4.91558	-0.0780594	-4.85875	#C0C0C0	FALSE	screen4wk_screen5wk_tbda1_kabx2	kabx2
kabx2:BRD-A24397426-001-12-0:12.500000uM	BRD-A24397426	BRD-A24397426-001-12-0	12.5	12.500000uM	argJ	-5.87399	-0.207265	-5.4791	#C0C0C0	FALSE	screen4wk_screen5wk_tbda1_kabx2	kabx2
kabx2:BRD-A24397426-001-12-0:25.000000uM	BRD-A24397426	BRD-A24397426-001-12-0	25	25.000000uM	argJ	-5.18212	-0.115972	-5.04907	#C0C0C0	FALSE	screen4wk_screen5wk_tbda1_kabx2	kabx2
kabx2:BRD-A24397426-001-12-0:50.000000uM	BRD-A24397426	BRD-A24397426-001-12-0	50	50.000000uM	argJ	-5.46131	-0.154013	-5.20862	#C0C0C0	FALSE	screen4wk_screen5wk_tbda1_kabx2	kabx2
kabx2:BRD-A24397426-001-12-0:0.097500uM	BRD-A24397426	BRD-A24397426-001-12-0	0.0975	0.097500uM	aroE	0.155488	1.07402	0.217871	#C0C0C0	FALSE	screen4wk_screen5wk_tbda1_kabx2	kabx2
kabx2:BRD-A24397426-001-12-0:0.195500uM	BRD-A24397426	BRD-A24397426-001-12-0	0.1955	0.195500uM	aroE	0.352467	1.17175	0.605993	#C0C0C0	FALSE	screen4wk_screen5wk_tbda1_kabx2	kabx2
kabx2:BRD-A24397426-001-12-0:0.390500uM	BRD-A24397426	BRD-A24397426-001-12-0	0.3905	0.390500uM	aroE	0.516749	1.25676	0.942752	#C0C0C0	FALSE	screen4wk_screen5wk_tbda1_kabx2	kabx2
kabx2:BRD-A24397426-001-12-0:0.781250uM	BRD-A24397426	BRD-A24397426-001-12-0	0.78125	0.781250uM	aroE	1.13043	1.60485	2.39768	#C0C0C0	FALSE	screen4wk_screen5wk_tbda1_kabx2	kabx2
kabx2:BRD-A24397426-001-12-0:1.562500uM	BRD-A24397426	BRD-A24397426-001-12-0	1.5625	1.562500uM	aroE	-0.427145	0.809963	-0.942447	#C0C0C0	FALSE	screen4wk_screen5wk_tbda1_kabx2	kabx2
kabx2:BRD-A24397426-001-12-0:3.125000uM	BRD-A24397426	BRD-A24397426-001-12-0	3.125	3.125000uM	aroE	-2.40841	0.139062	-4.22315	#C0C0C0	FALSE	screen4wk_screen5wk_tbda1_kabx2	kabx2
kabx2:BRD-A24397426-001-12-0:6.250000uM	BRD-A24397426	BRD-A24397426-001-12-0	6.25	6.250000uM	aroE	-3.94099	-0.203892	-5.2889	#C0C0C0	FALSE	screen4wk_screen5wk_tbda1_kabx2	kabx2
kabx2:BRD-A24397426-001-12-0:12.500000uM	BRD-A24397426	BRD-A24397426-001-12-0	12.5	12.500000uM	aroE	-3.47999	-0.113317	-4.96144	#C0C0C0	FALSE	screen4wk_screen5wk_tbda1_kabx2	kabx2
kabx2:BRD-A24397426-001-12-0:25.000000uM	BRD-A24397426	BRD-A24397426-001-12-0	25	25.000000uM	aroE	-4.2951	-0.267132	-5.49845	#C0C0C0	FALSE	screen4wk_screen5wk_tbda1_kabx2	kabx2
kabx2:BRD-A24397426-001-12-0:50.000000uM	BRD-A24397426	BRD-A24397426-001-12-0	50	50.000000uM	aroE	-3.06987	-0.0241092	-4.71228	#C0C0C0	FALSE	screen4wk_screen5wk_tbda1_kabx2	kabx2
kabx2:BRD-A24397426-001-12-0:0.097500uM	BRD-A24397426	BRD-A24397426-001-12-0	0.0975	0.097500uM	aroF	-0.323687	0.910117	-0.238801	#C0C0C0	FALSE	screen4wk_screen5wk_tbda1_kabx2	kabx2
kabx2:BRD-A24397426-001-12-0:0.195500uM	BRD-A24397426	BRD-A24397426-001-12-0	0.1955	0.195500uM	aroF	0.297112	1.08622	0.531712	#C0C0C0	FALSE	screen4wk_screen5wk_tbda1_kabx2	kabx2
kabx2:BRD-A24397426-001-12-0:0.390500uM	BRD-A24397426	BRD-A24397426-001-12-0	0.3905	0.390500uM	aroF	0.60537	1.17961	0.909338	#C0C0C0	FALSE	screen4wk_screen5wk_tbda1_kabx2	kabx2
kabx2:BRD-A24397426-001-12-0:0.781250uM	BRD-A24397426	BRD-A24397426-001-12-0	0.78125	0.781250uM	aroF	1.97931	1.64938	2.78718	#C0C0C0	FALSE	screen4wk_screen5wk_tbda1_kabx2	kabx2
kabx2:BRD-A24397426-001-12-0:1.562500uM	BRD-A24397426	BRD-A24397426-001-12-0	1.5625	1.562500uM	aroF	-3.14277	0.27978	-3.05032	#C0C0C0	FALSE	screen4wk_screen5wk_tbda1_kabx2	kabx2
kabx2:BRD-A24397426-001-12-0:3.125000uM	BRD-A24397426	BRD-A24397426-001-12-0	3.125	3.125000uM	aroF	-4.98986	-0.015586	-4.4932	#C0C0C0	FALSE	screen4wk_screen5wk_tbda1_kabx2	kabx2
kabx2:BRD-A24397426-001-12-0:6.250000uM	BRD-A24397426	BRD-A24397426-001-12-0	6.25	6.250000uM	aroF	-6.57503	-0.214077	-5.4791	#C0C0C0	FALSE	screen4wk_screen5wk_tbda1_kabx2	kabx2
kabx2:BRD-A24397426-001-12-0:12.500000uM	BRD-A24397426	BRD-A24397426-001-12-0	12.5	12.500000uM	aroF	-6.57898	-0.214518	-5.49845	#C0C0C0	FALSE	screen4wk_screen5wk_tbda1_kabx2	kabx2
kabx2:BRD-A24397426-001-12-0:25.000000uM	BRD-A24397426	BRD-A24397426-001-12-0	25	25.000000uM	aroF	-5.05443	-0.0245745	-4.54268	#C0C0C0	FALSE	screen4wk_screen5wk_tbda1_kabx2	kabx2
kabx2:BRD-A24397426-001-12-0:50.000000uM	BRD-A24397426	BRD-A24397426-001-12-0	50	50.000000uM	aroF	-5.67784	-0.107245	-5.02289	#C0C0C0	FALSE	screen4wk_screen5wk_tbda1_kabx2	kabx2
kabx2:BRD-A24397426-001-12-0:0.097500uM	BRD-A24397426	BRD-A24397426-001-12-0	0.0975	0.097500uM	asnB	0.451389	1.13063	1.19659	#C0C0C0	FALSE	screen4wk_screen5wk_tbda1_kabx2	kabx2
kabx2:BRD-A24397426-001-12-0:0.195500uM	BRD-A24397426	BRD-A24397426-001-12-0	0.1955	0.195500uM	asnB	0.170815	1.04846	0.563239	#C0C0C0	FALSE	screen4wk_screen5wk_tbda1_kabx2	kabx2
kabx2:BRD-A24397426-001-12-0:0.390500uM	BRD-A24397426	BRD-A24397426-001-12-0	0.3905	0.390500uM	asnB	-0.0839987	0.97659	0.0558	#C0C0C0	FALSE	screen4wk_screen5wk_tbda1_kabx2	kabx2
kabx2:BRD-A24397426-001-12-0:0.781250uM	BRD-A24397426	BRD-A24397426-001-12-0	0.78125	0.781250uM	asnB	-0.330979	0.909332	-0.371725	#C0C0C0	FALSE	screen4wk_screen5wk_tbda1_kabx2	kabx2
kabx2:BRD-A24397426-001-12-0:1.562500uM	BRD-A24397426	BRD-A24397426-001-12-0	1.5625	1.562500uM	asnB	-3.13212	0.289321	-3.59916	#C0C0C0	FALSE	screen4wk_screen5wk_tbda1_kabx2	kabx2
kabx2:BRD-A24397426-001-12-0:3.125000uM	BRD-A24397426	BRD-A24397426-001-12-0	3.125	3.125000uM	asnB	-3.9053	0.156893	-4.21804	#C0C0C0	FALSE	screen4wk_screen5wk_tbda1_kabx2	kabx2
kabx2:BRD-A24397426-001-12-0:6.250000uM	BRD-A24397426	BRD-A24397426-001-12-0	6.25	6.250000uM	asnB	-6.22043	-0.163707	-5.27701	#C0C0C0	FALSE	screen4wk_screen5wk_tbda1_kabx2	kabx2
kabx2:BRD-A24397426-001-12-0:12.500000uM	BRD-A24397426	BRD-A24397426-001-12-0	12.5	12.500000uM	asnB	-6.23	-0.164828	-5.29391	#C0C0C0	FALSE	screen4wk_screen5wk_tbda1_kabx2	kabx2
kabx2:BRD-A24397426-001-12-0:25.000000uM	BRD-A24397426	BRD-A24397426-001-12-0	25	25.000000uM	asnB	-6.28972	-0.171789	-5.35228	#C0C0C0	FALSE	screen4wk_screen5wk_tbda1_kabx2	kabx2
kabx2:BRD-A24397426-001-12-0:50.000000uM	BRD-A24397426	BRD-A24397426-001-12-0	50	50.000000uM	asnB	-6.01936	-0.139801	-5.18465	#C0C0C0	FALSE	screen4wk_screen5wk_tbda1_kabx2	kabx2
kabx2:BRD-A24397426-001-12-0:0.097500uM	BRD-A24397426	BRD-A24397426-001-12-0	0.0975	0.097500uM	aspB	0.750036	1.19703	1.07415	#C0C0C0	FALSE	screen4wk_screen5wk_tbda1_kabx2	kabx2
kabx2:BRD-A24397426-001-12-0:0.195500uM	BRD-A24397426	BRD-A24397426-001-12-0	0.1955	0.195500uM	aspB	0.221494	1.05627	0.432707	#C0C0C0	FALSE	screen4wk_screen5wk_tbda1_kabx2	kabx2
kabx2:BRD-A24397426-001-12-0:0.390500uM	BRD-A24397426	BRD-A24397426-001-12-0	0.3905	0.390500uM	aspB	0.396469	1.10184	0.660485	#C0C0C0	FALSE	screen4wk_screen5wk_tbda1_kabx2	kabx2
kabx2:BRD-A24397426-001-12-0:0.781250uM	BRD-A24397426	BRD-A24397426-001-12-0	0.78125	0.781250uM	aspB	1.4949	1.4119	2.04058	#C0C0C0	FALSE	screen4wk_screen5wk_tbda1_kabx2	kabx2
kabx2:BRD-A24397426-001-12-0:1.562500uM	BRD-A24397426	BRD-A24397426-001-12-0	1.5625	1.562500uM	aspB	-2.58071	0.44753	-2.52152	#C0C0C0	FALSE	screen4wk_screen5wk_tbda1_kabx2	kabx2
kabx2:BRD-A24397426-001-12-0:3.125000uM	BRD-A24397426	BRD-A24397426-001-12-0	3.125	3.125000uM	aspB	-3.86942	0.23173	-3.45268	#C0C0C0	FALSE	screen4wk_screen5wk_tbda1_kabx2	kabx2
kabx2:BRD-A24397426-001-12-0:6.250000uM	BRD-A24397426	BRD-A24397426-001-12-0	6.25	6.250000uM	aspB	-6.30389	-0.0920344	-5.18465	#C0C0C0	FALSE	screen4wk_screen5wk_tbda1_kabx2	kabx2
kabx2:BRD-A24397426-001-12-0:12.500000uM	BRD-A24397426	BRD-A24397426-001-12-0	12.5	12.500000uM	aspB	-7.30266	-0.198818	-5.71753	#C0C0C0	FALSE	screen4wk_screen5wk_tbda1_kabx2	kabx2
kabx2:BRD-A24397426-001-12-0:25.000000uM	BRD-A24397426	BRD-A24397426-001-12-0	25	25.000000uM	aspB	-5.80561	-0.0335527	-4.83694	#C0C0C0	FALSE	screen4wk_screen5wk_tbda1_kabx2	kabx2
kabx2:BRD-A24397426-001-12-0:50.000000uM	BRD-A24397426	BRD-A24397426-001-12-0	50	50.000000uM	aspB	-8.76106	-0.332597	-6.19403	#C0C0C0	FALSE	screen4wk_screen5wk_tbda1_kabx2	kabx2
kabx2:BRD-A24397426-001-12-0:0.097500uM	BRD-A24397426	BRD-A24397426-001-12-0	0.0975	0.097500uM	aspS	1.30312	1.3735	1.66231	#C0C0C0	FALSE	screen4wk_screen5wk_tbda1_kabx2	kabx2
kabx2:BRD-A24397426-001-12-0:0.195500uM	BRD-A24397426	BRD-A24397426-001-12-0	0.1955	0.195500uM	aspS	1.03209	1.29047	1.39063	#C0C0C0	FALSE	screen4wk_screen5wk_tbda1_kabx2	kabx2
kabx2:BRD-A24397426-001-12-0:0.390500uM	BRD-A24397426	BRD-A24397426-001-12-0	0.3905	0.390500uM	aspS	0.98972	1.27775	1.34707	#C0C0C0	FALSE	screen4wk_screen5wk_tbda1_kabx2	kabx2
kabx2:BRD-A24397426-001-12-0:0.781250uM	BRD-A24397426	BRD-A24397426-001-12-0	0.78125	0.781250uM	aspS	2.18026	1.66343	2.60377	#C0C0C0	FALSE	screen4wk_screen5wk_tbda1_kabx2	kabx2
kabx2:BRD-A24397426-001-12-0:1.562500uM	BRD-A24397426	BRD-A24397426-001-12-0	1.5625	1.562500uM	aspS	-2.87763	0.37033	-2.63132	#C0C0C0	FALSE	screen4wk_screen5wk_tbda1_kabx2	kabx2
kabx2:BRD-A24397426-001-12-0:3.125000uM	BRD-A24397426	BRD-A24397426-001-12-0	3.125	3.125000uM	aspS	-5.46369	-0.0244309	-4.42444	#C0C0C0	FALSE	screen4wk_screen5wk_tbda1_kabx2	kabx2
kabx2:BRD-A24397426-001-12-0:6.250000uM	BRD-A24397426	BRD-A24397426-001-12-0	6.25	6.250000uM	aspS	-6.4634	-0.144515	-5.13501	#C0C0C0	FALSE	screen4wk_screen5wk_tbda1_kabx2	kabx2
kabx2:BRD-A24397426-001-12-0:12.500000uM	BRD-A24397426	BRD-A24397426-001-12-0	12.5	12.500000uM	aspS	-5.81552	-0.0685027	-4.69215	#C0C0C0	FALSE	screen4wk_screen5wk_tbda1_kabx2	kabx2
kabx2:BRD-A24397426-001-12-0:25.000000uM	BRD-A24397426	BRD-A24397426-001-12-0	25	25.000000uM	aspS	-6.75405	-0.176569	-5.33227	#C0C0C0	FALSE	screen4wk_screen5wk_tbda1_kabx2	kabx2
kabx2:BRD-A24397426-001-12-0:50.000000uM	BRD-A24397426	BRD-A24397426-001-12-0	50	50.000000uM	aspS	-6.55678	-0.154948	-5.21669	#C0C0C0	FALSE	screen4wk_screen5wk_tbda1_kabx2	kabx2
kabx2:BRD-A24397426-001-12-0:0.097500uM	BRD-A24397426	BRD-A24397426-001-12-0	0.0975	0.097500uM	atpB	-0.0686962	0.979798	0.000451348	#C0C0C0	FALSE	screen4wk_screen5wk_tbda1_kabx2	kabx2
kabx2:BRD-A24397426-001-12-0:0.195500uM	BRD-A24397426	BRD-A24397426-001-12-0	0.1955	0.195500uM	atpB	0.795186	1.2494	1.20109	#C0C0C0	FALSE	screen4wk_screen5wk_tbda1_kabx2	kabx2
kabx2:BRD-A24397426-001-12-0:0.390500uM	BRD-A24397426	BRD-A24397426-001-12-0	0.3905	0.390500uM	atpB	0.565524	1.17434	0.876696	#C0C0C0	FALSE	screen4wk_screen5wk_tbda1_kabx2	kabx2
kabx2:BRD-A24397426-001-12-0:0.781250uM	BRD-A24397426	BRD-A24397426-001-12-0	0.78125	0.781250uM	atpB	1.43857	1.47377	2.04568	#C0C0C0	FALSE	screen4wk_screen5wk_tbda1_kabx2	kabx2
kabx2:BRD-A24397426-001-12-0:1.562500uM	BRD-A24397426	BRD-A24397426-001-12-0	1.5625	1.562500uM	atpB	-3.10375	0.264226	-3.26013	#C0C0C0	FALSE	screen4wk_screen5wk_tbda1_kabx2	kabx2
kabx2:BRD-A24397426-001-12-0:3.125000uM	BRD-A24397426	BRD-A24397426-001-12-0	3.125	3.125000uM	atpB	-4.9896	-0.0432743	-4.68683	#C0C0C0	FALSE	screen4wk_screen5wk_tbda1_kabx2	kabx2
kabx2:BRD-A24397426-001-12-0:6.250000uM	BRD-A24397426	BRD-A24397426-001-12-0	6.25	6.250000uM	atpB	-6.06418	-0.183759	-5.34002	#C0C0C0	FALSE	screen4wk_screen5wk_tbda1_kabx2	kabx2
kabx2:BRD-A24397426-001-12-0:12.500000uM	BRD-A24397426	BRD-A24397426-001-12-0	12.5	12.500000uM	atpB	-5.31994	-0.0888595	-4.90027	#C0C0C0	FALSE	screen4wk_screen5wk_tbda1_kabx2	kabx2
kabx2:BRD-A24397426-001-12-0:25.000000uM	BRD-A24397426	BRD-A24397426-001-12-0	25	25.000000uM	atpB	-5.49324	-0.111898	-5.05852	#C0C0C0	FALSE	screen4wk_screen5wk_tbda1_kabx2	kabx2
kabx2:BRD-A24397426-001-12-0:50.000000uM	BRD-A24397426	BRD-A24397426-001-12-0	50	50.000000uM	atpB	-7.19488	-0.309366	-5.93669	#C0C0C0	FALSE	screen4wk_screen5wk_tbda1_kabx2	kabx2
kabx2:BRD-A24397426-001-12-0:0.097500uM	BRD-A24397426	BRD-A24397426-001-12-0	0.0975	0.097500uM	atpDC	0.0186	1.00806	-0.0429693	#C0C0C0	FALSE	screen4wk_screen5wk_tbda1_kabx2	kabx2
kabx2:BRD-A24397426-001-12-0:0.195500uM	BRD-A24397426	BRD-A24397426-001-12-0	0.1955	0.195500uM	atpDC	0.0583917	1.02541	0.0303332	#C0C0C0	FALSE	screen4wk_screen5wk_tbda1_kabx2	kabx2
kabx2:BRD-A24397426-001-12-0:0.390500uM	BRD-A24397426	BRD-A24397426-001-12-0	0.3905	0.390500uM	atpDC	0.674042	1.3138	1.35309	#C0C0C0	FALSE	screen4wk_screen5wk_tbda1_kabx2	kabx2
kabx2:BRD-A24397426-001-12-0:0.781250uM	BRD-A24397426	BRD-A24397426-001-12-0	0.78125	0.781250uM	atpDC	0.917475	1.43885	2.07796	#C0C0C0	FALSE	screen4wk_screen5wk_tbda1_kabx2	kabx2
kabx2:BRD-A24397426-001-12-0:1.562500uM	BRD-A24397426	BRD-A24397426-001-12-0	1.5625	1.562500uM	atpDC	-1.73116	0.375515	-3.12654	#C0C0C0	FALSE	screen4wk_screen5wk_tbda1_kabx2	kabx2
kabx2:BRD-A24397426-001-12-0:3.125000uM	BRD-A24397426	BRD-A24397426-001-12-0	3.125	3.125000uM	atpDC	-2.5716	0.146948	-4.02881	#C0C0C0	FALSE	screen4wk_screen5wk_tbda1_kabx2	kabx2
kabx2:BRD-A24397426-001-12-0:6.250000uM	BRD-A24397426	BRD-A24397426-001-12-0	6.25	6.250000uM	atpDC	-4.56206	-0.254188	-5.36689	#C0C0C0	FALSE	screen4wk_screen5wk_tbda1_kabx2	kabx2
kabx2:BRD-A24397426-001-12-0:12.500000uM	BRD-A24397426	BRD-A24397426-001-12-0	12.5	12.500000uM	atpDC	-3.131	0.0162795	-4.46885	#C0C0C0	FALSE	screen4wk_screen5wk_tbda1_kabx2	kabx2
kabx2:BRD-A24397426-001-12-0:25.000000uM	BRD-A24397426	BRD-A24397426-001-12-0	25	25.000000uM	atpDC	-3.45963	-0.0534285	-4.72467	#C0C0C0	FALSE	screen4wk_screen5wk_tbda1_kabx2	kabx2
kabx2:BRD-A24397426-001-12-0:50.000000uM	BRD-A24397426	BRD-A24397426-001-12-0	50	50.000000uM	atpDC	-3.91767	-0.142685	-5.03849	#C0C0C0	FALSE	screen4wk_screen5wk_tbda1_kabx2	kabx2
kabx2:BRD-A24397426-001-12-0:0.097500uM	BRD-A24397426	BRD-A24397426-001-12-0	0.0975	0.097500uM	atpG	0.330638	1.11074	0.630355	#C0C0C0	FALSE	screen4wk_screen5wk_tbda1_kabx2	kabx2
kabx2:BRD-A24397426-001-12-0:0.195500uM	BRD-A24397426	BRD-A24397426-001-12-0	0.1955	0.195500uM	atpG	0.546416	1.1863	1.03413	#C0C0C0	FALSE	screen4wk_screen5wk_tbda1_kabx2	kabx2
kabx2:BRD-A24397426-001-12-0:0.390500uM	BRD-A24397426	BRD-A24397426-001-12-0	0.3905	0.390500uM	atpG	0.61233	1.20991	1.16913	#C0C0C0	FALSE	screen4wk_screen5wk_tbda1_kabx2	kabx2
kabx2:BRD-A24397426-001-12-0:0.781250uM	BRD-A24397426	BRD-A24397426-001-12-0	0.78125	0.781250uM	atpG	0.327956	1.10982	0.624604	#C0C0C0	FALSE	screen4wk_screen5wk_tbda1_kabx2	kabx2
kabx2:BRD-A24397426-001-12-0:1.562500uM	BRD-A24397426	BRD-A24397426-001-12-0	1.5625	1.562500uM	atpG	-2.63245	0.30223	-3.05285	#C0C0C0	FALSE	screen4wk_screen5wk_tbda1_kabx2	kabx2
kabx2:BRD-A24397426-001-12-0:3.125000uM	BRD-A24397426	BRD-A24397426-001-12-0	3.125	3.125000uM	atpG	-3.21389	0.184486	-3.60483	#C0C0C0	FALSE	screen4wk_screen5wk_tbda1_kabx2	kabx2
kabx2:BRD-A24397426-001-12-0:6.250000uM	BRD-A24397426	BRD-A24397426-001-12-0	6.25	6.250000uM	atpG	-4.84066	-0.0913936	-4.85421	#C0C0C0	FALSE	screen4wk_screen5wk_tbda1_kabx2	kabx2
kabx2:BRD-A24397426-001-12-0:12.500000uM	BRD-A24397426	BRD-A24397426-001-12-0	12.5	12.500000uM	atpG	-4.61992	-0.0581074	-4.70068	#C0C0C0	FALSE	screen4wk_screen5wk_tbda1_kabx2	kabx2
kabx2:BRD-A24397426-001-12-0:25.000000uM	BRD-A24397426	BRD-A24397426-001-12-0	25	25.000000uM	atpG	-5.44757	-0.176972	-5.20862	#C0C0C0	FALSE	screen4wk_screen5wk_tbda1_kabx2	kabx2
kabx2:BRD-A24397426-001-12-0:50.000000uM	BRD-A24397426	BRD-A24397426-001-12-0	50	50.000000uM	atpG	-5.31901	-0.159543	-5.15547	#C0C0C0	FALSE	screen4wk_screen5wk_tbda1_kabx2	kabx2
kabx2:BRD-A24397426-001-12-0:0.097500uM	BRD-A24397426	BRD-A24397426-001-12-0	0.0975	0.097500uM	atpH	-0.0940124	0.973403	-0.0362368	#C0C0C0	FALSE	screen4wk_screen5wk_tbda1_kabx2	kabx2
kabx2:BRD-A24397426-001-12-0:0.195500uM	BRD-A24397426	BRD-A24397426-001-12-0	0.1955	0.195500uM	atpH	0.353826	1.10335	0.820764	#C0C0C0	FALSE	screen4wk_screen5wk_tbda1_kabx2	kabx2
kabx2:BRD-A24397426-001-12-0:0.390500uM	BRD-A24397426	BRD-A24397426-001-12-0	0.3905	0.390500uM	atpH	0.109117	1.03132	0.336601	#C0C0C0	FALSE	screen4wk_screen5wk_tbda1_kabx2	kabx2
kabx2:BRD-A24397426-001-12-0:0.781250uM	BRD-A24397426	BRD-A24397426-001-12-0	0.78125	0.781250uM	atpH	0.891189	1.27062	2.06907	#C0C0C0	FALSE	screen4wk_screen5wk_tbda1_kabx2	kabx2
kabx2:BRD-A24397426-001-12-0:1.562500uM	BRD-A24397426	BRD-A24397426-001-12-0	1.5625	1.562500uM	atpH	-1.89134	0.527782	-1.90021	#C0C0C0	FALSE	screen4wk_screen5wk_tbda1_kabx2	kabx2
kabx2:BRD-A24397426-001-12-0:3.125000uM	BRD-A24397426	BRD-A24397426-001-12-0	3.125	3.125000uM	atpH	-4.47345	0.0577245	-3.95686	#C0C0C0	FALSE	screen4wk_screen5wk_tbda1_kabx2	kabx2
kabx2:BRD-A24397426-001-12-0:6.250000uM	BRD-A24397426	BRD-A24397426-001-12-0	6.25	6.250000uM	atpH	-5.93581	-0.141118	-5.03618	#C0C0C0	FALSE	screen4wk_screen5wk_tbda1_kabx2	kabx2
kabx2:BRD-A24397426-001-12-0:12.500000uM	BRD-A24397426	BRD-A24397426-001-12-0	12.5	12.500000uM	atpH	-5.39764	-0.0727085	-4.58513	#C0C0C0	FALSE	screen4wk_screen5wk_tbda1_kabx2	kabx2
kabx2:BRD-A24397426-001-12-0:25.000000uM	BRD-A24397426	BRD-A24397426-001-12-0	25	25.000000uM	atpH	-6.37406	-0.19308	-5.33227	#C0C0C0	FALSE	screen4wk_screen5wk_tbda1_kabx2	kabx2
kabx2:BRD-A24397426-001-12-0:50.000000uM	BRD-A24397426	BRD-A24397426-001-12-0	50	50.000000uM	atpH	-5.90154	-0.136916	-5.01843	#C0C0C0	FALSE	screen4wk_screen5wk_tbda1_kabx2	kabx2
kabx2:BRD-A24397426-001-12-0:0.097500uM	BRD-A24397426	BRD-A24397426-001-12-0	0.0975	0.097500uM	birA	0.840263	1.31961	2.0486	#C0C0C0	FALSE	screen4wk_screen5wk_tbda1_kabx2	kabx2
kabx2:BRD-A24397426-001-12-0:0.195500uM	BRD-A24397426	BRD-A24397426-001-12-0	0.1955	0.195500uM	birA	0.526471	1.19468	1.23515	#C0C0C0	FALSE	screen4wk_screen5wk_tbda1_kabx2	kabx2
kabx2:BRD-A24397426-001-12-0:0.390500uM	BRD-A24397426	BRD-A24397426-001-12-0	0.3905	0.390500uM	birA	-0.05644	0.980183	0.00403044	#C0C0C0	FALSE	screen4wk_screen5wk_tbda1_kabx2	kabx2
kabx2:BRD-A24397426-001-12-0:0.781250uM	BRD-A24397426	BRD-A24397426-001-12-0	0.78125	0.781250uM	birA	0.720749	1.27121	1.71095	#C0C0C0	FALSE	screen4wk_screen5wk_tbda1_kabx2	kabx2
kabx2:BRD-A24397426-001-12-0:1.562500uM	BRD-A24397426	BRD-A24397426-001-12-0	1.5625	1.562500uM	birA	-2.38991	0.311911	-3.35981	#C0C0C0	FALSE	screen4wk_screen5wk_tbda1_kabx2	kabx2
kabx2:BRD-A24397426-001-12-0:3.125000uM	BRD-A24397426	BRD-A24397426-001-12-0	3.125	3.125000uM	birA	-2.6501	0.253047	-3.59916	#C0C0C0	FALSE	screen4wk_screen5wk_tbda1_kabx2	kabx2
kabx2:BRD-A24397426-001-12-0:6.250000uM	BRD-A24397426	BRD-A24397426-001-12-0	6.25	6.250000uM	birA	-3.83511	0.0166384	-4.56736	#C0C0C0	FALSE	screen4wk_screen5wk_tbda1_kabx2	kabx2
kabx2:BRD-A24397426-001-12-0:12.500000uM	BRD-A24397426	BRD-A24397426-001-12-0	12.5	12.500000uM	birA	-3.53148	0.0725856	-4.34122	#C0C0C0	FALSE	screen4wk_screen5wk_tbda1_kabx2	kabx2
kabx2:BRD-A24397426-001-12-0:25.000000uM	BRD-A24397426	BRD-A24397426-001-12-0	25	25.000000uM	birA	-4.97776	-0.168979	-5.57954	#C0C0C0	FALSE	screen4wk_screen5wk_tbda1_kabx2	kabx2
kabx2:BRD-A24397426-001-12-0:50.000000uM	BRD-A24397426	BRD-A24397426-001-12-0	50	50.000000uM	birA	-4.68491	-0.124912	-5.30872	#C0C0C0	FALSE	screen4wk_screen5wk_tbda1_kabx2	kabx2
kabx2:BRD-A24397426-001-12-0:0.097500uM	BRD-A24397426	BRD-A24397426-001-12-0	0.0975	0.097500uM	canB	0.205929	1.12271	0.477866	#C0C0C0	FALSE	screen4wk_screen5wk_tbda1_kabx2	kabx2
kabx2:BRD-A24397426-001-12-0:0.195500uM	BRD-A24397426	BRD-A24397426-001-12-0	0.1955	0.195500uM	canB	0.729972	1.47004	1.7176	#C0C0C0	FALSE	screen4wk_screen5wk_tbda1_kabx2	kabx2
kabx2:BRD-A24397426-001-12-0:0.390500uM	BRD-A24397426	BRD-A24397426-001-12-0	0.3905	0.390500uM	canB	-0.0428162	0.97539	0.000488505	#C0C0C0	FALSE	screen4wk_screen5wk_tbda1_kabx2	kabx2
kabx2:BRD-A24397426-001-12-0:0.781250uM	BRD-A24397426	BRD-A24397426-001-12-0	0.78125	0.781250uM	canB	0.446696	1.27577	0.989979	#C0C0C0	FALSE	screen4wk_screen5wk_tbda1_kabx2	kabx2
kabx2:BRD-A24397426-001-12-0:1.562500uM	BRD-A24397426	BRD-A24397426-001-12-0	1.5625	1.562500uM	canB	-0.612452	0.675388	-1.10494	#C0C0C0	FALSE	screen4wk_screen5wk_tbda1_kabx2	kabx2
kabx2:BRD-A24397426-001-12-0:3.125000uM	BRD-A24397426	BRD-A24397426-001-12-0	3.125	3.125000uM	canB	-2.69852	-0.0834909	-4.44132	#C0C0C0	FALSE	screen4wk_screen5wk_tbda1_kabx2	kabx2
kabx2:BRD-A24397426-001-12-0:6.250000uM	BRD-A24397426	BRD-A24397426-001-12-0	6.25	6.250000uM	canB	-2.31153	0.0250298	-4.16306	#C0C0C0	FALSE	screen4wk_screen5wk_tbda1_kabx2	kabx2
kabx2:BRD-A24397426-001-12-0:12.500000uM	BRD-A24397426	BRD-A24397426-001-12-0	12.5	12.500000uM	canB	-3.57324	-0.28832	-5.22892	#C0C0C0	FALSE	screen4wk_screen5wk_tbda1_kabx2	kabx2
kabx2:BRD-A24397426-001-12-0:25.000000uM	BRD-A24397426	BRD-A24397426-001-12-0	25	25.000000uM	canB	-3.79244	-0.332031	-5.41465	#C0C0C0	FALSE	screen4wk_screen5wk_tbda1_kabx2	kabx2
kabx2:BRD-A24397426-001-12-0:50.000000uM	BRD-A24397426	BRD-A24397426-001-12-0	50	50.000000uM	canB	-3.27263	-0.223686	-4.95156	#C0C0C0	FALSE	screen4wk_screen5wk_tbda1_kabx2	kabx2
kabx2:BRD-A24397426-001-12-0:0.097500uM	BRD-A24397426	BRD-A24397426-001-12-0	0.0975	0.097500uM	ccsX	0.895092	1.34448	1.46989	#C0C0C0	FALSE	screen4wk_screen5wk_tbda1_kabx2	kabx2
kabx2:BRD-A24397426-001-12-0:0.195500uM	BRD-A24397426	BRD-A24397426-001-12-0	0.1955	0.195500uM	ccsX	0.634406	1.23844	1.04214	#C0C0C0	FALSE	screen4wk_screen5wk_tbda1_kabx2	kabx2
kabx2:BRD-A24397426-001-12-0:0.390500uM	BRD-A24397426	BRD-A24397426-001-12-0	0.3905	0.390500uM	ccsX	0.660467	1.24882	1.07972	#C0C0C0	FALSE	screen4wk_screen5wk_tbda1_kabx2	kabx2
kabx2:BRD-A24397426-001-12-0:0.781250uM	BRD-A24397426	BRD-A24397426-001-12-0	0.78125	0.781250uM	ccsX	1.14664	1.45155	1.86261	#C0C0C0	FALSE	screen4wk_screen5wk_tbda1_kabx2	kabx2
kabx2:BRD-A24397426-001-12-0:1.562500uM	BRD-A24397426	BRD-A24397426-001-12-0	1.5625	1.562500uM	ccsX	-3.01866	0.170247	-3.34483	#C0C0C0	FALSE	screen4wk_screen5wk_tbda1_kabx2	kabx2
kabx2:BRD-A24397426-001-12-0:3.125000uM	BRD-A24397426	BRD-A24397426-001-12-0	3.125	3.125000uM	ccsX	-4.24324	-0.0584213	-4.51182	#C0C0C0	FALSE	screen4wk_screen5wk_tbda1_kabx2	kabx2
kabx2:BRD-A24397426-001-12-0:6.250000uM	BRD-A24397426	BRD-A24397426-001-12-0	6.25	6.250000uM	ccsX	-4.93852	-0.167763	-5.00534	#C0C0C0	FALSE	screen4wk_screen5wk_tbda1_kabx2	kabx2
kabx2:BRD-A24397426-001-12-0:12.500000uM	BRD-A24397426	BRD-A24397426-001-12-0	12.5	12.500000uM	ccsX	-4.72786	-0.136048	-4.86882	#C0C0C0	FALSE	screen4wk_screen5wk_tbda1_kabx2	kabx2
kabx2:BRD-A24397426-001-12-0:25.000000uM	BRD-A24397426	BRD-A24397426-001-12-0	25	25.000000uM	ccsX	-5.47295	-0.243097	-5.37713	#C0C0C0	FALSE	screen4wk_screen5wk_tbda1_kabx2	kabx2
kabx2:BRD-A24397426-001-12-0:50.000000uM	BRD-A24397426	BRD-A24397426-001-12-0	50	50.000000uM	ccsX	-5.83438	-0.290142	-5.5885	#C0C0C0	FALSE	screen4wk_screen5wk_tbda1_kabx2	kabx2
kabx2:BRD-A24397426-001-12-0:0.097500uM	BRD-A24397426	BRD-A24397426-001-12-0	0.0975	0.097500uM	clpX	0.492205	1.23737	1.5878	#C0C0C0	FALSE	screen4wk_screen5wk_tbda1_kabx2	kabx2
kabx2:BRD-A24397426-001-12-0:0.195500uM	BRD-A24397426	BRD-A24397426-001-12-0	0.1955	0.195500uM	clpX	0.468349	1.22524	1.52433	#C0C0C0	FALSE	screen4wk_screen5wk_tbda1_kabx2	kabx2
kabx2:BRD-A24397426-001-12-0:0.390500uM	BRD-A24397426	BRD-A24397426-001-12-0	0.3905	0.390500uM	clpX	-0.739741	0.68977	-0.893242	#C0C0C0	FALSE	screen4wk_screen5wk_tbda1_kabx2	kabx2
kabx2:BRD-A24397426-001-12-0:0.781250uM	BRD-A24397426	BRD-A24397426-001-12-0	0.78125	0.781250uM	clpX	-0.501893	0.783874	-0.519156	#C0C0C0	FALSE	screen4wk_screen5wk_tbda1_kabx2	kabx2
kabx2:BRD-A24397426-001-12-0:1.562500uM	BRD-A24397426	BRD-A24397426-001-12-0	1.5625	1.562500uM	clpX	-2.68959	0.0836195	-4.19534	#C0C0C0	FALSE	screen4wk_screen5wk_tbda1_kabx2	kabx2
kabx2:BRD-A24397426-001-12-0:3.125000uM	BRD-A24397426	BRD-A24397426-001-12-0	3.125	3.125000uM	clpX	-3.25045	-0.0463793	-4.5958	#C0C0C0	FALSE	screen4wk_screen5wk_tbda1_kabx2	kabx2
kabx2:BRD-A24397426-001-12-0:6.250000uM	BRD-A24397426	BRD-A24397426-001-12-0	6.25	6.250000uM	clpX	-3.36356	-0.0706421	-4.69909	#C0C0C0	FALSE	screen4wk_screen5wk_tbda1_kabx2	kabx2
kabx2:BRD-A24397426-001-12-0:12.500000uM	BRD-A24397426	BRD-A24397426-001-12-0	12.5	12.500000uM	clpX	-3.68438	-0.136156	-4.92682	#C0C0C0	FALSE	screen4wk_screen5wk_tbda1_kabx2	kabx2
kabx2:BRD-A24397426-001-12-0:25.000000uM	BRD-A24397426	BRD-A24397426-001-12-0	25	25.000000uM	clpX	-3.99728	-0.1956	-5.13264	#C0C0C0	FALSE	screen4wk_screen5wk_tbda1_kabx2	kabx2
kabx2:BRD-A24397426-001-12-0:50.000000uM	BRD-A24397426	BRD-A24397426-001-12-0	50	50.000000uM	clpX	-3.15981	-0.0264784	-4.5245	#C0C0C0	FALSE	screen4wk_screen5wk_tbda1_kabx2	kabx2
kabx2:BRD-A24397426-001-12-0:0.097500uM	BRD-A24397426	BRD-A24397426-001-12-0	0.0975	0.097500uM	cmk	0.382342	1.11807	0.578574	#C0C0C0	FALSE	screen4wk_screen5wk_tbda1_kabx2	kabx2
kabx2:BRD-A24397426-001-12-0:0.195500uM	BRD-A24397426	BRD-A24397426-001-12-0	0.1955	0.195500uM	cmk	0.759211	1.24128	1.17117	#C0C0C0	FALSE	screen4wk_screen5wk_tbda1_kabx2	kabx2
kabx2:BRD-A24397426-001-12-0:0.390500uM	BRD-A24397426	BRD-A24397426-001-12-0	0.3905	0.390500uM	cmk	0.620828	1.19523	0.941246	#C0C0C0	FALSE	screen4wk_screen5wk_tbda1_kabx2	kabx2
kabx2:BRD-A24397426-001-12-0:0.781250uM	BRD-A24397426	BRD-A24397426-001-12-0	0.78125	0.781250uM	cmk	1.02373	1.332	1.59437	#C0C0C0	FALSE	screen4wk_screen5wk_tbda1_kabx2	kabx2
kabx2:BRD-A24397426-001-12-0:1.562500uM	BRD-A24397426	BRD-A24397426-001-12-0	1.5625	1.562500uM	cmk	-3.68495	0.150648	-3.70137	#C0C0C0	FALSE	screen4wk_screen5wk_tbda1_kabx2	kabx2
kabx2:BRD-A24397426-001-12-0:3.125000uM	BRD-A24397426	BRD-A24397426-001-12-0	3.125	3.125000uM	cmk	-4.73179	-0.0165846	-4.45323	#C0C0C0	FALSE	screen4wk_screen5wk_tbda1_kabx2	kabx2
kabx2:BRD-A24397426-001-12-0:6.250000uM	BRD-A24397426	BRD-A24397426-001-12-0	6.25	6.250000uM	cmk	-5.5738	-0.133283	-5.09499	#C0C0C0	FALSE	screen4wk_screen5wk_tbda1_kabx2	kabx2
kabx2:BRD-A24397426-001-12-0:12.500000uM	BRD-A24397426	BRD-A24397426-001-12-0	12.5	12.500000uM	cmk	-5.67382	-0.146191	-5.15547	#C0C0C0	FALSE	screen4wk_screen5wk_tbda1_kabx2	kabx2
kabx2:BRD-A24397426-001-12-0:25.000000uM	BRD-A24397426	BRD-A24397426-001-12-0	25	25.000000uM	cmk	-6.59123	-0.255974	-5.55294	#C0C0C0	FALSE	screen4wk_screen5wk_tbda1_kabx2	kabx2
kabx2:BRD-A24397426-001-12-0:50.000000uM	BRD-A24397426	BRD-A24397426-001-12-0	50	50.000000uM	cmk	-4.95308	-0.0486961	-4.6146	#C0C0C0	FALSE	screen4wk_screen5wk_tbda1_kabx2	kabx2
kabx2:BRD-A24397426-001-12-0:0.097500uM	BRD-A24397426	BRD-A24397426-001-12-0	0.0975	0.097500uM	coaE	0.308698	1.14198	0.918125	#C0C0C0	FALSE	screen4wk_screen5wk_tbda1_kabx2	kabx2
kabx2:BRD-A24397426-001-12-0:0.195500uM	BRD-A24397426	BRD-A24397426-001-12-0	0.1955	0.195500uM	coaE	0.158261	1.07157	0.578566	#C0C0C0	FALSE	screen4wk_screen5wk_tbda1_kabx2	kabx2
kabx2:BRD-A24397426-001-12-0:0.390500uM	BRD-A24397426	BRD-A24397426-001-12-0	0.3905	0.390500uM	coaE	-0.0757493	0.966623	0.101726	#C0C0C0	FALSE	screen4wk_screen5wk_tbda1_kabx2	kabx2
kabx2:BRD-A24397426-001-12-0:0.781250uM	BRD-A24397426	BRD-A24397426-001-12-0	0.78125	0.781250uM	coaE	0.547853	1.25887	1.58556	#C0C0C0	FALSE	screen4wk_screen5wk_tbda1_kabx2	kabx2
kabx2:BRD-A24397426-001-12-0:1.562500uM	BRD-A24397426	BRD-A24397426-001-12-0	1.5625	1.562500uM	coaE	-0.921087	0.629884	-1.14257	#C0C0C0	FALSE	screen4wk_screen5wk_tbda1_kabx2	kabx2
kabx2:BRD-A24397426-001-12-0:3.125000uM	BRD-A24397426	BRD-A24397426-001-12-0	3.125	3.125000uM	coaE	-2.26081	0.210294	-3.57029	#C0C0C0	FALSE	screen4wk_screen5wk_tbda1_kabx2	kabx2
kabx2:BRD-A24397426-001-12-0:6.250000uM	BRD-A24397426	BRD-A24397426-001-12-0	6.25	6.250000uM	coaE	-4.41583	-0.250178	-5.30872	#C0C0C0	FALSE	screen4wk_screen5wk_tbda1_kabx2	kabx2
kabx2:BRD-A24397426-001-12-0:12.500000uM	BRD-A24397426	BRD-A24397426-001-12-0	12.5	12.500000uM	coaE	-5.22094	-0.37299	-5.73427	#C0C0C0	FALSE	screen4wk_screen5wk_tbda1_kabx2	kabx2
kabx2:BRD-A24397426-001-12-0:25.000000uM	BRD-A24397426	BRD-A24397426-001-12-0	25	25.000000uM	coaE	-4.01536	-0.180408	-5.02755	#C0C0C0	FALSE	screen4wk_screen5wk_tbda1_kabx2	kabx2
kabx2:BRD-A24397426-001-12-0:50.000000uM	BRD-A24397426	BRD-A24397426-001-12-0	50	50.000000uM	coaE	-3.84722	-0.149212	-4.88313	#C0C0C0	FALSE	screen4wk_screen5wk_tbda1_kabx2	kabx2
kabx2:BRD-A24397426-001-12-0:0.097500uM	BRD-A24397426	BRD-A24397426-001-12-0	0.0975	0.097500uM	csd	0.583156	1.2536	1.11399	#C0C0C0	FALSE	screen4wk_screen5wk_tbda1_kabx2	kabx2
kabx2:BRD-A24397426-001-12-0:0.195500uM	BRD-A24397426	BRD-A24397426-001-12-0	0.1955	0.195500uM	csd	0.681457	1.29941	1.29984	#C0C0C0	FALSE	screen4wk_screen5wk_tbda1_kabx2	kabx2
kabx2:BRD-A24397426-001-12-0:0.390500uM	BRD-A24397426	BRD-A24397426-001-12-0	0.3905	0.390500uM	csd	0.683609	1.30042	1.30498	#C0C0C0	FALSE	screen4wk_screen5wk_tbda1_kabx2	kabx2
kabx2:BRD-A24397426-001-12-0:0.781250uM	BRD-A24397426	BRD-A24397426-001-12-0	0.78125	0.781250uM	csd	1.41223	1.67046	2.60115	#C0C0C0	FALSE	screen4wk_screen5wk_tbda1_kabx2	kabx2
kabx2:BRD-A24397426-001-12-0:1.562500uM	BRD-A24397426	BRD-A24397426-001-12-0	1.5625	1.562500uM	csd	2.17775	2.12353	3.29652	#C0C0C0	FALSE	screen4wk_screen5wk_tbda1_kabx2	kabx2
kabx2:BRD-A24397426-001-12-0:3.125000uM	BRD-A24397426	BRD-A24397426-001-12-0	3.125	3.125000uM	csd	-2.90326	0.103855	-4.21698	#C0C0C0	FALSE	screen4wk_screen5wk_tbda1_kabx2	kabx2
kabx2:BRD-A24397426-001-12-0:6.250000uM	BRD-A24397426	BRD-A24397426-001-12-0	6.25	6.250000uM	csd	-3.73829	-0.0695939	-4.74275	#C0C0C0	FALSE	screen4wk_screen5wk_tbda1_kabx2	kabx2
kabx2:BRD-A24397426-001-12-0:12.500000uM	BRD-A24397426	BRD-A24397426-001-12-0	12.5	12.500000uM	csd	-5.22531	-0.313774	-5.67633	#C0C0C0	FALSE	screen4wk_screen5wk_tbda1_kabx2	kabx2
kabx2:BRD-A24397426-001-12-0:25.000000uM	BRD-A24397426	BRD-A24397426-001-12-0	25	25.000000uM	csd	-4.66377	-0.230176	-5.34271	#C0C0C0	FALSE	screen4wk_screen5wk_tbda1_kabx2	kabx2
kabx2:BRD-A24397426-001-12-0:50.000000uM	BRD-A24397426	BRD-A24397426-001-12-0	50	50.000000uM	csd	-3.70879	-0.0639585	-4.72467	#C0C0C0	FALSE	screen4wk_screen5wk_tbda1_kabx2	kabx2
kabx2:BRD-A24397426-001-12-0:0.097500uM	BRD-A24397426	BRD-A24397426-001-12-0	0.0975	0.097500uM	cstA	0.56573	1.21881	0.843293	#C0C0C0	FALSE	screen4wk_screen5wk_tbda1_kabx2	kabx2
kabx2:BRD-A24397426-001-12-0:0.195500uM	BRD-A24397426	BRD-A24397426-001-12-0	0.1955	0.195500uM	cstA	0.697672	1.27319	1.00544	#C0C0C0	FALSE	screen4wk_screen5wk_tbda1_kabx2	kabx2
kabx2:BRD-A24397426-001-12-0:0.390500uM	BRD-A24397426	BRD-A24397426-001-12-0	0.3905	0.390500uM	cstA	0.680078	1.26586	0.979117	#C0C0C0	FALSE	screen4wk_screen5wk_tbda1_kabx2	kabx2
kabx2:BRD-A24397426-001-12-0:0.781250uM	BRD-A24397426	BRD-A24397426-001-12-0	0.78125	0.781250uM	cstA	1.73022	1.74746	2.3822	#C0C0C0	FALSE	screen4wk_screen5wk_tbda1_kabx2	kabx2
kabx2:BRD-A24397426-001-12-0:1.562500uM	BRD-A24397426	BRD-A24397426-001-12-0	1.5625	1.562500uM	cstA	-2.44024	0.27802	-2.80392	#C0C0C0	FALSE	screen4wk_screen5wk_tbda1_kabx2	kabx2
kabx2:BRD-A24397426-001-12-0:3.125000uM	BRD-A24397426	BRD-A24397426-001-12-0	3.125	3.125000uM	cstA	-3.74718	0.00547767	-4.0712	#C0C0C0	FALSE	screen4wk_screen5wk_tbda1_kabx2	kabx2
kabx2:BRD-A24397426-001-12-0:6.250000uM	BRD-A24397426	BRD-A24397426-001-12-0	6.25	6.250000uM	cstA	-4.42457	-0.112062	-4.6146	#C0C0C0	FALSE	screen4wk_screen5wk_tbda1_kabx2	kabx2
kabx2:BRD-A24397426-001-12-0:12.500000uM	BRD-A24397426	BRD-A24397426-001-12-0	12.5	12.500000uM	cstA	-4.83763	-0.176884	-4.90595	#C0C0C0	FALSE	screen4wk_screen5wk_tbda1_kabx2	kabx2
kabx2:BRD-A24397426-001-12-0:25.000000uM	BRD-A24397426	BRD-A24397426-001-12-0	25	25.000000uM	cstA	-4.59753	-0.139805	-4.74097	#C0C0C0	FALSE	screen4wk_screen5wk_tbda1_kabx2	kabx2
kabx2:BRD-A24397426-001-12-0:50.000000uM	BRD-A24397426	BRD-A24397426-001-12-0	50	50.000000uM	cstA	-3.8349	-0.0105801	-4.13913	#C0C0C0	FALSE	screen4wk_screen5wk_tbda1_kabx2	kabx2
kabx2:BRD-A24397426-001-12-0:0.097500uM	BRD-A24397426	BRD-A24397426-001-12-0	0.0975	0.097500uM	ctaC	0.36986	1.1563	0.415312	#C0C0C0	FALSE	screen4wk_screen5wk_tbda1_kabx2	kabx2
kabx2:BRD-A24397426-001-12-0:0.195500uM	BRD-A24397426	BRD-A24397426-001-12-0	0.1955	0.195500uM	ctaC	0.668963	1.29158	0.824877	#C0C0C0	FALSE	screen4wk_screen5wk_tbda1_kabx2	kabx2
kabx2:BRD-A24397426-001-12-0:0.390500uM	BRD-A24397426	BRD-A24397426-001-12-0	0.3905	0.390500uM	ctaC	0.932314	1.41771	1.18696	#C0C0C0	FALSE	screen4wk_screen5wk_tbda1_kabx2	kabx2
kabx2:BRD-A24397426-001-12-0:0.781250uM	BRD-A24397426	BRD-A24397426-001-12-0	0.78125	0.781250uM	ctaC	2.04626	2.03268	2.62304	#C0C0C0	FALSE	screen4wk_screen5wk_tbda1_kabx2	kabx2
kabx2:BRD-A24397426-001-12-0:1.562500uM	BRD-A24397426	BRD-A24397426-001-12-0	1.5625	1.562500uM	ctaC	1.35667	1.63571	1.82017	#C0C0C0	FALSE	screen4wk_screen5wk_tbda1_kabx2	kabx2
kabx2:BRD-A24397426-001-12-0:3.125000uM	BRD-A24397426	BRD-A24397426-001-12-0	3.125	3.125000uM	ctaC	-2.63117	0.170993	-4.02113	#C0C0C0	FALSE	screen4wk_screen5wk_tbda1_kabx2	kabx2
kabx2:BRD-A24397426-001-12-0:6.250000uM	BRD-A24397426	BRD-A24397426-001-12-0	6.25	6.250000uM	ctaC	-4.32779	-0.170817	-5.13501	#C0C0C0	FALSE	screen4wk_screen5wk_tbda1_kabx2	kabx2
kabx2:BRD-A24397426-001-12-0:12.500000uM	BRD-A24397426	BRD-A24397426-001-12-0	12.5	12.500000uM	ctaC	-3.57812	-0.0341998	-4.67032	#C0C0C0	FALSE	screen4wk_screen5wk_tbda1_kabx2	kabx2
kabx2:BRD-A24397426-001-12-0:25.000000uM	BRD-A24397426	BRD-A24397426-001-12-0	25	25.000000uM	ctaC	-4.33075	-0.171316	-5.15547	#C0C0C0	FALSE	screen4wk_screen5wk_tbda1_kabx2	kabx2
kabx2:BRD-A24397426-001-12-0:50.000000uM	BRD-A24397426	BRD-A24397426-001-12-0	50	50.000000uM	ctaC	-2.85701	0.118407	-4.17022	#C0C0C0	FALSE	screen4wk_screen5wk_tbda1_kabx2	kabx2
kabx2:BRD-A24397426-001-12-0:0.097500uM	BRD-A24397426	BRD-A24397426-001-12-0	0.0975	0.097500uM	cyp135A1	0.746422	1.28985	1.14455	#C0C0C0	FALSE	screen4wk_screen5wk_tbda1_kabx2	kabx2
kabx2:BRD-A24397426-001-12-0:0.195500uM	BRD-A24397426	BRD-A24397426-001-12-0	0.1955	0.195500uM	cyp135A1	1.13493	1.45696	1.73375	#C0C0C0	FALSE	screen4wk_screen5wk_tbda1_kabx2	kabx2
kabx2:BRD-A24397426-001-12-0:0.390500uM	BRD-A24397426	BRD-A24397426-001-12-0	0.3905	0.390500uM	cyp135A1	0.605957	1.23226	0.948296	#C0C0C0	FALSE	screen4wk_screen5wk_tbda1_kabx2	kabx2
kabx2:BRD-A24397426-001-12-0:0.781250uM	BRD-A24397426	BRD-A24397426-001-12-0	0.78125	0.781250uM	cyp135A1	1.39499	1.57559	2.09577	#C0C0C0	FALSE	screen4wk_screen5wk_tbda1_kabx2	kabx2
kabx2:BRD-A24397426-001-12-0:1.562500uM	BRD-A24397426	BRD-A24397426-001-12-0	1.5625	1.562500uM	cyp135A1	-2.265	0.3264	-2.67316	#C0C0C0	FALSE	screen4wk_screen5wk_tbda1_kabx2	kabx2
kabx2:BRD-A24397426-001-12-0:3.125000uM	BRD-A24397426	BRD-A24397426-001-12-0	3.125	3.125000uM	cyp135A1	-3.51151	0.058081	-3.88735	#C0C0C0	FALSE	screen4wk_screen5wk_tbda1_kabx2	kabx2
kabx2:BRD-A24397426-001-12-0:6.250000uM	BRD-A24397426	BRD-A24397426-001-12-0	6.25	6.250000uM	cyp135A1	-4.54611	-0.122897	-4.65056	#C0C0C0	FALSE	screen4wk_screen5wk_tbda1_kabx2	kabx2
kabx2:BRD-A24397426-001-12-0:12.500000uM	BRD-A24397426	BRD-A24397426-001-12-0	12.5	12.500000uM	cyp135A1	-4.574	-0.127322	-4.66821	#C0C0C0	FALSE	screen4wk_screen5wk_tbda1_kabx2	kabx2
kabx2:BRD-A24397426-001-12-0:25.000000uM	BRD-A24397426	BRD-A24397426-001-12-0	25	25.000000uM	cyp135A1	-5.94198	-0.31902	-5.51273	#C0C0C0	FALSE	screen4wk_screen5wk_tbda1_kabx2	kabx2
kabx2:BRD-A24397426-001-12-0:50.000000uM	BRD-A24397426	BRD-A24397426-001-12-0	50	50.000000uM	cyp135A1	-4.69225	-0.145832	-4.75865	#C0C0C0	FALSE	screen4wk_screen5wk_tbda1_kabx2	kabx2
kabx2:BRD-A24397426-001-12-0:0.097500uM	BRD-A24397426	BRD-A24397426-001-12-0	0.0975	0.097500uM	cysS1	0.3205	1.10328	0.562955	#C0C0C0	FALSE	screen4wk_screen5wk_tbda1_kabx2	kabx2
kabx2:BRD-A24397426-001-12-0:0.195500uM	BRD-A24397426	BRD-A24397426-001-12-0	0.1955	0.195500uM	cysS1	0.849796	1.28566	1.23725	#C0C0C0	FALSE	screen4wk_screen5wk_tbda1_kabx2	kabx2
kabx2:BRD-A24397426-001-12-0:0.390500uM	BRD-A24397426	BRD-A24397426-001-12-0	0.3905	0.390500uM	cysS1	1.15552	1.39813	1.66017	#C0C0C0	FALSE	screen4wk_screen5wk_tbda1_kabx2	kabx2
kabx2:BRD-A24397426-001-12-0:0.781250uM	BRD-A24397426	BRD-A24397426-001-12-0	0.78125	0.781250uM	cysS1	1.25164	1.43462	1.78122	#C0C0C0	FALSE	screen4wk_screen5wk_tbda1_kabx2	kabx2
kabx2:BRD-A24397426-001-12-0:1.562500uM	BRD-A24397426	BRD-A24397426-001-12-0	1.5625	1.562500uM	cysS1	-1.99704	0.461401	-2.24827	#C0C0C0	FALSE	screen4wk_screen5wk_tbda1_kabx2	kabx2
kabx2:BRD-A24397426-001-12-0:3.125000uM	BRD-A24397426	BRD-A24397426-001-12-0	3.125	3.125000uM	cysS1	-2.92827	0.262498	-3.05374	#C0C0C0	FALSE	screen4wk_screen5wk_tbda1_kabx2	kabx2
kabx2:BRD-A24397426-001-12-0:6.250000uM	BRD-A24397426	BRD-A24397426-001-12-0	6.25	6.250000uM	cysS1	-4.98304	-0.0858208	-4.76839	#C0C0C0	FALSE	screen4wk_screen5wk_tbda1_kabx2	kabx2
kabx2:BRD-A24397426-001-12-0:12.500000uM	BRD-A24397426	BRD-A24397426-001-12-0	12.5	12.500000uM	cysS1	-5.45569	-0.151246	-5.07431	#C0C0C0	FALSE	screen4wk_screen5wk_tbda1_kabx2	kabx2
kabx2:BRD-A24397426-001-12-0:25.000000uM	BRD-A24397426	BRD-A24397426-001-12-0	25	25.000000uM	cysS1	-5.6639	-0.178561	-5.30872	#C0C0C0	FALSE	screen4wk_screen5wk_tbda1_kabx2	kabx2
kabx2:BRD-A24397426-001-12-0:50.000000uM	BRD-A24397426	BRD-A24397426-001-12-0	50	50.000000uM	cysS1	-6.01256	-0.222346	-5.46974	#C0C0C0	FALSE	screen4wk_screen5wk_tbda1_kabx2	kabx2
kabx2:BRD-A24397426-001-12-0:0.097500uM	BRD-A24397426	BRD-A24397426-001-12-0	0.0975	0.097500uM	cysT	0.930591	1.27532	1.42239	#C0C0C0	FALSE	screen4wk_screen5wk_tbda1_kabx2	kabx2
kabx2:BRD-A24397426-001-12-0:0.195500uM	BRD-A24397426	BRD-A24397426-001-12-0	0.1955	0.195500uM	cysT	1.14685	1.34454	1.72236	#C0C0C0	FALSE	screen4wk_screen5wk_tbda1_kabx2	kabx2
kabx2:BRD-A24397426-001-12-0:0.390500uM	BRD-A24397426	BRD-A24397426-001-12-0	0.3905	0.390500uM	cysT	0.82943	1.24364	1.26029	#C0C0C0	FALSE	screen4wk_screen5wk_tbda1_kabx2	kabx2
kabx2:BRD-A24397426-001-12-0:0.781250uM	BRD-A24397426	BRD-A24397426-001-12-0	0.78125	0.781250uM	cysT	1.60688	1.49889	2.42084	#C0C0C0	FALSE	screen4wk_screen5wk_tbda1_kabx2	kabx2
kabx2:BRD-A24397426-001-12-0:1.562500uM	BRD-A24397426	BRD-A24397426-001-12-0	1.5625	1.562500uM	cysT	-3.01609	0.316716	-3.06807	#C0C0C0	FALSE	screen4wk_screen5wk_tbda1_kabx2	kabx2
kabx2:BRD-A24397426-001-12-0:3.125000uM	BRD-A24397426	BRD-A24397426-001-12-0	3.125	3.125000uM	cysT	-4.55919	0.0631957	-4.16837	#C0C0C0	FALSE	screen4wk_screen5wk_tbda1_kabx2	kabx2
kabx2:BRD-A24397426-001-12-0:6.250000uM	BRD-A24397426	BRD-A24397426-001-12-0	6.25	6.250000uM	cysT	-5.96346	-0.124835	-5.0673	#C0C0C0	FALSE	screen4wk_screen5wk_tbda1_kabx2	kabx2
kabx2:BRD-A24397426-001-12-0:12.500000uM	BRD-A24397426	BRD-A24397426-001-12-0	12.5	12.500000uM	cysT	-7.66841	-0.309014	-6.05546	#C0C0C0	FALSE	screen4wk_screen5wk_tbda1_kabx2	kabx2
kabx2:BRD-A24397426-001-12-0:25.000000uM	BRD-A24397426	BRD-A24397426-001-12-0	25	25.000000uM	cysT	-6.09483	-0.140625	-5.13501	#C0C0C0	FALSE	screen4wk_screen5wk_tbda1_kabx2	kabx2
kabx2:BRD-A24397426-001-12-0:50.000000uM	BRD-A24397426	BRD-A24397426-001-12-0	50	50.000000uM	cysT	-5.21069	-0.0285972	-4.60559	#C0C0C0	FALSE	screen4wk_screen5wk_tbda1_kabx2	kabx2
kabx2:BRD-A24397426-001-12-0:0.097500uM	BRD-A24397426	BRD-A24397426-001-12-0	0.0975	0.097500uM	dapB	0.89176	1.3164	1.6494	#C0C0C0	FALSE	screen4wk_screen5wk_tbda1_kabx2	kabx2
kabx2:BRD-A24397426-001-12-0:0.195500uM	BRD-A24397426	BRD-A24397426-001-12-0	0.1955	0.195500uM	dapB	1.56519	1.58809	3.01887	#C0C0C0	FALSE	screen4wk_screen5wk_tbda1_kabx2	kabx2
kabx2:BRD-A24397426-001-12-0:0.390500uM	BRD-A24397426	BRD-A24397426-001-12-0	0.3905	0.390500uM	dapB	1.00379	1.35953	1.90489	#C0C0C0	FALSE	screen4wk_screen5wk_tbda1_kabx2	kabx2
kabx2:BRD-A24397426-001-12-0:0.781250uM	BRD-A24397426	BRD-A24397426-001-12-0	0.78125	0.781250uM	dapB	0.334207	1.11317	0.577596	#C0C0C0	FALSE	screen4wk_screen5wk_tbda1_kabx2	kabx2
kabx2:BRD-A24397426-001-12-0:1.562500uM	BRD-A24397426	BRD-A24397426-001-12-0	1.5625	1.562500uM	dapB	-2.06165	0.4242	-2.55055	#C0C0C0	FALSE	screen4wk_screen5wk_tbda1_kabx2	kabx2
kabx2:BRD-A24397426-001-12-0:3.125000uM	BRD-A24397426	BRD-A24397426-001-12-0	3.125	3.125000uM	dapB	-3.60049	0.105365	-3.99594	#C0C0C0	FALSE	screen4wk_screen5wk_tbda1_kabx2	kabx2
kabx2:BRD-A24397426-001-12-0:6.250000uM	BRD-A24397426	BRD-A24397426-001-12-0	6.25	6.250000uM	dapB	-5.49856	-0.191376	-5.31935	#C0C0C0	FALSE	screen4wk_screen5wk_tbda1_kabx2	kabx2
kabx2:BRD-A24397426-001-12-0:12.500000uM	BRD-A24397426	BRD-A24397426-001-12-0	12.5	12.500000uM	dapB	-6.15278	-0.273972	-5.67633	#C0C0C0	FALSE	screen4wk_screen5wk_tbda1_kabx2	kabx2
kabx2:BRD-A24397426-001-12-0:25.000000uM	BRD-A24397426	BRD-A24397426-001-12-0	25	25.000000uM	dapB	-5.46092	-0.186348	-5.2889	#C0C0C0	FALSE	screen4wk_screen5wk_tbda1_kabx2	kabx2
kabx2:BRD-A24397426-001-12-0:50.000000uM	BRD-A24397426	BRD-A24397426-001-12-0	50	50.000000uM	dapB	-3.82227	0.0657183	-4.1706	#C0C0C0	FALSE	screen4wk_screen5wk_tbda1_kabx2	kabx2
kabx2:BRD-A24397426-001-12-0:0.097500uM	BRD-A24397426	BRD-A24397426-001-12-0	0.0975	0.097500uM	dapF	0.451955	1.13772	0.81781	#C0C0C0	FALSE	screen4wk_screen5wk_tbda1_kabx2	kabx2
kabx2:BRD-A24397426-001-12-0:0.195500uM	BRD-A24397426	BRD-A24397426-001-12-0	0.1955	0.195500uM	dapF	0.0302122	1.00892	0.283986	#C0C0C0	FALSE	screen4wk_screen5wk_tbda1_kabx2	kabx2
kabx2:BRD-A24397426-001-12-0:0.390500uM	BRD-A24397426	BRD-A24397426-001-12-0	0.3905	0.390500uM	dapF	0.0858243	1.02545	0.351948	#C0C0C0	FALSE	screen4wk_screen5wk_tbda1_kabx2	kabx2
kabx2:BRD-A24397426-001-12-0:0.781250uM	BRD-A24397426	BRD-A24397426-001-12-0	0.78125	0.781250uM	dapF	0.456743	1.13923	0.824311	#C0C0C0	FALSE	screen4wk_screen5wk_tbda1_kabx2	kabx2
kabx2:BRD-A24397426-001-12-0:1.562500uM	BRD-A24397426	BRD-A24397426-001-12-0	1.5625	1.562500uM	dapF	-4.17837	0.0805787	-3.55192	#C0C0C0	FALSE	screen4wk_screen5wk_tbda1_kabx2	kabx2
kabx2:BRD-A24397426-001-12-0:3.125000uM	BRD-A24397426	BRD-A24397426-001-12-0	3.125	3.125000uM	dapF	-5.80762	-0.150036	-4.82389	#C0C0C0	FALSE	screen4wk_screen5wk_tbda1_kabx2	kabx2
kabx2:BRD-A24397426-001-12-0:6.250000uM	BRD-A24397426	BRD-A24397426-001-12-0	6.25	6.250000uM	dapF	-5.63594	-0.128261	-4.69909	#C0C0C0	FALSE	screen4wk_screen5wk_tbda1_kabx2	kabx2
kabx2:BRD-A24397426-001-12-0:12.500000uM	BRD-A24397426	BRD-A24397426-001-12-0	12.5	12.500000uM	dapF	-5.58732	-0.121994	-4.67817	#C0C0C0	FALSE	screen4wk_screen5wk_tbda1_kabx2	kabx2
kabx2:BRD-A24397426-001-12-0:25.000000uM	BRD-A24397426	BRD-A24397426-001-12-0	25	25.000000uM	dapF	-5.9174	-0.163674	-4.88077	#C0C0C0	FALSE	screen4wk_screen5wk_tbda1_kabx2	kabx2
kabx2:BRD-A24397426-001-12-0:50.000000uM	BRD-A24397426	BRD-A24397426-001-12-0	50	50.000000uM	dapF	-5.30466	-0.0846547	-4.48405	#C0C0C0	FALSE	screen4wk_screen5wk_tbda1_kabx2	kabx2
kabx2:BRD-A24397426-001-12-0:0.097500uM	BRD-A24397426	BRD-A24397426-001-12-0	0.0975	0.097500uM	def	0.0847872	1.02663	0.331868	#C0C0C0	FALSE	screen4wk_screen5wk_tbda1_kabx2	kabx2
kabx2:BRD-A24397426-001-12-0:0.195500uM	BRD-A24397426	BRD-A24397426-001-12-0	0.1955	0.195500uM	def	0.507368	1.16471	0.732978	#C0C0C0	FALSE	screen4wk_screen5wk_tbda1_kabx2	kabx2
kabx2:BRD-A24397426-001-12-0:0.390500uM	BRD-A24397426	BRD-A24397426-001-12-0	0.3905	0.390500uM	def	0.412218	1.13282	0.642793	#C0C0C0	FALSE	screen4wk_screen5wk_tbda1_kabx2	kabx2
kabx2:BRD-A24397426-001-12-0:0.781250uM	BRD-A24397426	BRD-A24397426-001-12-0	0.78125	0.781250uM	def	2.12621	1.78653	2.26345	#C0C0C0	FALSE	screen4wk_screen5wk_tbda1_kabx2	kabx2
kabx2:BRD-A24397426-001-12-0:1.562500uM	BRD-A24397426	BRD-A24397426-001-12-0	1.5625	1.562500uM	def	-1.94548	0.47652	-2.55925	#C0C0C0	FALSE	screen4wk_screen5wk_tbda1_kabx2	kabx2
kabx2:BRD-A24397426-001-12-0:3.125000uM	BRD-A24397426	BRD-A24397426-001-12-0	3.125	3.125000uM	def	-3.35235	0.185591	-3.65395	#C0C0C0	FALSE	screen4wk_screen5wk_tbda1_kabx2	kabx2
kabx2:BRD-A24397426-001-12-0:6.250000uM	BRD-A24397426	BRD-A24397426-001-12-0	6.25	6.250000uM	def	-4.70249	-0.0395538	-4.56407	#C0C0C0	FALSE	screen4wk_screen5wk_tbda1_kabx2	kabx2
kabx2:BRD-A24397426-001-12-0:12.500000uM	BRD-A24397426	BRD-A24397426-001-12-0	12.5	12.500000uM	def	-5.62539	-0.168325	-5.34002	#C0C0C0	FALSE	screen4wk_screen5wk_tbda1_kabx2	kabx2
kabx2:BRD-A24397426-001-12-0:25.000000uM	BRD-A24397426	BRD-A24397426-001-12-0	25	25.000000uM	def	-6.24889	-0.245401	-5.70132	#C0C0C0	FALSE	screen4wk_screen5wk_tbda1_kabx2	kabx2
kabx2:BRD-A24397426-001-12-0:50.000000uM	BRD-A24397426	BRD-A24397426-001-12-0	50	50.000000uM	def	-5.38105	-0.136015	-5.12931	#C0C0C0	FALSE	screen4wk_screen5wk_tbda1_kabx2	kabx2
kabx2:BRD-A24397426-001-12-0:0.097500uM	BRD-A24397426	BRD-A24397426-001-12-0	0.0975	0.097500uM	desA1	-0.373833	0.876657	-0.166455	#C0C0C0	FALSE	screen4wk_screen5wk_tbda1_kabx2	kabx2
kabx2:BRD-A24397426-001-12-0:0.195500uM	BRD-A24397426	BRD-A24397426-001-12-0	0.1955	0.195500uM	desA1	1.72022	1.68066	2.18432	#C0C0C0	FALSE	screen4wk_screen5wk_tbda1_kabx2	kabx2
kabx2:BRD-A24397426-001-12-0:0.390500uM	BRD-A24397426	BRD-A24397426-001-12-0	0.3905	0.390500uM	desA1	0.265162	1.09237	0.477866	#C0C0C0	FALSE	screen4wk_screen5wk_tbda1_kabx2	kabx2
kabx2:BRD-A24397426-001-12-0:0.781250uM	BRD-A24397426	BRD-A24397426-001-12-0	0.78125	0.781250uM	desA1	1.59268	1.62307	2.02013	#C0C0C0	FALSE	screen4wk_screen5wk_tbda1_kabx2	kabx2
kabx2:BRD-A24397426-001-12-0:1.562500uM	BRD-A24397426	BRD-A24397426-001-12-0	1.5625	1.562500uM	desA1	-4.00165	0.0118251	-4.05728	#C0C0C0	FALSE	screen4wk_screen5wk_tbda1_kabx2	kabx2
kabx2:BRD-A24397426-001-12-0:3.125000uM	BRD-A24397426	BRD-A24397426-001-12-0	3.125	3.125000uM	desA1	-5.24923	-0.181825	-4.95793	#C0C0C0	FALSE	screen4wk_screen5wk_tbda1_kabx2	kabx2
kabx2:BRD-A24397426-001-12-0:6.250000uM	BRD-A24397426	BRD-A24397426-001-12-0	6.25	6.250000uM	desA1	-4.60711	-0.087293	-4.51402	#C0C0C0	FALSE	screen4wk_screen5wk_tbda1_kabx2	kabx2
kabx2:BRD-A24397426-001-12-0:12.500000uM	BRD-A24397426	BRD-A24397426-001-12-0	12.5	12.500000uM	desA1	-5.0536	-0.154111	-4.8112	#C0C0C0	FALSE	screen4wk_screen5wk_tbda1_kabx2	kabx2
kabx2:BRD-A24397426-001-12-0:25.000000uM	BRD-A24397426	BRD-A24397426-001-12-0	25	25.000000uM	desA1	-6.3573	-0.322508	-5.51264	#C0C0C0	FALSE	screen4wk_screen5wk_tbda1_kabx2	kabx2
kabx2:BRD-A24397426-001-12-0:50.000000uM	BRD-A24397426	BRD-A24397426-001-12-0	50	50.000000uM	desA1	-5.55982	-0.223971	-5.11504	#C0C0C0	FALSE	screen4wk_screen5wk_tbda1_kabx2	kabx2
kabx2:BRD-A24397426-001-12-0:0.097500uM	BRD-A24397426	BRD-A24397426-001-12-0	0.0975	0.097500uM	desA2	-0.0268156	0.991488	0.295409	#C0C0C0	FALSE	screen4wk_screen5wk_tbda1_kabx2	kabx2
kabx2:BRD-A24397426-001-12-0:0.195500uM	BRD-A24397426	BRD-A24397426-001-12-0	0.1955	0.195500uM	desA2	0.413687	1.13602	1.29136	#C0C0C0	FALSE	screen4wk_screen5wk_tbda1_kabx2	kabx2
kabx2:BRD-A24397426-001-12-0:0.390500uM	BRD-A24397426	BRD-A24397426-001-12-0	0.3905	0.390500uM	desA2	-0.499638	0.847217	-0.407929	#C0C0C0	FALSE	screen4wk_screen5wk_tbda1_kabx2	kabx2
kabx2:BRD-A24397426-001-12-0:0.781250uM	BRD-A24397426	BRD-A24397426-001-12-0	0.78125	0.781250uM	desA2	-0.296828	0.907774	-0.142588	#C0C0C0	FALSE	screen4wk_screen5wk_tbda1_kabx2	kabx2
kabx2:BRD-A24397426-001-12-0:1.562500uM	BRD-A24397426	BRD-A24397426-001-12-0	1.5625	1.562500uM	desA2	-3.28862	0.185417	-3.27351	#C0C0C0	FALSE	screen4wk_screen5wk_tbda1_kabx2	kabx2
kabx2:BRD-A24397426-001-12-0:3.125000uM	BRD-A24397426	BRD-A24397426-001-12-0	3.125	3.125000uM	desA2	-4.64767	-0.045018	-4.50729	#C0C0C0	FALSE	screen4wk_screen5wk_tbda1_kabx2	kabx2
kabx2:BRD-A24397426-001-12-0:6.250000uM	BRD-A24397426	BRD-A24397426-001-12-0	6.25	6.250000uM	desA2	-4.74167	-0.0591888	-4.61069	#C0C0C0	FALSE	screen4wk_screen5wk_tbda1_kabx2	kabx2
kabx2:BRD-A24397426-001-12-0:12.500000uM	BRD-A24397426	BRD-A24397426-001-12-0	12.5	12.500000uM	desA2	-5.4394	-0.158009	-5.19308	#C0C0C0	FALSE	screen4wk_screen5wk_tbda1_kabx2	kabx2
kabx2:BRD-A24397426-001-12-0:25.000000uM	BRD-A24397426	BRD-A24397426-001-12-0	25	25.000000uM	desA2	-5.85903	-0.212371	-5.5655	#C0C0C0	FALSE	screen4wk_screen5wk_tbda1_kabx2	kabx2
kabx2:BRD-A24397426-001-12-0:50.000000uM	BRD-A24397426	BRD-A24397426-001-12-0	50	50.000000uM	desA2	-6.25192	-0.260083	-5.7982	#C0C0C0	FALSE	screen4wk_screen5wk_tbda1_kabx2	kabx2
kabx2:BRD-A24397426-001-12-0:0.097500uM	BRD-A24397426	BRD-A24397426-001-12-0	0.0975	0.097500uM	dlat	0.242162	1.0975	0.416434	#C0C0C0	FALSE	screen4wk_screen5wk_tbda1_kabx2	kabx2
kabx2:BRD-A24397426-001-12-0:0.195500uM	BRD-A24397426	BRD-A24397426-001-12-0	0.1955	0.195500uM	dlat	0.220776	1.0887	0.371874	#C0C0C0	FALSE	screen4wk_screen5wk_tbda1_kabx2	kabx2
kabx2:BRD-A24397426-001-12-0:0.390500uM	BRD-A24397426	BRD-A24397426-001-12-0	0.3905	0.390500uM	dlat	0.534715	1.22166	1.01324	#C0C0C0	FALSE	screen4wk_screen5wk_tbda1_kabx2	kabx2
kabx2:BRD-A24397426-001-12-0:0.781250uM	BRD-A24397426	BRD-A24397426-001-12-0	0.78125	0.781250uM	dlat	2.20751	2.08658	3.05985	#C0C0C0	FALSE	screen4wk_screen5wk_tbda1_kabx2	kabx2
kabx2:BRD-A24397426-001-12-0:1.562500uM	BRD-A24397426	BRD-A24397426-001-12-0	1.5625	1.562500uM	dlat	6.52453	6.21119	8.32814	#C0C0C0	FALSE	screen4wk_screen5wk_tbda1_kabx2	kabx2
kabx2:BRD-A24397426-001-12-0:3.125000uM	BRD-A24397426	BRD-A24397426-001-12-0	3.125	3.125000uM	dlat	-1.38275	0.524015	-1.8652	#C0C0C0	FALSE	screen4wk_screen5wk_tbda1_kabx2	kabx2
kabx2:BRD-A24397426-001-12-0:6.250000uM	BRD-A24397426	BRD-A24397426-001-12-0	6.25	6.250000uM	dlat	-4.97842	-0.248309	-5.19308	#C0C0C0	FALSE	screen4wk_screen5wk_tbda1_kabx2	kabx2
kabx2:BRD-A24397426-001-12-0:12.500000uM	BRD-A24397426	BRD-A24397426-001-12-0	12.5	12.500000uM	dlat	-6.02409	-0.387968	-5.7596	#C0C0C0	FALSE	screen4wk_screen5wk_tbda1_kabx2	kabx2
kabx2:BRD-A24397426-001-12-0:25.000000uM	BRD-A24397426	BRD-A24397426-001-12-0	25	25.000000uM	dlat	-5.29216	-0.293266	-5.35923	#C0C0C0	FALSE	screen4wk_screen5wk_tbda1_kabx2	kabx2
kabx2:BRD-A24397426-001-12-0:50.000000uM	BRD-A24397426	BRD-A24397426-001-12-0	50	50.000000uM	dlat	-5.03801	-0.257063	-5.22488	#C0C0C0	FALSE	screen4wk_screen5wk_tbda1_kabx2	kabx2
kabx2:BRD-A24397426-001-12-0:0.097500uM	BRD-A24397426	BRD-A24397426-001-12-0	0.0975	0.097500uM	dnaG	0.249268	1.07166	0.714447	#C0C0C0	FALSE	screen4wk_screen5wk_tbda1_kabx2	kabx2
kabx2:BRD-A24397426-001-12-0:0.195500uM	BRD-A24397426	BRD-A24397426-001-12-0	0.1955	0.195500uM	dnaG	-0.199869	0.944339	0.148836	#C0C0C0	FALSE	screen4wk_screen5wk_tbda1_kabx2	kabx2
kabx2:BRD-A24397426-001-12-0:0.390500uM	BRD-A24397426	BRD-A24397426-001-12-0	0.3905	0.390500uM	dnaG	0.505151	1.14789	1.07976	#C0C0C0	FALSE	screen4wk_screen5wk_tbda1_kabx2	kabx2
kabx2:BRD-A24397426-001-12-0:0.781250uM	BRD-A24397426	BRD-A24397426-001-12-0	0.78125	0.781250uM	dnaG	-1.71436	0.569956	-1.46478	#C0C0C0	FALSE	screen4wk_screen5wk_tbda1_kabx2	kabx2
kabx2:BRD-A24397426-001-12-0:1.562500uM	BRD-A24397426	BRD-A24397426-001-12-0	1.5625	1.562500uM	dnaG	-3.35402	0.24545	-2.88496	#C0C0C0	FALSE	screen4wk_screen5wk_tbda1_kabx2	kabx2
kabx2:BRD-A24397426-001-12-0:3.125000uM	BRD-A24397426	BRD-A24397426-001-12-0	3.125	3.125000uM	dnaG	-5.88241	-0.128517	-4.87593	#C0C0C0	FALSE	screen4wk_screen5wk_tbda1_kabx2	kabx2
kabx2:BRD-A24397426-001-12-0:6.250000uM	BRD-A24397426	BRD-A24397426-001-12-0	6.25	6.250000uM	dnaG	-6.29215	-0.177513	-5.18919	#C0C0C0	FALSE	screen4wk_screen5wk_tbda1_kabx2	kabx2
kabx2:BRD-A24397426-001-12-0:12.500000uM	BRD-A24397426	BRD-A24397426-001-12-0	12.5	12.500000uM	dnaG	-6.86964	-0.241926	-5.65821	#C0C0C0	FALSE	screen4wk_screen5wk_tbda1_kabx2	kabx2
kabx2:BRD-A24397426-001-12-0:25.000000uM	BRD-A24397426	BRD-A24397426-001-12-0	25	25.000000uM	dnaG	-5.55874	-0.0877597	-4.67033	#C0C0C0	FALSE	screen4wk_screen5wk_tbda1_kabx2	kabx2
kabx2:BRD-A24397426-001-12-0:50.000000uM	BRD-A24397426	BRD-A24397426-001-12-0	50	50.000000uM	dnaG	-5.8759	-0.127716	-4.86882	#C0C0C0	FALSE	screen4wk_screen5wk_tbda1_kabx2	kabx2
kabx2:BRD-A24397426-001-12-0:0.097500uM	BRD-A24397426	BRD-A24397426-001-12-0	0.0975	0.097500uM	dnaK	1.25085	1.41008	1.6494	#C0C0C0	FALSE	screen4wk_screen5wk_tbda1_kabx2	kabx2
kabx2:BRD-A24397426-001-12-0:0.195500uM	BRD-A24397426	BRD-A24397426-001-12-0	0.1955	0.195500uM	dnaK	1.42976	1.47524	1.83986	#C0C0C0	FALSE	screen4wk_screen5wk_tbda1_kabx2	kabx2
kabx2:BRD-A24397426-001-12-0:0.390500uM	BRD-A24397426	BRD-A24397426-001-12-0	0.3905	0.390500uM	dnaK	1.03406	1.33342	1.38143	#C0C0C0	FALSE	screen4wk_screen5wk_tbda1_kabx2	kabx2
kabx2:BRD-A24397426-001-12-0:0.781250uM	BRD-A24397426	BRD-A24397426-001-12-0	0.78125	0.781250uM	dnaK	1.7624	1.60111	2.29887	#C0C0C0	FALSE	screen4wk_screen5wk_tbda1_kabx2	kabx2
kabx2:BRD-A24397426-001-12-0:1.562500uM	BRD-A24397426	BRD-A24397426-001-12-0	1.5625	1.562500uM	dnaK	-2.5033	0.376968	-2.59155	#C0C0C0	FALSE	screen4wk_screen5wk_tbda1_kabx2	kabx2
kabx2:BRD-A24397426-001-12-0:3.125000uM	BRD-A24397426	BRD-A24397426-001-12-0	3.125	3.125000uM	dnaK	-3.66716	0.157593	-3.58666	#C0C0C0	FALSE	screen4wk_screen5wk_tbda1_kabx2	kabx2
kabx2:BRD-A24397426-001-12-0:6.250000uM	BRD-A24397426	BRD-A24397426-001-12-0	6.25	6.250000uM	dnaK	-5.21089	-0.0804226	-4.76543	#C0C0C0	FALSE	screen4wk_screen5wk_tbda1_kabx2	kabx2
kabx2:BRD-A24397426-001-12-0:12.500000uM	BRD-A24397426	BRD-A24397426-001-12-0	12.5	12.500000uM	dnaK	-4.90024	-0.0368259	-4.5245	#C0C0C0	FALSE	screen4wk_screen5wk_tbda1_kabx2	kabx2
kabx2:BRD-A24397426-001-12-0:25.000000uM	BRD-A24397426	BRD-A24397426-001-12-0	25	25.000000uM	dnaK	-4.98112	-0.0483714	-4.58513	#C0C0C0	FALSE	screen4wk_screen5wk_tbda1_kabx2	kabx2
kabx2:BRD-A24397426-001-12-0:50.000000uM	BRD-A24397426	BRD-A24397426-001-12-0	50	50.000000uM	dnaK	-6.79235	-0.273598	-5.81418	#C0C0C0	FALSE	screen4wk_screen5wk_tbda1_kabx2	kabx2
kabx2:BRD-A24397426-001-12-0:0.097500uM	BRD-A24397426	BRD-A24397426-001-12-0	0.0975	0.097500uM	dnaN	0.197646	1.067	0.893707	#C0C0C0	FALSE	screen4wk_screen5wk_tbda1_kabx2	kabx2
kabx2:BRD-A24397426-001-12-0:0.195500uM	BRD-A24397426	BRD-A24397426-001-12-0	0.1955	0.195500uM	dnaN	0.363957	1.12511	1.36164	#C0C0C0	FALSE	screen4wk_screen5wk_tbda1_kabx2	kabx2
kabx2:BRD-A24397426-001-12-0:0.390500uM	BRD-A24397426	BRD-A24397426-001-12-0	0.3905	0.390500uM	dnaN	-0.293478	0.904504	-0.148237	#C0C0C0	FALSE	screen4wk_screen5wk_tbda1_kabx2	kabx2
kabx2:BRD-A24397426-001-12-0:0.781250uM	BRD-A24397426	BRD-A24397426-001-12-0	0.78125	0.781250uM	dnaN	-0.67037	0.788522	-0.660956	#C0C0C0	FALSE	screen4wk_screen5wk_tbda1_kabx2	kabx2
kabx2:BRD-A24397426-001-12-0:1.562500uM	BRD-A24397426	BRD-A24397426-001-12-0	1.5625	1.562500uM	dnaN	-2.13905	0.400103	-2.43555	#C0C0C0	FALSE	screen4wk_screen5wk_tbda1_kabx2	kabx2
kabx2:BRD-A24397426-001-12-0:3.125000uM	BRD-A24397426	BRD-A24397426-001-12-0	3.125	3.125000uM	dnaN	-4.34491	-0.0307109	-4.52029	#C0C0C0	FALSE	screen4wk_screen5wk_tbda1_kabx2	kabx2
kabx2:BRD-A24397426-001-12-0:6.250000uM	BRD-A24397426	BRD-A24397426-001-12-0	6.25	6.250000uM	dnaN	-4.67615	-0.0827849	-4.79488	#C0C0C0	FALSE	screen4wk_screen5wk_tbda1_kabx2	kabx2
kabx2:BRD-A24397426-001-12-0:12.500000uM	BRD-A24397426	BRD-A24397426-001-12-0	12.5	12.500000uM	dnaN	-3.6631	0.0859684	-3.99291	#C0C0C0	FALSE	screen4wk_screen5wk_tbda1_kabx2	kabx2
kabx2:BRD-A24397426-001-12-0:25.000000uM	BRD-A24397426	BRD-A24397426-001-12-0	25	25.000000uM	dnaN	-5.19282	-0.158482	-5.20054	#C0C0C0	FALSE	screen4wk_screen5wk_tbda1_kabx2	kabx2
kabx2:BRD-A24397426-001-12-0:50.000000uM	BRD-A24397426	BRD-A24397426-001-12-0	50	50.000000uM	dnaN	-3.89866	0.0441476	-4.19712	#C0C0C0	FALSE	screen4wk_screen5wk_tbda1_kabx2	kabx2
kabx2:BRD-A24397426-001-12-0:0.097500uM	BRD-A24397426	BRD-A24397426-001-12-0	0.0975	0.097500uM	dprE1	0.704057	1.19426	1.06067	#C0C0C0	FALSE	screen4wk_screen5wk_tbda1_kabx2	kabx2
kabx2:BRD-A24397426-001-12-0:0.195500uM	BRD-A24397426	BRD-A24397426-001-12-0	0.1955	0.195500uM	dprE1	1.29273	1.37109	1.8895	#C0C0C0	FALSE	screen4wk_screen5wk_tbda1_kabx2	kabx2
kabx2:BRD-A24397426-001-12-0:0.390500uM	BRD-A24397426	BRD-A24397426-001-12-0	0.3905	0.390500uM	dprE1	0.694034	1.19136	1.04986	#C0C0C0	FALSE	screen4wk_screen5wk_tbda1_kabx2	kabx2
kabx2:BRD-A24397426-001-12-0:0.781250uM	BRD-A24397426	BRD-A24397426-001-12-0	0.78125	0.781250uM	dprE1	1.19439	1.34059	1.75381	#C0C0C0	FALSE	screen4wk_screen5wk_tbda1_kabx2	kabx2
kabx2:BRD-A24397426-001-12-0:1.562500uM	BRD-A24397426	BRD-A24397426-001-12-0	1.5625	1.562500uM	dprE1	-2.48992	0.44098	-2.54269	#C0C0C0	FALSE	screen4wk_screen5wk_tbda1_kabx2	kabx2
kabx2:BRD-A24397426-001-12-0:3.125000uM	BRD-A24397426	BRD-A24397426-001-12-0	3.125	3.125000uM	dprE1	-5.54619	-0.0363882	-4.77255	#C0C0C0	FALSE	screen4wk_screen5wk_tbda1_kabx2	kabx2
kabx2:BRD-A24397426-001-12-0:6.250000uM	BRD-A24397426	BRD-A24397426-001-12-0	6.25	6.250000uM	dprE1	-5.80924	-0.0691899	-4.96546	#C0C0C0	FALSE	screen4wk_screen5wk_tbda1_kabx2	kabx2
kabx2:BRD-A24397426-001-12-0:12.500000uM	BRD-A24397426	BRD-A24397426-001-12-0	12.5	12.500000uM	dprE1	-5.55555	-0.0375749	-4.78447	#C0C0C0	FALSE	screen4wk_screen5wk_tbda1_kabx2	kabx2
kabx2:BRD-A24397426-001-12-0:25.000000uM	BRD-A24397426	BRD-A24397426-001-12-0	25	25.000000uM	dprE1	-6.58486	-0.15955	-5.46974	#C0C0C0	FALSE	screen4wk_screen5wk_tbda1_kabx2	kabx2
kabx2:BRD-A24397426-001-12-0:50.000000uM	BRD-A24397426	BRD-A24397426-001-12-0	50	50.000000uM	dprE1	-5.64206	-0.0484755	-4.82389	#C0C0C0	FALSE	screen4wk_screen5wk_tbda1_kabx2	kabx2
kabx2:BRD-A24397426-001-12-0:0.097500uM	BRD-A24397426	BRD-A24397426-001-12-0	0.0975	0.097500uM	dxr	0.122204	1.04455	0.743135	#C0C0C0	FALSE	screen4wk_screen5wk_tbda1_kabx2	kabx2
kabx2:BRD-A24397426-001-12-0:0.195500uM	BRD-A24397426	BRD-A24397426-001-12-0	0.1955	0.195500uM	dxr	0.269556	1.0996	1.14934	#C0C0C0	FALSE	screen4wk_screen5wk_tbda1_kabx2	kabx2
kabx2:BRD-A24397426-001-12-0:0.390500uM	BRD-A24397426	BRD-A24397426-001-12-0	0.3905	0.390500uM	dxr	-0.204512	0.9276	0.0532886	#C0C0C0	FALSE	screen4wk_screen5wk_tbda1_kabx2	kabx2
kabx2:BRD-A24397426-001-12-0:0.781250uM	BRD-A24397426	BRD-A24397426-001-12-0	0.78125	0.781250uM	dxr	-0.0603049	0.978373	0.325227	#C0C0C0	FALSE	screen4wk_screen5wk_tbda1_kabx2	kabx2
kabx2:BRD-A24397426-001-12-0:1.562500uM	BRD-A24397426	BRD-A24397426-001-12-0	1.5625	1.562500uM	dxr	-2.27	0.328283	-2.12958	#C0C0C0	FALSE	screen4wk_screen5wk_tbda1_kabx2	kabx2
kabx2:BRD-A24397426-001-12-0:3.125000uM	BRD-A24397426	BRD-A24397426-001-12-0	3.125	3.125000uM	dxr	-2.57973	0.256143	-2.62513	#C0C0C0	FALSE	screen4wk_screen5wk_tbda1_kabx2	kabx2
kabx2:BRD-A24397426-001-12-0:6.250000uM	BRD-A24397426	BRD-A24397426-001-12-0	6.25	6.250000uM	dxr	-4.20935	-0.0636443	-4.34551	#C0C0C0	FALSE	screen4wk_screen5wk_tbda1_kabx2	kabx2
kabx2:BRD-A24397426-001-12-0:12.500000uM	BRD-A24397426	BRD-A24397426-001-12-0	12.5	12.500000uM	dxr	-4.46944	-0.106538	-4.48154	#C0C0C0	FALSE	screen4wk_screen5wk_tbda1_kabx2	kabx2
kabx2:BRD-A24397426-001-12-0:25.000000uM	BRD-A24397426	BRD-A24397426-001-12-0	25	25.000000uM	dxr	-4.85602	-0.166689	-4.75183	#C0C0C0	FALSE	screen4wk_screen5wk_tbda1_kabx2	kabx2
kabx2:BRD-A24397426-001-12-0:50.000000uM	BRD-A24397426	BRD-A24397426-001-12-0	50	50.000000uM	dxr	-4.35118	-0.087285	-4.40687	#C0C0C0	FALSE	screen4wk_screen5wk_tbda1_kabx2	kabx2
kabx2:BRD-A24397426-001-12-0:0.097500uM	BRD-A24397426	BRD-A24397426-001-12-0	0.0975	0.097500uM	echA17	0.373101	1.11863	1.22161	#C0C0C0	FALSE	screen4wk_screen5wk_tbda1_kabx2	kabx2
kabx2:BRD-A24397426-001-12-0:0.195500uM	BRD-A24397426	BRD-A24397426-001-12-0	0.1955	0.195500uM	echA17	0.807413	1.26561	2.5657	#C0C0C0	FALSE	screen4wk_screen5wk_tbda1_kabx2	kabx2
kabx2:BRD-A24397426-001-12-0:0.390500uM	BRD-A24397426	BRD-A24397426-001-12-0	0.3905	0.390500uM	echA17	0.58847	1.19028	1.87471	#C0C0C0	FALSE	screen4wk_screen5wk_tbda1_kabx2	kabx2
kabx2:BRD-A24397426-001-12-0:0.781250uM	BRD-A24397426	BRD-A24397426-001-12-0	0.78125	0.781250uM	echA17	0.983398	1.32803	3.11681	#C0C0C0	FALSE	screen4wk_screen5wk_tbda1_kabx2	kabx2
kabx2:BRD-A24397426-001-12-0:1.562500uM	BRD-A24397426	BRD-A24397426-001-12-0	1.5625	1.562500uM	echA17	-2.92713	0.272628	-3.26446	#C0C0C0	FALSE	screen4wk_screen5wk_tbda1_kabx2	kabx2
kabx2:BRD-A24397426-001-12-0:3.125000uM	BRD-A24397426	BRD-A24397426-001-12-0	3.125	3.125000uM	echA17	-4.35812	0.0202879	-4.37256	#C0C0C0	FALSE	screen4wk_screen5wk_tbda1_kabx2	kabx2
kabx2:BRD-A24397426-001-12-0:6.250000uM	BRD-A24397426	BRD-A24397426-001-12-0	6.25	6.250000uM	echA17	-5.58844	-0.156272	-5.31478	#C0C0C0	FALSE	screen4wk_screen5wk_tbda1_kabx2	kabx2
kabx2:BRD-A24397426-001-12-0:12.500000uM	BRD-A24397426	BRD-A24397426-001-12-0	12.5	12.500000uM	echA17	-5.53102	-0.148757	-5.2889	#C0C0C0	FALSE	screen4wk_screen5wk_tbda1_kabx2	kabx2
kabx2:BRD-A24397426-001-12-0:25.000000uM	BRD-A24397426	BRD-A24397426-001-12-0	25	25.000000uM	echA17	-5.35365	-0.125116	-5.14162	#C0C0C0	FALSE	screen4wk_screen5wk_tbda1_kabx2	kabx2
kabx2:BRD-A24397426-001-12-0:50.000000uM	BRD-A24397426	BRD-A24397426-001-12-0	50	50.000000uM	echA17	-4.57698	-0.0136226	-4.51249	#C0C0C0	FALSE	screen4wk_screen5wk_tbda1_kabx2	kabx2
kabx2:BRD-A24397426-001-12-0:0.097500uM	BRD-A24397426	BRD-A24397426-001-12-0	0.0975	0.097500uM	efp	1.34885	1.85166	2.82477	#C0C0C0	FALSE	screen4wk_screen5wk_tbda1_kabx2	kabx2
kabx2:BRD-A24397426-001-12-0:0.195500uM	BRD-A24397426	BRD-A24397426-001-12-0	0.1955	0.195500uM	efp	-0.484162	0.760874	-0.17832	#C0C0C0	FALSE	screen4wk_screen5wk_tbda1_kabx2	kabx2
kabx2:BRD-A24397426-001-12-0:0.390500uM	BRD-A24397426	BRD-A24397426-001-12-0	0.3905	0.390500uM	efp	0.650891	1.37343	1.18719	#C0C0C0	FALSE	screen4wk_screen5wk_tbda1_kabx2	kabx2
kabx2:BRD-A24397426-001-12-0:0.781250uM	BRD-A24397426	BRD-A24397426-001-12-0	0.78125	0.781250uM	efp	0.421216	1.2343	0.819489	#C0C0C0	FALSE	screen4wk_screen5wk_tbda1_kabx2	kabx2
kabx2:BRD-A24397426-001-12-0:1.562500uM	BRD-A24397426	BRD-A24397426-001-12-0	1.5625	1.562500uM	efp	1.39369	1.88549	2.9518	#C0C0C0	FALSE	screen4wk_screen5wk_tbda1_kabx2	kabx2
kabx2:BRD-A24397426-001-12-0:3.125000uM	BRD-A24397426	BRD-A24397426-001-12-0	3.125	3.125000uM	efp	-3.16292	-0.129525	-4.37354	#C0C0C0	FALSE	screen4wk_screen5wk_tbda1_kabx2	kabx2
kabx2:BRD-A24397426-001-12-0:6.250000uM	BRD-A24397426	BRD-A24397426-001-12-0	6.25	6.250000uM	efp	-3.16292	-0.129525	-4.37354	#C0C0C0	FALSE	screen4wk_screen5wk_tbda1_kabx2	kabx2
kabx2:BRD-A24397426-001-12-0:12.500000uM	BRD-A24397426	BRD-A24397426-001-12-0	12.5	12.500000uM	efp	-3.16292	-0.129525	-4.37354	#C0C0C0	FALSE	screen4wk_screen5wk_tbda1_kabx2	kabx2
kabx2:BRD-A24397426-001-12-0:25.000000uM	BRD-A24397426	BRD-A24397426-001-12-0	25	25.000000uM	efp	-3.16292	-0.129525	-4.37354	#C0C0C0	FALSE	screen4wk_screen5wk_tbda1_kabx2	kabx2
kabx2:BRD-A24397426-001-12-0:50.000000uM	BRD-A24397426	BRD-A24397426-001-12-0	50	50.000000uM	efp	-3.16292	-0.129525	-4.37354	#C0C0C0	FALSE	screen4wk_screen5wk_tbda1_kabx2	kabx2
kabx2:BRD-A24397426-001-12-0:0.097500uM	BRD-A24397426	BRD-A24397426-001-12-0	0.0975	0.097500uM	efpA	0.104973	1.03494	0.27385	#C0C0C0	FALSE	screen4wk_screen5wk_tbda1_kabx2	kabx2
kabx2:BRD-A24397426-001-12-0:0.195500uM	BRD-A24397426	BRD-A24397426-001-12-0	0.1955	0.195500uM	efpA	0.0147111	1.00486	0.114773	#C0C0C0	FALSE	screen4wk_screen5wk_tbda1_kabx2	kabx2
kabx2:BRD-A24397426-001-12-0:0.390500uM	BRD-A24397426	BRD-A24397426-001-12-0	0.3905	0.390500uM	efpA	-0.112401	0.963249	-0.0826104	#C0C0C0	FALSE	screen4wk_screen5wk_tbda1_kabx2	kabx2
kabx2:BRD-A24397426-001-12-0:0.781250uM	BRD-A24397426	BRD-A24397426-001-12-0	0.78125	0.781250uM	efpA	0.264143	1.0891	0.591151	#C0C0C0	FALSE	screen4wk_screen5wk_tbda1_kabx2	kabx2
kabx2:BRD-A24397426-001-12-0:1.562500uM	BRD-A24397426	BRD-A24397426-001-12-0	1.5625	1.562500uM	efpA	-1.62266	0.530208	-2.0599	#C0C0C0	FALSE	screen4wk_screen5wk_tbda1_kabx2	kabx2
kabx2:BRD-A24397426-001-12-0:3.125000uM	BRD-A24397426	BRD-A24397426-001-12-0	3.125	3.125000uM	efpA	-4.40526	-0.0331712	-4.69909	#C0C0C0	FALSE	screen4wk_screen5wk_tbda1_kabx2	kabx2
kabx2:BRD-A24397426-001-12-0:6.250000uM	BRD-A24397426	BRD-A24397426-001-12-0	6.25	6.250000uM	efpA	-4.7165	-0.081571	-4.94855	#C0C0C0	FALSE	screen4wk_screen5wk_tbda1_kabx2	kabx2
kabx2:BRD-A24397426-001-12-0:12.500000uM	BRD-A24397426	BRD-A24397426-001-12-0	12.5	12.500000uM	efpA	-4.20603	-0.000859618	-4.57667	#C0C0C0	FALSE	screen4wk_screen5wk_tbda1_kabx2	kabx2
kabx2:BRD-A24397426-001-12-0:25.000000uM	BRD-A24397426	BRD-A24397426-001-12-0	25	25.000000uM	efpA	-4.95702	-0.117305	-5.05852	#C0C0C0	FALSE	screen4wk_screen5wk_tbda1_kabx2	kabx2
kabx2:BRD-A24397426-001-12-0:50.000000uM	BRD-A24397426	BRD-A24397426-001-12-0	50	50.000000uM	efpA	-6.42614	-0.307319	-5.865	#C0C0C0	FALSE	screen4wk_screen5wk_tbda1_kabx2	kabx2
kabx2:BRD-A24397426-001-12-0:0.097500uM	BRD-A24397426	BRD-A24397426-001-12-0	0.0975	0.097500uM	embC	-0.00944153	0.996936	0.391159	#C0C0C0	FALSE	screen4wk_screen5wk_tbda1_kabx2	kabx2
kabx2:BRD-A24397426-001-12-0:0.195500uM	BRD-A24397426	BRD-A24397426-001-12-0	0.1955	0.195500uM	embC	0.60027	1.20476	1.49153	#C0C0C0	FALSE	screen4wk_screen5wk_tbda1_kabx2	kabx2
kabx2:BRD-A24397426-001-12-0:0.390500uM	BRD-A24397426	BRD-A24397426-001-12-0	0.3905	0.390500uM	embC	0.0680352	1.02222	0.508118	#C0C0C0	FALSE	screen4wk_screen5wk_tbda1_kabx2	kabx2
kabx2:BRD-A24397426-001-12-0:0.781250uM	BRD-A24397426	BRD-A24397426-001-12-0	0.78125	0.781250uM	embC	-1.16741	0.654647	-0.912285	#C0C0C0	FALSE	screen4wk_screen5wk_tbda1_kabx2	kabx2
kabx2:BRD-A24397426-001-12-0:1.562500uM	BRD-A24397426	BRD-A24397426-001-12-0	1.5625	1.562500uM	embC	-3.02313	0.224171	-2.91741	#C0C0C0	FALSE	screen4wk_screen5wk_tbda1_kabx2	kabx2
kabx2:BRD-A24397426-001-12-0:3.125000uM	BRD-A24397426	BRD-A24397426-001-12-0	3.125	3.125000uM	embC	-5.20553	-0.141103	-5.07153	#C0C0C0	FALSE	screen4wk_screen5wk_tbda1_kabx2	kabx2
kabx2:BRD-A24397426-001-12-0:6.250000uM	BRD-A24397426	BRD-A24397426-001-12-0	6.25	6.250000uM	embC	-3.88224	0.0647765	-3.89533	#C0C0C0	FALSE	screen4wk_screen5wk_tbda1_kabx2	kabx2
kabx2:BRD-A24397426-001-12-0:12.500000uM	BRD-A24397426	BRD-A24397426-001-12-0	12.5	12.500000uM	embC	-4.43018	-0.0258668	-4.42153	#C0C0C0	FALSE	screen4wk_screen5wk_tbda1_kabx2	kabx2
kabx2:BRD-A24397426-001-12-0:25.000000uM	BRD-A24397426	BRD-A24397426-001-12-0	25	25.000000uM	embC	-4.80625	-0.0835727	-4.75519	#C0C0C0	FALSE	screen4wk_screen5wk_tbda1_kabx2	kabx2
kabx2:BRD-A24397426-001-12-0:50.000000uM	BRD-A24397426	BRD-A24397426-001-12-0	50	50.000000uM	embC	-4.81882	-0.0854412	-4.77138	#C0C0C0	FALSE	screen4wk_screen5wk_tbda1_kabx2	kabx2
kabx2:BRD-A24397426-001-12-0:0.097500uM	BRD-A24397426	BRD-A24397426-001-12-0	0.0975	0.097500uM	entC	0.586513	1.26964	0.754562	#C0C0C0	FALSE	screen4wk_screen5wk_tbda1_kabx2	kabx2
kabx2:BRD-A24397426-001-12-0:0.195500uM	BRD-A24397426	BRD-A24397426-001-12-0	0.1955	0.195500uM	entC	0.9618	1.46095	1.2884	#C0C0C0	FALSE	screen4wk_screen5wk_tbda1_kabx2	kabx2
kabx2:BRD-A24397426-001-12-0:0.390500uM	BRD-A24397426	BRD-A24397426-001-12-0	0.3905	0.390500uM	entC	-0.613966	0.751993	-0.847582	#C0C0C0	FALSE	screen4wk_screen5wk_tbda1_kabx2	kabx2
kabx2:BRD-A24397426-001-12-0:0.781250uM	BRD-A24397426	BRD-A24397426-001-12-0	0.78125	0.781250uM	entC	1.51242	1.7712	2.04083	#C0C0C0	FALSE	screen4wk_screen5wk_tbda1_kabx2	kabx2
kabx2:BRD-A24397426-001-12-0:1.562500uM	BRD-A24397426	BRD-A24397426-001-12-0	1.5625	1.562500uM	entC	0.449798	1.2037	0.571152	#C0C0C0	FALSE	screen4wk_screen5wk_tbda1_kabx2	kabx2
kabx2:BRD-A24397426-001-12-0:3.125000uM	BRD-A24397426	BRD-A24397426-001-12-0	3.125	3.125000uM	entC	-3.44087	-0.0476553	-4.52592	#C0C0C0	FALSE	screen4wk_screen5wk_tbda1_kabx2	kabx2
kabx2:BRD-A24397426-001-12-0:6.250000uM	BRD-A24397426	BRD-A24397426-001-12-0	6.25	6.250000uM	entC	-4.14865	-0.182457	-5.02764	#C0C0C0	FALSE	screen4wk_screen5wk_tbda1_kabx2	kabx2
kabx2:BRD-A24397426-001-12-0:12.500000uM	BRD-A24397426	BRD-A24397426-001-12-0	12.5	12.500000uM	entC	-3.53943	-0.0676836	-4.61346	#C0C0C0	FALSE	screen4wk_screen5wk_tbda1_kabx2	kabx2
kabx2:BRD-A24397426-001-12-0:25.000000uM	BRD-A24397426	BRD-A24397426-001-12-0	25	25.000000uM	entC	-4.30081	-0.208847	-5.12344	#C0C0C0	FALSE	screen4wk_screen5wk_tbda1_kabx2	kabx2
kabx2:BRD-A24397426-001-12-0:50.000000uM	BRD-A24397426	BRD-A24397426-001-12-0	50	50.000000uM	entC	-5.61588	-0.404193	-5.9368	#C0C0C0	FALSE	screen4wk_screen5wk_tbda1_kabx2	kabx2
kabx2:BRD-A24397426-001-12-0:0.097500uM	BRD-A24397426	BRD-A24397426-001-12-0	0.0975	0.097500uM	esxG	0.843477	1.26148	1.59054	#C0C0C0	FALSE	screen4wk_screen5wk_tbda1_kabx2	kabx2
kabx2:BRD-A24397426-001-12-0:0.195500uM	BRD-A24397426	BRD-A24397426-001-12-0	0.1955	0.195500uM	esxG	1.03378	1.32505	1.90076	#C0C0C0	FALSE	screen4wk_screen5wk_tbda1_kabx2	kabx2
kabx2:BRD-A24397426-001-12-0:0.390500uM	BRD-A24397426	BRD-A24397426-001-12-0	0.3905	0.390500uM	esxG	0.489818	1.14792	0.971505	#C0C0C0	FALSE	screen4wk_screen5wk_tbda1_kabx2	kabx2
kabx2:BRD-A24397426-001-12-0:0.781250uM	BRD-A24397426	BRD-A24397426-001-12-0	0.78125	0.781250uM	esxG	1.46035	1.47411	2.51978	#C0C0C0	FALSE	screen4wk_screen5wk_tbda1_kabx2	kabx2
kabx2:BRD-A24397426-001-12-0:1.562500uM	BRD-A24397426	BRD-A24397426-001-12-0	1.5625	1.562500uM	esxG	-1.34441	0.644281	-1.73701	#C0C0C0	FALSE	screen4wk_screen5wk_tbda1_kabx2	kabx2
kabx2:BRD-A24397426-001-12-0:3.125000uM	BRD-A24397426	BRD-A24397426-001-12-0	3.125	3.125000uM	esxG	-2.98134	0.295434	-3.24887	#C0C0C0	FALSE	screen4wk_screen5wk_tbda1_kabx2	kabx2
kabx2:BRD-A24397426-001-12-0:6.250000uM	BRD-A24397426	BRD-A24397426-001-12-0	6.25	6.250000uM	esxG	-4.80787	-0.007204	-4.57092	#C0C0C0	FALSE	screen4wk_screen5wk_tbda1_kabx2	kabx2
kabx2:BRD-A24397426-001-12-0:12.500000uM	BRD-A24397426	BRD-A24397426-001-12-0	12.5	12.500000uM	esxG	-5.09399	-0.0477329	-4.7293	#C0C0C0	FALSE	screen4wk_screen5wk_tbda1_kabx2	kabx2
kabx2:BRD-A24397426-001-12-0:25.000000uM	BRD-A24397426	BRD-A24397426-001-12-0	25	25.000000uM	esxG	-6.99204	-0.277766	-5.7982	#C0C0C0	FALSE	screen4wk_screen5wk_tbda1_kabx2	kabx2
kabx2:BRD-A24397426-001-12-0:50.000000uM	BRD-A24397426	BRD-A24397426-001-12-0	50	50.000000uM	esxG	-5.98674	-0.163861	-5.26081	#C0C0C0	FALSE	screen4wk_screen5wk_tbda1_kabx2	kabx2
kabx2:BRD-A24397426-001-12-0:0.097500uM	BRD-A24397426	BRD-A24397426-001-12-0	0.0975	0.097500uM	fabD	0.720386	1.24732	1.54756	#C0C0C0	FALSE	screen4wk_screen5wk_tbda1_kabx2	kabx2
kabx2:BRD-A24397426-001-12-0:0.195500uM	BRD-A24397426	BRD-A24397426-001-12-0	0.1955	0.195500uM	fabD	0.771017	1.26581	1.67499	#C0C0C0	FALSE	screen4wk_screen5wk_tbda1_kabx2	kabx2
kabx2:BRD-A24397426-001-12-0:0.390500uM	BRD-A24397426	BRD-A24397426-001-12-0	0.3905	0.390500uM	fabD	0.404927	1.13546	0.821239	#C0C0C0	FALSE	screen4wk_screen5wk_tbda1_kabx2	kabx2
kabx2:BRD-A24397426-001-12-0:0.781250uM	BRD-A24397426	BRD-A24397426-001-12-0	0.78125	0.781250uM	fabD	0.504461	1.17014	1.02008	#C0C0C0	FALSE	screen4wk_screen5wk_tbda1_kabx2	kabx2
kabx2:BRD-A24397426-001-12-0:1.562500uM	BRD-A24397426	BRD-A24397426-001-12-0	1.5625	1.562500uM	fabD	-3.77676	0.0853486	-3.79216	#C0C0C0	FALSE	screen4wk_screen5wk_tbda1_kabx2	kabx2
kabx2:BRD-A24397426-001-12-0:3.125000uM	BRD-A24397426	BRD-A24397426-001-12-0	3.125	3.125000uM	fabD	-5.04559	-0.116136	-4.76543	#C0C0C0	FALSE	screen4wk_screen5wk_tbda1_kabx2	kabx2
kabx2:BRD-A24397426-001-12-0:6.250000uM	BRD-A24397426	BRD-A24397426-001-12-0	6.25	6.250000uM	fabD	-5.22003	-0.140739	-4.83694	#C0C0C0	FALSE	screen4wk_screen5wk_tbda1_kabx2	kabx2
kabx2:BRD-A24397426-001-12-0:12.500000uM	BRD-A24397426	BRD-A24397426-001-12-0	12.5	12.500000uM	fabD	-5.56761	-0.187742	-5.01843	#C0C0C0	FALSE	screen4wk_screen5wk_tbda1_kabx2	kabx2
kabx2:BRD-A24397426-001-12-0:25.000000uM	BRD-A24397426	BRD-A24397426-001-12-0	25	25.000000uM	fabD	-5.82487	-0.220866	-5.16664	#C0C0C0	FALSE	screen4wk_screen5wk_tbda1_kabx2	kabx2
kabx2:BRD-A24397426-001-12-0:50.000000uM	BRD-A24397426	BRD-A24397426-001-12-0	50	50.000000uM	fabD	-6.8159	-0.336326	-5.73427	#C0C0C0	FALSE	screen4wk_screen5wk_tbda1_kabx2	kabx2
kabx2:BRD-A24397426-001-12-0:0.097500uM	BRD-A24397426	BRD-A24397426-001-12-0	0.0975	0.097500uM	fadD30	1.27556	1.41912	1.69572	#C0C0C0	FALSE	screen4wk_screen5wk_tbda1_kabx2	kabx2
kabx2:BRD-A24397426-001-12-0:0.195500uM	BRD-A24397426	BRD-A24397426-001-12-0	0.1955	0.195500uM	fadD30	0.628737	1.19663	0.896691	#C0C0C0	FALSE	screen4wk_screen5wk_tbda1_kabx2	kabx2
kabx2:BRD-A24397426-001-12-0:0.390500uM	BRD-A24397426	BRD-A24397426-001-12-0	0.3905	0.390500uM	fadD30	0.0708718	1.02125	0.274092	#C0C0C0	FALSE	screen4wk_screen5wk_tbda1_kabx2	kabx2
kabx2:BRD-A24397426-001-12-0:0.781250uM	BRD-A24397426	BRD-A24397426-001-12-0	0.78125	0.781250uM	fadD30	0.537657	1.16699	0.792864	#C0C0C0	FALSE	screen4wk_screen5wk_tbda1_kabx2	kabx2
kabx2:BRD-A24397426-001-12-0:1.562500uM	BRD-A24397426	BRD-A24397426-001-12-0	1.5625	1.562500uM	fadD30	-3.2654	0.228873	-3.20017	#C0C0C0	FALSE	screen4wk_screen5wk_tbda1_kabx2	kabx2
kabx2:BRD-A24397426-001-12-0:3.125000uM	BRD-A24397426	BRD-A24397426-001-12-0	3.125	3.125000uM	fadD30	-4.3007	0.0530363	-4.0193	#C0C0C0	FALSE	screen4wk_screen5wk_tbda1_kabx2	kabx2
kabx2:BRD-A24397426-001-12-0:6.250000uM	BRD-A24397426	BRD-A24397426-001-12-0	6.25	6.250000uM	fadD30	-5.26927	-0.0886148	-4.7293	#C0C0C0	FALSE	screen4wk_screen5wk_tbda1_kabx2	kabx2
kabx2:BRD-A24397426-001-12-0:12.500000uM	BRD-A24397426	BRD-A24397426-001-12-0	12.5	12.500000uM	fadD30	-5.4004	-0.106267	-4.79692	#C0C0C0	FALSE	screen4wk_screen5wk_tbda1_kabx2	kabx2
kabx2:BRD-A24397426-001-12-0:25.000000uM	BRD-A24397426	BRD-A24397426-001-12-0	25	25.000000uM	fadD30	-5.55979	-0.127264	-4.92682	#C0C0C0	FALSE	screen4wk_screen5wk_tbda1_kabx2	kabx2
kabx2:BRD-A24397426-001-12-0:50.000000uM	BRD-A24397426	BRD-A24397426-001-12-0	50	50.000000uM	fadD30	-6.14496	-0.200208	-5.27701	#C0C0C0	FALSE	screen4wk_screen5wk_tbda1_kabx2	kabx2
kabx2:BRD-A24397426-001-12-0:0.097500uM	BRD-A24397426	BRD-A24397426-001-12-0	0.0975	0.097500uM	fadD32	0.82015	1.23448	1.39175	#C0C0C0	FALSE	screen4wk_screen5wk_tbda1_kabx2	kabx2
kabx2:BRD-A24397426-001-12-0:0.195500uM	BRD-A24397426	BRD-A24397426-001-12-0	0.1955	0.195500uM	fadD32	1.14977	1.33629	1.86337	#C0C0C0	FALSE	screen4wk_screen5wk_tbda1_kabx2	kabx2
kabx2:BRD-A24397426-001-12-0:0.390500uM	BRD-A24397426	BRD-A24397426-001-12-0	0.3905	0.390500uM	fadD32	0.900676	1.25894	1.50439	#C0C0C0	FALSE	screen4wk_screen5wk_tbda1_kabx2	kabx2
kabx2:BRD-A24397426-001-12-0:0.781250uM	BRD-A24397426	BRD-A24397426-001-12-0	0.78125	0.781250uM	fadD32	1.42259	1.42406	2.31707	#C0C0C0	FALSE	screen4wk_screen5wk_tbda1_kabx2	kabx2
kabx2:BRD-A24397426-001-12-0:1.562500uM	BRD-A24397426	BRD-A24397426-001-12-0	1.5625	1.562500uM	fadD32	-2.08541	0.508711	-2.36154	#C0C0C0	FALSE	screen4wk_screen5wk_tbda1_kabx2	kabx2
kabx2:BRD-A24397426-001-12-0:3.125000uM	BRD-A24397426	BRD-A24397426-001-12-0	3.125	3.125000uM	fadD32	-3.71337	0.210701	-3.55455	#C0C0C0	FALSE	screen4wk_screen5wk_tbda1_kabx2	kabx2
kabx2:BRD-A24397426-001-12-0:6.250000uM	BRD-A24397426	BRD-A24397426-001-12-0	6.25	6.250000uM	fadD32	-5.13795	-0.00136429	-4.57009	#C0C0C0	FALSE	screen4wk_screen5wk_tbda1_kabx2	kabx2
kabx2:BRD-A24397426-001-12-0:12.500000uM	BRD-A24397426	BRD-A24397426-001-12-0	12.5	12.500000uM	fadD32	-5.41715	-0.0383509	-4.82823	#C0C0C0	FALSE	screen4wk_screen5wk_tbda1_kabx2	kabx2
kabx2:BRD-A24397426-001-12-0:25.000000uM	BRD-A24397426	BRD-A24397426-001-12-0	25	25.000000uM	fadD32	-6.4031	-0.15834	-5.57954	#C0C0C0	FALSE	screen4wk_screen5wk_tbda1_kabx2	kabx2
kabx2:BRD-A24397426-001-12-0:50.000000uM	BRD-A24397426	BRD-A24397426-001-12-0	50	50.000000uM	fadD32	-5.97424	-0.108107	-5.29391	#C0C0C0	FALSE	screen4wk_screen5wk_tbda1_kabx2	kabx2
kabx2:BRD-A24397426-001-12-0:0.097500uM	BRD-A24397426	BRD-A24397426-001-12-0	0.0975	0.097500uM	fadD7	1.31044	1.37109	2.04073	#C0C0C0	FALSE	screen4wk_screen5wk_tbda1_kabx2	kabx2
kabx2:BRD-A24397426-001-12-0:0.195500uM	BRD-A24397426	BRD-A24397426-001-12-0	0.1955	0.195500uM	fadD7	0.90747	1.25019	1.45213	#C0C0C0	FALSE	screen4wk_screen5wk_tbda1_kabx2	kabx2
kabx2:BRD-A24397426-001-12-0:0.390500uM	BRD-A24397426	BRD-A24397426-001-12-0	0.3905	0.390500uM	fadD7	0.96363	1.26666	1.53025	#C0C0C0	FALSE	screen4wk_screen5wk_tbda1_kabx2	kabx2
kabx2:BRD-A24397426-001-12-0:0.781250uM	BRD-A24397426	BRD-A24397426-001-12-0	0.78125	0.781250uM	fadD7	0.753501	1.20563	1.22058	#C0C0C0	FALSE	screen4wk_screen5wk_tbda1_kabx2	kabx2
kabx2:BRD-A24397426-001-12-0:1.562500uM	BRD-A24397426	BRD-A24397426-001-12-0	1.5625	1.562500uM	fadD7	-3.66273	0.242865	-3.37339	#C0C0C0	FALSE	screen4wk_screen5wk_tbda1_kabx2	kabx2
kabx2:BRD-A24397426-001-12-0:3.125000uM	BRD-A24397426	BRD-A24397426-001-12-0	3.125	3.125000uM	fadD7	-3.85641	0.21199	-3.54138	#C0C0C0	FALSE	screen4wk_screen5wk_tbda1_kabx2	kabx2
kabx2:BRD-A24397426-001-12-0:6.250000uM	BRD-A24397426	BRD-A24397426-001-12-0	6.25	6.250000uM	fadD7	-5.52448	-0.0240961	-4.77138	#C0C0C0	FALSE	screen4wk_screen5wk_tbda1_kabx2	kabx2
kabx2:BRD-A24397426-001-12-0:12.500000uM	BRD-A24397426	BRD-A24397426-001-12-0	12.5	12.500000uM	fadD7	-7.27732	-0.222799	-5.70505	#C0C0C0	FALSE	screen4wk_screen5wk_tbda1_kabx2	kabx2
kabx2:BRD-A24397426-001-12-0:25.000000uM	BRD-A24397426	BRD-A24397426-001-12-0	25	25.000000uM	fadD7	-6.36981	-0.125572	-5.31478	#C0C0C0	FALSE	screen4wk_screen5wk_tbda1_kabx2	kabx2
kabx2:BRD-A24397426-001-12-0:50.000000uM	BRD-A24397426	BRD-A24397426-001-12-0	50	50.000000uM	fadD7	-8.28065	-0.317758	-6.0037	#C0C0C0	FALSE	screen4wk_screen5wk_tbda1_kabx2	kabx2
kabx2:BRD-A24397426-001-12-0:0.097500uM	BRD-A24397426	BRD-A24397426-001-12-0	0.0975	0.097500uM	fadE19	1.20976	1.32378	1.70373	#C0C0C0	FALSE	screen4wk_screen5wk_tbda1_kabx2	kabx2
kabx2:BRD-A24397426-001-12-0:0.195500uM	BRD-A24397426	BRD-A24397426-001-12-0	0.1955	0.195500uM	fadE19	1.6342	1.44939	2.3064	#C0C0C0	FALSE	screen4wk_screen5wk_tbda1_kabx2	kabx2
kabx2:BRD-A24397426-001-12-0:0.390500uM	BRD-A24397426	BRD-A24397426-001-12-0	0.3905	0.390500uM	fadE19	0.995829	1.26293	1.41541	#C0C0C0	FALSE	screen4wk_screen5wk_tbda1_kabx2	kabx2
kabx2:BRD-A24397426-001-12-0:0.781250uM	BRD-A24397426	BRD-A24397426-001-12-0	0.78125	0.781250uM	fadE19	1.32921	1.35846	1.84282	#C0C0C0	FALSE	screen4wk_screen5wk_tbda1_kabx2	kabx2
kabx2:BRD-A24397426-001-12-0:1.562500uM	BRD-A24397426	BRD-A24397426-001-12-0	1.5625	1.562500uM	fadE19	-2.84915	0.404618	-2.65097	#C0C0C0	FALSE	screen4wk_screen5wk_tbda1_kabx2	kabx2
kabx2:BRD-A24397426-001-12-0:3.125000uM	BRD-A24397426	BRD-A24397426-001-12-0	3.125	3.125000uM	fadE19	-5.25537	0.0421857	-4.28224	#C0C0C0	FALSE	screen4wk_screen5wk_tbda1_kabx2	kabx2
kabx2:BRD-A24397426-001-12-0:6.250000uM	BRD-A24397426	BRD-A24397426-001-12-0	6.25	6.250000uM	fadE19	-5.49993	0.0110477	-4.45458	#C0C0C0	FALSE	screen4wk_screen5wk_tbda1_kabx2	kabx2
kabx2:BRD-A24397426-001-12-0:12.500000uM	BRD-A24397426	BRD-A24397426-001-12-0	12.5	12.500000uM	fadE19	-5.4282	0.0200833	-4.39828	#C0C0C0	FALSE	screen4wk_screen5wk_tbda1_kabx2	kabx2
kabx2:BRD-A24397426-001-12-0:25.000000uM	BRD-A24397426	BRD-A24397426-001-12-0	25	25.000000uM	fadE19	-7.12416	-0.173427	-5.51264	#C0C0C0	FALSE	screen4wk_screen5wk_tbda1_kabx2	kabx2
kabx2:BRD-A24397426-001-12-0:50.000000uM	BRD-A24397426	BRD-A24397426-001-12-0	50	50.000000uM	fadE19	-7.30769	-0.192029	-5.64483	#C0C0C0	FALSE	screen4wk_screen5wk_tbda1_kabx2	kabx2
kabx2:BRD-A24397426-001-12-0:0.097500uM	BRD-A24397426	BRD-A24397426-001-12-0	0.0975	0.097500uM	fas	0.970073	1.30262	1.38741	#C0C0C0	FALSE	screen4wk_screen5wk_tbda1_kabx2	kabx2
kabx2:BRD-A24397426-001-12-0:0.195500uM	BRD-A24397426	BRD-A24397426-001-12-0	0.1955	0.195500uM	fas	0.755496	1.23196	1.12677	#C0C0C0	FALSE	screen4wk_screen5wk_tbda1_kabx2	kabx2
kabx2:BRD-A24397426-001-12-0:0.390500uM	BRD-A24397426	BRD-A24397426-001-12-0	0.3905	0.390500uM	fas	1.00164	1.3132	1.43222	#C0C0C0	FALSE	screen4wk_screen5wk_tbda1_kabx2	kabx2
kabx2:BRD-A24397426-001-12-0:0.781250uM	BRD-A24397426	BRD-A24397426-001-12-0	0.78125	0.781250uM	fas	1.78977	1.59375	2.40481	#C0C0C0	FALSE	screen4wk_screen5wk_tbda1_kabx2	kabx2
kabx2:BRD-A24397426-001-12-0:1.562500uM	BRD-A24397426	BRD-A24397426-001-12-0	1.5625	1.562500uM	fas	-4.33992	0.0648034	-3.84892	#C0C0C0	FALSE	screen4wk_screen5wk_tbda1_kabx2	kabx2
kabx2:BRD-A24397426-001-12-0:3.125000uM	BRD-A24397426	BRD-A24397426-001-12-0	3.125	3.125000uM	fas	-4.50789	0.0391395	-4.01346	#C0C0C0	FALSE	screen4wk_screen5wk_tbda1_kabx2	kabx2
kabx2:BRD-A24397426-001-12-0:6.250000uM	BRD-A24397426	BRD-A24397426-001-12-0	6.25	6.250000uM	fas	-5.69229	-0.125092	-4.88313	#C0C0C0	FALSE	screen4wk_screen5wk_tbda1_kabx2	kabx2
kabx2:BRD-A24397426-001-12-0:12.500000uM	BRD-A24397426	BRD-A24397426-001-12-0	12.5	12.500000uM	fas	-6.58859	-0.231889	-5.45231	#C0C0C0	FALSE	screen4wk_screen5wk_tbda1_kabx2	kabx2
kabx2:BRD-A24397426-001-12-0:25.000000uM	BRD-A24397426	BRD-A24397426-001-12-0	25	25.000000uM	fas	-5.08214	-0.0440158	-4.45458	#C0C0C0	FALSE	screen4wk_screen5wk_tbda1_kabx2	kabx2
kabx2:BRD-A24397426-001-12-0:50.000000uM	BRD-A24397426	BRD-A24397426-001-12-0	50	50.000000uM	fas	-4.74939	0.00332081	-4.20122	#C0C0C0	FALSE	screen4wk_screen5wk_tbda1_kabx2	kabx2
kabx2:BRD-A24397426-001-12-0:0.097500uM	BRD-A24397426	BRD-A24397426-001-12-0	0.0975	0.097500uM	fba	0.289867	1.09157	0.600841	#C0C0C0	FALSE	screen4wk_screen5wk_tbda1_kabx2	kabx2
kabx2:BRD-A24397426-001-12-0:0.195500uM	BRD-A24397426	BRD-A24397426-001-12-0	0.1955	0.195500uM	fba	0.265586	1.08374	0.539321	#C0C0C0	FALSE	screen4wk_screen5wk_tbda1_kabx2	kabx2
kabx2:BRD-A24397426-001-12-0:0.390500uM	BRD-A24397426	BRD-A24397426-001-12-0	0.3905	0.390500uM	fba	0.272837	1.08607	0.558735	#C0C0C0	FALSE	screen4wk_screen5wk_tbda1_kabx2	kabx2
kabx2:BRD-A24397426-001-12-0:0.781250uM	BRD-A24397426	BRD-A24397426-001-12-0	0.78125	0.781250uM	fba	0.454997	1.14559	1.05058	#C0C0C0	FALSE	screen4wk_screen5wk_tbda1_kabx2	kabx2
kabx2:BRD-A24397426-001-12-0:1.562500uM	BRD-A24397426	BRD-A24397426-001-12-0	1.5625	1.562500uM	fba	-1.22337	0.65568	-1.75067	#C0C0C0	FALSE	screen4wk_screen5wk_tbda1_kabx2	kabx2
kabx2:BRD-A24397426-001-12-0:3.125000uM	BRD-A24397426	BRD-A24397426-001-12-0	3.125	3.125000uM	fba	-3.89224	0.0964069	-4.27384	#C0C0C0	FALSE	screen4wk_screen5wk_tbda1_kabx2	kabx2
kabx2:BRD-A24397426-001-12-0:6.250000uM	BRD-A24397426	BRD-A24397426-001-12-0	6.25	6.250000uM	fba	-5.5342	-0.149169	-5.25551	#C0C0C0	FALSE	screen4wk_screen5wk_tbda1_kabx2	kabx2
kabx2:BRD-A24397426-001-12-0:12.500000uM	BRD-A24397426	BRD-A24397426-001-12-0	12.5	12.500000uM	fba	-4.62277	-0.0205685	-4.74275	#C0C0C0	FALSE	screen4wk_screen5wk_tbda1_kabx2	kabx2
kabx2:BRD-A24397426-001-12-0:25.000000uM	BRD-A24397426	BRD-A24397426-001-12-0	25	25.000000uM	fba	-5.70224	-0.170966	-5.41052	#C0C0C0	FALSE	screen4wk_screen5wk_tbda1_kabx2	kabx2
kabx2:BRD-A24397426-001-12-0:50.000000uM	BRD-A24397426	BRD-A24397426-001-12-0	50	50.000000uM	fba	-5.52231	-0.147606	-5.24346	#C0C0C0	FALSE	screen4wk_screen5wk_tbda1_kabx2	kabx2
kabx2:BRD-A24397426-001-12-0:0.097500uM	BRD-A24397426	BRD-A24397426-001-12-0	0.0975	0.097500uM	fdxC	0.275884	1.10387	1.02518	#C0C0C0	FALSE	screen4wk_screen5wk_tbda1_kabx2	kabx2
kabx2:BRD-A24397426-001-12-0:0.195500uM	BRD-A24397426	BRD-A24397426-001-12-0	0.1955	0.195500uM	fdxC	0.451072	1.1726	1.57337	#C0C0C0	FALSE	screen4wk_screen5wk_tbda1_kabx2	kabx2
kabx2:BRD-A24397426-001-12-0:0.390500uM	BRD-A24397426	BRD-A24397426-001-12-0	0.3905	0.390500uM	fdxC	0.290458	1.1095	1.06365	#C0C0C0	FALSE	screen4wk_screen5wk_tbda1_kabx2	kabx2
kabx2:BRD-A24397426-001-12-0:0.781250uM	BRD-A24397426	BRD-A24397426-001-12-0	0.78125	0.781250uM	fdxC	0.721658	1.28321	2.50522	#C0C0C0	FALSE	screen4wk_screen5wk_tbda1_kabx2	kabx2
kabx2:BRD-A24397426-001-12-0:1.562500uM	BRD-A24397426	BRD-A24397426-001-12-0	1.5625	1.562500uM	fdxC	-1.49334	0.520584	-2.05429	#C0C0C0	FALSE	screen4wk_screen5wk_tbda1_kabx2	kabx2
kabx2:BRD-A24397426-001-12-0:3.125000uM	BRD-A24397426	BRD-A24397426-001-12-0	3.125	3.125000uM	fdxC	-3.16815	0.118219	-4.00229	#C0C0C0	FALSE	screen4wk_screen5wk_tbda1_kabx2	kabx2
kabx2:BRD-A24397426-001-12-0:6.250000uM	BRD-A24397426	BRD-A24397426-001-12-0	6.25	6.250000uM	fdxC	-4.25044	-0.0832145	-4.82823	#C0C0C0	FALSE	screen4wk_screen5wk_tbda1_kabx2	kabx2
kabx2:BRD-A24397426-001-12-0:12.500000uM	BRD-A24397426	BRD-A24397426-001-12-0	12.5	12.500000uM	fdxC	-5.2672	-0.23927	-5.46057	#C0C0C0	FALSE	screen4wk_screen5wk_tbda1_kabx2	kabx2
kabx2:BRD-A24397426-001-12-0:25.000000uM	BRD-A24397426	BRD-A24397426-001-12-0	25	25.000000uM	fdxC	-4.55165	-0.132517	-5.01336	#C0C0C0	FALSE	screen4wk_screen5wk_tbda1_kabx2	kabx2
kabx2:BRD-A24397426-001-12-0:50.000000uM	BRD-A24397426	BRD-A24397426-001-12-0	50	50.000000uM	fdxC	-4.84578	-0.178102	-5.23676	#C0C0C0	FALSE	screen4wk_screen5wk_tbda1_kabx2	kabx2
kabx2:BRD-A24397426-001-12-0:0.097500uM	BRD-A24397426	BRD-A24397426-001-12-0	0.0975	0.097500uM	fmt	0.480341	1.15911	1.15804	#C0C0C0	FALSE	screen4wk_screen5wk_tbda1_kabx2	kabx2
kabx2:BRD-A24397426-001-12-0:0.195500uM	BRD-A24397426	BRD-A24397426-001-12-0	0.1955	0.195500uM	fmt	0.301818	1.09855	0.778457	#C0C0C0	FALSE	screen4wk_screen5wk_tbda1_kabx2	kabx2
kabx2:BRD-A24397426-001-12-0:0.390500uM	BRD-A24397426	BRD-A24397426-001-12-0	0.3905	0.390500uM	fmt	0.497559	1.16504	1.19021	#C0C0C0	FALSE	screen4wk_screen5wk_tbda1_kabx2	kabx2
kabx2:BRD-A24397426-001-12-0:0.781250uM	BRD-A24397426	BRD-A24397426-001-12-0	0.78125	0.781250uM	fmt	0.95082	1.32721	2.32379	#C0C0C0	FALSE	screen4wk_screen5wk_tbda1_kabx2	kabx2
kabx2:BRD-A24397426-001-12-0:1.562500uM	BRD-A24397426	BRD-A24397426-001-12-0	1.5625	1.562500uM	fmt	-1.32112	0.620304	-1.59227	#C0C0C0	FALSE	screen4wk_screen5wk_tbda1_kabx2	kabx2
kabx2:BRD-A24397426-001-12-0:3.125000uM	BRD-A24397426	BRD-A24397426-001-12-0	3.125	3.125000uM	fmt	-3.92741	0.069592	-3.92882	#C0C0C0	FALSE	screen4wk_screen5wk_tbda1_kabx2	kabx2
kabx2:BRD-A24397426-001-12-0:6.250000uM	BRD-A24397426	BRD-A24397426-001-12-0	6.25	6.250000uM	fmt	-5.54936	-0.17403	-5.0673	#C0C0C0	FALSE	screen4wk_screen5wk_tbda1_kabx2	kabx2
kabx2:BRD-A24397426-001-12-0:12.500000uM	BRD-A24397426	BRD-A24397426-001-12-0	12.5	12.500000uM	fmt	-5.00998	-0.0998933	-4.66813	#C0C0C0	FALSE	screen4wk_screen5wk_tbda1_kabx2	kabx2
kabx2:BRD-A24397426-001-12-0:25.000000uM	BRD-A24397426	BRD-A24397426-001-12-0	25	25.000000uM	fmt	-5.08258	-0.110246	-4.72281	#C0C0C0	FALSE	screen4wk_screen5wk_tbda1_kabx2	kabx2
kabx2:BRD-A24397426-001-12-0:50.000000uM	BRD-A24397426	BRD-A24397426-001-12-0	50	50.000000uM	fmt	-4.59272	-0.0380062	-4.38687	#C0C0C0	FALSE	screen4wk_screen5wk_tbda1_kabx2	kabx2
kabx2:BRD-A24397426-001-12-0:0.097500uM	BRD-A24397426	BRD-A24397426-001-12-0	0.0975	0.097500uM	folB	0.0443138	1.01988	0.00239444	#C0C0C0	FALSE	screen4wk_screen5wk_tbda1_kabx2	kabx2
kabx2:BRD-A24397426-001-12-0:0.195500uM	BRD-A24397426	BRD-A24397426-001-12-0	0.1955	0.195500uM	folB	0.0210345	1.00941	-0.0447083	#C0C0C0	FALSE	screen4wk_screen5wk_tbda1_kabx2	kabx2
kabx2:BRD-A24397426-001-12-0:0.390500uM	BRD-A24397426	BRD-A24397426-001-12-0	0.3905	0.390500uM	folB	0.299566	1.1383	0.54583	#C0C0C0	FALSE	screen4wk_screen5wk_tbda1_kabx2	kabx2
kabx2:BRD-A24397426-001-12-0:0.781250uM	BRD-A24397426	BRD-A24397426-001-12-0	0.78125	0.781250uM	folB	0.442134	1.20744	0.876114	#C0C0C0	FALSE	screen4wk_screen5wk_tbda1_kabx2	kabx2
kabx2:BRD-A24397426-001-12-0:1.562500uM	BRD-A24397426	BRD-A24397426-001-12-0	1.5625	1.562500uM	folB	-0.857236	0.651702	-2.02661	#C0C0C0	FALSE	screen4wk_screen5wk_tbda1_kabx2	kabx2
kabx2:BRD-A24397426-001-12-0:3.125000uM	BRD-A24397426	BRD-A24397426-001-12-0	3.125	3.125000uM	folB	-3.3045	-0.0434676	-4.42064	#C0C0C0	FALSE	screen4wk_screen5wk_tbda1_kabx2	kabx2
kabx2:BRD-A24397426-001-12-0:6.250000uM	BRD-A24397426	BRD-A24397426-001-12-0	6.25	6.250000uM	folB	-5.87487	-0.461068	-5.93669	#C0C0C0	FALSE	screen4wk_screen5wk_tbda1_kabx2	kabx2
kabx2:BRD-A24397426-001-12-0:12.500000uM	BRD-A24397426	BRD-A24397426-001-12-0	12.5	12.500000uM	folB	-2.54215	0.133965	-3.86429	#C0C0C0	FALSE	screen4wk_screen5wk_tbda1_kabx2	kabx2
kabx2:BRD-A24397426-001-12-0:25.000000uM	BRD-A24397426	BRD-A24397426-001-12-0	25	25.000000uM	folB	-3.42605	-0.0690706	-4.50729	#C0C0C0	FALSE	screen4wk_screen5wk_tbda1_kabx2	kabx2
kabx2:BRD-A24397426-001-12-0:50.000000uM	BRD-A24397426	BRD-A24397426-001-12-0	50	50.000000uM	folB	-2.92552	0.0409669	-4.14755	#C0C0C0	FALSE	screen4wk_screen5wk_tbda1_kabx2	kabx2
kabx2:BRD-A24397426-001-12-0:0.097500uM	BRD-A24397426	BRD-A24397426-001-12-0	0.0975	0.097500uM	folD	0.426419	1.1965	0.887516	#C0C0C0	FALSE	screen4wk_screen5wk_tbda1_kabx2	kabx2
kabx2:BRD-A24397426-001-12-0:0.195500uM	BRD-A24397426	BRD-A24397426-001-12-0	0.1955	0.195500uM	folD	0.120681	1.05376	0.206997	#C0C0C0	FALSE	screen4wk_screen5wk_tbda1_kabx2	kabx2
kabx2:BRD-A24397426-001-12-0:0.390500uM	BRD-A24397426	BRD-A24397426-001-12-0	0.3905	0.390500uM	folD	0.0197581	1.0087	0.000176496	#C0C0C0	FALSE	screen4wk_screen5wk_tbda1_kabx2	kabx2
kabx2:BRD-A24397426-001-12-0:0.781250uM	BRD-A24397426	BRD-A24397426-001-12-0	0.78125	0.781250uM	folD	0.518838	1.24157	1.14433	#C0C0C0	FALSE	screen4wk_screen5wk_tbda1_kabx2	kabx2
kabx2:BRD-A24397426-001-12-0:1.562500uM	BRD-A24397426	BRD-A24397426-001-12-0	1.5625	1.562500uM	folD	-0.592458	0.75582	-1.30056	#C0C0C0	FALSE	screen4wk_screen5wk_tbda1_kabx2	kabx2
kabx2:BRD-A24397426-001-12-0:3.125000uM	BRD-A24397426	BRD-A24397426-001-12-0	3.125	3.125000uM	folD	-2.33399	0.197432	-4.01848	#C0C0C0	FALSE	screen4wk_screen5wk_tbda1_kabx2	kabx2
kabx2:BRD-A24397426-001-12-0:6.250000uM	BRD-A24397426	BRD-A24397426-001-12-0	6.25	6.250000uM	folD	-5.0247	-0.337138	-5.68811	#C0C0C0	FALSE	screen4wk_screen5wk_tbda1_kabx2	kabx2
kabx2:BRD-A24397426-001-12-0:12.500000uM	BRD-A24397426	BRD-A24397426-001-12-0	12.5	12.500000uM	folD	-3.56377	-0.0861629	-4.87593	#C0C0C0	FALSE	screen4wk_screen5wk_tbda1_kabx2	kabx2
kabx2:BRD-A24397426-001-12-0:25.000000uM	BRD-A24397426	BRD-A24397426-001-12-0	25	25.000000uM	folD	-3.57481	-0.0883782	-4.88313	#C0C0C0	FALSE	screen4wk_screen5wk_tbda1_kabx2	kabx2
kabx2:BRD-A24397426-001-12-0:50.000000uM	BRD-A24397426	BRD-A24397426-001-12-0	50	50.000000uM	folD	-3.37545	-0.0475474	-4.74832	#C0C0C0	FALSE	screen4wk_screen5wk_tbda1_kabx2	kabx2
kabx2:BRD-A24397426-001-12-0:0.097500uM	BRD-A24397426	BRD-A24397426-001-12-0	0.0975	0.097500uM	ftsK	2.25151	1.81753	3.17899	#C0C0C0	FALSE	screen4wk_screen5wk_tbda1_kabx2	kabx2
kabx2:BRD-A24397426-001-12-0:0.195500uM	BRD-A24397426	BRD-A24397426-001-12-0	0.1955	0.195500uM	ftsK	0.21796	1.06747	0.429759	#C0C0C0	FALSE	screen4wk_screen5wk_tbda1_kabx2	kabx2
kabx2:BRD-A24397426-001-12-0:0.390500uM	BRD-A24397426	BRD-A24397426-001-12-0	0.3905	0.390500uM	ftsK	0.990394	1.32542	1.36328	#C0C0C0	FALSE	screen4wk_screen5wk_tbda1_kabx2	kabx2
kabx2:BRD-A24397426-001-12-0:0.781250uM	BRD-A24397426	BRD-A24397426-001-12-0	0.78125	0.781250uM	ftsK	1.63243	1.56415	2.26594	#C0C0C0	FALSE	screen4wk_screen5wk_tbda1_kabx2	kabx2
kabx2:BRD-A24397426-001-12-0:1.562500uM	BRD-A24397426	BRD-A24397426-001-12-0	1.5625	1.562500uM	ftsK	-3.21591	0.225851	-3.1746	#C0C0C0	FALSE	screen4wk_screen5wk_tbda1_kabx2	kabx2
kabx2:BRD-A24397426-001-12-0:3.125000uM	BRD-A24397426	BRD-A24397426-001-12-0	3.125	3.125000uM	ftsK	-5.36266	-0.115855	-4.98092	#C0C0C0	FALSE	screen4wk_screen5wk_tbda1_kabx2	kabx2
kabx2:BRD-A24397426-001-12-0:6.250000uM	BRD-A24397426	BRD-A24397426-001-12-0	6.25	6.250000uM	ftsK	-5.22187	-0.0967034	-4.85421	#C0C0C0	FALSE	screen4wk_screen5wk_tbda1_kabx2	kabx2
kabx2:BRD-A24397426-001-12-0:12.500000uM	BRD-A24397426	BRD-A24397426-001-12-0	12.5	12.500000uM	ftsK	-6.57254	-0.264568	-5.65821	#C0C0C0	FALSE	screen4wk_screen5wk_tbda1_kabx2	kabx2
kabx2:BRD-A24397426-001-12-0:25.000000uM	BRD-A24397426	BRD-A24397426-001-12-0	25	25.000000uM	ftsK	-5.839	-0.177693	-5.29391	#C0C0C0	FALSE	screen4wk_screen5wk_tbda1_kabx2	kabx2
kabx2:BRD-A24397426-001-12-0:50.000000uM	BRD-A24397426	BRD-A24397426-001-12-0	50	50.000000uM	ftsK	-6.17327	-0.218486	-5.46057	#C0C0C0	FALSE	screen4wk_screen5wk_tbda1_kabx2	kabx2
kabx2:BRD-A24397426-001-12-0:0.097500uM	BRD-A24397426	BRD-A24397426-001-12-0	0.0975	0.097500uM	ftsW	0.721208	1.2485	1.29428	#C0C0C0	FALSE	screen4wk_screen5wk_tbda1_kabx2	kabx2
kabx2:BRD-A24397426-001-12-0:0.195500uM	BRD-A24397426	BRD-A24397426-001-12-0	0.1955	0.195500uM	ftsW	0.829192	1.28827	1.4345	#C0C0C0	FALSE	screen4wk_screen5wk_tbda1_kabx2	kabx2
kabx2:BRD-A24397426-001-12-0:0.390500uM	BRD-A24397426	BRD-A24397426-001-12-0	0.3905	0.390500uM	ftsW	0.705169	1.24265	1.27336	#C0C0C0	FALSE	screen4wk_screen5wk_tbda1_kabx2	kabx2
kabx2:BRD-A24397426-001-12-0:0.781250uM	BRD-A24397426	BRD-A24397426-001-12-0	0.78125	0.781250uM	ftsW	2.00346	1.769	2.85235	#C0C0C0	FALSE	screen4wk_screen5wk_tbda1_kabx2	kabx2
kabx2:BRD-A24397426-001-12-0:1.562500uM	BRD-A24397426	BRD-A24397426-001-12-0	1.5625	1.562500uM	ftsW	-3.03969	0.220837	-3.50363	#C0C0C0	FALSE	screen4wk_screen5wk_tbda1_kabx2	kabx2
kabx2:BRD-A24397426-001-12-0:3.125000uM	BRD-A24397426	BRD-A24397426-001-12-0	3.125	3.125000uM	ftsW	-3.44197	0.143635	-3.78961	#C0C0C0	FALSE	screen4wk_screen5wk_tbda1_kabx2	kabx2
kabx2:BRD-A24397426-001-12-0:6.250000uM	BRD-A24397426	BRD-A24397426-001-12-0	6.25	6.250000uM	ftsW	-6.48494	-0.302275	-5.67633	#C0C0C0	FALSE	screen4wk_screen5wk_tbda1_kabx2	kabx2
kabx2:BRD-A24397426-001-12-0:12.500000uM	BRD-A24397426	BRD-A24397426-001-12-0	12.5	12.500000uM	ftsW	-5.93917	-0.237615	-5.45231	#C0C0C0	FALSE	screen4wk_screen5wk_tbda1_kabx2	kabx2
kabx2:BRD-A24397426-001-12-0:25.000000uM	BRD-A24397426	BRD-A24397426-001-12-0	25	25.000000uM	ftsW	-5.76196	-0.215358	-5.40268	#C0C0C0	FALSE	screen4wk_screen5wk_tbda1_kabx2	kabx2
kabx2:BRD-A24397426-001-12-0:50.000000uM	BRD-A24397426	BRD-A24397426-001-12-0	50	50.000000uM	ftsW	-3.76002	0.0860684	-4.05194	#C0C0C0	FALSE	screen4wk_screen5wk_tbda1_kabx2	kabx2
kabx2:BRD-A24397426-001-12-0:0.097500uM	BRD-A24397426	BRD-A24397426-001-12-0	0.0975	0.097500uM	fusA1	0.35111	1.09471	0.531421	#C0C0C0	FALSE	screen4wk_screen5wk_tbda1_kabx2	kabx2
kabx2:BRD-A24397426-001-12-0:0.195500uM	BRD-A24397426	BRD-A24397426-001-12-0	0.1955	0.195500uM	fusA1	0.448849	1.12186	0.675671	#C0C0C0	FALSE	screen4wk_screen5wk_tbda1_kabx2	kabx2
kabx2:BRD-A24397426-001-12-0:0.390500uM	BRD-A24397426	BRD-A24397426-001-12-0	0.3905	0.390500uM	fusA1	0.930632	1.26093	1.37086	#C0C0C0	FALSE	screen4wk_screen5wk_tbda1_kabx2	kabx2
kabx2:BRD-A24397426-001-12-0:0.781250uM	BRD-A24397426	BRD-A24397426-001-12-0	0.78125	0.781250uM	fusA1	1.11387	1.31619	1.66795	#C0C0C0	FALSE	screen4wk_screen5wk_tbda1_kabx2	kabx2
kabx2:BRD-A24397426-001-12-0:1.562500uM	BRD-A24397426	BRD-A24397426-001-12-0	1.5625	1.562500uM	fusA1	-3.00743	0.345622	-2.87309	#C0C0C0	FALSE	screen4wk_screen5wk_tbda1_kabx2	kabx2
kabx2:BRD-A24397426-001-12-0:3.125000uM	BRD-A24397426	BRD-A24397426-001-12-0	3.125	3.125000uM	fusA1	-4.55011	0.0980949	-3.9663	#C0C0C0	FALSE	screen4wk_screen5wk_tbda1_kabx2	kabx2
kabx2:BRD-A24397426-001-12-0:6.250000uM	BRD-A24397426	BRD-A24397426-001-12-0	6.25	6.250000uM	fusA1	-5.33169	-0.00936943	-4.5245	#C0C0C0	FALSE	screen4wk_screen5wk_tbda1_kabx2	kabx2
kabx2:BRD-A24397426-001-12-0:12.500000uM	BRD-A24397426	BRD-A24397426-001-12-0	12.5	12.500000uM	fusA1	-6.68688	-0.171375	-5.63455	#C0C0C0	FALSE	screen4wk_screen5wk_tbda1_kabx2	kabx2
kabx2:BRD-A24397426-001-12-0:25.000000uM	BRD-A24397426	BRD-A24397426-001-12-0	25	25.000000uM	fusA1	-6.41464	-0.14111	-5.4386	#C0C0C0	FALSE	screen4wk_screen5wk_tbda1_kabx2	kabx2
kabx2:BRD-A24397426-001-12-0:50.000000uM	BRD-A24397426	BRD-A24397426-001-12-0	50	50.000000uM	fusA1	-5.65229	-0.0503477	-4.7985	#C0C0C0	FALSE	screen4wk_screen5wk_tbda1_kabx2	kabx2
kabx2:BRD-A24397426-001-12-0:0.097500uM	BRD-A24397426	BRD-A24397426-001-12-0	0.0975	0.097500uM	gap	0.230642	1.10794	0.429636	#C0C0C0	FALSE	screen4wk_screen5wk_tbda1_kabx2	kabx2
kabx2:BRD-A24397426-001-12-0:0.195500uM	BRD-A24397426	BRD-A24397426-001-12-0	0.1955	0.195500uM	gap	0.254997	1.11967	0.490899	#C0C0C0	FALSE	screen4wk_screen5wk_tbda1_kabx2	kabx2
kabx2:BRD-A24397426-001-12-0:0.390500uM	BRD-A24397426	BRD-A24397426-001-12-0	0.3905	0.390500uM	gap	0.207879	1.09703	0.378123	#C0C0C0	FALSE	screen4wk_screen5wk_tbda1_kabx2	kabx2
kabx2:BRD-A24397426-001-12-0:0.781250uM	BRD-A24397426	BRD-A24397426-001-12-0	0.78125	0.781250uM	gap	1.06613	1.55007	2.58925	#C0C0C0	FALSE	screen4wk_screen5wk_tbda1_kabx2	kabx2
kabx2:BRD-A24397426-001-12-0:1.562500uM	BRD-A24397426	BRD-A24397426-001-12-0	1.5625	1.562500uM	gap	2.18123	2.28793	4.81959	#C0C0C0	FALSE	screen4wk_screen5wk_tbda1_kabx2	kabx2
kabx2:BRD-A24397426-001-12-0:3.125000uM	BRD-A24397426	BRD-A24397426-001-12-0	3.125	3.125000uM	gap	-3.13064	-0.0201323	-4.754	#C0C0C0	FALSE	screen4wk_screen5wk_tbda1_kabx2	kabx2
kabx2:BRD-A24397426-001-12-0:6.250000uM	BRD-A24397426	BRD-A24397426-001-12-0	6.25	6.250000uM	gap	-3.78786	-0.156438	-5.13501	#C0C0C0	FALSE	screen4wk_screen5wk_tbda1_kabx2	kabx2
kabx2:BRD-A24397426-001-12-0:12.500000uM	BRD-A24397426	BRD-A24397426-001-12-0	12.5	12.500000uM	gap	-4.09766	-0.213943	-5.33227	#C0C0C0	FALSE	screen4wk_screen5wk_tbda1_kabx2	kabx2
kabx2:BRD-A24397426-001-12-0:25.000000uM	BRD-A24397426	BRD-A24397426-001-12-0	25	25.000000uM	gap	-4.60565	-0.299878	-5.51264	#C0C0C0	FALSE	screen4wk_screen5wk_tbda1_kabx2	kabx2
kabx2:BRD-A24397426-001-12-0:50.000000uM	BRD-A24397426	BRD-A24397426-001-12-0	50	50.000000uM	gap	-4.70723	-0.315899	-5.5655	#C0C0C0	FALSE	screen4wk_screen5wk_tbda1_kabx2	kabx2
kabx2:BRD-A24397426-001-12-0:0.097500uM	BRD-A24397426	BRD-A24397426-001-12-0	0.0975	0.097500uM	gatA	0.698611	1.23386	1.01938	#C0C0C0	FALSE	screen4wk_screen5wk_tbda1_kabx2	kabx2
kabx2:BRD-A24397426-001-12-0:0.195500uM	BRD-A24397426	BRD-A24397426-001-12-0	0.1955	0.195500uM	gatA	0.668155	1.22312	0.976215	#C0C0C0	FALSE	screen4wk_screen5wk_tbda1_kabx2	kabx2
kabx2:BRD-A24397426-001-12-0:0.390500uM	BRD-A24397426	BRD-A24397426-001-12-0	0.3905	0.390500uM	gatA	0.498237	1.16412	0.744163	#C0C0C0	FALSE	screen4wk_screen5wk_tbda1_kabx2	kabx2
kabx2:BRD-A24397426-001-12-0:0.781250uM	BRD-A24397426	BRD-A24397426-001-12-0	0.78125	0.781250uM	gatA	1.76477	1.64453	2.51785	#C0C0C0	FALSE	screen4wk_screen5wk_tbda1_kabx2	kabx2
kabx2:BRD-A24397426-001-12-0:1.562500uM	BRD-A24397426	BRD-A24397426-001-12-0	1.5625	1.562500uM	gatA	-2.19849	0.412195	-2.88496	#C0C0C0	FALSE	screen4wk_screen5wk_tbda1_kabx2	kabx2
kabx2:BRD-A24397426-001-12-0:3.125000uM	BRD-A24397426	BRD-A24397426-001-12-0	3.125	3.125000uM	gatA	-3.34329	0.178135	-3.72012	#C0C0C0	FALSE	screen4wk_screen5wk_tbda1_kabx2	kabx2
kabx2:BRD-A24397426-001-12-0:6.250000uM	BRD-A24397426	BRD-A24397426-001-12-0	6.25	6.250000uM	gatA	-5.96021	-0.221435	-5.70132	#C0C0C0	FALSE	screen4wk_screen5wk_tbda1_kabx2	kabx2
kabx2:BRD-A24397426-001-12-0:12.500000uM	BRD-A24397426	BRD-A24397426-001-12-0	12.5	12.500000uM	gatA	-4.54157	-0.0254158	-4.62752	#C0C0C0	FALSE	screen4wk_screen5wk_tbda1_kabx2	kabx2
kabx2:BRD-A24397426-001-12-0:25.000000uM	BRD-A24397426	BRD-A24397426-001-12-0	25	25.000000uM	gatA	-5.16111	-0.116454	-5.15547	#C0C0C0	FALSE	screen4wk_screen5wk_tbda1_kabx2	kabx2
kabx2:BRD-A24397426-001-12-0:50.000000uM	BRD-A24397426	BRD-A24397426-001-12-0	50	50.000000uM	gatA	-7.54837	-0.394496	-6.10651	#C0C0C0	FALSE	screen4wk_screen5wk_tbda1_kabx2	kabx2
kabx2:BRD-A24397426-001-12-0:0.097500uM	BRD-A24397426	BRD-A24397426-001-12-0	0.0975	0.097500uM	gatB	0.118589	1.05869	0.411791	#C0C0C0	FALSE	screen4wk_screen5wk_tbda1_kabx2	kabx2
kabx2:BRD-A24397426-001-12-0:0.195500uM	BRD-A24397426	BRD-A24397426-001-12-0	0.1955	0.195500uM	gatB	0.0847013	1.04175	0.337488	#C0C0C0	FALSE	screen4wk_screen5wk_tbda1_kabx2	kabx2
kabx2:BRD-A24397426-001-12-0:0.390500uM	BRD-A24397426	BRD-A24397426-001-12-0	0.3905	0.390500uM	gatB	0.139173	1.06905	0.451125	#C0C0C0	FALSE	screen4wk_screen5wk_tbda1_kabx2	kabx2
kabx2:BRD-A24397426-001-12-0:0.781250uM	BRD-A24397426	BRD-A24397426-001-12-0	0.78125	0.781250uM	gatB	0.776946	1.41727	2.1138	#C0C0C0	FALSE	screen4wk_screen5wk_tbda1_kabx2	kabx2
kabx2:BRD-A24397426-001-12-0:1.562500uM	BRD-A24397426	BRD-A24397426-001-12-0	1.5625	1.562500uM	gatB	-0.38861	0.819148	-0.547521	#C0C0C0	FALSE	screen4wk_screen5wk_tbda1_kabx2	kabx2
kabx2:BRD-A24397426-001-12-0:3.125000uM	BRD-A24397426	BRD-A24397426-001-12-0	3.125	3.125000uM	gatB	-1.96515	0.238452	-3.6852	#C0C0C0	FALSE	screen4wk_screen5wk_tbda1_kabx2	kabx2
kabx2:BRD-A24397426-001-12-0:6.250000uM	BRD-A24397426	BRD-A24397426-001-12-0	6.25	6.250000uM	gatB	-2.94159	-0.0239909	-4.60374	#C0C0C0	FALSE	screen4wk_screen5wk_tbda1_kabx2	kabx2
kabx2:BRD-A24397426-001-12-0:12.500000uM	BRD-A24397426	BRD-A24397426-001-12-0	12.5	12.500000uM	gatB	-2.91948	-0.0187117	-4.57187	#C0C0C0	FALSE	screen4wk_screen5wk_tbda1_kabx2	kabx2
kabx2:BRD-A24397426-001-12-0:25.000000uM	BRD-A24397426	BRD-A24397426-001-12-0	25	25.000000uM	gatB	-4.38243	-0.313186	-5.7596	#C0C0C0	FALSE	screen4wk_screen5wk_tbda1_kabx2	kabx2
kabx2:BRD-A24397426-001-12-0:50.000000uM	BRD-A24397426	BRD-A24397426-001-12-0	50	50.000000uM	gatB	-3.6623	-0.181315	-5.17724	#C0C0C0	FALSE	screen4wk_screen5wk_tbda1_kabx2	kabx2
kabx2:BRD-A24397426-001-12-0:0.097500uM	BRD-A24397426	BRD-A24397426-001-12-0	0.0975	0.097500uM	gca	1.95559	1.75871	2.65297	#C0C0C0	FALSE	screen4wk_screen5wk_tbda1_kabx2	kabx2
kabx2:BRD-A24397426-001-12-0:0.195500uM	BRD-A24397426	BRD-A24397426-001-12-0	0.1955	0.195500uM	gca	1.58909	1.59734	2.17505	#C0C0C0	FALSE	screen4wk_screen5wk_tbda1_kabx2	kabx2
kabx2:BRD-A24397426-001-12-0:0.390500uM	BRD-A24397426	BRD-A24397426-001-12-0	0.3905	0.390500uM	gca	1.18563	1.4306	1.62049	#C0C0C0	FALSE	screen4wk_screen5wk_tbda1_kabx2	kabx2
kabx2:BRD-A24397426-001-12-0:0.781250uM	BRD-A24397426	BRD-A24397426-001-12-0	0.78125	0.781250uM	gca	0.89944	1.31884	1.23515	#C0C0C0	FALSE	screen4wk_screen5wk_tbda1_kabx2	kabx2
kabx2:BRD-A24397426-001-12-0:1.562500uM	BRD-A24397426	BRD-A24397426-001-12-0	1.5625	1.562500uM	gca	-2.08713	0.418922	-2.32762	#C0C0C0	FALSE	screen4wk_screen5wk_tbda1_kabx2	kabx2
kabx2:BRD-A24397426-001-12-0:3.125000uM	BRD-A24397426	BRD-A24397426-001-12-0	3.125	3.125000uM	gca	-3.34109	0.154504	-3.52415	#C0C0C0	FALSE	screen4wk_screen5wk_tbda1_kabx2	kabx2
kabx2:BRD-A24397426-001-12-0:6.250000uM	BRD-A24397426	BRD-A24397426-001-12-0	6.25	6.250000uM	gca	-4.59585	-0.0607622	-4.54278	#C0C0C0	FALSE	screen4wk_screen5wk_tbda1_kabx2	kabx2
kabx2:BRD-A24397426-001-12-0:12.500000uM	BRD-A24397426	BRD-A24397426-001-12-0	12.5	12.500000uM	gca	-5.24659	-0.156089	-4.99036	#C0C0C0	FALSE	screen4wk_screen5wk_tbda1_kabx2	kabx2
kabx2:BRD-A24397426-001-12-0:25.000000uM	BRD-A24397426	BRD-A24397426-001-12-0	25	25.000000uM	gca	-6.34566	-0.295636	-5.64483	#C0C0C0	FALSE	screen4wk_screen5wk_tbda1_kabx2	kabx2
kabx2:BRD-A24397426-001-12-0:50.000000uM	BRD-A24397426	BRD-A24397426-001-12-0	50	50.000000uM	gca	-3.55758	0.114123	-3.70137	#C0C0C0	FALSE	screen4wk_screen5wk_tbda1_kabx2	kabx2
kabx2:BRD-A24397426-001-12-0:0.097500uM	BRD-A24397426	BRD-A24397426-001-12-0	0.0975	0.097500uM	gcvB	0.293672	1.08661	0.454716	#C0C0C0	FALSE	screen4wk_screen5wk_tbda1_kabx2	kabx2
kabx2:BRD-A24397426-001-12-0:0.195500uM	BRD-A24397426	BRD-A24397426-001-12-0	0.1955	0.195500uM	gcvB	-0.139599	0.960098	-0.0879156	#C0C0C0	FALSE	screen4wk_screen5wk_tbda1_kabx2	kabx2
kabx2:BRD-A24397426-001-12-0:0.390500uM	BRD-A24397426	BRD-A24397426-001-12-0	0.3905	0.390500uM	gcvB	-0.0142255	0.995897	0.0585791	#C0C0C0	FALSE	screen4wk_screen5wk_tbda1_kabx2	kabx2
kabx2:BRD-A24397426-001-12-0:0.781250uM	BRD-A24397426	BRD-A24397426-001-12-0	0.78125	0.781250uM	gcvB	0.945817	1.2926	1.40946	#C0C0C0	FALSE	screen4wk_screen5wk_tbda1_kabx2	kabx2
kabx2:BRD-A24397426-001-12-0:1.562500uM	BRD-A24397426	BRD-A24397426-001-12-0	1.5625	1.562500uM	gcvB	-3.66282	0.17866	-3.45049	#C0C0C0	FALSE	screen4wk_screen5wk_tbda1_kabx2	kabx2
kabx2:BRD-A24397426-001-12-0:3.125000uM	BRD-A24397426	BRD-A24397426-001-12-0	3.125	3.125000uM	gcvB	-6.18924	-0.181547	-5.29391	#C0C0C0	FALSE	screen4wk_screen5wk_tbda1_kabx2	kabx2
kabx2:BRD-A24397426-001-12-0:6.250000uM	BRD-A24397426	BRD-A24397426-001-12-0	6.25	6.250000uM	gcvB	-7.22135	-0.294844	-5.93669	#C0C0C0	FALSE	screen4wk_screen5wk_tbda1_kabx2	kabx2
kabx2:BRD-A24397426-001-12-0:12.500000uM	BRD-A24397426	BRD-A24397426-001-12-0	12.5	12.500000uM	gcvB	-5.70289	-0.122018	-4.92682	#C0C0C0	FALSE	screen4wk_screen5wk_tbda1_kabx2	kabx2
kabx2:BRD-A24397426-001-12-0:25.000000uM	BRD-A24397426	BRD-A24397426-001-12-0	25	25.000000uM	gcvB	-6.48225	-0.215445	-5.44366	#C0C0C0	FALSE	screen4wk_screen5wk_tbda1_kabx2	kabx2
kabx2:BRD-A24397426-001-12-0:50.000000uM	BRD-A24397426	BRD-A24397426-001-12-0	50	50.000000uM	gcvB	-5.90331	-0.147056	-5.08703	#C0C0C0	FALSE	screen4wk_screen5wk_tbda1_kabx2	kabx2
kabx2:BRD-A24397426-001-12-0:0.097500uM	BRD-A24397426	BRD-A24397426-001-12-0	0.0975	0.097500uM	gcvH	-0.209012	0.945005	-0.163987	#C0C0C0	FALSE	screen4wk_screen5wk_tbda1_kabx2	kabx2
kabx2:BRD-A24397426-001-12-0:0.195500uM	BRD-A24397426	BRD-A24397426-001-12-0	0.1955	0.195500uM	gcvH	0.221397	1.05995	0.488201	#C0C0C0	FALSE	screen4wk_screen5wk_tbda1_kabx2	kabx2
kabx2:BRD-A24397426-001-12-0:0.390500uM	BRD-A24397426	BRD-A24397426-001-12-0	0.3905	0.390500uM	gcvH	-0.26374	0.930856	-0.230947	#C0C0C0	FALSE	screen4wk_screen5wk_tbda1_kabx2	kabx2
kabx2:BRD-A24397426-001-12-0:0.781250uM	BRD-A24397426	BRD-A24397426-001-12-0	0.78125	0.781250uM	gcvH	0.916498	1.2601	1.70425	#C0C0C0	FALSE	screen4wk_screen5wk_tbda1_kabx2	kabx2
kabx2:BRD-A24397426-001-12-0:1.562500uM	BRD-A24397426	BRD-A24397426-001-12-0	1.5625	1.562500uM	gcvH	-3.14467	0.314738	-2.79343	#C0C0C0	FALSE	screen4wk_screen5wk_tbda1_kabx2	kabx2
kabx2:BRD-A24397426-001-12-0:3.125000uM	BRD-A24397426	BRD-A24397426-001-12-0	3.125	3.125000uM	gcvH	-7.18028	-0.232584	-5.63455	#C0C0C0	FALSE	screen4wk_screen5wk_tbda1_kabx2	kabx2
kabx2:BRD-A24397426-001-12-0:6.250000uM	BRD-A24397426	BRD-A24397426-001-12-0	6.25	6.250000uM	gcvH	-6.13705	-0.117994	-5.01336	#C0C0C0	FALSE	screen4wk_screen5wk_tbda1_kabx2	kabx2
kabx2:BRD-A24397426-001-12-0:12.500000uM	BRD-A24397426	BRD-A24397426-001-12-0	12.5	12.500000uM	gcvH	-5.37786	-0.0239849	-4.58701	#C0C0C0	FALSE	screen4wk_screen5wk_tbda1_kabx2	kabx2
kabx2:BRD-A24397426-001-12-0:25.000000uM	BRD-A24397426	BRD-A24397426-001-12-0	25	25.000000uM	gcvH	-5.87624	-0.0867664	-4.88077	#C0C0C0	FALSE	screen4wk_screen5wk_tbda1_kabx2	kabx2
kabx2:BRD-A24397426-001-12-0:50.000000uM	BRD-A24397426	BRD-A24397426-001-12-0	50	50.000000uM	gcvH	-5.86667	-0.0855993	-4.86882	#C0C0C0	FALSE	screen4wk_screen5wk_tbda1_kabx2	kabx2
kabx2:BRD-A24397426-001-12-0:0.097500uM	BRD-A24397426	BRD-A24397426-001-12-0	0.0975	0.097500uM	gcvT	0.141398	1.04071	0.369786	#C0C0C0	FALSE	screen4wk_screen5wk_tbda1_kabx2	kabx2
kabx2:BRD-A24397426-001-12-0:0.195500uM	BRD-A24397426	BRD-A24397426-001-12-0	0.1955	0.195500uM	gcvT	0.370029	1.10829	0.672771	#C0C0C0	FALSE	screen4wk_screen5wk_tbda1_kabx2	kabx2
kabx2:BRD-A24397426-001-12-0:0.390500uM	BRD-A24397426	BRD-A24397426-001-12-0	0.3905	0.390500uM	gcvT	0.488039	1.14404	0.834463	#C0C0C0	FALSE	screen4wk_screen5wk_tbda1_kabx2	kabx2
kabx2:BRD-A24397426-001-12-0:0.781250uM	BRD-A24397426	BRD-A24397426-001-12-0	0.78125	0.781250uM	gcvT	0.386525	1.11325	0.695782	#C0C0C0	FALSE	screen4wk_screen5wk_tbda1_kabx2	kabx2
kabx2:BRD-A24397426-001-12-0:1.562500uM	BRD-A24397426	BRD-A24397426-001-12-0	1.5625	1.562500uM	gcvT	-4.03489	0.125445	-3.82405	#C0C0C0	FALSE	screen4wk_screen5wk_tbda1_kabx2	kabx2
kabx2:BRD-A24397426-001-12-0:3.125000uM	BRD-A24397426	BRD-A24397426-001-12-0	3.125	3.125000uM	gcvT	-5.0615	-0.0277207	-4.56257	#C0C0C0	FALSE	screen4wk_screen5wk_tbda1_kabx2	kabx2
kabx2:BRD-A24397426-001-12-0:6.250000uM	BRD-A24397426	BRD-A24397426-001-12-0	6.25	6.250000uM	gcvT	-4.8336	0.00437224	-4.4164	#C0C0C0	FALSE	screen4wk_screen5wk_tbda1_kabx2	kabx2
kabx2:BRD-A24397426-001-12-0:12.500000uM	BRD-A24397426	BRD-A24397426-001-12-0	12.5	12.500000uM	gcvT	-6.19667	-0.172936	-5.31935	#C0C0C0	FALSE	screen4wk_screen5wk_tbda1_kabx2	kabx2
kabx2:BRD-A24397426-001-12-0:25.000000uM	BRD-A24397426	BRD-A24397426-001-12-0	25	25.000000uM	gcvT	-4.5553	0.0450041	-4.22746	#C0C0C0	FALSE	screen4wk_screen5wk_tbda1_kabx2	kabx2
kabx2:BRD-A24397426-001-12-0:50.000000uM	BRD-A24397426	BRD-A24397426-001-12-0	50	50.000000uM	gcvT	-5.80091	-0.124953	-5.03849	#C0C0C0	FALSE	screen4wk_screen5wk_tbda1_kabx2	kabx2
kabx2:BRD-A24397426-001-12-0:0.097500uM	BRD-A24397426	BRD-A24397426-001-12-0	0.0975	0.097500uM	glcB	0.823503	1.37794	1.03823	#C0C0C0	FALSE	screen4wk_screen5wk_tbda1_kabx2	kabx2
kabx2:BRD-A24397426-001-12-0:0.195500uM	BRD-A24397426	BRD-A24397426-001-12-0	0.1955	0.195500uM	glcB	0.921454	1.42741	1.16541	#C0C0C0	FALSE	screen4wk_screen5wk_tbda1_kabx2	kabx2
kabx2:BRD-A24397426-001-12-0:0.390500uM	BRD-A24397426	BRD-A24397426-001-12-0	0.3905	0.390500uM	glcB	0.749644	1.34131	0.928674	#C0C0C0	FALSE	screen4wk_screen5wk_tbda1_kabx2	kabx2
kabx2:BRD-A24397426-001-12-0:0.781250uM	BRD-A24397426	BRD-A24397426-001-12-0	0.78125	0.781250uM	glcB	1.78289	1.90923	2.38323	#C0C0C0	FALSE	screen4wk_screen5wk_tbda1_kabx2	kabx2
kabx2:BRD-A24397426-001-12-0:1.562500uM	BRD-A24397426	BRD-A24397426-001-12-0	1.5625	1.562500uM	glcB	-1.6224	0.422107	-3.17717	#C0C0C0	FALSE	screen4wk_screen5wk_tbda1_kabx2	kabx2
kabx2:BRD-A24397426-001-12-0:3.125000uM	BRD-A24397426	BRD-A24397426-001-12-0	3.125	3.125000uM	glcB	-3.36977	-0.0150204	-4.63855	#C0C0C0	FALSE	screen4wk_screen5wk_tbda1_kabx2	kabx2
kabx2:BRD-A24397426-001-12-0:6.250000uM	BRD-A24397426	BRD-A24397426-001-12-0	6.25	6.250000uM	glcB	-4.19181	-0.171316	-5.15082	#C0C0C0	FALSE	screen4wk_screen5wk_tbda1_kabx2	kabx2
kabx2:BRD-A24397426-001-12-0:12.500000uM	BRD-A24397426	BRD-A24397426-001-12-0	12.5	12.500000uM	glcB	-3.78892	-0.098084	-4.8964	#C0C0C0	FALSE	screen4wk_screen5wk_tbda1_kabx2	kabx2
kabx2:BRD-A24397426-001-12-0:25.000000uM	BRD-A24397426	BRD-A24397426-001-12-0	25	25.000000uM	glcB	-5.03838	-0.306396	-5.70505	#C0C0C0	FALSE	screen4wk_screen5wk_tbda1_kabx2	kabx2
kabx2:BRD-A24397426-001-12-0:50.000000uM	BRD-A24397426	BRD-A24397426-001-12-0	50	50.000000uM	glcB	-5.02829	-0.304923	-5.70132	#C0C0C0	FALSE	screen4wk_screen5wk_tbda1_kabx2	kabx2
kabx2:BRD-A24397426-001-12-0:0.097500uM	BRD-A24397426	BRD-A24397426-001-12-0	0.0975	0.097500uM	glf	1.16659	1.31184	1.47758	#C0C0C0	FALSE	screen4wk_screen5wk_tbda1_kabx2	kabx2
kabx2:BRD-A24397426-001-12-0:0.195500uM	BRD-A24397426	BRD-A24397426-001-12-0	0.1955	0.195500uM	glf	0.82425	1.2156	1.09494	#C0C0C0	FALSE	screen4wk_screen5wk_tbda1_kabx2	kabx2
kabx2:BRD-A24397426-001-12-0:0.390500uM	BRD-A24397426	BRD-A24397426-001-12-0	0.3905	0.390500uM	glf	0.448007	1.11444	0.658561	#C0C0C0	FALSE	screen4wk_screen5wk_tbda1_kabx2	kabx2
kabx2:BRD-A24397426-001-12-0:0.781250uM	BRD-A24397426	BRD-A24397426-001-12-0	0.78125	0.781250uM	glf	1.39631	1.37875	1.73132	#C0C0C0	FALSE	screen4wk_screen5wk_tbda1_kabx2	kabx2
kabx2:BRD-A24397426-001-12-0:1.562500uM	BRD-A24397426	BRD-A24397426-001-12-0	1.5625	1.562500uM	glf	-2.36689	0.490588	-2.13328	#C0C0C0	FALSE	screen4wk_screen5wk_tbda1_kabx2	kabx2
kabx2:BRD-A24397426-001-12-0:3.125000uM	BRD-A24397426	BRD-A24397426-001-12-0	3.125	3.125000uM	glf	-5.20012	0.048406	-4.15762	#C0C0C0	FALSE	screen4wk_screen5wk_tbda1_kabx2	kabx2
kabx2:BRD-A24397426-001-12-0:6.250000uM	BRD-A24397426	BRD-A24397426-001-12-0	6.25	6.250000uM	glf	-6.46495	-0.104009	-4.99806	#C0C0C0	FALSE	screen4wk_screen5wk_tbda1_kabx2	kabx2
kabx2:BRD-A24397426-001-12-0:12.500000uM	BRD-A24397426	BRD-A24397426-001-12-0	12.5	12.500000uM	glf	-6.15365	-0.0686885	-4.76103	#C0C0C0	FALSE	screen4wk_screen5wk_tbda1_kabx2	kabx2
kabx2:BRD-A24397426-001-12-0:25.000000uM	BRD-A24397426	BRD-A24397426-001-12-0	25	25.000000uM	glf	-6.16071	-0.069504	-4.76687	#C0C0C0	FALSE	screen4wk_screen5wk_tbda1_kabx2	kabx2
kabx2:BRD-A24397426-001-12-0:50.000000uM	BRD-A24397426	BRD-A24397426-001-12-0	50	50.000000uM	glf	-5.98168	-0.0485817	-4.65557	#C0C0C0	FALSE	screen4wk_screen5wk_tbda1_kabx2	kabx2
kabx2:BRD-A24397426-001-12-0:0.097500uM	BRD-A24397426	BRD-A24397426-001-12-0	0.0975	0.097500uM	glgB	0.52747	1.18285	1.02376	#C0C0C0	FALSE	screen4wk_screen5wk_tbda1_kabx2	kabx2
kabx2:BRD-A24397426-001-12-0:0.195500uM	BRD-A24397426	BRD-A24397426-001-12-0	0.1955	0.195500uM	glgB	0.594694	1.20732	1.1459	#C0C0C0	FALSE	screen4wk_screen5wk_tbda1_kabx2	kabx2
kabx2:BRD-A24397426-001-12-0:0.390500uM	BRD-A24397426	BRD-A24397426-001-12-0	0.3905	0.390500uM	glgB	0.00496753	1.00165	0.220181	#C0C0C0	FALSE	screen4wk_screen5wk_tbda1_kabx2	kabx2
kabx2:BRD-A24397426-001-12-0:0.781250uM	BRD-A24397426	BRD-A24397426-001-12-0	0.78125	0.781250uM	glgB	0.117239	1.03927	0.383973	#C0C0C0	FALSE	screen4wk_screen5wk_tbda1_kabx2	kabx2
kabx2:BRD-A24397426-001-12-0:1.562500uM	BRD-A24397426	BRD-A24397426-001-12-0	1.5625	1.562500uM	glgB	-2.35081	0.354255	-2.75576	#C0C0C0	FALSE	screen4wk_screen5wk_tbda1_kabx2	kabx2
kabx2:BRD-A24397426-001-12-0:3.125000uM	BRD-A24397426	BRD-A24397426-001-12-0	3.125	3.125000uM	glgB	-3.91643	0.0445468	-4.04921	#C0C0C0	FALSE	screen4wk_screen5wk_tbda1_kabx2	kabx2
kabx2:BRD-A24397426-001-12-0:6.250000uM	BRD-A24397426	BRD-A24397426-001-12-0	6.25	6.250000uM	glgB	-5.15774	-0.149811	-4.9146	#C0C0C0	FALSE	screen4wk_screen5wk_tbda1_kabx2	kabx2
kabx2:BRD-A24397426-001-12-0:12.500000uM	BRD-A24397426	BRD-A24397426-001-12-0	12.5	12.500000uM	glgB	-5.15774	-0.149811	-4.9146	#C0C0C0	FALSE	screen4wk_screen5wk_tbda1_kabx2	kabx2
kabx2:BRD-A24397426-001-12-0:25.000000uM	BRD-A24397426	BRD-A24397426-001-12-0	25	25.000000uM	glgB	-3.75936	0.0721152	-3.92024	#C0C0C0	FALSE	screen4wk_screen5wk_tbda1_kabx2	kabx2
kabx2:BRD-A24397426-001-12-0:50.000000uM	BRD-A24397426	BRD-A24397426-001-12-0	50	50.000000uM	glgB	-4.52991	-0.056507	-4.45942	#C0C0C0	FALSE	screen4wk_screen5wk_tbda1_kabx2	kabx2
kabx2:BRD-A24397426-001-12-0:0.097500uM	BRD-A24397426	BRD-A24397426-001-12-0	0.0975	0.097500uM	glmU	-0.0170195	0.994423	0.205545	#C0C0C0	FALSE	screen4wk_screen5wk_tbda1_kabx2	kabx2
kabx2:BRD-A24397426-001-12-0:0.195500uM	BRD-A24397426	BRD-A24397426-001-12-0	0.1955	0.195500uM	glmU	0.145716	1.04839	0.399668	#C0C0C0	FALSE	screen4wk_screen5wk_tbda1_kabx2	kabx2
kabx2:BRD-A24397426-001-12-0:0.390500uM	BRD-A24397426	BRD-A24397426-001-12-0	0.3905	0.390500uM	glmU	1.39838	1.51577	2.02303	#C0C0C0	FALSE	screen4wk_screen5wk_tbda1_kabx2	kabx2
kabx2:BRD-A24397426-001-12-0:0.781250uM	BRD-A24397426	BRD-A24397426-001-12-0	0.78125	0.781250uM	glmU	0.34468	1.11636	0.644877	#C0C0C0	FALSE	screen4wk_screen5wk_tbda1_kabx2	kabx2
kabx2:BRD-A24397426-001-12-0:1.562500uM	BRD-A24397426	BRD-A24397426-001-12-0	1.5625	1.562500uM	glmU	-3.73873	0.0830055	-3.84179	#C0C0C0	FALSE	screen4wk_screen5wk_tbda1_kabx2	kabx2
kabx2:BRD-A24397426-001-12-0:3.125000uM	BRD-A24397426	BRD-A24397426-001-12-0	3.125	3.125000uM	glmU	-3.46287	0.133149	-3.58848	#C0C0C0	FALSE	screen4wk_screen5wk_tbda1_kabx2	kabx2
kabx2:BRD-A24397426-001-12-0:6.250000uM	BRD-A24397426	BRD-A24397426-001-12-0	6.25	6.250000uM	glmU	-5.54344	-0.194551	-5.15621	#C0C0C0	FALSE	screen4wk_screen5wk_tbda1_kabx2	kabx2
kabx2:BRD-A24397426-001-12-0:12.500000uM	BRD-A24397426	BRD-A24397426-001-12-0	12.5	12.500000uM	glmU	-6.74308	-0.338456	-5.7717	#C0C0C0	FALSE	screen4wk_screen5wk_tbda1_kabx2	kabx2
kabx2:BRD-A24397426-001-12-0:25.000000uM	BRD-A24397426	BRD-A24397426-001-12-0	25	25.000000uM	glmU	-5.24212	-0.153732	-4.92682	#C0C0C0	FALSE	screen4wk_screen5wk_tbda1_kabx2	kabx2
kabx2:BRD-A24397426-001-12-0:50.000000uM	BRD-A24397426	BRD-A24397426-001-12-0	50	50.000000uM	glmU	-5.37711	-0.172268	-5.00534	#C0C0C0	FALSE	screen4wk_screen5wk_tbda1_kabx2	kabx2
kabx2:BRD-A24397426-001-12-0:0.097500uM	BRD-A24397426	BRD-A24397426-001-12-0	0.0975	0.097500uM	glpD2	1.5179	1.5278	2.29746	#C0C0C0	FALSE	screen4wk_screen5wk_tbda1_kabx2	kabx2
kabx2:BRD-A24397426-001-12-0:0.195500uM	BRD-A24397426	BRD-A24397426-001-12-0	0.1955	0.195500uM	glpD2	0.319138	1.10095	0.535494	#C0C0C0	FALSE	screen4wk_screen5wk_tbda1_kabx2	kabx2
kabx2:BRD-A24397426-001-12-0:0.390500uM	BRD-A24397426	BRD-A24397426-001-12-0	0.3905	0.390500uM	glpD2	0.715234	1.23335	1.09494	#C0C0C0	FALSE	screen4wk_screen5wk_tbda1_kabx2	kabx2
kabx2:BRD-A24397426-001-12-0:0.781250uM	BRD-A24397426	BRD-A24397426-001-12-0	0.78125	0.781250uM	glpD2	1.5622	1.54513	2.38404	#C0C0C0	FALSE	screen4wk_screen5wk_tbda1_kabx2	kabx2
kabx2:BRD-A24397426-001-12-0:1.562500uM	BRD-A24397426	BRD-A24397426-001-12-0	1.5625	1.562500uM	glpD2	-2.17761	0.42926	-2.47285	#C0C0C0	FALSE	screen4wk_screen5wk_tbda1_kabx2	kabx2
kabx2:BRD-A24397426-001-12-0:3.125000uM	BRD-A24397426	BRD-A24397426-001-12-0	3.125	3.125000uM	glpD2	-3.83355	0.107003	-3.9131	#C0C0C0	FALSE	screen4wk_screen5wk_tbda1_kabx2	kabx2
kabx2:BRD-A24397426-001-12-0:6.250000uM	BRD-A24397426	BRD-A24397426-001-12-0	6.25	6.250000uM	glpD2	-5.42339	-0.133805	-5.01843	#C0C0C0	FALSE	screen4wk_screen5wk_tbda1_kabx2	kabx2
kabx2:BRD-A24397426-001-12-0:12.500000uM	BRD-A24397426	BRD-A24397426-001-12-0	12.5	12.500000uM	glpD2	-5.83159	-0.186678	-5.27701	#C0C0C0	FALSE	screen4wk_screen5wk_tbda1_kabx2	kabx2
kabx2:BRD-A24397426-001-12-0:25.000000uM	BRD-A24397426	BRD-A24397426-001-12-0	25	25.000000uM	glpD2	-7.01265	-0.32217	-5.82565	#C0C0C0	FALSE	screen4wk_screen5wk_tbda1_kabx2	kabx2
kabx2:BRD-A24397426-001-12-0:50.000000uM	BRD-A24397426	BRD-A24397426-001-12-0	50	50.000000uM	glpD2	-7.01265	-0.32217	-5.82565	#C0C0C0	FALSE	screen4wk_screen5wk_tbda1_kabx2	kabx2
kabx2:BRD-A24397426-001-12-0:0.097500uM	BRD-A24397426	BRD-A24397426-001-12-0	0.0975	0.097500uM	gltB	0.462766	1.16987	0.704476	#C0C0C0	FALSE	screen4wk_screen5wk_tbda1_kabx2	kabx2
kabx2:BRD-A24397426-001-12-0:0.195500uM	BRD-A24397426	BRD-A24397426-001-12-0	0.1955	0.195500uM	gltB	1.31356	1.5207	1.94349	#C0C0C0	FALSE	screen4wk_screen5wk_tbda1_kabx2	kabx2
kabx2:BRD-A24397426-001-12-0:0.390500uM	BRD-A24397426	BRD-A24397426-001-12-0	0.3905	0.390500uM	gltB	0.839976	1.31895	1.27882	#C0C0C0	FALSE	screen4wk_screen5wk_tbda1_kabx2	kabx2
kabx2:BRD-A24397426-001-12-0:0.781250uM	BRD-A24397426	BRD-A24397426-001-12-0	0.78125	0.781250uM	gltB	2.77532	2.261	4.25667	#C0C0C0	FALSE	screen4wk_screen5wk_tbda1_kabx2	kabx2
kabx2:BRD-A24397426-001-12-0:1.562500uM	BRD-A24397426	BRD-A24397426-001-12-0	1.5625	1.562500uM	gltB	-0.475795	0.839205	-0.718429	#C0C0C0	FALSE	screen4wk_screen5wk_tbda1_kabx2	kabx2
kabx2:BRD-A24397426-001-12-0:3.125000uM	BRD-A24397426	BRD-A24397426-001-12-0	3.125	3.125000uM	gltB	-1.53916	0.525032	-2.5442	#C0C0C0	FALSE	screen4wk_screen5wk_tbda1_kabx2	kabx2
kabx2:BRD-A24397426-001-12-0:6.250000uM	BRD-A24397426	BRD-A24397426-001-12-0	6.25	6.250000uM	gltB	-4.10688	-0.0298468	-4.63944	#C0C0C0	FALSE	screen4wk_screen5wk_tbda1_kabx2	kabx2
kabx2:BRD-A24397426-001-12-0:12.500000uM	BRD-A24397426	BRD-A24397426-001-12-0	12.5	12.500000uM	gltB	-4.48971	-0.0931151	-4.95156	#C0C0C0	FALSE	screen4wk_screen5wk_tbda1_kabx2	kabx2
kabx2:BRD-A24397426-001-12-0:25.000000uM	BRD-A24397426	BRD-A24397426-001-12-0	25	25.000000uM	gltB	-3.91829	0.00292277	-4.47683	#C0C0C0	FALSE	screen4wk_screen5wk_tbda1_kabx2	kabx2
kabx2:BRD-A24397426-001-12-0:50.000000uM	BRD-A24397426	BRD-A24397426-001-12-0	50	50.000000uM	gltB	-4.34732	-0.0700798	-4.81191	#C0C0C0	FALSE	screen4wk_screen5wk_tbda1_kabx2	kabx2
kabx2:BRD-A24397426-001-12-0:0.097500uM	BRD-A24397426	BRD-A24397426-001-12-0	0.0975	0.097500uM	gpgS	0.544877	1.1769	1.37752	#C0C0C0	FALSE	screen4wk_screen5wk_tbda1_kabx2	kabx2
kabx2:BRD-A24397426-001-12-0:0.195500uM	BRD-A24397426	BRD-A24397426-001-12-0	0.1955	0.195500uM	gpgS	0.480642	1.15526	1.22253	#C0C0C0	FALSE	screen4wk_screen5wk_tbda1_kabx2	kabx2
kabx2:BRD-A24397426-001-12-0:0.390500uM	BRD-A24397426	BRD-A24397426-001-12-0	0.3905	0.390500uM	gpgS	0.381944	1.12242	0.990272	#C0C0C0	FALSE	screen4wk_screen5wk_tbda1_kabx2	kabx2
kabx2:BRD-A24397426-001-12-0:0.781250uM	BRD-A24397426	BRD-A24397426-001-12-0	0.78125	0.781250uM	gpgS	1.40384	1.48808	3.61565	#C0C0C0	FALSE	screen4wk_screen5wk_tbda1_kabx2	kabx2
kabx2:BRD-A24397426-001-12-0:1.562500uM	BRD-A24397426	BRD-A24397426-001-12-0	1.5625	1.562500uM	gpgS	-2.35995	0.385498	-2.7285	#C0C0C0	FALSE	screen4wk_screen5wk_tbda1_kabx2	kabx2
kabx2:BRD-A24397426-001-12-0:3.125000uM	BRD-A24397426	BRD-A24397426-001-12-0	3.125	3.125000uM	gpgS	-3.67834	0.128608	-3.84179	#C0C0C0	FALSE	screen4wk_screen5wk_tbda1_kabx2	kabx2
kabx2:BRD-A24397426-001-12-0:6.250000uM	BRD-A24397426	BRD-A24397426-001-12-0	6.25	6.250000uM	gpgS	-5.02773	-0.085072	-4.82823	#C0C0C0	FALSE	screen4wk_screen5wk_tbda1_kabx2	kabx2
kabx2:BRD-A24397426-001-12-0:12.500000uM	BRD-A24397426	BRD-A24397426-001-12-0	12.5	12.500000uM	gpgS	-5.41049	-0.137955	-5.08703	#C0C0C0	FALSE	screen4wk_screen5wk_tbda1_kabx2	kabx2
kabx2:BRD-A24397426-001-12-0:25.000000uM	BRD-A24397426	BRD-A24397426-001-12-0	25	25.000000uM	gpgS	-5.57205	-0.159349	-5.17724	#C0C0C0	FALSE	screen4wk_screen5wk_tbda1_kabx2	kabx2
kabx2:BRD-A24397426-001-12-0:50.000000uM	BRD-A24397426	BRD-A24397426-001-12-0	50	50.000000uM	gpgS	-6.41342	-0.262474	-5.57954	#C0C0C0	FALSE	screen4wk_screen5wk_tbda1_kabx2	kabx2
kabx2:BRD-A24397426-001-12-0:0.097500uM	BRD-A24397426	BRD-A24397426-001-12-0	0.0975	0.097500uM	gpm1	0.621235	1.23675	1.01537	#C0C0C0	FALSE	screen4wk_screen5wk_tbda1_kabx2	kabx2
kabx2:BRD-A24397426-001-12-0:0.195500uM	BRD-A24397426	BRD-A24397426-001-12-0	0.1955	0.195500uM	gpm1	1.32877	1.54071	2.02013	#C0C0C0	FALSE	screen4wk_screen5wk_tbda1_kabx2	kabx2
kabx2:BRD-A24397426-001-12-0:0.390500uM	BRD-A24397426	BRD-A24397426-001-12-0	0.3905	0.390500uM	gpm1	1.24566	1.50297	1.87486	#C0C0C0	FALSE	screen4wk_screen5wk_tbda1_kabx2	kabx2
kabx2:BRD-A24397426-001-12-0:0.781250uM	BRD-A24397426	BRD-A24397426-001-12-0	0.78125	0.781250uM	gpm1	0.293617	1.1086	0.605893	#C0C0C0	FALSE	screen4wk_screen5wk_tbda1_kabx2	kabx2
kabx2:BRD-A24397426-001-12-0:1.562500uM	BRD-A24397426	BRD-A24397426-001-12-0	1.5625	1.562500uM	gpm1	-1.26171	0.59349	-1.25113	#C0C0C0	FALSE	screen4wk_screen5wk_tbda1_kabx2	kabx2
kabx2:BRD-A24397426-001-12-0:3.125000uM	BRD-A24397426	BRD-A24397426-001-12-0	3.125	3.125000uM	gpm1	-3.63251	0.0397431	-4.22986	#C0C0C0	FALSE	screen4wk_screen5wk_tbda1_kabx2	kabx2
kabx2:BRD-A24397426-001-12-0:6.250000uM	BRD-A24397426	BRD-A24397426-001-12-0	6.25	6.250000uM	gpm1	-4.47224	-0.106181	-4.8112	#C0C0C0	FALSE	screen4wk_screen5wk_tbda1_kabx2	kabx2
kabx2:BRD-A24397426-001-12-0:12.500000uM	BRD-A24397426	BRD-A24397426-001-12-0	12.5	12.500000uM	gpm1	-4.57267	-0.122203	-4.89211	#C0C0C0	FALSE	screen4wk_screen5wk_tbda1_kabx2	kabx2
kabx2:BRD-A24397426-001-12-0:25.000000uM	BRD-A24397426	BRD-A24397426-001-12-0	25	25.000000uM	gpm1	-4.56889	-0.121605	-4.88643	#C0C0C0	FALSE	screen4wk_screen5wk_tbda1_kabx2	kabx2
kabx2:BRD-A24397426-001-12-0:50.000000uM	BRD-A24397426	BRD-A24397426-001-12-0	50	50.000000uM	gpm1	-4.78665	-0.155384	-5.07431	#C0C0C0	FALSE	screen4wk_screen5wk_tbda1_kabx2	kabx2
kabx2:BRD-A24397426-001-12-0:0.097500uM	BRD-A24397426	BRD-A24397426-001-12-0	0.0975	0.097500uM	gpsI	0.942841	1.34724	1.50334	#C0C0C0	FALSE	screen4wk_screen5wk_tbda1_kabx2	kabx2
kabx2:BRD-A24397426-001-12-0:0.195500uM	BRD-A24397426	BRD-A24397426-001-12-0	0.1955	0.195500uM	gpsI	2.9916	2.32382	4.6772	#C0C0C0	FALSE	screen4wk_screen5wk_tbda1_kabx2	kabx2
kabx2:BRD-A24397426-001-12-0:0.390500uM	BRD-A24397426	BRD-A24397426-001-12-0	0.3905	0.390500uM	gpsI	0.306968	1.10701	0.586651	#C0C0C0	FALSE	screen4wk_screen5wk_tbda1_kabx2	kabx2
kabx2:BRD-A24397426-001-12-0:0.781250uM	BRD-A24397426	BRD-A24397426-001-12-0	0.78125	0.781250uM	gpsI	0.662988	1.23831	1.06015	#C0C0C0	FALSE	screen4wk_screen5wk_tbda1_kabx2	kabx2
kabx2:BRD-A24397426-001-12-0:1.562500uM	BRD-A24397426	BRD-A24397426-001-12-0	1.5625	1.562500uM	gpsI	-4.30014	-0.0363317	-4.14841	#C0C0C0	FALSE	screen4wk_screen5wk_tbda1_kabx2	kabx2
kabx2:BRD-A24397426-001-12-0:3.125000uM	BRD-A24397426	BRD-A24397426-001-12-0	3.125	3.125000uM	gpsI	-4.74018	-0.105711	-4.45815	#C0C0C0	FALSE	screen4wk_screen5wk_tbda1_kabx2	kabx2
kabx2:BRD-A24397426-001-12-0:6.250000uM	BRD-A24397426	BRD-A24397426-001-12-0	6.25	6.250000uM	gpsI	-5.93881	-0.270394	-5.27196	#C0C0C0	FALSE	screen4wk_screen5wk_tbda1_kabx2	kabx2
kabx2:BRD-A24397426-001-12-0:12.500000uM	BRD-A24397426	BRD-A24397426-001-12-0	12.5	12.500000uM	gpsI	-5.68144	-0.237802	-5.07913	#C0C0C0	FALSE	screen4wk_screen5wk_tbda1_kabx2	kabx2
kabx2:BRD-A24397426-001-12-0:25.000000uM	BRD-A24397426	BRD-A24397426-001-12-0	25	25.000000uM	gpsI	-6.26443	-0.309638	-5.42283	#C0C0C0	FALSE	screen4wk_screen5wk_tbda1_kabx2	kabx2
kabx2:BRD-A24397426-001-12-0:50.000000uM	BRD-A24397426	BRD-A24397426-001-12-0	50	50.000000uM	gpsI	-5.0929	-0.157698	-4.70519	#C0C0C0	FALSE	screen4wk_screen5wk_tbda1_kabx2	kabx2
kabx2:BRD-A24397426-001-12-0:0.097500uM	BRD-A24397426	BRD-A24397426-001-12-0	0.0975	0.097500uM	grpE	1.22431	1.57539	3.01567	#C0C0C0	FALSE	screen4wk_screen5wk_tbda1_kabx2	kabx2
kabx2:BRD-A24397426-001-12-0:0.195500uM	BRD-A24397426	BRD-A24397426-001-12-0	0.1955	0.195500uM	grpE	1.14148	1.53171	2.84974	#C0C0C0	FALSE	screen4wk_screen5wk_tbda1_kabx2	kabx2
kabx2:BRD-A24397426-001-12-0:0.390500uM	BRD-A24397426	BRD-A24397426-001-12-0	0.3905	0.390500uM	grpE	-0.401632	0.840798	-0.324212	#C0C0C0	FALSE	screen4wk_screen5wk_tbda1_kabx2	kabx2
kabx2:BRD-A24397426-001-12-0:0.781250uM	BRD-A24397426	BRD-A24397426-001-12-0	0.78125	0.781250uM	grpE	-0.291867	0.883004	-0.164934	#C0C0C0	FALSE	screen4wk_screen5wk_tbda1_kabx2	kabx2
kabx2:BRD-A24397426-001-12-0:1.562500uM	BRD-A24397426	BRD-A24397426-001-12-0	1.5625	1.562500uM	grpE	-1.96209	0.333653	-2.68189	#C0C0C0	FALSE	screen4wk_screen5wk_tbda1_kabx2	kabx2
kabx2:BRD-A24397426-001-12-0:3.125000uM	BRD-A24397426	BRD-A24397426-001-12-0	3.125	3.125000uM	grpE	-3.16649	0.0399556	-4.16837	#C0C0C0	FALSE	screen4wk_screen5wk_tbda1_kabx2	kabx2
kabx2:BRD-A24397426-001-12-0:6.250000uM	BRD-A24397426	BRD-A24397426-001-12-0	6.25	6.250000uM	grpE	-4.42995	-0.198892	-5.18465	#C0C0C0	FALSE	screen4wk_screen5wk_tbda1_kabx2	kabx2
kabx2:BRD-A24397426-001-12-0:12.500000uM	BRD-A24397426	BRD-A24397426-001-12-0	12.5	12.500000uM	grpE	-3.84125	-0.0953242	-4.71794	#C0C0C0	FALSE	screen4wk_screen5wk_tbda1_kabx2	kabx2
kabx2:BRD-A24397426-001-12-0:25.000000uM	BRD-A24397426	BRD-A24397426-001-12-0	25	25.000000uM	grpE	-3.9703	-0.119117	-4.81681	#C0C0C0	FALSE	screen4wk_screen5wk_tbda1_kabx2	kabx2
kabx2:BRD-A24397426-001-12-0:50.000000uM	BRD-A24397426	BRD-A24397426-001-12-0	50	50.000000uM	grpE	-5.4427	-0.35009	-5.73427	#C0C0C0	FALSE	screen4wk_screen5wk_tbda1_kabx2	kabx2
kabx2:BRD-A24397426-001-12-0:0.097500uM	BRD-A24397426	BRD-A24397426-001-12-0	0.0975	0.097500uM	guaB2	0.500606	1.17281	0.745462	#C0C0C0	FALSE	screen4wk_screen5wk_tbda1_kabx2	kabx2
kabx2:BRD-A24397426-001-12-0:0.195500uM	BRD-A24397426	BRD-A24397426-001-12-0	0.1955	0.195500uM	guaB2	0.356037	1.12143	0.580001	#C0C0C0	FALSE	screen4wk_screen5wk_tbda1_kabx2	kabx2
kabx2:BRD-A24397426-001-12-0:0.390500uM	BRD-A24397426	BRD-A24397426-001-12-0	0.3905	0.390500uM	guaB2	1.01498	1.36595	1.34607	#C0C0C0	FALSE	screen4wk_screen5wk_tbda1_kabx2	kabx2
kabx2:BRD-A24397426-001-12-0:0.781250uM	BRD-A24397426	BRD-A24397426-001-12-0	0.78125	0.781250uM	guaB2	1.7159	1.65705	2.29947	#C0C0C0	FALSE	screen4wk_screen5wk_tbda1_kabx2	kabx2
kabx2:BRD-A24397426-001-12-0:1.562500uM	BRD-A24397426	BRD-A24397426-001-12-0	1.5625	1.562500uM	guaB2	-2.5013	0.321877	-2.83418	#C0C0C0	FALSE	screen4wk_screen5wk_tbda1_kabx2	kabx2
kabx2:BRD-A24397426-001-12-0:3.125000uM	BRD-A24397426	BRD-A24397426-001-12-0	3.125	3.125000uM	guaB2	-3.3147	0.155337	-3.52749	#C0C0C0	FALSE	screen4wk_screen5wk_tbda1_kabx2	kabx2
kabx2:BRD-A24397426-001-12-0:6.250000uM	BRD-A24397426	BRD-A24397426-001-12-0	6.25	6.250000uM	guaB2	-6.3896	-0.305569	-5.65152	#C0C0C0	FALSE	screen4wk_screen5wk_tbda1_kabx2	kabx2
kabx2:BRD-A24397426-001-12-0:12.500000uM	BRD-A24397426	BRD-A24397426-001-12-0	12.5	12.500000uM	guaB2	-5.07895	-0.137295	-4.95793	#C0C0C0	FALSE	screen4wk_screen5wk_tbda1_kabx2	kabx2
kabx2:BRD-A24397426-001-12-0:25.000000uM	BRD-A24397426	BRD-A24397426-001-12-0	25	25.000000uM	guaB2	-6.58783	-0.327989	-5.73427	#C0C0C0	FALSE	screen4wk_screen5wk_tbda1_kabx2	kabx2
kabx2:BRD-A24397426-001-12-0:50.000000uM	BRD-A24397426	BRD-A24397426-001-12-0	50	50.000000uM	guaB2	-6.3896	-0.305569	-5.65152	#C0C0C0	FALSE	screen4wk_screen5wk_tbda1_kabx2	kabx2
kabx2:BRD-A24397426-001-12-0:0.097500uM	BRD-A24397426	BRD-A24397426-001-12-0	0.0975	0.097500uM	gyrA	0.647653	1.20788	0.82778	#008000	TRUE	screen4wk_screen5wk_tbda1_kabx2	kabx2
kabx2:BRD-A24397426-001-12-0:0.195500uM	BRD-A24397426	BRD-A24397426-001-12-0	0.1955	0.195500uM	gyrA	0.118581	1.03654	0.174181	#008000	TRUE	screen4wk_screen5wk_tbda1_kabx2	kabx2
kabx2:BRD-A24397426-001-12-0:0.390500uM	BRD-A24397426	BRD-A24397426-001-12-0	0.3905	0.390500uM	gyrA	-1.88707	0.499343	-2.16953	#008000	TRUE	screen4wk_screen5wk_tbda1_kabx2	kabx2
kabx2:BRD-A24397426-001-12-0:0.781250uM	BRD-A24397426	BRD-A24397426-001-12-0	0.78125	0.781250uM	gyrA	-3.8743	0.106957	-3.77949	#008000	TRUE	screen4wk_screen5wk_tbda1_kabx2	kabx2
kabx2:BRD-A24397426-001-12-0:1.562500uM	BRD-A24397426	BRD-A24397426-001-12-0	1.5625	1.562500uM	gyrA	-4.63625	-0.0146137	-4.40989	#008000	TRUE	screen4wk_screen5wk_tbda1_kabx2	kabx2
kabx2:BRD-A24397426-001-12-0:3.125000uM	BRD-A24397426	BRD-A24397426-001-12-0	3.125	3.125000uM	gyrA	-6.09199	-0.210997	-5.33227	#008000	TRUE	screen4wk_screen5wk_tbda1_kabx2	kabx2
kabx2:BRD-A24397426-001-12-0:6.250000uM	BRD-A24397426	BRD-A24397426-001-12-0	6.25	6.250000uM	gyrA	-5.07938	-0.0790762	-4.68683	#008000	TRUE	screen4wk_screen5wk_tbda1_kabx2	kabx2
kabx2:BRD-A24397426-001-12-0:12.500000uM	BRD-A24397426	BRD-A24397426-001-12-0	12.5	12.500000uM	gyrA	-5.72364	-0.165351	-5.05852	#008000	TRUE	screen4wk_screen5wk_tbda1_kabx2	kabx2
kabx2:BRD-A24397426-001-12-0:25.000000uM	BRD-A24397426	BRD-A24397426-001-12-0	25	25.000000uM	gyrA	-5.74885	-0.168559	-5.06273	#008000	TRUE	screen4wk_screen5wk_tbda1_kabx2	kabx2
kabx2:BRD-A24397426-001-12-0:50.000000uM	BRD-A24397426	BRD-A24397426-001-12-0	50	50.000000uM	gyrA	-4.98373	-0.065529	-4.64031	#008000	TRUE	screen4wk_screen5wk_tbda1_kabx2	kabx2
kabx2:BRD-A24397426-001-12-0:0.097500uM	BRD-A24397426	BRD-A24397426-001-12-0	0.0975	0.097500uM	gyrB	0.144294	1.05269	0.641015	#C0C0C0	FALSE	screen4wk_screen5wk_tbda1_kabx2	kabx2
kabx2:BRD-A24397426-001-12-0:0.195500uM	BRD-A24397426	BRD-A24397426-001-12-0	0.1955	0.195500uM	gyrB	0.26068	1.09621	0.932784	#C0C0C0	FALSE	screen4wk_screen5wk_tbda1_kabx2	kabx2
kabx2:BRD-A24397426-001-12-0:0.390500uM	BRD-A24397426	BRD-A24397426-001-12-0	0.3905	0.390500uM	gyrB	-0.201693	0.928604	-0.0839382	#C0C0C0	FALSE	screen4wk_screen5wk_tbda1_kabx2	kabx2
kabx2:BRD-A24397426-001-12-0:0.781250uM	BRD-A24397426	BRD-A24397426-001-12-0	0.78125	0.781250uM	gyrB	-0.312498	0.890471	-0.288751	#C0C0C0	FALSE	screen4wk_screen5wk_tbda1_kabx2	kabx2
kabx2:BRD-A24397426-001-12-0:1.562500uM	BRD-A24397426	BRD-A24397426-001-12-0	1.5625	1.562500uM	gyrB	-0.714128	0.758463	-0.861123	#C0C0C0	FALSE	screen4wk_screen5wk_tbda1_kabx2	kabx2
kabx2:BRD-A24397426-001-12-0:3.125000uM	BRD-A24397426	BRD-A24397426-001-12-0	3.125	3.125000uM	gyrB	-1.89802	0.420584	-2.5717	#C0C0C0	FALSE	screen4wk_screen5wk_tbda1_kabx2	kabx2
kabx2:BRD-A24397426-001-12-0:6.250000uM	BRD-A24397426	BRD-A24397426-001-12-0	6.25	6.250000uM	gyrB	-3.57613	0.0498238	-4.39366	#C0C0C0	FALSE	screen4wk_screen5wk_tbda1_kabx2	kabx2
kabx2:BRD-A24397426-001-12-0:12.500000uM	BRD-A24397426	BRD-A24397426-001-12-0	12.5	12.500000uM	gyrB	-4.11375	-0.0471268	-4.81935	#C0C0C0	FALSE	screen4wk_screen5wk_tbda1_kabx2	kabx2
kabx2:BRD-A24397426-001-12-0:25.000000uM	BRD-A24397426	BRD-A24397426-001-12-0	25	25.000000uM	gyrB	-5.05995	-0.196522	-5.60329	#C0C0C0	FALSE	screen4wk_screen5wk_tbda1_kabx2	kabx2
kabx2:BRD-A24397426-001-12-0:50.000000uM	BRD-A24397426	BRD-A24397426-001-12-0	50	50.000000uM	gyrB	-5.3716	-0.240409	-5.70505	#C0C0C0	FALSE	screen4wk_screen5wk_tbda1_kabx2	kabx2
kabx2:BRD-A24397426-001-12-0:0.097500uM	BRD-A24397426	BRD-A24397426-001-12-0	0.0975	0.097500uM	hadB	0.367006	1.09333	1.22222	#C0C0C0	FALSE	screen4wk_screen5wk_tbda1_kabx2	kabx2
kabx2:BRD-A24397426-001-12-0:0.195500uM	BRD-A24397426	BRD-A24397426-001-12-0	0.1955	0.195500uM	hadB	0.839541	1.21995	2.73868	#C0C0C0	FALSE	screen4wk_screen5wk_tbda1_kabx2	kabx2
kabx2:BRD-A24397426-001-12-0:0.390500uM	BRD-A24397426	BRD-A24397426-001-12-0	0.3905	0.390500uM	hadB	-0.166137	0.959129	0.082253	#C0C0C0	FALSE	screen4wk_screen5wk_tbda1_kabx2	kabx2
kabx2:BRD-A24397426-001-12-0:0.781250uM	BRD-A24397426	BRD-A24397426-001-12-0	0.78125	0.781250uM	hadB	0.593571	1.15311	1.9519	#C0C0C0	FALSE	screen4wk_screen5wk_tbda1_kabx2	kabx2
kabx2:BRD-A24397426-001-12-0:1.562500uM	BRD-A24397426	BRD-A24397426-001-12-0	1.5625	1.562500uM	hadB	-3.39555	0.311479	-2.77421	#C0C0C0	FALSE	screen4wk_screen5wk_tbda1_kabx2	kabx2
kabx2:BRD-A24397426-001-12-0:3.125000uM	BRD-A24397426	BRD-A24397426-001-12-0	3.125	3.125000uM	hadB	-5.19921	0.0481225	-4.27963	#C0C0C0	FALSE	screen4wk_screen5wk_tbda1_kabx2	kabx2
kabx2:BRD-A24397426-001-12-0:6.250000uM	BRD-A24397426	BRD-A24397426-001-12-0	6.25	6.250000uM	hadB	-5.97795	-0.0485612	-4.82823	#C0C0C0	FALSE	screen4wk_screen5wk_tbda1_kabx2	kabx2
kabx2:BRD-A24397426-001-12-0:12.500000uM	BRD-A24397426	BRD-A24397426-001-12-0	12.5	12.500000uM	hadB	-8.05332	-0.264866	-5.83711	#C0C0C0	FALSE	screen4wk_screen5wk_tbda1_kabx2	kabx2
kabx2:BRD-A24397426-001-12-0:25.000000uM	BRD-A24397426	BRD-A24397426-001-12-0	25	25.000000uM	hadB	-6.37599	-0.0944813	-5.07913	#C0C0C0	FALSE	screen4wk_screen5wk_tbda1_kabx2	kabx2
kabx2:BRD-A24397426-001-12-0:50.000000uM	BRD-A24397426	BRD-A24397426-001-12-0	50	50.000000uM	hadB	-7.20524	-0.183154	-5.45231	#C0C0C0	FALSE	screen4wk_screen5wk_tbda1_kabx2	kabx2
kabx2:BRD-A24397426-001-12-0:0.097500uM	BRD-A24397426	BRD-A24397426-001-12-0	0.0975	0.097500uM	hemA	0.26699	1.08204	0.542826	#C0C0C0	FALSE	screen4wk_screen5wk_tbda1_kabx2	kabx2
kabx2:BRD-A24397426-001-12-0:0.195500uM	BRD-A24397426	BRD-A24397426-001-12-0	0.1955	0.195500uM	hemA	1.03808	1.33837	1.74749	#C0C0C0	FALSE	screen4wk_screen5wk_tbda1_kabx2	kabx2
kabx2:BRD-A24397426-001-12-0:0.390500uM	BRD-A24397426	BRD-A24397426-001-12-0	0.3905	0.390500uM	hemA	0.738509	1.23523	1.25984	#C0C0C0	FALSE	screen4wk_screen5wk_tbda1_kabx2	kabx2
kabx2:BRD-A24397426-001-12-0:0.781250uM	BRD-A24397426	BRD-A24397426-001-12-0	0.78125	0.781250uM	hemA	0.980465	1.31817	1.66292	#C0C0C0	FALSE	screen4wk_screen5wk_tbda1_kabx2	kabx2
kabx2:BRD-A24397426-001-12-0:1.562500uM	BRD-A24397426	BRD-A24397426-001-12-0	1.5625	1.562500uM	hemA	-2.15142	0.446585	-2.3659	#C0C0C0	FALSE	screen4wk_screen5wk_tbda1_kabx2	kabx2
kabx2:BRD-A24397426-001-12-0:3.125000uM	BRD-A24397426	BRD-A24397426-001-12-0	3.125	3.125000uM	hemA	-4.28768	0.0486959	-4.36153	#C0C0C0	FALSE	screen4wk_screen5wk_tbda1_kabx2	kabx2
kabx2:BRD-A24397426-001-12-0:6.250000uM	BRD-A24397426	BRD-A24397426-001-12-0	6.25	6.250000uM	hemA	-5.0444	-0.0642363	-4.85538	#C0C0C0	FALSE	screen4wk_screen5wk_tbda1_kabx2	kabx2
kabx2:BRD-A24397426-001-12-0:12.500000uM	BRD-A24397426	BRD-A24397426-001-12-0	12.5	12.500000uM	hemA	-6.058	-0.196686	-5.42283	#C0C0C0	FALSE	screen4wk_screen5wk_tbda1_kabx2	kabx2
kabx2:BRD-A24397426-001-12-0:25.000000uM	BRD-A24397426	BRD-A24397426-001-12-0	25	25.000000uM	hemA	-5.13036	-0.0762694	-4.9246	#C0C0C0	FALSE	screen4wk_screen5wk_tbda1_kabx2	kabx2
kabx2:BRD-A24397426-001-12-0:50.000000uM	BRD-A24397426	BRD-A24397426-001-12-0	50	50.000000uM	hemA	-4.97385	-0.0542424	-4.81191	#C0C0C0	FALSE	screen4wk_screen5wk_tbda1_kabx2	kabx2
kabx2:BRD-A24397426-001-12-0:0.097500uM	BRD-A24397426	BRD-A24397426-001-12-0	0.0975	0.097500uM	hemB	0.458464	1.18084	0.90901	#C0C0C0	FALSE	screen4wk_screen5wk_tbda1_kabx2	kabx2
kabx2:BRD-A24397426-001-12-0:0.195500uM	BRD-A24397426	BRD-A24397426-001-12-0	0.1955	0.195500uM	hemB	0.459291	1.18118	0.909991	#C0C0C0	FALSE	screen4wk_screen5wk_tbda1_kabx2	kabx2
kabx2:BRD-A24397426-001-12-0:0.390500uM	BRD-A24397426	BRD-A24397426-001-12-0	0.3905	0.390500uM	hemB	1.09634	1.45998	2.11945	#C0C0C0	FALSE	screen4wk_screen5wk_tbda1_kabx2	kabx2
kabx2:BRD-A24397426-001-12-0:0.781250uM	BRD-A24397426	BRD-A24397426-001-12-0	0.78125	0.781250uM	hemB	1.87768	1.85103	3.76554	#C0C0C0	FALSE	screen4wk_screen5wk_tbda1_kabx2	kabx2
kabx2:BRD-A24397426-001-12-0:1.562500uM	BRD-A24397426	BRD-A24397426-001-12-0	1.5625	1.562500uM	hemB	-0.877231	0.694712	-1.31774	#C0C0C0	FALSE	screen4wk_screen5wk_tbda1_kabx2	kabx2
kabx2:BRD-A24397426-001-12-0:3.125000uM	BRD-A24397426	BRD-A24397426-001-12-0	3.125	3.125000uM	hemB	-3.11742	0.110189	-4.27963	#C0C0C0	FALSE	screen4wk_screen5wk_tbda1_kabx2	kabx2
kabx2:BRD-A24397426-001-12-0:6.250000uM	BRD-A24397426	BRD-A24397426-001-12-0	6.25	6.250000uM	hemB	-4.49849	-0.144642	-5.24949	#C0C0C0	FALSE	screen4wk_screen5wk_tbda1_kabx2	kabx2
kabx2:BRD-A24397426-001-12-0:12.500000uM	BRD-A24397426	BRD-A24397426-001-12-0	12.5	12.500000uM	hemB	-4.00031	-0.0602788	-4.91867	#C0C0C0	FALSE	screen4wk_screen5wk_tbda1_kabx2	kabx2
kabx2:BRD-A24397426-001-12-0:25.000000uM	BRD-A24397426	BRD-A24397426-001-12-0	25	25.000000uM	hemB	-4.86537	-0.20189	-5.44366	#C0C0C0	FALSE	screen4wk_screen5wk_tbda1_kabx2	kabx2
kabx2:BRD-A24397426-001-12-0:50.000000uM	BRD-A24397426	BRD-A24397426-001-12-0	50	50.000000uM	hemB	-4.52585	-0.14905	-5.26748	#C0C0C0	FALSE	screen4wk_screen5wk_tbda1_kabx2	kabx2
kabx2:BRD-A24397426-001-12-0:0.097500uM	BRD-A24397426	BRD-A24397426-001-12-0	0.0975	0.097500uM	hemK	1.17856	1.40697	1.45462	#C0C0C0	FALSE	screen4wk_screen5wk_tbda1_kabx2	kabx2
kabx2:BRD-A24397426-001-12-0:0.195500uM	BRD-A24397426	BRD-A24397426-001-12-0	0.1955	0.195500uM	hemK	0.715375	1.23799	0.897156	#C0C0C0	FALSE	screen4wk_screen5wk_tbda1_kabx2	kabx2
kabx2:BRD-A24397426-001-12-0:0.390500uM	BRD-A24397426	BRD-A24397426-001-12-0	0.3905	0.390500uM	hemK	0.879731	1.29655	1.09393	#C0C0C0	FALSE	screen4wk_screen5wk_tbda1_kabx2	kabx2
kabx2:BRD-A24397426-001-12-0:0.781250uM	BRD-A24397426	BRD-A24397426-001-12-0	0.78125	0.781250uM	hemK	1.88782	1.6908	2.30607	#C0C0C0	FALSE	screen4wk_screen5wk_tbda1_kabx2	kabx2
kabx2:BRD-A24397426-001-12-0:1.562500uM	BRD-A24397426	BRD-A24397426-001-12-0	1.5625	1.562500uM	hemK	-2.06536	0.445642	-2.96847	#C0C0C0	FALSE	screen4wk_screen5wk_tbda1_kabx2	kabx2
kabx2:BRD-A24397426-001-12-0:3.125000uM	BRD-A24397426	BRD-A24397426-001-12-0	3.125	3.125000uM	hemK	-3.84643	0.0926852	-4.15095	#C0C0C0	FALSE	screen4wk_screen5wk_tbda1_kabx2	kabx2
kabx2:BRD-A24397426-001-12-0:6.250000uM	BRD-A24397426	BRD-A24397426-001-12-0	6.25	6.250000uM	hemK	-5.58703	-0.168826	-5.2889	#C0C0C0	FALSE	screen4wk_screen5wk_tbda1_kabx2	kabx2
kabx2:BRD-A24397426-001-12-0:12.500000uM	BRD-A24397426	BRD-A24397426-001-12-0	12.5	12.500000uM	hemK	-5.22191	-0.119736	-5.05852	#C0C0C0	FALSE	screen4wk_screen5wk_tbda1_kabx2	kabx2
kabx2:BRD-A24397426-001-12-0:25.000000uM	BRD-A24397426	BRD-A24397426-001-12-0	25	25.000000uM	hemK	-4.82774	-0.0634803	-4.81935	#C0C0C0	FALSE	screen4wk_screen5wk_tbda1_kabx2	kabx2
kabx2:BRD-A24397426-001-12-0:50.000000uM	BRD-A24397426	BRD-A24397426-001-12-0	50	50.000000uM	hemK	-5.21386	-0.118622	-5.05488	#C0C0C0	FALSE	screen4wk_screen5wk_tbda1_kabx2	kabx2
kabx2:BRD-A24397426-001-12-0:0.097500uM	BRD-A24397426	BRD-A24397426-001-12-0	0.0975	0.097500uM	hemL	0.200588	1.06152	0.5997	#C0C0C0	FALSE	screen4wk_screen5wk_tbda1_kabx2	kabx2
kabx2:BRD-A24397426-001-12-0:0.195500uM	BRD-A24397426	BRD-A24397426-001-12-0	0.1955	0.195500uM	hemL	0.154053	1.04708	0.530116	#C0C0C0	FALSE	screen4wk_screen5wk_tbda1_kabx2	kabx2
kabx2:BRD-A24397426-001-12-0:0.390500uM	BRD-A24397426	BRD-A24397426-001-12-0	0.3905	0.390500uM	hemL	0.220124	1.06761	0.629223	#C0C0C0	FALSE	screen4wk_screen5wk_tbda1_kabx2	kabx2
kabx2:BRD-A24397426-001-12-0:0.781250uM	BRD-A24397426	BRD-A24397426-001-12-0	0.78125	0.781250uM	hemL	1.28512	1.42845	2.20778	#C0C0C0	FALSE	screen4wk_screen5wk_tbda1_kabx2	kabx2
kabx2:BRD-A24397426-001-12-0:1.562500uM	BRD-A24397426	BRD-A24397426-001-12-0	1.5625	1.562500uM	hemL	-3.1557	0.241726	-3.36624	#C0C0C0	FALSE	screen4wk_screen5wk_tbda1_kabx2	kabx2
kabx2:BRD-A24397426-001-12-0:3.125000uM	BRD-A24397426	BRD-A24397426-001-12-0	3.125	3.125000uM	hemL	-4.66105	-0.0108107	-4.5958	#C0C0C0	FALSE	screen4wk_screen5wk_tbda1_kabx2	kabx2
kabx2:BRD-A24397426-001-12-0:6.250000uM	BRD-A24397426	BRD-A24397426-001-12-0	6.25	6.250000uM	hemL	-5.64157	-0.146978	-5.2889	#C0C0C0	FALSE	screen4wk_screen5wk_tbda1_kabx2	kabx2
kabx2:BRD-A24397426-001-12-0:12.500000uM	BRD-A24397426	BRD-A24397426-001-12-0	12.5	12.500000uM	hemL	-5.18977	-0.0867341	-4.98601	#C0C0C0	FALSE	screen4wk_screen5wk_tbda1_kabx2	kabx2
kabx2:BRD-A24397426-001-12-0:25.000000uM	BRD-A24397426	BRD-A24397426-001-12-0	25	25.000000uM	hemL	-5.27327	-0.09818	-5.02289	#C0C0C0	FALSE	screen4wk_screen5wk_tbda1_kabx2	kabx2
kabx2:BRD-A24397426-001-12-0:50.000000uM	BRD-A24397426	BRD-A24397426-001-12-0	50	50.000000uM	hemL	-5.47554	-0.125316	-5.16664	#C0C0C0	FALSE	screen4wk_screen5wk_tbda1_kabx2	kabx2
kabx2:BRD-A24397426-001-12-0:0.097500uM	BRD-A24397426	BRD-A24397426-001-12-0	0.0975	0.097500uM	hisA	0.104847	1.05513	0.404294	#C0C0C0	FALSE	screen4wk_screen5wk_tbda1_kabx2	kabx2
kabx2:BRD-A24397426-001-12-0:0.195500uM	BRD-A24397426	BRD-A24397426-001-12-0	0.1955	0.195500uM	hisA	0.484779	1.26793	1.49668	#C0C0C0	FALSE	screen4wk_screen5wk_tbda1_kabx2	kabx2
kabx2:BRD-A24397426-001-12-0:0.390500uM	BRD-A24397426	BRD-A24397426-001-12-0	0.3905	0.390500uM	hisA	-0.219026	0.889565	-0.31511	#C0C0C0	FALSE	screen4wk_screen5wk_tbda1_kabx2	kabx2
kabx2:BRD-A24397426-001-12-0:0.781250uM	BRD-A24397426	BRD-A24397426-001-12-0	0.78125	0.781250uM	hisA	0.263789	1.14161	0.795867	#C0C0C0	FALSE	screen4wk_screen5wk_tbda1_kabx2	kabx2
kabx2:BRD-A24397426-001-12-0:1.562500uM	BRD-A24397426	BRD-A24397426-001-12-0	1.5625	1.562500uM	hisA	-0.936884	0.5686	-2.11063	#C0C0C0	FALSE	screen4wk_screen5wk_tbda1_kabx2	kabx2
kabx2:BRD-A24397426-001-12-0:3.125000uM	BRD-A24397426	BRD-A24397426-001-12-0	3.125	3.125000uM	hisA	-1.82063	0.247324	-3.65793	#C0C0C0	FALSE	screen4wk_screen5wk_tbda1_kabx2	kabx2
kabx2:BRD-A24397426-001-12-0:6.250000uM	BRD-A24397426	BRD-A24397426-001-12-0	6.25	6.250000uM	hisA	-4.2507	-0.335814	-5.42283	#C0C0C0	FALSE	screen4wk_screen5wk_tbda1_kabx2	kabx2
kabx2:BRD-A24397426-001-12-0:12.500000uM	BRD-A24397426	BRD-A24397426-001-12-0	12.5	12.500000uM	hisA	-3.61781	-0.217346	-5.05852	#C0C0C0	FALSE	screen4wk_screen5wk_tbda1_kabx2	kabx2
kabx2:BRD-A24397426-001-12-0:25.000000uM	BRD-A24397426	BRD-A24397426-001-12-0	25	25.000000uM	hisA	-4.23457	-0.33303	-5.38383	#C0C0C0	FALSE	screen4wk_screen5wk_tbda1_kabx2	kabx2
kabx2:BRD-A24397426-001-12-0:50.000000uM	BRD-A24397426	BRD-A24397426-001-12-0	50	50.000000uM	hisA	-3.93635	-0.279401	-5.19308	#C0C0C0	FALSE	screen4wk_screen5wk_tbda1_kabx2	kabx2
kabx2:BRD-A24397426-001-12-0:0.097500uM	BRD-A24397426	BRD-A24397426-001-12-0	0.0975	0.097500uM	hisB	0.724907	1.20695	1.23515	#C0C0C0	FALSE	screen4wk_screen5wk_tbda1_kabx2	kabx2
kabx2:BRD-A24397426-001-12-0:0.195500uM	BRD-A24397426	BRD-A24397426-001-12-0	0.1955	0.195500uM	hisB	0.470606	1.13202	0.852288	#C0C0C0	FALSE	screen4wk_screen5wk_tbda1_kabx2	kabx2
kabx2:BRD-A24397426-001-12-0:0.390500uM	BRD-A24397426	BRD-A24397426-001-12-0	0.3905	0.390500uM	hisB	0.50066	1.14074	0.896898	#C0C0C0	FALSE	screen4wk_screen5wk_tbda1_kabx2	kabx2
kabx2:BRD-A24397426-001-12-0:0.781250uM	BRD-A24397426	BRD-A24397426-001-12-0	0.78125	0.781250uM	hisB	0.933017	1.27022	1.52544	#C0C0C0	FALSE	screen4wk_screen5wk_tbda1_kabx2	kabx2
kabx2:BRD-A24397426-001-12-0:1.562500uM	BRD-A24397426	BRD-A24397426-001-12-0	1.5625	1.562500uM	hisB	-3.66145	0.216309	-3.30163	#C0C0C0	FALSE	screen4wk_screen5wk_tbda1_kabx2	kabx2
kabx2:BRD-A24397426-001-12-0:3.125000uM	BRD-A24397426	BRD-A24397426-001-12-0	3.125	3.125000uM	hisB	-6.16499	-0.134311	-5.17724	#C0C0C0	FALSE	screen4wk_screen5wk_tbda1_kabx2	kabx2
kabx2:BRD-A24397426-001-12-0:6.250000uM	BRD-A24397426	BRD-A24397426-001-12-0	6.25	6.250000uM	hisB	-6.88186	-0.214631	-5.61257	#C0C0C0	FALSE	screen4wk_screen5wk_tbda1_kabx2	kabx2
kabx2:BRD-A24397426-001-12-0:12.500000uM	BRD-A24397426	BRD-A24397426-001-12-0	12.5	12.500000uM	hisB	-6.30364	-0.150463	-5.25551	#C0C0C0	FALSE	screen4wk_screen5wk_tbda1_kabx2	kabx2
kabx2:BRD-A24397426-001-12-0:25.000000uM	BRD-A24397426	BRD-A24397426-001-12-0	25	25.000000uM	hisB	-6.88186	-0.214631	-5.61257	#C0C0C0	FALSE	screen4wk_screen5wk_tbda1_kabx2	kabx2
kabx2:BRD-A24397426-001-12-0:50.000000uM	BRD-A24397426	BRD-A24397426-001-12-0	50	50.000000uM	hisB	-6.6898	-0.193873	-5.50585	#C0C0C0	FALSE	screen4wk_screen5wk_tbda1_kabx2	kabx2
kabx2:BRD-A24397426-001-12-0:0.097500uM	BRD-A24397426	BRD-A24397426-001-12-0	0.0975	0.097500uM	hisC1	0.819067	1.22187	1.35357	#C0C0C0	FALSE	screen4wk_screen5wk_tbda1_kabx2	kabx2
kabx2:BRD-A24397426-001-12-0:0.195500uM	BRD-A24397426	BRD-A24397426-001-12-0	0.1955	0.195500uM	hisC1	1.15829	1.32083	1.90165	#C0C0C0	FALSE	screen4wk_screen5wk_tbda1_kabx2	kabx2
kabx2:BRD-A24397426-001-12-0:0.390500uM	BRD-A24397426	BRD-A24397426-001-12-0	0.3905	0.390500uM	hisC1	0.571808	1.15242	0.990272	#C0C0C0	FALSE	screen4wk_screen5wk_tbda1_kabx2	kabx2
kabx2:BRD-A24397426-001-12-0:0.781250uM	BRD-A24397426	BRD-A24397426-001-12-0	0.78125	0.781250uM	hisC1	0.662193	1.17755	1.12252	#C0C0C0	FALSE	screen4wk_screen5wk_tbda1_kabx2	kabx2
kabx2:BRD-A24397426-001-12-0:1.562500uM	BRD-A24397426	BRD-A24397426-001-12-0	1.5625	1.562500uM	hisC1	-3.80896	0.226186	-3.29285	#C0C0C0	FALSE	screen4wk_screen5wk_tbda1_kabx2	kabx2
kabx2:BRD-A24397426-001-12-0:3.125000uM	BRD-A24397426	BRD-A24397426-001-12-0	3.125	3.125000uM	hisC1	-5.43598	-0.0050593	-4.54535	#C0C0C0	FALSE	screen4wk_screen5wk_tbda1_kabx2	kabx2
kabx2:BRD-A24397426-001-12-0:6.250000uM	BRD-A24397426	BRD-A24397426-001-12-0	6.25	6.250000uM	hisC1	-5.60628	-0.0265859	-4.67489	#C0C0C0	FALSE	screen4wk_screen5wk_tbda1_kabx2	kabx2
kabx2:BRD-A24397426-001-12-0:12.500000uM	BRD-A24397426	BRD-A24397426-001-12-0	12.5	12.500000uM	hisC1	-6.30978	-0.110687	-5.11876	#C0C0C0	FALSE	screen4wk_screen5wk_tbda1_kabx2	kabx2
kabx2:BRD-A24397426-001-12-0:25.000000uM	BRD-A24397426	BRD-A24397426-001-12-0	25	25.000000uM	hisC1	-6.38854	-0.119639	-5.17388	#C0C0C0	FALSE	screen4wk_screen5wk_tbda1_kabx2	kabx2
kabx2:BRD-A24397426-001-12-0:50.000000uM	BRD-A24397426	BRD-A24397426-001-12-0	50	50.000000uM	hisC1	-5.15324	0.0317376	-4.33965	#C0C0C0	FALSE	screen4wk_screen5wk_tbda1_kabx2	kabx2
kabx2:BRD-A24397426-001-12-0:0.097500uM	BRD-A24397426	BRD-A24397426-001-12-0	0.0975	0.097500uM	hisD	0.615837	1.19149	0.977957	#C0C0C0	FALSE	screen4wk_screen5wk_tbda1_kabx2	kabx2
kabx2:BRD-A24397426-001-12-0:0.195500uM	BRD-A24397426	BRD-A24397426-001-12-0	0.1955	0.195500uM	hisD	0.76327	1.23998	1.18696	#C0C0C0	FALSE	screen4wk_screen5wk_tbda1_kabx2	kabx2
kabx2:BRD-A24397426-001-12-0:0.390500uM	BRD-A24397426	BRD-A24397426-001-12-0	0.3905	0.390500uM	hisD	0.336452	1.10244	0.594661	#C0C0C0	FALSE	screen4wk_screen5wk_tbda1_kabx2	kabx2
kabx2:BRD-A24397426-001-12-0:0.781250uM	BRD-A24397426	BRD-A24397426-001-12-0	0.78125	0.781250uM	hisD	1.40739	1.46478	2.15351	#C0C0C0	FALSE	screen4wk_screen5wk_tbda1_kabx2	kabx2
kabx2:BRD-A24397426-001-12-0:1.562500uM	BRD-A24397426	BRD-A24397426-001-12-0	1.5625	1.562500uM	hisD	-3.61391	0.169522	-3.58848	#C0C0C0	FALSE	screen4wk_screen5wk_tbda1_kabx2	kabx2
kabx2:BRD-A24397426-001-12-0:3.125000uM	BRD-A24397426	BRD-A24397426-001-12-0	3.125	3.125000uM	hisD	-4.48253	0.0280175	-4.257	#C0C0C0	FALSE	screen4wk_screen5wk_tbda1_kabx2	kabx2
kabx2:BRD-A24397426-001-12-0:6.250000uM	BRD-A24397426	BRD-A24397426-001-12-0	6.25	6.250000uM	hisD	-6.14805	-0.197196	-5.41052	#C0C0C0	FALSE	screen4wk_screen5wk_tbda1_kabx2	kabx2
kabx2:BRD-A24397426-001-12-0:12.500000uM	BRD-A24397426	BRD-A24397426-001-12-0	12.5	12.500000uM	hisD	-5.64737	-0.135245	-5.10984	#C0C0C0	FALSE	screen4wk_screen5wk_tbda1_kabx2	kabx2
kabx2:BRD-A24397426-001-12-0:25.000000uM	BRD-A24397426	BRD-A24397426-001-12-0	25	25.000000uM	hisD	-6.02045	-0.181842	-5.31935	#C0C0C0	FALSE	screen4wk_screen5wk_tbda1_kabx2	kabx2
kabx2:BRD-A24397426-001-12-0:50.000000uM	BRD-A24397426	BRD-A24397426-001-12-0	50	50.000000uM	hisD	-7.1415	-0.307288	-5.93669	#C0C0C0	FALSE	screen4wk_screen5wk_tbda1_kabx2	kabx2
kabx2:BRD-A24397426-001-12-0:0.097500uM	BRD-A24397426	BRD-A24397426-001-12-0	0.0975	0.097500uM	hisF	0.97115	1.26983	1.61986	#C0C0C0	FALSE	screen4wk_screen5wk_tbda1_kabx2	kabx2
kabx2:BRD-A24397426-001-12-0:0.195500uM	BRD-A24397426	BRD-A24397426-001-12-0	0.1955	0.195500uM	hisF	0.795918	1.21858	1.3648	#C0C0C0	FALSE	screen4wk_screen5wk_tbda1_kabx2	kabx2
kabx2:BRD-A24397426-001-12-0:0.390500uM	BRD-A24397426	BRD-A24397426-001-12-0	0.3905	0.390500uM	hisF	0.69115	1.1885	1.20577	#C0C0C0	FALSE	screen4wk_screen5wk_tbda1_kabx2	kabx2
kabx2:BRD-A24397426-001-12-0:0.781250uM	BRD-A24397426	BRD-A24397426-001-12-0	0.78125	0.781250uM	hisF	0.963522	1.26757	1.60493	#C0C0C0	FALSE	screen4wk_screen5wk_tbda1_kabx2	kabx2
kabx2:BRD-A24397426-001-12-0:1.562500uM	BRD-A24397426	BRD-A24397426-001-12-0	1.5625	1.562500uM	hisF	-2.64969	0.416023	-2.4448	#C0C0C0	FALSE	screen4wk_screen5wk_tbda1_kabx2	kabx2
kabx2:BRD-A24397426-001-12-0:3.125000uM	BRD-A24397426	BRD-A24397426-001-12-0	3.125	3.125000uM	hisF	-4.71087	0.0824726	-4.12729	#C0C0C0	FALSE	screen4wk_screen5wk_tbda1_kabx2	kabx2
kabx2:BRD-A24397426-001-12-0:6.250000uM	BRD-A24397426	BRD-A24397426-001-12-0	6.25	6.250000uM	hisF	-7.00999	-0.197773	-5.5885	#C0C0C0	FALSE	screen4wk_screen5wk_tbda1_kabx2	kabx2
kabx2:BRD-A24397426-001-12-0:12.500000uM	BRD-A24397426	BRD-A24397426-001-12-0	12.5	12.500000uM	hisF	-8.13917	-0.307545	-6.10651	#C0C0C0	FALSE	screen4wk_screen5wk_tbda1_kabx2	kabx2
kabx2:BRD-A24397426-001-12-0:25.000000uM	BRD-A24397426	BRD-A24397426-001-12-0	25	25.000000uM	hisF	-6.23789	-0.112855	-5.13501	#C0C0C0	FALSE	screen4wk_screen5wk_tbda1_kabx2	kabx2
kabx2:BRD-A24397426-001-12-0:50.000000uM	BRD-A24397426	BRD-A24397426-001-12-0	50	50.000000uM	hisF	-6.21378	-0.110063	-5.11876	#C0C0C0	FALSE	screen4wk_screen5wk_tbda1_kabx2	kabx2
kabx2:BRD-A24397426-001-12-0:0.097500uM	BRD-A24397426	BRD-A24397426-001-12-0	0.0975	0.097500uM	hisI	0.998363	1.29711	1.45217	#C0C0C0	FALSE	screen4wk_screen5wk_tbda1_kabx2	kabx2
kabx2:BRD-A24397426-001-12-0:0.195500uM	BRD-A24397426	BRD-A24397426-001-12-0	0.1955	0.195500uM	hisI	0.725965	1.21192	1.12862	#C0C0C0	FALSE	screen4wk_screen5wk_tbda1_kabx2	kabx2
kabx2:BRD-A24397426-001-12-0:0.390500uM	BRD-A24397426	BRD-A24397426-001-12-0	0.3905	0.390500uM	hisI	1.95883	1.62452	2.77069	#C0C0C0	FALSE	screen4wk_screen5wk_tbda1_kabx2	kabx2
kabx2:BRD-A24397426-001-12-0:0.781250uM	BRD-A24397426	BRD-A24397426-001-12-0	0.78125	0.781250uM	hisI	1.33075	1.40551	1.89917	#C0C0C0	FALSE	screen4wk_screen5wk_tbda1_kabx2	kabx2
kabx2:BRD-A24397426-001-12-0:1.562500uM	BRD-A24397426	BRD-A24397426-001-12-0	1.5625	1.562500uM	hisI	-2.33275	0.447044	-2.55925	#C0C0C0	FALSE	screen4wk_screen5wk_tbda1_kabx2	kabx2
kabx2:BRD-A24397426-001-12-0:3.125000uM	BRD-A24397426	BRD-A24397426-001-12-0	3.125	3.125000uM	hisI	-5.1245	-0.0176225	-4.57755	#C0C0C0	FALSE	screen4wk_screen5wk_tbda1_kabx2	kabx2
kabx2:BRD-A24397426-001-12-0:6.250000uM	BRD-A24397426	BRD-A24397426-001-12-0	6.25	6.250000uM	hisI	-6.1295	-0.14547	-5.2889	#C0C0C0	FALSE	screen4wk_screen5wk_tbda1_kabx2	kabx2
kabx2:BRD-A24397426-001-12-0:12.500000uM	BRD-A24397426	BRD-A24397426-001-12-0	12.5	12.500000uM	hisI	-5.98718	-0.12843	-5.15547	#C0C0C0	FALSE	screen4wk_screen5wk_tbda1_kabx2	kabx2
kabx2:BRD-A24397426-001-12-0:25.000000uM	BRD-A24397426	BRD-A24397426-001-12-0	25	25.000000uM	hisI	-5.66578	-0.0886898	-4.8964	#C0C0C0	FALSE	screen4wk_screen5wk_tbda1_kabx2	kabx2
kabx2:BRD-A24397426-001-12-0:50.000000uM	BRD-A24397426	BRD-A24397426-001-12-0	50	50.000000uM	hisI	-5.94559	-0.123388	-5.13501	#C0C0C0	FALSE	screen4wk_screen5wk_tbda1_kabx2	kabx2
kabx2:BRD-A24397426-001-12-0:0.097500uM	BRD-A24397426	BRD-A24397426-001-12-0	0.0975	0.097500uM	hsdM	0.519617	1.16742	0.798647	#C0C0C0	FALSE	screen4wk_screen5wk_tbda1_kabx2	kabx2
kabx2:BRD-A24397426-001-12-0:0.195500uM	BRD-A24397426	BRD-A24397426-001-12-0	0.1955	0.195500uM	hsdM	0.0523015	1.01625	0.230346	#C0C0C0	FALSE	screen4wk_screen5wk_tbda1_kabx2	kabx2
kabx2:BRD-A24397426-001-12-0:0.390500uM	BRD-A24397426	BRD-A24397426-001-12-0	0.3905	0.390500uM	hsdM	1.2514	1.42723	1.74195	#C0C0C0	FALSE	screen4wk_screen5wk_tbda1_kabx2	kabx2
kabx2:BRD-A24397426-001-12-0:0.781250uM	BRD-A24397426	BRD-A24397426-001-12-0	0.78125	0.781250uM	hsdM	1.37977	1.47591	1.92018	#C0C0C0	FALSE	screen4wk_screen5wk_tbda1_kabx2	kabx2
kabx2:BRD-A24397426-001-12-0:1.562500uM	BRD-A24397426	BRD-A24397426-001-12-0	1.5625	1.562500uM	hsdM	-3.61914	0.142518	-3.62138	#C0C0C0	FALSE	screen4wk_screen5wk_tbda1_kabx2	kabx2
kabx2:BRD-A24397426-001-12-0:3.125000uM	BRD-A24397426	BRD-A24397426-001-12-0	3.125	3.125000uM	hsdM	-6.01129	-0.210892	-5.37727	#C0C0C0	FALSE	screen4wk_screen5wk_tbda1_kabx2	kabx2
kabx2:BRD-A24397426-001-12-0:6.250000uM	BRD-A24397426	BRD-A24397426-001-12-0	6.25	6.250000uM	hsdM	-5.01117	-0.0788438	-4.72628	#C0C0C0	FALSE	screen4wk_screen5wk_tbda1_kabx2	kabx2
kabx2:BRD-A24397426-001-12-0:12.500000uM	BRD-A24397426	BRD-A24397426-001-12-0	12.5	12.500000uM	hsdM	-5.20445	-0.10598	-4.88326	#C0C0C0	FALSE	screen4wk_screen5wk_tbda1_kabx2	kabx2
kabx2:BRD-A24397426-001-12-0:25.000000uM	BRD-A24397426	BRD-A24397426-001-12-0	25	25.000000uM	hsdM	-5.42576	-0.136072	-5.01349	#C0C0C0	FALSE	screen4wk_screen5wk_tbda1_kabx2	kabx2
kabx2:BRD-A24397426-001-12-0:50.000000uM	BRD-A24397426	BRD-A24397426-001-12-0	50	50.000000uM	hsdM	-6.68947	-0.289491	-5.81434	#C0C0C0	FALSE	screen4wk_screen5wk_tbda1_kabx2	kabx2
kabx2:BRD-A24397426-001-12-0:0.097500uM	BRD-A24397426	BRD-A24397426-001-12-0	0.0975	0.097500uM	icd2	1.27741	1.42671	1.80618	#C0C0C0	FALSE	screen4wk_screen5wk_tbda1_kabx2	kabx2
kabx2:BRD-A24397426-001-12-0:0.195500uM	BRD-A24397426	BRD-A24397426-001-12-0	0.1955	0.195500uM	icd2	1.00033	1.32702	1.43171	#C0C0C0	FALSE	screen4wk_screen5wk_tbda1_kabx2	kabx2
kabx2:BRD-A24397426-001-12-0:0.390500uM	BRD-A24397426	BRD-A24397426-001-12-0	0.3905	0.390500uM	icd2	0.387999	1.121	0.613312	#C0C0C0	FALSE	screen4wk_screen5wk_tbda1_kabx2	kabx2
kabx2:BRD-A24397426-001-12-0:0.781250uM	BRD-A24397426	BRD-A24397426-001-12-0	0.78125	0.781250uM	icd2	1.60044	1.54834	2.30955	#C0C0C0	FALSE	screen4wk_screen5wk_tbda1_kabx2	kabx2
kabx2:BRD-A24397426-001-12-0:1.562500uM	BRD-A24397426	BRD-A24397426-001-12-0	1.5625	1.562500uM	icd2	-0.146772	0.95605	-0.074891	#C0C0C0	FALSE	screen4wk_screen5wk_tbda1_kabx2	kabx2
kabx2:BRD-A24397426-001-12-0:3.125000uM	BRD-A24397426	BRD-A24397426-001-12-0	3.125	3.125000uM	icd2	-3.36548	0.201584	-3.46966	#C0C0C0	FALSE	screen4wk_screen5wk_tbda1_kabx2	kabx2
kabx2:BRD-A24397426-001-12-0:6.250000uM	BRD-A24397426	BRD-A24397426-001-12-0	6.25	6.250000uM	icd2	-4.81313	-0.034898	-4.69909	#C0C0C0	FALSE	screen4wk_screen5wk_tbda1_kabx2	kabx2
kabx2:BRD-A24397426-001-12-0:12.500000uM	BRD-A24397426	BRD-A24397426-001-12-0	12.5	12.500000uM	icd2	-5.72283	-0.159067	-5.34002	#C0C0C0	FALSE	screen4wk_screen5wk_tbda1_kabx2	kabx2
kabx2:BRD-A24397426-001-12-0:25.000000uM	BRD-A24397426	BRD-A24397426-001-12-0	25	25.000000uM	icd2	-7.37657	-0.345318	-6.05546	#C0C0C0	FALSE	screen4wk_screen5wk_tbda1_kabx2	kabx2
kabx2:BRD-A24397426-001-12-0:50.000000uM	BRD-A24397426	BRD-A24397426-001-12-0	50	50.000000uM	icd2	-6.26564	-0.22541	-5.62185	#C0C0C0	FALSE	screen4wk_screen5wk_tbda1_kabx2	kabx2
kabx2:BRD-A24397426-001-12-0:0.097500uM	BRD-A24397426	BRD-A24397426-001-12-0	0.0975	0.097500uM	ilvB1	1.61205	1.68944	2.12889	#C0C0C0	FALSE	screen4wk_screen5wk_tbda1_kabx2	kabx2
kabx2:BRD-A24397426-001-12-0:0.195500uM	BRD-A24397426	BRD-A24397426-001-12-0	0.1955	0.195500uM	ilvB1	0.228702	1.08583	0.421484	#C0C0C0	FALSE	screen4wk_screen5wk_tbda1_kabx2	kabx2
kabx2:BRD-A24397426-001-12-0:0.390500uM	BRD-A24397426	BRD-A24397426-001-12-0	0.3905	0.390500uM	ilvB1	0.688368	1.26964	0.983101	#C0C0C0	FALSE	screen4wk_screen5wk_tbda1_kabx2	kabx2
kabx2:BRD-A24397426-001-12-0:0.781250uM	BRD-A24397426	BRD-A24397426-001-12-0	0.78125	0.781250uM	ilvB1	1.12862	1.46086	1.54728	#C0C0C0	FALSE	screen4wk_screen5wk_tbda1_kabx2	kabx2
kabx2:BRD-A24397426-001-12-0:1.562500uM	BRD-A24397426	BRD-A24397426-001-12-0	1.5625	1.562500uM	ilvB1	-2.1373	0.350476	-2.69677	#C0C0C0	FALSE	screen4wk_screen5wk_tbda1_kabx2	kabx2
kabx2:BRD-A24397426-001-12-0:3.125000uM	BRD-A24397426	BRD-A24397426-001-12-0	3.125	3.125000uM	ilvB1	-3.73444	0.00703716	-4.238	#C0C0C0	FALSE	screen4wk_screen5wk_tbda1_kabx2	kabx2
kabx2:BRD-A24397426-001-12-0:6.250000uM	BRD-A24397426	BRD-A24397426-001-12-0	6.25	6.250000uM	ilvB1	-4.69522	-0.155924	-4.89211	#C0C0C0	FALSE	screen4wk_screen5wk_tbda1_kabx2	kabx2
kabx2:BRD-A24397426-001-12-0:12.500000uM	BRD-A24397426	BRD-A24397426-001-12-0	12.5	12.500000uM	ilvB1	-5.51495	-0.27394	-5.45231	#C0C0C0	FALSE	screen4wk_screen5wk_tbda1_kabx2	kabx2
kabx2:BRD-A24397426-001-12-0:25.000000uM	BRD-A24397426	BRD-A24397426-001-12-0	25	25.000000uM	ilvB1	-5.51495	-0.27394	-5.45231	#C0C0C0	FALSE	screen4wk_screen5wk_tbda1_kabx2	kabx2
kabx2:BRD-A24397426-001-12-0:50.000000uM	BRD-A24397426	BRD-A24397426-001-12-0	50	50.000000uM	ilvB1	-5.51495	-0.27394	-5.45231	#C0C0C0	FALSE	screen4wk_screen5wk_tbda1_kabx2	kabx2
kabx2:BRD-A24397426-001-12-0:0.097500uM	BRD-A24397426	BRD-A24397426-001-12-0	0.0975	0.097500uM	ilvC	1.06862	1.36774	1.37854	#C0C0C0	FALSE	screen4wk_screen5wk_tbda1_kabx2	kabx2
kabx2:BRD-A24397426-001-12-0:0.195500uM	BRD-A24397426	BRD-A24397426-001-12-0	0.1955	0.195500uM	ilvC	1.15568	1.40053	1.48678	#C0C0C0	FALSE	screen4wk_screen5wk_tbda1_kabx2	kabx2
kabx2:BRD-A24397426-001-12-0:0.390500uM	BRD-A24397426	BRD-A24397426-001-12-0	0.3905	0.390500uM	ilvC	0.137033	1.04376	0.323395	#C0C0C0	FALSE	screen4wk_screen5wk_tbda1_kabx2	kabx2
kabx2:BRD-A24397426-001-12-0:0.781250uM	BRD-A24397426	BRD-A24397426-001-12-0	0.78125	0.781250uM	ilvC	1.89559	1.69814	2.43954	#C0C0C0	FALSE	screen4wk_screen5wk_tbda1_kabx2	kabx2
kabx2:BRD-A24397426-001-12-0:1.562500uM	BRD-A24397426	BRD-A24397426-001-12-0	1.5625	1.562500uM	ilvC	-2.89006	0.267005	-2.80362	#C0C0C0	FALSE	screen4wk_screen5wk_tbda1_kabx2	kabx2
kabx2:BRD-A24397426-001-12-0:3.125000uM	BRD-A24397426	BRD-A24397426-001-12-0	3.125	3.125000uM	ilvC	-3.46368	0.157255	-3.34379	#C0C0C0	FALSE	screen4wk_screen5wk_tbda1_kabx2	kabx2
kabx2:BRD-A24397426-001-12-0:6.250000uM	BRD-A24397426	BRD-A24397426-001-12-0	6.25	6.250000uM	ilvC	-5.63318	-0.178504	-5.06273	#C0C0C0	FALSE	screen4wk_screen5wk_tbda1_kabx2	kabx2
kabx2:BRD-A24397426-001-12-0:12.500000uM	BRD-A24397426	BRD-A24397426-001-12-0	12.5	12.500000uM	ilvC	-5.49388	-0.160228	-4.9726	#C0C0C0	FALSE	screen4wk_screen5wk_tbda1_kabx2	kabx2
kabx2:BRD-A24397426-001-12-0:25.000000uM	BRD-A24397426	BRD-A24397426-001-12-0	25	25.000000uM	ilvC	-5.25249	-0.127591	-4.77138	#C0C0C0	FALSE	screen4wk_screen5wk_tbda1_kabx2	kabx2
kabx2:BRD-A24397426-001-12-0:50.000000uM	BRD-A24397426	BRD-A24397426-001-12-0	50	50.000000uM	ilvC	-5.95771	-0.219552	-5.27196	#C0C0C0	FALSE	screen4wk_screen5wk_tbda1_kabx2	kabx2
kabx2:BRD-A24397426-001-12-0:0.097500uM	BRD-A24397426	BRD-A24397426-001-12-0	0.0975	0.097500uM	infB	0.15849	1.05584	0.826667	#C0C0C0	FALSE	screen4wk_screen5wk_tbda1_kabx2	kabx2
kabx2:BRD-A24397426-001-12-0:0.195500uM	BRD-A24397426	BRD-A24397426-001-12-0	0.1955	0.195500uM	infB	0.2587	1.09195	1.05233	#C0C0C0	FALSE	screen4wk_screen5wk_tbda1_kabx2	kabx2
kabx2:BRD-A24397426-001-12-0:0.390500uM	BRD-A24397426	BRD-A24397426-001-12-0	0.3905	0.390500uM	infB	-0.129731	0.955422	0.281209	#C0C0C0	FALSE	screen4wk_screen5wk_tbda1_kabx2	kabx2
kabx2:BRD-A24397426-001-12-0:0.781250uM	BRD-A24397426	BRD-A24397426-001-12-0	0.78125	0.781250uM	infB	0.608883	1.22319	1.9441	#C0C0C0	FALSE	screen4wk_screen5wk_tbda1_kabx2	kabx2
kabx2:BRD-A24397426-001-12-0:1.562500uM	BRD-A24397426	BRD-A24397426-001-12-0	1.5625	1.562500uM	infB	-1.6114	0.511586	-1.86042	#C0C0C0	FALSE	screen4wk_screen5wk_tbda1_kabx2	kabx2
kabx2:BRD-A24397426-001-12-0:3.125000uM	BRD-A24397426	BRD-A24397426-001-12-0	3.125	3.125000uM	infB	-2.26357	0.349646	-2.61358	#C0C0C0	FALSE	screen4wk_screen5wk_tbda1_kabx2	kabx2
kabx2:BRD-A24397426-001-12-0:6.250000uM	BRD-A24397426	BRD-A24397426-001-12-0	6.25	6.250000uM	infB	-3.83402	0.0273352	-4.08115	#C0C0C0	FALSE	screen4wk_screen5wk_tbda1_kabx2	kabx2
kabx2:BRD-A24397426-001-12-0:12.500000uM	BRD-A24397426	BRD-A24397426-001-12-0	12.5	12.500000uM	infB	-3.66916	0.0571884	-3.93226	#C0C0C0	FALSE	screen4wk_screen5wk_tbda1_kabx2	kabx2
kabx2:BRD-A24397426-001-12-0:25.000000uM	BRD-A24397426	BRD-A24397426-001-12-0	25	25.000000uM	infB	-5.2412	-0.195501	-5.07431	#C0C0C0	FALSE	screen4wk_screen5wk_tbda1_kabx2	kabx2
kabx2:BRD-A24397426-001-12-0:50.000000uM	BRD-A24397426	BRD-A24397426-001-12-0	50	50.000000uM	infB	-4.47269	-0.0805721	-4.51402	#C0C0C0	FALSE	screen4wk_screen5wk_tbda1_kabx2	kabx2
kabx2:BRD-A24397426-001-12-0:0.097500uM	BRD-A24397426	BRD-A24397426-001-12-0	0.0975	0.097500uM	ino1	0.605583	1.18473	1.57502	#C0C0C0	FALSE	screen4wk_screen5wk_tbda1_kabx2	kabx2
kabx2:BRD-A24397426-001-12-0:0.195500uM	BRD-A24397426	BRD-A24397426-001-12-0	0.1955	0.195500uM	ino1	-0.236821	0.932082	0.0310736	#C0C0C0	FALSE	screen4wk_screen5wk_tbda1_kabx2	kabx2
kabx2:BRD-A24397426-001-12-0:0.390500uM	BRD-A24397426	BRD-A24397426-001-12-0	0.3905	0.390500uM	ino1	-0.275596	0.921184	-0.0346926	#C0C0C0	FALSE	screen4wk_screen5wk_tbda1_kabx2	kabx2
kabx2:BRD-A24397426-001-12-0:0.781250uM	BRD-A24397426	BRD-A24397426-001-12-0	0.78125	0.781250uM	ino1	0.617733	1.18861	1.59657	#C0C0C0	FALSE	screen4wk_screen5wk_tbda1_kabx2	kabx2
kabx2:BRD-A24397426-001-12-0:1.562500uM	BRD-A24397426	BRD-A24397426-001-12-0	1.5625	1.562500uM	ino1	-2.14497	0.462614	-2.40677	#C0C0C0	FALSE	screen4wk_screen5wk_tbda1_kabx2	kabx2
kabx2:BRD-A24397426-001-12-0:3.125000uM	BRD-A24397426	BRD-A24397426-001-12-0	3.125	3.125000uM	ino1	-4.49466	0.0381478	-4.13369	#C0C0C0	FALSE	screen4wk_screen5wk_tbda1_kabx2	kabx2
kabx2:BRD-A24397426-001-12-0:6.250000uM	BRD-A24397426	BRD-A24397426-001-12-0	6.25	6.250000uM	ino1	-4.88963	-0.01998	-4.40687	#C0C0C0	FALSE	screen4wk_screen5wk_tbda1_kabx2	kabx2
kabx2:BRD-A24397426-001-12-0:12.500000uM	BRD-A24397426	BRD-A24397426-001-12-0	12.5	12.500000uM	ino1	-5.50927	-0.104685	-4.87593	#C0C0C0	FALSE	screen4wk_screen5wk_tbda1_kabx2	kabx2
kabx2:BRD-A24397426-001-12-0:25.000000uM	BRD-A24397426	BRD-A24397426-001-12-0	25	25.000000uM	ino1	-5.25136	-0.0703565	-4.65557	#C0C0C0	FALSE	screen4wk_screen5wk_tbda1_kabx2	kabx2
kabx2:BRD-A24397426-001-12-0:50.000000uM	BRD-A24397426	BRD-A24397426-001-12-0	50	50.000000uM	ino1	-5.74173	-0.134538	-5.0673	#C0C0C0	FALSE	screen4wk_screen5wk_tbda1_kabx2	kabx2
kabx2:BRD-A24397426-001-12-0:0.097500uM	BRD-A24397426	BRD-A24397426-001-12-0	0.0975	0.097500uM	iscS	0.858638	1.30869	1.0506	#C0C0C0	FALSE	screen4wk_screen5wk_tbda1_kabx2	kabx2
kabx2:BRD-A24397426-001-12-0:0.195500uM	BRD-A24397426	BRD-A24397426-001-12-0	0.1955	0.195500uM	iscS	0.0358994	1.01204	0.0665608	#C0C0C0	FALSE	screen4wk_screen5wk_tbda1_kabx2	kabx2
kabx2:BRD-A24397426-001-12-0:0.390500uM	BRD-A24397426	BRD-A24397426-001-12-0	0.3905	0.390500uM	iscS	1.19237	1.44115	1.47151	#C0C0C0	FALSE	screen4wk_screen5wk_tbda1_kabx2	kabx2
kabx2:BRD-A24397426-001-12-0:0.781250uM	BRD-A24397426	BRD-A24397426-001-12-0	0.78125	0.781250uM	iscS	0.166585	1.05648	0.218784	#C0C0C0	FALSE	screen4wk_screen5wk_tbda1_kabx2	kabx2
kabx2:BRD-A24397426-001-12-0:1.562500uM	BRD-A24397426	BRD-A24397426-001-12-0	1.5625	1.562500uM	iscS	-2.26541	0.369506	-2.43599	#C0C0C0	FALSE	screen4wk_screen5wk_tbda1_kabx2	kabx2
kabx2:BRD-A24397426-001-12-0:3.125000uM	BRD-A24397426	BRD-A24397426-001-12-0	3.125	3.125000uM	iscS	-5.1692	-0.157147	-4.88478	#C0C0C0	FALSE	screen4wk_screen5wk_tbda1_kabx2	kabx2
kabx2:BRD-A24397426-001-12-0:6.250000uM	BRD-A24397426	BRD-A24397426-001-12-0	6.25	6.250000uM	iscS	-5.55289	-0.209511	-5.15584	#C0C0C0	FALSE	screen4wk_screen5wk_tbda1_kabx2	kabx2
kabx2:BRD-A24397426-001-12-0:12.500000uM	BRD-A24397426	BRD-A24397426-001-12-0	12.5	12.500000uM	iscS	-5.55289	-0.209511	-5.15584	#C0C0C0	FALSE	screen4wk_screen5wk_tbda1_kabx2	kabx2
kabx2:BRD-A24397426-001-12-0:25.000000uM	BRD-A24397426	BRD-A24397426-001-12-0	25	25.000000uM	iscS	-4.52274	-0.0609602	-4.47975	#C0C0C0	FALSE	screen4wk_screen5wk_tbda1_kabx2	kabx2
kabx2:BRD-A24397426-001-12-0:50.000000uM	BRD-A24397426	BRD-A24397426-001-12-0	50	50.000000uM	iscS	-6.03915	-0.271223	-5.49845	#C0C0C0	FALSE	screen4wk_screen5wk_tbda1_kabx2	kabx2
kabx2:BRD-A24397426-001-12-0:0.097500uM	BRD-A24397426	BRD-A24397426-001-12-0	0.0975	0.097500uM	ispD	0.146078	1.05296	0.678157	#C0C0C0	FALSE	screen4wk_screen5wk_tbda1_kabx2	kabx2
kabx2:BRD-A24397426-001-12-0:0.195500uM	BRD-A24397426	BRD-A24397426-001-12-0	0.1955	0.195500uM	ispD	0.116825	1.04224	0.613312	#C0C0C0	FALSE	screen4wk_screen5wk_tbda1_kabx2	kabx2
kabx2:BRD-A24397426-001-12-0:0.390500uM	BRD-A24397426	BRD-A24397426-001-12-0	0.3905	0.390500uM	ispD	-0.0936828	0.966759	0.176437	#C0C0C0	FALSE	screen4wk_screen5wk_tbda1_kabx2	kabx2
kabx2:BRD-A24397426-001-12-0:0.781250uM	BRD-A24397426	BRD-A24397426-001-12-0	0.78125	0.781250uM	ispD	-0.065472	0.976711	0.233014	#C0C0C0	FALSE	screen4wk_screen5wk_tbda1_kabx2	kabx2
kabx2:BRD-A24397426-001-12-0:1.562500uM	BRD-A24397426	BRD-A24397426-001-12-0	1.5625	1.562500uM	ispD	-2.1943	0.350648	-1.80093	#C0C0C0	FALSE	screen4wk_screen5wk_tbda1_kabx2	kabx2
kabx2:BRD-A24397426-001-12-0:3.125000uM	BRD-A24397426	BRD-A24397426-001-12-0	3.125	3.125000uM	ispD	-2.79437	0.213162	-2.84117	#C0C0C0	FALSE	screen4wk_screen5wk_tbda1_kabx2	kabx2
kabx2:BRD-A24397426-001-12-0:6.250000uM	BRD-A24397426	BRD-A24397426-001-12-0	6.25	6.250000uM	ispD	-4.07995	-0.0360934	-4.26621	#C0C0C0	FALSE	screen4wk_screen5wk_tbda1_kabx2	kabx2
kabx2:BRD-A24397426-001-12-0:12.500000uM	BRD-A24397426	BRD-A24397426-001-12-0	12.5	12.500000uM	ispD	-5.25548	-0.21891	-5.11876	#C0C0C0	FALSE	screen4wk_screen5wk_tbda1_kabx2	kabx2
kabx2:BRD-A24397426-001-12-0:25.000000uM	BRD-A24397426	BRD-A24397426-001-12-0	25	25.000000uM	ispD	-5.30121	-0.225275	-5.16664	#C0C0C0	FALSE	screen4wk_screen5wk_tbda1_kabx2	kabx2
kabx2:BRD-A24397426-001-12-0:50.000000uM	BRD-A24397426	BRD-A24397426-001-12-0	50	50.000000uM	ispD	-5.46826	-0.248085	-5.32796	#C0C0C0	FALSE	screen4wk_screen5wk_tbda1_kabx2	kabx2
kabx2:BRD-A24397426-001-12-0:0.097500uM	BRD-A24397426	BRD-A24397426-001-12-0	0.0975	0.097500uM	kasA	0.320748	1.10164	0.813322	#C0C0C0	FALSE	screen4wk_screen5wk_tbda1_kabx2	kabx2
kabx2:BRD-A24397426-001-12-0:0.195500uM	BRD-A24397426	BRD-A24397426-001-12-0	0.1955	0.195500uM	kasA	-0.316875	0.904412	-0.098683	#C0C0C0	FALSE	screen4wk_screen5wk_tbda1_kabx2	kabx2
kabx2:BRD-A24397426-001-12-0:0.390500uM	BRD-A24397426	BRD-A24397426-001-12-0	0.3905	0.390500uM	kasA	0.205293	1.06448	0.633569	#C0C0C0	FALSE	screen4wk_screen5wk_tbda1_kabx2	kabx2
kabx2:BRD-A24397426-001-12-0:0.781250uM	BRD-A24397426	BRD-A24397426-001-12-0	0.78125	0.781250uM	kasA	1.57016	1.5493	3.43319	#C0C0C0	FALSE	screen4wk_screen5wk_tbda1_kabx2	kabx2
kabx2:BRD-A24397426-001-12-0:1.562500uM	BRD-A24397426	BRD-A24397426-001-12-0	1.5625	1.562500uM	kasA	-3.50958	0.162683	-3.43081	#C0C0C0	FALSE	screen4wk_screen5wk_tbda1_kabx2	kabx2
kabx2:BRD-A24397426-001-12-0:3.125000uM	BRD-A24397426	BRD-A24397426-001-12-0	3.125	3.125000uM	kasA	-4.75502	-0.0408967	-4.51798	#C0C0C0	FALSE	screen4wk_screen5wk_tbda1_kabx2	kabx2
kabx2:BRD-A24397426-001-12-0:6.250000uM	BRD-A24397426	BRD-A24397426-001-12-0	6.25	6.250000uM	kasA	-7.34437	-0.357219	-5.93669	#C0C0C0	FALSE	screen4wk_screen5wk_tbda1_kabx2	kabx2
kabx2:BRD-A24397426-001-12-0:12.500000uM	BRD-A24397426	BRD-A24397426-001-12-0	12.5	12.500000uM	kasA	-4.46302	0.0033778	-4.27013	#C0C0C0	FALSE	screen4wk_screen5wk_tbda1_kabx2	kabx2
kabx2:BRD-A24397426-001-12-0:25.000000uM	BRD-A24397426	BRD-A24397426-001-12-0	25	25.000000uM	kasA	-5.10571	-0.0914967	-4.81191	#C0C0C0	FALSE	screen4wk_screen5wk_tbda1_kabx2	kabx2
[truncated: 1,401 more rows]

## Sheet: SI Fig. 1d-g
strain	num_doublings_in_screening_wave	average_L2FC	average_GR	average_sGR_no_qnorm	average_sGR	group	group_color	group_shape	group_alpha	conditions_averaged_over	poscon
otsB2	1.71269	-2.30866	-0.206264	-2.53805	-4.87897	otsB2	#E64B35FF	19	1	kabx2:BRD-A24397426-001-12-0:12.500000uM, kabx2:BRD-A24397426-001-12-0:25.000000uM, kabx2:BRD-A24397426-001-12-0:50.000000uM	Nadifloxacin
otsA	1.8296	-1.6281	0.0848324	-2.08979	-4.12526	Other hypomorphs	#808080	1	0.5	kabx2:BRD-A24397426-001-12-0:12.500000uM, kabx2:BRD-A24397426-001-12-0:25.000000uM, kabx2:BRD-A24397426-001-12-0:50.000000uM	Nadifloxacin
canB	2.39702	-3.54611	-0.281346	-4.14359	-5.19838	Other hypomorphs	#808080	1	0.5	kabx2:BRD-A24397426-001-12-0:12.500000uM, kabx2:BRD-A24397426-001-12-0:25.000000uM, kabx2:BRD-A24397426-001-12-0:50.000000uM	Nadifloxacin
efp	2.63549	-3.16292	-0.129525	-2.07845	-4.37354	Other hypomorphs	#808080	1	0.5	kabx2:BRD-A24397426-001-12-0:12.500000uM, kabx2:BRD-A24397426-001-12-0:25.000000uM, kabx2:BRD-A24397426-001-12-0:50.000000uM	Nadifloxacin
panD	2.64489	-2.89837	-0.0613874	-4.29674	-4.69205	Other hypomorphs	#808080	1	0.5	kabx2:BRD-A24397426-001-12-0:12.500000uM, kabx2:BRD-A24397426-001-12-0:25.000000uM, kabx2:BRD-A24397426-001-12-0:50.000000uM	Nadifloxacin
leuD	2.64913	-3.23212	-0.139522	-3.94252	-4.54003	Other hypomorphs	#808080	1	0.5	kabx2:BRD-A24397426-001-12-0:12.500000uM, kabx2:BRD-A24397426-001-12-0:25.000000uM, kabx2:BRD-A24397426-001-12-0:50.000000uM	Nadifloxacin
hisA	2.67282	-3.92958	-0.276592	-5.41272	-5.21181	Other hypomorphs	#808080	1	0.5	kabx2:BRD-A24397426-001-12-0:12.500000uM, kabx2:BRD-A24397426-001-12-0:25.000000uM, kabx2:BRD-A24397426-001-12-0:50.000000uM	Nadifloxacin
rfbE	2.83511	-3.50041	-0.144684	-5.00914	-5.11659	Other hypomorphs	#808080	1	0.5	kabx2:BRD-A24397426-001-12-0:12.500000uM, kabx2:BRD-A24397426-001-12-0:25.000000uM, kabx2:BRD-A24397426-001-12-0:50.000000uM	Nadifloxacin
gatB	2.84203	-3.65473	-0.171071	-4.5787	-5.16957	Other hypomorphs	#808080	1	0.5	kabx2:BRD-A24397426-001-12-0:12.500000uM, kabx2:BRD-A24397426-001-12-0:25.000000uM, kabx2:BRD-A24397426-001-12-0:50.000000uM	Nadifloxacin
Rv1797	2.87664	-4.33601	-0.289116	-2.9664	-5.02267	Other hypomorphs	#808080	1	0.5	kabx2:BRD-A24397426-001-12-0:12.500000uM, kabx2:BRD-A24397426-001-12-0:25.000000uM, kabx2:BRD-A24397426-001-12-0:50.000000uM	Nadifloxacin
menC	2.96428	-3.62658	-0.135822	-4.25707	-5.06045	Other hypomorphs	#808080	1	0.5	kabx2:BRD-A24397426-001-12-0:12.500000uM, kabx2:BRD-A24397426-001-12-0:25.000000uM, kabx2:BRD-A24397426-001-12-0:50.000000uM	Nadifloxacin
aroE	2.96546	-3.61499	-0.134853	-4.79721	-5.05739	Other hypomorphs	#808080	1	0.5	kabx2:BRD-A24397426-001-12-0:12.500000uM, kabx2:BRD-A24397426-001-12-0:25.000000uM, kabx2:BRD-A24397426-001-12-0:50.000000uM	Nadifloxacin
tpi	2.97351	-4.04203	-0.218107	-5.03018	-5.0825	Other hypomorphs	#808080	1	0.5	kabx2:BRD-A24397426-001-12-0:12.500000uM, kabx2:BRD-A24397426-001-12-0:25.000000uM, kabx2:BRD-A24397426-001-12-0:50.000000uM	Nadifloxacin
rpoA	3.01074	-4.3155	-0.25573	-3.36566	-5.19801	Other hypomorphs	#808080	1	0.5	kabx2:BRD-A24397426-001-12-0:12.500000uM, kabx2:BRD-A24397426-001-12-0:25.000000uM, kabx2:BRD-A24397426-001-12-0:50.000000uM	Nadifloxacin
proC	3.04092	-3.1673	-0.0206535	-4.60151	-4.47185	Other hypomorphs	#808080	1	0.5	kabx2:BRD-A24397426-001-12-0:12.500000uM, kabx2:BRD-A24397426-001-12-0:25.000000uM, kabx2:BRD-A24397426-001-12-0:50.000000uM	Nadifloxacin
gap	3.0414	-4.47018	-0.276573	-5.70172	-5.47014	Other hypomorphs	#808080	1	0.5	kabx2:BRD-A24397426-001-12-0:12.500000uM, kabx2:BRD-A24397426-001-12-0:25.000000uM, kabx2:BRD-A24397426-001-12-0:50.000000uM	Nadifloxacin
clpX	3.04203	-3.61382	-0.119411	-4.33662	-4.86132	Other hypomorphs	#808080	1	0.5	kabx2:BRD-A24397426-001-12-0:12.500000uM, kabx2:BRD-A24397426-001-12-0:25.000000uM, kabx2:BRD-A24397426-001-12-0:50.000000uM	Nadifloxacin
Rv2413c	3.04732	-3.83833	-0.144112	-4.91893	-5.0402	Other hypomorphs	#808080	1	0.5	kabx2:BRD-A24397426-001-12-0:12.500000uM, kabx2:BRD-A24397426-001-12-0:25.000000uM, kabx2:BRD-A24397426-001-12-0:50.000000uM	Nadifloxacin
Rv3645	3.05451	-3.79722	-0.153032	-4.61491	-4.97869	Other hypomorphs	#808080	1	0.5	kabx2:BRD-A24397426-001-12-0:12.500000uM, kabx2:BRD-A24397426-001-12-0:25.000000uM, kabx2:BRD-A24397426-001-12-0:50.000000uM	Nadifloxacin
nrdF2	3.07745	-3.59187	-0.109199	-4.40126	-4.66744	Other hypomorphs	#808080	1	0.5	kabx2:BRD-A24397426-001-12-0:12.500000uM, kabx2:BRD-A24397426-001-12-0:25.000000uM, kabx2:BRD-A24397426-001-12-0:50.000000uM	Nadifloxacin
leuC	3.08965	-3.45757	-0.0787331	-4.3618	-4.70723	Other hypomorphs	#808080	1	0.5	kabx2:BRD-A24397426-001-12-0:12.500000uM, kabx2:BRD-A24397426-001-12-0:25.000000uM, kabx2:BRD-A24397426-001-12-0:50.000000uM	Nadifloxacin
folB	3.1054	-2.96458	0.0352873	-4.56546	-4.17304	Other hypomorphs	#808080	1	0.5	kabx2:BRD-A24397426-001-12-0:12.500000uM, kabx2:BRD-A24397426-001-12-0:25.000000uM, kabx2:BRD-A24397426-001-12-0:50.000000uM	Nadifloxacin
coaE	3.11989	-4.36118	-0.234203	-4.89884	-5.21498	Other hypomorphs	#808080	1	0.5	kabx2:BRD-A24397426-001-12-0:12.500000uM, kabx2:BRD-A24397426-001-12-0:25.000000uM, kabx2:BRD-A24397426-001-12-0:50.000000uM	Nadifloxacin
prfA	3.13093	-3.56739	-0.0798029	-3.52769	-4.62222	Other hypomorphs	#808080	1	0.5	kabx2:BRD-A24397426-001-12-0:12.500000uM, kabx2:BRD-A24397426-001-12-0:25.000000uM, kabx2:BRD-A24397426-001-12-0:50.000000uM	Nadifloxacin
pks13	3.13126	-4.26365	-0.219872	-5.36237	-5.36809	Other hypomorphs	#808080	1	0.5	kabx2:BRD-A24397426-001-12-0:12.500000uM, kabx2:BRD-A24397426-001-12-0:25.000000uM, kabx2:BRD-A24397426-001-12-0:50.000000uM	Nadifloxacin
folD	3.1538	-3.50468	-0.0740295	-5.0544	-4.83579	Other hypomorphs	#808080	1	0.5	kabx2:BRD-A24397426-001-12-0:12.500000uM, kabx2:BRD-A24397426-001-12-0:25.000000uM, kabx2:BRD-A24397426-001-12-0:50.000000uM	Nadifloxacin
Rv2172c	3.16158	-4.74658	-0.29007	-5.64063	-5.49544	Other hypomorphs	#808080	1	0.5	kabx2:BRD-A24397426-001-12-0:12.500000uM, kabx2:BRD-A24397426-001-12-0:25.000000uM, kabx2:BRD-A24397426-001-12-0:50.000000uM	Nadifloxacin
Rv1465	3.18706	-3.64275	-0.0937326	-4.77622	-4.74013	Other hypomorphs	#808080	1	0.5	kabx2:BRD-A24397426-001-12-0:12.500000uM, kabx2:BRD-A24397426-001-12-0:25.000000uM, kabx2:BRD-A24397426-001-12-0:50.000000uM	Nadifloxacin
atpDC	3.20568	-3.50277	-0.0599446	-4.43917	-4.744	Other hypomorphs	#808080	1	0.5	kabx2:BRD-A24397426-001-12-0:12.500000uM, kabx2:BRD-A24397426-001-12-0:25.000000uM, kabx2:BRD-A24397426-001-12-0:50.000000uM	Nadifloxacin
entC	3.21443	-4.48537	-0.226908	-3.75777	-5.22457	Other hypomorphs	#808080	1	0.5	kabx2:BRD-A24397426-001-12-0:12.500000uM, kabx2:BRD-A24397426-001-12-0:25.000000uM, kabx2:BRD-A24397426-001-12-0:50.000000uM	Nadifloxacin
rpmC	3.22601	-4.62633	-0.248366	-4.64705	-5.30327	Other hypomorphs	#808080	1	0.5	kabx2:BRD-A24397426-001-12-0:12.500000uM, kabx2:BRD-A24397426-001-12-0:25.000000uM, kabx2:BRD-A24397426-001-12-0:50.000000uM	Nadifloxacin
ppk1	3.25592	-4.18161	-0.177464	-5.60528	-5.0766	Other hypomorphs	#808080	1	0.5	kabx2:BRD-A24397426-001-12-0:12.500000uM, kabx2:BRD-A24397426-001-12-0:25.000000uM, kabx2:BRD-A24397426-001-12-0:50.000000uM	Nadifloxacin
metA	3.26346	-3.08906	0.050253	-3.43198	-4.28704	Other hypomorphs	#808080	1	0.5	kabx2:BRD-A24397426-001-12-0:12.500000uM, kabx2:BRD-A24397426-001-12-0:25.000000uM, kabx2:BRD-A24397426-001-12-0:50.000000uM	Nadifloxacin
glcB	3.29777	-4.61853	-0.236467	-4.837	-5.43426	Other hypomorphs	#808080	1	0.5	kabx2:BRD-A24397426-001-12-0:12.500000uM, kabx2:BRD-A24397426-001-12-0:25.000000uM, kabx2:BRD-A24397426-001-12-0:50.000000uM	Nadifloxacin
thiG	3.30253	-3.83535	-0.0975249	-5.1111	-4.90386	Other hypomorphs	#808080	1	0.5	kabx2:BRD-A24397426-001-12-0:12.500000uM, kabx2:BRD-A24397426-001-12-0:25.000000uM, kabx2:BRD-A24397426-001-12-0:50.000000uM	Nadifloxacin
thyA	3.34711	-4.30125	-0.179189	-4.52635	-4.95253	Other hypomorphs	#808080	1	0.5	kabx2:BRD-A24397426-001-12-0:12.500000uM, kabx2:BRD-A24397426-001-12-0:25.000000uM, kabx2:BRD-A24397426-001-12-0:50.000000uM	Nadifloxacin
grpE	3.35619	-4.41808	-0.188177	-4.51695	-5.08967	Other hypomorphs	#808080	1	0.5	kabx2:BRD-A24397426-001-12-0:12.500000uM, kabx2:BRD-A24397426-001-12-0:25.000000uM, kabx2:BRD-A24397426-001-12-0:50.000000uM	Nadifloxacin
argD	3.35982	-3.95504	-0.114995	-5.26701	-4.75956	Other hypomorphs	#808080	1	0.5	kabx2:BRD-A24397426-001-12-0:12.500000uM, kabx2:BRD-A24397426-001-12-0:25.000000uM, kabx2:BRD-A24397426-001-12-0:50.000000uM	Nadifloxacin
aceE	3.3693	-4.52999	-0.209637	-3.29795	-4.62275	Other hypomorphs	#808080	1	0.5	kabx2:BRD-A24397426-001-12-0:12.500000uM, kabx2:BRD-A24397426-001-12-0:25.000000uM, kabx2:BRD-A24397426-001-12-0:50.000000uM	Nadifloxacin
csd	3.38592	-4.53262	-0.202636	-5.32243	-5.2479	Other hypomorphs	#808080	1	0.5	kabx2:BRD-A24397426-001-12-0:12.500000uM, kabx2:BRD-A24397426-001-12-0:25.000000uM, kabx2:BRD-A24397426-001-12-0:50.000000uM	Nadifloxacin
Rv2507	3.39931	-3.42645	-0.00465707	-3.75275	-4.48576	Other hypomorphs	#808080	1	0.5	kabx2:BRD-A24397426-001-12-0:12.500000uM, kabx2:BRD-A24397426-001-12-0:25.000000uM, kabx2:BRD-A24397426-001-12-0:50.000000uM	Nadifloxacin
proB	3.40115	-3.96254	-0.105685	-5.75987	-4.90984	Other hypomorphs	#808080	1	0.5	kabx2:BRD-A24397426-001-12-0:12.500000uM, kabx2:BRD-A24397426-001-12-0:25.000000uM, kabx2:BRD-A24397426-001-12-0:50.000000uM	Nadifloxacin
ctaC	3.40707	-3.58862	-0.0290361	-3.73617	-4.66534	Other hypomorphs	#808080	1	0.5	kabx2:BRD-A24397426-001-12-0:12.500000uM, kabx2:BRD-A24397426-001-12-0:25.000000uM, kabx2:BRD-A24397426-001-12-0:50.000000uM	Nadifloxacin
obgE	3.42219	-4.90613	-0.25186	-5.9249	-5.45156	Other hypomorphs	#808080	1	0.5	kabx2:BRD-A24397426-001-12-0:12.500000uM, kabx2:BRD-A24397426-001-12-0:25.000000uM, kabx2:BRD-A24397426-001-12-0:50.000000uM	Nadifloxacin
qcrB	3.45674	-4.66859	-0.210759	-5.16767	-5.12247	Other hypomorphs	#808080	1	0.5	kabx2:BRD-A24397426-001-12-0:12.500000uM, kabx2:BRD-A24397426-001-12-0:25.000000uM, kabx2:BRD-A24397426-001-12-0:50.000000uM	Nadifloxacin
trpG	3.46001	-3.65538	0.00120004	-3.08359	-4.29043	Other hypomorphs	#808080	1	0.5	kabx2:BRD-A24397426-001-12-0:12.500000uM, kabx2:BRD-A24397426-001-12-0:25.000000uM, kabx2:BRD-A24397426-001-12-0:50.000000uM	Nadifloxacin
qcrA	3.47929	-5.2248	-0.292349	-6.27173	-5.47755	Other hypomorphs	#808080	1	0.5	kabx2:BRD-A24397426-001-12-0:12.500000uM, kabx2:BRD-A24397426-001-12-0:25.000000uM, kabx2:BRD-A24397426-001-12-0:50.000000uM	Nadifloxacin
metS	3.49496	-5.24177	-0.28584	-3.2741	-5.13603	Other hypomorphs	#808080	1	0.5	kabx2:BRD-A24397426-001-12-0:12.500000uM, kabx2:BRD-A24397426-001-12-0:25.000000uM, kabx2:BRD-A24397426-001-12-0:50.000000uM	Nadifloxacin
Rv3644c	3.50739	-4.64902	-0.20102	-5.6056	-5.47276	Other hypomorphs	#808080	1	0.5	kabx2:BRD-A24397426-001-12-0:12.500000uM, kabx2:BRD-A24397426-001-12-0:25.000000uM, kabx2:BRD-A24397426-001-12-0:50.000000uM	Nadifloxacin
pheS	3.51858	-4.1353	-0.110337	-4.11766	-4.73834	Other hypomorphs	#808080	1	0.5	kabx2:BRD-A24397426-001-12-0:12.500000uM, kabx2:BRD-A24397426-001-12-0:25.000000uM, kabx2:BRD-A24397426-001-12-0:50.000000uM	Nadifloxacin
dlat	3.52632	-5.45142	-0.312766	-6.1404	-5.4479	Other hypomorphs	#808080	1	0.5	kabx2:BRD-A24397426-001-12-0:12.500000uM, kabx2:BRD-A24397426-001-12-0:25.000000uM, kabx2:BRD-A24397426-001-12-0:50.000000uM	Nadifloxacin
nadE	3.55474	-5.0773	-0.252389	-4.81268	-5.29959	Other hypomorphs	#808080	1	0.5	kabx2:BRD-A24397426-001-12-0:12.500000uM, kabx2:BRD-A24397426-001-12-0:25.000000uM, kabx2:BRD-A24397426-001-12-0:50.000000uM	Nadifloxacin
secY	3.57093	-4.42498	-0.150856	-4.73794	-5.07082	Other hypomorphs	#808080	1	0.5	kabx2:BRD-A24397426-001-12-0:12.500000uM, kabx2:BRD-A24397426-001-12-0:25.000000uM, kabx2:BRD-A24397426-001-12-0:50.000000uM	Nadifloxacin
pimA	3.5802	-4.47038	-0.140581	-6.33636	-5.02321	Other hypomorphs	#808080	1	0.5	kabx2:BRD-A24397426-001-12-0:12.500000uM, kabx2:BRD-A24397426-001-12-0:25.000000uM, kabx2:BRD-A24397426-001-12-0:50.000000uM	Nadifloxacin
tmk	3.58478	-4.6427	-0.179915	-4.70545	-4.9691	Other hypomorphs	#808080	1	0.5	kabx2:BRD-A24397426-001-12-0:12.500000uM, kabx2:BRD-A24397426-001-12-0:25.000000uM, kabx2:BRD-A24397426-001-12-0:50.000000uM	Nadifloxacin
Rv2235	3.6028	-4.99139	-0.232868	-5.18239	-5.4108	Other hypomorphs	#808080	1	0.5	kabx2:BRD-A24397426-001-12-0:12.500000uM, kabx2:BRD-A24397426-001-12-0:25.000000uM, kabx2:BRD-A24397426-001-12-0:50.000000uM	Nadifloxacin
mshC	3.60323	-5.09109	-0.245404	-4.63876	-5.17505	Other hypomorphs	#808080	1	0.5	kabx2:BRD-A24397426-001-12-0:12.500000uM, kabx2:BRD-A24397426-001-12-0:25.000000uM, kabx2:BRD-A24397426-001-12-0:50.000000uM	Nadifloxacin
rpsM	3.61801	-5.05653	-0.236519	-2.78356	-5.12389	Other hypomorphs	#808080	1	0.5	kabx2:BRD-A24397426-001-12-0:12.500000uM, kabx2:BRD-A24397426-001-12-0:25.000000uM, kabx2:BRD-A24397426-001-12-0:50.000000uM	Nadifloxacin
Rv3210c	3.63359	-5.56149	-0.299471	-5.84983	-5.64468	Other hypomorphs	#808080	1	0.5	kabx2:BRD-A24397426-001-12-0:12.500000uM, kabx2:BRD-A24397426-001-12-0:25.000000uM, kabx2:BRD-A24397426-001-12-0:50.000000uM	Nadifloxacin
ndh	3.65132	-5.34736	-0.266947	-4.7236	-5.36501	Other hypomorphs	#808080	1	0.5	kabx2:BRD-A24397426-001-12-0:12.500000uM, kabx2:BRD-A24397426-001-12-0:25.000000uM, kabx2:BRD-A24397426-001-12-0:50.000000uM	Nadifloxacin
Rv2182c	3.65971	-4.60358	-0.157044	-6.18066	-4.99197	Other hypomorphs	#808080	1	0.5	kabx2:BRD-A24397426-001-12-0:12.500000uM, kabx2:BRD-A24397426-001-12-0:25.000000uM, kabx2:BRD-A24397426-001-12-0:50.000000uM	Nadifloxacin
hemB	3.67104	-4.46384	-0.137073	-4.88153	-5.20994	Other hypomorphs	#808080	1	0.5	kabx2:BRD-A24397426-001-12-0:12.500000uM, kabx2:BRD-A24397426-001-12-0:25.000000uM, kabx2:BRD-A24397426-001-12-0:50.000000uM	Nadifloxacin
Rv0248c	3.67481	-4.28238	-0.0873872	-3.87943	-4.8124	Other hypomorphs	#808080	1	0.5	kabx2:BRD-A24397426-001-12-0:12.500000uM, kabx2:BRD-A24397426-001-12-0:25.000000uM, kabx2:BRD-A24397426-001-12-0:50.000000uM	Nadifloxacin
purM	3.67711	-5.5686	-0.299008	-3.67439	-5.5757	Other hypomorphs	#808080	1	0.5	kabx2:BRD-A24397426-001-12-0:12.500000uM, kabx2:BRD-A24397426-001-12-0:25.000000uM, kabx2:BRD-A24397426-001-12-0:50.000000uM	Nadifloxacin
parA	3.69291	-3.87282	-0.0205997	-4.43012	-4.79237	Other hypomorphs	#808080	1	0.5	kabx2:BRD-A24397426-001-12-0:12.500000uM, kabx2:BRD-A24397426-001-12-0:25.000000uM, kabx2:BRD-A24397426-001-12-0:50.000000uM	Nadifloxacin
Rv0023	3.70456	-4.7062	-0.157668	-4.30363	-4.84879	Other hypomorphs	#808080	1	0.5	kabx2:BRD-A24397426-001-12-0:12.500000uM, kabx2:BRD-A24397426-001-12-0:25.000000uM, kabx2:BRD-A24397426-001-12-0:50.000000uM	Nadifloxacin
thrB	3.71669	-5.12921	-0.22245	-5.07875	-5.27188	Other hypomorphs	#808080	1	0.5	kabx2:BRD-A24397426-001-12-0:12.500000uM, kabx2:BRD-A24397426-001-12-0:25.000000uM, kabx2:BRD-A24397426-001-12-0:50.000000uM	Nadifloxacin
orn	3.76483	-5.5865	-0.280055	-4.95085	-5.43517	Other hypomorphs	#808080	1	0.5	kabx2:BRD-A24397426-001-12-0:12.500000uM, kabx2:BRD-A24397426-001-12-0:25.000000uM, kabx2:BRD-A24397426-001-12-0:50.000000uM	Nadifloxacin
ilvB1	3.77261	-5.51495	-0.27394	-4.25874	-5.45231	Other hypomorphs	#808080	1	0.5	kabx2:BRD-A24397426-001-12-0:12.500000uM, kabx2:BRD-A24397426-001-12-0:25.000000uM, kabx2:BRD-A24397426-001-12-0:50.000000uM	Nadifloxacin
cstA	3.77694	-4.42336	-0.10909	-3.24337	-4.59535	Other hypomorphs	#808080	1	0.5	kabx2:BRD-A24397426-001-12-0:12.500000uM, kabx2:BRD-A24397426-001-12-0:25.000000uM, kabx2:BRD-A24397426-001-12-0:50.000000uM	Nadifloxacin
fdxC	3.77701	-4.88821	-0.183296	-6.40778	-5.2369	Other hypomorphs	#808080	1	0.5	kabx2:BRD-A24397426-001-12-0:12.500000uM, kabx2:BRD-A24397426-001-12-0:25.000000uM, kabx2:BRD-A24397426-001-12-0:50.000000uM	Nadifloxacin
Rv0811	3.77742	-4.93009	-0.179886	-3.94859	-5.0801	Other hypomorphs	#808080	1	0.5	kabx2:BRD-A24397426-001-12-0:12.500000uM, kabx2:BRD-A24397426-001-12-0:25.000000uM, kabx2:BRD-A24397426-001-12-0:50.000000uM	Nadifloxacin
nadB	3.79018	-4.61401	-0.137061	-6.1562	-5.01427	Other hypomorphs	#808080	1	0.5	kabx2:BRD-A24397426-001-12-0:12.500000uM, kabx2:BRD-A24397426-001-12-0:25.000000uM, kabx2:BRD-A24397426-001-12-0:50.000000uM	Nadifloxacin
cyp135A1	3.82289	-5.06941	-0.197392	-4.22779	-4.97986	Other hypomorphs	#808080	1	0.5	kabx2:BRD-A24397426-001-12-0:12.500000uM, kabx2:BRD-A24397426-001-12-0:25.000000uM, kabx2:BRD-A24397426-001-12-0:50.000000uM	Nadifloxacin
pknA	3.82669	-4.23623	-0.0637166	-4.04999	-4.63712	Other hypomorphs	#808080	1	0.5	kabx2:BRD-A24397426-001-12-0:12.500000uM, kabx2:BRD-A24397426-001-12-0:25.000000uM, kabx2:BRD-A24397426-001-12-0:50.000000uM	Nadifloxacin
dxr	3.84461	-4.55888	-0.120171	-5.17012	-4.54675	Other hypomorphs	#808080	1	0.5	kabx2:BRD-A24397426-001-12-0:12.500000uM, kabx2:BRD-A24397426-001-12-0:25.000000uM, kabx2:BRD-A24397426-001-12-0:50.000000uM	Nadifloxacin
gyrB	3.84591	-4.84843	-0.161353	-6.08252	-5.3759	Other hypomorphs	#808080	1	0.5	kabx2:BRD-A24397426-001-12-0:12.500000uM, kabx2:BRD-A24397426-001-12-0:25.000000uM, kabx2:BRD-A24397426-001-12-0:50.000000uM	Nadifloxacin
gpm1	3.84892	-4.64274	-0.133064	-3.47924	-4.95095	Other hypomorphs	#808080	1	0.5	kabx2:BRD-A24397426-001-12-0:12.500000uM, kabx2:BRD-A24397426-001-12-0:25.000000uM, kabx2:BRD-A24397426-001-12-0:50.000000uM	Nadifloxacin
Rv1476	3.86255	-5.74013	-0.276427	-6.41663	-5.53226	Other hypomorphs	#808080	1	0.5	kabx2:BRD-A24397426-001-12-0:12.500000uM, kabx2:BRD-A24397426-001-12-0:25.000000uM, kabx2:BRD-A24397426-001-12-0:50.000000uM	Nadifloxacin
whiB1	3.86266	-5.03458	-0.186559	-5.53606	-5.47066	Other hypomorphs	#808080	1	0.5	kabx2:BRD-A24397426-001-12-0:12.500000uM, kabx2:BRD-A24397426-001-12-0:25.000000uM, kabx2:BRD-A24397426-001-12-0:50.000000uM	Nadifloxacin
otsB1	3.86474	-5.07983	-0.194346	-3.98052	-5.10851	Other hypomorphs	#808080	1	0.5	kabx2:BRD-A24397426-001-12-0:12.500000uM, kabx2:BRD-A24397426-001-12-0:25.000000uM, kabx2:BRD-A24397426-001-12-0:50.000000uM	Nadifloxacin
Rv3719	3.86577	-4.59263	-0.114272	-3.2026	-4.72098	Other hypomorphs	#808080	1	0.5	kabx2:BRD-A24397426-001-12-0:12.500000uM, kabx2:BRD-A24397426-001-12-0:25.000000uM, kabx2:BRD-A24397426-001-12-0:50.000000uM	Nadifloxacin
parB	3.87255	-5.32649	-0.214846	-3.92185	-5.12538	Other hypomorphs	#808080	1	0.5	kabx2:BRD-A24397426-001-12-0:12.500000uM, kabx2:BRD-A24397426-001-12-0:25.000000uM, kabx2:BRD-A24397426-001-12-0:50.000000uM	Nadifloxacin
ispD	3.87447	-5.34165	-0.230756	-5.61881	-5.20445	Other hypomorphs	#808080	1	0.5	kabx2:BRD-A24397426-001-12-0:12.500000uM, kabx2:BRD-A24397426-001-12-0:25.000000uM, kabx2:BRD-A24397426-001-12-0:50.000000uM	Nadifloxacin
Rv3922c	3.88003	-4.34269	-0.0784956	-3.69635	-5.03664	Other hypomorphs	#808080	1	0.5	kabx2:BRD-A24397426-001-12-0:12.500000uM, kabx2:BRD-A24397426-001-12-0:25.000000uM, kabx2:BRD-A24397426-001-12-0:50.000000uM	Nadifloxacin
miaA	3.88388	-6.11476	-0.326836	-5.2655	-5.79925	Other hypomorphs	#808080	1	0.5	kabx2:BRD-A24397426-001-12-0:12.500000uM, kabx2:BRD-A24397426-001-12-0:25.000000uM, kabx2:BRD-A24397426-001-12-0:50.000000uM	Nadifloxacin
serC	3.89018	-4.26951	-0.0627069	-5.9107	-4.85316	Other hypomorphs	#808080	1	0.5	kabx2:BRD-A24397426-001-12-0:12.500000uM, kabx2:BRD-A24397426-001-12-0:25.000000uM, kabx2:BRD-A24397426-001-12-0:50.000000uM	Nadifloxacin
ccsX	3.90417	-5.34507	-0.223096	-5.01178	-5.27815	Other hypomorphs	#808080	1	0.5	kabx2:BRD-A24397426-001-12-0:12.500000uM, kabx2:BRD-A24397426-001-12-0:25.000000uM, kabx2:BRD-A24397426-001-12-0:50.000000uM	Nadifloxacin
tyrS	3.90646	-5.08239	-0.186412	-3.73884	-4.93629	Other hypomorphs	#808080	1	0.5	kabx2:BRD-A24397426-001-12-0:12.500000uM, kabx2:BRD-A24397426-001-12-0:25.000000uM, kabx2:BRD-A24397426-001-12-0:50.000000uM	Nadifloxacin
moxR1	3.91486	-5.08832	-0.187604	-6.33215	-5.36346	Other hypomorphs	#808080	1	0.5	kabx2:BRD-A24397426-001-12-0:12.500000uM, kabx2:BRD-A24397426-001-12-0:25.000000uM, kabx2:BRD-A24397426-001-12-0:50.000000uM	Nadifloxacin
purD	3.92578	-5.63197	-0.247569	-6.21199	-5.48845	Other hypomorphs	#808080	1	0.5	kabx2:BRD-A24397426-001-12-0:12.500000uM, kabx2:BRD-A24397426-001-12-0:25.000000uM, kabx2:BRD-A24397426-001-12-0:50.000000uM	Nadifloxacin
birA	3.92864	-4.39805	-0.0737686	-5.56591	-5.0765	Other hypomorphs	#808080	1	0.5	kabx2:BRD-A24397426-001-12-0:12.500000uM, kabx2:BRD-A24397426-001-12-0:25.000000uM, kabx2:BRD-A24397426-001-12-0:50.000000uM	Nadifloxacin
gltB	3.93486	-4.25177	-0.053424	-4.50687	-4.74676	Other hypomorphs	#808080	1	0.5	kabx2:BRD-A24397426-001-12-0:12.500000uM, kabx2:BRD-A24397426-001-12-0:25.000000uM, kabx2:BRD-A24397426-001-12-0:50.000000uM	Nadifloxacin
nadC	3.94525	-4.58904	-0.106923	-5.49563	-5.00879	Other hypomorphs	#808080	1	0.5	kabx2:BRD-A24397426-001-12-0:12.500000uM, kabx2:BRD-A24397426-001-12-0:25.000000uM, kabx2:BRD-A24397426-001-12-0:50.000000uM	Nadifloxacin
Rv3038c	3.95555	-5.79644	-0.271316	-5.05974	-5.61345	Other hypomorphs	#808080	1	0.5	kabx2:BRD-A24397426-001-12-0:12.500000uM, kabx2:BRD-A24397426-001-12-0:25.000000uM, kabx2:BRD-A24397426-001-12-0:50.000000uM	Nadifloxacin
Rv3778c	3.95946	-4.53852	-0.0955682	-5.5841	-5.04367	Other hypomorphs	#808080	1	0.5	kabx2:BRD-A24397426-001-12-0:12.500000uM, kabx2:BRD-A24397426-001-12-0:25.000000uM, kabx2:BRD-A24397426-001-12-0:50.000000uM	Nadifloxacin
Rv0284	3.9647	-4.47548	-0.0825586	-5.20659	-4.96276	Other hypomorphs	#808080	1	0.5	kabx2:BRD-A24397426-001-12-0:12.500000uM, kabx2:BRD-A24397426-001-12-0:25.000000uM, kabx2:BRD-A24397426-001-12-0:50.000000uM	Nadifloxacin
lexA	3.96845	-5.33203	-0.210315	-6.93012	-5.52343	Other hypomorphs	#808080	1	0.5	kabx2:BRD-A24397426-001-12-0:12.500000uM, kabx2:BRD-A24397426-001-12-0:25.000000uM, kabx2:BRD-A24397426-001-12-0:50.000000uM	Nadifloxacin
infB	3.98923	-4.46102	-0.0729615	-4.80276	-4.50687	Other hypomorphs	#808080	1	0.5	kabx2:BRD-A24397426-001-12-0:12.500000uM, kabx2:BRD-A24397426-001-12-0:25.000000uM, kabx2:BRD-A24397426-001-12-0:50.000000uM	Nadifloxacin
argF	3.99017	-5.07672	-0.167688	-6.06454	-5.15724	Other hypomorphs	#808080	1	0.5	kabx2:BRD-A24397426-001-12-0:12.500000uM, kabx2:BRD-A24397426-001-12-0:25.000000uM, kabx2:BRD-A24397426-001-12-0:50.000000uM	Nadifloxacin
nrdH	3.99081	-4.75009	-0.117699	-5.90957	-5.06025	Other hypomorphs	#808080	1	0.5	kabx2:BRD-A24397426-001-12-0:12.500000uM, kabx2:BRD-A24397426-001-12-0:25.000000uM, kabx2:BRD-A24397426-001-12-0:50.000000uM	Nadifloxacin
ppm1	3.99796	-5.03726	-0.161163	-6.20227	-4.94119	Other hypomorphs	#808080	1	0.5	kabx2:BRD-A24397426-001-12-0:12.500000uM, kabx2:BRD-A24397426-001-12-0:25.000000uM, kabx2:BRD-A24397426-001-12-0:50.000000uM	Nadifloxacin
Rv2050	4.00299	-6.05725	-0.296082	-7.18719	-5.64816	Other hypomorphs	#808080	1	0.5	kabx2:BRD-A24397426-001-12-0:12.500000uM, kabx2:BRD-A24397426-001-12-0:25.000000uM, kabx2:BRD-A24397426-001-12-0:50.000000uM	Nadifloxacin
mmpL2	4.01456	-5.0172	-0.157876	-3.30481	-4.96213	Other hypomorphs	#808080	1	0.5	kabx2:BRD-A24397426-001-12-0:12.500000uM, kabx2:BRD-A24397426-001-12-0:25.000000uM, kabx2:BRD-A24397426-001-12-0:50.000000uM	Nadifloxacin
Rv3909	4.01792	-5.43434	-0.203869	-6.88545	-5.29502	Other hypomorphs	#808080	1	0.5	kabx2:BRD-A24397426-001-12-0:12.500000uM, kabx2:BRD-A24397426-001-12-0:25.000000uM, kabx2:BRD-A24397426-001-12-0:50.000000uM	Nadifloxacin
adoK	4.02031	-5.21786	-0.179422	-6.31089	-5.35807	Other hypomorphs	#808080	1	0.5	kabx2:BRD-A24397426-001-12-0:12.500000uM, kabx2:BRD-A24397426-001-12-0:25.000000uM, kabx2:BRD-A24397426-001-12-0:50.000000uM	Nadifloxacin
mprB	4.02383	-4.48687	-0.0718507	-3.9952	-4.86981	Other hypomorphs	#808080	1	0.5	kabx2:BRD-A24397426-001-12-0:12.500000uM, kabx2:BRD-A24397426-001-12-0:25.000000uM, kabx2:BRD-A24397426-001-12-0:50.000000uM	Nadifloxacin
rplC	4.05462	-4.40618	-0.0556616	-5.47431	-4.78541	Other hypomorphs	#808080	1	0.5	kabx2:BRD-A24397426-001-12-0:12.500000uM, kabx2:BRD-A24397426-001-12-0:25.000000uM, kabx2:BRD-A24397426-001-12-0:50.000000uM	Nadifloxacin
H37RvBC07	4.05531	-5.01072	-0.14781	-3.82867	-4.928	H37Rv	#000000	19	1	kabx2:BRD-A24397426-001-12-0:12.500000uM, kabx2:BRD-A24397426-001-12-0:25.000000uM, kabx2:BRD-A24397426-001-12-0:50.000000uM	Nadifloxacin
rpoB	4.06358	-4.89151	-0.127875	-5.35642	-4.86049	Other hypomorphs	#808080	1	0.5	kabx2:BRD-A24397426-001-12-0:12.500000uM, kabx2:BRD-A24397426-001-12-0:25.000000uM, kabx2:BRD-A24397426-001-12-0:50.000000uM	Nadifloxacin
desA1	4.07069	-5.65691	-0.23353	-3.54266	-5.14629	Other hypomorphs	#808080	1	0.5	kabx2:BRD-A24397426-001-12-0:12.500000uM, kabx2:BRD-A24397426-001-12-0:25.000000uM, kabx2:BRD-A24397426-001-12-0:50.000000uM	Nadifloxacin
TB18.5	4.07258	-4.88414	-0.125092	-6.40393	-5.17033	Other hypomorphs	#808080	1	0.5	kabx2:BRD-A24397426-001-12-0:12.500000uM, kabx2:BRD-A24397426-001-12-0:25.000000uM, kabx2:BRD-A24397426-001-12-0:50.000000uM	Nadifloxacin
gpsI	4.08219	-5.67959	-0.235046	-4.23889	-5.06905	Other hypomorphs	#808080	1	0.5	kabx2:BRD-A24397426-001-12-0:12.500000uM, kabx2:BRD-A24397426-001-12-0:25.000000uM, kabx2:BRD-A24397426-001-12-0:50.000000uM	Nadifloxacin
rplK	4.08694	-5.65434	-0.226316	-4.96555	-5.44903	Other hypomorphs	#808080	1	0.5	kabx2:BRD-A24397426-001-12-0:12.500000uM, kabx2:BRD-A24397426-001-12-0:25.000000uM, kabx2:BRD-A24397426-001-12-0:50.000000uM	Nadifloxacin
Rv2190c	4.09804	-5.30094	-0.175601	-3.69554	-4.90678	Other hypomorphs	#808080	1	0.5	kabx2:BRD-A24397426-001-12-0:12.500000uM, kabx2:BRD-A24397426-001-12-0:25.000000uM, kabx2:BRD-A24397426-001-12-0:50.000000uM	Nadifloxacin
rpsQ	4.10138	-4.42505	-0.0510585	-5.22992	-4.82664	Other hypomorphs	#808080	1	0.5	kabx2:BRD-A24397426-001-12-0:12.500000uM, kabx2:BRD-A24397426-001-12-0:25.000000uM, kabx2:BRD-A24397426-001-12-0:50.000000uM	Nadifloxacin
TB39.8	4.1238	-5.10568	-0.149686	-5.90389	-5.30719	Other hypomorphs	#808080	1	0.5	kabx2:BRD-A24397426-001-12-0:12.500000uM, kabx2:BRD-A24397426-001-12-0:25.000000uM, kabx2:BRD-A24397426-001-12-0:50.000000uM	Nadifloxacin
pyrH	4.13474	-5.98252	-0.261915	-4.46707	-5.50021	Other hypomorphs	#808080	1	0.5	kabx2:BRD-A24397426-001-12-0:12.500000uM, kabx2:BRD-A24397426-001-12-0:25.000000uM, kabx2:BRD-A24397426-001-12-0:50.000000uM	Nadifloxacin
iscS	4.14648	-5.37159	-0.180565	-3.93898	-5.04468	Other hypomorphs	#808080	1	0.5	kabx2:BRD-A24397426-001-12-0:12.500000uM, kabx2:BRD-A24397426-001-12-0:25.000000uM, kabx2:BRD-A24397426-001-12-0:50.000000uM	Nadifloxacin
Rv3579c	4.14703	-4.86722	-0.0926288	-4.35833	-4.79256	Other hypomorphs	#808080	1	0.5	kabx2:BRD-A24397426-001-12-0:12.500000uM, kabx2:BRD-A24397426-001-12-0:25.000000uM, kabx2:BRD-A24397426-001-12-0:50.000000uM	Nadifloxacin
Rv0282	4.15078	-4.40738	-0.0370698	-6.05908	-4.95384	Other hypomorphs	#808080	1	0.5	kabx2:BRD-A24397426-001-12-0:12.500000uM, kabx2:BRD-A24397426-001-12-0:25.000000uM, kabx2:BRD-A24397426-001-12-0:50.000000uM	Nadifloxacin
Rv0224c	4.15576	-5.3186	-0.169082	-4.36767	-4.93668	Other hypomorphs	#808080	1	0.5	kabx2:BRD-A24397426-001-12-0:12.500000uM, kabx2:BRD-A24397426-001-12-0:25.000000uM, kabx2:BRD-A24397426-001-12-0:50.000000uM	Nadifloxacin
dnaN	4.1578	-4.25153	-0.00945522	-5.30261	-4.46352	Other hypomorphs	#808080	1	0.5	kabx2:BRD-A24397426-001-12-0:12.500000uM, kabx2:BRD-A24397426-001-12-0:25.000000uM, kabx2:BRD-A24397426-001-12-0:50.000000uM	Nadifloxacin
wbbl2	4.17213	-5.63734	-0.211529	-4.26126	-5.25046	Other hypomorphs	#808080	1	0.5	kabx2:BRD-A24397426-001-12-0:12.500000uM, kabx2:BRD-A24397426-001-12-0:25.000000uM, kabx2:BRD-A24397426-001-12-0:50.000000uM	Nadifloxacin
glgB	4.1792	-4.48234	-0.0447342	-4.11718	-4.43142	Other hypomorphs	#808080	1	0.5	kabx2:BRD-A24397426-001-12-0:12.500000uM, kabx2:BRD-A24397426-001-12-0:25.000000uM, kabx2:BRD-A24397426-001-12-0:50.000000uM	Nadifloxacin
mmpL3	4.18266	-5.6855	-0.214327	-4.69923	-5.23392	Other hypomorphs	#808080	1	0.5	kabx2:BRD-A24397426-001-12-0:12.500000uM, kabx2:BRD-A24397426-001-12-0:25.000000uM, kabx2:BRD-A24397426-001-12-0:50.000000uM	Nadifloxacin
trmD	4.18677	-4.08189	0.025026	-5.24527	-4.57413	Other hypomorphs	#808080	1	0.5	kabx2:BRD-A24397426-001-12-0:12.500000uM, kabx2:BRD-A24397426-001-12-0:25.000000uM, kabx2:BRD-A24397426-001-12-0:50.000000uM	Nadifloxacin
guaB2	4.18689	-6.01879	-0.256951	-4.26686	-5.4479	Other hypomorphs	#808080	1	0.5	kabx2:BRD-A24397426-001-12-0:12.500000uM, kabx2:BRD-A24397426-001-12-0:25.000000uM, kabx2:BRD-A24397426-001-12-0:50.000000uM	Nadifloxacin
efpA	4.20081	-5.19639	-0.141828	-5.67346	-5.16673	Other hypomorphs	#808080	1	0.5	kabx2:BRD-A24397426-001-12-0:12.500000uM, kabx2:BRD-A24397426-001-12-0:25.000000uM, kabx2:BRD-A24397426-001-12-0:50.000000uM	Nadifloxacin
rplY	4.20233	-5.27989	-0.157286	-5.33803	-5.34192	Other hypomorphs	#808080	1	0.5	kabx2:BRD-A24397426-001-12-0:12.500000uM, kabx2:BRD-A24397426-001-12-0:25.000000uM, kabx2:BRD-A24397426-001-12-0:50.000000uM	Nadifloxacin
dapB	4.20875	-5.14532	-0.131534	-4.726	-5.04528	Other hypomorphs	#808080	1	0.5	kabx2:BRD-A24397426-001-12-0:12.500000uM, kabx2:BRD-A24397426-001-12-0:25.000000uM, kabx2:BRD-A24397426-001-12-0:50.000000uM	Nadifloxacin
rplV	4.2109	-4.7516	-0.0846049	-5.08778	-4.94343	Other hypomorphs	#808080	1	0.5	kabx2:BRD-A24397426-001-12-0:12.500000uM, kabx2:BRD-A24397426-001-12-0:25.000000uM, kabx2:BRD-A24397426-001-12-0:50.000000uM	Nadifloxacin
gca	4.21468	-5.04994	-0.112534	-3.84464	-4.77885	Other hypomorphs	#808080	1	0.5	kabx2:BRD-A24397426-001-12-0:12.500000uM, kabx2:BRD-A24397426-001-12-0:25.000000uM, kabx2:BRD-A24397426-001-12-0:50.000000uM	Nadifloxacin
glmU	4.22475	-5.78744	-0.221485	-4.23574	-5.23462	Other hypomorphs	#808080	1	0.5	kabx2:BRD-A24397426-001-12-0:12.500000uM, kabx2:BRD-A24397426-001-12-0:25.000000uM, kabx2:BRD-A24397426-001-12-0:50.000000uM	Nadifloxacin
Rv0526	4.2261	-4.53957	-0.0496891	-3.6351	-4.52144	Other hypomorphs	#808080	1	0.5	kabx2:BRD-A24397426-001-12-0:12.500000uM, kabx2:BRD-A24397426-001-12-0:25.000000uM, kabx2:BRD-A24397426-001-12-0:50.000000uM	Nadifloxacin
thiO	4.22634	-5.75048	-0.208854	-4.32217	-5.37253	Other hypomorphs	#808080	1	0.5	kabx2:BRD-A24397426-001-12-0:12.500000uM, kabx2:BRD-A24397426-001-12-0:25.000000uM, kabx2:BRD-A24397426-001-12-0:50.000000uM	Nadifloxacin
rplW	4.23574	-6.17876	-0.264786	-6.26095	-5.57167	Other hypomorphs	#808080	1	0.5	kabx2:BRD-A24397426-001-12-0:12.500000uM, kabx2:BRD-A24397426-001-12-0:25.000000uM, kabx2:BRD-A24397426-001-12-0:50.000000uM	Nadifloxacin
thiC	4.24543	-4.41747	-0.0272264	-4.94031	-4.83425	Other hypomorphs	#808080	1	0.5	kabx2:BRD-A24397426-001-12-0:12.500000uM, kabx2:BRD-A24397426-001-12-0:25.000000uM, kabx2:BRD-A24397426-001-12-0:50.000000uM	Nadifloxacin
rplE	4.24572	-5.20024	-0.14124	-6.63408	-5.06009	Other hypomorphs	#808080	1	0.5	kabx2:BRD-A24397426-001-12-0:12.500000uM, kabx2:BRD-A24397426-001-12-0:25.000000uM, kabx2:BRD-A24397426-001-12-0:50.000000uM	Nadifloxacin
trxB2	4.24743	-5.51748	-0.18404	-4.89974	-5.21507	Other hypomorphs	#808080	1	0.5	kabx2:BRD-A24397426-001-12-0:12.500000uM, kabx2:BRD-A24397426-001-12-0:25.000000uM, kabx2:BRD-A24397426-001-12-0:50.000000uM	Nadifloxacin
atpG	4.25264	-5.12883	-0.131541	-5.08305	-5.02159	Other hypomorphs	#808080	1	0.5	kabx2:BRD-A24397426-001-12-0:12.500000uM, kabx2:BRD-A24397426-001-12-0:25.000000uM, kabx2:BRD-A24397426-001-12-0:50.000000uM	Nadifloxacin
Rv3281	4.25266	-5.15297	-0.133135	-5.95095	-5.17692	Other hypomorphs	#808080	1	0.5	kabx2:BRD-A24397426-001-12-0:12.500000uM, kabx2:BRD-A24397426-001-12-0:25.000000uM, kabx2:BRD-A24397426-001-12-0:50.000000uM	Nadifloxacin
ftsW	4.26846	-5.15372	-0.122301	-5.01172	-4.96898	Other hypomorphs	#808080	1	0.5	kabx2:BRD-A24397426-001-12-0:12.500000uM, kabx2:BRD-A24397426-001-12-0:25.000000uM, kabx2:BRD-A24397426-001-12-0:50.000000uM	Nadifloxacin
embC	4.26878	-4.68509	-0.0649603	-3.99252	-4.64937	Other hypomorphs	#808080	1	0.5	kabx2:BRD-A24397426-001-12-0:12.500000uM, kabx2:BRD-A24397426-001-12-0:25.000000uM, kabx2:BRD-A24397426-001-12-0:50.000000uM	Nadifloxacin
Rv2017	4.27852	-5.71842	-0.205581	-6.88497	-5.36392	Other hypomorphs	#808080	1	0.5	kabx2:BRD-A24397426-001-12-0:12.500000uM, kabx2:BRD-A24397426-001-12-0:25.000000uM, kabx2:BRD-A24397426-001-12-0:50.000000uM	Nadifloxacin
Rv0817c	4.28096	-5.02327	-0.109545	-5.00607	-4.7932	Other hypomorphs	#808080	1	0.5	kabx2:BRD-A24397426-001-12-0:12.500000uM, kabx2:BRD-A24397426-001-12-0:25.000000uM, kabx2:BRD-A24397426-001-12-0:50.000000uM	Nadifloxacin
fabD	4.28281	-6.06946	-0.248312	-5.7132	-5.30645	Other hypomorphs	#808080	1	0.5	kabx2:BRD-A24397426-001-12-0:12.500000uM, kabx2:BRD-A24397426-001-12-0:25.000000uM, kabx2:BRD-A24397426-001-12-0:50.000000uM	Nadifloxacin
H37RvBC16	4.28329	-5.53209	-0.180581	-4.00149	-5.10911	H37Rv	#000000	19	1	kabx2:BRD-A24397426-001-12-0:12.500000uM, kabx2:BRD-A24397426-001-12-0:25.000000uM, kabx2:BRD-A24397426-001-12-0:50.000000uM	Nadifloxacin
Rv2242	4.29425	-6.22724	-0.266376	-5.10777	-5.48714	Other hypomorphs	#808080	1	0.5	kabx2:BRD-A24397426-001-12-0:12.500000uM, kabx2:BRD-A24397426-001-12-0:25.000000uM, kabx2:BRD-A24397426-001-12-0:50.000000uM	Nadifloxacin
panC	4.32103	-4.13984	0.0306215	-5.51387	-4.56345	Other hypomorphs	#808080	1	0.5	kabx2:BRD-A24397426-001-12-0:12.500000uM, kabx2:BRD-A24397426-001-12-0:25.000000uM, kabx2:BRD-A24397426-001-12-0:50.000000uM	Nadifloxacin
lepB	4.32315	-5.12899	-0.116619	-4.83064	-4.78592	Other hypomorphs	#808080	1	0.5	kabx2:BRD-A24397426-001-12-0:12.500000uM, kabx2:BRD-A24397426-001-12-0:25.000000uM, kabx2:BRD-A24397426-001-12-0:50.000000uM	Nadifloxacin
rplU	4.32785	-6.08574	-0.238688	-4.54689	-5.4802	Other hypomorphs	#808080	1	0.5	kabx2:BRD-A24397426-001-12-0:12.500000uM, kabx2:BRD-A24397426-001-12-0:25.000000uM, kabx2:BRD-A24397426-001-12-0:50.000000uM	Nadifloxacin
manB	4.33259	-5.254	-0.135746	-5.88411	-5.0698	Other hypomorphs	#808080	1	0.5	kabx2:BRD-A24397426-001-12-0:12.500000uM, kabx2:BRD-A24397426-001-12-0:25.000000uM, kabx2:BRD-A24397426-001-12-0:50.000000uM	Nadifloxacin
mtrA	4.33675	-5.40222	-0.150517	-4.208	-5.06106	Other hypomorphs	#808080	1	0.5	kabx2:BRD-A24397426-001-12-0:12.500000uM, kabx2:BRD-A24397426-001-12-0:25.000000uM, kabx2:BRD-A24397426-001-12-0:50.000000uM	Nadifloxacin
Rv1783	4.34856	-5.1709	-0.118755	-5.02513	-5.05745	Other hypomorphs	#808080	1	0.5	kabx2:BRD-A24397426-001-12-0:12.500000uM, kabx2:BRD-A24397426-001-12-0:25.000000uM, kabx2:BRD-A24397426-001-12-0:50.000000uM	Nadifloxacin
fmt	4.34958	-4.89509	-0.0827152	-5.27022	-4.5926	Other hypomorphs	#808080	1	0.5	kabx2:BRD-A24397426-001-12-0:12.500000uM, kabx2:BRD-A24397426-001-12-0:25.000000uM, kabx2:BRD-A24397426-001-12-0:50.000000uM	Nadifloxacin
desA2	4.35806	-5.85011	-0.210154	-5.83197	-5.51892	Other hypomorphs	#808080	1	0.5	kabx2:BRD-A24397426-001-12-0:12.500000uM, kabx2:BRD-A24397426-001-12-0:25.000000uM, kabx2:BRD-A24397426-001-12-0:50.000000uM	Nadifloxacin
Rv3635	4.35879	-5.13587	-0.10509	-4.91165	-4.86034	Other hypomorphs	#808080	1	0.5	kabx2:BRD-A24397426-001-12-0:12.500000uM, kabx2:BRD-A24397426-001-12-0:25.000000uM, kabx2:BRD-A24397426-001-12-0:50.000000uM	Nadifloxacin
lipU	4.36614	-5.73185	-0.191685	-4.22136	-5.20684	Other hypomorphs	#808080	1	0.5	kabx2:BRD-A24397426-001-12-0:12.500000uM, kabx2:BRD-A24397426-001-12-0:25.000000uM, kabx2:BRD-A24397426-001-12-0:50.000000uM	Nadifloxacin
H37RvBC14	4.37804	-5.71861	-0.183402	-4.19287	-5.25814	H37Rv	#000000	19	1	kabx2:BRD-A24397426-001-12-0:12.500000uM, kabx2:BRD-A24397426-001-12-0:25.000000uM, kabx2:BRD-A24397426-001-12-0:50.000000uM	Nadifloxacin
gatA	4.37893	-5.75035	-0.178789	-5.19374	-5.2965	Other hypomorphs	#808080	1	0.5	kabx2:BRD-A24397426-001-12-0:12.500000uM, kabx2:BRD-A24397426-001-12-0:25.000000uM, kabx2:BRD-A24397426-001-12-0:50.000000uM	Nadifloxacin
rplP	4.38783	-5.34916	-0.139327	-6.2969	-5.14629	Other hypomorphs	#808080	1	0.5	kabx2:BRD-A24397426-001-12-0:12.500000uM, kabx2:BRD-A24397426-001-12-0:25.000000uM, kabx2:BRD-A24397426-001-12-0:50.000000uM	Nadifloxacin
ilvC	4.38833	-5.56803	-0.169124	-3.86652	-5.00531	Other hypomorphs	#808080	1	0.5	kabx2:BRD-A24397426-001-12-0:12.500000uM, kabx2:BRD-A24397426-001-12-0:25.000000uM, kabx2:BRD-A24397426-001-12-0:50.000000uM	Nadifloxacin
trpB	4.39795	-5.04293	-0.0955061	-6.11065	-4.99822	Other hypomorphs	#808080	1	0.5	kabx2:BRD-A24397426-001-12-0:12.500000uM, kabx2:BRD-A24397426-001-12-0:25.000000uM, kabx2:BRD-A24397426-001-12-0:50.000000uM	Nadifloxacin
argJ	4.3997	-5.50581	-0.159083	-5.8766	-5.2456	Other hypomorphs	#808080	1	0.5	kabx2:BRD-A24397426-001-12-0:12.500000uM, kabx2:BRD-A24397426-001-12-0:25.000000uM, kabx2:BRD-A24397426-001-12-0:50.000000uM	Nadifloxacin
H37RvBC06	4.40125	-5.48474	-0.155804	-4.27466	-5.10889	H37Rv	#000000	19	1	kabx2:BRD-A24397426-001-12-0:12.500000uM, kabx2:BRD-A24397426-001-12-0:25.000000uM, kabx2:BRD-A24397426-001-12-0:50.000000uM	Nadifloxacin
Rv0283	4.40476	-5.51275	-0.148744	-4.28857	-5.09324	Other hypomorphs	#808080	1	0.5	kabx2:BRD-A24397426-001-12-0:12.500000uM, kabx2:BRD-A24397426-001-12-0:25.000000uM, kabx2:BRD-A24397426-001-12-0:50.000000uM	Nadifloxacin
hemK	4.41043	-5.08784	-0.100613	-5.32356	-4.97758	Other hypomorphs	#808080	1	0.5	kabx2:BRD-A24397426-001-12-0:12.500000uM, kabx2:BRD-A24397426-001-12-0:25.000000uM, kabx2:BRD-A24397426-001-12-0:50.000000uM	Nadifloxacin
cysS1	4.41191	-5.71071	-0.184051	-4.39493	-5.28426	Other hypomorphs	#808080	1	0.5	kabx2:BRD-A24397426-001-12-0:12.500000uM, kabx2:BRD-A24397426-001-12-0:25.000000uM, kabx2:BRD-A24397426-001-12-0:50.000000uM	Nadifloxacin
[truncated: 171 more rows]

## Sheet: SI Fig. 1d-g full
strain	num_doublings_in_screening_wave	condition	L2FC	GR	sGR_no_qnorm	sGR	average_L2FC	average_GR	average_sGR_no_qnorm	average_sGR	group	group_color	group_shape	group_alpha	broad_id	pert_dose	pert_idose	conditions_averaged_over	poscon
[truncated: 1,020 more rows]
