# Supplementary material for: Reference-based chemical-genetic interaction profiling to elucidate small molecule mechanism of action in Mycobacterium tuberculosis
Source: Nat Commun. 2025 Nov 3;16:9673. doi: 10.1038/s41467-025-64662-x (PMC12583738; doi:10.1038/s41467-025-64662-x)
Supplement: Supplementary file 11 — Source data [file 41467_2025_64662_MOESM11_ESM.zip › Source Data SI Fig 2.xlsx]

## Sheet: SI Fig. 2
strain	project_id	base_num_doublings	strain_analysis_group	num_screens	in_all_screens	mean_num_doublings
Rv0338c	screen4wk_screen5wk_tbda1_kabx2	0.721582	Excluded - slow or noisy growth	6	TRUE	0.19995
Rv0338c	screen5_wk	-0.0714125	Excluded - slow or noisy growth	6	TRUE	0.19995
Rv0338c	screen5cp	-0.150591	Excluded - slow or noisy growth	6	TRUE	0.19995
Rv0338c	screen6	-0.0862845	Excluded - slow or noisy growth	6	TRUE	0.19995
Rv0338c	screen_bi1_tbda2	0.501627	Excluded - slow or noisy growth	6	TRUE	0.19995
Rv0338c	screen_bi2_kabxlow	0.284777	Excluded - slow or noisy growth	6	TRUE	0.19995
leuS	screen4wk_screen5wk_tbda1_kabx2	1.05514	Excluded - slow or noisy growth	6	TRUE	0.336325
leuS	screen5_wk	0.393639	Excluded - slow or noisy growth	6	TRUE	0.336325
leuS	screen5cp	-0.170157	Excluded - slow or noisy growth	6	TRUE	0.336325
leuS	screen6	0.213601	Excluded - slow or noisy growth	6	TRUE	0.336325
leuS	screen_bi1_tbda2	0.260925	Excluded - slow or noisy growth	6	TRUE	0.336325
leuS	screen_bi2_kabxlow	0.2648	Excluded - slow or noisy growth	6	TRUE	0.336325
alaS	screen4wk_screen5wk_tbda1_kabx2	0.908674	Excluded - slow or noisy growth	6	TRUE	0.468535
alaS	screen5_wk	0.369447	Excluded - slow or noisy growth	6	TRUE	0.468535
alaS	screen5cp	0.0288993	Excluded - slow or noisy growth	6	TRUE	0.468535
alaS	screen6	0.0344301	Excluded - slow or noisy growth	6	TRUE	0.468535
alaS	screen_bi1_tbda2	0.919182	Excluded - slow or noisy growth	6	TRUE	0.468535
alaS	screen_bi2_kabxlow	0.550576	Excluded - slow or noisy growth	6	TRUE	0.468535
argG	screen4wk_screen5wk_tbda1_kabx2	1.26377	Excluded - slow or noisy growth	6	TRUE	0.564876
argG	screen5_wk	0.0117658	Excluded - slow or noisy growth	6	TRUE	0.564876
argG	screen5cp	0.0517548	Excluded - slow or noisy growth	6	TRUE	0.564876
argG	screen6	0.150455	Excluded - slow or noisy growth	6	TRUE	0.564876
argG	screen_bi1_tbda2	0.620533	Excluded - slow or noisy growth	6	TRUE	0.564876
argG	screen_bi2_kabxlow	1.29098	Excluded - slow or noisy growth	6	TRUE	0.564876
hemZ	screen4wk_screen5wk_tbda1_kabx2	0.253179	Excluded - slow or noisy growth	6	TRUE	0.640838
hemZ	screen5_wk	0.411317	Excluded - slow or noisy growth	6	TRUE	0.640838
hemZ	screen5cp	0.237733	Excluded - slow or noisy growth	6	TRUE	0.640838
hemZ	screen6	1.58608	Excluded - slow or noisy growth	6	TRUE	0.640838
hemZ	screen_bi1_tbda2	1.29384	Excluded - slow or noisy growth	6	TRUE	0.640838
hemZ	screen_bi2_kabxlow	0.0628769	Excluded - slow or noisy growth	6	TRUE	0.640838
grcC1	screen4wk_screen5wk_tbda1_kabx2	1.37103	Excluded - slow or noisy growth	6	TRUE	0.787778
grcC1	screen5_wk	0.53531	Excluded - slow or noisy growth	6	TRUE	0.787778
grcC1	screen5cp	0.345384	Excluded - slow or noisy growth	6	TRUE	0.787778
grcC1	screen6	0.029883	Excluded - slow or noisy growth	6	TRUE	0.787778
grcC1	screen_bi1_tbda2	1.5226	Excluded - slow or noisy growth	6	TRUE	0.787778
grcC1	screen_bi2_kabxlow	0.922462	Excluded - slow or noisy growth	6	TRUE	0.787778
proS	screen4wk_screen5wk_tbda1_kabx2	1.57884	Excluded - slow or noisy growth	6	TRUE	0.869861
proS	screen5_wk	1.00134	Excluded - slow or noisy growth	6	TRUE	0.869861
proS	screen5cp	0.201775	Excluded - slow or noisy growth	6	TRUE	0.869861
proS	screen6	0.603891	Excluded - slow or noisy growth	6	TRUE	0.869861
proS	screen_bi1_tbda2	0.87346	Excluded - slow or noisy growth	6	TRUE	0.869861
proS	screen_bi2_kabxlow	0.959857	Excluded - slow or noisy growth	6	TRUE	0.869861
atpA	screen4wk_screen5wk_tbda1_kabx2	1.83411	Excluded - slow or noisy growth	6	TRUE	0.874949
atpA	screen5_wk	1.25249	Excluded - slow or noisy growth	6	TRUE	0.874949
atpA	screen5cp	0.415149	Excluded - slow or noisy growth	6	TRUE	0.874949
atpA	screen6	0.523009	Excluded - slow or noisy growth	6	TRUE	0.874949
atpA	screen_bi1_tbda2	0.442105	Excluded - slow or noisy growth	6	TRUE	0.874949
atpA	screen_bi2_kabxlow	0.782837	Excluded - slow or noisy growth	6	TRUE	0.874949
hemY	screen4wk_screen5wk_tbda1_kabx2	0.579168	Excluded - slow or noisy growth	6	TRUE	0.884736
hemY	screen5_wk	0.351353	Excluded - slow or noisy growth	6	TRUE	0.884736
hemY	screen5cp	0.392729	Excluded - slow or noisy growth	6	TRUE	0.884736
hemY	screen6	1.44334	Excluded - slow or noisy growth	6	TRUE	0.884736
hemY	screen_bi1_tbda2	2.18498	Excluded - slow or noisy growth	6	TRUE	0.884736
hemY	screen_bi2_kabxlow	0.356845	Excluded - slow or noisy growth	6	TRUE	0.884736
argC	screen4wk_screen5wk_tbda1_kabx2	1.78192	Excluded - slow or noisy growth	6	TRUE	0.988041
argC	screen5_wk	0.313771	Excluded - slow or noisy growth	6	TRUE	0.988041
argC	screen5cp	0.590278	Excluded - slow or noisy growth	6	TRUE	0.988041
argC	screen6	0.615728	Excluded - slow or noisy growth	6	TRUE	0.988041
argC	screen_bi1_tbda2	1.09485	Excluded - slow or noisy growth	6	TRUE	0.988041
argC	screen_bi2_kabxlow	1.5317	Excluded - slow or noisy growth	6	TRUE	0.988041
aroG	screen4wk_screen5wk_tbda1_kabx2	2.26345	Excluded - slow or noisy growth	6	TRUE	1.03983
aroG	screen5_wk	1.50307	Excluded - slow or noisy growth	6	TRUE	1.03983
aroG	screen5cp	-0.0556882	Excluded - slow or noisy growth	6	TRUE	1.03983
aroG	screen6	0.416555	Excluded - slow or noisy growth	6	TRUE	1.03983
aroG	screen_bi1_tbda2	1.07169	Excluded - slow or noisy growth	6	TRUE	1.03983
aroG	screen_bi2_kabxlow	1.03994	Excluded - slow or noisy growth	6	TRUE	1.03983
tyrA	screen4wk_screen5wk_tbda1_kabx2	1.84681	Excluded - slow or noisy growth	6	TRUE	1.04826
tyrA	screen5_wk	1.32416	Excluded - slow or noisy growth	6	TRUE	1.04826
tyrA	screen5cp	0.549375	Excluded - slow or noisy growth	6	TRUE	1.04826
tyrA	screen6	0.799041	Excluded - slow or noisy growth	6	TRUE	1.04826
tyrA	screen_bi1_tbda2	0.804052	Excluded - slow or noisy growth	6	TRUE	1.04826
tyrA	screen_bi2_kabxlow	0.966133	Excluded - slow or noisy growth	6	TRUE	1.04826
murC	screen4wk_screen5wk_tbda1_kabx2	1.5838	Excluded - slow or noisy growth	6	TRUE	1.11048
murC	screen5_wk	0.920471	Excluded - slow or noisy growth	6	TRUE	1.11048
murC	screen5cp	0.829842	Excluded - slow or noisy growth	6	TRUE	1.11048
murC	screen6	0.976629	Excluded - slow or noisy growth	6	TRUE	1.11048
murC	screen_bi1_tbda2	1.29064	Excluded - slow or noisy growth	6	TRUE	1.11048
murC	screen_bi2_kabxlow	1.06153	Excluded - slow or noisy growth	6	TRUE	1.11048
Rv1201c	screen4wk_screen5wk_tbda1_kabx2	1.98458	Excluded - slow or noisy growth	6	TRUE	1.2013
Rv1201c	screen5_wk	1.13148	Excluded - slow or noisy growth	6	TRUE	1.2013
Rv1201c	screen5cp	1.13565	Excluded - slow or noisy growth	6	TRUE	1.2013
Rv1201c	screen6	0.478511	Excluded - slow or noisy growth	6	TRUE	1.2013
Rv1201c	screen_bi1_tbda2	0.910903	Excluded - slow or noisy growth	6	TRUE	1.2013
Rv1201c	screen_bi2_kabxlow	1.56666	Excluded - slow or noisy growth	6	TRUE	1.2013
trpD	screen4wk_screen5wk_tbda1_kabx2	1.61614	Excluded - slow or noisy growth	6	TRUE	1.20369
trpD	screen5_wk	0.911867	Excluded - slow or noisy growth	6	TRUE	1.20369
trpD	screen5cp	0.880361	Excluded - slow or noisy growth	6	TRUE	1.20369
trpD	screen6	0.602501	Excluded - slow or noisy growth	6	TRUE	1.20369
trpD	screen_bi1_tbda2	1.10337	Excluded - slow or noisy growth	6	TRUE	1.20369
trpD	screen_bi2_kabxlow	2.10792	Excluded - slow or noisy growth	6	TRUE	1.20369
fum	screen4wk_screen5wk_tbda1_kabx2	1.94795	Excluded - slow or noisy growth	6	TRUE	1.20467
fum	screen5_wk	1.167	Excluded - slow or noisy growth	6	TRUE	1.20467
fum	screen5cp	0.473522	Excluded - slow or noisy growth	6	TRUE	1.20467
fum	screen6	0.891289	Excluded - slow or noisy growth	6	TRUE	1.20467
fum	screen_bi1_tbda2	1.00694	Excluded - slow or noisy growth	6	TRUE	1.20467
fum	screen_bi2_kabxlow	1.74132	Excluded - slow or noisy growth	6	TRUE	1.20467
atpF	screen4wk_screen5wk_tbda1_kabx2	2.15068	Excluded - slow or noisy growth	6	TRUE	1.37244
atpF	screen5_wk	2.15194	Excluded - slow or noisy growth	6	TRUE	1.37244
atpF	screen5cp	0.775908	Excluded - slow or noisy growth	6	TRUE	1.37244
atpF	screen6	1.00235	Excluded - slow or noisy growth	6	TRUE	1.37244
atpF	screen_bi1_tbda2	0.877818	Excluded - slow or noisy growth	6	TRUE	1.37244
atpF	screen_bi2_kabxlow	1.27594	Excluded - slow or noisy growth	6	TRUE	1.37244
hemE	screen4wk_screen5wk_tbda1_kabx2	2.57174	Excluded - slow or noisy growth	6	TRUE	1.49685
hemE	screen5_wk	1.8908	Excluded - slow or noisy growth	6	TRUE	1.49685
hemE	screen5cp	0.66266	Excluded - slow or noisy growth	6	TRUE	1.49685
hemE	screen6	0.699057	Excluded - slow or noisy growth	6	TRUE	1.49685
hemE	screen_bi1_tbda2	1.16689	Excluded - slow or noisy growth	6	TRUE	1.49685
hemE	screen_bi2_kabxlow	1.98992	Excluded - slow or noisy growth	6	TRUE	1.49685
trpA	screen4wk_screen5wk_tbda1_kabx2	2.39224	Excluded - slow or noisy growth	6	TRUE	1.50148
trpA	screen5_wk	2.07018	Excluded - slow or noisy growth	6	TRUE	1.50148
trpA	screen5cp	1.09519	Excluded - slow or noisy growth	6	TRUE	1.50148
trpA	screen6	0.666414	Excluded - slow or noisy growth	6	TRUE	1.50148
trpA	screen_bi1_tbda2	1.36008	Excluded - slow or noisy growth	6	TRUE	1.50148
trpA	screen_bi2_kabxlow	1.4248	Excluded - slow or noisy growth	6	TRUE	1.50148
pyrE	screen4wk_screen5wk_tbda1_kabx2	2.15866	Excluded - slow or noisy growth	6	TRUE	1.52308
pyrE	screen5_wk	1.48407	Excluded - slow or noisy growth	6	TRUE	1.52308
pyrE	screen5cp	1.02619	Excluded - slow or noisy growth	6	TRUE	1.52308
pyrE	screen6	0.653421	Excluded - slow or noisy growth	6	TRUE	1.52308
pyrE	screen_bi1_tbda2	2.10132	Excluded - slow or noisy growth	6	TRUE	1.52308
pyrE	screen_bi2_kabxlow	1.71484	Excluded - slow or noisy growth	6	TRUE	1.52308
eno	screen4wk_screen5wk_tbda1_kabx2	2.08891	Excluded - slow or noisy growth	6	TRUE	1.56388
eno	screen5_wk	1.85812	Excluded - slow or noisy growth	6	TRUE	1.56388
eno	screen5cp	0.695639	Excluded - slow or noisy growth	6	TRUE	1.56388
eno	screen6	1.90081	Excluded - slow or noisy growth	6	TRUE	1.56388
eno	screen_bi1_tbda2	1.18368	Excluded - slow or noisy growth	6	TRUE	1.56388
eno	screen_bi2_kabxlow	1.65614	Excluded - slow or noisy growth	6	TRUE	1.56388
trpE	screen4wk_screen5wk_tbda1_kabx2	2.6372	Excluded - slow or noisy growth	6	TRUE	1.57251
trpE	screen5_wk	1.27015	Excluded - slow or noisy growth	6	TRUE	1.57251
trpE	screen5cp	1.56373	Excluded - slow or noisy growth	6	TRUE	1.57251
trpE	screen6	0.569201	Excluded - slow or noisy growth	6	TRUE	1.57251
trpE	screen_bi1_tbda2	1.25454	Excluded - slow or noisy growth	6	TRUE	1.57251
trpE	screen_bi2_kabxlow	2.14023	Excluded - slow or noisy growth	6	TRUE	1.57251
trpS	screen4wk_screen5wk_tbda1_kabx2	2.39805	Excluded - slow or noisy growth	6	TRUE	1.62347
trpS	screen5_wk	1.58806	Excluded - slow or noisy growth	6	TRUE	1.62347
trpS	screen5cp	1.05968	Excluded - slow or noisy growth	6	TRUE	1.62347
trpS	screen6	0.882766	Excluded - slow or noisy growth	6	TRUE	1.62347
trpS	screen_bi1_tbda2	2.11622	Excluded - slow or noisy growth	6	TRUE	1.62347
trpS	screen_bi2_kabxlow	1.69607	Excluded - slow or noisy growth	6	TRUE	1.62347
gltS	screen4wk_screen5wk_tbda1_kabx2	2.64232	Excluded - slow or noisy growth	6	TRUE	1.65344
gltS	screen5_wk	2.66932	Excluded - slow or noisy growth	6	TRUE	1.65344
gltS	screen5cp	1.02935	Excluded - slow or noisy growth	6	TRUE	1.65344
gltS	screen6	0.415375	Excluded - slow or noisy growth	6	TRUE	1.65344
gltS	screen_bi1_tbda2	1.27605	Excluded - slow or noisy growth	6	TRUE	1.65344
gltS	screen_bi2_kabxlow	1.88819	Excluded - slow or noisy growth	6	TRUE	1.65344
aroB	screen4wk_screen5wk_tbda1_kabx2	2.26299	Excluded - slow or noisy growth	6	TRUE	1.68264
aroB	screen5_wk	1.94478	Excluded - slow or noisy growth	6	TRUE	1.68264
aroB	screen5cp	1.15844	Excluded - slow or noisy growth	6	TRUE	1.68264
aroB	screen6	0.980309	Excluded - slow or noisy growth	6	TRUE	1.68264
aroB	screen_bi1_tbda2	1.48013	Excluded - slow or noisy growth	6	TRUE	1.68264
aroB	screen_bi2_kabxlow	2.26922	Excluded - slow or noisy growth	6	TRUE	1.68264
pheA	screen4wk_screen5wk_tbda1_kabx2	2.65284	Excluded - slow or noisy growth	6	TRUE	1.69887
pheA	screen5_wk	2.06607	Excluded - slow or noisy growth	6	TRUE	1.69887
pheA	screen5cp	0.999575	Excluded - slow or noisy growth	6	TRUE	1.69887
pheA	screen6	0.902589	Excluded - slow or noisy growth	6	TRUE	1.69887
pheA	screen_bi1_tbda2	1.26572	Excluded - slow or noisy growth	6	TRUE	1.69887
pheA	screen_bi2_kabxlow	2.30642	Excluded - slow or noisy growth	6	TRUE	1.69887
tkt	screen4wk_screen5wk_tbda1_kabx2	2.68091	Excluded - slow or noisy growth	6	TRUE	1.71372
tkt	screen5_wk	2.20662	Excluded - slow or noisy growth	6	TRUE	1.71372
tkt	screen5cp	1.66595	Excluded - slow or noisy growth	6	TRUE	1.71372
tkt	screen6	0.684219	Excluded - slow or noisy growth	6	TRUE	1.71372
tkt	screen_bi1_tbda2	1.29358	Excluded - slow or noisy growth	6	TRUE	1.71372
tkt	screen_bi2_kabxlow	1.75104	Excluded - slow or noisy growth	6	TRUE	1.71372
rfbE	screen4wk_screen5wk_tbda1_kabx2	2.83511	Used in PCL analysis	6	TRUE	1.80347
rfbE	screen5_wk	2.14242	Used in PCL analysis	6	TRUE	1.80347
rfbE	screen5cp	1.29291	Used in PCL analysis	6	TRUE	1.80347
rfbE	screen6	1.45291	Used in PCL analysis	6	TRUE	1.80347
rfbE	screen_bi1_tbda2	1.18807	Used in PCL analysis	6	TRUE	1.80347
rfbE	screen_bi2_kabxlow	1.90939	Used in PCL analysis	6	TRUE	1.80347
lysA	screen4wk_screen5wk_tbda1_kabx2	2.83219	Excluded - slow or noisy growth	6	TRUE	1.80724
lysA	screen5_wk	1.809	Excluded - slow or noisy growth	6	TRUE	1.80724
lysA	screen5cp	1.30882	Excluded - slow or noisy growth	6	TRUE	1.80724
lysA	screen6	0.954658	Excluded - slow or noisy growth	6	TRUE	1.80724
lysA	screen_bi1_tbda2	2.09605	Excluded - slow or noisy growth	6	TRUE	1.80724
lysA	screen_bi2_kabxlow	1.84274	Excluded - slow or noisy growth	6	TRUE	1.80724
Rv1463	screen4wk_screen5wk_tbda1_kabx2	3.26186	Excluded - slow or noisy growth	6	TRUE	1.84729
Rv1463	screen5_wk	1.94634	Excluded - slow or noisy growth	6	TRUE	1.84729
Rv1463	screen5cp	1.53906	Excluded - slow or noisy growth	6	TRUE	1.84729
Rv1463	screen6	0.770288	Excluded - slow or noisy growth	6	TRUE	1.84729
Rv1463	screen_bi1_tbda2	1.63645	Excluded - slow or noisy growth	6	TRUE	1.84729
Rv1463	screen_bi2_kabxlow	1.92975	Excluded - slow or noisy growth	6	TRUE	1.84729
hemC	screen4wk_screen5wk_tbda1_kabx2	2.54732	Excluded - slow or noisy growth	6	TRUE	1.8629
hemC	screen5_wk	1.32017	Excluded - slow or noisy growth	6	TRUE	1.8629
hemC	screen5cp	0.768488	Excluded - slow or noisy growth	6	TRUE	1.8629
hemC	screen6	0.935386	Excluded - slow or noisy growth	6	TRUE	1.8629
hemC	screen_bi1_tbda2	2.54986	Excluded - slow or noisy growth	6	TRUE	1.8629
hemC	screen_bi2_kabxlow	3.05615	Excluded - slow or noisy growth	6	TRUE	1.8629
leuD	screen4wk_screen5wk_tbda1_kabx2	2.64913	Used in PCL analysis	6	TRUE	1.89402
leuD	screen5_wk	2.48714	Used in PCL analysis	6	TRUE	1.89402
leuD	screen5cp	1.60107	Used in PCL analysis	6	TRUE	1.89402
leuD	screen6	1.94842	Used in PCL analysis	6	TRUE	1.89402
leuD	screen_bi1_tbda2	1.44888	Used in PCL analysis	6	TRUE	1.89402
leuD	screen_bi2_kabxlow	1.22949	Used in PCL analysis	6	TRUE	1.89402
gatB	screen4wk_screen5wk_tbda1_kabx2	2.84203	Used in PCL analysis	6	TRUE	1.91377
gatB	screen5_wk	1.98069	Used in PCL analysis	6	TRUE	1.91377
gatB	screen5cp	1.44037	Used in PCL analysis	6	TRUE	1.91377
gatB	screen6	1.34505	Used in PCL analysis	6	TRUE	1.91377
gatB	screen_bi1_tbda2	2.1416	Used in PCL analysis	6	TRUE	1.91377
gatB	screen_bi2_kabxlow	1.73286	Used in PCL analysis	6	TRUE	1.91377
ctaD	screen4wk_screen5wk_tbda1_kabx2	3.40237	Excluded - slow or noisy growth	6	TRUE	1.91701
ctaD	screen5_wk	2.22465	Excluded - slow or noisy growth	6	TRUE	1.91701
ctaD	screen5cp	1.93184	Excluded - slow or noisy growth	6	TRUE	1.91701
ctaD	screen6	0.88237	Excluded - slow or noisy growth	6	TRUE	1.91701
ctaD	screen_bi1_tbda2	1.77884	Excluded - slow or noisy growth	6	TRUE	1.91701
ctaD	screen_bi2_kabxlow	1.28201	Excluded - slow or noisy growth	6	TRUE	1.91701
aspC	screen4wk_screen5wk_tbda1_kabx2	0.0621326	Excluded - slow or noisy growth	6	TRUE	1.93141
aspC	screen5_wk	1.79093	Excluded - slow or noisy growth	6	TRUE	1.93141
aspC	screen5cp	1.69727	Excluded - slow or noisy growth	6	TRUE	1.93141
aspC	screen6	2.94804	Excluded - slow or noisy growth	6	TRUE	1.93141
aspC	screen_bi1_tbda2	2.43952	Excluded - slow or noisy growth	6	TRUE	1.93141
aspC	screen_bi2_kabxlow	2.65056	Excluded - slow or noisy growth	6	TRUE	1.93141
dapE	screen4wk_screen5wk_tbda1_kabx2	3.20008	Excluded - slow or noisy growth	6	TRUE	1.93766
dapE	screen5_wk	2.45498	Excluded - slow or noisy growth	6	TRUE	1.93766
dapE	screen5cp	1.30548	Excluded - slow or noisy growth	6	TRUE	1.93766
dapE	screen6	0.978671	Excluded - slow or noisy growth	6	TRUE	1.93766
dapE	screen_bi1_tbda2	2.04661	Excluded - slow or noisy growth	6	TRUE	1.93766
dapE	screen_bi2_kabxlow	1.64013	Excluded - slow or noisy growth	6	TRUE	1.93766
proC	screen4wk_screen5wk_tbda1_kabx2	3.04092	Used in PCL analysis	6	TRUE	1.94285
proC	screen5_wk	1.63258	Used in PCL analysis	6	TRUE	1.94285
proC	screen5cp	1.10235	Used in PCL analysis	6	TRUE	1.94285
proC	screen6	1.19553	Used in PCL analysis	6	TRUE	1.94285
proC	screen_bi1_tbda2	2.17322	Used in PCL analysis	6	TRUE	1.94285
proC	screen_bi2_kabxlow	2.51247	Used in PCL analysis	6	TRUE	1.94285
panB	screen4wk_screen5wk_tbda1_kabx2	2.71751	Excluded - slow or noisy growth	6	TRUE	1.96387
panB	screen5_wk	1.15009	Excluded - slow or noisy growth	6	TRUE	1.96387
panB	screen5cp	1.35515	Excluded - slow or noisy growth	6	TRUE	1.96387
panB	screen6	0.646946	Excluded - slow or noisy growth	6	TRUE	1.96387
panB	screen_bi1_tbda2	2.83136	Excluded - slow or noisy growth	6	TRUE	1.96387
panB	screen_bi2_kabxlow	3.08214	Excluded - slow or noisy growth	6	TRUE	1.96387
aroE	screen4wk_screen5wk_tbda1_kabx2	2.96546	Used in PCL analysis	6	TRUE	1.96925
aroE	screen5_wk	2.16388	Used in PCL analysis	6	TRUE	1.96925
aroE	screen5cp	1.20401	Used in PCL analysis	6	TRUE	1.96925
aroE	screen6	2.05296	Used in PCL analysis	6	TRUE	1.96925
aroE	screen_bi1_tbda2	1.18957	Used in PCL analysis	6	TRUE	1.96925
aroE	screen_bi2_kabxlow	2.23961	Used in PCL analysis	6	TRUE	1.96925
panD	screen4wk_screen5wk_tbda1_kabx2	2.64489	Used in PCL analysis	6	TRUE	2.02047
panD	screen5_wk	2.27056	Used in PCL analysis	6	TRUE	2.02047
panD	screen5cp	1.28788	Used in PCL analysis	6	TRUE	2.02047
panD	screen6	1.31789	Used in PCL analysis	6	TRUE	2.02047
panD	screen_bi1_tbda2	1.89208	Used in PCL analysis	6	TRUE	2.02047
panD	screen_bi2_kabxlow	2.70954	Used in PCL analysis	6	TRUE	2.02047
Rv0647c	screen4wk_screen5wk_tbda1_kabx2	2.92538	Excluded - slow or noisy growth	6	TRUE	2.03326
Rv0647c	screen5_wk	1.5795	Excluded - slow or noisy growth	6	TRUE	2.03326
Rv0647c	screen5cp	0.924322	Excluded - slow or noisy growth	6	TRUE	2.03326
Rv0647c	screen6	2.23403	Excluded - slow or noisy growth	6	TRUE	2.03326
Rv0647c	screen_bi1_tbda2	2.05962	Excluded - slow or noisy growth	6	TRUE	2.03326
Rv0647c	screen_bi2_kabxlow	2.4767	Excluded - slow or noisy growth	6	TRUE	2.03326
gap	screen4wk_screen5wk_tbda1_kabx2	3.0414	Used in PCL analysis	6	TRUE	2.03416
gap	screen5_wk	2.09948	Used in PCL analysis	6	TRUE	2.03416
gap	screen5cp	1.22795	Used in PCL analysis	6	TRUE	2.03416
gap	screen6	2.7526	Used in PCL analysis	6	TRUE	2.03416
gap	screen_bi1_tbda2	1.48929	Used in PCL analysis	6	TRUE	2.03416
gap	screen_bi2_kabxlow	1.59425	Used in PCL analysis	6	TRUE	2.03416
Rv2172c	screen4wk_screen5wk_tbda1_kabx2	3.16158	Used in PCL analysis	6	TRUE	2.04008
Rv2172c	screen5_wk	2.40166	Used in PCL analysis	6	TRUE	2.04008
Rv2172c	screen5cp	1.30315	Used in PCL analysis	6	TRUE	2.04008
Rv2172c	screen6	1.54001	Used in PCL analysis	6	TRUE	2.04008
Rv2172c	screen_bi1_tbda2	1.64013	Used in PCL analysis	6	TRUE	2.04008
Rv2172c	screen_bi2_kabxlow	2.19398	Used in PCL analysis	6	TRUE	2.04008
hisA	screen4wk_screen5wk_tbda1_kabx2	2.67282	Used in PCL analysis	6	TRUE	2.04251
hisA	screen5_wk	2.35908	Used in PCL analysis	6	TRUE	2.04251
hisA	screen5cp	1.83691	Used in PCL analysis	6	TRUE	2.04251
hisA	screen6	1.25039	Used in PCL analysis	6	TRUE	2.04251
hisA	screen_bi1_tbda2	1.70488	Used in PCL analysis	6	TRUE	2.04251
hisA	screen_bi2_kabxlow	2.431	Used in PCL analysis	6	TRUE	2.04251
murA	screen4wk_screen5wk_tbda1_kabx2	3.58423	Excluded - slow or noisy growth	6	TRUE	2.06889
murA	screen5_wk	2.32426	Excluded - slow or noisy growth	6	TRUE	2.06889
murA	screen5cp	1.55733	Excluded - slow or noisy growth	6	TRUE	2.06889
murA	screen6	0.720028	Excluded - slow or noisy growth	6	TRUE	2.06889
murA	screen_bi1_tbda2	2.49478	Excluded - slow or noisy growth	6	TRUE	2.06889
murA	screen_bi2_kabxlow	1.73273	Excluded - slow or noisy growth	6	TRUE	2.06889
murD	screen4wk_screen5wk_tbda1_kabx2	2.90629	Excluded - slow or noisy growth	6	TRUE	2.08537
murD	screen5_wk	2.3333	Excluded - slow or noisy growth	6	TRUE	2.08537
murD	screen5cp	1.80753	Excluded - slow or noisy growth	6	TRUE	2.08537
murD	screen6	1.13191	Excluded - slow or noisy growth	6	TRUE	2.08537
murD	screen_bi1_tbda2	2.26659	Excluded - slow or noisy growth	6	TRUE	2.08537
murD	screen_bi2_kabxlow	2.06662	Excluded - slow or noisy growth	6	TRUE	2.08537
Rv1462	screen4wk_screen5wk_tbda1_kabx2	3.44428	Excluded - slow or noisy growth	6	TRUE	2.09888
Rv1462	screen5_wk	1.45221	Excluded - slow or noisy growth	6	TRUE	2.09888
Rv1462	screen5cp	0.935411	Excluded - slow or noisy growth	6	TRUE	2.09888
Rv1462	screen6	1.17362	Excluded - slow or noisy growth	6	TRUE	2.09888
Rv1462	screen_bi1_tbda2	2.43512	Excluded - slow or noisy growth	6	TRUE	2.09888
Rv1462	screen_bi2_kabxlow	3.15262	Excluded - slow or noisy growth	6	TRUE	2.09888
folP1	screen4wk_screen5wk_tbda1_kabx2	3.02062	Excluded - slow or noisy growth	6	TRUE	2.10097
folP1	screen5_wk	2.40677	Excluded - slow or noisy growth	6	TRUE	2.10097
folP1	screen5cp	1.69788	Excluded - slow or noisy growth	6	TRUE	2.10097
folP1	screen6	1.00003	Excluded - slow or noisy growth	6	TRUE	2.10097
folP1	screen_bi1_tbda2	1.80946	Excluded - slow or noisy growth	6	TRUE	2.10097
folP1	screen_bi2_kabxlow	2.67109	Excluded - slow or noisy growth	6	TRUE	2.10097
pyrB	screen4wk_screen5wk_tbda1_kabx2	2.95762	Excluded - slow or noisy growth	6	TRUE	2.10176
pyrB	screen5_wk	1.68446	Excluded - slow or noisy growth	6	TRUE	2.10176
pyrB	screen5cp	2.15934	Excluded - slow or noisy growth	6	TRUE	2.10176
pyrB	screen6	1.00092	Excluded - slow or noisy growth	6	TRUE	2.10176
pyrB	screen_bi1_tbda2	2.20742	Excluded - slow or noisy growth	6	TRUE	2.10176
pyrB	screen_bi2_kabxlow	2.60084	Excluded - slow or noisy growth	6	TRUE	2.10176
leuC	screen4wk_screen5wk_tbda1_kabx2	3.08965	Used in PCL analysis	6	TRUE	2.11436
leuC	screen5_wk	2.41407	Used in PCL analysis	6	TRUE	2.11436
leuC	screen5cp	1.24885	Used in PCL analysis	6	TRUE	2.11436
leuC	screen6	2.11912	Used in PCL analysis	6	TRUE	2.11436
leuC	screen_bi1_tbda2	1.59349	Used in PCL analysis	6	TRUE	2.11436
leuC	screen_bi2_kabxlow	2.22099	Used in PCL analysis	6	TRUE	2.11436
dnaE1	screen4wk_screen5wk_tbda1_kabx2	2.69987	Excluded - slow or noisy growth	6	TRUE	2.23386
dnaE1	screen5_wk	1.79321	Excluded - slow or noisy growth	6	TRUE	2.23386
dnaE1	screen5cp	2.69969	Excluded - slow or noisy growth	6	TRUE	2.23386
dnaE1	screen6	0.227356	Excluded - slow or noisy growth	6	TRUE	2.23386
dnaE1	screen_bi1_tbda2	3.11799	Excluded - slow or noisy growth	6	TRUE	2.23386
dnaE1	screen_bi2_kabxlow	2.86507	Excluded - slow or noisy growth	6	TRUE	2.23386
fixB	screen4wk_screen5wk_tbda1_kabx2	3.07136	Excluded - slow or noisy growth	6	TRUE	2.28487
fixB	screen5_wk	3.22576	Excluded - slow or noisy growth	6	TRUE	2.28487
fixB	screen5cp	1.64072	Excluded - slow or noisy growth	6	TRUE	2.28487
fixB	screen6	0.936688	Excluded - slow or noisy growth	6	TRUE	2.28487
fixB	screen_bi1_tbda2	2.16541	Excluded - slow or noisy growth	6	TRUE	2.28487
fixB	screen_bi2_kabxlow	2.66927	Excluded - slow or noisy growth	6	TRUE	2.28487
otsA	screen4wk_screen5wk_tbda1_kabx2	1.8296	Used in PCL analysis	6	TRUE	2.29457
otsA	screen5_wk	1.70469	Used in PCL analysis	6	TRUE	2.29457
otsA	screen5cp	2.13743	Used in PCL analysis	6	TRUE	2.29457
otsA	screen6	1.8854	Used in PCL analysis	6	TRUE	2.29457
otsA	screen_bi1_tbda2	2.94701	Used in PCL analysis	6	TRUE	2.29457
otsA	screen_bi2_kabxlow	3.2633	Used in PCL analysis	6	TRUE	2.29457
qcrB	screen4wk_screen5wk_tbda1_kabx2	3.45674	Used in PCL analysis	6	TRUE	2.3043
qcrB	screen5_wk	2.41571	Used in PCL analysis	6	TRUE	2.3043
qcrB	screen5cp	1.41522	Used in PCL analysis	6	TRUE	2.3043
qcrB	screen6	1.79718	Used in PCL analysis	6	TRUE	2.3043
qcrB	screen_bi1_tbda2	2.21941	Used in PCL analysis	6	TRUE	2.3043
qcrB	screen_bi2_kabxlow	2.52153	Used in PCL analysis	6	TRUE	2.3043
prfA	screen4wk_screen5wk_tbda1_kabx2	3.13093	Used in PCL analysis	6	TRUE	2.32562
prfA	screen5_wk	2.34555	Used in PCL analysis	6	TRUE	2.32562
prfA	screen5cp	1.95452	Used in PCL analysis	6	TRUE	2.32562
prfA	screen6	1.88354	Used in PCL analysis	6	TRUE	2.32562
prfA	screen_bi1_tbda2	2.47048	Used in PCL analysis	6	TRUE	2.32562
prfA	screen_bi2_kabxlow	2.16867	Used in PCL analysis	6	TRUE	2.32562
rpmC	screen4wk_screen5wk_tbda1_kabx2	3.22601	Used in PCL analysis	6	TRUE	2.32917
rpmC	screen5_wk	2.82	Used in PCL analysis	6	TRUE	2.32917
rpmC	screen5cp	2.05013	Used in PCL analysis	6	TRUE	2.32917
rpmC	screen6	2.25673	Used in PCL analysis	6	TRUE	2.32917
rpmC	screen_bi1_tbda2	1.67946	Used in PCL analysis	6	TRUE	2.32917
rpmC	screen_bi2_kabxlow	1.94268	Used in PCL analysis	6	TRUE	2.32917
efp	screen4wk_screen5wk_tbda1_kabx2	2.63549	Used in PCL analysis	6	TRUE	2.33
efp	screen5_wk	2.27678	Used in PCL analysis	6	TRUE	2.33
efp	screen5cp	2.52146	Used in PCL analysis	6	TRUE	2.33
efp	screen6	2.55127	Used in PCL analysis	6	TRUE	2.33
efp	screen_bi1_tbda2	1.95341	Used in PCL analysis	6	TRUE	2.33
efp	screen_bi2_kabxlow	2.04156	Used in PCL analysis	6	TRUE	2.33
coaE	screen4wk_screen5wk_tbda1_kabx2	3.11989	Used in PCL analysis	6	TRUE	2.33832
coaE	screen5_wk	2.59635	Used in PCL analysis	6	TRUE	2.33832
coaE	screen5cp	1.57139	Used in PCL analysis	6	TRUE	2.33832
coaE	screen6	1.64473	Used in PCL analysis	6	TRUE	2.33832
coaE	screen_bi1_tbda2	2.42475	Used in PCL analysis	6	TRUE	2.33832
coaE	screen_bi2_kabxlow	2.67282	Used in PCL analysis	6	TRUE	2.33832
argD	screen4wk_screen5wk_tbda1_kabx2	3.35982	Used in PCL analysis	6	TRUE	2.35071
argD	screen5_wk	2.73526	Used in PCL analysis	6	TRUE	2.35071
argD	screen5cp	2.18835	Used in PCL analysis	6	TRUE	2.35071
argD	screen6	1.50411	Used in PCL analysis	6	TRUE	2.35071
argD	screen_bi1_tbda2	1.9803	Used in PCL analysis	6	TRUE	2.35071
argD	screen_bi2_kabxlow	2.3364	Used in PCL analysis	6	TRUE	2.35071
qcrA	screen4wk_screen5wk_tbda1_kabx2	3.47929	Used in PCL analysis	6	TRUE	2.37831
qcrA	screen5_wk	1.76072	Used in PCL analysis	6	TRUE	2.37831
qcrA	screen5cp	1.86406	Used in PCL analysis	6	TRUE	2.37831
qcrA	screen6	1.41189	Used in PCL analysis	6	TRUE	2.37831
qcrA	screen_bi1_tbda2	2.53331	Used in PCL analysis	6	TRUE	2.37831
qcrA	screen_bi2_kabxlow	3.22059	Used in PCL analysis	6	TRUE	2.37831
csd	screen4wk_screen5wk_tbda1_kabx2	3.38592	Used in PCL analysis	6	TRUE	2.38244
csd	screen5_wk	1.88616	Used in PCL analysis	6	TRUE	2.38244
csd	screen5cp	1.73135	Used in PCL analysis	6	TRUE	2.38244
csd	screen6	1.24705	Used in PCL analysis	6	TRUE	2.38244
csd	screen_bi1_tbda2	2.81542	Used in PCL analysis	6	TRUE	2.38244
csd	screen_bi2_kabxlow	3.22873	Used in PCL analysis	6	TRUE	2.38244
Rv2413c	screen4wk_screen5wk_tbda1_kabx2	3.04732	Used in PCL analysis	6	TRUE	2.3889
Rv2413c	screen5_wk	2.56314	Used in PCL analysis	6	TRUE	2.3889
Rv2413c	screen5cp	1.91862	Used in PCL analysis	6	TRUE	2.3889
Rv2413c	screen6	1.33621	Used in PCL analysis	6	TRUE	2.3889
Rv2413c	screen_bi1_tbda2	2.51922	Used in PCL analysis	6	TRUE	2.3889
Rv2413c	screen_bi2_kabxlow	2.9489	Used in PCL analysis	6	TRUE	2.3889
folD	screen4wk_screen5wk_tbda1_kabx2	3.1538	Used in PCL analysis	6	TRUE	2.41013
folD	screen5_wk	2.82941	Used in PCL analysis	6	TRUE	2.41013
folD	screen5cp	1.852	Used in PCL analysis	6	TRUE	2.41013
folD	screen6	1.65614	Used in PCL analysis	6	TRUE	2.41013
folD	screen_bi1_tbda2	2.04309	Used in PCL analysis	6	TRUE	2.41013
folD	screen_bi2_kabxlow	2.92636	Used in PCL analysis	6	TRUE	2.41013
Rv1465	screen4wk_screen5wk_tbda1_kabx2	3.18706	Used in PCL analysis	6	TRUE	2.42567
Rv1465	screen5_wk	2.20497	Used in PCL analysis	6	TRUE	2.42567
Rv1465	screen5cp	1.77741	Used in PCL analysis	6	TRUE	2.42567
Rv1465	screen6	1.2696	Used in PCL analysis	6	TRUE	2.42567
Rv1465	screen_bi1_tbda2	2.83982	Used in PCL analysis	6	TRUE	2.42567
Rv1465	screen_bi2_kabxlow	3.27515	Used in PCL analysis	6	TRUE	2.42567
menC	screen4wk_screen5wk_tbda1_kabx2	2.96428	Used in PCL analysis	6	TRUE	2.45229
menC	screen5_wk	2.18667	Used in PCL analysis	6	TRUE	2.45229
menC	screen5cp	1.74499	Used in PCL analysis	6	TRUE	2.45229
menC	screen6	1.78888	Used in PCL analysis	6	TRUE	2.45229
menC	screen_bi1_tbda2	2.25397	Used in PCL analysis	6	TRUE	2.45229
menC	screen_bi2_kabxlow	3.77495	Used in PCL analysis	6	TRUE	2.45229
canB	screen4wk_screen5wk_tbda1_kabx2	2.39702	Used in PCL analysis	6	TRUE	2.45817
canB	screen5_wk	3.78392	Used in PCL analysis	6	TRUE	2.45817
canB	screen5cp	2.66012	Used in PCL analysis	6	TRUE	2.45817
canB	screen6	1.6016	Used in PCL analysis	6	TRUE	2.45817
canB	screen_bi1_tbda2	1.87647	Used in PCL analysis	6	TRUE	2.45817
canB	screen_bi2_kabxlow	2.42985	Used in PCL analysis	6	TRUE	2.45817
folB	screen4wk_screen5wk_tbda1_kabx2	3.1054	Used in PCL analysis	6	TRUE	2.46198
folB	screen5_wk	2.29467	Used in PCL analysis	6	TRUE	2.46198
folB	screen5cp	1.9016	Used in PCL analysis	6	TRUE	2.46198
folB	screen6	1.67002	Used in PCL analysis	6	TRUE	2.46198
folB	screen_bi1_tbda2	2.57142	Used in PCL analysis	6	TRUE	2.46198
folB	screen_bi2_kabxlow	3.22874	Used in PCL analysis	6	TRUE	2.46198
carB	screen4wk_screen5wk_tbda1_kabx2	3.91216	Excluded - slow or noisy growth	6	TRUE	2.46213
carB	screen5_wk	3.00609	Excluded - slow or noisy growth	6	TRUE	2.46213
carB	screen5cp	1.7473	Excluded - slow or noisy growth	6	TRUE	2.46213
carB	screen6	1.05679	Excluded - slow or noisy growth	6	TRUE	2.46213
carB	screen_bi1_tbda2	2.68565	Excluded - slow or noisy growth	6	TRUE	2.46213
carB	screen_bi2_kabxlow	2.36482	Excluded - slow or noisy growth	6	TRUE	2.46213
metA	screen4wk_screen5wk_tbda1_kabx2	3.26346	Used in PCL analysis	6	TRUE	2.53659
metA	screen5_wk	2.81165	Used in PCL analysis	6	TRUE	2.53659
metA	screen5cp	1.72126	Used in PCL analysis	6	TRUE	2.53659
metA	screen6	2.30686	Used in PCL analysis	6	TRUE	2.53659
metA	screen_bi1_tbda2	2.45273	Used in PCL analysis	6	TRUE	2.53659
metA	screen_bi2_kabxlow	2.66357	Used in PCL analysis	6	TRUE	2.53659
entC	screen4wk_screen5wk_tbda1_kabx2	3.21443	Used in PCL analysis	6	TRUE	2.5391
entC	screen5_wk	3.03835	Used in PCL analysis	6	TRUE	2.5391
entC	screen5cp	1.11042	Used in PCL analysis	6	TRUE	2.5391
entC	screen6	2.69102	Used in PCL analysis	6	TRUE	2.5391
entC	screen_bi1_tbda2	2.39115	Used in PCL analysis	6	TRUE	2.5391
entC	screen_bi2_kabxlow	2.7892	Used in PCL analysis	6	TRUE	2.5391
pimA	screen4wk_screen5wk_tbda1_kabx2	3.5802	Used in PCL analysis	6	TRUE	2.57197
pimA	screen5_wk	3.21467	Used in PCL analysis	6	TRUE	2.57197
pimA	screen5cp	1.90742	Used in PCL analysis	6	TRUE	2.57197
pimA	screen6	1.55282	Used in PCL analysis	6	TRUE	2.57197
pimA	screen_bi1_tbda2	2.62785	Used in PCL analysis	6	TRUE	2.57197
pimA	screen_bi2_kabxlow	2.54885	Used in PCL analysis	6	TRUE	2.57197
tpi	screen4wk_screen5wk_tbda1_kabx2	2.97351	Used in PCL analysis	6	TRUE	2.57417
tpi	screen5_wk	3.35585	Used in PCL analysis	6	TRUE	2.57417
tpi	screen5cp	2.0811	Used in PCL analysis	6	TRUE	2.57417
tpi	screen6	2.55433	Used in PCL analysis	6	TRUE	2.57417
tpi	screen_bi1_tbda2	2.22993	Used in PCL analysis	6	TRUE	2.57417
tpi	screen_bi2_kabxlow	2.25031	Used in PCL analysis	6	TRUE	2.57417
ppk1	screen4wk_screen5wk_tbda1_kabx2	3.25592	Used in PCL analysis	6	TRUE	2.58233
ppk1	screen5_wk	3.4505	Used in PCL analysis	6	TRUE	2.58233
ppk1	screen5cp	1.98546	Used in PCL analysis	6	TRUE	2.58233
ppk1	screen6	2.03039	Used in PCL analysis	6	TRUE	2.58233
ppk1	screen_bi1_tbda2	1.99416	Used in PCL analysis	6	TRUE	2.58233
ppk1	screen_bi2_kabxlow	2.77753	Used in PCL analysis	6	TRUE	2.58233
ctaC	screen4wk_screen5wk_tbda1_kabx2	3.40707	Used in PCL analysis	6	TRUE	2.58371
ctaC	screen5_wk	2.52759	Used in PCL analysis	6	TRUE	2.58371
ctaC	screen5cp	1.79528	Used in PCL analysis	6	TRUE	2.58371
ctaC	screen6	2.15658	Used in PCL analysis	6	TRUE	2.58371
ctaC	screen_bi1_tbda2	2.79788	Used in PCL analysis	6	TRUE	2.58371
ctaC	screen_bi2_kabxlow	2.81785	Used in PCL analysis	6	TRUE	2.58371
pks13	screen4wk_screen5wk_tbda1_kabx2	3.13126	Used in PCL analysis	6	TRUE	2.63386
pks13	screen5_wk	3.48514	Used in PCL analysis	6	TRUE	2.63386
pks13	screen5cp	2.19221	Used in PCL analysis	6	TRUE	2.63386
pks13	screen6	2.82161	Used in PCL analysis	6	TRUE	2.63386
pks13	screen_bi1_tbda2	1.63486	Used in PCL analysis	6	TRUE	2.63386
pks13	screen_bi2_kabxlow	2.53811	Used in PCL analysis	6	TRUE	2.63386
thiG	screen4wk_screen5wk_tbda1_kabx2	3.30253	Used in PCL analysis	6	TRUE	2.67031
thiG	screen5_wk	2.47181	Used in PCL analysis	6	TRUE	2.67031
thiG	screen5cp	2.60629	Used in PCL analysis	6	TRUE	2.67031
thiG	screen6	1.27646	Used in PCL analysis	6	TRUE	2.67031
thiG	screen_bi1_tbda2	2.75306	Used in PCL analysis	6	TRUE	2.67031
thiG	screen_bi2_kabxlow	3.61174	Used in PCL analysis	6	TRUE	2.67031
Rv2235	screen4wk_screen5wk_tbda1_kabx2	3.6028	Used in PCL analysis	6	TRUE	2.6712
Rv2235	screen5_wk	2.67065	Used in PCL analysis	6	TRUE	2.6712
Rv2235	screen5cp	1.55077	Used in PCL analysis	6	TRUE	2.6712
Rv2235	screen6	1.828	Used in PCL analysis	6	TRUE	2.6712
Rv2235	screen_bi1_tbda2	2.99254	Used in PCL analysis	6	TRUE	2.6712
Rv2235	screen_bi2_kabxlow	3.38242	Used in PCL analysis	6	TRUE	2.6712
pheS	screen4wk_screen5wk_tbda1_kabx2	3.51858	Used in PCL analysis	6	TRUE	2.70175
pheS	screen5_wk	2.12452	Used in PCL analysis	6	TRUE	2.70175
pheS	screen5cp	1.06353	Used in PCL analysis	6	TRUE	2.70175
pheS	screen6	3.27222	Used in PCL analysis	6	TRUE	2.70175
pheS	screen_bi1_tbda2	3.04369	Used in PCL analysis	6	TRUE	2.70175
pheS	screen_bi2_kabxlow	3.18795	Used in PCL analysis	6	TRUE	2.70175
atpDC	screen4wk_screen5wk_tbda1_kabx2	3.20568	Used in PCL analysis	6	TRUE	2.72964
atpDC	screen5_wk	3.00477	Used in PCL analysis	6	TRUE	2.72964
atpDC	screen5cp	2.38673	Used in PCL analysis	6	TRUE	2.72964
atpDC	screen6	1.83068	Used in PCL analysis	6	TRUE	2.72964
atpDC	screen_bi1_tbda2	3.19201	Used in PCL analysis	6	TRUE	2.72964
atpDC	screen_bi2_kabxlow	2.75798	Used in PCL analysis	6	TRUE	2.72964
obgE	screen4wk_screen5wk_tbda1_kabx2	3.42219	Used in PCL analysis	6	TRUE	2.79424
obgE	screen5_wk	2.93575	Used in PCL analysis	6	TRUE	2.79424
obgE	screen5cp	2.42914	Used in PCL analysis	6	TRUE	2.79424
obgE	screen6	2.60272	Used in PCL analysis	6	TRUE	2.79424
obgE	screen_bi1_tbda2	2.21812	Used in PCL analysis	6	TRUE	2.79424
obgE	screen_bi2_kabxlow	3.15753	Used in PCL analysis	6	TRUE	2.79424
PPE4	screen4wk_screen5wk_tbda1_kabx2	3.98889	Excluded - slow or noisy growth	6	TRUE	2.80457
PPE4	screen5_wk	3.23716	Excluded - slow or noisy growth	6	TRUE	2.80457
PPE4	screen5cp	-0.0279115	Excluded - slow or noisy growth	6	TRUE	2.80457
PPE4	screen6	1.91822	Excluded - slow or noisy growth	6	TRUE	2.80457
PPE4	screen_bi1_tbda2	3.7048	Excluded - slow or noisy growth	6	TRUE	2.80457
PPE4	screen_bi2_kabxlow	4.00627	Excluded - slow or noisy growth	6	TRUE	2.80457
ispD	screen4wk_screen5wk_tbda1_kabx2	3.87447	Used in PCL analysis	6	TRUE	2.81226
ispD	screen5_wk	2.73165	Used in PCL analysis	6	TRUE	2.81226
ispD	screen5cp	2.30423	Used in PCL analysis	6	TRUE	2.81226
ispD	screen6	2.47153	Used in PCL analysis	6	TRUE	2.81226
ispD	screen_bi1_tbda2	2.38217	Used in PCL analysis	6	TRUE	2.81226
ispD	screen_bi2_kabxlow	3.10949	Used in PCL analysis	6	TRUE	2.81226
nrdF2	screen4wk_screen5wk_tbda1_kabx2	3.07745	Used in PCL analysis	6	TRUE	2.82128
nrdF2	screen5_wk	2.71242	Used in PCL analysis	6	TRUE	2.82128
nrdF2	screen5cp	3.12648	Used in PCL analysis	6	TRUE	2.82128
nrdF2	screen6	1.39963	Used in PCL analysis	6	TRUE	2.82128
nrdF2	screen_bi1_tbda2	3.59262	Used in PCL analysis	6	TRUE	2.82128
nrdF2	screen_bi2_kabxlow	3.01907	Used in PCL analysis	6	TRUE	2.82128
infB	screen4wk_screen5wk_tbda1_kabx2	3.98923	Used in PCL analysis	6	TRUE	2.82143
infB	screen5_wk	3.23165	Used in PCL analysis	6	TRUE	2.82143
infB	screen5cp	1.97003	Used in PCL analysis	6	TRUE	2.82143
infB	screen6	1.91086	Used in PCL analysis	6	TRUE	2.82143
infB	screen_bi1_tbda2	2.92769	Used in PCL analysis	6	TRUE	2.82143
infB	screen_bi2_kabxlow	2.89913	Used in PCL analysis	6	TRUE	2.82143
proB	screen4wk_screen5wk_tbda1_kabx2	3.40115	Used in PCL analysis	6	TRUE	2.82565
proB	screen5_wk	2.70121	Used in PCL analysis	6	TRUE	2.82565
proB	screen5cp	1.89124	Used in PCL analysis	6	TRUE	2.82565
proB	screen6	2.49711	Used in PCL analysis	6	TRUE	2.82565
proB	screen_bi1_tbda2	2.92204	Used in PCL analysis	6	TRUE	2.82565
proB	screen_bi2_kabxlow	3.54117	Used in PCL analysis	6	TRUE	2.82565
Rv2507	screen4wk_screen5wk_tbda1_kabx2	3.39931	Used in PCL analysis	6	TRUE	2.82767
Rv2507	screen5_wk	1.90258	Used in PCL analysis	6	TRUE	2.82767
Rv2507	screen5cp	2.85562	Used in PCL analysis	6	TRUE	2.82767
Rv2507	screen6	3.03683	Used in PCL analysis	6	TRUE	2.82767
Rv2507	screen_bi1_tbda2	3.28053	Used in PCL analysis	6	TRUE	2.82767
Rv2507	screen_bi2_kabxlow	2.49116	Used in PCL analysis	6	TRUE	2.82767
gltB	screen4wk_screen5wk_tbda1_kabx2	3.93486	Used in PCL analysis	6	TRUE	2.83891
gltB	screen5_wk	3.12644	Used in PCL analysis	6	TRUE	2.83891
gltB	screen5cp	1.84972	Used in PCL analysis	6	TRUE	2.83891
gltB	screen6	2.02114	Used in PCL analysis	6	TRUE	2.83891
gltB	screen_bi1_tbda2	2.92741	Used in PCL analysis	6	TRUE	2.83891
gltB	screen_bi2_kabxlow	3.17386	Used in PCL analysis	6	TRUE	2.83891
parA	screen4wk_screen5wk_tbda1_kabx2	3.69291	Used in PCL analysis	6	TRUE	2.84745
parA	screen5_wk	2.54923	Used in PCL analysis	6	TRUE	2.84745
parA	screen5cp	2.38112	Used in PCL analysis	6	TRUE	2.84745
parA	screen6	2.7105	Used in PCL analysis	6	TRUE	2.84745
parA	screen_bi1_tbda2	3.01292	Used in PCL analysis	6	TRUE	2.84745
parA	screen_bi2_kabxlow	2.73801	Used in PCL analysis	6	TRUE	2.84745
Rv3645	screen4wk_screen5wk_tbda1_kabx2	3.05451	Used in PCL analysis	6	TRUE	2.8614
Rv3645	screen5_wk	2.93304	Used in PCL analysis	6	TRUE	2.8614
Rv3645	screen5cp	2.73356	Used in PCL analysis	6	TRUE	2.8614
Rv3645	screen6	2.21803	Used in PCL analysis	6	TRUE	2.8614
Rv3645	screen_bi1_tbda2	2.98417	Used in PCL analysis	6	TRUE	2.8614
Rv3645	screen_bi2_kabxlow	3.24513	Used in PCL analysis	6	TRUE	2.8614
Rv3644c	screen4wk_screen5wk_tbda1_kabx2	3.50739	Used in PCL analysis	6	TRUE	2.86232
Rv3644c	screen5_wk	2.35794	Used in PCL analysis	6	TRUE	2.86232
Rv3644c	screen5cp	2.30743	Used in PCL analysis	6	TRUE	2.86232
Rv3644c	screen6	1.52021	Used in PCL analysis	6	TRUE	2.86232
Rv3644c	screen_bi1_tbda2	3.41337	Used in PCL analysis	6	TRUE	2.86232
Rv3644c	screen_bi2_kabxlow	4.06757	Used in PCL analysis	6	TRUE	2.86232
tmk	screen4wk_screen5wk_tbda1_kabx2	3.58478	Used in PCL analysis	6	TRUE	2.86662
tmk	screen5_wk	2.89632	Used in PCL analysis	6	TRUE	2.86662
tmk	screen5cp	2.72244	Used in PCL analysis	6	TRUE	2.86662
tmk	screen6	1.56879	Used in PCL analysis	6	TRUE	2.86662
tmk	screen_bi1_tbda2	3.52264	Used in PCL analysis	6	TRUE	2.86662
tmk	screen_bi2_kabxlow	2.90473	Used in PCL analysis	6	TRUE	2.86662
fdxC	screen4wk_screen5wk_tbda1_kabx2	3.77701	Used in PCL analysis	6	TRUE	2.88777
fdxC	screen5_wk	3.0973	Used in PCL analysis	6	TRUE	2.88777
fdxC	screen5cp	2.81888	Used in PCL analysis	6	TRUE	2.88777
fdxC	screen6	1.5202	Used in PCL analysis	6	TRUE	2.88777
fdxC	screen_bi1_tbda2	2.73247	Used in PCL analysis	6	TRUE	2.88777
fdxC	screen_bi2_kabxlow	3.38076	Used in PCL analysis	6	TRUE	2.88777
rplC	screen4wk_screen5wk_tbda1_kabx2	4.05462	Used in PCL analysis	6	TRUE	2.89253
rplC	screen5_wk	3.35088	Used in PCL analysis	6	TRUE	2.89253
rplC	screen5cp	2.16089	Used in PCL analysis	6	TRUE	2.89253
rplC	screen6	3.16818	Used in PCL analysis	6	TRUE	2.89253
rplC	screen_bi1_tbda2	2.25395	Used in PCL analysis	6	TRUE	2.89253
rplC	screen_bi2_kabxlow	2.36664	Used in PCL analysis	6	TRUE	2.89253
nadB	screen4wk_screen5wk_tbda1_kabx2	3.79018	Used in PCL analysis	6	TRUE	2.94773
nadB	screen5_wk	2.98802	Used in PCL analysis	6	TRUE	2.94773
nadB	screen5cp	2.32566	Used in PCL analysis	6	TRUE	2.94773
nadB	screen6	2.60079	Used in PCL analysis	6	TRUE	2.94773
nadB	screen_bi1_tbda2	2.64083	Used in PCL analysis	6	TRUE	2.94773
nadB	screen_bi2_kabxlow	3.34089	Used in PCL analysis	6	TRUE	2.94773
ppm1	screen4wk_screen5wk_tbda1_kabx2	3.99796	Used in PCL analysis	6	TRUE	2.95378
ppm1	screen5_wk	3.13176	Used in PCL analysis	6	TRUE	2.95378
ppm1	screen5cp	2.15122	Used in PCL analysis	6	TRUE	2.95378
ppm1	screen6	2.7381	Used in PCL analysis	6	TRUE	2.95378
ppm1	screen_bi1_tbda2	2.58384	Used in PCL analysis	6	TRUE	2.95378
ppm1	screen_bi2_kabxlow	3.11978	Used in PCL analysis	6	TRUE	2.95378
glcB	screen4wk_screen5wk_tbda1_kabx2	3.29777	Used in PCL analysis	6	TRUE	2.95754
glcB	screen5_wk	2.84763	Used in PCL analysis	6	TRUE	2.95754
glcB	screen5cp	2.33873	Used in PCL analysis	6	TRUE	2.95754
glcB	screen6	2.82216	Used in PCL analysis	6	TRUE	2.95754
glcB	screen_bi1_tbda2	3.07782	Used in PCL analysis	6	TRUE	2.95754
glcB	screen_bi2_kabxlow	3.36115	Used in PCL analysis	6	TRUE	2.95754
hemB	screen4wk_screen5wk_tbda1_kabx2	3.67104	Used in PCL analysis	6	TRUE	2.97341
hemB	screen5_wk	2.85876	Used in PCL analysis	6	TRUE	2.97341
hemB	screen5cp	2.24201	Used in PCL analysis	6	TRUE	2.97341
hemB	screen6	2.17547	Used in PCL analysis	6	TRUE	2.97341
hemB	screen_bi1_tbda2	3.30103	Used in PCL analysis	6	TRUE	2.97341
hemB	screen_bi2_kabxlow	3.59216	Used in PCL analysis	6	TRUE	2.97341
rpe	screen4wk_screen5wk_tbda1_kabx2	4.46497	Used in PCL analysis	6	TRUE	2.98901
rpe	screen5_wk	4.09835	Used in PCL analysis	6	TRUE	2.98901
rpe	screen5cp	2.04394	Used in PCL analysis	6	TRUE	2.98901
rpe	screen6	2.45347	Used in PCL analysis	6	TRUE	2.98901
rpe	screen_bi1_tbda2	2.56597	Used in PCL analysis	6	TRUE	2.98901
rpe	screen_bi2_kabxlow	2.30736	Used in PCL analysis	6	TRUE	2.98901
Rv2182c	screen4wk_screen5wk_tbda1_kabx2	3.65971	Used in PCL analysis	6	TRUE	2.98916
Rv2182c	screen5_wk	2.9532	Used in PCL analysis	6	TRUE	2.98916
Rv2182c	screen5cp	2.68752	Used in PCL analysis	6	TRUE	2.98916
Rv2182c	screen6	2.61047	Used in PCL analysis	6	TRUE	2.98916
Rv2182c	screen_bi1_tbda2	2.85698	Used in PCL analysis	6	TRUE	2.98916
Rv2182c	screen_bi2_kabxlow	3.1671	Used in PCL analysis	6	TRUE	2.98916
rplD	screen4wk_screen5wk_tbda1_kabx2	4.43987	Used in PCL analysis	6	TRUE	3.00078
rplD	screen5_wk	3.17947	Used in PCL analysis	6	TRUE	3.00078
rplD	screen5cp	1.96826	Used in PCL analysis	6	TRUE	3.00078
rplD	screen6	3.11717	Used in PCL analysis	6	TRUE	3.00078
rplD	screen_bi1_tbda2	2.548	Used in PCL analysis	6	TRUE	3.00078
rplD	screen_bi2_kabxlow	2.75194	Used in PCL analysis	6	TRUE	3.00078
gpm1	screen4wk_screen5wk_tbda1_kabx2	3.84892	Used in PCL analysis	6	TRUE	3.00449
gpm1	screen5_wk	3.16389	Used in PCL analysis	6	TRUE	3.00449
gpm1	screen5cp	2.02959	Used in PCL analysis	6	TRUE	3.00449
gpm1	screen6	3.20921	Used in PCL analysis	6	TRUE	3.00449
gpm1	screen_bi1_tbda2	3.10202	Used in PCL analysis	6	TRUE	3.00449
gpm1	screen_bi2_kabxlow	2.67333	Used in PCL analysis	6	TRUE	3.00449
adoK	screen4wk_screen5wk_tbda1_kabx2	4.02031	Used in PCL analysis	6	TRUE	3.00638
adoK	screen5_wk	3.32038	Used in PCL analysis	6	TRUE	3.00638
adoK	screen5cp	2.35738	Used in PCL analysis	6	TRUE	3.00638
adoK	screen6	2.23756	Used in PCL analysis	6	TRUE	3.00638
adoK	screen_bi1_tbda2	3.14495	Used in PCL analysis	6	TRUE	3.00638
adoK	screen_bi2_kabxlow	2.95769	Used in PCL analysis	6	TRUE	3.00638
dxr	screen4wk_screen5wk_tbda1_kabx2	3.84461	Used in PCL analysis	6	TRUE	3.01083
dxr	screen5_wk	3.36662	Used in PCL analysis	6	TRUE	3.01083
dxr	screen5cp	2.54153	Used in PCL analysis	6	TRUE	3.01083
dxr	screen6	2.16985	Used in PCL analysis	6	TRUE	3.01083
dxr	screen_bi1_tbda2	2.86235	Used in PCL analysis	6	TRUE	3.01083
dxr	screen_bi2_kabxlow	3.28005	Used in PCL analysis	6	TRUE	3.01083
miaA	screen4wk_screen5wk_tbda1_kabx2	3.88388	Used in PCL analysis	6	TRUE	3.03775
miaA	screen5_wk	3.19301	Used in PCL analysis	6	TRUE	3.03775
miaA	screen5cp	2.1168	Used in PCL analysis	6	TRUE	3.03775
miaA	screen6	2.77259	Used in PCL analysis	6	TRUE	3.03775
miaA	screen_bi1_tbda2	2.75686	Used in PCL analysis	6	TRUE	3.03775
miaA	screen_bi2_kabxlow	3.50336	Used in PCL analysis	6	TRUE	3.03775
secY	screen4wk_screen5wk_tbda1_kabx2	3.57093	Used in PCL analysis	6	TRUE	3.04119
secY	screen5_wk	2.78747	Used in PCL analysis	6	TRUE	3.04119
secY	screen5cp	2.42425	Used in PCL analysis	6	TRUE	3.04119
secY	screen6	2.42209	Used in PCL analysis	6	TRUE	3.04119
secY	screen_bi1_tbda2	3.76796	Used in PCL analysis	6	TRUE	3.04119
secY	screen_bi2_kabxlow	3.27446	Used in PCL analysis	6	TRUE	3.04119
argF	screen4wk_screen5wk_tbda1_kabx2	3.99017	Used in PCL analysis	6	TRUE	3.06747
argF	screen5_wk	3.32438	Used in PCL analysis	6	TRUE	3.06747
argF	screen5cp	2.78874	Used in PCL analysis	6	TRUE	3.06747
argF	screen6	1.9102	Used in PCL analysis	6	TRUE	3.06747
argF	screen_bi1_tbda2	2.69377	Used in PCL analysis	6	TRUE	3.06747
argF	screen_bi2_kabxlow	3.69757	Used in PCL analysis	6	TRUE	3.06747
rplV	screen4wk_screen5wk_tbda1_kabx2	4.2109	Used in PCL analysis	6	TRUE	3.07379
rplV	screen5_wk	3.39098	Used in PCL analysis	6	TRUE	3.07379
rplV	screen5cp	2.13608	Used in PCL analysis	6	TRUE	3.07379
rplV	screen6	3.18695	Used in PCL analysis	6	TRUE	3.07379
rplV	screen_bi1_tbda2	2.48212	Used in PCL analysis	6	TRUE	3.07379
rplV	screen_bi2_kabxlow	3.03572	Used in PCL analysis	6	TRUE	3.07379
gyrB	screen4wk_screen5wk_tbda1_kabx2	3.84591	Used in PCL analysis	6	TRUE	3.08363
gyrB	screen5_wk	3.27222	Used in PCL analysis	6	TRUE	3.08363
gyrB	screen5cp	2.72965	Used in PCL analysis	6	TRUE	3.08363
gyrB	screen6	1.34166	Used in PCL analysis	6	TRUE	3.08363
gyrB	screen_bi1_tbda2	3.08576	Used in PCL analysis	6	TRUE	3.08363
gyrB	screen_bi2_kabxlow	4.22657	Used in PCL analysis	6	TRUE	3.08363
Rv0282	screen4wk_screen5wk_tbda1_kabx2	4.15078	Used in PCL analysis	6	TRUE	3.09157
Rv0282	screen5_wk	1.9955	Used in PCL analysis	6	TRUE	3.09157
Rv0282	screen5cp	2.39855	Used in PCL analysis	6	TRUE	3.09157
Rv0282	screen6	2.23879	Used in PCL analysis	6	TRUE	3.09157
Rv0282	screen_bi1_tbda2	3.63006	Used in PCL analysis	6	TRUE	3.09157
Rv0282	screen_bi2_kabxlow	4.13573	Used in PCL analysis	6	TRUE	3.09157
ndh	screen4wk_screen5wk_tbda1_kabx2	3.65132	Used in PCL analysis	6	TRUE	3.09694
ndh	screen5_wk	2.90354	Used in PCL analysis	6	TRUE	3.09694
ndh	screen5cp	2.59877	Used in PCL analysis	6	TRUE	3.09694
ndh	screen6	2.80621	Used in PCL analysis	6	TRUE	3.09694
ndh	screen_bi1_tbda2	3.08968	Used in PCL analysis	6	TRUE	3.09694
ndh	screen_bi2_kabxlow	3.53215	Used in PCL analysis	6	TRUE	3.09694
rpsQ	screen4wk_screen5wk_tbda1_kabx2	4.10138	Used in PCL analysis	6	TRUE	3.10855
rpsQ	screen5_wk	3.59423	Used in PCL analysis	6	TRUE	3.10855
rpsQ	screen5cp	2.54611	Used in PCL analysis	6	TRUE	3.10855
rpsQ	screen6	3.08017	Used in PCL analysis	6	TRUE	3.10855
rpsQ	screen_bi1_tbda2	2.53362	Used in PCL analysis	6	TRUE	3.10855
rpsQ	screen_bi2_kabxlow	2.79581	Used in PCL analysis	6	TRUE	3.10855
Rv3909	screen4wk_screen5wk_tbda1_kabx2	4.01792	Used in PCL analysis	6	TRUE	3.11767
Rv3909	screen5_wk	3.04093	Used in PCL analysis	6	TRUE	3.11767
Rv3909	screen5cp	2.6589	Used in PCL analysis	6	TRUE	3.11767
Rv3909	screen6	2.68327	Used in PCL analysis	6	TRUE	3.11767
Rv3909	screen_bi1_tbda2	3.34756	Used in PCL analysis	6	TRUE	3.11767
Rv3909	screen_bi2_kabxlow	2.95746	Used in PCL analysis	6	TRUE	3.11767
grpE	screen4wk_screen5wk_tbda1_kabx2	3.35619	Used in PCL analysis	6	TRUE	3.13258
grpE	screen5_wk	3.68246	Used in PCL analysis	6	TRUE	3.13258
grpE	screen5cp	2.41177	Used in PCL analysis	6	TRUE	3.13258
grpE	screen6	3.96257	Used in PCL analysis	6	TRUE	3.13258
grpE	screen_bi1_tbda2	2.41153	Used in PCL analysis	6	TRUE	3.13258
grpE	screen_bi2_kabxlow	2.97097	Used in PCL analysis	6	TRUE	3.13258
Rv3210c	screen4wk_screen5wk_tbda1_kabx2	3.63359	Used in PCL analysis	6	TRUE	3.14025
Rv3210c	screen5_wk	3.05702	Used in PCL analysis	6	TRUE	3.14025
Rv3210c	screen5cp	2.30796	Used in PCL analysis	6	TRUE	3.14025
Rv3210c	screen6	3.86632	Used in PCL analysis	6	TRUE	3.14025
Rv3210c	screen_bi1_tbda2	2.91318	Used in PCL analysis	6	TRUE	3.14025
Rv3210c	screen_bi2_kabxlow	3.06344	Used in PCL analysis	6	TRUE	3.14025
Rv0528	screen4wk_screen5wk_tbda1_kabx2	4.47188	Used in PCL analysis	6	TRUE	3.14193
Rv0528	screen5_wk	3.20483	Used in PCL analysis	6	TRUE	3.14193
Rv0528	screen5cp	1.99885	Used in PCL analysis	6	TRUE	3.14193
Rv0528	screen6	2.44916	Used in PCL analysis	6	TRUE	3.14193
Rv0528	screen_bi1_tbda2	2.87747	Used in PCL analysis	6	TRUE	3.14193
Rv0528	screen_bi2_kabxlow	3.8494	Used in PCL analysis	6	TRUE	3.14193
serC	screen4wk_screen5wk_tbda1_kabx2	3.89018	Used in PCL analysis	6	TRUE	3.15057
serC	screen5_wk	3.44968	Used in PCL analysis	6	TRUE	3.15057
serC	screen5cp	2.19093	Used in PCL analysis	6	TRUE	3.15057
serC	screen6	3.43032	Used in PCL analysis	6	TRUE	3.15057
serC	screen_bi1_tbda2	2.75089	Used in PCL analysis	6	TRUE	3.15057
serC	screen_bi2_kabxlow	3.1914	Used in PCL analysis	6	TRUE	3.15057
whiB1	screen4wk_screen5wk_tbda1_kabx2	3.86266	Used in PCL analysis	6	TRUE	3.15212
whiB1	screen5_wk	3.21932	Used in PCL analysis	6	TRUE	3.15212
whiB1	screen5cp	2.3386	Used in PCL analysis	6	TRUE	3.15212
whiB1	screen6	2.99881	Used in PCL analysis	6	TRUE	3.15212
whiB1	screen_bi1_tbda2	2.9397	Used in PCL analysis	6	TRUE	3.15212
whiB1	screen_bi2_kabxlow	3.55362	Used in PCL analysis	6	TRUE	3.15212
nadC	screen4wk_screen5wk_tbda1_kabx2	3.94525	Used in PCL analysis	6	TRUE	3.18838
nadC	screen5_wk	2.82863	Used in PCL analysis	6	TRUE	3.18838
nadC	screen5cp	2.56919	Used in PCL analysis	6	TRUE	3.18838
nadC	screen6	2.57973	Used in PCL analysis	6	TRUE	3.18838
nadC	screen_bi1_tbda2	3.26662	Used in PCL analysis	6	TRUE	3.18838
nadC	screen_bi2_kabxlow	3.94085	Used in PCL analysis	6	TRUE	3.18838
Rv3922c	screen4wk_screen5wk_tbda1_kabx2	3.88003	Used in PCL analysis	6	TRUE	3.19376
Rv3922c	screen5_wk	3.59751	Used in PCL analysis	6	TRUE	3.19376
Rv3922c	screen5cp	2.42299	Used in PCL analysis	6	TRUE	3.19376
Rv3922c	screen6	3.56303	Used in PCL analysis	6	TRUE	3.19376
Rv3922c	screen_bi1_tbda2	2.92596	Used in PCL analysis	6	TRUE	3.19376
Rv3922c	screen_bi2_kabxlow	2.77301	Used in PCL analysis	6	TRUE	3.19376
dlat	screen4wk_screen5wk_tbda1_kabx2	3.52632	Used in PCL analysis	6	TRUE	3.21116
dlat	screen5_wk	3.46581	Used in PCL analysis	6	TRUE	3.21116
dlat	screen5cp	2.92458	Used in PCL analysis	6	TRUE	3.21116
dlat	screen6	3.1721	Used in PCL analysis	6	TRUE	3.21116
dlat	screen_bi1_tbda2	3.00784	Used in PCL analysis	6	TRUE	3.21116
dlat	screen_bi2_kabxlow	3.17032	Used in PCL analysis	6	TRUE	3.21116
rplM	screen4wk_screen5wk_tbda1_kabx2	4.52387	Used in PCL analysis	6	TRUE	3.21679
rplM	screen5_wk	3.50805	Used in PCL analysis	6	TRUE	3.21679
rplM	screen5cp	2.48945	Used in PCL analysis	6	TRUE	3.21679
rplM	screen6	2.93814	Used in PCL analysis	6	TRUE	3.21679
rplM	screen_bi1_tbda2	2.65522	Used in PCL analysis	6	TRUE	3.21679
rplM	screen_bi2_kabxlow	3.18599	Used in PCL analysis	6	TRUE	3.21679
lexA	screen4wk_screen5wk_tbda1_kabx2	3.96845	Used in PCL analysis	6	TRUE	3.21687
lexA	screen5_wk	2.94376	Used in PCL analysis	6	TRUE	3.21687
lexA	screen5cp	3.13034	Used in PCL analysis	6	TRUE	3.21687
lexA	screen6	2.09717	Used in PCL analysis	6	TRUE	3.21687
lexA	screen_bi1_tbda2	3.3144	Used in PCL analysis	6	TRUE	3.21687
lexA	screen_bi2_kabxlow	3.84711	Used in PCL analysis	6	TRUE	3.21687
mprB	screen4wk_screen5wk_tbda1_kabx2	4.02383	Used in PCL analysis	6	TRUE	3.22463
mprB	screen5_wk	2.83209	Used in PCL analysis	6	TRUE	3.22463
mprB	screen5cp	2.5638	Used in PCL analysis	6	TRUE	3.22463
mprB	screen6	3.78754	Used in PCL analysis	6	TRUE	3.22463
mprB	screen_bi1_tbda2	3.1135	Used in PCL analysis	6	TRUE	3.22463
mprB	screen_bi2_kabxlow	3.02703	Used in PCL analysis	6	TRUE	3.22463
argJ	screen4wk_screen5wk_tbda1_kabx2	4.3997	Used in PCL analysis	6	TRUE	3.22602
argJ	screen5_wk	2.83521	Used in PCL analysis	6	TRUE	3.22602
argJ	screen5cp	2.17347	Used in PCL analysis	6	TRUE	3.22602
argJ	screen6	3.14847	Used in PCL analysis	6	TRUE	3.22602
argJ	screen_bi1_tbda2	2.98298	Used in PCL analysis	6	TRUE	3.22602
argJ	screen_bi2_kabxlow	3.81632	Used in PCL analysis	6	TRUE	3.22602
TB39.8	screen4wk_screen5wk_tbda1_kabx2	4.1238	Used in PCL analysis	6	TRUE	3.23168
TB39.8	screen5_wk	2.88227	Used in PCL analysis	6	TRUE	3.23168
TB39.8	screen5cp	3.61211	Used in PCL analysis	6	TRUE	3.23168
TB39.8	screen6	1.54549	Used in PCL analysis	6	TRUE	3.23168
TB39.8	screen_bi1_tbda2	3.64301	Used in PCL analysis	6	TRUE	3.23168
TB39.8	screen_bi2_kabxlow	3.58342	Used in PCL analysis	6	TRUE	3.23168
panC	screen4wk_screen5wk_tbda1_kabx2	4.32103	Used in PCL analysis	6	TRUE	3.24517
panC	screen5_wk	2.93967	Used in PCL analysis	6	TRUE	3.24517
panC	screen5cp	2.62343	Used in PCL analysis	6	TRUE	3.24517
panC	screen6	2.00435	Used in PCL analysis	6	TRUE	3.24517
panC	screen_bi1_tbda2	3.52529	Used in PCL analysis	6	TRUE	3.24517
panC	screen_bi2_kabxlow	4.05721	Used in PCL analysis	6	TRUE	3.24517
thrB	screen4wk_screen5wk_tbda1_kabx2	3.71669	Used in PCL analysis	6	TRUE	3.2478
thrB	screen5_wk	3.20922	Used in PCL analysis	6	TRUE	3.2478
thrB	screen5cp	2.53544	Used in PCL analysis	6	TRUE	3.2478
thrB	screen6	3.64465	Used in PCL analysis	6	TRUE	3.2478
thrB	screen_bi1_tbda2	2.83175	Used in PCL analysis	6	TRUE	3.2478
thrB	screen_bi2_kabxlow	3.54905	Used in PCL analysis	6	TRUE	3.2478
Rv0811	screen4wk_screen5wk_tbda1_kabx2	3.77742	Used in PCL analysis	6	TRUE	3.2577
Rv0811	screen5_wk	3.4203	Used in PCL analysis	6	TRUE	3.2577
Rv0811	screen5cp	2.62286	Used in PCL analysis	6	TRUE	3.2577
Rv0811	screen6	2.56818	Used in PCL analysis	6	TRUE	3.2577
Rv0811	screen_bi1_tbda2	3.80452	Used in PCL analysis	6	TRUE	3.2577
Rv0811	screen_bi2_kabxlow	3.35293	Used in PCL analysis	6	TRUE	3.2577
orn	screen4wk_screen5wk_tbda1_kabx2	3.76483	Used in PCL analysis	6	TRUE	3.26539
orn	screen5_wk	3.51892	Used in PCL analysis	6	TRUE	3.26539
orn	screen5cp	2.7571	Used in PCL analysis	6	TRUE	3.26539
orn	screen6	3.54427	Used in PCL analysis	6	TRUE	3.26539
orn	screen_bi1_tbda2	3.03494	Used in PCL analysis	6	TRUE	3.26539
orn	screen_bi2_kabxlow	2.97231	Used in PCL analysis	6	TRUE	3.26539
birA	screen4wk_screen5wk_tbda1_kabx2	3.92864	Used in PCL analysis	6	TRUE	3.26855
birA	screen5_wk	3.77859	Used in PCL analysis	6	TRUE	3.26855
birA	screen5cp	2.84278	Used in PCL analysis	6	TRUE	3.26855
birA	screen6	2.99804	Used in PCL analysis	6	TRUE	3.26855
birA	screen_bi1_tbda2	2.75649	Used in PCL analysis	6	TRUE	3.26855
birA	screen_bi2_kabxlow	3.30676	Used in PCL analysis	6	TRUE	3.26855
rplW	screen4wk_screen5wk_tbda1_kabx2	4.23574	Used in PCL analysis	6	TRUE	3.29317
rplW	screen5_wk	3.52393	Used in PCL analysis	6	TRUE	3.29317
rplW	screen5cp	2.38654	Used in PCL analysis	6	TRUE	3.29317
rplW	screen6	3.25182	Used in PCL analysis	6	TRUE	3.29317
rplW	screen_bi1_tbda2	2.92025	Used in PCL analysis	6	TRUE	3.29317
rplW	screen_bi2_kabxlow	3.44077	Used in PCL analysis	6	TRUE	3.29317
Rv0284	screen4wk_screen5wk_tbda1_kabx2	3.9647	Used in PCL analysis	6	TRUE	3.3003
Rv0284	screen5_wk	2.24438	Used in PCL analysis	6	TRUE	3.3003
Rv0284	screen5cp	2.66386	Used in PCL analysis	6	TRUE	3.3003
Rv0284	screen6	2.63654	Used in PCL analysis	6	TRUE	3.3003
Rv0284	screen_bi1_tbda2	4.08203	Used in PCL analysis	6	TRUE	3.3003
Rv0284	screen_bi2_kabxlow	4.21027	Used in PCL analysis	6	TRUE	3.3003
Rv1476	screen4wk_screen5wk_tbda1_kabx2	3.86255	Used in PCL analysis	6	TRUE	3.31631
Rv1476	screen5_wk	2.96066	Used in PCL analysis	6	TRUE	3.31631
Rv1476	screen5cp	2.53349	Used in PCL analysis	6	TRUE	3.31631
Rv1476	screen6	2.99493	Used in PCL analysis	6	TRUE	3.31631
Rv1476	screen_bi1_tbda2	3.51944	Used in PCL analysis	6	TRUE	3.31631
Rv1476	screen_bi2_kabxlow	4.02679	Used in PCL analysis	6	TRUE	3.31631
rplP	screen4wk_screen5wk_tbda1_kabx2	4.38783	Used in PCL analysis	6	TRUE	3.32578
rplP	screen5_wk	3.7072	Used in PCL analysis	6	TRUE	3.32578
rplP	screen5cp	2.71233	Used in PCL analysis	6	TRUE	3.32578
rplP	screen6	3.23813	Used in PCL analysis	6	TRUE	3.32578
rplP	screen_bi1_tbda2	2.86772	Used in PCL analysis	6	TRUE	3.32578
rplP	screen_bi2_kabxlow	3.04147	Used in PCL analysis	6	TRUE	3.32578
rpmA	screen4wk_screen5wk_tbda1_kabx2	4.44943	Used in PCL analysis	6	TRUE	3.33668
rpmA	screen5_wk	3.34486	Used in PCL analysis	6	TRUE	3.33668
rpmA	screen5cp	2.34543	Used in PCL analysis	6	TRUE	3.33668
rpmA	screen6	3.70575	Used in PCL analysis	6	TRUE	3.33668
rpmA	screen_bi1_tbda2	2.89691	Used in PCL analysis	6	TRUE	3.33668
rpmA	screen_bi2_kabxlow	3.27771	Used in PCL analysis	6	TRUE	3.33668
metS	screen4wk_screen5wk_tbda1_kabx2	3.49496	Used in PCL analysis	6	TRUE	3.34373
metS	screen5_wk	3.29669	Used in PCL analysis	6	TRUE	3.34373
metS	screen5cp	2.43122	Used in PCL analysis	6	TRUE	3.34373
metS	screen6	3.74715	Used in PCL analysis	6	TRUE	3.34373
metS	screen_bi1_tbda2	3.30459	Used in PCL analysis	6	TRUE	3.34373
metS	screen_bi2_kabxlow	3.78775	Used in PCL analysis	6	TRUE	3.34373
nadE	screen4wk_screen5wk_tbda1_kabx2	3.55474	Used in PCL analysis	6	TRUE	3.35475
nadE	screen5_wk	3.64247	Used in PCL analysis	6	TRUE	3.35475
nadE	screen5cp	2.55007	Used in PCL analysis	6	TRUE	3.35475
nadE	screen6	3.3244	Used in PCL analysis	6	TRUE	3.35475
nadE	screen_bi1_tbda2	3.29058	Used in PCL analysis	6	TRUE	3.35475
nadE	screen_bi2_kabxlow	3.76625	Used in PCL analysis	6	TRUE	3.35475
rplE	screen4wk_screen5wk_tbda1_kabx2	4.24572	Used in PCL analysis	6	TRUE	3.36193
rplE	screen5_wk	3.84138	Used in PCL analysis	6	TRUE	3.36193
rplE	screen5cp	3.19368	Used in PCL analysis	6	TRUE	3.36193
rplE	screen6	3.08349	Used in PCL analysis	6	TRUE	3.36193
rplE	screen_bi1_tbda2	2.50175	Used in PCL analysis	6	TRUE	3.36193
rplE	screen_bi2_kabxlow	3.30557	Used in PCL analysis	6	TRUE	3.36193
Rv2017	screen4wk_screen5wk_tbda1_kabx2	4.27852	Used in PCL analysis	6	TRUE	3.3819
Rv2017	screen5_wk	2.7234	Used in PCL analysis	6	TRUE	3.3819
Rv2017	screen5cp	2.92624	Used in PCL analysis	6	TRUE	3.3819
Rv2017	screen6	1.77586	Used in PCL analysis	6	TRUE	3.3819
Rv2017	screen_bi1_tbda2	3.95161	Used in PCL analysis	6	TRUE	3.3819
Rv2017	screen_bi2_kabxlow	4.63576	Used in PCL analysis	6	TRUE	3.3819
efpA	screen4wk_screen5wk_tbda1_kabx2	4.20081	Used in PCL analysis	6	TRUE	3.39144
efpA	screen5_wk	4.0183	Used in PCL analysis	6	TRUE	3.39144
efpA	screen5cp	2.60234	Used in PCL analysis	6	TRUE	3.39144
efpA	screen6	3.59582	Used in PCL analysis	6	TRUE	3.39144
efpA	screen_bi1_tbda2	2.99784	Used in PCL analysis	6	TRUE	3.39144
efpA	screen_bi2_kabxlow	2.93352	Used in PCL analysis	6	TRUE	3.39144
atpG	screen4wk_screen5wk_tbda1_kabx2	4.25264	Used in PCL analysis	6	TRUE	3.39256
atpG	screen5_wk	3.91475	Used in PCL analysis	6	TRUE	3.39256
atpG	screen5cp	2.89768	Used in PCL analysis	6	TRUE	3.39256
atpG	screen6	2.25584	Used in PCL analysis	6	TRUE	3.39256
atpG	screen_bi1_tbda2	3.18001	Used in PCL analysis	6	TRUE	3.39256
atpG	screen_bi2_kabxlow	3.85447	Used in PCL analysis	6	TRUE	3.39256
Rv1348	screen4wk_screen5wk_tbda1_kabx2	4.76542	Used in PCL analysis	6	TRUE	3.39316
Rv1348	screen5_wk	3.54732	Used in PCL analysis	6	TRUE	3.39316
Rv1348	screen5cp	3.01195	Used in PCL analysis	6	TRUE	3.39316
Rv1348	screen6	1.6266	Used in PCL analysis	6	TRUE	3.39316
Rv1348	screen_bi1_tbda2	3.5977	Used in PCL analysis	6	TRUE	3.39316
Rv1348	screen_bi2_kabxlow	3.80997	Used in PCL analysis	6	TRUE	3.39316
nrdH	screen4wk_screen5wk_tbda1_kabx2	3.99081	Used in PCL analysis	6	TRUE	3.39378
nrdH	screen5_wk	3.54999	Used in PCL analysis	6	TRUE	3.39378
nrdH	screen5cp	3.27872	Used in PCL analysis	6	TRUE	3.39378
nrdH	screen6	1.67008	Used in PCL analysis	6	TRUE	3.39378
nrdH	screen_bi1_tbda2	3.6753	Used in PCL analysis	6	TRUE	3.39378
nrdH	screen_bi2_kabxlow	4.1978	Used in PCL analysis	6	TRUE	3.39378
rplY	screen4wk_screen5wk_tbda1_kabx2	4.20233	Used in PCL analysis	6	TRUE	3.39583
rplY	screen5_wk	3.52537	Used in PCL analysis	6	TRUE	3.39583
rplY	screen5cp	2.53086	Used in PCL analysis	6	TRUE	3.39583
rplY	screen6	3.37446	Used in PCL analysis	6	TRUE	3.39583
rplY	screen_bi1_tbda2	2.97566	Used in PCL analysis	6	TRUE	3.39583
rplY	screen_bi2_kabxlow	3.76631	Used in PCL analysis	6	TRUE	3.39583
trmD	screen4wk_screen5wk_tbda1_kabx2	4.18677	Used in PCL analysis	6	TRUE	3.41198
trmD	screen5_wk	3.24644	Used in PCL analysis	6	TRUE	3.41198
trmD	screen5cp	2.84886	Used in PCL analysis	6	TRUE	3.41198
trmD	screen6	2.94531	Used in PCL analysis	6	TRUE	3.41198
trmD	screen_bi1_tbda2	3.58073	Used in PCL analysis	6	TRUE	3.41198
trmD	screen_bi2_kabxlow	3.66379	Used in PCL analysis	6	TRUE	3.41198
Rv2050	screen4wk_screen5wk_tbda1_kabx2	4.00299	Used in PCL analysis	6	TRUE	3.42309
Rv2050	screen5_wk	3.42236	Used in PCL analysis	6	TRUE	3.42309
Rv2050	screen5cp	3.11537	Used in PCL analysis	6	TRUE	3.42309
Rv2050	screen6	2.89782	Used in PCL analysis	6	TRUE	3.42309
Rv2050	screen_bi1_tbda2	3.6009	Used in PCL analysis	6	TRUE	3.42309
Rv2050	screen_bi2_kabxlow	3.4991	Used in PCL analysis	6	TRUE	3.42309
fmt	screen4wk_screen5wk_tbda1_kabx2	4.34958	Used in PCL analysis	6	TRUE	3.43971
fmt	screen5_wk	3.58948	Used in PCL analysis	6	TRUE	3.43971
fmt	screen5cp	3.10683	Used in PCL analysis	6	TRUE	3.43971
fmt	screen6	2.92707	Used in PCL analysis	6	TRUE	3.43971
fmt	screen_bi1_tbda2	3.00093	Used in PCL analysis	6	TRUE	3.43971
fmt	screen_bi2_kabxlow	3.6644	Used in PCL analysis	6	TRUE	3.43971
trpB	screen4wk_screen5wk_tbda1_kabx2	4.39795	Used in PCL analysis	6	TRUE	3.46918
trpB	screen5_wk	4.02966	Used in PCL analysis	6	TRUE	3.46918
trpB	screen5cp	2.93115	Used in PCL analysis	6	TRUE	3.46918
trpB	screen6	3.19022	Used in PCL analysis	6	TRUE	3.46918
trpB	screen_bi1_tbda2	2.87261	Used in PCL analysis	6	TRUE	3.46918
trpB	screen_bi2_kabxlow	3.39347	Used in PCL analysis	6	TRUE	3.46918
TB18.5	screen4wk_screen5wk_tbda1_kabx2	4.07258	Used in PCL analysis	6	TRUE	3.47093
TB18.5	screen5_wk	3.84604	Used in PCL analysis	6	TRUE	3.47093
TB18.5	screen5cp	2.71797	Used in PCL analysis	6	TRUE	3.47093
TB18.5	screen6	3.22889	Used in PCL analysis	6	TRUE	3.47093
TB18.5	screen_bi1_tbda2	3.39508	Used in PCL analysis	6	TRUE	3.47093
TB18.5	screen_bi2_kabxlow	3.56503	Used in PCL analysis	6	TRUE	3.47093
thiC	screen4wk_screen5wk_tbda1_kabx2	4.24543	Used in PCL analysis	6	TRUE	3.47439
thiC	screen5_wk	3.65158	Used in PCL analysis	6	TRUE	3.47439
thiC	screen5cp	2.67889	Used in PCL analysis	6	TRUE	3.47439
thiC	screen6	3.34674	Used in PCL analysis	6	TRUE	3.47439
thiC	screen_bi1_tbda2	2.93646	Used in PCL analysis	6	TRUE	3.47439
thiC	screen_bi2_kabxlow	3.98725	Used in PCL analysis	6	TRUE	3.47439
clpX	screen4wk_screen5wk_tbda1_kabx2	3.04203	Used in PCL analysis	6	TRUE	3.47489
clpX	screen5_wk	3.38284	Used in PCL analysis	6	TRUE	3.47489
clpX	screen5cp	3.45429	Used in PCL analysis	6	TRUE	3.47489
clpX	screen6	2.67682	Used in PCL analysis	6	TRUE	3.47489
clpX	screen_bi1_tbda2	4.16961	Used in PCL analysis	6	TRUE	3.47489
clpX	screen_bi2_kabxlow	4.12374	Used in PCL analysis	6	TRUE	3.47489
rpoA	screen4wk_screen5wk_tbda1_kabx2	3.01074	Used in PCL analysis	6	TRUE	3.50083
rpoA	screen5_wk	4.08318	Used in PCL analysis	6	TRUE	3.50083
rpoA	screen5cp	3.11555	Used in PCL analysis	6	TRUE	3.50083
rpoA	screen6	4.34935	Used in PCL analysis	6	TRUE	3.50083
rpoA	screen_bi1_tbda2	3.0765	Used in PCL analysis	6	TRUE	3.50083
rpoA	screen_bi2_kabxlow	3.36963	Used in PCL analysis	6	TRUE	3.50083
Rv3778c	screen4wk_screen5wk_tbda1_kabx2	3.95946	Used in PCL analysis	6	TRUE	3.50093
Rv3778c	screen5_wk	3.83281	Used in PCL analysis	6	TRUE	3.50093
Rv3778c	screen5cp	2.97012	Used in PCL analysis	6	TRUE	3.50093
Rv3778c	screen6	4.2033	Used in PCL analysis	6	TRUE	3.50093
Rv3778c	screen_bi1_tbda2	3.00114	Used in PCL analysis	6	TRUE	3.50093
Rv3778c	screen_bi2_kabxlow	3.03873	Used in PCL analysis	6	TRUE	3.50093
fba	screen4wk_screen5wk_tbda1_kabx2	4.4882	Used in PCL analysis	6	TRUE	3.50927
fba	screen5_wk	4.26182	Used in PCL analysis	6	TRUE	3.50927
fba	screen5cp	2.80461	Used in PCL analysis	6	TRUE	3.50927
fba	screen6	3.14182	Used in PCL analysis	6	TRUE	3.50927
fba	screen_bi1_tbda2	2.78966	Used in PCL analysis	6	TRUE	3.50927
fba	screen_bi2_kabxlow	3.56952	Used in PCL analysis	6	TRUE	3.50927
rplJ	screen4wk_screen5wk_tbda1_kabx2	4.4425	Used in PCL analysis	6	TRUE	3.53049
rplJ	screen5_wk	3.83407	Used in PCL analysis	6	TRUE	3.53049
rplJ	screen5cp	2.47799	Used in PCL analysis	6	TRUE	3.53049
rplJ	screen6	3.74537	Used in PCL analysis	6	TRUE	3.53049
rplJ	screen_bi1_tbda2	2.91333	Used in PCL analysis	6	TRUE	3.53049
rplJ	screen_bi2_kabxlow	3.76966	Used in PCL analysis	6	TRUE	3.53049
thyA	screen4wk_screen5wk_tbda1_kabx2	3.34711	Used in PCL analysis	6	TRUE	3.54189
thyA	screen5_wk	3.23412	Used in PCL analysis	6	TRUE	3.54189
thyA	screen5cp	3.70874	Used in PCL analysis	6	TRUE	3.54189
thyA	screen6	2.27596	Used in PCL analysis	6	TRUE	3.54189
thyA	screen_bi1_tbda2	4.06456	Used in PCL analysis	6	TRUE	3.54189
thyA	screen_bi2_kabxlow	4.62085	Used in PCL analysis	6	TRUE	3.54189
Rv1783	screen4wk_screen5wk_tbda1_kabx2	4.34856	Used in PCL analysis	6	TRUE	3.55756
Rv1783	screen5_wk	3.85376	Used in PCL analysis	6	TRUE	3.55756
Rv1783	screen5cp	3.0293	Used in PCL analysis	6	TRUE	3.55756
Rv1783	screen6	3.14014	Used in PCL analysis	6	TRUE	3.55756
Rv1783	screen_bi1_tbda2	3.5299	Used in PCL analysis	6	TRUE	3.55756
Rv1783	screen_bi2_kabxlow	3.44372	Used in PCL analysis	6	TRUE	3.55756
Rv0248c	screen4wk_screen5wk_tbda1_kabx2	3.67481	Used in PCL analysis	6	TRUE	3.55958
Rv0248c	screen5_wk	3.44962	Used in PCL analysis	6	TRUE	3.55958
Rv0248c	screen5cp	2.95545	Used in PCL analysis	6	TRUE	3.55958
Rv0248c	screen6	3.67669	Used in PCL analysis	6	TRUE	3.55958
Rv0248c	screen_bi1_tbda2	3.46726	Used in PCL analysis	6	TRUE	3.55958
Rv0248c	screen_bi2_kabxlow	4.13361	Used in PCL analysis	6	TRUE	3.55958
Rv1457c	screen4wk_screen5wk_tbda1_kabx2	4.56326	Used in PCL analysis	6	TRUE	3.59352
Rv1457c	screen5_wk	3.86031	Used in PCL analysis	6	TRUE	3.59352
Rv1457c	screen5cp	2.88527	Used in PCL analysis	6	TRUE	3.59352
Rv1457c	screen6	2.73109	Used in PCL analysis	6	TRUE	3.59352
Rv1457c	screen_bi1_tbda2	3.37352	Used in PCL analysis	6	TRUE	3.59352
Rv1457c	screen_bi2_kabxlow	4.14769	Used in PCL analysis	6	TRUE	3.59352
ndhA	screen4wk_screen5wk_tbda1_kabx2	4.64312	Used in PCL analysis	6	TRUE	3.60805
ndhA	screen5_wk	3.62682	Used in PCL analysis	6	TRUE	3.60805
ndhA	screen5cp	2.69447	Used in PCL analysis	6	TRUE	3.60805
ndhA	screen6	3.43314	Used in PCL analysis	6	TRUE	3.60805
ndhA	screen_bi1_tbda2	3.26584	Used in PCL analysis	6	TRUE	3.60805
ndhA	screen_bi2_kabxlow	3.98492	Used in PCL analysis	6	TRUE	3.60805
Rv1797	screen4wk_screen5wk_tbda1_kabx2	2.87664	Used in PCL analysis	6	TRUE	3.62869
Rv1797	screen5_wk	3.55003	Used in PCL analysis	6	TRUE	3.62869
Rv1797	screen5cp	2.89342	Used in PCL analysis	6	TRUE	3.62869
Rv1797	screen6	3.91704	Used in PCL analysis	6	TRUE	3.62869
Rv1797	screen_bi1_tbda2	4.1786	Used in PCL analysis	6	TRUE	3.62869
Rv1797	screen_bi2_kabxlow	4.3564	Used in PCL analysis	6	TRUE	3.62869
thiE	screen4wk_screen5wk_tbda1_kabx2	4.65113	Used in PCL analysis	6	TRUE	3.63079
thiE	screen5_wk	3.70496	Used in PCL analysis	6	TRUE	3.63079
thiE	screen5cp	3.33347	Used in PCL analysis	6	TRUE	3.63079
thiE	screen6	2.7682	Used in PCL analysis	6	TRUE	3.63079
thiE	screen_bi1_tbda2	3.50885	Used in PCL analysis	6	TRUE	3.63079
thiE	screen_bi2_kabxlow	3.8181	Used in PCL analysis	6	TRUE	3.63079
purD	screen4wk_screen5wk_tbda1_kabx2	3.92578	Used in PCL analysis	6	TRUE	3.6571
purD	screen5_wk	4.0419	Used in PCL analysis	6	TRUE	3.6571
purD	screen5cp	3.55134	Used in PCL analysis	6	TRUE	3.6571
purD	screen6	3.49197	Used in PCL analysis	6	TRUE	3.6571
purD	screen_bi1_tbda2	3.42289	Used in PCL analysis	6	TRUE	3.6571
purD	screen_bi2_kabxlow	3.5087	Used in PCL analysis	6	TRUE	3.6571
pknA	screen4wk_screen5wk_tbda1_kabx2	3.82669	Used in PCL analysis	6	TRUE	3.65722
pknA	screen5_wk	2.90482	Used in PCL analysis	6	TRUE	3.65722
pknA	screen5cp	3.09178	Used in PCL analysis	6	TRUE	3.65722
pknA	screen6	3.52798	Used in PCL analysis	6	TRUE	3.65722
pknA	screen_bi1_tbda2	3.88055	Used in PCL analysis	6	TRUE	3.65722
pknA	screen_bi2_kabxlow	4.7115	Used in PCL analysis	6	TRUE	3.65722
Rv0023	screen4wk_screen5wk_tbda1_kabx2	3.70456	Used in PCL analysis	6	TRUE	3.65729
Rv0023	screen5_wk	4.31399	Used in PCL analysis	6	TRUE	3.65729
Rv0023	screen5cp	1.31964	Used in PCL analysis	6	TRUE	3.65729
Rv0023	screen6	4.76584	Used in PCL analysis	6	TRUE	3.65729
Rv0023	screen_bi1_tbda2	3.39232	Used in PCL analysis	6	TRUE	3.65729
Rv0023	screen_bi2_kabxlow	4.44741	Used in PCL analysis	6	TRUE	3.65729
ftsW	screen4wk_screen5wk_tbda1_kabx2	4.26846	Used in PCL analysis	6	TRUE	3.66343
ftsW	screen5_wk	2.93596	Used in PCL analysis	6	TRUE	3.66343
ftsW	screen5cp	2.99274	Used in PCL analysis	6	TRUE	3.66343
ftsW	screen6	3.58493	Used in PCL analysis	6	TRUE	3.66343
ftsW	screen_bi1_tbda2	3.98401	Used in PCL analysis	6	TRUE	3.66343
ftsW	screen_bi2_kabxlow	4.21448	Used in PCL analysis	6	TRUE	3.66343
Rv3281	screen4wk_screen5wk_tbda1_kabx2	4.25266	Used in PCL analysis	6	TRUE	3.67567
Rv3281	screen5_wk	4.19535	Used in PCL analysis	6	TRUE	3.67567
Rv3281	screen5cp	2.86475	Used in PCL analysis	6	TRUE	3.67567
Rv3281	screen6	4.0672	Used in PCL analysis	6	TRUE	3.67567
Rv3281	screen_bi1_tbda2	3.22731	Used in PCL analysis	6	TRUE	3.67567
Rv3281	screen_bi2_kabxlow	3.44674	Used in PCL analysis	6	TRUE	3.67567
Rv3038c	screen4wk_screen5wk_tbda1_kabx2	3.95555	Used in PCL analysis	6	TRUE	3.6797
Rv3038c	screen5_wk	3.76607	Used in PCL analysis	6	TRUE	3.6797
Rv3038c	screen5cp	2.84374	Used in PCL analysis	6	TRUE	3.6797
Rv3038c	screen6	3.95472	Used in PCL analysis	6	TRUE	3.6797
Rv3038c	screen_bi1_tbda2	3.902	Used in PCL analysis	6	TRUE	3.6797
Rv3038c	screen_bi2_kabxlow	3.65615	Used in PCL analysis	6	TRUE	3.6797
gatA	screen4wk_screen5wk_tbda1_kabx2	4.37893	Used in PCL analysis	6	TRUE	3.68264
gatA	screen5_wk	3.71587	Used in PCL analysis	6	TRUE	3.68264
gatA	screen5cp	2.79668	Used in PCL analysis	6	TRUE	3.68264
gatA	screen6	3.79561	Used in PCL analysis	6	TRUE	3.68264
gatA	screen_bi1_tbda2	3.58526	Used in PCL analysis	6	TRUE	3.68264
gatA	screen_bi2_kabxlow	3.82351	Used in PCL analysis	6	TRUE	3.68264
ccsX	screen4wk_screen5wk_tbda1_kabx2	3.90417	Used in PCL analysis	6	TRUE	3.70361
ccsX	screen5_wk	4.2909	Used in PCL analysis	6	TRUE	3.70361
ccsX	screen5cp	2.54356	Used in PCL analysis	6	TRUE	3.70361
ccsX	screen6	4.1922	Used in PCL analysis	6	TRUE	3.70361
ccsX	screen_bi1_tbda2	3.30604	Used in PCL analysis	6	TRUE	3.70361
ccsX	screen_bi2_kabxlow	3.98479	Used in PCL analysis	6	TRUE	3.70361
echA17	screen4wk_screen5wk_tbda1_kabx2	4.48817	Used in PCL analysis	6	TRUE	3.70808
echA17	screen5_wk	3.87213	Used in PCL analysis	6	TRUE	3.70808
echA17	screen5cp	3.16539	Used in PCL analysis	6	TRUE	3.70808
echA17	screen6	3.04964	Used in PCL analysis	6	TRUE	3.70808
echA17	screen_bi1_tbda2	3.48548	Used in PCL analysis	6	TRUE	3.70808
echA17	screen_bi2_kabxlow	4.18763	Used in PCL analysis	6	TRUE	3.70808
dapB	screen4wk_screen5wk_tbda1_kabx2	4.20875	Used in PCL analysis	6	TRUE	3.72036
dapB	screen5_wk	3.41235	Used in PCL analysis	6	TRUE	3.72036
dapB	screen5cp	2.62281	Used in PCL analysis	6	TRUE	3.72036
dapB	screen6	4.12932	Used in PCL analysis	6	TRUE	3.72036
dapB	screen_bi1_tbda2	3.69803	Used in PCL analysis	6	TRUE	3.72036
dapB	screen_bi2_kabxlow	4.25087	Used in PCL analysis	6	TRUE	3.72036
rplK	screen4wk_screen5wk_tbda1_kabx2	4.08694	Used in PCL analysis	6	TRUE	3.72332
rplK	screen5_wk	3.92265	Used in PCL analysis	6	TRUE	3.72332
rplK	screen5cp	2.86541	Used in PCL analysis	6	TRUE	3.72332
rplK	screen6	3.97471	Used in PCL analysis	6	TRUE	3.72332
rplK	screen_bi1_tbda2	3.39508	Used in PCL analysis	6	TRUE	3.72332
rplK	screen_bi2_kabxlow	4.09511	Used in PCL analysis	6	TRUE	3.72332
Rv2698	screen4wk_screen5wk_tbda1_kabx2	4.48983	Used in PCL analysis	6	TRUE	3.72333
Rv2698	screen5_wk	3.83768	Used in PCL analysis	6	TRUE	3.72333
Rv2698	screen5cp	2.79714	Used in PCL analysis	6	TRUE	3.72333
Rv2698	screen6	3.9626	Used in PCL analysis	6	TRUE	3.72333
Rv2698	screen_bi1_tbda2	3.25767	Used in PCL analysis	6	TRUE	3.72333
Rv2698	screen_bi2_kabxlow	3.99507	Used in PCL analysis	6	TRUE	3.72333
moxR1	screen4wk_screen5wk_tbda1_kabx2	3.91486	Used in PCL analysis	6	TRUE	3.72353
moxR1	screen5_wk	3.23394	Used in PCL analysis	6	TRUE	3.72353
moxR1	screen5cp	3.61489	Used in PCL analysis	6	TRUE	3.72353
moxR1	screen6	2.55642	Used in PCL analysis	6	TRUE	3.72353
moxR1	screen_bi1_tbda2	4.29732	Used in PCL analysis	6	TRUE	3.72353
moxR1	screen_bi2_kabxlow	4.72375	Used in PCL analysis	6	TRUE	3.72353
Rv1456c	screen4wk_screen5wk_tbda1_kabx2	4.54091	Used in PCL analysis	6	TRUE	3.73647
Rv1456c	screen5_wk	3.93974	Used in PCL analysis	6	TRUE	3.73647
Rv1456c	screen5cp	2.8892	Used in PCL analysis	6	TRUE	3.73647
Rv1456c	screen6	3.40655	Used in PCL analysis	6	TRUE	3.73647
Rv1456c	screen_bi1_tbda2	3.63372	Used in PCL analysis	6	TRUE	3.73647
Rv1456c	screen_bi2_kabxlow	4.0087	Used in PCL analysis	6	TRUE	3.73647
pabB	screen4wk_screen5wk_tbda1_kabx2	4.83148	Used in PCL analysis	6	TRUE	3.73762
pabB	screen5_wk	4.39366	Used in PCL analysis	6	TRUE	3.73762
pabB	screen5cp	3.27099	Used in PCL analysis	6	TRUE	3.73762
pabB	screen6	3.16534	Used in PCL analysis	6	TRUE	3.73762
pabB	screen_bi1_tbda2	2.8364	Used in PCL analysis	6	TRUE	3.73762
pabB	screen_bi2_kabxlow	3.92784	Used in PCL analysis	6	TRUE	3.73762
ilvB1	screen4wk_screen5wk_tbda1_kabx2	3.77261	Used in PCL analysis	6	TRUE	3.75356
ilvB1	screen5_wk	4.2656	Used in PCL analysis	6	TRUE	3.75356
ilvB1	screen5cp	2.66307	Used in PCL analysis	6	TRUE	3.75356
ilvB1	screen6	4.29776	Used in PCL analysis	6	TRUE	3.75356
ilvB1	screen_bi1_tbda2	3.38668	Used in PCL analysis	6	TRUE	3.75356
ilvB1	screen_bi2_kabxlow	4.13562	Used in PCL analysis	6	TRUE	3.75356
dnaN	screen4wk_screen5wk_tbda1_kabx2	4.1578	Used in PCL analysis	6	TRUE	3.75731
dnaN	screen5_wk	3.21546	Used in PCL analysis	6	TRUE	3.75731
dnaN	screen5cp	3.82254	Used in PCL analysis	6	TRUE	3.75731
dnaN	screen6	2.5341	Used in PCL analysis	6	TRUE	3.75731
dnaN	screen_bi1_tbda2	4.47652	Used in PCL analysis	6	TRUE	3.75731
dnaN	screen_bi2_kabxlow	4.33742	Used in PCL analysis	6	TRUE	3.75731
prcBA	screen4wk_screen5wk_tbda1_kabx2	0.110696	Excluded - slow or noisy growth	6	TRUE	3.76971
prcBA	screen5_wk	5.15457	Excluded - slow or noisy growth	6	TRUE	3.76971
prcBA	screen5cp	3.83771	Excluded - slow or noisy growth	6	TRUE	3.76971
prcBA	screen6	4.4262	Excluded - slow or noisy growth	6	TRUE	3.76971
prcBA	screen_bi1_tbda2	4.52936	Excluded - slow or noisy growth	6	TRUE	3.76971
prcBA	screen_bi2_kabxlow	4.55973	Excluded - slow or noisy growth	6	TRUE	3.76971
alr	screen4wk_screen5wk_tbda1_kabx2	4.49396	Used in PCL analysis	6	TRUE	3.77825
alr	screen5_wk	3.67341	Used in PCL analysis	6	TRUE	3.77825
alr	screen5cp	3.43247	Used in PCL analysis	6	TRUE	3.77825
alr	screen6	2.47274	Used in PCL analysis	6	TRUE	3.77825
alr	screen_bi1_tbda2	4.05023	Used in PCL analysis	6	TRUE	3.77825
alr	screen_bi2_kabxlow	4.54668	Used in PCL analysis	6	TRUE	3.77825
thiD	screen4wk_screen5wk_tbda1_kabx2	4.60558	Used in PCL analysis	6	TRUE	3.77997
thiD	screen5_wk	4.48618	Used in PCL analysis	6	TRUE	3.77997
thiD	screen5cp	3.14071	Used in PCL analysis	6	TRUE	3.77997
thiD	screen6	2.93617	Used in PCL analysis	6	TRUE	3.77997
thiD	screen_bi1_tbda2	3.51983	Used in PCL analysis	6	TRUE	3.77997
thiD	screen_bi2_kabxlow	3.99134	Used in PCL analysis	6	TRUE	3.77997
thiO	screen4wk_screen5wk_tbda1_kabx2	4.22634	Used in PCL analysis	6	TRUE	3.79846
thiO	screen5_wk	4.49128	Used in PCL analysis	6	TRUE	3.79846
thiO	screen5cp	3.16656	Used in PCL analysis	6	TRUE	3.79846
thiO	screen6	3.54976	Used in PCL analysis	6	TRUE	3.79846
thiO	screen_bi1_tbda2	3.17103	Used in PCL analysis	6	TRUE	3.79846
thiO	screen_bi2_kabxlow	4.1858	Used in PCL analysis	6	TRUE	3.79846
hemA	screen4wk_screen5wk_tbda1_kabx2	4.60347	Used in PCL analysis	6	TRUE	3.81491
hemA	screen5_wk	4.24167	Used in PCL analysis	6	TRUE	3.81491
hemA	screen5cp	2.74123	Used in PCL analysis	6	TRUE	3.81491
hemA	screen6	4.02052	Used in PCL analysis	6	TRUE	3.81491
hemA	screen_bi1_tbda2	3.36867	Used in PCL analysis	6	TRUE	3.81491
hemA	screen_bi2_kabxlow	3.91392	Used in PCL analysis	6	TRUE	3.81491
secF	screen4wk_screen5wk_tbda1_kabx2	4.48166	Used in PCL analysis	6	TRUE	3.81877
secF	screen5_wk	3.80161	Used in PCL analysis	6	TRUE	3.81877
secF	screen5cp	2.90858	Used in PCL analysis	6	TRUE	3.81877
secF	screen6	4.05401	Used in PCL analysis	6	TRUE	3.81877
secF	screen_bi1_tbda2	3.52321	Used in PCL analysis	6	TRUE	3.81877
secF	screen_bi2_kabxlow	4.14355	Used in PCL analysis	6	TRUE	3.81877
hemK	screen4wk_screen5wk_tbda1_kabx2	4.41043	Used in PCL analysis	6	TRUE	3.82407
hemK	screen5_wk	3.42496	Used in PCL analysis	6	TRUE	3.82407
hemK	screen5cp	3.10015	Used in PCL analysis	6	TRUE	3.82407
hemK	screen6	3.6422	Used in PCL analysis	6	TRUE	3.82407
hemK	screen_bi1_tbda2	3.88099	Used in PCL analysis	6	TRUE	3.82407
hemK	screen_bi2_kabxlow	4.48571	Used in PCL analysis	6	TRUE	3.82407
rplU	screen4wk_screen5wk_tbda1_kabx2	4.32785	Used in PCL analysis	6	TRUE	3.82706
rplU	screen5_wk	4.34227	Used in PCL analysis	6	TRUE	3.82706
rplU	screen5cp	2.81578	Used in PCL analysis	6	TRUE	3.82706
rplU	screen6	4.31043	Used in PCL analysis	6	TRUE	3.82706
rplU	screen_bi1_tbda2	3.26094	Used in PCL analysis	6	TRUE	3.82706
rplU	screen_bi2_kabxlow	3.90512	Used in PCL analysis	6	TRUE	3.82706
otsB1	screen4wk_screen5wk_tbda1_kabx2	3.86474	Used in PCL analysis	6	TRUE	3.82798
otsB1	screen5_wk	3.69709	Used in PCL analysis	6	TRUE	3.82798
otsB1	screen5cp	3.06823	Used in PCL analysis	6	TRUE	3.82798
otsB1	screen6	4.03937	Used in PCL analysis	6	TRUE	3.82798
otsB1	screen_bi1_tbda2	4.01278	Used in PCL analysis	6	TRUE	3.82798
otsB1	screen_bi2_kabxlow	4.2857	Used in PCL analysis	6	TRUE	3.82798
Rv3635	screen4wk_screen5wk_tbda1_kabx2	4.35879	Used in PCL analysis	6	TRUE	3.83518
Rv3635	screen5_wk	3.82955	Used in PCL analysis	6	TRUE	3.83518
Rv3635	screen5cp	3.17897	Used in PCL analysis	6	TRUE	3.83518
Rv3635	screen6	3.90332	Used in PCL analysis	6	TRUE	3.83518
Rv3635	screen_bi1_tbda2	3.80924	Used in PCL analysis	6	TRUE	3.83518
Rv3635	screen_bi2_kabxlow	3.93124	Used in PCL analysis	6	TRUE	3.83518
purM	screen4wk_screen5wk_tbda1_kabx2	3.67711	Used in PCL analysis	6	TRUE	3.86683
purM	screen5_wk	4.31225	Used in PCL analysis	6	TRUE	3.86683
purM	screen5cp	3.08448	Used in PCL analysis	6	TRUE	3.86683
purM	screen6	4.46455	Used in PCL analysis	6	TRUE	3.86683
purM	screen_bi1_tbda2	3.76205	Used in PCL analysis	6	TRUE	3.86683
purM	screen_bi2_kabxlow	3.90054	Used in PCL analysis	6	TRUE	3.86683
H37RvBC02	screen4wk_screen5wk_tbda1_kabx2	1.84072	Excluded - slow or noisy growth	6	TRUE	3.87362
H37RvBC02	screen5_wk	4.34429	Excluded - slow or noisy growth	6	TRUE	3.87362
H37RvBC02	screen5cp	3.58512	Excluded - slow or noisy growth	6	TRUE	3.87362
H37RvBC02	screen6	4.01599	Excluded - slow or noisy growth	6	TRUE	3.87362
H37RvBC02	screen_bi1_tbda2	4.78047	Excluded - slow or noisy growth	6	TRUE	3.87362
H37RvBC02	screen_bi2_kabxlow	4.67512	Excluded - slow or noisy growth	6	TRUE	3.87362
hemL	screen4wk_screen5wk_tbda1_kabx2	4.58909	Used in PCL analysis	6	TRUE	3.87929
hemL	screen5_wk	3.8381	Used in PCL analysis	6	TRUE	3.87929
hemL	screen5cp	3.01836	Used in PCL analysis	6	TRUE	3.87929
hemL	screen6	3.71775	Used in PCL analysis	6	TRUE	3.87929
hemL	screen_bi1_tbda2	3.94846	Used in PCL analysis	6	TRUE	3.87929
hemL	screen_bi2_kabxlow	4.16401	Used in PCL analysis	6	TRUE	3.87929
mmpL3	screen4wk_screen5wk_tbda1_kabx2	4.18266	Used in PCL analysis	6	TRUE	3.8995
mmpL3	screen5_wk	3.93369	Used in PCL analysis	6	TRUE	3.8995
mmpL3	screen5cp	3.2447	Used in PCL analysis	6	TRUE	3.8995
mmpL3	screen6	4.14521	Used in PCL analysis	6	TRUE	3.8995
mmpL3	screen_bi1_tbda2	3.99086	Used in PCL analysis	6	TRUE	3.8995
mmpL3	screen_bi2_kabxlow	3.89989	Used in PCL analysis	6	TRUE	3.8995
icd2	screen4wk_screen5wk_tbda1_kabx2	4.57849	Used in PCL analysis	6	TRUE	3.90896
icd2	screen5_wk	3.96234	Used in PCL analysis	6	TRUE	3.90896
icd2	screen5cp	2.66815	Used in PCL analysis	6	TRUE	3.90896
icd2	screen6	4.11532	Used in PCL analysis	6	TRUE	3.90896
icd2	screen_bi1_tbda2	3.99441	Used in PCL analysis	6	TRUE	3.90896
icd2	screen_bi2_kabxlow	4.13506	Used in PCL analysis	6	TRUE	3.90896
esxG	screen4wk_screen5wk_tbda1_kabx2	4.75824	Used in PCL analysis	6	TRUE	3.9128
esxG	screen5_wk	4.29718	Used in PCL analysis	6	TRUE	3.9128
esxG	screen5cp	3.15261	Used in PCL analysis	6	TRUE	3.9128
esxG	screen6	3.36038	Used in PCL analysis	6	TRUE	3.9128
esxG	screen_bi1_tbda2	3.83294	Used in PCL analysis	6	TRUE	3.9128
esxG	screen_bi2_kabxlow	4.07545	Used in PCL analysis	6	TRUE	3.9128
cysS1	screen4wk_screen5wk_tbda1_kabx2	4.41191	Used in PCL analysis	6	TRUE	3.9137
cysS1	screen5_wk	4.55239	Used in PCL analysis	6	TRUE	3.9137
cysS1	screen5cp	2.74196	Used in PCL analysis	6	TRUE	3.9137
cysS1	screen6	4.04732	Used in PCL analysis	6	TRUE	3.9137
cysS1	screen_bi1_tbda2	4.06479	Used in PCL analysis	6	TRUE	3.9137
cysS1	screen_bi2_kabxlow	3.6638	Used in PCL analysis	6	TRUE	3.9137
manB	screen4wk_screen5wk_tbda1_kabx2	4.33259	Used in PCL analysis	6	TRUE	3.9265
manB	screen5_wk	4.56488	Used in PCL analysis	6	TRUE	3.9265
manB	screen5cp	3.86743	Used in PCL analysis	6	TRUE	3.9265
manB	screen6	2.62642	Used in PCL analysis	6	TRUE	3.9265
manB	screen_bi1_tbda2	4.58363	Used in PCL analysis	6	TRUE	3.9265
manB	screen_bi2_kabxlow	3.58404	Used in PCL analysis	6	TRUE	3.9265
Rv0292	screen4wk_screen5wk_tbda1_kabx2	4.813	Used in PCL analysis	6	TRUE	3.92805
Rv0292	screen5_wk	4.17342	Used in PCL analysis	6	TRUE	3.92805
Rv0292	screen5cp	3.12395	Used in PCL analysis	6	TRUE	3.92805
Rv0292	screen6	3.00949	Used in PCL analysis	6	TRUE	3.92805
Rv0292	screen_bi1_tbda2	3.87609	Used in PCL analysis	6	TRUE	3.92805
Rv0292	screen_bi2_kabxlow	4.57234	Used in PCL analysis	6	TRUE	3.92805
aceE	screen4wk_screen5wk_tbda1_kabx2	3.3693	Used in PCL analysis	6	TRUE	3.94082
aceE	screen5_wk	3.85203	Used in PCL analysis	6	TRUE	3.94082
aceE	screen5cp	3.21378	Used in PCL analysis	6	TRUE	3.94082
aceE	screen6	4.75554	Used in PCL analysis	6	TRUE	3.94082
aceE	screen_bi1_tbda2	4.55268	Used in PCL analysis	6	TRUE	3.94082
aceE	screen_bi2_kabxlow	3.90161	Used in PCL analysis	6	TRUE	3.94082
atpB	screen4wk_screen5wk_tbda1_kabx2	4.69025	Used in PCL analysis	6	TRUE	3.9536
atpB	screen5_wk	4.14056	Used in PCL analysis	6	TRUE	3.9536
atpB	screen5cp	3.08942	Used in PCL analysis	6	TRUE	3.9536
atpB	screen6	4.03759	Used in PCL analysis	6	TRUE	3.9536
atpB	screen_bi1_tbda2	3.78351	Used in PCL analysis	6	TRUE	3.9536
atpB	screen_bi2_kabxlow	3.98026	Used in PCL analysis	6	TRUE	3.9536
Rv2454c	screen4wk_screen5wk_tbda1_kabx2	4.5643	Used in PCL analysis	6	TRUE	3.95398
Rv2454c	screen5_wk	4.30659	Used in PCL analysis	6	TRUE	3.95398
Rv2454c	screen5cp	3.20135	Used in PCL analysis	6	TRUE	3.95398
Rv2454c	screen6	3.70788	Used in PCL analysis	6	TRUE	3.95398
Rv2454c	screen_bi1_tbda2	3.83753	Used in PCL analysis	6	TRUE	3.95398
Rv2454c	screen_bi2_kabxlow	4.10622	Used in PCL analysis	6	TRUE	3.95398
trxB2	screen4wk_screen5wk_tbda1_kabx2	4.24743	Used in PCL analysis	6	TRUE	3.96358
trxB2	screen5_wk	3.82032	Used in PCL analysis	6	TRUE	3.96358
trxB2	screen5cp	3.32949	Used in PCL analysis	6	TRUE	3.96358
trxB2	screen6	4.16976	Used in PCL analysis	6	TRUE	3.96358
trxB2	screen_bi1_tbda2	4.07578	Used in PCL analysis	6	TRUE	3.96358
trxB2	screen_bi2_kabxlow	4.13868	Used in PCL analysis	6	TRUE	3.96358
Rv0283	screen4wk_screen5wk_tbda1_kabx2	4.40476	Used in PCL analysis	6	TRUE	3.96902
Rv0283	screen5_wk	4.06805	Used in PCL analysis	6	TRUE	3.96902
Rv0283	screen5cp	3.14008	Used in PCL analysis	6	TRUE	3.96902
Rv0283	screen6	3.98367	Used in PCL analysis	6	TRUE	3.96902
Rv0283	screen_bi1_tbda2	4.0942	Used in PCL analysis	6	TRUE	3.96902
Rv0283	screen_bi2_kabxlow	4.12335	Used in PCL analysis	6	TRUE	3.96902
adk	screen4wk_screen5wk_tbda1_kabx2	5.07551	Used in PCL analysis	6	TRUE	3.97461
adk	screen5_wk	3.74015	Used in PCL analysis	6	TRUE	3.97461
adk	screen5cp	3.43126	Used in PCL analysis	6	TRUE	3.97461
adk	screen6	4.27405	Used in PCL analysis	6	TRUE	3.97461
adk	screen_bi1_tbda2	3.91611	Used in PCL analysis	6	TRUE	3.97461
adk	screen_bi2_kabxlow	3.41059	Used in PCL analysis	6	TRUE	3.97461
cmk	screen4wk_screen5wk_tbda1_kabx2	4.62032	Used in PCL analysis	6	TRUE	3.97907
cmk	screen5_wk	3.65573	Used in PCL analysis	6	TRUE	3.97907
cmk	screen5cp	3.50527	Used in PCL analysis	6	TRUE	3.97907
cmk	screen6	3.85152	Used in PCL analysis	6	TRUE	3.97907
cmk	screen_bi1_tbda2	3.88724	Used in PCL analysis	6	TRUE	3.97907
cmk	screen_bi2_kabxlow	4.35436	Used in PCL analysis	6	TRUE	3.97907
hisI	screen4wk_screen5wk_tbda1_kabx2	4.99634	Used in PCL analysis	6	TRUE	3.97941
hisI	screen5_wk	4.26557	Used in PCL analysis	6	TRUE	3.97941
hisI	screen5cp	3.02307	Used in PCL analysis	6	TRUE	3.97941
hisI	screen6	3.91326	Used in PCL analysis	6	TRUE	3.97941
hisI	screen_bi1_tbda2	3.49342	Used in PCL analysis	6	TRUE	3.97941
hisI	screen_bi2_kabxlow	4.18478	Used in PCL analysis	6	TRUE	3.97941
secD	screen4wk_screen5wk_tbda1_kabx2	5.04563	Used in PCL analysis	6	TRUE	3.98383
secD	screen5_wk	4.27143	Used in PCL analysis	6	TRUE	3.98383
secD	screen5cp	2.98872	Used in PCL analysis	6	TRUE	3.98383
secD	screen6	4.0773	Used in PCL analysis	6	TRUE	3.98383
secD	screen_bi1_tbda2	3.44787	Used in PCL analysis	6	TRUE	3.98383
secD	screen_bi2_kabxlow	4.07205	Used in PCL analysis	6	TRUE	3.98383
mshC	screen4wk_screen5wk_tbda1_kabx2	3.60323	Used in PCL analysis	6	TRUE	3.98606
mshC	screen5_wk	4.35955	Used in PCL analysis	6	TRUE	3.98606
mshC	screen5cp	3.1462	Used in PCL analysis	6	TRUE	3.98606
mshC	screen6	4.26894	Used in PCL analysis	6	TRUE	3.98606
mshC	screen_bi1_tbda2	4.22297	Used in PCL analysis	6	TRUE	3.98606
mshC	screen_bi2_kabxlow	4.31548	Used in PCL analysis	6	TRUE	3.98606
mesJ	screen4wk_screen5wk_tbda1_kabx2	4.72014	Used in PCL analysis	6	TRUE	3.99263
mesJ	screen5_wk	3.99985	Used in PCL analysis	6	TRUE	3.99263
mesJ	screen5cp	3.19614	Used in PCL analysis	6	TRUE	3.99263
mesJ	screen6	3.78075	Used in PCL analysis	6	TRUE	3.99263
mesJ	screen_bi1_tbda2	4.03451	Used in PCL analysis	6	TRUE	3.99263
mesJ	screen_bi2_kabxlow	4.22441	Used in PCL analysis	6	TRUE	3.99263
trpG	screen4wk_screen5wk_tbda1_kabx2	3.46001	Used in PCL analysis	6	TRUE	3.99416
trpG	screen5_wk	4.01426	Used in PCL analysis	6	TRUE	3.99416
trpG	screen5cp	3.56212	Used in PCL analysis	6	TRUE	3.99416
trpG	screen6	4.59337	Used in PCL analysis	6	TRUE	3.99416
trpG	screen_bi1_tbda2	4.45083	Used in PCL analysis	6	TRUE	3.99416
trpG	screen_bi2_kabxlow	3.88437	Used in PCL analysis	6	TRUE	3.99416
def	screen4wk_screen5wk_tbda1_kabx2	4.44376	Used in PCL analysis	6	TRUE	4.00055
def	screen5_wk	3.82397	Used in PCL analysis	6	TRUE	4.00055
def	screen5cp	3.33359	Used in PCL analysis	6	TRUE	4.00055
def	screen6	3.69003	Used in PCL analysis	6	TRUE	4.00055
def	screen_bi1_tbda2	4.16328	Used in PCL analysis	6	TRUE	4.00055
def	screen_bi2_kabxlow	4.54869	Used in PCL analysis	6	TRUE	4.00055
Rv2581c	screen4wk_screen5wk_tbda1_kabx2	4.558	Used in PCL analysis	6	TRUE	4.00136
Rv2581c	screen5_wk	4.29636	Used in PCL analysis	6	TRUE	4.00136
Rv2581c	screen5cp	3.23653	Used in PCL analysis	6	TRUE	4.00136
Rv2581c	screen6	4.28417	Used in PCL analysis	6	TRUE	4.00136
Rv2581c	screen_bi1_tbda2	3.81396	Used in PCL analysis	6	TRUE	4.00136
Rv2581c	screen_bi2_kabxlow	3.81911	Used in PCL analysis	6	TRUE	4.00136
gpgS	screen4wk_screen5wk_tbda1_kabx2	4.45614	Used in PCL analysis	6	TRUE	4.02019
gpgS	screen5_wk	3.99087	Used in PCL analysis	6	TRUE	4.02019
gpgS	screen5cp	3.38933	Used in PCL analysis	6	TRUE	4.02019
gpgS	screen6	4.1258	Used in PCL analysis	6	TRUE	4.02019
gpgS	screen_bi1_tbda2	3.85896	Used in PCL analysis	6	TRUE	4.02019
gpgS	screen_bi2_kabxlow	4.30002	Used in PCL analysis	6	TRUE	4.02019
lipU	screen4wk_screen5wk_tbda1_kabx2	4.36614	Used in PCL analysis	6	TRUE	4.03148
lipU	screen5_wk	4.08612	Used in PCL analysis	6	TRUE	4.03148
lipU	screen5cp	3.00459	Used in PCL analysis	6	TRUE	4.03148
lipU	screen6	4.32626	Used in PCL analysis	6	TRUE	4.03148
lipU	screen_bi1_tbda2	4.20064	Used in PCL analysis	6	TRUE	4.03148
lipU	screen_bi2_kabxlow	4.20511	Used in PCL analysis	6	TRUE	4.03148
cyp135A1	screen4wk_screen5wk_tbda1_kabx2	3.82289	Used in PCL analysis	6	TRUE	4.03471
cyp135A1	screen5_wk	4.15598	Used in PCL analysis	6	TRUE	4.03471
cyp135A1	screen5cp	3.05207	Used in PCL analysis	6	TRUE	4.03471
cyp135A1	screen6	4.61757	Used in PCL analysis	6	TRUE	4.03471
cyp135A1	screen_bi1_tbda2	4.12469	Used in PCL analysis	6	TRUE	4.03471
cyp135A1	screen_bi2_kabxlow	4.43504	Used in PCL analysis	6	TRUE	4.03471
Rv0347	screen4wk_screen5wk_tbda1_kabx2	4.94979	Used in PCL analysis	6	TRUE	4.03523
Rv0347	screen5_wk	4.5119	Used in PCL analysis	6	TRUE	4.03523
Rv0347	screen5cp	3.2171	Used in PCL analysis	6	TRUE	4.03523
Rv0347	screen6	4.02299	Used in PCL analysis	6	TRUE	4.03523
Rv0347	screen_bi1_tbda2	3.69808	Used in PCL analysis	6	TRUE	4.03523
Rv0347	screen_bi2_kabxlow	3.81153	Used in PCL analysis	6	TRUE	4.03523
H37RvBC17	screen4wk_screen5wk_tbda1_kabx2	4.47093	Used in PCL analysis	6	TRUE	4.03781
H37RvBC17	screen5_wk	4.28434	Used in PCL analysis	6	TRUE	4.03781
H37RvBC17	screen5cp	3.24388	Used in PCL analysis	6	TRUE	4.03781
H37RvBC17	screen6	4.12916	Used in PCL analysis	6	TRUE	4.03781
H37RvBC17	screen_bi1_tbda2	3.95182	Used in PCL analysis	6	TRUE	4.03781
H37RvBC17	screen_bi2_kabxlow	4.14671	Used in PCL analysis	6	TRUE	4.03781
hsdM	screen4wk_screen5wk_tbda1_kabx2	4.48033	Used in PCL analysis	6	TRUE	4.03996
hsdM	screen5_wk	3.96703	Used in PCL analysis	6	TRUE	4.03996
hsdM	screen5cp	3.16611	Used in PCL analysis	6	TRUE	4.03996
hsdM	screen6	3.73448	Used in PCL analysis	6	TRUE	4.03996
hsdM	screen_bi1_tbda2	4.34333	Used in PCL analysis	6	TRUE	4.03996
hsdM	screen_bi2_kabxlow	4.54848	Used in PCL analysis	6	TRUE	4.03996
rpoB	screen4wk_screen5wk_tbda1_kabx2	4.06358	Used in PCL analysis	6	TRUE	4.04353
rpoB	screen5_wk	4.64597	Used in PCL analysis	6	TRUE	4.04353
rpoB	screen5cp	3.31326	Used in PCL analysis	6	TRUE	4.04353
rpoB	screen6	4.21346	Used in PCL analysis	6	TRUE	4.04353
rpoB	screen_bi1_tbda2	4.30339	Used in PCL analysis	6	TRUE	4.04353
rpoB	screen_bi2_kabxlow	3.7215	Used in PCL analysis	6	TRUE	4.04353
zmp1	screen4wk_screen5wk_tbda1_kabx2	4.48491	Used in PCL analysis	6	TRUE	4.05332
zmp1	screen5_wk	3.76645	Used in PCL analysis	6	TRUE	4.05332
zmp1	screen5cp	3.25995	Used in PCL analysis	6	TRUE	4.05332
zmp1	screen6	3.95615	Used in PCL analysis	6	TRUE	4.05332
zmp1	screen_bi1_tbda2	4.19313	Used in PCL analysis	6	TRUE	4.05332
zmp1	screen_bi2_kabxlow	4.65932	Used in PCL analysis	6	TRUE	4.05332
otsB2	screen4wk_screen5wk_tbda1_kabx2	1.71269	Used in PCL analysis	6	TRUE	4.05416
otsB2	screen5_wk	4.68828	Used in PCL analysis	6	TRUE	4.05416
otsB2	screen5cp	3.90404	Used in PCL analysis	6	TRUE	4.05416
otsB2	screen6	5.1974	Used in PCL analysis	6	TRUE	4.05416
otsB2	screen_bi1_tbda2	3.90829	Used in PCL analysis	6	TRUE	4.05416
otsB2	screen_bi2_kabxlow	4.91427	Used in PCL analysis	6	TRUE	4.05416
Rv1044	screen4wk_screen5wk_tbda1_kabx2	4.76715	Used in PCL analysis	6	TRUE	4.05942
Rv1044	screen5_wk	4.14781	Used in PCL analysis	6	TRUE	4.05942
Rv1044	screen5cp	3.19848	Used in PCL analysis	6	TRUE	4.05942
Rv1044	screen6	4.75262	Used in PCL analysis	6	TRUE	4.05942
Rv1044	screen_bi1_tbda2	3.63664	Used in PCL analysis	6	TRUE	4.05942
Rv1044	screen_bi2_kabxlow	3.85385	Used in PCL analysis	6	TRUE	4.05942
Rv0204c	screen4wk_screen5wk_tbda1_kabx2	5.06249	Used in PCL analysis	6	TRUE	4.06384
Rv0204c	screen5_wk	4.57564	Used in PCL analysis	6	TRUE	4.06384
Rv0204c	screen5cp	3.12956	Used in PCL analysis	6	TRUE	4.06384
Rv0204c	screen6	3.8423	Used in PCL analysis	6	TRUE	4.06384
Rv0204c	screen_bi1_tbda2	3.63195	Used in PCL analysis	6	TRUE	4.06384
Rv0204c	screen_bi2_kabxlow	4.14109	Used in PCL analysis	6	TRUE	4.06384
Rv3604c	screen4wk_screen5wk_tbda1_kabx2	4.49935	Used in PCL analysis	6	TRUE	4.06501
Rv3604c	screen5_wk	4.49666	Used in PCL analysis	6	TRUE	4.06501
Rv3604c	screen5cp	3.36936	Used in PCL analysis	6	TRUE	4.06501
Rv3604c	screen6	3.86069	Used in PCL analysis	6	TRUE	4.06501
Rv3604c	screen_bi1_tbda2	3.96754	Used in PCL analysis	6	TRUE	4.06501
Rv3604c	screen_bi2_kabxlow	4.19645	Used in PCL analysis	6	TRUE	4.06501
Rv3208	screen4wk_screen5wk_tbda1_kabx2	4.47295	Used in PCL analysis	6	TRUE	4.07136
Rv3208	screen5_wk	4.51359	Used in PCL analysis	6	TRUE	4.07136
Rv3208	screen5cp	2.56954	Used in PCL analysis	6	TRUE	4.07136
Rv3208	screen6	4.87204	Used in PCL analysis	6	TRUE	4.07136
Rv3208	screen_bi1_tbda2	3.66873	Used in PCL analysis	6	TRUE	4.07136
Rv3208	screen_bi2_kabxlow	4.33129	Used in PCL analysis	6	TRUE	4.07136
mycP5	screen4wk_screen5wk_tbda1_kabx2	4.45025	Used in PCL analysis	6	TRUE	4.0759
mycP5	screen5_wk	4.35819	Used in PCL analysis	6	TRUE	4.0759
mycP5	screen5cp	3.22518	Used in PCL analysis	6	TRUE	4.0759
mycP5	screen6	4.4366	Used in PCL analysis	6	TRUE	4.0759
mycP5	screen_bi1_tbda2	3.89158	Used in PCL analysis	6	TRUE	4.0759
mycP5	screen_bi2_kabxlow	4.09358	Used in PCL analysis	6	TRUE	4.0759
hisD	screen4wk_screen5wk_tbda1_kabx2	4.66865	Used in PCL analysis	6	TRUE	4.0833
hisD	screen5_wk	4.19234	Used in PCL analysis	6	TRUE	4.0833
hisD	screen5cp	3.08835	Used in PCL analysis	6	TRUE	4.0833
hisD	screen6	4.03019	Used in PCL analysis	6	TRUE	4.0833
hisD	screen_bi1_tbda2	4.16801	Used in PCL analysis	6	TRUE	4.0833
hisD	screen_bi2_kabxlow	4.35223	Used in PCL analysis	6	TRUE	4.0833
glgB	screen4wk_screen5wk_tbda1_kabx2	4.1792	Used in PCL analysis	6	TRUE	4.09036
glgB	screen5_wk	3.81289	Used in PCL analysis	6	TRUE	4.09036
glgB	screen5cp	3.67308	Used in PCL analysis	6	TRUE	4.09036
glgB	screen6	4.38712	Used in PCL analysis	6	TRUE	4.09036
glgB	screen_bi1_tbda2	4.31809	Used in PCL analysis	6	TRUE	4.09036
glgB	screen_bi2_kabxlow	4.17176	Used in PCL analysis	6	TRUE	4.09036
Rv3222c	screen4wk_screen5wk_tbda1_kabx2	4.58411	Used in PCL analysis	6	TRUE	4.0948
Rv3222c	screen5_wk	4.47194	Used in PCL analysis	6	TRUE	4.0948
Rv3222c	screen5cp	3.3664	Used in PCL analysis	6	TRUE	4.0948
Rv3222c	screen6	3.97832	Used in PCL analysis	6	TRUE	4.0948
Rv3222c	screen_bi1_tbda2	3.95883	Used in PCL analysis	6	TRUE	4.0948
Rv3222c	screen_bi2_kabxlow	4.20922	Used in PCL analysis	6	TRUE	4.0948
Rv2219	screen4wk_screen5wk_tbda1_kabx2	4.69646	Used in PCL analysis	6	TRUE	4.09562
Rv2219	screen5_wk	3.48701	Used in PCL analysis	6	TRUE	4.09562
Rv2219	screen5cp	3.45107	Used in PCL analysis	6	TRUE	4.09562
Rv2219	screen6	5.07641	Used in PCL analysis	6	TRUE	4.09562
Rv2219	screen_bi1_tbda2	3.91381	Used in PCL analysis	6	TRUE	4.09562
Rv2219	screen_bi2_kabxlow	3.94893	Used in PCL analysis	6	TRUE	4.09562
Rv2047c	screen4wk_screen5wk_tbda1_kabx2	4.68765	Used in PCL analysis	6	TRUE	4.09623
Rv2047c	screen5_wk	4.33607	Used in PCL analysis	6	TRUE	4.09623
Rv2047c	screen5cp	3.32463	Used in PCL analysis	6	TRUE	4.09623
Rv2047c	screen6	4.36857	Used in PCL analysis	6	TRUE	4.09623
Rv2047c	screen_bi1_tbda2	3.88283	Used in PCL analysis	6	TRUE	4.09623
Rv2047c	screen_bi2_kabxlow	3.97767	Used in PCL analysis	6	TRUE	4.09623
Rv1683	screen4wk_screen5wk_tbda1_kabx2	4.42484	Used in PCL analysis	6	TRUE	4.09992
Rv1683	screen5_wk	4.25018	Used in PCL analysis	6	TRUE	4.09992
Rv1683	screen5cp	3.25564	Used in PCL analysis	6	TRUE	4.09992
Rv1683	screen6	4.3633	Used in PCL analysis	6	TRUE	4.09992
Rv1683	screen_bi1_tbda2	4.03136	Used in PCL analysis	6	TRUE	4.09992
Rv1683	screen_bi2_kabxlow	4.27422	Used in PCL analysis	6	TRUE	4.09992
thrC	screen4wk_screen5wk_tbda1_kabx2	4.80111	Used in PCL analysis	6	TRUE	4.10284
thrC	screen5_wk	4.26354	Used in PCL analysis	6	TRUE	4.10284
thrC	screen5cp	3.27382	Used in PCL analysis	6	TRUE	4.10284
thrC	screen6	4.01766	Used in PCL analysis	6	TRUE	4.10284
thrC	screen_bi1_tbda2	3.98791	Used in PCL analysis	6	TRUE	4.10284
thrC	screen_bi2_kabxlow	4.27302	Used in PCL analysis	6	TRUE	4.10284
Rv2673	screen4wk_screen5wk_tbda1_kabx2	4.93224	Used in PCL analysis	6	TRUE	4.11361
Rv2673	screen5_wk	4.2889	Used in PCL analysis	6	TRUE	4.11361
Rv2673	screen5cp	3.17769	Used in PCL analysis	6	TRUE	4.11361
Rv2673	screen6	3.86631	Used in PCL analysis	6	TRUE	4.11361
Rv2673	screen_bi1_tbda2	3.98895	Used in PCL analysis	6	TRUE	4.11361
Rv2673	screen_bi2_kabxlow	4.4276	Used in PCL analysis	6	TRUE	4.11361
pyrH	screen4wk_screen5wk_tbda1_kabx2	4.13474	Used in PCL analysis	6	TRUE	4.11367
pyrH	screen5_wk	3.93226	Used in PCL analysis	6	TRUE	4.11367
pyrH	screen5cp	3.42039	Used in PCL analysis	6	TRUE	4.11367
pyrH	screen6	4.39297	Used in PCL analysis	6	TRUE	4.11367
pyrH	screen_bi1_tbda2	4.43665	Used in PCL analysis	6	TRUE	4.11367
pyrH	screen_bi2_kabxlow	4.365	Used in PCL analysis	6	TRUE	4.11367
Rv2242	screen4wk_screen5wk_tbda1_kabx2	4.29425	Used in PCL analysis	6	TRUE	4.1181
Rv2242	screen5_wk	4.34886	Used in PCL analysis	6	TRUE	4.1181
Rv2242	screen5cp	3.19318	Used in PCL analysis	6	TRUE	4.1181
Rv2242	screen6	4.61151	Used in PCL analysis	6	TRUE	4.1181
Rv2242	screen_bi1_tbda2	4.26109	Used in PCL analysis	6	TRUE	4.1181
Rv2242	screen_bi2_kabxlow	3.99973	Used in PCL analysis	6	TRUE	4.1181
rpsM	screen4wk_screen5wk_tbda1_kabx2	3.61801	Used in PCL analysis	6	TRUE	4.12754
rpsM	screen5_wk	4.25789	Used in PCL analysis	6	TRUE	4.12754
rpsM	screen5cp	3.3588	Used in PCL analysis	6	TRUE	4.12754
rpsM	screen6	4.79727	Used in PCL analysis	6	TRUE	4.12754
rpsM	screen_bi1_tbda2	4.49021	Used in PCL analysis	6	TRUE	4.12754
rpsM	screen_bi2_kabxlow	4.24303	Used in PCL analysis	6	TRUE	4.12754
pks7	screen4wk_screen5wk_tbda1_kabx2	4.72382	Used in PCL analysis	6	TRUE	4.12915
pks7	screen5_wk	4.37413	Used in PCL analysis	6	TRUE	4.12915
pks7	screen5cp	3.38836	Used in PCL analysis	6	TRUE	4.12915
pks7	screen6	4.36761	Used in PCL analysis	6	TRUE	4.12915
pks7	screen_bi1_tbda2	3.78142	Used in PCL analysis	6	TRUE	4.12915
pks7	screen_bi2_kabxlow	4.13954	Used in PCL analysis	6	TRUE	4.12915
acpM	screen4wk_screen5wk_tbda1_kabx2	4.73021	Used in PCL analysis	6	TRUE	4.13603
acpM	screen5_wk	4.83048	Used in PCL analysis	6	TRUE	4.13603
acpM	screen5cp	3.84667	Used in PCL analysis	6	TRUE	4.13603
acpM	screen6	3.17909	Used in PCL analysis	6	TRUE	4.13603
acpM	screen_bi1_tbda2	3.69703	Used in PCL analysis	6	TRUE	4.13603
acpM	screen_bi2_kabxlow	4.53269	Used in PCL analysis	6	TRUE	4.13603
tyrS	screen4wk_screen5wk_tbda1_kabx2	3.90646	Used in PCL analysis	6	TRUE	4.13705
tyrS	screen5_wk	4.29981	Used in PCL analysis	6	TRUE	4.13705
tyrS	screen5cp	3.32372	Used in PCL analysis	6	TRUE	4.13705
tyrS	screen6	4.39492	Used in PCL analysis	6	TRUE	4.13705
tyrS	screen_bi1_tbda2	4.51701	Used in PCL analysis	6	TRUE	4.13705
tyrS	screen_bi2_kabxlow	4.38039	Used in PCL analysis	6	TRUE	4.13705
Rv3031	screen4wk_screen5wk_tbda1_kabx2	4.68271	Used in PCL analysis	6	TRUE	4.14687
Rv3031	screen5_wk	4.57378	Used in PCL analysis	6	TRUE	4.14687
Rv3031	screen5cp	3.37313	Used in PCL analysis	6	TRUE	4.14687
Rv3031	screen6	4.25233	Used in PCL analysis	6	TRUE	4.14687
Rv3031	screen_bi1_tbda2	3.96349	Used in PCL analysis	6	TRUE	4.14687
Rv3031	screen_bi2_kabxlow	4.0358	Used in PCL analysis	6	TRUE	4.14687
rocA	screen4wk_screen5wk_tbda1_kabx2	4.42669	Used in PCL analysis	6	TRUE	4.15342
rocA	screen5_wk	4.0084	Used in PCL analysis	6	TRUE	4.15342
rocA	screen5cp	3.21517	Used in PCL analysis	6	TRUE	4.15342
rocA	screen6	4.55745	Used in PCL analysis	6	TRUE	4.15342
rocA	screen_bi1_tbda2	4.46419	Used in PCL analysis	6	TRUE	4.15342
rocA	screen_bi2_kabxlow	4.24863	Used in PCL analysis	6	TRUE	4.15342
cstA	screen4wk_screen5wk_tbda1_kabx2	3.77694	Used in PCL analysis	6	TRUE	4.15399
cstA	screen5_wk	3.96866	Used in PCL analysis	6	TRUE	4.15399
cstA	screen5cp	3.18253	Used in PCL analysis	6	TRUE	4.15399
cstA	screen6	4.74057	Used in PCL analysis	6	TRUE	4.15399
cstA	screen_bi1_tbda2	4.72056	Used in PCL analysis	6	TRUE	4.15399
cstA	screen_bi2_kabxlow	4.53468	Used in PCL analysis	6	TRUE	4.15399
desA2	screen4wk_screen5wk_tbda1_kabx2	4.35806	Used in PCL analysis	6	TRUE	4.15401
desA2	screen5_wk	4.39294	Used in PCL analysis	6	TRUE	4.15401
desA2	screen5cp	3.03835	Used in PCL analysis	6	TRUE	4.15401
desA2	screen6	4.32976	Used in PCL analysis	6	TRUE	4.15401
desA2	screen_bi1_tbda2	4.21413	Used in PCL analysis	6	TRUE	4.15401
desA2	screen_bi2_kabxlow	4.59084	Used in PCL analysis	6	TRUE	4.15401
wbbl2	screen4wk_screen5wk_tbda1_kabx2	4.17213	Used in PCL analysis	6	TRUE	4.15437
wbbl2	screen5_wk	4.00706	Used in PCL analysis	6	TRUE	4.15437
wbbl2	screen5cp	3.246	Used in PCL analysis	6	TRUE	4.15437
wbbl2	screen6	4.58738	Used in PCL analysis	6	TRUE	4.15437
wbbl2	screen_bi1_tbda2	4.24569	Used in PCL analysis	6	TRUE	4.15437
wbbl2	screen_bi2_kabxlow	4.66796	Used in PCL analysis	6	TRUE	4.15437
Rv1382	screen4wk_screen5wk_tbda1_kabx2	4.53754	Used in PCL analysis	6	TRUE	4.16044
Rv1382	screen5_wk	4.26931	Used in PCL analysis	6	TRUE	4.16044
Rv1382	screen5cp	3.59306	Used in PCL analysis	6	TRUE	4.16044
Rv1382	screen6	4.11875	Used in PCL analysis	6	TRUE	4.16044
Rv1382	screen_bi1_tbda2	3.97257	Used in PCL analysis	6	TRUE	4.16044
Rv1382	screen_bi2_kabxlow	4.47138	Used in PCL analysis	6	TRUE	4.16044
lppZ	screen4wk_screen5wk_tbda1_kabx2	4.89255	Used in PCL analysis	6	TRUE	4.17013
lppZ	screen5_wk	4.48781	Used in PCL analysis	6	TRUE	4.17013
lppZ	screen5cp	3.37426	Used in PCL analysis	6	TRUE	4.17013
lppZ	screen6	4.43283	Used in PCL analysis	6	TRUE	4.17013
lppZ	screen_bi1_tbda2	3.68615	Used in PCL analysis	6	TRUE	4.17013
lppZ	screen_bi2_kabxlow	4.14717	Used in PCL analysis	6	TRUE	4.17013
purK	screen4wk_screen5wk_tbda1_kabx2	5.00352	Used in PCL analysis	6	TRUE	4.17595
purK	screen5_wk	4.7985	Used in PCL analysis	6	TRUE	4.17595
purK	screen5cp	3.76782	Used in PCL analysis	6	TRUE	4.17595
purK	screen6	3.76162	Used in PCL analysis	6	TRUE	4.17595
purK	screen_bi1_tbda2	3.48211	Used in PCL analysis	6	TRUE	4.17595
purK	screen_bi2_kabxlow	4.24212	Used in PCL analysis	6	TRUE	4.17595
qcrC	screen4wk_screen5wk_tbda1_kabx2	4.94833	Used in PCL analysis	6	TRUE	4.1809
qcrC	screen5_wk	4.56921	Used in PCL analysis	6	TRUE	4.1809
qcrC	screen5cp	3.38794	Used in PCL analysis	6	TRUE	4.1809
qcrC	screen6	4.41737	Used in PCL analysis	6	TRUE	4.1809
qcrC	screen_bi1_tbda2	3.87587	Used in PCL analysis	6	TRUE	4.1809
qcrC	screen_bi2_kabxlow	3.88666	Used in PCL analysis	6	TRUE	4.1809
ligA	screen4wk_screen5wk_tbda1_kabx2	4.78422	Used in PCL analysis	6	TRUE	4.18161
ligA	screen5_wk	4.10501	Used in PCL analysis	6	TRUE	4.18161
ligA	screen5cp	3.44507	Used in PCL analysis	6	TRUE	4.18161
ligA	screen6	4.00854	Used in PCL analysis	6	TRUE	4.18161
ligA	screen_bi1_tbda2	4.16773	Used in PCL analysis	6	TRUE	4.18161
ligA	screen_bi2_kabxlow	4.5791	Used in PCL analysis	6	TRUE	4.18161
menE	screen4wk_screen5wk_tbda1_kabx2	4.65688	Used in PCL analysis	6	TRUE	4.18744
menE	screen5_wk	4.19371	Used in PCL analysis	6	TRUE	4.18744
menE	screen5cp	3.19742	Used in PCL analysis	6	TRUE	4.18744
menE	screen6	4.84716	Used in PCL analysis	6	TRUE	4.18744
menE	screen_bi1_tbda2	4.14434	Used in PCL analysis	6	TRUE	4.18744
menE	screen_bi2_kabxlow	4.08516	Used in PCL analysis	6	TRUE	4.18744
Rv1342c	screen4wk_screen5wk_tbda1_kabx2	4.8706	Used in PCL analysis	6	TRUE	4.18778
Rv1342c	screen5_wk	4.56308	Used in PCL analysis	6	TRUE	4.18778
Rv1342c	screen5cp	3.43034	Used in PCL analysis	6	TRUE	4.18778
Rv1342c	screen6	4.5836	Used in PCL analysis	6	TRUE	4.18778
Rv1342c	screen_bi1_tbda2	3.88193	Used in PCL analysis	6	TRUE	4.18778
Rv1342c	screen_bi2_kabxlow	3.79714	Used in PCL analysis	6	TRUE	4.18778
mycP3	screen4wk_screen5wk_tbda1_kabx2	4.58796	Used in PCL analysis	6	TRUE	4.19512
mycP3	screen5_wk	3.91967	Used in PCL analysis	6	TRUE	4.19512
mycP3	screen5cp	3.20629	Used in PCL analysis	6	TRUE	4.19512
mycP3	screen6	4.32353	Used in PCL analysis	6	TRUE	4.19512
mycP3	screen_bi1_tbda2	4.406	Used in PCL analysis	6	TRUE	4.19512
mycP3	screen_bi2_kabxlow	4.72729	Used in PCL analysis	6	TRUE	4.19512
mtrA	screen4wk_screen5wk_tbda1_kabx2	4.33675	Used in PCL analysis	6	TRUE	4.19539
mtrA	screen5_wk	3.85049	Used in PCL analysis	6	TRUE	4.19539
mtrA	screen5cp	3.14868	Used in PCL analysis	6	TRUE	4.19539
mtrA	screen6	4.7525	Used in PCL analysis	6	TRUE	4.19539
mtrA	screen_bi1_tbda2	4.46685	Used in PCL analysis	6	TRUE	4.19539
mtrA	screen_bi2_kabxlow	4.61708	Used in PCL analysis	6	TRUE	4.19539
mmpS3	screen4wk_screen5wk_tbda1_kabx2	5.07289	Used in PCL analysis	6	TRUE	4.20045
mmpS3	screen5_wk	4.1134	Used in PCL analysis	6	TRUE	4.20045
mmpS3	screen5cp	3.46967	Used in PCL analysis	6	TRUE	4.20045
mmpS3	screen6	4.58231	Used in PCL analysis	6	TRUE	4.20045
mmpS3	screen_bi1_tbda2	3.99567	Used in PCL analysis	6	TRUE	4.20045
mmpS3	screen_bi2_kabxlow	3.96877	Used in PCL analysis	6	TRUE	4.20045
lprD	screen4wk_screen5wk_tbda1_kabx2	4.53283	Used in PCL analysis	6	TRUE	4.20266
lprD	screen5_wk	4.56805	Used in PCL analysis	6	TRUE	4.20266
lprD	screen5cp	3.45439	Used in PCL analysis	6	TRUE	4.20266
lprD	screen6	4.37449	Used in PCL analysis	6	TRUE	4.20266
lprD	screen_bi1_tbda2	3.74854	Used in PCL analysis	6	TRUE	4.20266
lprD	screen_bi2_kabxlow	4.5377	Used in PCL analysis	6	TRUE	4.20266
Rv0817c	screen4wk_screen5wk_tbda1_kabx2	4.28096	Used in PCL analysis	6	TRUE	4.20565
Rv0817c	screen5_wk	3.89505	Used in PCL analysis	6	TRUE	4.20565
Rv0817c	screen5cp	3.61123	Used in PCL analysis	6	TRUE	4.20565
Rv0817c	screen6	4.50319	Used in PCL analysis	6	TRUE	4.20565
Rv0817c	screen_bi1_tbda2	4.4382	Used in PCL analysis	6	TRUE	4.20565
Rv0817c	screen_bi2_kabxlow	4.50527	Used in PCL analysis	6	TRUE	4.20565
Rv2747	screen4wk_screen5wk_tbda1_kabx2	4.66022	Used in PCL analysis	6	TRUE	4.20845
Rv2747	screen5_wk	4.05944	Used in PCL analysis	6	TRUE	4.20845
Rv2747	screen5cp	3.26544	Used in PCL analysis	6	TRUE	4.20845
Rv2747	screen6	4.44463	Used in PCL analysis	6	TRUE	4.20845
Rv2747	screen_bi1_tbda2	4.1042	Used in PCL analysis	6	TRUE	4.20845
Rv2747	screen_bi2_kabxlow	4.71678	Used in PCL analysis	6	TRUE	4.20845
parB	screen4wk_screen5wk_tbda1_kabx2	3.87255	Used in PCL analysis	6	TRUE	4.20934
parB	screen5_wk	4.04689	Used in PCL analysis	6	TRUE	4.20934
parB	screen5cp	3.3703	Used in PCL analysis	6	TRUE	4.20934
parB	screen6	4.54992	Used in PCL analysis	6	TRUE	4.20934
parB	screen_bi1_tbda2	4.45726	Used in PCL analysis	6	TRUE	4.20934
parB	screen_bi2_kabxlow	4.95911	Used in PCL analysis	6	TRUE	4.20934
glmU	screen4wk_screen5wk_tbda1_kabx2	4.22475	Used in PCL analysis	6	TRUE	4.21931
glmU	screen5_wk	4.35056	Used in PCL analysis	6	TRUE	4.21931
glmU	screen5cp	3.17319	Used in PCL analysis	6	TRUE	4.21931
glmU	screen6	4.68395	Used in PCL analysis	6	TRUE	4.21931
glmU	screen_bi1_tbda2	4.46939	Used in PCL analysis	6	TRUE	4.21931
glmU	screen_bi2_kabxlow	4.41401	Used in PCL analysis	6	TRUE	4.21931
H37RvBC07	screen4wk_screen5wk_tbda1_kabx2	4.05531	Used in PCL analysis	6	TRUE	4.21963
H37RvBC07	screen5_wk	4.41267	Used in PCL analysis	6	TRUE	4.21963
H37RvBC07	screen5cp	3.3296	Used in PCL analysis	6	TRUE	4.21963
H37RvBC07	screen6	4.88733	Used in PCL analysis	6	TRUE	4.21963
H37RvBC07	screen_bi1_tbda2	4.11353	Used in PCL analysis	6	TRUE	4.21963
H37RvBC07	screen_bi2_kabxlow	4.51935	Used in PCL analysis	6	TRUE	4.21963
gca	screen4wk_screen5wk_tbda1_kabx2	4.21468	Used in PCL analysis	6	TRUE	4.22523
gca	screen5_wk	4.21242	Used in PCL analysis	6	TRUE	4.22523
gca	screen5cp	3.38787	Used in PCL analysis	6	TRUE	4.22523
gca	screen6	4.36434	Used in PCL analysis	6	TRUE	4.22523
gca	screen_bi1_tbda2	4.46393	Used in PCL analysis	6	TRUE	4.22523
gca	screen_bi2_kabxlow	4.70817	Used in PCL analysis	6	TRUE	4.22523
Rv0479c	screen4wk_screen5wk_tbda1_kabx2	4.76381	Used in PCL analysis	6	TRUE	4.22811
Rv0479c	screen5_wk	4.50226	Used in PCL analysis	6	TRUE	4.22811
Rv0479c	screen5cp	3.38178	Used in PCL analysis	6	TRUE	4.22811
Rv0479c	screen6	4.42224	Used in PCL analysis	6	TRUE	4.22811
Rv0479c	screen_bi1_tbda2	3.94916	Used in PCL analysis	6	TRUE	4.22811
Rv0479c	screen_bi2_kabxlow	4.34937	Used in PCL analysis	6	TRUE	4.22811
ligD	screen4wk_screen5wk_tbda1_kabx2	4.7006	Used in PCL analysis	6	TRUE	4.23106
ligD	screen5_wk	4.45196	Used in PCL analysis	6	TRUE	4.23106
ligD	screen5cp	3.22616	Used in PCL analysis	6	TRUE	4.23106
ligD	screen6	4.77872	Used in PCL analysis	6	TRUE	4.23106
ligD	screen_bi1_tbda2	3.93835	Used in PCL analysis	6	TRUE	4.23106
ligD	screen_bi2_kabxlow	4.29054	Used in PCL analysis	6	TRUE	4.23106
marP	screen4wk_screen5wk_tbda1_kabx2	4.69544	Used in PCL analysis	6	TRUE	4.23454
marP	screen5_wk	4.52057	Used in PCL analysis	6	TRUE	4.23454
marP	screen5cp	3.17836	Used in PCL analysis	6	TRUE	4.23454
marP	screen6	5.06758	Used in PCL analysis	6	TRUE	4.23454
marP	screen_bi1_tbda2	3.8682	Used in PCL analysis	6	TRUE	4.23454
marP	screen_bi2_kabxlow	4.07711	Used in PCL analysis	6	TRUE	4.23454
H37RvBC14	screen4wk_screen5wk_tbda1_kabx2	4.37804	Used in PCL analysis	6	TRUE	4.23469
H37RvBC14	screen5_wk	4.38905	Used in PCL analysis	6	TRUE	4.23469
H37RvBC14	screen5cp	3.40003	Used in PCL analysis	6	TRUE	4.23469
H37RvBC14	screen6	4.70088	Used in PCL analysis	6	TRUE	4.23469
H37RvBC14	screen_bi1_tbda2	4.54987	Used in PCL analysis	6	TRUE	4.23469
H37RvBC14	screen_bi2_kabxlow	3.99028	Used in PCL analysis	6	TRUE	4.23469
ribG	screen4wk_screen5wk_tbda1_kabx2	4.47849	Used in PCL analysis	6	TRUE	4.24134
ribG	screen5_wk	3.61769	Used in PCL analysis	6	TRUE	4.24134
ribG	screen5cp	4.05058	Used in PCL analysis	6	TRUE	4.24134
ribG	screen6	4.20754	Used in PCL analysis	6	TRUE	4.24134
ribG	screen_bi1_tbda2	4.63806	Used in PCL analysis	6	TRUE	4.24134
ribG	screen_bi2_kabxlow	4.45565	Used in PCL analysis	6	TRUE	4.24134
purL	screen4wk_screen5wk_tbda1_kabx2	4.64266	Used in PCL analysis	6	TRUE	4.25779
purL	screen5_wk	4.05798	Used in PCL analysis	6	TRUE	4.25779
purL	screen5cp	3.54272	Used in PCL analysis	6	TRUE	4.25779
purL	screen6	4.38256	Used in PCL analysis	6	TRUE	4.25779
purL	screen_bi1_tbda2	4.33439	Used in PCL analysis	6	TRUE	4.25779
purL	screen_bi2_kabxlow	4.58642	Used in PCL analysis	6	TRUE	4.25779
Rv3579c	screen4wk_screen5wk_tbda1_kabx2	4.14703	Used in PCL analysis	6	TRUE	4.25796
Rv3579c	screen5_wk	4.23055	Used in PCL analysis	6	TRUE	4.25796
Rv3579c	screen5cp	3.10628	Used in PCL analysis	6	TRUE	4.25796
Rv3579c	screen6	4.33099	Used in PCL analysis	6	TRUE	4.25796
Rv3579c	screen_bi1_tbda2	4.79355	Used in PCL analysis	6	TRUE	4.25796
Rv3579c	screen_bi2_kabxlow	4.93938	Used in PCL analysis	6	TRUE	4.25796
rpsC	screen4wk_screen5wk_tbda1_kabx2	4.84944	Used in PCL analysis	6	TRUE	4.25929
rpsC	screen5_wk	4.48478	Used in PCL analysis	6	TRUE	4.25929
rpsC	screen5cp	3.27899	Used in PCL analysis	6	TRUE	4.25929
rpsC	screen6	4.50462	Used in PCL analysis	6	TRUE	4.25929
rpsC	screen_bi1_tbda2	4.19113	Used in PCL analysis	6	TRUE	4.25929
rpsC	screen_bi2_kabxlow	4.24678	Used in PCL analysis	6	TRUE	4.25929
lepB	screen4wk_screen5wk_tbda1_kabx2	4.32315	Used in PCL analysis	6	TRUE	4.26153
lepB	screen5_wk	4.26443	Used in PCL analysis	6	TRUE	4.26153
lepB	screen5cp	3.16996	Used in PCL analysis	6	TRUE	4.26153
lepB	screen6	4.5993	Used in PCL analysis	6	TRUE	4.26153
lepB	screen_bi1_tbda2	4.31691	Used in PCL analysis	6	TRUE	4.26153
lepB	screen_bi2_kabxlow	4.89542	Used in PCL analysis	6	TRUE	4.26153
Rv3719	screen4wk_screen5wk_tbda1_kabx2	3.86577	Used in PCL analysis	6	TRUE	4.26406
Rv3719	screen5_wk	4.41411	Used in PCL analysis	6	TRUE	4.26406
Rv3719	screen5cp	3.27686	Used in PCL analysis	6	TRUE	4.26406
Rv3719	screen6	4.94499	Used in PCL analysis	6	TRUE	4.26406
Rv3719	screen_bi1_tbda2	4.72862	Used in PCL analysis	6	TRUE	4.26406
Rv3719	screen_bi2_kabxlow	4.35404	Used in PCL analysis	6	TRUE	4.26406
Rv0373c	screen4wk_screen5wk_tbda1_kabx2	4.86436	Used in PCL analysis	6	TRUE	4.26853
Rv0373c	screen5_wk	4.65561	Used in PCL analysis	6	TRUE	4.26853
Rv0373c	screen5cp	3.27211	Used in PCL analysis	6	TRUE	4.26853
Rv0373c	screen6	4.68106	Used in PCL analysis	6	TRUE	4.26853
Rv0373c	screen_bi1_tbda2	3.86911	Used in PCL analysis	6	TRUE	4.26853
Rv0373c	screen_bi2_kabxlow	4.26892	Used in PCL analysis	6	TRUE	4.26853
Rv0526	screen4wk_screen5wk_tbda1_kabx2	4.2261	Used in PCL analysis	6	TRUE	4.26884
Rv0526	screen5_wk	4.76855	Used in PCL analysis	6	TRUE	4.26884
Rv0526	screen5cp	3.31029	Used in PCL analysis	6	TRUE	4.26884
Rv0526	screen6	4.4178	Used in PCL analysis	6	TRUE	4.26884
Rv0526	screen_bi1_tbda2	4.43702	Used in PCL analysis	6	TRUE	4.26884
Rv0526	screen_bi2_kabxlow	4.4533	Used in PCL analysis	6	TRUE	4.26884
Rv1339	screen4wk_screen5wk_tbda1_kabx2	4.70662	Used in PCL analysis	6	TRUE	4.27188
Rv1339	screen5_wk	3.9219	Used in PCL analysis	6	TRUE	4.27188
Rv1339	screen5cp	3.71123	Used in PCL analysis	6	TRUE	4.27188
Rv1339	screen6	4.43735	Used in PCL analysis	6	TRUE	4.27188
Rv1339	screen_bi1_tbda2	4.62527	Used in PCL analysis	6	TRUE	4.27188
Rv1339	screen_bi2_kabxlow	4.2289	Used in PCL analysis	6	TRUE	4.27188
Rv0787A	screen4wk_screen5wk_tbda1_kabx2	4.83966	Used in PCL analysis	6	TRUE	4.27591
Rv0787A	screen5_wk	4.639	Used in PCL analysis	6	TRUE	4.27591
Rv0787A	screen5cp	3.30835	Used in PCL analysis	6	TRUE	4.27591
Rv0787A	screen6	4.51343	Used in PCL analysis	6	TRUE	4.27591
Rv0787A	screen_bi1_tbda2	3.85726	Used in PCL analysis	6	TRUE	4.27591
Rv0787A	screen_bi2_kabxlow	4.49777	Used in PCL analysis	6	TRUE	4.27591
Rv0226c	screen4wk_screen5wk_tbda1_kabx2	4.74732	Used in PCL analysis	6	TRUE	4.28124
Rv0226c	screen5_wk	4.28732	Used in PCL analysis	6	TRUE	4.28124
Rv0226c	screen5cp	3.27003	Used in PCL analysis	6	TRUE	4.28124
Rv0226c	screen6	4.80715	Used in PCL analysis	6	TRUE	4.28124
Rv0226c	screen_bi1_tbda2	3.81342	Used in PCL analysis	6	TRUE	4.28124
Rv0226c	screen_bi2_kabxlow	4.76223	Used in PCL analysis	6	TRUE	4.28124
Rv0504c	screen4wk_screen5wk_tbda1_kabx2	4.92636	Used in PCL analysis	6	TRUE	4.28226
Rv0504c	screen5_wk	4.38241	Used in PCL analysis	6	TRUE	4.28226
Rv0504c	screen5cp	3.65694	Used in PCL analysis	6	TRUE	4.28226
Rv0504c	screen6	4.46405	Used in PCL analysis	6	TRUE	4.28226
Rv0504c	screen_bi1_tbda2	4.03906	Used in PCL analysis	6	TRUE	4.28226
Rv0504c	screen_bi2_kabxlow	4.22475	Used in PCL analysis	6	TRUE	4.28226
gcvT	screen4wk_screen5wk_tbda1_kabx2	4.86422	Used in PCL analysis	6	TRUE	4.29657
gcvT	screen5_wk	4.64846	Used in PCL analysis	6	TRUE	4.29657
gcvT	screen5cp	3.25198	Used in PCL analysis	6	TRUE	4.29657
gcvT	screen6	4.98822	Used in PCL analysis	6	TRUE	4.29657
gcvT	screen_bi1_tbda2	3.92943	Used in PCL analysis	6	TRUE	4.29657
gcvT	screen_bi2_kabxlow	4.09711	Used in PCL analysis	6	TRUE	4.29657
Rv0913c	screen4wk_screen5wk_tbda1_kabx2	4.90182	Used in PCL analysis	6	TRUE	4.30042
Rv0913c	screen5_wk	4.5611	Used in PCL analysis	6	TRUE	4.30042
Rv0913c	screen5cp	3.3965	Used in PCL analysis	6	TRUE	4.30042
Rv0913c	screen6	4.46569	Used in PCL analysis	6	TRUE	4.30042
Rv0913c	screen_bi1_tbda2	4.01567	Used in PCL analysis	6	TRUE	4.30042
Rv0913c	screen_bi2_kabxlow	4.46175	Used in PCL analysis	6	TRUE	4.30042
Rv0697	screen4wk_screen5wk_tbda1_kabx2	4.94326	Used in PCL analysis	6	TRUE	4.31235
Rv0697	screen5_wk	4.7027	Used in PCL analysis	6	TRUE	4.31235
Rv0697	screen5cp	3.40272	Used in PCL analysis	6	TRUE	4.31235
Rv0697	screen6	4.48625	Used in PCL analysis	6	TRUE	4.31235
Rv0697	screen_bi1_tbda2	4.00077	Used in PCL analysis	6	TRUE	4.31235
Rv0697	screen_bi2_kabxlow	4.33841	Used in PCL analysis	6	TRUE	4.31235
Rv0228	screen4wk_screen5wk_tbda1_kabx2	4.5799	Used in PCL analysis	6	TRUE	4.31513
Rv0228	screen5_wk	4.71336	Used in PCL analysis	6	TRUE	4.31513
Rv0228	screen5cp	3.23182	Used in PCL analysis	6	TRUE	4.31513
Rv0228	screen6	5.16693	Used in PCL analysis	6	TRUE	4.31513
Rv0228	screen_bi1_tbda2	3.91972	Used in PCL analysis	6	TRUE	4.31513
Rv0228	screen_bi2_kabxlow	4.27905	Used in PCL analysis	6	TRUE	4.31513
Rv3030	screen4wk_screen5wk_tbda1_kabx2	4.68006	Used in PCL analysis	6	TRUE	4.31755
Rv3030	screen5_wk	4.46169	Used in PCL analysis	6	TRUE	4.31755
Rv3030	screen5cp	3.44986	Used in PCL analysis	6	TRUE	4.31755
Rv3030	screen6	4.58207	Used in PCL analysis	6	TRUE	4.31755
Rv3030	screen_bi1_tbda2	4.11327	Used in PCL analysis	6	TRUE	4.31755
Rv3030	screen_bi2_kabxlow	4.61837	Used in PCL analysis	6	TRUE	4.31755
gcvH	screen4wk_screen5wk_tbda1_kabx2	5.19587	Used in PCL analysis	6	TRUE	4.31977
gcvH	screen5_wk	4.5691	Used in PCL analysis	6	TRUE	4.31977
gcvH	screen5cp	3.28159	Used in PCL analysis	6	TRUE	4.31977
gcvH	screen6	4.55971	Used in PCL analysis	6	TRUE	4.31977
gcvH	screen_bi1_tbda2	3.91216	Used in PCL analysis	6	TRUE	4.31977
gcvH	screen_bi2_kabxlow	4.40016	Used in PCL analysis	6	TRUE	4.31977
H37RvBC16	screen4wk_screen5wk_tbda1_kabx2	4.28329	Used in PCL analysis	6	TRUE	4.32395
H37RvBC16	screen5_wk	4.45096	Used in PCL analysis	6	TRUE	4.32395
H37RvBC16	screen5cp	3.73427	Used in PCL analysis	6	TRUE	4.32395
H37RvBC16	screen6	4.26832	Used in PCL analysis	6	TRUE	4.32395
H37RvBC16	screen_bi1_tbda2	4.67601	Used in PCL analysis	6	TRUE	4.32395
H37RvBC16	screen_bi2_kabxlow	4.53088	Used in PCL analysis	6	TRUE	4.32395
menD	screen4wk_screen5wk_tbda1_kabx2	4.5098	Used in PCL analysis	6	TRUE	4.32793
menD	screen5_wk	4.16404	Used in PCL analysis	6	TRUE	4.32793
menD	screen5cp	3.56345	Used in PCL analysis	6	TRUE	4.32793
menD	screen6	4.40205	Used in PCL analysis	6	TRUE	4.32793
menD	screen_bi1_tbda2	4.58576	Used in PCL analysis	6	TRUE	4.32793
menD	screen_bi2_kabxlow	4.74248	Used in PCL analysis	6	TRUE	4.32793
lppL	screen4wk_screen5wk_tbda1_kabx2	5.35836	Used in PCL analysis	6	TRUE	4.32859
lppL	screen5_wk	4.78315	Used in PCL analysis	6	TRUE	4.32859
lppL	screen5cp	3.57742	Used in PCL analysis	6	TRUE	4.32859
lppL	screen6	4.20828	Used in PCL analysis	6	TRUE	4.32859
lppL	screen_bi1_tbda2	3.82211	Used in PCL analysis	6	TRUE	4.32859
lppL	screen_bi2_kabxlow	4.2222	Used in PCL analysis	6	TRUE	4.32859
ino1	screen4wk_screen5wk_tbda1_kabx2	4.75129	Used in PCL analysis	6	TRUE	4.33007
ino1	screen5_wk	4.61343	Used in PCL analysis	6	TRUE	4.33007
ino1	screen5cp	4.17607	Used in PCL analysis	6	TRUE	4.33007
ino1	screen6	3.62641	Used in PCL analysis	6	TRUE	4.33007
ino1	screen_bi1_tbda2	4.9679	Used in PCL analysis	6	TRUE	4.33007
ino1	screen_bi2_kabxlow	3.84532	Used in PCL analysis	6	TRUE	4.33007
Rv0455c	screen4wk_screen5wk_tbda1_kabx2	4.95105	Used in PCL analysis	6	TRUE	4.33786
Rv0455c	screen5_wk	4.69458	Used in PCL analysis	6	TRUE	4.33786
Rv0455c	screen5cp	3.51225	Used in PCL analysis	6	TRUE	4.33786
Rv0455c	screen6	4.62162	Used in PCL analysis	6	TRUE	4.33786
Rv0455c	screen_bi1_tbda2	3.94905	Used in PCL analysis	6	TRUE	4.33786
Rv0455c	screen_bi2_kabxlow	4.29861	Used in PCL analysis	6	TRUE	4.33786
Rv2554c	screen4wk_screen5wk_tbda1_kabx2	5.20204	Used in PCL analysis	6	TRUE	4.3446
Rv2554c	screen5_wk	4.82277	Used in PCL analysis	6	TRUE	4.3446
Rv2554c	screen5cp	3.45896	Used in PCL analysis	6	TRUE	4.3446
Rv2554c	screen6	4.21136	Used in PCL analysis	6	TRUE	4.3446
Rv2554c	screen_bi1_tbda2	3.88126	Used in PCL analysis	6	TRUE	4.3446
Rv2554c	screen_bi2_kabxlow	4.49124	Used in PCL analysis	6	TRUE	4.3446
glpD2	screen4wk_screen5wk_tbda1_kabx2	4.4924	Used in PCL analysis	6	TRUE	4.34725
glpD2	screen5_wk	4.27353	Used in PCL analysis	6	TRUE	4.34725
glpD2	screen5cp	3.47371	Used in PCL analysis	6	TRUE	4.34725
glpD2	screen6	4.7747	Used in PCL analysis	6	TRUE	4.34725
glpD2	screen_bi1_tbda2	4.28479	Used in PCL analysis	6	TRUE	4.34725
glpD2	screen_bi2_kabxlow	4.78438	Used in PCL analysis	6	TRUE	4.34725
mmpL9	screen4wk_screen5wk_tbda1_kabx2	5.13935	Used in PCL analysis	6	TRUE	4.34829
mmpL9	screen5_wk	4.64524	Used in PCL analysis	6	TRUE	4.34829
mmpL9	screen5cp	3.31037	Used in PCL analysis	6	TRUE	4.34829
mmpL9	screen6	4.47704	Used in PCL analysis	6	TRUE	4.34829
mmpL9	screen_bi1_tbda2	4.16866	Used in PCL analysis	6	TRUE	4.34829
mmpL9	screen_bi2_kabxlow	4.34911	Used in PCL analysis	6	TRUE	4.34829
Rv2980	screen4wk_screen5wk_tbda1_kabx2	5.1076	Used in PCL analysis	6	TRUE	4.35144
Rv2980	screen5_wk	4.59089	Used in PCL analysis	6	TRUE	4.35144
Rv2980	screen5cp	3.46801	Used in PCL analysis	6	TRUE	4.35144
Rv2980	screen6	4.77888	Used in PCL analysis	6	TRUE	4.35144
Rv2980	screen_bi1_tbda2	3.60402	Used in PCL analysis	6	TRUE	4.35144
Rv2980	screen_bi2_kabxlow	4.55926	Used in PCL analysis	6	TRUE	4.35144
topA	screen4wk_screen5wk_tbda1_kabx2	4.77649	Used in PCL analysis	6	TRUE	4.35876
topA	screen5_wk	4.25263	Used in PCL analysis	6	TRUE	4.35876
topA	screen5cp	3.46688	Used in PCL analysis	6	TRUE	4.35876
topA	screen6	4.08941	Used in PCL analysis	6	TRUE	4.35876
topA	screen_bi1_tbda2	4.4174	Used in PCL analysis	6	TRUE	4.35876
topA	screen_bi2_kabxlow	5.14978	Used in PCL analysis	6	TRUE	4.35876
pcnA	screen4wk_screen5wk_tbda1_kabx2	4.67366	Used in PCL analysis	6	TRUE	4.36062
pcnA	screen5_wk	4.78527	Used in PCL analysis	6	TRUE	4.36062
pcnA	screen5cp	3.2649	Used in PCL analysis	6	TRUE	4.36062
pcnA	screen6	4.5968	Used in PCL analysis	6	TRUE	4.36062
pcnA	screen_bi1_tbda2	4.27445	Used in PCL analysis	6	TRUE	4.36062
pcnA	screen_bi2_kabxlow	4.56864	Used in PCL analysis	6	TRUE	4.36062
Rv1576c	screen4wk_screen5wk_tbda1_kabx2	4.83014	Used in PCL analysis	6	TRUE	4.36383
Rv1576c	screen5_wk	4.71239	Used in PCL analysis	6	TRUE	4.36383
Rv1576c	screen5cp	3.29188	Used in PCL analysis	6	TRUE	4.36383
Rv1576c	screen6	4.46841	Used in PCL analysis	6	TRUE	4.36383
Rv1576c	screen_bi1_tbda2	4.10701	Used in PCL analysis	6	TRUE	4.36383
Rv1576c	screen_bi2_kabxlow	4.77317	Used in PCL analysis	6	TRUE	4.36383
argB	screen4wk_screen5wk_tbda1_kabx2	4.90721	Used in PCL analysis	6	TRUE	4.36576
argB	screen5_wk	4.80842	Used in PCL analysis	6	TRUE	4.36576
argB	screen5cp	2.73573	Used in PCL analysis	6	TRUE	4.36576
argB	screen6	4.76752	Used in PCL analysis	6	TRUE	4.36576
argB	screen_bi1_tbda2	4.1572	Used in PCL analysis	6	TRUE	4.36576
argB	screen_bi2_kabxlow	4.81849	Used in PCL analysis	6	TRUE	4.36576
Rv1111c	screen4wk_screen5wk_tbda1_kabx2	4.71112	Used in PCL analysis	6	TRUE	4.36577
Rv1111c	screen5_wk	3.68177	Used in PCL analysis	6	TRUE	4.36577
Rv1111c	screen5cp	3.83837	Used in PCL analysis	6	TRUE	4.36577
Rv1111c	screen6	4.82299	Used in PCL analysis	6	TRUE	4.36577
Rv1111c	screen_bi1_tbda2	4.4167	Used in PCL analysis	6	TRUE	4.36577
Rv1111c	screen_bi2_kabxlow	4.72365	Used in PCL analysis	6	TRUE	4.36577
H37RvBC09	screen4wk_screen5wk_tbda1_kabx2	4.61115	Used in PCL analysis	6	TRUE	4.38204
H37RvBC09	screen5_wk	4.59414	Used in PCL analysis	6	TRUE	4.38204
H37RvBC09	screen5cp	3.61687	Used in PCL analysis	6	TRUE	4.38204
H37RvBC09	screen6	4.35779	Used in PCL analysis	6	TRUE	4.38204
H37RvBC09	screen_bi1_tbda2	4.53155	Used in PCL analysis	6	TRUE	4.38204
H37RvBC09	screen_bi2_kabxlow	4.58074	Used in PCL analysis	6	TRUE	4.38204
aftD	screen4wk_screen5wk_tbda1_kabx2	4.63667	Used in PCL analysis	6	TRUE	4.39604
aftD	screen5_wk	4.54027	Used in PCL analysis	6	TRUE	4.39604
aftD	screen5cp	3.34413	Used in PCL analysis	6	TRUE	4.39604
aftD	screen6	4.76786	Used in PCL analysis	6	TRUE	4.39604
aftD	screen_bi1_tbda2	4.2521	Used in PCL analysis	6	TRUE	4.39604
aftD	screen_bi2_kabxlow	4.83522	Used in PCL analysis	6	TRUE	4.39604
Rv0431	screen4wk_screen5wk_tbda1_kabx2	5.01752	Used in PCL analysis	6	TRUE	4.39761
Rv0431	screen5_wk	4.79282	Used in PCL analysis	6	TRUE	4.39761
Rv0431	screen5cp	3.46207	Used in PCL analysis	6	TRUE	4.39761
Rv0431	screen6	4.45163	Used in PCL analysis	6	TRUE	4.39761
Rv0431	screen_bi1_tbda2	4.1364	Used in PCL analysis	6	TRUE	4.39761
Rv0431	screen_bi2_kabxlow	4.52525	Used in PCL analysis	6	TRUE	4.39761
hisB	screen4wk_screen5wk_tbda1_kabx2	5.10313	Used in PCL analysis	6	TRUE	4.40246
hisB	screen5_wk	4.91943	Used in PCL analysis	6	TRUE	4.40246
hisB	screen5cp	3.19214	Used in PCL analysis	6	TRUE	4.40246
hisB	screen6	4.69752	Used in PCL analysis	6	TRUE	4.40246
hisB	screen_bi1_tbda2	4.01387	Used in PCL analysis	6	TRUE	4.40246
hisB	screen_bi2_kabxlow	4.48864	Used in PCL analysis	6	TRUE	4.40246
Rv1254	screen4wk_screen5wk_tbda1_kabx2	5.01308	Used in PCL analysis	6	TRUE	4.411
Rv1254	screen5_wk	4.4829	Used in PCL analysis	6	TRUE	4.411
Rv1254	screen5cp	3.41887	Used in PCL analysis	6	TRUE	4.411
Rv1254	screen6	4.74227	Used in PCL analysis	6	TRUE	4.411
Rv1254	screen_bi1_tbda2	4.15186	Used in PCL analysis	6	TRUE	4.411
Rv1254	screen_bi2_kabxlow	4.65702	Used in PCL analysis	6	TRUE	4.411
dprE1	screen4wk_screen5wk_tbda1_kabx2	5.26465	Used in PCL analysis	6	TRUE	4.41406
dprE1	screen5_wk	4.69306	Used in PCL analysis	6	TRUE	4.41406
dprE1	screen5cp	3.48182	Used in PCL analysis	6	TRUE	4.41406
dprE1	screen6	4.3139	Used in PCL analysis	6	TRUE	4.41406
dprE1	screen_bi1_tbda2	4.11161	Used in PCL analysis	6	TRUE	4.41406
dprE1	screen_bi2_kabxlow	4.61933	Used in PCL analysis	6	TRUE	4.41406
kasA	screen4wk_screen5wk_tbda1_kabx2	4.48484	Used in PCL analysis	6	TRUE	4.42281
kasA	screen5_wk	3.73557	Used in PCL analysis	6	TRUE	4.42281
kasA	screen5cp	3.76061	Used in PCL analysis	6	TRUE	4.42281
kasA	screen6	4.97953	Used in PCL analysis	6	TRUE	4.42281
kasA	screen_bi1_tbda2	4.55466	Used in PCL analysis	6	TRUE	4.42281
kasA	screen_bi2_kabxlow	5.02162	Used in PCL analysis	6	TRUE	4.42281
Rv2455c	screen4wk_screen5wk_tbda1_kabx2	4.61995	Used in PCL analysis	6	TRUE	4.42816
Rv2455c	screen5_wk	4.48133	Used in PCL analysis	6	TRUE	4.42816
Rv2455c	screen5cp	3.72408	Used in PCL analysis	6	TRUE	4.42816
Rv2455c	screen6	4.81902	Used in PCL analysis	6	TRUE	4.42816
Rv2455c	screen_bi1_tbda2	4.35697	Used in PCL analysis	6	TRUE	4.42816
Rv2455c	screen_bi2_kabxlow	4.56764	Used in PCL analysis	6	TRUE	4.42816
fadD30	screen4wk_screen5wk_tbda1_kabx2	4.64717	Used in PCL analysis	6	TRUE	4.4325
fadD30	screen5_wk	4.09066	Used in PCL analysis	6	TRUE	4.4325
fadD30	screen5cp	3.47583	Used in PCL analysis	6	TRUE	4.4325
fadD30	screen6	4.91556	Used in PCL analysis	6	TRUE	4.4325
fadD30	screen_bi1_tbda2	4.83268	Used in PCL analysis	6	TRUE	4.4325
fadD30	screen_bi2_kabxlow	4.6331	Used in PCL analysis	6	TRUE	4.4325
ftsK	screen4wk_screen5wk_tbda1_kabx2	4.55371	Used in PCL analysis	6	TRUE	4.4331
ftsK	screen5_wk	4.37725	Used in PCL analysis	6	TRUE	4.4331
ftsK	screen5cp	3.57481	Used in PCL analysis	6	TRUE	4.4331
ftsK	screen6	4.52967	Used in PCL analysis	6	TRUE	4.4331
ftsK	screen_bi1_tbda2	4.59694	Used in PCL analysis	6	TRUE	4.4331
ftsK	screen_bi2_kabxlow	4.96622	Used in PCL analysis	6	TRUE	4.4331
mmpL12	screen4wk_screen5wk_tbda1_kabx2	5.20372	Used in PCL analysis	6	TRUE	4.43598
mmpL12	screen5_wk	4.54958	Used in PCL analysis	6	TRUE	4.43598
mmpL12	screen5cp	3.37903	Used in PCL analysis	6	TRUE	4.43598
mmpL12	screen6	4.67781	Used in PCL analysis	6	TRUE	4.43598
mmpL12	screen_bi1_tbda2	4.02185	Used in PCL analysis	6	TRUE	4.43598
mmpL12	screen_bi2_kabxlow	4.78388	Used in PCL analysis	6	TRUE	4.43598
pirG	screen4wk_screen5wk_tbda1_kabx2	5.35607	Used in PCL analysis	6	TRUE	4.436
pirG	screen5_wk	4.68967	Used in PCL analysis	6	TRUE	4.436
pirG	screen5cp	3.59639	Used in PCL analysis	6	TRUE	4.436
pirG	screen6	4.36003	Used in PCL analysis	6	TRUE	4.436
pirG	screen_bi1_tbda2	4.0503	Used in PCL analysis	6	TRUE	4.436
pirG	screen_bi2_kabxlow	4.56356	Used in PCL analysis	6	TRUE	4.436
fadD7	screen4wk_screen5wk_tbda1_kabx2	5.33669	Used in PCL analysis	6	TRUE	4.43695
fadD7	screen5_wk	5.06329	Used in PCL analysis	6	TRUE	4.43695
fadD7	screen5cp	3.5229	Used in PCL analysis	6	TRUE	4.43695
fadD7	screen6	4.53525	Used in PCL analysis	6	TRUE	4.43695
fadD7	screen_bi1_tbda2	3.6168	Used in PCL analysis	6	TRUE	4.43695
fadD7	screen_bi2_kabxlow	4.54675	Used in PCL analysis	6	TRUE	4.43695
Rv3587c	screen4wk_screen5wk_tbda1_kabx2	4.78797	Used in PCL analysis	6	TRUE	4.44006
Rv3587c	screen5_wk	4.51834	Used in PCL analysis	6	TRUE	4.44006
Rv3587c	screen5cp	3.50833	Used in PCL analysis	6	TRUE	4.44006
Rv3587c	screen6	4.66963	Used in PCL analysis	6	TRUE	4.44006
Rv3587c	screen_bi1_tbda2	4.18379	Used in PCL analysis	6	TRUE	4.44006
Rv3587c	screen_bi2_kabxlow	4.97231	Used in PCL analysis	6	TRUE	4.44006
embC	screen4wk_screen5wk_tbda1_kabx2	4.26878	Used in PCL analysis	6	TRUE	4.44107
embC	screen5_wk	3.85261	Used in PCL analysis	6	TRUE	4.44107
embC	screen5cp	3.76817	Used in PCL analysis	6	TRUE	4.44107
embC	screen6	4.83353	Used in PCL analysis	6	TRUE	4.44107
embC	screen_bi1_tbda2	4.82635	Used in PCL analysis	6	TRUE	4.44107
embC	screen_bi2_kabxlow	5.097	Used in PCL analysis	6	TRUE	4.44107
gyrA	screen4wk_screen5wk_tbda1_kabx2	4.53983	Used in PCL analysis	6	TRUE	4.44408
gyrA	screen5_wk	4.26752	Used in PCL analysis	6	TRUE	4.44408
gyrA	screen5cp	3.80548	Used in PCL analysis	6	TRUE	4.44408
gyrA	screen6	4.75337	Used in PCL analysis	6	TRUE	4.44408
gyrA	screen_bi1_tbda2	4.69908	Used in PCL analysis	6	TRUE	4.44408
gyrA	screen_bi2_kabxlow	4.59917	Used in PCL analysis	6	TRUE	4.44408
Rv2190c	screen4wk_screen5wk_tbda1_kabx2	4.09804	Used in PCL analysis	6	TRUE	4.45586
Rv2190c	screen5_wk	4.03729	Used in PCL analysis	6	TRUE	4.45586
Rv2190c	screen5cp	3.81022	Used in PCL analysis	6	TRUE	4.45586
Rv2190c	screen6	5.01115	Used in PCL analysis	6	TRUE	4.45586
Rv2190c	screen_bi1_tbda2	4.8317	Used in PCL analysis	6	TRUE	4.45586
Rv2190c	screen_bi2_kabxlow	4.94675	Used in PCL analysis	6	TRUE	4.45586
fabD	screen4wk_screen5wk_tbda1_kabx2	4.28281	Used in PCL analysis	6	TRUE	4.45683
fabD	screen5_wk	4.67132	Used in PCL analysis	6	TRUE	4.45683
fabD	screen5cp	3.59397	Used in PCL analysis	6	TRUE	4.45683
fabD	screen6	5.3969	Used in PCL analysis	6	TRUE	4.45683
fabD	screen_bi1_tbda2	4.504	Used in PCL analysis	6	TRUE	4.45683
fabD	screen_bi2_kabxlow	4.29195	Used in PCL analysis	6	TRUE	4.45683
fadD32	screen4wk_screen5wk_tbda1_kabx2	5.12785	Used in PCL analysis	6	TRUE	4.45684
fadD32	screen5_wk	4.13106	Used in PCL analysis	6	TRUE	4.45684
fadD32	screen5cp	3.58257	Used in PCL analysis	6	TRUE	4.45684
fadD32	screen6	4.77979	Used in PCL analysis	6	TRUE	4.45684
fadD32	screen_bi1_tbda2	4.51739	Used in PCL analysis	6	TRUE	4.45684
fadD32	screen_bi2_kabxlow	4.60236	Used in PCL analysis	6	TRUE	4.45684
cysT	screen4wk_screen5wk_tbda1_kabx2	5.00134	Used in PCL analysis	6	TRUE	4.46222
cysT	screen5_wk	4.59086	Used in PCL analysis	6	TRUE	4.46222
cysT	screen5cp	3.60014	Used in PCL analysis	6	TRUE	4.46222
cysT	screen6	4.19504	Used in PCL analysis	6	TRUE	4.46222
cysT	screen_bi1_tbda2	4.4552	Used in PCL analysis	6	TRUE	4.46222
cysT	screen_bi2_kabxlow	4.93075	Used in PCL analysis	6	TRUE	4.46222
guaB2	screen4wk_screen5wk_tbda1_kabx2	4.18689	Used in PCL analysis	6	TRUE	4.46436
guaB2	screen5_wk	4.31328	Used in PCL analysis	6	TRUE	4.46436
guaB2	screen5cp	3.67017	Used in PCL analysis	6	TRUE	4.46436
guaB2	screen6	4.77489	Used in PCL analysis	6	TRUE	4.46436
guaB2	screen_bi1_tbda2	4.83149	Used in PCL analysis	6	TRUE	4.46436
guaB2	screen_bi2_kabxlow	5.00944	Used in PCL analysis	6	TRUE	4.46436
rpsE	screen4wk_screen5wk_tbda1_kabx2	5.18116	Used in PCL analysis	6	TRUE	4.46541
rpsE	screen5_wk	4.74474	Used in PCL analysis	6	TRUE	4.46541
rpsE	screen5cp	3.66285	Used in PCL analysis	6	TRUE	4.46541
rpsE	screen6	4.45199	Used in PCL analysis	6	TRUE	4.46541
rpsE	screen_bi1_tbda2	4.06395	Used in PCL analysis	6	TRUE	4.46541
rpsE	screen_bi2_kabxlow	4.68774	Used in PCL analysis	6	TRUE	4.46541
atpH	screen4wk_screen5wk_tbda1_kabx2	4.86754	Used in PCL analysis	6	TRUE	4.46642
atpH	screen5_wk	4.4452	Used in PCL analysis	6	TRUE	4.46642
atpH	screen5cp	3.5401	Used in PCL analysis	6	TRUE	4.46642
atpH	screen6	4.55005	Used in PCL analysis	6	TRUE	4.46642
atpH	screen_bi1_tbda2	4.2874	Used in PCL analysis	6	TRUE	4.46642
atpH	screen_bi2_kabxlow	5.10826	Used in PCL analysis	6	TRUE	4.46642
nusA	screen4wk_screen5wk_tbda1_kabx2	4.52899	Used in PCL analysis	6	TRUE	4.47269
nusA	screen5_wk	4.1793	Used in PCL analysis	6	TRUE	4.47269
nusA	screen5cp	3.57918	Used in PCL analysis	6	TRUE	4.47269
nusA	screen6	5.00175	Used in PCL analysis	6	TRUE	4.47269
nusA	screen_bi1_tbda2	4.81497	Used in PCL analysis	6	TRUE	4.47269
nusA	screen_bi2_kabxlow	4.73197	Used in PCL analysis	6	TRUE	4.47269
Rv1828	screen4wk_screen5wk_tbda1_kabx2	4.75727	Used in PCL analysis	6	TRUE	4.47398
Rv1828	screen5_wk	4.53689	Used in PCL analysis	6	TRUE	4.47398
Rv1828	screen5cp	3.37761	Used in PCL analysis	6	TRUE	4.47398
Rv1828	screen6	4.7691	Used in PCL analysis	6	TRUE	4.47398
Rv1828	screen_bi1_tbda2	4.34418	Used in PCL analysis	6	TRUE	4.47398
Rv1828	screen_bi2_kabxlow	5.0588	Used in PCL analysis	6	TRUE	4.47398
aroF	screen4wk_screen5wk_tbda1_kabx2	4.87928	Used in PCL analysis	6	TRUE	4.47707
aroF	screen5_wk	4.3604	Used in PCL analysis	6	TRUE	4.47707
aroF	screen5cp	3.39424	Used in PCL analysis	6	TRUE	4.47707
aroF	screen6	4.93246	Used in PCL analysis	6	TRUE	4.47707
aroF	screen_bi1_tbda2	4.52017	Used in PCL analysis	6	TRUE	4.47707
aroF	screen_bi2_kabxlow	4.77589	Used in PCL analysis	6	TRUE	4.47707
leuA	screen4wk_screen5wk_tbda1_kabx2	4.59824	Used in PCL analysis	6	TRUE	4.47882
leuA	screen5_wk	4.55994	Used in PCL analysis	6	TRUE	4.47882
leuA	screen5cp	3.44918	Used in PCL analysis	6	TRUE	4.47882
leuA	screen6	4.7865	Used in PCL analysis	6	TRUE	4.47882
leuA	screen_bi1_tbda2	4.47238	Used in PCL analysis	6	TRUE	4.47882
leuA	screen_bi2_kabxlow	5.0067	Used in PCL analysis	6	TRUE	4.47882
murG	screen4wk_screen5wk_tbda1_kabx2	4.88268	Used in PCL analysis	6	TRUE	4.48298
murG	screen5_wk	4.89324	Used in PCL analysis	6	TRUE	4.48298
murG	screen5cp	3.54708	Used in PCL analysis	6	TRUE	4.48298
murG	screen6	4.63888	Used in PCL analysis	6	TRUE	4.48298
murG	screen_bi1_tbda2	4.43742	Used in PCL analysis	6	TRUE	4.48298
murG	screen_bi2_kabxlow	4.49861	Used in PCL analysis	6	TRUE	4.48298
H37RvBC06	screen4wk_screen5wk_tbda1_kabx2	4.40125	Used in PCL analysis	6	TRUE	4.48367
H37RvBC06	screen5_wk	4.42348	Used in PCL analysis	6	TRUE	4.48367
H37RvBC06	screen5cp	3.69811	Used in PCL analysis	6	TRUE	4.48367
H37RvBC06	screen6	4.96149	Used in PCL analysis	6	TRUE	4.48367
H37RvBC06	screen_bi1_tbda2	4.68971	Used in PCL analysis	6	TRUE	4.48367
H37RvBC06	screen_bi2_kabxlow	4.72798	Used in PCL analysis	6	TRUE	4.48367
rpoZ	screen4wk_screen5wk_tbda1_kabx2	4.86597	Used in PCL analysis	6	TRUE	4.48394
rpoZ	screen5_wk	4.78833	Used in PCL analysis	6	TRUE	4.48394
rpoZ	screen5cp	3.2739	Used in PCL analysis	6	TRUE	4.48394
rpoZ	screen6	4.75025	Used in PCL analysis	6	TRUE	4.48394
rpoZ	screen_bi1_tbda2	4.43102	Used in PCL analysis	6	TRUE	4.48394
rpoZ	screen_bi2_kabxlow	4.79418	Used in PCL analysis	6	TRUE	4.48394
Rv0224c	screen4wk_screen5wk_tbda1_kabx2	4.15576	Used in PCL analysis	6	TRUE	4.50246
Rv0224c	screen5_wk	4.62314	Used in PCL analysis	6	TRUE	4.50246
Rv0224c	screen5cp	3.31946	Used in PCL analysis	6	TRUE	4.50246
Rv0224c	screen6	5.61402	Used in PCL analysis	6	TRUE	4.50246
Rv0224c	screen_bi1_tbda2	4.44884	Used in PCL analysis	6	TRUE	4.50246
Rv0224c	screen_bi2_kabxlow	4.85353	Used in PCL analysis	6	TRUE	4.50246
wag31	screen4wk_screen5wk_tbda1_kabx2	4.96034	Used in PCL analysis	6	TRUE	4.5053
wag31	screen5_wk	4.76211	Used in PCL analysis	6	TRUE	4.5053
wag31	screen5cp	3.68718	Used in PCL analysis	6	TRUE	4.5053
wag31	screen6	4.53261	Used in PCL analysis	6	TRUE	4.5053
wag31	screen_bi1_tbda2	4.41002	Used in PCL analysis	6	TRUE	4.5053
wag31	screen_bi2_kabxlow	4.67955	Used in PCL analysis	6	TRUE	4.5053
hisF	screen4wk_screen5wk_tbda1_kabx2	5.31899	Used in PCL analysis	6	TRUE	4.52286
hisF	screen5_wk	4.74878	Used in PCL analysis	6	TRUE	4.52286
hisF	screen5cp	3.31572	Used in PCL analysis	6	TRUE	4.52286
hisF	screen6	4.77389	Used in PCL analysis	6	TRUE	4.52286
hisF	screen_bi1_tbda2	4.22056	Used in PCL analysis	6	TRUE	4.52286
hisF	screen_bi2_kabxlow	4.7592	Used in PCL analysis	6	TRUE	4.52286
pra	screen4wk_screen5wk_tbda1_kabx2	5.23866	Used in PCL analysis	6	TRUE	4.54554
pra	screen5_wk	5.0187	Used in PCL analysis	6	TRUE	4.54554
pra	screen5cp	3.45932	Used in PCL analysis	6	TRUE	4.54554
pra	screen6	4.73892	Used in PCL analysis	6	TRUE	4.54554
pra	screen_bi1_tbda2	4.15149	Used in PCL analysis	6	TRUE	4.54554
pra	screen_bi2_kabxlow	4.66618	Used in PCL analysis	6	TRUE	4.54554
Rv3267	screen4wk_screen5wk_tbda1_kabx2	4.67179	Used in PCL analysis	6	TRUE	4.54839
Rv3267	screen5_wk	4.24881	Used in PCL analysis	6	TRUE	4.54839
Rv3267	screen5cp	3.53667	Used in PCL analysis	6	TRUE	4.54839
Rv3267	screen6	4.93441	Used in PCL analysis	6	TRUE	4.54839
Rv3267	screen_bi1_tbda2	4.83116	Used in PCL analysis	6	TRUE	4.54839
Rv3267	screen_bi2_kabxlow	5.0675	Used in PCL analysis	6	TRUE	4.54839
Rv1836c	screen4wk_screen5wk_tbda1_kabx2	5.47284	Used in PCL analysis	6	TRUE	4.54863
[truncated: 323 more rows]

## Sheet: Strains not in all screening wa
strain	project_id	base_num_doublings	strain_analysis_group	num_screens	in_all_screens	mean_num_doublings
thrS	screen6	0.224262	Excluded - not in all screening waves	1	FALSE	0.224262
rpsB	screen6	0.565569	Excluded - not in all screening waves	1	FALSE	0.565569
serA1	screen6	1.00517	Excluded - not in all screening waves	1	FALSE	1.00517
glyA1	screen6	1.10121	Excluded - not in all screening waves	1	FALSE	1.10121
murE	screen6	1.16122	Excluded - not in all screening waves	1	FALSE	1.16122
dfrA	screen6	1.19871	Excluded - not in all screening waves	1	FALSE	1.19871
mrp	screen6	1.32943	Excluded - not in all screening waves	1	FALSE	1.32943
Rv3137	screen6	1.40245	Excluded - not in all screening waves	1	FALSE	1.40245
Rv1301	screen6	1.43082	Excluded - not in all screening waves	1	FALSE	1.43082
cwlM	screen6	1.47228	Excluded - not in all screening waves	1	FALSE	1.47228
murF	screen6	1.50066	Excluded - not in all screening waves	1	FALSE	1.50066
Rv2477c	screen6	1.65014	Excluded - not in all screening waves	1	FALSE	1.65014
galE1	screen6	1.68387	Excluded - not in all screening waves	1	FALSE	1.68387
ccsA	screen6	1.85366	Excluded - not in all screening waves	1	FALSE	1.85366
glgE	screen6	1.9631	Excluded - not in all screening waves	1	FALSE	1.9631
rmlB	screen6	2.27531	Excluded - not in all screening waves	1	FALSE	2.27531
nusB	screen6	2.35703	Excluded - not in all screening waves	1	FALSE	2.35703
mdh	screen4wk_screen5wk_tbda1_kabx2	3.47511	Excluded - not in all screening waves	5	FALSE	2.44632
mdh	screen5_wk	2.64027	Excluded - not in all screening waves	5	FALSE	2.44632
mdh	screen5cp	1.30725	Excluded - not in all screening waves	5	FALSE	2.44632
mdh	screen6	1.82665	Excluded - not in all screening waves	5	FALSE	2.44632
mdh	screen_bi2_kabxlow	2.98232	Excluded - not in all screening waves	5	FALSE	2.44632
rpsG	screen6	2.50361	Excluded - not in all screening waves	1	FALSE	2.50361
tsf	screen6	2.51162	Excluded - not in all screening waves	1	FALSE	2.51162
Rv3712	screen6	2.68657	Excluded - not in all screening waves	1	FALSE	2.68657
gnd2	screen5_wk	1.58446	Excluded - not in all screening waves	5	FALSE	2.79736
gnd2	screen5cp	3.15515	Excluded - not in all screening waves	5	FALSE	2.79736
gnd2	screen6	4.35365	Excluded - not in all screening waves	5	FALSE	2.79736
gnd2	screen_bi1_tbda2	4.00014	Excluded - not in all screening waves	5	FALSE	2.79736
gnd2	screen_bi2_kabxlow	0.893392	Excluded - not in all screening waves	5	FALSE	2.79736
era	screen6	2.81441	Excluded - not in all screening waves	1	FALSE	2.81441
rimM	screen4wk_screen5wk_tbda1_kabx2	3.24439	Excluded - not in all screening waves	3	FALSE	2.87609
rimM	screen6	2.66359	Excluded - not in all screening waves	3	FALSE	2.87609
rimM	screen_bi1_tbda2	2.72028	Excluded - not in all screening waves	3	FALSE	2.87609
lsr2	screen6	2.92117	Excluded - not in all screening waves	1	FALSE	2.92117
metE	screen4wk_screen5wk_tbda1_kabx2	3.49251	Excluded - not in all screening waves	5	FALSE	2.92142
metE	screen5_wk	2.8855	Excluded - not in all screening waves	5	FALSE	2.92142
metE	screen5cp	2.49678	Excluded - not in all screening waves	5	FALSE	2.92142
metE	screen_bi1_tbda2	2.95164	Excluded - not in all screening waves	5	FALSE	2.92142
metE	screen_bi2_kabxlow	2.78069	Excluded - not in all screening waves	5	FALSE	2.92142
rpsH	screen6	3.00947	Excluded - not in all screening waves	1	FALSE	3.00947
Rv1711	screen6	3.05926	Excluded - not in all screening waves	1	FALSE	3.05926
hupB	screen6	3.20296	Excluded - not in all screening waves	1	FALSE	3.20296
cysW	screen6	3.23824	Excluded - not in all screening waves	1	FALSE	3.23824
Rv3780	screen6	3.32086	Excluded - not in all screening waves	1	FALSE	3.32086
Rv0364	screen4wk_screen5wk_tbda1_kabx2	4.15856	Excluded - not in all screening waves	5	FALSE	3.36491
Rv0364	screen5_wk	3.33707	Excluded - not in all screening waves	5	FALSE	3.36491
Rv0364	screen6	3.25234	Excluded - not in all screening waves	5	FALSE	3.36491
Rv0364	screen_bi1_tbda2	2.91829	Excluded - not in all screening waves	5	FALSE	3.36491
Rv0364	screen_bi2_kabxlow	3.15828	Excluded - not in all screening waves	5	FALSE	3.36491
rplT	screen6	3.4226	Excluded - not in all screening waves	1	FALSE	3.4226
Rv1459c	screen6	3.46901	Excluded - not in all screening waves	1	FALSE	3.46901
aroK	screen4wk_screen5wk_tbda1_kabx2	5.08159	Excluded - not in all screening waves	5	FALSE	3.50436
aroK	screen5cp	2.41291	Excluded - not in all screening waves	5	FALSE	3.50436
aroK	screen6	3.25165	Excluded - not in all screening waves	5	FALSE	3.50436
aroK	screen_bi1_tbda2	3.00956	Excluded - not in all screening waves	5	FALSE	3.50436
aroK	screen_bi2_kabxlow	3.76607	Excluded - not in all screening waves	5	FALSE	3.50436
Rv3212	screen6	3.56197	Excluded - not in all screening waves	1	FALSE	3.56197
lgt	screen6	3.59305	Excluded - not in all screening waves	1	FALSE	3.59305
guaB3	screen6	3.83164	Excluded - not in all screening waves	1	FALSE	3.83164
thiL	screen6	3.85382	Excluded - not in all screening waves	1	FALSE	3.85382
Rv3105c	screen6	3.87792	Excluded - not in all screening waves	1	FALSE	3.87792
gcpE	screen6	3.88602	Excluded - not in all screening waves	1	FALSE	3.88602
rfbD	screen6	3.9429	Excluded - not in all screening waves	1	FALSE	3.9429
hisG	screen6	3.95573	Excluded - not in all screening waves	1	FALSE	3.95573
metK	screen6	3.98464	Excluded - not in all screening waves	1	FALSE	3.98464
Rv0875c	screen6	3.99471	Excluded - not in all screening waves	1	FALSE	3.99471
hisE	screen6	4.03389	Excluded - not in all screening waves	1	FALSE	4.03389
guaA	screen6	4.05266	Excluded - not in all screening waves	1	FALSE	4.05266
Rv0412c	screen4wk_screen5wk_tbda1_kabx2	5.38624	Excluded - not in all screening waves	5	FALSE	4.07508
Rv0412c	screen5_wk	3.70609	Excluded - not in all screening waves	5	FALSE	4.07508
Rv0412c	screen5cp	3.55942	Excluded - not in all screening waves	5	FALSE	4.07508
Rv0412c	screen_bi1_tbda2	4.00276	Excluded - not in all screening waves	5	FALSE	4.07508
Rv0412c	screen_bi2_kabxlow	3.7209	Excluded - not in all screening waves	5	FALSE	4.07508
Hpt	screen6	4.07536	Excluded - not in all screening waves	1	FALSE	4.07536
infA	screen6	4.10516	Excluded - not in all screening waves	1	FALSE	4.10516
moeB1	screen6	4.12798	Excluded - not in all screening waves	1	FALSE	4.12798
Rv3843c	screen6	4.13926	Excluded - not in all screening waves	1	FALSE	4.13926
Rv2700	screen6	4.17331	Excluded - not in all screening waves	1	FALSE	4.17331
Rv3032	screen4wk_screen5wk_tbda1_kabx2	5.20554	Excluded - not in all screening waves	5	FALSE	4.17439
Rv3032	screen5cp	3.46097	Excluded - not in all screening waves	5	FALSE	4.17439
Rv3032	screen6	3.88508	Excluded - not in all screening waves	5	FALSE	4.17439
Rv3032	screen_bi1_tbda2	4.10683	Excluded - not in all screening waves	5	FALSE	4.17439
Rv3032	screen_bi2_kabxlow	4.21356	Excluded - not in all screening waves	5	FALSE	4.17439
dfp	screen4wk_screen5wk_tbda1_kabx2	4.33075	Excluded - not in all screening waves	5	FALSE	4.18069
dfp	screen5_wk	3.86841	Excluded - not in all screening waves	5	FALSE	4.18069
dfp	screen5cp	3.66907	Excluded - not in all screening waves	5	FALSE	4.18069
dfp	screen_bi1_tbda2	4.379	Excluded - not in all screening waves	5	FALSE	4.18069
dfp	screen_bi2_kabxlow	4.65625	Excluded - not in all screening waves	5	FALSE	4.18069
PE5	screen4wk_screen5wk_tbda1_kabx2	4.63369	Excluded - not in all screening waves	5	FALSE	4.18963
PE5	screen5_wk	4.54777	Excluded - not in all screening waves	5	FALSE	4.18963
PE5	screen5cp	3.39899	Excluded - not in all screening waves	5	FALSE	4.18963
PE5	screen6	4.31206	Excluded - not in all screening waves	5	FALSE	4.18963
PE5	screen_bi1_tbda2	4.05565	Excluded - not in all screening waves	5	FALSE	4.18963
cobQ2	screen4wk_screen5wk_tbda1_kabx2	4.94814	Excluded - not in all screening waves	5	FALSE	4.19844
cobQ2	screen5cp	3.45858	Excluded - not in all screening waves	5	FALSE	4.19844
cobQ2	screen6	3.34199	Excluded - not in all screening waves	5	FALSE	4.19844
cobQ2	screen_bi1_tbda2	4.4058	Excluded - not in all screening waves	5	FALSE	4.19844
cobQ2	screen_bi2_kabxlow	4.83769	Excluded - not in all screening waves	5	FALSE	4.19844
Rv1490	screen4wk_screen5wk_tbda1_kabx2	4.70254	Excluded - not in all screening waves	5	FALSE	4.21443
Rv1490	screen5_wk	4.0807	Excluded - not in all screening waves	5	FALSE	4.21443
Rv1490	screen5cp	3.38839	Excluded - not in all screening waves	5	FALSE	4.21443
Rv1490	screen6	4.53243	Excluded - not in all screening waves	5	FALSE	4.21443
Rv1490	screen_bi2_kabxlow	4.36809	Excluded - not in all screening waves	5	FALSE	4.21443
Rv2969c	screen6	4.28836	Excluded - not in all screening waves	1	FALSE	4.28836
Rv0556	screen4wk_screen5wk_tbda1_kabx2	5.53053	Excluded - not in all screening waves	5	FALSE	4.29071
Rv0556	screen5cp	3.62877	Excluded - not in all screening waves	5	FALSE	4.29071
Rv0556	screen6	3.99887	Excluded - not in all screening waves	5	FALSE	4.29071
Rv0556	screen_bi1_tbda2	4.19387	Excluded - not in all screening waves	5	FALSE	4.29071
Rv0556	screen_bi2_kabxlow	4.1015	Excluded - not in all screening waves	5	FALSE	4.29071
Rv2699c	screen6	4.2996	Excluded - not in all screening waves	1	FALSE	4.2996
rbfA	screen6	4.30055	Excluded - not in all screening waves	1	FALSE	4.30055
rmlC	screen6	4.3805	Excluded - not in all screening waves	1	FALSE	4.3805
aftA	screen4wk_screen5wk_tbda1_kabx2	4.69635	Excluded - not in all screening waves	5	FALSE	4.43497
aftA	screen5cp	3.79905	Excluded - not in all screening waves	5	FALSE	4.43497
aftA	screen6	5.00208	Excluded - not in all screening waves	5	FALSE	4.43497
aftA	screen_bi1_tbda2	4.13772	Excluded - not in all screening waves	5	FALSE	4.43497
aftA	screen_bi2_kabxlow	4.53967	Excluded - not in all screening waves	5	FALSE	4.43497
serB2	screen6	4.45805	Excluded - not in all screening waves	1	FALSE	4.45805
Rv3627c	screen6	4.45908	Excluded - not in all screening waves	1	FALSE	4.45908
Rv2794c	screen6	4.47681	Excluded - not in all screening waves	1	FALSE	4.47681
Rv2509	screen4wk_screen5wk_tbda1_kabx2	4.58954	Excluded - not in all screening waves	5	FALSE	4.49511
Rv2509	screen5_wk	4.63665	Excluded - not in all screening waves	5	FALSE	4.49511
Rv2509	screen5cp	3.72807	Excluded - not in all screening waves	5	FALSE	4.49511
Rv2509	screen6	5.19512	Excluded - not in all screening waves	5	FALSE	4.49511
Rv2509	screen_bi1_tbda2	4.32616	Excluded - not in all screening waves	5	FALSE	4.49511
Rv0810c	screen6	4.52623	Excluded - not in all screening waves	1	FALSE	4.52623
ispF	screen4wk_screen5wk_tbda1_kabx2	5.65794	Excluded - not in all screening waves	5	FALSE	4.54302
ispF	screen5cp	3.87349	Excluded - not in all screening waves	5	FALSE	4.54302
ispF	screen6	3.79802	Excluded - not in all screening waves	5	FALSE	4.54302
ispF	screen_bi1_tbda2	4.70333	Excluded - not in all screening waves	5	FALSE	4.54302
ispF	screen_bi2_kabxlow	4.6823	Excluded - not in all screening waves	5	FALSE	4.54302
galU	screen4wk_screen5wk_tbda1_kabx2	5.86094	Excluded - not in all screening waves	5	FALSE	4.59555
galU	screen5cp	3.93514	Excluded - not in all screening waves	5	FALSE	4.59555
galU	screen6	3.82788	Excluded - not in all screening waves	5	FALSE	4.59555
galU	screen_bi1_tbda2	4.67182	Excluded - not in all screening waves	5	FALSE	4.59555
galU	screen_bi2_kabxlow	4.68195	Excluded - not in all screening waves	5	FALSE	4.59555
rplQ	screen6	4.61632	Excluded - not in all screening waves	1	FALSE	4.61632
rhlE	screen_bi2_kabxlow	4.62891	Excluded - not in all screening waves	1	FALSE	4.62891
Rv3802c	screen6	4.71406	Excluded - not in all screening waves	1	FALSE	4.71406
Rv3603c	screen6	4.7241	Excluded - not in all screening waves	1	FALSE	4.7241
mraY	screen6	4.80286	Excluded - not in all screening waves	1	FALSE	4.80286
truA	screen6	4.8241	Excluded - not in all screening waves	1	FALSE	4.8241
wbbL1	screen6	4.87163	Excluded - not in all screening waves	1	FALSE	4.87163
Rv0472c	screen6	4.92787	Excluded - not in all screening waves	1	FALSE	4.92787
Rv3791	screen6	4.98634	Excluded - not in all screening waves	1	FALSE	4.98634
rpiB	screen6	5.08485	Excluded - not in all screening waves	1	FALSE	5.08485
Rv3910	screen4wk_screen5wk_tbda1_kabx2	6.44194	Excluded - not in all screening waves	5	FALSE	5.10261
Rv3910	screen5cp	4.02082	Excluded - not in all screening waves	5	FALSE	5.10261
Rv3910	screen6	5.35566	Excluded - not in all screening waves	5	FALSE	5.10261
Rv3910	screen_bi1_tbda2	5.00265	Excluded - not in all screening waves	5	FALSE	5.10261
Rv3910	screen_bi2_kabxlow	4.69199	Excluded - not in all screening waves	5	FALSE	5.10261
pgsA3	screen6	5.33665	Excluded - not in all screening waves	1	FALSE	5.33665
