# Supplementary material for: Reference-based chemical-genetic interaction profiling to elucidate small molecule mechanism of action in Mycobacterium tuberculosis
Source: Nat Commun. 2025 Nov 3;16:9673. doi: 10.1038/s41467-025-64662-x (PMC12583738; doi:10.1038/s41467-025-64662-x)
Supplement: Supplementary file 11 — Source data [file 41467_2025_64662_MOESM11_ESM.zip › Source Data SI Fig 3.xlsx]

## Sheet: SI Fig. 3a-d condition dict.
condition	poscon	pert_id	broad_id	pert_dose	pert_idose	project_id	x_subproject_id	target_description
kabx2:BRD-A24228527-001-33-1:6.250000uM	Ofloxacin	BRD-A24228527	BRD-A24228527-001-33-1	6.25	6.250000uM	screen4wk_screen5wk_tbda1_kabx2	kabx2	GyrAB
screen6:BRD-A24228527-001-33-1:6.250000uM	Ofloxacin	BRD-A24228527	BRD-A24228527-001-33-1	6.25	6.250000uM	screen6	tb_screen6	GyrAB
screen6:BRD-A24228527:6.250000uM	Ofloxacin	BRD-A24228527	BRD-A24228527	6.25	6.250000uM	screen6	tb_screen6	GyrAB
kabx2:BRD-A24228527-001-33-1:12.500000uM	Ofloxacin	BRD-A24228527	BRD-A24228527-001-33-1	12.5	12.500000uM	screen4wk_screen5wk_tbda1_kabx2	kabx2	GyrAB
screen6:BRD-A24228527-001-33-1:12.500000uM	Ofloxacin	BRD-A24228527	BRD-A24228527-001-33-1	12.5	12.500000uM	screen6	tb_screen6	GyrAB
kabx2:BRD-A24228527-001-33-1:25.000000uM	Ofloxacin	BRD-A24228527	BRD-A24228527-001-33-1	25	25.000000uM	screen4wk_screen5wk_tbda1_kabx2	kabx2	GyrAB
screen6:BRD-A24228527-001-33-1:25.000000uM	Ofloxacin	BRD-A24228527	BRD-A24228527-001-33-1	25	25.000000uM	screen6	tb_screen6	GyrAB
kabx2:BRD-A24228527-001-33-1:50.000000uM	Ofloxacin	BRD-A24228527	BRD-A24228527-001-33-1	50	50.000000uM	screen4wk_screen5wk_tbda1_kabx2	kabx2	GyrAB
screen6:BRD-A24228527-001-33-1:50.000000uM	Ofloxacin	BRD-A24228527	BRD-A24228527-001-33-1	50	50.000000uM	screen6	tb_screen6	GyrAB
kabx2:BRD-K04804440-001-16-0:6.250000uM	Ciprofloxacin	BRD-K04804440	BRD-K04804440-001-16-0	6.25	6.250000uM	screen4wk_screen5wk_tbda1_kabx2	kabx2	GyrAB
screen6:BRD-K04804440-001-16-0:6.250000uM	Ciprofloxacin	BRD-K04804440	BRD-K04804440-001-16-0	6.25	6.250000uM	screen6	tb_screen6	GyrAB
kabx2:BRD-K04804440-001-16-0:12.500000uM	Ciprofloxacin	BRD-K04804440	BRD-K04804440-001-16-0	12.5	12.500000uM	screen4wk_screen5wk_tbda1_kabx2	kabx2	GyrAB
screen6:BRD-K04804440-001-16-0:12.500000uM	Ciprofloxacin	BRD-K04804440	BRD-K04804440-001-16-0	12.5	12.500000uM	screen6	tb_screen6	GyrAB
kabx2:BRD-K04804440-001-16-0:25.000000uM	Ciprofloxacin	BRD-K04804440	BRD-K04804440-001-16-0	25	25.000000uM	screen4wk_screen5wk_tbda1_kabx2	kabx2	GyrAB
screen6:BRD-K04804440-001-16-0:25.000000uM	Ciprofloxacin	BRD-K04804440	BRD-K04804440-001-16-0	25	25.000000uM	screen6	tb_screen6	GyrAB
kabx2:BRD-K04804440-001-16-0:50.000000uM	Ciprofloxacin	BRD-K04804440	BRD-K04804440-001-16-0	50	50.000000uM	screen4wk_screen5wk_tbda1_kabx2	kabx2	GyrAB
screen6:BRD-K04804440-001-16-0:50.000000uM	Ciprofloxacin	BRD-K04804440	BRD-K04804440-001-16-0	50	50.000000uM	screen6	tb_screen6	GyrAB
kabx2:BRD-K09471561-001-22-4:3.125000uM	Levofloxacin	BRD-K09471561	BRD-K09471561-001-22-4	3.125	3.125000uM	screen4wk_screen5wk_tbda1_kabx2	kabx2	GyrAB
screen6:BRD-K09471561-001-22-4:3.125000uM	Levofloxacin	BRD-K09471561	BRD-K09471561-001-22-4	3.125	3.125000uM	screen6	tb_screen6	GyrAB
kabx2:BRD-K09471561-001-22-4:6.250000uM	Levofloxacin	BRD-K09471561	BRD-K09471561-001-22-4	6.25	6.250000uM	screen4wk_screen5wk_tbda1_kabx2	kabx2	GyrAB
screen6:BRD-K09471561-001-22-4:6.250000uM	Levofloxacin	BRD-K09471561	BRD-K09471561-001-22-4	6.25	6.250000uM	screen6	tb_screen6	GyrAB
kabx2:BRD-K09471561-001-22-4:12.500000uM	Levofloxacin	BRD-K09471561	BRD-K09471561-001-22-4	12.5	12.500000uM	screen4wk_screen5wk_tbda1_kabx2	kabx2	GyrAB
screen6:BRD-K09471561-001-22-4:12.500000uM	Levofloxacin	BRD-K09471561	BRD-K09471561-001-22-4	12.5	12.500000uM	screen6	tb_screen6	GyrAB
kabx2:BRD-K09471561-001-22-4:25.000000uM	Levofloxacin	BRD-K09471561	BRD-K09471561-001-22-4	25	25.000000uM	screen4wk_screen5wk_tbda1_kabx2	kabx2	GyrAB
screen6:BRD-K09471561-001-22-4:25.000000uM	Levofloxacin	BRD-K09471561	BRD-K09471561-001-22-4	25	25.000000uM	screen6	tb_screen6	GyrAB
kabx2:BRD-K09471561-001-22-4:50.000000uM	Levofloxacin	BRD-K09471561	BRD-K09471561-001-22-4	50	50.000000uM	screen4wk_screen5wk_tbda1_kabx2	kabx2	GyrAB
screen6:BRD-K09471561-001-22-4:50.000000uM	Levofloxacin	BRD-K09471561	BRD-K09471561-001-22-4	50	50.000000uM	screen6	tb_screen6	GyrAB
kabx2:BRD-K87202646-001-38-3:6.250000uM	Isoniazid	BRD-K87202646	BRD-K87202646-001-38-3	6.25	6.250000uM	screen4wk_screen5wk_tbda1_kabx2	kabx2	InhA
kabx2:BRD-K87202646-001-38-3:12.500000uM	Isoniazid	BRD-K87202646	BRD-K87202646-001-38-3	12.5	12.500000uM	screen4wk_screen5wk_tbda1_kabx2	kabx2	InhA
kabx2:BRD-K87202646-001-38-3:25.000000uM	Isoniazid	BRD-K87202646	BRD-K87202646-001-38-3	25	25.000000uM	screen4wk_screen5wk_tbda1_kabx2	kabx2	InhA
kabx2:BRD-K87202646-001-38-3:50.000000uM	Isoniazid	BRD-K87202646	BRD-K87202646-001-38-3	50	50.000000uM	screen4wk_screen5wk_tbda1_kabx2	kabx2	InhA
screen_bi2_kabxlow:BRD-K59853741-001-03-9:0.006104uM	Q203	BRD-K59853741	BRD-K59853741-001-03-9	0.00610352	0.006104uM	screen_bi2_kabxlow	kabxlow	QcrB
screen6:BRD-K59853741-999-99-9:0.006104uM	Q203	BRD-K59853741	BRD-K59853741-999-99-9	0.00610352	0.006104uM	screen6	tb_screen6	QcrB
screen6:BRD-K59853741-999-99-9:0.012207uM	Q203	BRD-K59853741	BRD-K59853741-999-99-9	0.012207	0.012207uM	screen6	tb_screen6	QcrB
screen_bi2_kabxlow:BRD-K59853741-001-03-9:0.012207uM	Q203	BRD-K59853741	BRD-K59853741-001-03-9	0.012207	0.012207uM	screen_bi2_kabxlow	kabxlow	QcrB
screen_bi2_kabxlow:BRD-K59853741-001-03-9:0.024414uM	Q203	BRD-K59853741	BRD-K59853741-001-03-9	0.0244141	0.024414uM	screen_bi2_kabxlow	kabxlow	QcrB
screen6:BRD-K59853741-999-99-9:0.024414uM	Q203	BRD-K59853741	BRD-K59853741-999-99-9	0.0244141	0.024414uM	screen6	tb_screen6	QcrB
screen6:BRD-K59853741-999-99-9:0.048828uM	Q203	BRD-K59853741	BRD-K59853741-999-99-9	0.0488281	0.048828uM	screen6	tb_screen6	QcrB
screen_bi2_kabxlow:BRD-K59853741-001-03-9:0.048828uM	Q203	BRD-K59853741	BRD-K59853741-001-03-9	0.0488281	0.048828uM	screen_bi2_kabxlow	kabxlow	QcrB
screen6:BRD-K59853741-999-99-9:0.097656uM	Q203	BRD-K59853741	BRD-K59853741-999-99-9	0.0976562	0.097656uM	screen6	tb_screen6	QcrB
screen_bi2_kabxlow:BRD-K59853741-001-03-9:0.097656uM	Q203	BRD-K59853741	BRD-K59853741-001-03-9	0.0976562	0.097656uM	screen_bi2_kabxlow	kabxlow	QcrB
screen6:BRD-K59853741-999-99-9:0.195312uM	Q203	BRD-K59853741	BRD-K59853741-999-99-9	0.195312	0.195312uM	screen6	tb_screen6	QcrB
screen_bi2_kabxlow:BRD-K59853741-001-03-9:0.195312uM	Q203	BRD-K59853741	BRD-K59853741-001-03-9	0.195312	0.195312uM	screen_bi2_kabxlow	kabxlow	QcrB
screen_bi2_kabxlow:BRD-K59853741-001-03-9:0.390625uM	Q203	BRD-K59853741	BRD-K59853741-001-03-9	0.390625	0.390625uM	screen_bi2_kabxlow	kabxlow	QcrB
screen6:BRD-K59853741-999-99-9:0.390625uM	Q203	BRD-K59853741	BRD-K59853741-999-99-9	0.390625	0.390625uM	screen6	tb_screen6	QcrB
screen_bi2_kabxlow:BRD-K59853741-001-03-9:0.781250uM	Q203	BRD-K59853741	BRD-K59853741-001-03-9	0.78125	0.781250uM	screen_bi2_kabxlow	kabxlow	QcrB
screen6:BRD-K59853741-999-99-9:0.781250uM	Q203	BRD-K59853741	BRD-K59853741-999-99-9	0.78125	0.781250uM	screen6	tb_screen6	QcrB
screen_bi2_kabxlow:BRD-K59853741-001-03-9:1.562500uM	Q203	BRD-K59853741	BRD-K59853741-001-03-9	1.5625	1.562500uM	screen_bi2_kabxlow	kabxlow	QcrB
screen6:BRD-K59853741-999-99-9:1.562500uM	Q203	BRD-K59853741	BRD-K59853741-999-99-9	1.5625	1.562500uM	screen6	tb_screen6	QcrB
screen_bi2_kabxlow:BRD-K59853741-001-03-9:3.125000uM	Q203	BRD-K59853741	BRD-K59853741-001-03-9	3.125	3.125000uM	screen_bi2_kabxlow	kabxlow	QcrB
screen6:BRD-K59853741-999-99-9:3.125000uM	Q203	BRD-K59853741	BRD-K59853741-999-99-9	3.125	3.125000uM	screen6	tb_screen6	QcrB
screen6:BRD-K59853741-999-99-9:6.250000uM	Q203	BRD-K59853741	BRD-K59853741-999-99-9	6.25	6.250000uM	screen6	tb_screen6	QcrB
screen6:BRD-K59853741-999-99-9:12.500000uM	Q203	BRD-K59853741	BRD-K59853741-999-99-9	12.5	12.500000uM	screen6	tb_screen6	QcrB
kabx2:BRD-A06889673-001-01-1:1.562500uM	Rifapentine	BRD-A06889673	BRD-A06889673-001-01-1	1.5625	1.562500uM	screen4wk_screen5wk_tbda1_kabx2	kabx2	RpoB
screen6:BRD-A06889673-001-01-1:1.562500uM	Rifapentine	BRD-A06889673	BRD-A06889673-001-01-1	1.5625	1.562500uM	screen6	tb_screen6	RpoB
kabx2:BRD-A06889673-001-01-1:3.125000uM	Rifapentine	BRD-A06889673	BRD-A06889673-001-01-1	3.125	3.125000uM	screen4wk_screen5wk_tbda1_kabx2	kabx2	RpoB
screen6:BRD-A06889673-001-01-1:3.125000uM	Rifapentine	BRD-A06889673	BRD-A06889673-001-01-1	3.125	3.125000uM	screen6	tb_screen6	RpoB
kabx2:BRD-A06889673-001-01-1:6.250000uM	Rifapentine	BRD-A06889673	BRD-A06889673-001-01-1	6.25	6.250000uM	screen4wk_screen5wk_tbda1_kabx2	kabx2	RpoB
screen6:BRD-A06889673-001-01-1:6.250000uM	Rifapentine	BRD-A06889673	BRD-A06889673-001-01-1	6.25	6.250000uM	screen6	tb_screen6	RpoB
kabx2:BRD-A06889673-001-01-1:12.500000uM	Rifapentine	BRD-A06889673	BRD-A06889673-001-01-1	12.5	12.500000uM	screen4wk_screen5wk_tbda1_kabx2	kabx2	RpoB
screen6:BRD-A06889673-001-01-1:12.500000uM	Rifapentine	BRD-A06889673	BRD-A06889673-001-01-1	12.5	12.500000uM	screen6	tb_screen6	RpoB
kabx2:BRD-A06889673-001-01-1:25.000000uM	Rifapentine	BRD-A06889673	BRD-A06889673-001-01-1	25	25.000000uM	screen4wk_screen5wk_tbda1_kabx2	kabx2	RpoB
screen6:BRD-A06889673-001-01-1:25.000000uM	Rifapentine	BRD-A06889673	BRD-A06889673-001-01-1	25	25.000000uM	screen6	tb_screen6	RpoB
kabx2:BRD-A06889673-001-01-1:50.000000uM	Rifapentine	BRD-A06889673	BRD-A06889673-001-01-1	50	50.000000uM	screen4wk_screen5wk_tbda1_kabx2	kabx2	RpoB
screen6:BRD-A06889673-001-01-1:50.000000uM	Rifapentine	BRD-A06889673	BRD-A06889673-001-01-1	50	50.000000uM	screen6	tb_screen6	RpoB
screen_bi2_kabxlow:BRD-K01507359-001-25-9:0.024414uM	Rifampin	BRD-K01507359	BRD-K01507359-001-25-9	0.0244141	0.024414uM	screen_bi2_kabxlow	kabxlow	RpoB
screen4wk_screen5wk_tbda1_kabx2:BRD-K01507359-001-25-9:0.032000uM	Rifampin	BRD-K01507359	BRD-K01507359-001-25-9	0.032	0.032000uM	screen4wk_screen5wk_tbda1_kabx2	screen4wk_screen5wk_tbda1_kabx2	RpoB
screen5_wk:BRD-K01507359-001-25-9:0.032000uM	Rifampin	BRD-K01507359	BRD-K01507359-001-25-9	0.032	0.032000uM	screen5_wk	screen5_wk	RpoB
screen5cp:BRD-K01507359-001-25-9:0.032000uM	Rifampin	BRD-K01507359	BRD-K01507359-001-25-9	0.032	0.032000uM	screen5cp	screen5cp	RpoB
screen_bi1_tbda2:BRD-K01507359-001-25-9:0.032000uM	Rifampin	BRD-K01507359	BRD-K01507359-001-25-9	0.032	0.032000uM	screen_bi1_tbda2	screen_bi1_tbda2	RpoB
screen_bi2_kabxlow:BRD-K01507359-001-25-9:0.032000uM	Rifampin	BRD-K01507359	BRD-K01507359-001-25-9	0.032	0.032000uM	screen_bi2_kabxlow	kabxlow	RpoB
screen6:BRD-K01507359-999-99-9:0.032000uM	Rifampin	BRD-K01507359	BRD-K01507359-999-99-9	0.032	0.032000uM	screen6	tb_screen6	RpoB
screen_bi2_kabxlow:BRD-K01507359-001-25-9:0.048828uM	Rifampin	BRD-K01507359	BRD-K01507359-001-25-9	0.0488281	0.048828uM	screen_bi2_kabxlow	kabxlow	RpoB
screen4wk_screen5wk_tbda1_kabx2:BRD-K01507359-001-25-9:0.064000uM	Rifampin	BRD-K01507359	BRD-K01507359-001-25-9	0.064	0.064000uM	screen4wk_screen5wk_tbda1_kabx2	screen4wk_screen5wk_tbda1_kabx2	RpoB
screen5_wk:BRD-K01507359-001-25-9:0.064000uM	Rifampin	BRD-K01507359	BRD-K01507359-001-25-9	0.064	0.064000uM	screen5_wk	screen5_wk	RpoB
screen5cp:BRD-K01507359-001-25-9:0.064000uM	Rifampin	BRD-K01507359	BRD-K01507359-001-25-9	0.064	0.064000uM	screen5cp	screen5cp	RpoB
screen_bi1_tbda2:BRD-K01507359-001-25-9:0.064000uM	Rifampin	BRD-K01507359	BRD-K01507359-001-25-9	0.064	0.064000uM	screen_bi1_tbda2	screen_bi1_tbda2	RpoB
screen_bi2_kabxlow:BRD-K01507359-001-25-9:0.064000uM	Rifampin	BRD-K01507359	BRD-K01507359-001-25-9	0.064	0.064000uM	screen_bi2_kabxlow	kabxlow	RpoB
screen6:BRD-K01507359-999-99-9:0.064000uM	Rifampin	BRD-K01507359	BRD-K01507359-999-99-9	0.064	0.064000uM	screen6	tb_screen6	RpoB
screen_bi2_kabxlow:BRD-K01507359-001-25-9:0.097656uM	Rifampin	BRD-K01507359	BRD-K01507359-001-25-9	0.0976562	0.097656uM	screen_bi2_kabxlow	kabxlow	RpoB
screen5_wk:BRD-K01507359-001-25-9:0.125000uM	Rifampin	BRD-K01507359	BRD-K01507359-001-25-9	0.125	0.125000uM	screen5_wk	screen5_wk	RpoB
screen_bi2_kabxlow:BRD-K01507359-001-25-9:0.195312uM	Rifampin	BRD-K01507359	BRD-K01507359-001-25-9	0.195312	0.195312uM	screen_bi2_kabxlow	kabxlow	RpoB
screen4wk_screen5wk_tbda1_kabx2:BRD-K01507359-001-18-7:0.256000uM	Rifampin	BRD-K01507359	BRD-K01507359-001-18-7	0.256	0.256000uM	screen4wk_screen5wk_tbda1_kabx2	screen4wk_screen5wk_tbda1_kabx2	RpoB
screen4wk_screen5wk_tbda1_kabx2:BRD-K01507359-001-25-9:0.256000uM	Rifampin	BRD-K01507359	BRD-K01507359-001-25-9	0.256	0.256000uM	screen4wk_screen5wk_tbda1_kabx2	screen4wk_screen5wk_tbda1_kabx2	RpoB
screen5_wk:BRD-K01507359-999-99-9:0.256000uM	Rifampin	BRD-K01507359	BRD-K01507359-999-99-9	0.256	0.256000uM	screen5_wk	screen5_wk	RpoB
screen5cp:BRD-K01507359-999-99-9:0.256000uM	Rifampin	BRD-K01507359	BRD-K01507359-999-99-9	0.256	0.256000uM	screen5cp	screen5cp	RpoB
screen_bi1_tbda2:BRD-K01507359-001-18-7:0.256000uM	Rifampin	BRD-K01507359	BRD-K01507359-001-18-7	0.256	0.256000uM	screen_bi1_tbda2	screen_bi1_tbda2	RpoB
screen_bi1_tbda2:BRD-K01507359-001-25-9:0.256000uM	Rifampin	BRD-K01507359	BRD-K01507359-001-25-9	0.256	0.256000uM	screen_bi1_tbda2	screen_bi1_tbda2	RpoB
screen_bi2_kabxlow:BRD-K01507359-001-18-7:0.256000uM	Rifampin	BRD-K01507359	BRD-K01507359-001-18-7	0.256	0.256000uM	screen_bi2_kabxlow	kabxlow	RpoB
screen_bi2_kabxlow:BRD-K01507359-001-25-9:0.256000uM	Rifampin	BRD-K01507359	BRD-K01507359-001-25-9	0.256	0.256000uM	screen_bi2_kabxlow	kabxlow	RpoB
screen6:BRD-K01507359-001-20-3:0.256250uM	Rifampin	BRD-K01507359	BRD-K01507359-001-20-3	0.25625	0.256250uM	screen6	tb_screen6	RpoB
screen_bi2_kabxlow:BRD-K01507359-001-25-9:0.390625uM	Rifampin	BRD-K01507359	BRD-K01507359-001-25-9	0.390625	0.390625uM	screen_bi2_kabxlow	kabxlow	RpoB
screen4wk_screen5wk_tbda1_kabx2:BRD-K01507359-001-18-7:0.498000uM	Rifampin	BRD-K01507359	BRD-K01507359-001-18-7	0.498	0.498000uM	screen4wk_screen5wk_tbda1_kabx2	screen4wk_screen5wk_tbda1_kabx2	RpoB
screen6:BRD-K01507359-001-20-3:0.512500uM	Rifampin	BRD-K01507359	BRD-K01507359-001-20-3	0.5125	0.512500uM	screen6	tb_screen6	RpoB
screen_bi2_kabxlow:BRD-K01507359-001-25-9:0.781250uM	Rifampin	BRD-K01507359	BRD-K01507359-001-25-9	0.78125	0.781250uM	screen_bi2_kabxlow	kabxlow	RpoB
screen_bi2_kabxlow:BRD-K01507359-001-25-9:1.562500uM	Rifampin	BRD-K01507359	BRD-K01507359-001-25-9	1.5625	1.562500uM	screen_bi2_kabxlow	kabxlow	RpoB
screen_bi2_kabxlow:BRD-K01507359-001-25-9:3.125000uM	Rifampin	BRD-K01507359	BRD-K01507359-001-25-9	3.125	3.125000uM	screen_bi2_kabxlow	kabxlow	RpoB
screen6:BRD-K43962705-999-99-9:0.024414uM	Rifabutin	BRD-K43962705	BRD-K43962705-999-99-9	0.0244141	0.024414uM	screen6	tb_screen6	RpoB
screen6:BRD-K43962705-999-99-9:0.048828uM	Rifabutin	BRD-K43962705	BRD-K43962705-999-99-9	0.0488281	0.048828uM	screen6	tb_screen6	RpoB
kabx2:BRD-K43962705-001-01-1:0.097500uM	Rifabutin	BRD-K43962705	BRD-K43962705-001-01-1	0.0975	0.097500uM	screen4wk_screen5wk_tbda1_kabx2	kabx2	RpoB
screen6:BRD-K43962705-001-01-1:0.097500uM	Rifabutin	BRD-K43962705	BRD-K43962705-001-01-1	0.0975	0.097500uM	screen6	tb_screen6	RpoB
screen6:BRD-K43962705-999-99-9:0.097656uM	Rifabutin	BRD-K43962705	BRD-K43962705-999-99-9	0.0976562	0.097656uM	screen6	tb_screen6	RpoB
screen5_wk:BRD-K43962705-001-01-1:0.097656uM	Rifabutin	BRD-K43962705	BRD-K43962705-001-01-1	0.0976562	0.097656uM	screen5_wk	screen5_wk	RpoB
screen5_wk:BRD-K43962705-001-01-1:0.195312uM	Rifabutin	BRD-K43962705	BRD-K43962705-001-01-1	0.195312	0.195312uM	screen5_wk	screen5_wk	RpoB
kabx2:BRD-K43962705-001-01-1:0.195500uM	Rifabutin	BRD-K43962705	BRD-K43962705-001-01-1	0.1955	0.195500uM	screen4wk_screen5wk_tbda1_kabx2	kabx2	RpoB
screen6:BRD-K43962705-001-01-1:0.195500uM	Rifabutin	BRD-K43962705	BRD-K43962705-001-01-1	0.1955	0.195500uM	screen6	tb_screen6	RpoB
kabx2:BRD-K43962705-001-01-1:0.390500uM	Rifabutin	BRD-K43962705	BRD-K43962705-001-01-1	0.3905	0.390500uM	screen4wk_screen5wk_tbda1_kabx2	kabx2	RpoB
screen6:BRD-K43962705-001-01-1:0.390500uM	Rifabutin	BRD-K43962705	BRD-K43962705-001-01-1	0.3905	0.390500uM	screen6	tb_screen6	RpoB
screen5_wk:BRD-K43962705-001-01-1:0.390625uM	Rifabutin	BRD-K43962705	BRD-K43962705-001-01-1	0.390625	0.390625uM	screen5_wk	screen5_wk	RpoB
kabx2:BRD-K43962705-001-01-1:0.781250uM	Rifabutin	BRD-K43962705	BRD-K43962705-001-01-1	0.78125	0.781250uM	screen4wk_screen5wk_tbda1_kabx2	kabx2	RpoB
screen5_wk:BRD-K43962705-001-01-1:0.781250uM	Rifabutin	BRD-K43962705	BRD-K43962705-001-01-1	0.78125	0.781250uM	screen5_wk	screen5_wk	RpoB
screen6:BRD-K43962705-001-01-1:0.781250uM	Rifabutin	BRD-K43962705	BRD-K43962705-001-01-1	0.78125	0.781250uM	screen6	tb_screen6	RpoB
kabx2:BRD-K43962705-001-01-1:1.562500uM	Rifabutin	BRD-K43962705	BRD-K43962705-001-01-1	1.5625	1.562500uM	screen4wk_screen5wk_tbda1_kabx2	kabx2	RpoB
screen5_wk:BRD-K43962705-001-01-1:1.562500uM	Rifabutin	BRD-K43962705	BRD-K43962705-001-01-1	1.5625	1.562500uM	screen5_wk	screen5_wk	RpoB
screen6:BRD-K43962705-001-01-1:1.562500uM	Rifabutin	BRD-K43962705	BRD-K43962705-001-01-1	1.5625	1.562500uM	screen6	tb_screen6	RpoB
kabx2:BRD-K43962705-001-01-1:3.125000uM	Rifabutin	BRD-K43962705	BRD-K43962705-001-01-1	3.125	3.125000uM	screen4wk_screen5wk_tbda1_kabx2	kabx2	RpoB
screen5_wk:BRD-K43962705-001-01-1:3.125000uM	Rifabutin	BRD-K43962705	BRD-K43962705-001-01-1	3.125	3.125000uM	screen5_wk	screen5_wk	RpoB
screen6:BRD-K43962705-001-01-1:3.125000uM	Rifabutin	BRD-K43962705	BRD-K43962705-001-01-1	3.125	3.125000uM	screen6	tb_screen6	RpoB
kabx2:BRD-K43962705-001-01-1:6.250000uM	Rifabutin	BRD-K43962705	BRD-K43962705-001-01-1	6.25	6.250000uM	screen4wk_screen5wk_tbda1_kabx2	kabx2	RpoB
screen5_wk:BRD-K43962705-001-01-1:6.250000uM	Rifabutin	BRD-K43962705	BRD-K43962705-001-01-1	6.25	6.250000uM	screen5_wk	screen5_wk	RpoB
screen6:BRD-K43962705-001-01-1:6.250000uM	Rifabutin	BRD-K43962705	BRD-K43962705-001-01-1	6.25	6.250000uM	screen6	tb_screen6	RpoB
kabx2:BRD-K43962705-001-01-1:12.500000uM	Rifabutin	BRD-K43962705	BRD-K43962705-001-01-1	12.5	12.500000uM	screen4wk_screen5wk_tbda1_kabx2	kabx2	RpoB
screen5_wk:BRD-K43962705-001-01-1:12.500000uM	Rifabutin	BRD-K43962705	BRD-K43962705-001-01-1	12.5	12.500000uM	screen5_wk	screen5_wk	RpoB
screen6:BRD-K43962705-001-01-1:12.500000uM	Rifabutin	BRD-K43962705	BRD-K43962705-001-01-1	12.5	12.500000uM	screen6	tb_screen6	RpoB
kabx2:BRD-K43962705-001-01-1:25.000000uM	Rifabutin	BRD-K43962705	BRD-K43962705-001-01-1	25	25.000000uM	screen4wk_screen5wk_tbda1_kabx2	kabx2	RpoB
screen6:BRD-K43962705-001-01-1:25.000000uM	Rifabutin	BRD-K43962705	BRD-K43962705-001-01-1	25	25.000000uM	screen6	tb_screen6	RpoB
kabx2:BRD-K43962705-001-01-1:50.000000uM	Rifabutin	BRD-K43962705	BRD-K43962705-001-01-1	50	50.000000uM	screen4wk_screen5wk_tbda1_kabx2	kabx2	RpoB
screen6:BRD-K43962705-001-01-1:50.000000uM	Rifabutin	BRD-K43962705	BRD-K43962705-001-01-1	50	50.000000uM	screen6	tb_screen6	RpoB
screen4wk_screen5wk_tbda1_kabx2:BRD-K99844592-001-02-08:25.000000uM	BRD4592	BRD-K99844592	BRD-K99844592-001-02-08	25	25.000000uM	screen4wk_screen5wk_tbda1_kabx2	screen4wk_screen5wk_tbda1_kabx2	TrpAB
screen5_wk:BRD-K99844592-001-02-08:25.000000uM	BRD4592	BRD-K99844592	BRD-K99844592-001-02-08	25	25.000000uM	screen5_wk	screen5_wk	TrpAB
screen5cp:BRD-K99844592-001-02-08:25.000000uM	BRD4592	BRD-K99844592	BRD-K99844592-001-02-08	25	25.000000uM	screen5cp	screen5cp	TrpAB
screen_bi1_tbda2:BRD-K99844592-001-02-08:25.000000uM	BRD4592	BRD-K99844592	BRD-K99844592-001-02-08	25	25.000000uM	screen_bi1_tbda2	screen_bi1_tbda2	TrpAB
screen_bi2_kabxlow:BRD-K99844592-001-02-08:25.000000uM	BRD4592	BRD-K99844592	BRD-K99844592-001-02-08	25	25.000000uM	screen_bi2_kabxlow	kabxlow	TrpAB
screen6:BRD-K99844592-999-99-9:25.000000uM	BRD4592	BRD-K99844592	BRD-K99844592-999-99-9	25	25.000000uM	screen6	tb_screen6	TrpAB
screen4wk_screen5wk_tbda1_kabx2:BRD-K99844592-001-02-08:50.000000uM	BRD4592	BRD-K99844592	BRD-K99844592-001-02-08	50	50.000000uM	screen4wk_screen5wk_tbda1_kabx2	screen4wk_screen5wk_tbda1_kabx2	TrpAB
screen5_wk:BRD-K99844592-001-02-08:50.000000uM	BRD4592	BRD-K99844592	BRD-K99844592-001-02-08	50	50.000000uM	screen5_wk	screen5_wk	TrpAB
screen5cp:BRD-K99844592-001-02-08:50.000000uM	BRD4592	BRD-K99844592	BRD-K99844592-001-02-08	50	50.000000uM	screen5cp	screen5cp	TrpAB
screen_bi1_tbda2:BRD-K99844592-001-02-08:50.000000uM	BRD4592	BRD-K99844592	BRD-K99844592-001-02-08	50	50.000000uM	screen_bi1_tbda2	screen_bi1_tbda2	TrpAB
screen_bi2_kabxlow:BRD-K99844592-001-02-08:50.000000uM	BRD4592	BRD-K99844592	BRD-K99844592-001-02-08	50	50.000000uM	screen_bi2_kabxlow	kabxlow	TrpAB
screen6:BRD-K99844592-999-99-9:50.000000uM	BRD4592	BRD-K99844592	BRD-K99844592-999-99-9	50	50.000000uM	screen6	tb_screen6	TrpAB

## Sheet: SI Fig. 3a-d
strain	avg_num_doublings_across_screening_waves	average_L2FC	average_GR	average_sGR_no_qnorm	average_sGR	poscon	poscon_color	target_description	conditions	pert_ids	broad_ids	project_ids	x_subproject_ids	pert_doses	pert_idoses
rfbE	1.80347	-2.94189	-0.259821	-4.02427	-4.73315	Ciprofloxacin	#5050ffff	GyrAB	kabx2:BRD-K04804440-001-16-0:6.250000uM, screen6:BRD-K04804440-001-16-0:6.250000uM, kabx2:BRD-K04804440-001-16-0:12.500000uM, screen6:BRD-K04804440-001-16-0:12.500000uM, kabx2:BRD-K04804440-001-16-0:25.000000uM, screen6:BRD-K04804440-001-16-0:25.000000uM, kabx2:BRD-K04804440-001-16-0:50.000000uM, screen6:BRD-K04804440-001-16-0:50.000000uM	BRD-K04804440	BRD-K04804440-001-16-0	screen4wk_screen5wk_tbda1_kabx2, screen6	kabx2, tb_screen6	6.25, 12.5, 25, 50	6.250000uM, 12.500000uM, 25.000000uM, 50.000000uM
leuD	1.89402	-3.0741	-0.197559	-3.78125	-4.67616	Ciprofloxacin	#5050ffff	GyrAB	kabx2:BRD-K04804440-001-16-0:6.250000uM, screen6:BRD-K04804440-001-16-0:6.250000uM, kabx2:BRD-K04804440-001-16-0:12.500000uM, screen6:BRD-K04804440-001-16-0:12.500000uM, kabx2:BRD-K04804440-001-16-0:25.000000uM, screen6:BRD-K04804440-001-16-0:25.000000uM, kabx2:BRD-K04804440-001-16-0:50.000000uM, screen6:BRD-K04804440-001-16-0:50.000000uM	BRD-K04804440	BRD-K04804440-001-16-0	screen4wk_screen5wk_tbda1_kabx2, screen6	kabx2, tb_screen6	6.25, 12.5, 25, 50	6.250000uM, 12.500000uM, 25.000000uM, 50.000000uM
gatB	1.91377	-3.31623	-0.370519	-3.6885	-4.95191	Ciprofloxacin	#5050ffff	GyrAB	kabx2:BRD-K04804440-001-16-0:6.250000uM, screen6:BRD-K04804440-001-16-0:6.250000uM, kabx2:BRD-K04804440-001-16-0:12.500000uM, screen6:BRD-K04804440-001-16-0:12.500000uM, kabx2:BRD-K04804440-001-16-0:25.000000uM, screen6:BRD-K04804440-001-16-0:25.000000uM, kabx2:BRD-K04804440-001-16-0:50.000000uM, screen6:BRD-K04804440-001-16-0:50.000000uM	BRD-K04804440	BRD-K04804440-001-16-0	screen4wk_screen5wk_tbda1_kabx2, screen6	kabx2, tb_screen6	6.25, 12.5, 25, 50	6.250000uM, 12.500000uM, 25.000000uM, 50.000000uM
proC	1.94285	-2.61481	-0.201076	-3.86269	-4.55539	Ciprofloxacin	#5050ffff	GyrAB	kabx2:BRD-K04804440-001-16-0:6.250000uM, screen6:BRD-K04804440-001-16-0:6.250000uM, kabx2:BRD-K04804440-001-16-0:12.500000uM, screen6:BRD-K04804440-001-16-0:12.500000uM, kabx2:BRD-K04804440-001-16-0:25.000000uM, screen6:BRD-K04804440-001-16-0:25.000000uM, kabx2:BRD-K04804440-001-16-0:50.000000uM, screen6:BRD-K04804440-001-16-0:50.000000uM	BRD-K04804440	BRD-K04804440-001-16-0	screen4wk_screen5wk_tbda1_kabx2, screen6	kabx2, tb_screen6	6.25, 12.5, 25, 50	6.250000uM, 12.500000uM, 25.000000uM, 50.000000uM
aroE	1.96925	-3.54178	-0.254026	-4.43773	-4.78753	Ciprofloxacin	#5050ffff	GyrAB	kabx2:BRD-K04804440-001-16-0:6.250000uM, screen6:BRD-K04804440-001-16-0:6.250000uM, kabx2:BRD-K04804440-001-16-0:12.500000uM, screen6:BRD-K04804440-001-16-0:12.500000uM, kabx2:BRD-K04804440-001-16-0:25.000000uM, screen6:BRD-K04804440-001-16-0:25.000000uM, kabx2:BRD-K04804440-001-16-0:50.000000uM, screen6:BRD-K04804440-001-16-0:50.000000uM	BRD-K04804440	BRD-K04804440-001-16-0	screen4wk_screen5wk_tbda1_kabx2, screen6	kabx2, tb_screen6	6.25, 12.5, 25, 50	6.250000uM, 12.500000uM, 25.000000uM, 50.000000uM
panD	2.02047	-2.61841	-0.230008	-3.57103	-4.65744	Ciprofloxacin	#5050ffff	GyrAB	kabx2:BRD-K04804440-001-16-0:6.250000uM, screen6:BRD-K04804440-001-16-0:6.250000uM, kabx2:BRD-K04804440-001-16-0:12.500000uM, screen6:BRD-K04804440-001-16-0:12.500000uM, kabx2:BRD-K04804440-001-16-0:25.000000uM, screen6:BRD-K04804440-001-16-0:25.000000uM, kabx2:BRD-K04804440-001-16-0:50.000000uM, screen6:BRD-K04804440-001-16-0:50.000000uM	BRD-K04804440	BRD-K04804440-001-16-0	screen4wk_screen5wk_tbda1_kabx2, screen6	kabx2, tb_screen6	6.25, 12.5, 25, 50	6.250000uM, 12.500000uM, 25.000000uM, 50.000000uM
gap	2.03416	-5.07585	-0.392658	-5.05332	-5.28419	Ciprofloxacin	#5050ffff	GyrAB	kabx2:BRD-K04804440-001-16-0:6.250000uM, screen6:BRD-K04804440-001-16-0:6.250000uM, kabx2:BRD-K04804440-001-16-0:12.500000uM, screen6:BRD-K04804440-001-16-0:12.500000uM, kabx2:BRD-K04804440-001-16-0:25.000000uM, screen6:BRD-K04804440-001-16-0:25.000000uM, kabx2:BRD-K04804440-001-16-0:50.000000uM, screen6:BRD-K04804440-001-16-0:50.000000uM	BRD-K04804440	BRD-K04804440-001-16-0	screen4wk_screen5wk_tbda1_kabx2, screen6	kabx2, tb_screen6	6.25, 12.5, 25, 50	6.250000uM, 12.500000uM, 25.000000uM, 50.000000uM
Rv2172c	2.04008	-3.8419	-0.390806	-4.21763	-4.85669	Ciprofloxacin	#5050ffff	GyrAB	kabx2:BRD-K04804440-001-16-0:6.250000uM, screen6:BRD-K04804440-001-16-0:6.250000uM, kabx2:BRD-K04804440-001-16-0:12.500000uM, screen6:BRD-K04804440-001-16-0:12.500000uM, kabx2:BRD-K04804440-001-16-0:25.000000uM, screen6:BRD-K04804440-001-16-0:25.000000uM, kabx2:BRD-K04804440-001-16-0:50.000000uM, screen6:BRD-K04804440-001-16-0:50.000000uM	BRD-K04804440	BRD-K04804440-001-16-0	screen4wk_screen5wk_tbda1_kabx2, screen6	kabx2, tb_screen6	6.25, 12.5, 25, 50	6.250000uM, 12.500000uM, 25.000000uM, 50.000000uM
hisA	2.04251	-3.95933	-0.521319	-4.64132	-5.26645	Ciprofloxacin	#5050ffff	GyrAB	kabx2:BRD-K04804440-001-16-0:6.250000uM, screen6:BRD-K04804440-001-16-0:6.250000uM, kabx2:BRD-K04804440-001-16-0:12.500000uM, screen6:BRD-K04804440-001-16-0:12.500000uM, kabx2:BRD-K04804440-001-16-0:25.000000uM, screen6:BRD-K04804440-001-16-0:25.000000uM, kabx2:BRD-K04804440-001-16-0:50.000000uM, screen6:BRD-K04804440-001-16-0:50.000000uM	BRD-K04804440	BRD-K04804440-001-16-0	screen4wk_screen5wk_tbda1_kabx2, screen6	kabx2, tb_screen6	6.25, 12.5, 25, 50	6.250000uM, 12.500000uM, 25.000000uM, 50.000000uM
leuC	2.11436	-3.29722	-0.17818	-4.11895	-4.74557	Ciprofloxacin	#5050ffff	GyrAB	kabx2:BRD-K04804440-001-16-0:6.250000uM, screen6:BRD-K04804440-001-16-0:6.250000uM, kabx2:BRD-K04804440-001-16-0:12.500000uM, screen6:BRD-K04804440-001-16-0:12.500000uM, kabx2:BRD-K04804440-001-16-0:25.000000uM, screen6:BRD-K04804440-001-16-0:25.000000uM, kabx2:BRD-K04804440-001-16-0:50.000000uM, screen6:BRD-K04804440-001-16-0:50.000000uM	BRD-K04804440	BRD-K04804440-001-16-0	screen4wk_screen5wk_tbda1_kabx2, screen6	kabx2, tb_screen6	6.25, 12.5, 25, 50	6.250000uM, 12.500000uM, 25.000000uM, 50.000000uM
otsA	2.29457	-2.3745	-0.160378	-2.908	-4.3356	Ciprofloxacin	#5050ffff	GyrAB	kabx2:BRD-K04804440-001-16-0:6.250000uM, screen6:BRD-K04804440-001-16-0:6.250000uM, kabx2:BRD-K04804440-001-16-0:12.500000uM, screen6:BRD-K04804440-001-16-0:12.500000uM, kabx2:BRD-K04804440-001-16-0:25.000000uM, screen6:BRD-K04804440-001-16-0:25.000000uM, kabx2:BRD-K04804440-001-16-0:50.000000uM, screen6:BRD-K04804440-001-16-0:50.000000uM	BRD-K04804440	BRD-K04804440-001-16-0	screen4wk_screen5wk_tbda1_kabx2, screen6	kabx2, tb_screen6	6.25, 12.5, 25, 50	6.250000uM, 12.500000uM, 25.000000uM, 50.000000uM
qcrB	2.3043	-3.80553	-0.28949	-4.04594	-4.87812	Ciprofloxacin	#5050ffff	GyrAB	kabx2:BRD-K04804440-001-16-0:6.250000uM, screen6:BRD-K04804440-001-16-0:6.250000uM, kabx2:BRD-K04804440-001-16-0:12.500000uM, screen6:BRD-K04804440-001-16-0:12.500000uM, kabx2:BRD-K04804440-001-16-0:25.000000uM, screen6:BRD-K04804440-001-16-0:25.000000uM, kabx2:BRD-K04804440-001-16-0:50.000000uM, screen6:BRD-K04804440-001-16-0:50.000000uM	BRD-K04804440	BRD-K04804440-001-16-0	screen4wk_screen5wk_tbda1_kabx2, screen6	kabx2, tb_screen6	6.25, 12.5, 25, 50	6.250000uM, 12.500000uM, 25.000000uM, 50.000000uM
prfA	2.32562	-3.74316	-0.298636	-3.39192	-4.68302	Ciprofloxacin	#5050ffff	GyrAB	kabx2:BRD-K04804440-001-16-0:6.250000uM, screen6:BRD-K04804440-001-16-0:6.250000uM, kabx2:BRD-K04804440-001-16-0:12.500000uM, screen6:BRD-K04804440-001-16-0:12.500000uM, kabx2:BRD-K04804440-001-16-0:25.000000uM, screen6:BRD-K04804440-001-16-0:25.000000uM, kabx2:BRD-K04804440-001-16-0:50.000000uM, screen6:BRD-K04804440-001-16-0:50.000000uM	BRD-K04804440	BRD-K04804440-001-16-0	screen4wk_screen5wk_tbda1_kabx2, screen6	kabx2, tb_screen6	6.25, 12.5, 25, 50	6.250000uM, 12.500000uM, 25.000000uM, 50.000000uM
rpmC	2.32917	-4.16703	-0.310741	-4.18222	-5.01361	Ciprofloxacin	#5050ffff	GyrAB	kabx2:BRD-K04804440-001-16-0:6.250000uM, screen6:BRD-K04804440-001-16-0:6.250000uM, kabx2:BRD-K04804440-001-16-0:12.500000uM, screen6:BRD-K04804440-001-16-0:12.500000uM, kabx2:BRD-K04804440-001-16-0:25.000000uM, screen6:BRD-K04804440-001-16-0:25.000000uM, kabx2:BRD-K04804440-001-16-0:50.000000uM, screen6:BRD-K04804440-001-16-0:50.000000uM	BRD-K04804440	BRD-K04804440-001-16-0	screen4wk_screen5wk_tbda1_kabx2, screen6	kabx2, tb_screen6	6.25, 12.5, 25, 50	6.250000uM, 12.500000uM, 25.000000uM, 50.000000uM
efp	2.33	-2.92135	-0.0417505	-2.07693	-3.45195	Ciprofloxacin	#5050ffff	GyrAB	kabx2:BRD-K04804440-001-16-0:6.250000uM, screen6:BRD-K04804440-001-16-0:6.250000uM, kabx2:BRD-K04804440-001-16-0:12.500000uM, screen6:BRD-K04804440-001-16-0:12.500000uM, kabx2:BRD-K04804440-001-16-0:25.000000uM, screen6:BRD-K04804440-001-16-0:25.000000uM, kabx2:BRD-K04804440-001-16-0:50.000000uM, screen6:BRD-K04804440-001-16-0:50.000000uM	BRD-K04804440	BRD-K04804440-001-16-0	screen4wk_screen5wk_tbda1_kabx2, screen6	kabx2, tb_screen6	6.25, 12.5, 25, 50	6.250000uM, 12.500000uM, 25.000000uM, 50.000000uM
coaE	2.33832	-3.79929	-0.341981	-4.13356	-5.26269	Ciprofloxacin	#5050ffff	GyrAB	kabx2:BRD-K04804440-001-16-0:6.250000uM, screen6:BRD-K04804440-001-16-0:6.250000uM, kabx2:BRD-K04804440-001-16-0:12.500000uM, screen6:BRD-K04804440-001-16-0:12.500000uM, kabx2:BRD-K04804440-001-16-0:25.000000uM, screen6:BRD-K04804440-001-16-0:25.000000uM, kabx2:BRD-K04804440-001-16-0:50.000000uM, screen6:BRD-K04804440-001-16-0:50.000000uM	BRD-K04804440	BRD-K04804440-001-16-0	screen4wk_screen5wk_tbda1_kabx2, screen6	kabx2, tb_screen6	6.25, 12.5, 25, 50	6.250000uM, 12.500000uM, 25.000000uM, 50.000000uM
argD	2.35071	-4.24393	-0.439455	-4.75677	-5.0534	Ciprofloxacin	#5050ffff	GyrAB	kabx2:BRD-K04804440-001-16-0:6.250000uM, screen6:BRD-K04804440-001-16-0:6.250000uM, kabx2:BRD-K04804440-001-16-0:12.500000uM, screen6:BRD-K04804440-001-16-0:12.500000uM, kabx2:BRD-K04804440-001-16-0:25.000000uM, screen6:BRD-K04804440-001-16-0:25.000000uM, kabx2:BRD-K04804440-001-16-0:50.000000uM, screen6:BRD-K04804440-001-16-0:50.000000uM	BRD-K04804440	BRD-K04804440-001-16-0	screen4wk_screen5wk_tbda1_kabx2, screen6	kabx2, tb_screen6	6.25, 12.5, 25, 50	6.250000uM, 12.500000uM, 25.000000uM, 50.000000uM
qcrA	2.37831	-4.33145	-0.456289	-4.50959	-5.17497	Ciprofloxacin	#5050ffff	GyrAB	kabx2:BRD-K04804440-001-16-0:6.250000uM, screen6:BRD-K04804440-001-16-0:6.250000uM, kabx2:BRD-K04804440-001-16-0:12.500000uM, screen6:BRD-K04804440-001-16-0:12.500000uM, kabx2:BRD-K04804440-001-16-0:25.000000uM, screen6:BRD-K04804440-001-16-0:25.000000uM, kabx2:BRD-K04804440-001-16-0:50.000000uM, screen6:BRD-K04804440-001-16-0:50.000000uM	BRD-K04804440	BRD-K04804440-001-16-0	screen4wk_screen5wk_tbda1_kabx2, screen6	kabx2, tb_screen6	6.25, 12.5, 25, 50	6.250000uM, 12.500000uM, 25.000000uM, 50.000000uM
csd	2.38244	-4.60329	-0.505414	-4.39522	-5.31002	Ciprofloxacin	#5050ffff	GyrAB	kabx2:BRD-K04804440-001-16-0:6.250000uM, screen6:BRD-K04804440-001-16-0:6.250000uM, kabx2:BRD-K04804440-001-16-0:12.500000uM, screen6:BRD-K04804440-001-16-0:12.500000uM, kabx2:BRD-K04804440-001-16-0:25.000000uM, screen6:BRD-K04804440-001-16-0:25.000000uM, kabx2:BRD-K04804440-001-16-0:50.000000uM, screen6:BRD-K04804440-001-16-0:50.000000uM	BRD-K04804440	BRD-K04804440-001-16-0	screen4wk_screen5wk_tbda1_kabx2, screen6	kabx2, tb_screen6	6.25, 12.5, 25, 50	6.250000uM, 12.500000uM, 25.000000uM, 50.000000uM
Rv2413c	2.3889	-2.98946	-0.231329	-3.48252	-4.31454	Ciprofloxacin	#5050ffff	GyrAB	kabx2:BRD-K04804440-001-16-0:6.250000uM, screen6:BRD-K04804440-001-16-0:6.250000uM, kabx2:BRD-K04804440-001-16-0:12.500000uM, screen6:BRD-K04804440-001-16-0:12.500000uM, kabx2:BRD-K04804440-001-16-0:25.000000uM, screen6:BRD-K04804440-001-16-0:25.000000uM, kabx2:BRD-K04804440-001-16-0:50.000000uM, screen6:BRD-K04804440-001-16-0:50.000000uM	BRD-K04804440	BRD-K04804440-001-16-0	screen4wk_screen5wk_tbda1_kabx2, screen6	kabx2, tb_screen6	6.25, 12.5, 25, 50	6.250000uM, 12.500000uM, 25.000000uM, 50.000000uM
folD	2.41013	-3.31093	-0.249999	-4.19114	-4.75604	Ciprofloxacin	#5050ffff	GyrAB	kabx2:BRD-K04804440-001-16-0:6.250000uM, screen6:BRD-K04804440-001-16-0:6.250000uM, kabx2:BRD-K04804440-001-16-0:12.500000uM, screen6:BRD-K04804440-001-16-0:12.500000uM, kabx2:BRD-K04804440-001-16-0:25.000000uM, screen6:BRD-K04804440-001-16-0:25.000000uM, kabx2:BRD-K04804440-001-16-0:50.000000uM, screen6:BRD-K04804440-001-16-0:50.000000uM	BRD-K04804440	BRD-K04804440-001-16-0	screen4wk_screen5wk_tbda1_kabx2, screen6	kabx2, tb_screen6	6.25, 12.5, 25, 50	6.250000uM, 12.500000uM, 25.000000uM, 50.000000uM
Rv1465	2.42567	-3.68719	-0.418382	-4.23931	-5.01193	Ciprofloxacin	#5050ffff	GyrAB	kabx2:BRD-K04804440-001-16-0:6.250000uM, screen6:BRD-K04804440-001-16-0:6.250000uM, kabx2:BRD-K04804440-001-16-0:12.500000uM, screen6:BRD-K04804440-001-16-0:12.500000uM, kabx2:BRD-K04804440-001-16-0:25.000000uM, screen6:BRD-K04804440-001-16-0:25.000000uM, kabx2:BRD-K04804440-001-16-0:50.000000uM, screen6:BRD-K04804440-001-16-0:50.000000uM	BRD-K04804440	BRD-K04804440-001-16-0	screen4wk_screen5wk_tbda1_kabx2, screen6	kabx2, tb_screen6	6.25, 12.5, 25, 50	6.250000uM, 12.500000uM, 25.000000uM, 50.000000uM
menC	2.45229	-3.40421	-0.269043	-3.5386	-4.72764	Ciprofloxacin	#5050ffff	GyrAB	kabx2:BRD-K04804440-001-16-0:6.250000uM, screen6:BRD-K04804440-001-16-0:6.250000uM, kabx2:BRD-K04804440-001-16-0:12.500000uM, screen6:BRD-K04804440-001-16-0:12.500000uM, kabx2:BRD-K04804440-001-16-0:25.000000uM, screen6:BRD-K04804440-001-16-0:25.000000uM, kabx2:BRD-K04804440-001-16-0:50.000000uM, screen6:BRD-K04804440-001-16-0:50.000000uM	BRD-K04804440	BRD-K04804440-001-16-0	screen4wk_screen5wk_tbda1_kabx2, screen6	kabx2, tb_screen6	6.25, 12.5, 25, 50	6.250000uM, 12.500000uM, 25.000000uM, 50.000000uM
canB	2.45817	-2.6701	-0.214862	-3.70605	-4.6332	Ciprofloxacin	#5050ffff	GyrAB	kabx2:BRD-K04804440-001-16-0:6.250000uM, screen6:BRD-K04804440-001-16-0:6.250000uM, kabx2:BRD-K04804440-001-16-0:12.500000uM, screen6:BRD-K04804440-001-16-0:12.500000uM, kabx2:BRD-K04804440-001-16-0:25.000000uM, screen6:BRD-K04804440-001-16-0:25.000000uM, kabx2:BRD-K04804440-001-16-0:50.000000uM, screen6:BRD-K04804440-001-16-0:50.000000uM	BRD-K04804440	BRD-K04804440-001-16-0	screen4wk_screen5wk_tbda1_kabx2, screen6	kabx2, tb_screen6	6.25, 12.5, 25, 50	6.250000uM, 12.500000uM, 25.000000uM, 50.000000uM
folB	2.46198	-3.70746	-0.340301	-4.97561	-4.78638	Ciprofloxacin	#5050ffff	GyrAB	kabx2:BRD-K04804440-001-16-0:6.250000uM, screen6:BRD-K04804440-001-16-0:6.250000uM, kabx2:BRD-K04804440-001-16-0:12.500000uM, screen6:BRD-K04804440-001-16-0:12.500000uM, kabx2:BRD-K04804440-001-16-0:25.000000uM, screen6:BRD-K04804440-001-16-0:25.000000uM, kabx2:BRD-K04804440-001-16-0:50.000000uM, screen6:BRD-K04804440-001-16-0:50.000000uM	BRD-K04804440	BRD-K04804440-001-16-0	screen4wk_screen5wk_tbda1_kabx2, screen6	kabx2, tb_screen6	6.25, 12.5, 25, 50	6.250000uM, 12.500000uM, 25.000000uM, 50.000000uM
metA	2.53659	-3.85437	-0.242263	-4.04448	-4.61539	Ciprofloxacin	#5050ffff	GyrAB	kabx2:BRD-K04804440-001-16-0:6.250000uM, screen6:BRD-K04804440-001-16-0:6.250000uM, kabx2:BRD-K04804440-001-16-0:12.500000uM, screen6:BRD-K04804440-001-16-0:12.500000uM, kabx2:BRD-K04804440-001-16-0:25.000000uM, screen6:BRD-K04804440-001-16-0:25.000000uM, kabx2:BRD-K04804440-001-16-0:50.000000uM, screen6:BRD-K04804440-001-16-0:50.000000uM	BRD-K04804440	BRD-K04804440-001-16-0	screen4wk_screen5wk_tbda1_kabx2, screen6	kabx2, tb_screen6	6.25, 12.5, 25, 50	6.250000uM, 12.500000uM, 25.000000uM, 50.000000uM
entC	2.5391	-4.22314	-0.229559	-3.06259	-4.58576	Ciprofloxacin	#5050ffff	GyrAB	kabx2:BRD-K04804440-001-16-0:6.250000uM, screen6:BRD-K04804440-001-16-0:6.250000uM, kabx2:BRD-K04804440-001-16-0:12.500000uM, screen6:BRD-K04804440-001-16-0:12.500000uM, kabx2:BRD-K04804440-001-16-0:25.000000uM, screen6:BRD-K04804440-001-16-0:25.000000uM, kabx2:BRD-K04804440-001-16-0:50.000000uM, screen6:BRD-K04804440-001-16-0:50.000000uM	BRD-K04804440	BRD-K04804440-001-16-0	screen4wk_screen5wk_tbda1_kabx2, screen6	kabx2, tb_screen6	6.25, 12.5, 25, 50	6.250000uM, 12.500000uM, 25.000000uM, 50.000000uM
pimA	2.57197	-3.76891	-0.312515	-4.63733	-4.94564	Ciprofloxacin	#5050ffff	GyrAB	kabx2:BRD-K04804440-001-16-0:6.250000uM, screen6:BRD-K04804440-001-16-0:6.250000uM, kabx2:BRD-K04804440-001-16-0:12.500000uM, screen6:BRD-K04804440-001-16-0:12.500000uM, kabx2:BRD-K04804440-001-16-0:25.000000uM, screen6:BRD-K04804440-001-16-0:25.000000uM, kabx2:BRD-K04804440-001-16-0:50.000000uM, screen6:BRD-K04804440-001-16-0:50.000000uM	BRD-K04804440	BRD-K04804440-001-16-0	screen4wk_screen5wk_tbda1_kabx2, screen6	kabx2, tb_screen6	6.25, 12.5, 25, 50	6.250000uM, 12.500000uM, 25.000000uM, 50.000000uM
tpi	2.57417	-4.43462	-0.337063	-4.60908	-4.93432	Ciprofloxacin	#5050ffff	GyrAB	kabx2:BRD-K04804440-001-16-0:6.250000uM, screen6:BRD-K04804440-001-16-0:6.250000uM, kabx2:BRD-K04804440-001-16-0:12.500000uM, screen6:BRD-K04804440-001-16-0:12.500000uM, kabx2:BRD-K04804440-001-16-0:25.000000uM, screen6:BRD-K04804440-001-16-0:25.000000uM, kabx2:BRD-K04804440-001-16-0:50.000000uM, screen6:BRD-K04804440-001-16-0:50.000000uM	BRD-K04804440	BRD-K04804440-001-16-0	screen4wk_screen5wk_tbda1_kabx2, screen6	kabx2, tb_screen6	6.25, 12.5, 25, 50	6.250000uM, 12.500000uM, 25.000000uM, 50.000000uM
ppk1	2.58233	-4.39361	-0.377013	-4.98522	-5.33588	Ciprofloxacin	#5050ffff	GyrAB	kabx2:BRD-K04804440-001-16-0:6.250000uM, screen6:BRD-K04804440-001-16-0:6.250000uM, kabx2:BRD-K04804440-001-16-0:12.500000uM, screen6:BRD-K04804440-001-16-0:12.500000uM, kabx2:BRD-K04804440-001-16-0:25.000000uM, screen6:BRD-K04804440-001-16-0:25.000000uM, kabx2:BRD-K04804440-001-16-0:50.000000uM, screen6:BRD-K04804440-001-16-0:50.000000uM	BRD-K04804440	BRD-K04804440-001-16-0	screen4wk_screen5wk_tbda1_kabx2, screen6	kabx2, tb_screen6	6.25, 12.5, 25, 50	6.250000uM, 12.500000uM, 25.000000uM, 50.000000uM
ctaC	2.58371	-4.73057	-0.372368	-3.70435	-5.1111	Ciprofloxacin	#5050ffff	GyrAB	kabx2:BRD-K04804440-001-16-0:6.250000uM, screen6:BRD-K04804440-001-16-0:6.250000uM, kabx2:BRD-K04804440-001-16-0:12.500000uM, screen6:BRD-K04804440-001-16-0:12.500000uM, kabx2:BRD-K04804440-001-16-0:25.000000uM, screen6:BRD-K04804440-001-16-0:25.000000uM, kabx2:BRD-K04804440-001-16-0:50.000000uM, screen6:BRD-K04804440-001-16-0:50.000000uM	BRD-K04804440	BRD-K04804440-001-16-0	screen4wk_screen5wk_tbda1_kabx2, screen6	kabx2, tb_screen6	6.25, 12.5, 25, 50	6.250000uM, 12.500000uM, 25.000000uM, 50.000000uM
pks13	2.63386	-4.32104	-0.266761	-5.35929	-5.23998	Ciprofloxacin	#5050ffff	GyrAB	kabx2:BRD-K04804440-001-16-0:6.250000uM, screen6:BRD-K04804440-001-16-0:6.250000uM, kabx2:BRD-K04804440-001-16-0:12.500000uM, screen6:BRD-K04804440-001-16-0:12.500000uM, kabx2:BRD-K04804440-001-16-0:25.000000uM, screen6:BRD-K04804440-001-16-0:25.000000uM, kabx2:BRD-K04804440-001-16-0:50.000000uM, screen6:BRD-K04804440-001-16-0:50.000000uM	BRD-K04804440	BRD-K04804440-001-16-0	screen4wk_screen5wk_tbda1_kabx2, screen6	kabx2, tb_screen6	6.25, 12.5, 25, 50	6.250000uM, 12.500000uM, 25.000000uM, 50.000000uM
thiG	2.67031	-3.12319	-0.284779	-3.79302	-4.69223	Ciprofloxacin	#5050ffff	GyrAB	kabx2:BRD-K04804440-001-16-0:6.250000uM, screen6:BRD-K04804440-001-16-0:6.250000uM, kabx2:BRD-K04804440-001-16-0:12.500000uM, screen6:BRD-K04804440-001-16-0:12.500000uM, kabx2:BRD-K04804440-001-16-0:25.000000uM, screen6:BRD-K04804440-001-16-0:25.000000uM, kabx2:BRD-K04804440-001-16-0:50.000000uM, screen6:BRD-K04804440-001-16-0:50.000000uM	BRD-K04804440	BRD-K04804440-001-16-0	screen4wk_screen5wk_tbda1_kabx2, screen6	kabx2, tb_screen6	6.25, 12.5, 25, 50	6.250000uM, 12.500000uM, 25.000000uM, 50.000000uM
Rv2235	2.6712	-4.75899	-0.394777	-4.08516	-5.14477	Ciprofloxacin	#5050ffff	GyrAB	kabx2:BRD-K04804440-001-16-0:6.250000uM, screen6:BRD-K04804440-001-16-0:6.250000uM, kabx2:BRD-K04804440-001-16-0:12.500000uM, screen6:BRD-K04804440-001-16-0:12.500000uM, kabx2:BRD-K04804440-001-16-0:25.000000uM, screen6:BRD-K04804440-001-16-0:25.000000uM, kabx2:BRD-K04804440-001-16-0:50.000000uM, screen6:BRD-K04804440-001-16-0:50.000000uM	BRD-K04804440	BRD-K04804440-001-16-0	screen4wk_screen5wk_tbda1_kabx2, screen6	kabx2, tb_screen6	6.25, 12.5, 25, 50	6.250000uM, 12.500000uM, 25.000000uM, 50.000000uM
pheS	2.70175	-4.99622	-0.271523	-4.06202	-4.96578	Ciprofloxacin	#5050ffff	GyrAB	kabx2:BRD-K04804440-001-16-0:6.250000uM, screen6:BRD-K04804440-001-16-0:6.250000uM, kabx2:BRD-K04804440-001-16-0:12.500000uM, screen6:BRD-K04804440-001-16-0:12.500000uM, kabx2:BRD-K04804440-001-16-0:25.000000uM, screen6:BRD-K04804440-001-16-0:25.000000uM, kabx2:BRD-K04804440-001-16-0:50.000000uM, screen6:BRD-K04804440-001-16-0:50.000000uM	BRD-K04804440	BRD-K04804440-001-16-0	screen4wk_screen5wk_tbda1_kabx2, screen6	kabx2, tb_screen6	6.25, 12.5, 25, 50	6.250000uM, 12.500000uM, 25.000000uM, 50.000000uM
atpDC	2.72964	-3.89833	-0.329208	-4.01844	-4.76529	Ciprofloxacin	#5050ffff	GyrAB	kabx2:BRD-K04804440-001-16-0:6.250000uM, screen6:BRD-K04804440-001-16-0:6.250000uM, kabx2:BRD-K04804440-001-16-0:12.500000uM, screen6:BRD-K04804440-001-16-0:12.500000uM, kabx2:BRD-K04804440-001-16-0:25.000000uM, screen6:BRD-K04804440-001-16-0:25.000000uM, kabx2:BRD-K04804440-001-16-0:50.000000uM, screen6:BRD-K04804440-001-16-0:50.000000uM	BRD-K04804440	BRD-K04804440-001-16-0	screen4wk_screen5wk_tbda1_kabx2, screen6	kabx2, tb_screen6	6.25, 12.5, 25, 50	6.250000uM, 12.500000uM, 25.000000uM, 50.000000uM
obgE	2.79424	-4.78533	-0.294143	-5.45193	-5.03552	Ciprofloxacin	#5050ffff	GyrAB	kabx2:BRD-K04804440-001-16-0:6.250000uM, screen6:BRD-K04804440-001-16-0:6.250000uM, kabx2:BRD-K04804440-001-16-0:12.500000uM, screen6:BRD-K04804440-001-16-0:12.500000uM, kabx2:BRD-K04804440-001-16-0:25.000000uM, screen6:BRD-K04804440-001-16-0:25.000000uM, kabx2:BRD-K04804440-001-16-0:50.000000uM, screen6:BRD-K04804440-001-16-0:50.000000uM	BRD-K04804440	BRD-K04804440-001-16-0	screen4wk_screen5wk_tbda1_kabx2, screen6	kabx2, tb_screen6	6.25, 12.5, 25, 50	6.250000uM, 12.500000uM, 25.000000uM, 50.000000uM
ispD	2.81226	-3.871	-0.160009	-3.96908	-4.19678	Ciprofloxacin	#5050ffff	GyrAB	kabx2:BRD-K04804440-001-16-0:6.250000uM, screen6:BRD-K04804440-001-16-0:6.250000uM, kabx2:BRD-K04804440-001-16-0:12.500000uM, screen6:BRD-K04804440-001-16-0:12.500000uM, kabx2:BRD-K04804440-001-16-0:25.000000uM, screen6:BRD-K04804440-001-16-0:25.000000uM, kabx2:BRD-K04804440-001-16-0:50.000000uM, screen6:BRD-K04804440-001-16-0:50.000000uM	BRD-K04804440	BRD-K04804440-001-16-0	screen4wk_screen5wk_tbda1_kabx2, screen6	kabx2, tb_screen6	6.25, 12.5, 25, 50	6.250000uM, 12.500000uM, 25.000000uM, 50.000000uM
nrdF2	2.82128	-3.64007	-0.363184	-3.62655	-4.81191	Ciprofloxacin	#5050ffff	GyrAB	kabx2:BRD-K04804440-001-16-0:6.250000uM, screen6:BRD-K04804440-001-16-0:6.250000uM, kabx2:BRD-K04804440-001-16-0:12.500000uM, screen6:BRD-K04804440-001-16-0:12.500000uM, kabx2:BRD-K04804440-001-16-0:25.000000uM, screen6:BRD-K04804440-001-16-0:25.000000uM, kabx2:BRD-K04804440-001-16-0:50.000000uM, screen6:BRD-K04804440-001-16-0:50.000000uM	BRD-K04804440	BRD-K04804440-001-16-0	screen4wk_screen5wk_tbda1_kabx2, screen6	kabx2, tb_screen6	6.25, 12.5, 25, 50	6.250000uM, 12.500000uM, 25.000000uM, 50.000000uM
infB	2.82143	-4.44684	-0.30138	-4.41938	-4.68918	Ciprofloxacin	#5050ffff	GyrAB	kabx2:BRD-K04804440-001-16-0:6.250000uM, screen6:BRD-K04804440-001-16-0:6.250000uM, kabx2:BRD-K04804440-001-16-0:12.500000uM, screen6:BRD-K04804440-001-16-0:12.500000uM, kabx2:BRD-K04804440-001-16-0:25.000000uM, screen6:BRD-K04804440-001-16-0:25.000000uM, kabx2:BRD-K04804440-001-16-0:50.000000uM, screen6:BRD-K04804440-001-16-0:50.000000uM	BRD-K04804440	BRD-K04804440-001-16-0	screen4wk_screen5wk_tbda1_kabx2, screen6	kabx2, tb_screen6	6.25, 12.5, 25, 50	6.250000uM, 12.500000uM, 25.000000uM, 50.000000uM
proB	2.82565	-3.99918	-0.22269	-5.71036	-4.90163	Ciprofloxacin	#5050ffff	GyrAB	kabx2:BRD-K04804440-001-16-0:6.250000uM, screen6:BRD-K04804440-001-16-0:6.250000uM, kabx2:BRD-K04804440-001-16-0:12.500000uM, screen6:BRD-K04804440-001-16-0:12.500000uM, kabx2:BRD-K04804440-001-16-0:25.000000uM, screen6:BRD-K04804440-001-16-0:25.000000uM, kabx2:BRD-K04804440-001-16-0:50.000000uM, screen6:BRD-K04804440-001-16-0:50.000000uM	BRD-K04804440	BRD-K04804440-001-16-0	screen4wk_screen5wk_tbda1_kabx2, screen6	kabx2, tb_screen6	6.25, 12.5, 25, 50	6.250000uM, 12.500000uM, 25.000000uM, 50.000000uM
Rv2507	2.82767	-4.8657	-0.277019	-4.0407	-4.89789	Ciprofloxacin	#5050ffff	GyrAB	kabx2:BRD-K04804440-001-16-0:6.250000uM, screen6:BRD-K04804440-001-16-0:6.250000uM, kabx2:BRD-K04804440-001-16-0:12.500000uM, screen6:BRD-K04804440-001-16-0:12.500000uM, kabx2:BRD-K04804440-001-16-0:25.000000uM, screen6:BRD-K04804440-001-16-0:25.000000uM, kabx2:BRD-K04804440-001-16-0:50.000000uM, screen6:BRD-K04804440-001-16-0:50.000000uM	BRD-K04804440	BRD-K04804440-001-16-0	screen4wk_screen5wk_tbda1_kabx2, screen6	kabx2, tb_screen6	6.25, 12.5, 25, 50	6.250000uM, 12.500000uM, 25.000000uM, 50.000000uM
gltB	2.83891	-4.05015	-0.227346	-4.42529	-4.86759	Ciprofloxacin	#5050ffff	GyrAB	kabx2:BRD-K04804440-001-16-0:6.250000uM, screen6:BRD-K04804440-001-16-0:6.250000uM, kabx2:BRD-K04804440-001-16-0:12.500000uM, screen6:BRD-K04804440-001-16-0:12.500000uM, kabx2:BRD-K04804440-001-16-0:25.000000uM, screen6:BRD-K04804440-001-16-0:25.000000uM, kabx2:BRD-K04804440-001-16-0:50.000000uM, screen6:BRD-K04804440-001-16-0:50.000000uM	BRD-K04804440	BRD-K04804440-001-16-0	screen4wk_screen5wk_tbda1_kabx2, screen6	kabx2, tb_screen6	6.25, 12.5, 25, 50	6.250000uM, 12.500000uM, 25.000000uM, 50.000000uM
parA	2.84745	-4.85667	-0.283214	-4.71468	-5.0941	Ciprofloxacin	#5050ffff	GyrAB	kabx2:BRD-K04804440-001-16-0:6.250000uM, screen6:BRD-K04804440-001-16-0:6.250000uM, kabx2:BRD-K04804440-001-16-0:12.500000uM, screen6:BRD-K04804440-001-16-0:12.500000uM, kabx2:BRD-K04804440-001-16-0:25.000000uM, screen6:BRD-K04804440-001-16-0:25.000000uM, kabx2:BRD-K04804440-001-16-0:50.000000uM, screen6:BRD-K04804440-001-16-0:50.000000uM	BRD-K04804440	BRD-K04804440-001-16-0	screen4wk_screen5wk_tbda1_kabx2, screen6	kabx2, tb_screen6	6.25, 12.5, 25, 50	6.250000uM, 12.500000uM, 25.000000uM, 50.000000uM
Rv3645	2.8614	-3.63806	-0.225994	-4.03257	-4.92511	Ciprofloxacin	#5050ffff	GyrAB	kabx2:BRD-K04804440-001-16-0:6.250000uM, screen6:BRD-K04804440-001-16-0:6.250000uM, kabx2:BRD-K04804440-001-16-0:12.500000uM, screen6:BRD-K04804440-001-16-0:12.500000uM, kabx2:BRD-K04804440-001-16-0:25.000000uM, screen6:BRD-K04804440-001-16-0:25.000000uM, kabx2:BRD-K04804440-001-16-0:50.000000uM, screen6:BRD-K04804440-001-16-0:50.000000uM	BRD-K04804440	BRD-K04804440-001-16-0	screen4wk_screen5wk_tbda1_kabx2, screen6	kabx2, tb_screen6	6.25, 12.5, 25, 50	6.250000uM, 12.500000uM, 25.000000uM, 50.000000uM
Rv3644c	2.86232	-3.24968	-0.225819	-3.52549	-4.5208	Ciprofloxacin	#5050ffff	GyrAB	kabx2:BRD-K04804440-001-16-0:6.250000uM, screen6:BRD-K04804440-001-16-0:6.250000uM, kabx2:BRD-K04804440-001-16-0:12.500000uM, screen6:BRD-K04804440-001-16-0:12.500000uM, kabx2:BRD-K04804440-001-16-0:25.000000uM, screen6:BRD-K04804440-001-16-0:25.000000uM, kabx2:BRD-K04804440-001-16-0:50.000000uM, screen6:BRD-K04804440-001-16-0:50.000000uM	BRD-K04804440	BRD-K04804440-001-16-0	screen4wk_screen5wk_tbda1_kabx2, screen6	kabx2, tb_screen6	6.25, 12.5, 25, 50	6.250000uM, 12.500000uM, 25.000000uM, 50.000000uM
tmk	2.86662	-4.90615	-0.478346	-3.81761	-5.1638	Ciprofloxacin	#5050ffff	GyrAB	kabx2:BRD-K04804440-001-16-0:6.250000uM, screen6:BRD-K04804440-001-16-0:6.250000uM, kabx2:BRD-K04804440-001-16-0:12.500000uM, screen6:BRD-K04804440-001-16-0:12.500000uM, kabx2:BRD-K04804440-001-16-0:25.000000uM, screen6:BRD-K04804440-001-16-0:25.000000uM, kabx2:BRD-K04804440-001-16-0:50.000000uM, screen6:BRD-K04804440-001-16-0:50.000000uM	BRD-K04804440	BRD-K04804440-001-16-0	screen4wk_screen5wk_tbda1_kabx2, screen6	kabx2, tb_screen6	6.25, 12.5, 25, 50	6.250000uM, 12.500000uM, 25.000000uM, 50.000000uM
fdxC	2.88777	-3.92333	-0.324287	-4.76512	-4.97051	Ciprofloxacin	#5050ffff	GyrAB	kabx2:BRD-K04804440-001-16-0:6.250000uM, screen6:BRD-K04804440-001-16-0:6.250000uM, kabx2:BRD-K04804440-001-16-0:12.500000uM, screen6:BRD-K04804440-001-16-0:12.500000uM, kabx2:BRD-K04804440-001-16-0:25.000000uM, screen6:BRD-K04804440-001-16-0:25.000000uM, kabx2:BRD-K04804440-001-16-0:50.000000uM, screen6:BRD-K04804440-001-16-0:50.000000uM	BRD-K04804440	BRD-K04804440-001-16-0	screen4wk_screen5wk_tbda1_kabx2, screen6	kabx2, tb_screen6	6.25, 12.5, 25, 50	6.250000uM, 12.500000uM, 25.000000uM, 50.000000uM
rplC	2.89253	-4.99366	-0.235434	-5.8836	-4.96924	Ciprofloxacin	#5050ffff	GyrAB	kabx2:BRD-K04804440-001-16-0:6.250000uM, screen6:BRD-K04804440-001-16-0:6.250000uM, kabx2:BRD-K04804440-001-16-0:12.500000uM, screen6:BRD-K04804440-001-16-0:12.500000uM, kabx2:BRD-K04804440-001-16-0:25.000000uM, screen6:BRD-K04804440-001-16-0:25.000000uM, kabx2:BRD-K04804440-001-16-0:50.000000uM, screen6:BRD-K04804440-001-16-0:50.000000uM	BRD-K04804440	BRD-K04804440-001-16-0	screen4wk_screen5wk_tbda1_kabx2, screen6	kabx2, tb_screen6	6.25, 12.5, 25, 50	6.250000uM, 12.500000uM, 25.000000uM, 50.000000uM
nadB	2.94773	-4.82175	-0.304424	-5.76912	-5.03141	Ciprofloxacin	#5050ffff	GyrAB	kabx2:BRD-K04804440-001-16-0:6.250000uM, screen6:BRD-K04804440-001-16-0:6.250000uM, kabx2:BRD-K04804440-001-16-0:12.500000uM, screen6:BRD-K04804440-001-16-0:12.500000uM, kabx2:BRD-K04804440-001-16-0:25.000000uM, screen6:BRD-K04804440-001-16-0:25.000000uM, kabx2:BRD-K04804440-001-16-0:50.000000uM, screen6:BRD-K04804440-001-16-0:50.000000uM	BRD-K04804440	BRD-K04804440-001-16-0	screen4wk_screen5wk_tbda1_kabx2, screen6	kabx2, tb_screen6	6.25, 12.5, 25, 50	6.250000uM, 12.500000uM, 25.000000uM, 50.000000uM
ppm1	2.95378	-4.7755	-0.245416	-5.70945	-4.80787	Ciprofloxacin	#5050ffff	GyrAB	kabx2:BRD-K04804440-001-16-0:6.250000uM, screen6:BRD-K04804440-001-16-0:6.250000uM, kabx2:BRD-K04804440-001-16-0:12.500000uM, screen6:BRD-K04804440-001-16-0:12.500000uM, kabx2:BRD-K04804440-001-16-0:25.000000uM, screen6:BRD-K04804440-001-16-0:25.000000uM, kabx2:BRD-K04804440-001-16-0:50.000000uM, screen6:BRD-K04804440-001-16-0:50.000000uM	BRD-K04804440	BRD-K04804440-001-16-0	screen4wk_screen5wk_tbda1_kabx2, screen6	kabx2, tb_screen6	6.25, 12.5, 25, 50	6.250000uM, 12.500000uM, 25.000000uM, 50.000000uM
glcB	2.95754	-5.29722	-0.385513	-4.83712	-5.321	Ciprofloxacin	#5050ffff	GyrAB	kabx2:BRD-K04804440-001-16-0:6.250000uM, screen6:BRD-K04804440-001-16-0:6.250000uM, kabx2:BRD-K04804440-001-16-0:12.500000uM, screen6:BRD-K04804440-001-16-0:12.500000uM, kabx2:BRD-K04804440-001-16-0:25.000000uM, screen6:BRD-K04804440-001-16-0:25.000000uM, kabx2:BRD-K04804440-001-16-0:50.000000uM, screen6:BRD-K04804440-001-16-0:50.000000uM	BRD-K04804440	BRD-K04804440-001-16-0	screen4wk_screen5wk_tbda1_kabx2, screen6	kabx2, tb_screen6	6.25, 12.5, 25, 50	6.250000uM, 12.500000uM, 25.000000uM, 50.000000uM
hemB	2.97341	-3.55226	-0.151873	-4.01974	-4.57611	Ciprofloxacin	#5050ffff	GyrAB	kabx2:BRD-K04804440-001-16-0:6.250000uM, screen6:BRD-K04804440-001-16-0:6.250000uM, kabx2:BRD-K04804440-001-16-0:12.500000uM, screen6:BRD-K04804440-001-16-0:12.500000uM, kabx2:BRD-K04804440-001-16-0:25.000000uM, screen6:BRD-K04804440-001-16-0:25.000000uM, kabx2:BRD-K04804440-001-16-0:50.000000uM, screen6:BRD-K04804440-001-16-0:50.000000uM	BRD-K04804440	BRD-K04804440-001-16-0	screen4wk_screen5wk_tbda1_kabx2, screen6	kabx2, tb_screen6	6.25, 12.5, 25, 50	6.250000uM, 12.500000uM, 25.000000uM, 50.000000uM
rpe	2.98901	-4.5601	-0.209823	-4.27867	-4.84564	Ciprofloxacin	#5050ffff	GyrAB	kabx2:BRD-K04804440-001-16-0:6.250000uM, screen6:BRD-K04804440-001-16-0:6.250000uM, kabx2:BRD-K04804440-001-16-0:12.500000uM, screen6:BRD-K04804440-001-16-0:12.500000uM, kabx2:BRD-K04804440-001-16-0:25.000000uM, screen6:BRD-K04804440-001-16-0:25.000000uM, kabx2:BRD-K04804440-001-16-0:50.000000uM, screen6:BRD-K04804440-001-16-0:50.000000uM	BRD-K04804440	BRD-K04804440-001-16-0	screen4wk_screen5wk_tbda1_kabx2, screen6	kabx2, tb_screen6	6.25, 12.5, 25, 50	6.250000uM, 12.500000uM, 25.000000uM, 50.000000uM
Rv2182c	2.98916	-4.4392	-0.249593	-5.57285	-5.0105	Ciprofloxacin	#5050ffff	GyrAB	kabx2:BRD-K04804440-001-16-0:6.250000uM, screen6:BRD-K04804440-001-16-0:6.250000uM, kabx2:BRD-K04804440-001-16-0:12.500000uM, screen6:BRD-K04804440-001-16-0:12.500000uM, kabx2:BRD-K04804440-001-16-0:25.000000uM, screen6:BRD-K04804440-001-16-0:25.000000uM, kabx2:BRD-K04804440-001-16-0:50.000000uM, screen6:BRD-K04804440-001-16-0:50.000000uM	BRD-K04804440	BRD-K04804440-001-16-0	screen4wk_screen5wk_tbda1_kabx2, screen6	kabx2, tb_screen6	6.25, 12.5, 25, 50	6.250000uM, 12.500000uM, 25.000000uM, 50.000000uM
rplD	3.00078	-5.31837	-0.25107	-5.37902	-5.07254	Ciprofloxacin	#5050ffff	GyrAB	kabx2:BRD-K04804440-001-16-0:6.250000uM, screen6:BRD-K04804440-001-16-0:6.250000uM, kabx2:BRD-K04804440-001-16-0:12.500000uM, screen6:BRD-K04804440-001-16-0:12.500000uM, kabx2:BRD-K04804440-001-16-0:25.000000uM, screen6:BRD-K04804440-001-16-0:25.000000uM, kabx2:BRD-K04804440-001-16-0:50.000000uM, screen6:BRD-K04804440-001-16-0:50.000000uM	BRD-K04804440	BRD-K04804440-001-16-0	screen4wk_screen5wk_tbda1_kabx2, screen6	kabx2, tb_screen6	6.25, 12.5, 25, 50	6.250000uM, 12.500000uM, 25.000000uM, 50.000000uM
gpm1	3.00449	-5.13996	-0.262985	-3.30815	-4.79752	Ciprofloxacin	#5050ffff	GyrAB	kabx2:BRD-K04804440-001-16-0:6.250000uM, screen6:BRD-K04804440-001-16-0:6.250000uM, kabx2:BRD-K04804440-001-16-0:12.500000uM, screen6:BRD-K04804440-001-16-0:12.500000uM, kabx2:BRD-K04804440-001-16-0:25.000000uM, screen6:BRD-K04804440-001-16-0:25.000000uM, kabx2:BRD-K04804440-001-16-0:50.000000uM, screen6:BRD-K04804440-001-16-0:50.000000uM	BRD-K04804440	BRD-K04804440-001-16-0	screen4wk_screen5wk_tbda1_kabx2, screen6	kabx2, tb_screen6	6.25, 12.5, 25, 50	6.250000uM, 12.500000uM, 25.000000uM, 50.000000uM
adoK	3.00638	-4.48021	-0.282245	-5.03469	-4.91524	Ciprofloxacin	#5050ffff	GyrAB	kabx2:BRD-K04804440-001-16-0:6.250000uM, screen6:BRD-K04804440-001-16-0:6.250000uM, kabx2:BRD-K04804440-001-16-0:12.500000uM, screen6:BRD-K04804440-001-16-0:12.500000uM, kabx2:BRD-K04804440-001-16-0:25.000000uM, screen6:BRD-K04804440-001-16-0:25.000000uM, kabx2:BRD-K04804440-001-16-0:50.000000uM, screen6:BRD-K04804440-001-16-0:50.000000uM	BRD-K04804440	BRD-K04804440-001-16-0	screen4wk_screen5wk_tbda1_kabx2, screen6	kabx2, tb_screen6	6.25, 12.5, 25, 50	6.250000uM, 12.500000uM, 25.000000uM, 50.000000uM
dxr	3.01083	-4.56447	-0.321017	-4.57388	-4.68666	Ciprofloxacin	#5050ffff	GyrAB	kabx2:BRD-K04804440-001-16-0:6.250000uM, screen6:BRD-K04804440-001-16-0:6.250000uM, kabx2:BRD-K04804440-001-16-0:12.500000uM, screen6:BRD-K04804440-001-16-0:12.500000uM, kabx2:BRD-K04804440-001-16-0:25.000000uM, screen6:BRD-K04804440-001-16-0:25.000000uM, kabx2:BRD-K04804440-001-16-0:50.000000uM, screen6:BRD-K04804440-001-16-0:50.000000uM	BRD-K04804440	BRD-K04804440-001-16-0	screen4wk_screen5wk_tbda1_kabx2, screen6	kabx2, tb_screen6	6.25, 12.5, 25, 50	6.250000uM, 12.500000uM, 25.000000uM, 50.000000uM
miaA	3.03775	-5.13634	-0.312944	-4.92498	-5.00228	Ciprofloxacin	#5050ffff	GyrAB	kabx2:BRD-K04804440-001-16-0:6.250000uM, screen6:BRD-K04804440-001-16-0:6.250000uM, kabx2:BRD-K04804440-001-16-0:12.500000uM, screen6:BRD-K04804440-001-16-0:12.500000uM, kabx2:BRD-K04804440-001-16-0:25.000000uM, screen6:BRD-K04804440-001-16-0:25.000000uM, kabx2:BRD-K04804440-001-16-0:50.000000uM, screen6:BRD-K04804440-001-16-0:50.000000uM	BRD-K04804440	BRD-K04804440-001-16-0	screen4wk_screen5wk_tbda1_kabx2, screen6	kabx2, tb_screen6	6.25, 12.5, 25, 50	6.250000uM, 12.500000uM, 25.000000uM, 50.000000uM
secY	3.04119	-4.62829	-0.294663	-4.02678	-4.86954	Ciprofloxacin	#5050ffff	GyrAB	kabx2:BRD-K04804440-001-16-0:6.250000uM, screen6:BRD-K04804440-001-16-0:6.250000uM, kabx2:BRD-K04804440-001-16-0:12.500000uM, screen6:BRD-K04804440-001-16-0:12.500000uM, kabx2:BRD-K04804440-001-16-0:25.000000uM, screen6:BRD-K04804440-001-16-0:25.000000uM, kabx2:BRD-K04804440-001-16-0:50.000000uM, screen6:BRD-K04804440-001-16-0:50.000000uM	BRD-K04804440	BRD-K04804440-001-16-0	screen4wk_screen5wk_tbda1_kabx2, screen6	kabx2, tb_screen6	6.25, 12.5, 25, 50	6.250000uM, 12.500000uM, 25.000000uM, 50.000000uM
argF	3.06747	-4.43122	-0.323285	-4.93669	-4.92326	Ciprofloxacin	#5050ffff	GyrAB	kabx2:BRD-K04804440-001-16-0:6.250000uM, screen6:BRD-K04804440-001-16-0:6.250000uM, kabx2:BRD-K04804440-001-16-0:12.500000uM, screen6:BRD-K04804440-001-16-0:12.500000uM, kabx2:BRD-K04804440-001-16-0:25.000000uM, screen6:BRD-K04804440-001-16-0:25.000000uM, kabx2:BRD-K04804440-001-16-0:50.000000uM, screen6:BRD-K04804440-001-16-0:50.000000uM	BRD-K04804440	BRD-K04804440-001-16-0	screen4wk_screen5wk_tbda1_kabx2, screen6	kabx2, tb_screen6	6.25, 12.5, 25, 50	6.250000uM, 12.500000uM, 25.000000uM, 50.000000uM
rplV	3.07379	-5.20605	-0.239871	-5.08272	-4.97392	Ciprofloxacin	#5050ffff	GyrAB	kabx2:BRD-K04804440-001-16-0:6.250000uM, screen6:BRD-K04804440-001-16-0:6.250000uM, kabx2:BRD-K04804440-001-16-0:12.500000uM, screen6:BRD-K04804440-001-16-0:12.500000uM, kabx2:BRD-K04804440-001-16-0:25.000000uM, screen6:BRD-K04804440-001-16-0:25.000000uM, kabx2:BRD-K04804440-001-16-0:50.000000uM, screen6:BRD-K04804440-001-16-0:50.000000uM	BRD-K04804440	BRD-K04804440-001-16-0	screen4wk_screen5wk_tbda1_kabx2, screen6	kabx2, tb_screen6	6.25, 12.5, 25, 50	6.250000uM, 12.500000uM, 25.000000uM, 50.000000uM
gyrB	3.08363	-4.02597	-0.381909	-4.19602	-5.11061	Ciprofloxacin	#5050ffff	GyrAB	kabx2:BRD-K04804440-001-16-0:6.250000uM, screen6:BRD-K04804440-001-16-0:6.250000uM, kabx2:BRD-K04804440-001-16-0:12.500000uM, screen6:BRD-K04804440-001-16-0:12.500000uM, kabx2:BRD-K04804440-001-16-0:25.000000uM, screen6:BRD-K04804440-001-16-0:25.000000uM, kabx2:BRD-K04804440-001-16-0:50.000000uM, screen6:BRD-K04804440-001-16-0:50.000000uM	BRD-K04804440	BRD-K04804440-001-16-0	screen4wk_screen5wk_tbda1_kabx2, screen6	kabx2, tb_screen6	6.25, 12.5, 25, 50	6.250000uM, 12.500000uM, 25.000000uM, 50.000000uM
Rv0282	3.09157	-3.7439	-0.136332	-5.52558	-4.60917	Ciprofloxacin	#5050ffff	GyrAB	kabx2:BRD-K04804440-001-16-0:6.250000uM, screen6:BRD-K04804440-001-16-0:6.250000uM, kabx2:BRD-K04804440-001-16-0:12.500000uM, screen6:BRD-K04804440-001-16-0:12.500000uM, kabx2:BRD-K04804440-001-16-0:25.000000uM, screen6:BRD-K04804440-001-16-0:25.000000uM, kabx2:BRD-K04804440-001-16-0:50.000000uM, screen6:BRD-K04804440-001-16-0:50.000000uM	BRD-K04804440	BRD-K04804440-001-16-0	screen4wk_screen5wk_tbda1_kabx2, screen6	kabx2, tb_screen6	6.25, 12.5, 25, 50	6.250000uM, 12.500000uM, 25.000000uM, 50.000000uM
ndh	3.09694	-5.3377	-0.353597	-4.07523	-5.08151	Ciprofloxacin	#5050ffff	GyrAB	kabx2:BRD-K04804440-001-16-0:6.250000uM, screen6:BRD-K04804440-001-16-0:6.250000uM, kabx2:BRD-K04804440-001-16-0:12.500000uM, screen6:BRD-K04804440-001-16-0:12.500000uM, kabx2:BRD-K04804440-001-16-0:25.000000uM, screen6:BRD-K04804440-001-16-0:25.000000uM, kabx2:BRD-K04804440-001-16-0:50.000000uM, screen6:BRD-K04804440-001-16-0:50.000000uM	BRD-K04804440	BRD-K04804440-001-16-0	screen4wk_screen5wk_tbda1_kabx2, screen6	kabx2, tb_screen6	6.25, 12.5, 25, 50	6.250000uM, 12.500000uM, 25.000000uM, 50.000000uM
rpsQ	3.10855	-4.70784	-0.197089	-5.16757	-4.93064	Ciprofloxacin	#5050ffff	GyrAB	kabx2:BRD-K04804440-001-16-0:6.250000uM, screen6:BRD-K04804440-001-16-0:6.250000uM, kabx2:BRD-K04804440-001-16-0:12.500000uM, screen6:BRD-K04804440-001-16-0:12.500000uM, kabx2:BRD-K04804440-001-16-0:25.000000uM, screen6:BRD-K04804440-001-16-0:25.000000uM, kabx2:BRD-K04804440-001-16-0:50.000000uM, screen6:BRD-K04804440-001-16-0:50.000000uM	BRD-K04804440	BRD-K04804440-001-16-0	screen4wk_screen5wk_tbda1_kabx2, screen6	kabx2, tb_screen6	6.25, 12.5, 25, 50	6.250000uM, 12.500000uM, 25.000000uM, 50.000000uM
Rv3909	3.11767	-5.63159	-0.367245	-5.50822	-5.33299	Ciprofloxacin	#5050ffff	GyrAB	kabx2:BRD-K04804440-001-16-0:6.250000uM, screen6:BRD-K04804440-001-16-0:6.250000uM, kabx2:BRD-K04804440-001-16-0:12.500000uM, screen6:BRD-K04804440-001-16-0:12.500000uM, kabx2:BRD-K04804440-001-16-0:25.000000uM, screen6:BRD-K04804440-001-16-0:25.000000uM, kabx2:BRD-K04804440-001-16-0:50.000000uM, screen6:BRD-K04804440-001-16-0:50.000000uM	BRD-K04804440	BRD-K04804440-001-16-0	screen4wk_screen5wk_tbda1_kabx2, screen6	kabx2, tb_screen6	6.25, 12.5, 25, 50	6.250000uM, 12.500000uM, 25.000000uM, 50.000000uM
grpE	3.13258	-5.16383	-0.236118	-4.23577	-5.06565	Ciprofloxacin	#5050ffff	GyrAB	kabx2:BRD-K04804440-001-16-0:6.250000uM, screen6:BRD-K04804440-001-16-0:6.250000uM, kabx2:BRD-K04804440-001-16-0:12.500000uM, screen6:BRD-K04804440-001-16-0:12.500000uM, kabx2:BRD-K04804440-001-16-0:25.000000uM, screen6:BRD-K04804440-001-16-0:25.000000uM, kabx2:BRD-K04804440-001-16-0:50.000000uM, screen6:BRD-K04804440-001-16-0:50.000000uM	BRD-K04804440	BRD-K04804440-001-16-0	screen4wk_screen5wk_tbda1_kabx2, screen6	kabx2, tb_screen6	6.25, 12.5, 25, 50	6.250000uM, 12.500000uM, 25.000000uM, 50.000000uM
Rv3210c	3.14025	-4.28404	-0.0871916	-4.44823	-4.3715	Ciprofloxacin	#5050ffff	GyrAB	kabx2:BRD-K04804440-001-16-0:6.250000uM, screen6:BRD-K04804440-001-16-0:6.250000uM, kabx2:BRD-K04804440-001-16-0:12.500000uM, screen6:BRD-K04804440-001-16-0:12.500000uM, kabx2:BRD-K04804440-001-16-0:25.000000uM, screen6:BRD-K04804440-001-16-0:25.000000uM, kabx2:BRD-K04804440-001-16-0:50.000000uM, screen6:BRD-K04804440-001-16-0:50.000000uM	BRD-K04804440	BRD-K04804440-001-16-0	screen4wk_screen5wk_tbda1_kabx2, screen6	kabx2, tb_screen6	6.25, 12.5, 25, 50	6.250000uM, 12.500000uM, 25.000000uM, 50.000000uM
Rv0528	3.14193	-4.95389	-0.275217	-4.80102	-5.12208	Ciprofloxacin	#5050ffff	GyrAB	kabx2:BRD-K04804440-001-16-0:6.250000uM, screen6:BRD-K04804440-001-16-0:6.250000uM, kabx2:BRD-K04804440-001-16-0:12.500000uM, screen6:BRD-K04804440-001-16-0:12.500000uM, kabx2:BRD-K04804440-001-16-0:25.000000uM, screen6:BRD-K04804440-001-16-0:25.000000uM, kabx2:BRD-K04804440-001-16-0:50.000000uM, screen6:BRD-K04804440-001-16-0:50.000000uM	BRD-K04804440	BRD-K04804440-001-16-0	screen4wk_screen5wk_tbda1_kabx2, screen6	kabx2, tb_screen6	6.25, 12.5, 25, 50	6.250000uM, 12.500000uM, 25.000000uM, 50.000000uM
serC	3.15057	-4.84621	-0.198864	-5.95727	-4.87895	Ciprofloxacin	#5050ffff	GyrAB	kabx2:BRD-K04804440-001-16-0:6.250000uM, screen6:BRD-K04804440-001-16-0:6.250000uM, kabx2:BRD-K04804440-001-16-0:12.500000uM, screen6:BRD-K04804440-001-16-0:12.500000uM, kabx2:BRD-K04804440-001-16-0:25.000000uM, screen6:BRD-K04804440-001-16-0:25.000000uM, kabx2:BRD-K04804440-001-16-0:50.000000uM, screen6:BRD-K04804440-001-16-0:50.000000uM	BRD-K04804440	BRD-K04804440-001-16-0	screen4wk_screen5wk_tbda1_kabx2, screen6	kabx2, tb_screen6	6.25, 12.5, 25, 50	6.250000uM, 12.500000uM, 25.000000uM, 50.000000uM
whiB1	3.15212	-4.49272	-0.194277	-5.43801	-4.92443	Ciprofloxacin	#5050ffff	GyrAB	kabx2:BRD-K04804440-001-16-0:6.250000uM, screen6:BRD-K04804440-001-16-0:6.250000uM, kabx2:BRD-K04804440-001-16-0:12.500000uM, screen6:BRD-K04804440-001-16-0:12.500000uM, kabx2:BRD-K04804440-001-16-0:25.000000uM, screen6:BRD-K04804440-001-16-0:25.000000uM, kabx2:BRD-K04804440-001-16-0:50.000000uM, screen6:BRD-K04804440-001-16-0:50.000000uM	BRD-K04804440	BRD-K04804440-001-16-0	screen4wk_screen5wk_tbda1_kabx2, screen6	kabx2, tb_screen6	6.25, 12.5, 25, 50	6.250000uM, 12.500000uM, 25.000000uM, 50.000000uM
nadC	3.18838	-4.76092	-0.287462	-4.84075	-4.95266	Ciprofloxacin	#5050ffff	GyrAB	kabx2:BRD-K04804440-001-16-0:6.250000uM, screen6:BRD-K04804440-001-16-0:6.250000uM, kabx2:BRD-K04804440-001-16-0:12.500000uM, screen6:BRD-K04804440-001-16-0:12.500000uM, kabx2:BRD-K04804440-001-16-0:25.000000uM, screen6:BRD-K04804440-001-16-0:25.000000uM, kabx2:BRD-K04804440-001-16-0:50.000000uM, screen6:BRD-K04804440-001-16-0:50.000000uM	BRD-K04804440	BRD-K04804440-001-16-0	screen4wk_screen5wk_tbda1_kabx2, screen6	kabx2, tb_screen6	6.25, 12.5, 25, 50	6.250000uM, 12.500000uM, 25.000000uM, 50.000000uM
Rv3922c	3.19376	-4.96787	-0.193124	-3.74083	-4.9751	Ciprofloxacin	#5050ffff	GyrAB	kabx2:BRD-K04804440-001-16-0:6.250000uM, screen6:BRD-K04804440-001-16-0:6.250000uM, kabx2:BRD-K04804440-001-16-0:12.500000uM, screen6:BRD-K04804440-001-16-0:12.500000uM, kabx2:BRD-K04804440-001-16-0:25.000000uM, screen6:BRD-K04804440-001-16-0:25.000000uM, kabx2:BRD-K04804440-001-16-0:50.000000uM, screen6:BRD-K04804440-001-16-0:50.000000uM	BRD-K04804440	BRD-K04804440-001-16-0	screen4wk_screen5wk_tbda1_kabx2, screen6	kabx2, tb_screen6	6.25, 12.5, 25, 50	6.250000uM, 12.500000uM, 25.000000uM, 50.000000uM
dlat	3.21116	-5.63935	-0.371353	-5.81473	-5.18822	Ciprofloxacin	#5050ffff	GyrAB	kabx2:BRD-K04804440-001-16-0:6.250000uM, screen6:BRD-K04804440-001-16-0:6.250000uM, kabx2:BRD-K04804440-001-16-0:12.500000uM, screen6:BRD-K04804440-001-16-0:12.500000uM, kabx2:BRD-K04804440-001-16-0:25.000000uM, screen6:BRD-K04804440-001-16-0:25.000000uM, kabx2:BRD-K04804440-001-16-0:50.000000uM, screen6:BRD-K04804440-001-16-0:50.000000uM	BRD-K04804440	BRD-K04804440-001-16-0	screen4wk_screen5wk_tbda1_kabx2, screen6	kabx2, tb_screen6	6.25, 12.5, 25, 50	6.250000uM, 12.500000uM, 25.000000uM, 50.000000uM
rplM	3.21679	-5.31463	-0.253782	-4.17211	-5.02759	Ciprofloxacin	#5050ffff	GyrAB	kabx2:BRD-K04804440-001-16-0:6.250000uM, screen6:BRD-K04804440-001-16-0:6.250000uM, kabx2:BRD-K04804440-001-16-0:12.500000uM, screen6:BRD-K04804440-001-16-0:12.500000uM, kabx2:BRD-K04804440-001-16-0:25.000000uM, screen6:BRD-K04804440-001-16-0:25.000000uM, kabx2:BRD-K04804440-001-16-0:50.000000uM, screen6:BRD-K04804440-001-16-0:50.000000uM	BRD-K04804440	BRD-K04804440-001-16-0	screen4wk_screen5wk_tbda1_kabx2, screen6	kabx2, tb_screen6	6.25, 12.5, 25, 50	6.250000uM, 12.500000uM, 25.000000uM, 50.000000uM
lexA	3.21687	-4.36322	-0.284179	-4.90769	-4.97689	Ciprofloxacin	#5050ffff	GyrAB	kabx2:BRD-K04804440-001-16-0:6.250000uM, screen6:BRD-K04804440-001-16-0:6.250000uM, kabx2:BRD-K04804440-001-16-0:12.500000uM, screen6:BRD-K04804440-001-16-0:12.500000uM, kabx2:BRD-K04804440-001-16-0:25.000000uM, screen6:BRD-K04804440-001-16-0:25.000000uM, kabx2:BRD-K04804440-001-16-0:50.000000uM, screen6:BRD-K04804440-001-16-0:50.000000uM	BRD-K04804440	BRD-K04804440-001-16-0	screen4wk_screen5wk_tbda1_kabx2, screen6	kabx2, tb_screen6	6.25, 12.5, 25, 50	6.250000uM, 12.500000uM, 25.000000uM, 50.000000uM
mprB	3.22463	-5.61377	-0.24833	-4.45065	-4.97391	Ciprofloxacin	#5050ffff	GyrAB	kabx2:BRD-K04804440-001-16-0:6.250000uM, screen6:BRD-K04804440-001-16-0:6.250000uM, kabx2:BRD-K04804440-001-16-0:12.500000uM, screen6:BRD-K04804440-001-16-0:12.500000uM, kabx2:BRD-K04804440-001-16-0:25.000000uM, screen6:BRD-K04804440-001-16-0:25.000000uM, kabx2:BRD-K04804440-001-16-0:50.000000uM, screen6:BRD-K04804440-001-16-0:50.000000uM	BRD-K04804440	BRD-K04804440-001-16-0	screen4wk_screen5wk_tbda1_kabx2, screen6	kabx2, tb_screen6	6.25, 12.5, 25, 50	6.250000uM, 12.500000uM, 25.000000uM, 50.000000uM
argJ	3.22602	-5.25522	-0.24595	-5.32864	-4.88663	Ciprofloxacin	#5050ffff	GyrAB	kabx2:BRD-K04804440-001-16-0:6.250000uM, screen6:BRD-K04804440-001-16-0:6.250000uM, kabx2:BRD-K04804440-001-16-0:12.500000uM, screen6:BRD-K04804440-001-16-0:12.500000uM, kabx2:BRD-K04804440-001-16-0:25.000000uM, screen6:BRD-K04804440-001-16-0:25.000000uM, kabx2:BRD-K04804440-001-16-0:50.000000uM, screen6:BRD-K04804440-001-16-0:50.000000uM	BRD-K04804440	BRD-K04804440-001-16-0	screen4wk_screen5wk_tbda1_kabx2, screen6	kabx2, tb_screen6	6.25, 12.5, 25, 50	6.250000uM, 12.500000uM, 25.000000uM, 50.000000uM
TB39.8	3.23168	-3.90676	-0.280087	-4.33481	-4.84493	Ciprofloxacin	#5050ffff	GyrAB	kabx2:BRD-K04804440-001-16-0:6.250000uM, screen6:BRD-K04804440-001-16-0:6.250000uM, kabx2:BRD-K04804440-001-16-0:12.500000uM, screen6:BRD-K04804440-001-16-0:12.500000uM, kabx2:BRD-K04804440-001-16-0:25.000000uM, screen6:BRD-K04804440-001-16-0:25.000000uM, kabx2:BRD-K04804440-001-16-0:50.000000uM, screen6:BRD-K04804440-001-16-0:50.000000uM	BRD-K04804440	BRD-K04804440-001-16-0	screen4wk_screen5wk_tbda1_kabx2, screen6	kabx2, tb_screen6	6.25, 12.5, 25, 50	6.250000uM, 12.500000uM, 25.000000uM, 50.000000uM
panC	3.24517	-4.32239	-0.268396	-5.05847	-5.00638	Ciprofloxacin	#5050ffff	GyrAB	kabx2:BRD-K04804440-001-16-0:6.250000uM, screen6:BRD-K04804440-001-16-0:6.250000uM, kabx2:BRD-K04804440-001-16-0:12.500000uM, screen6:BRD-K04804440-001-16-0:12.500000uM, kabx2:BRD-K04804440-001-16-0:25.000000uM, screen6:BRD-K04804440-001-16-0:25.000000uM, kabx2:BRD-K04804440-001-16-0:50.000000uM, screen6:BRD-K04804440-001-16-0:50.000000uM	BRD-K04804440	BRD-K04804440-001-16-0	screen4wk_screen5wk_tbda1_kabx2, screen6	kabx2, tb_screen6	6.25, 12.5, 25, 50	6.250000uM, 12.500000uM, 25.000000uM, 50.000000uM
thrB	3.2478	-5.19332	-0.238622	-4.93209	-4.90182	Ciprofloxacin	#5050ffff	GyrAB	kabx2:BRD-K04804440-001-16-0:6.250000uM, screen6:BRD-K04804440-001-16-0:6.250000uM, kabx2:BRD-K04804440-001-16-0:12.500000uM, screen6:BRD-K04804440-001-16-0:12.500000uM, kabx2:BRD-K04804440-001-16-0:25.000000uM, screen6:BRD-K04804440-001-16-0:25.000000uM, kabx2:BRD-K04804440-001-16-0:50.000000uM, screen6:BRD-K04804440-001-16-0:50.000000uM	BRD-K04804440	BRD-K04804440-001-16-0	screen4wk_screen5wk_tbda1_kabx2, screen6	kabx2, tb_screen6	6.25, 12.5, 25, 50	6.250000uM, 12.500000uM, 25.000000uM, 50.000000uM
Rv0811	3.2577	-5.57728	-0.373539	-3.78953	-5.11855	Ciprofloxacin	#5050ffff	GyrAB	kabx2:BRD-K04804440-001-16-0:6.250000uM, screen6:BRD-K04804440-001-16-0:6.250000uM, kabx2:BRD-K04804440-001-16-0:12.500000uM, screen6:BRD-K04804440-001-16-0:12.500000uM, kabx2:BRD-K04804440-001-16-0:25.000000uM, screen6:BRD-K04804440-001-16-0:25.000000uM, kabx2:BRD-K04804440-001-16-0:50.000000uM, screen6:BRD-K04804440-001-16-0:50.000000uM	BRD-K04804440	BRD-K04804440-001-16-0	screen4wk_screen5wk_tbda1_kabx2, screen6	kabx2, tb_screen6	6.25, 12.5, 25, 50	6.250000uM, 12.500000uM, 25.000000uM, 50.000000uM
orn	3.26539	-4.73905	-0.182906	-4.41309	-4.44808	Ciprofloxacin	#5050ffff	GyrAB	kabx2:BRD-K04804440-001-16-0:6.250000uM, screen6:BRD-K04804440-001-16-0:6.250000uM, kabx2:BRD-K04804440-001-16-0:12.500000uM, screen6:BRD-K04804440-001-16-0:12.500000uM, kabx2:BRD-K04804440-001-16-0:25.000000uM, screen6:BRD-K04804440-001-16-0:25.000000uM, kabx2:BRD-K04804440-001-16-0:50.000000uM, screen6:BRD-K04804440-001-16-0:50.000000uM	BRD-K04804440	BRD-K04804440-001-16-0	screen4wk_screen5wk_tbda1_kabx2, screen6	kabx2, tb_screen6	6.25, 12.5, 25, 50	6.250000uM, 12.500000uM, 25.000000uM, 50.000000uM
birA	3.26855	-4.1465	-0.130997	-5.83898	-4.66858	Ciprofloxacin	#5050ffff	GyrAB	kabx2:BRD-K04804440-001-16-0:6.250000uM, screen6:BRD-K04804440-001-16-0:6.250000uM, kabx2:BRD-K04804440-001-16-0:12.500000uM, screen6:BRD-K04804440-001-16-0:12.500000uM, kabx2:BRD-K04804440-001-16-0:25.000000uM, screen6:BRD-K04804440-001-16-0:25.000000uM, kabx2:BRD-K04804440-001-16-0:50.000000uM, screen6:BRD-K04804440-001-16-0:50.000000uM	BRD-K04804440	BRD-K04804440-001-16-0	screen4wk_screen5wk_tbda1_kabx2, screen6	kabx2, tb_screen6	6.25, 12.5, 25, 50	6.250000uM, 12.500000uM, 25.000000uM, 50.000000uM
rplW	3.29317	-5.35487	-0.256545	-5.61815	-5.05334	Ciprofloxacin	#5050ffff	GyrAB	kabx2:BRD-K04804440-001-16-0:6.250000uM, screen6:BRD-K04804440-001-16-0:6.250000uM, kabx2:BRD-K04804440-001-16-0:12.500000uM, screen6:BRD-K04804440-001-16-0:12.500000uM, kabx2:BRD-K04804440-001-16-0:25.000000uM, screen6:BRD-K04804440-001-16-0:25.000000uM, kabx2:BRD-K04804440-001-16-0:50.000000uM, screen6:BRD-K04804440-001-16-0:50.000000uM	BRD-K04804440	BRD-K04804440-001-16-0	screen4wk_screen5wk_tbda1_kabx2, screen6	kabx2, tb_screen6	6.25, 12.5, 25, 50	6.250000uM, 12.500000uM, 25.000000uM, 50.000000uM
Rv0284	3.3003	-4.48783	-0.230063	-5.7209	-4.93847	Ciprofloxacin	#5050ffff	GyrAB	kabx2:BRD-K04804440-001-16-0:6.250000uM, screen6:BRD-K04804440-001-16-0:6.250000uM, kabx2:BRD-K04804440-001-16-0:12.500000uM, screen6:BRD-K04804440-001-16-0:12.500000uM, kabx2:BRD-K04804440-001-16-0:25.000000uM, screen6:BRD-K04804440-001-16-0:25.000000uM, kabx2:BRD-K04804440-001-16-0:50.000000uM, screen6:BRD-K04804440-001-16-0:50.000000uM	BRD-K04804440	BRD-K04804440-001-16-0	screen4wk_screen5wk_tbda1_kabx2, screen6	kabx2, tb_screen6	6.25, 12.5, 25, 50	6.250000uM, 12.500000uM, 25.000000uM, 50.000000uM
Rv1476	3.31631	-5.12604	-0.284999	-5.7133	-4.93469	Ciprofloxacin	#5050ffff	GyrAB	kabx2:BRD-K04804440-001-16-0:6.250000uM, screen6:BRD-K04804440-001-16-0:6.250000uM, kabx2:BRD-K04804440-001-16-0:12.500000uM, screen6:BRD-K04804440-001-16-0:12.500000uM, kabx2:BRD-K04804440-001-16-0:25.000000uM, screen6:BRD-K04804440-001-16-0:25.000000uM, kabx2:BRD-K04804440-001-16-0:50.000000uM, screen6:BRD-K04804440-001-16-0:50.000000uM	BRD-K04804440	BRD-K04804440-001-16-0	screen4wk_screen5wk_tbda1_kabx2, screen6	kabx2, tb_screen6	6.25, 12.5, 25, 50	6.250000uM, 12.500000uM, 25.000000uM, 50.000000uM
rplP	3.32578	-5.2761	-0.238863	-6.44206	-4.99886	Ciprofloxacin	#5050ffff	GyrAB	kabx2:BRD-K04804440-001-16-0:6.250000uM, screen6:BRD-K04804440-001-16-0:6.250000uM, kabx2:BRD-K04804440-001-16-0:12.500000uM, screen6:BRD-K04804440-001-16-0:12.500000uM, kabx2:BRD-K04804440-001-16-0:25.000000uM, screen6:BRD-K04804440-001-16-0:25.000000uM, kabx2:BRD-K04804440-001-16-0:50.000000uM, screen6:BRD-K04804440-001-16-0:50.000000uM	BRD-K04804440	BRD-K04804440-001-16-0	screen4wk_screen5wk_tbda1_kabx2, screen6	kabx2, tb_screen6	6.25, 12.5, 25, 50	6.250000uM, 12.500000uM, 25.000000uM, 50.000000uM
rpmA	3.33668	-5.81665	-0.25702	-5.92571	-4.98123	Ciprofloxacin	#5050ffff	GyrAB	kabx2:BRD-K04804440-001-16-0:6.250000uM, screen6:BRD-K04804440-001-16-0:6.250000uM, kabx2:BRD-K04804440-001-16-0:12.500000uM, screen6:BRD-K04804440-001-16-0:12.500000uM, kabx2:BRD-K04804440-001-16-0:25.000000uM, screen6:BRD-K04804440-001-16-0:25.000000uM, kabx2:BRD-K04804440-001-16-0:50.000000uM, screen6:BRD-K04804440-001-16-0:50.000000uM	BRD-K04804440	BRD-K04804440-001-16-0	screen4wk_screen5wk_tbda1_kabx2, screen6	kabx2, tb_screen6	6.25, 12.5, 25, 50	6.250000uM, 12.500000uM, 25.000000uM, 50.000000uM
metS	3.34373	-5.03489	-0.223985	-3.48397	-4.51324	Ciprofloxacin	#5050ffff	GyrAB	kabx2:BRD-K04804440-001-16-0:6.250000uM, screen6:BRD-K04804440-001-16-0:6.250000uM, kabx2:BRD-K04804440-001-16-0:12.500000uM, screen6:BRD-K04804440-001-16-0:12.500000uM, kabx2:BRD-K04804440-001-16-0:25.000000uM, screen6:BRD-K04804440-001-16-0:25.000000uM, kabx2:BRD-K04804440-001-16-0:50.000000uM, screen6:BRD-K04804440-001-16-0:50.000000uM	BRD-K04804440	BRD-K04804440-001-16-0	screen4wk_screen5wk_tbda1_kabx2, screen6	kabx2, tb_screen6	6.25, 12.5, 25, 50	6.250000uM, 12.500000uM, 25.000000uM, 50.000000uM
nadE	3.35475	-4.93115	-0.245138	-4.71754	-4.80998	Ciprofloxacin	#5050ffff	GyrAB	kabx2:BRD-K04804440-001-16-0:6.250000uM, screen6:BRD-K04804440-001-16-0:6.250000uM, kabx2:BRD-K04804440-001-16-0:12.500000uM, screen6:BRD-K04804440-001-16-0:12.500000uM, kabx2:BRD-K04804440-001-16-0:25.000000uM, screen6:BRD-K04804440-001-16-0:25.000000uM, kabx2:BRD-K04804440-001-16-0:50.000000uM, screen6:BRD-K04804440-001-16-0:50.000000uM	BRD-K04804440	BRD-K04804440-001-16-0	screen4wk_screen5wk_tbda1_kabx2, screen6	kabx2, tb_screen6	6.25, 12.5, 25, 50	6.250000uM, 12.500000uM, 25.000000uM, 50.000000uM
rplE	3.36193	-5.24148	-0.264094	-6.19417	-5.01612	Ciprofloxacin	#5050ffff	GyrAB	kabx2:BRD-K04804440-001-16-0:6.250000uM, screen6:BRD-K04804440-001-16-0:6.250000uM, kabx2:BRD-K04804440-001-16-0:12.500000uM, screen6:BRD-K04804440-001-16-0:12.500000uM, kabx2:BRD-K04804440-001-16-0:25.000000uM, screen6:BRD-K04804440-001-16-0:25.000000uM, kabx2:BRD-K04804440-001-16-0:50.000000uM, screen6:BRD-K04804440-001-16-0:50.000000uM	BRD-K04804440	BRD-K04804440-001-16-0	screen4wk_screen5wk_tbda1_kabx2, screen6	kabx2, tb_screen6	6.25, 12.5, 25, 50	6.250000uM, 12.500000uM, 25.000000uM, 50.000000uM
Rv2017	3.3819	-4.36637	-0.292158	-4.91761	-4.87881	Ciprofloxacin	#5050ffff	GyrAB	kabx2:BRD-K04804440-001-16-0:6.250000uM, screen6:BRD-K04804440-001-16-0:6.250000uM, kabx2:BRD-K04804440-001-16-0:12.500000uM, screen6:BRD-K04804440-001-16-0:12.500000uM, kabx2:BRD-K04804440-001-16-0:25.000000uM, screen6:BRD-K04804440-001-16-0:25.000000uM, kabx2:BRD-K04804440-001-16-0:50.000000uM, screen6:BRD-K04804440-001-16-0:50.000000uM	BRD-K04804440	BRD-K04804440-001-16-0	screen4wk_screen5wk_tbda1_kabx2, screen6	kabx2, tb_screen6	6.25, 12.5, 25, 50	6.250000uM, 12.500000uM, 25.000000uM, 50.000000uM
efpA	3.39144	-5.70727	-0.271566	-5.97468	-5.30442	Ciprofloxacin	#5050ffff	GyrAB	kabx2:BRD-K04804440-001-16-0:6.250000uM, screen6:BRD-K04804440-001-16-0:6.250000uM, kabx2:BRD-K04804440-001-16-0:12.500000uM, screen6:BRD-K04804440-001-16-0:12.500000uM, kabx2:BRD-K04804440-001-16-0:25.000000uM, screen6:BRD-K04804440-001-16-0:25.000000uM, kabx2:BRD-K04804440-001-16-0:50.000000uM, screen6:BRD-K04804440-001-16-0:50.000000uM	BRD-K04804440	BRD-K04804440-001-16-0	screen4wk_screen5wk_tbda1_kabx2, screen6	kabx2, tb_screen6	6.25, 12.5, 25, 50	6.250000uM, 12.500000uM, 25.000000uM, 50.000000uM
atpG	3.39256	-4.01662	-0.143251	-4.07587	-4.67323	Ciprofloxacin	#5050ffff	GyrAB	kabx2:BRD-K04804440-001-16-0:6.250000uM, screen6:BRD-K04804440-001-16-0:6.250000uM, kabx2:BRD-K04804440-001-16-0:12.500000uM, screen6:BRD-K04804440-001-16-0:12.500000uM, kabx2:BRD-K04804440-001-16-0:25.000000uM, screen6:BRD-K04804440-001-16-0:25.000000uM, kabx2:BRD-K04804440-001-16-0:50.000000uM, screen6:BRD-K04804440-001-16-0:50.000000uM	BRD-K04804440	BRD-K04804440-001-16-0	screen4wk_screen5wk_tbda1_kabx2, screen6	kabx2, tb_screen6	6.25, 12.5, 25, 50	6.250000uM, 12.500000uM, 25.000000uM, 50.000000uM
Rv1348	3.39316	-4.78332	-0.333169	-4.85609	-4.94602	Ciprofloxacin	#5050ffff	GyrAB	kabx2:BRD-K04804440-001-16-0:6.250000uM, screen6:BRD-K04804440-001-16-0:6.250000uM, kabx2:BRD-K04804440-001-16-0:12.500000uM, screen6:BRD-K04804440-001-16-0:12.500000uM, kabx2:BRD-K04804440-001-16-0:25.000000uM, screen6:BRD-K04804440-001-16-0:25.000000uM, kabx2:BRD-K04804440-001-16-0:50.000000uM, screen6:BRD-K04804440-001-16-0:50.000000uM	BRD-K04804440	BRD-K04804440-001-16-0	screen4wk_screen5wk_tbda1_kabx2, screen6	kabx2, tb_screen6	6.25, 12.5, 25, 50	6.250000uM, 12.500000uM, 25.000000uM, 50.000000uM
nrdH	3.39378	-4.0708	-0.305865	-4.47073	-4.96136	Ciprofloxacin	#5050ffff	GyrAB	kabx2:BRD-K04804440-001-16-0:6.250000uM, screen6:BRD-K04804440-001-16-0:6.250000uM, kabx2:BRD-K04804440-001-16-0:12.500000uM, screen6:BRD-K04804440-001-16-0:12.500000uM, kabx2:BRD-K04804440-001-16-0:25.000000uM, screen6:BRD-K04804440-001-16-0:25.000000uM, kabx2:BRD-K04804440-001-16-0:50.000000uM, screen6:BRD-K04804440-001-16-0:50.000000uM	BRD-K04804440	BRD-K04804440-001-16-0	screen4wk_screen5wk_tbda1_kabx2, screen6	kabx2, tb_screen6	6.25, 12.5, 25, 50	6.250000uM, 12.500000uM, 25.000000uM, 50.000000uM
rplY	3.39583	-5.18223	-0.226319	-5.02485	-4.98201	Ciprofloxacin	#5050ffff	GyrAB	kabx2:BRD-K04804440-001-16-0:6.250000uM, screen6:BRD-K04804440-001-16-0:6.250000uM, kabx2:BRD-K04804440-001-16-0:12.500000uM, screen6:BRD-K04804440-001-16-0:12.500000uM, kabx2:BRD-K04804440-001-16-0:25.000000uM, screen6:BRD-K04804440-001-16-0:25.000000uM, kabx2:BRD-K04804440-001-16-0:50.000000uM, screen6:BRD-K04804440-001-16-0:50.000000uM	BRD-K04804440	BRD-K04804440-001-16-0	screen4wk_screen5wk_tbda1_kabx2, screen6	kabx2, tb_screen6	6.25, 12.5, 25, 50	6.250000uM, 12.500000uM, 25.000000uM, 50.000000uM
trmD	3.41198	-4.54033	-0.182404	-5.40643	-4.67892	Ciprofloxacin	#5050ffff	GyrAB	kabx2:BRD-K04804440-001-16-0:6.250000uM, screen6:BRD-K04804440-001-16-0:6.250000uM, kabx2:BRD-K04804440-001-16-0:12.500000uM, screen6:BRD-K04804440-001-16-0:12.500000uM, kabx2:BRD-K04804440-001-16-0:25.000000uM, screen6:BRD-K04804440-001-16-0:25.000000uM, kabx2:BRD-K04804440-001-16-0:50.000000uM, screen6:BRD-K04804440-001-16-0:50.000000uM	BRD-K04804440	BRD-K04804440-001-16-0	screen4wk_screen5wk_tbda1_kabx2, screen6	kabx2, tb_screen6	6.25, 12.5, 25, 50	6.250000uM, 12.500000uM, 25.000000uM, 50.000000uM
Rv2050	3.42309	-5.15862	-0.290044	-6.31071	-5.0737	Ciprofloxacin	#5050ffff	GyrAB	kabx2:BRD-K04804440-001-16-0:6.250000uM, screen6:BRD-K04804440-001-16-0:6.250000uM, kabx2:BRD-K04804440-001-16-0:12.500000uM, screen6:BRD-K04804440-001-16-0:12.500000uM, kabx2:BRD-K04804440-001-16-0:25.000000uM, screen6:BRD-K04804440-001-16-0:25.000000uM, kabx2:BRD-K04804440-001-16-0:50.000000uM, screen6:BRD-K04804440-001-16-0:50.000000uM	BRD-K04804440	BRD-K04804440-001-16-0	screen4wk_screen5wk_tbda1_kabx2, screen6	kabx2, tb_screen6	6.25, 12.5, 25, 50	6.250000uM, 12.500000uM, 25.000000uM, 50.000000uM
fmt	3.43971	-5.22992	-0.263506	-5.08872	-4.72145	Ciprofloxacin	#5050ffff	GyrAB	kabx2:BRD-K04804440-001-16-0:6.250000uM, screen6:BRD-K04804440-001-16-0:6.250000uM, kabx2:BRD-K04804440-001-16-0:12.500000uM, screen6:BRD-K04804440-001-16-0:12.500000uM, kabx2:BRD-K04804440-001-16-0:25.000000uM, screen6:BRD-K04804440-001-16-0:25.000000uM, kabx2:BRD-K04804440-001-16-0:50.000000uM, screen6:BRD-K04804440-001-16-0:50.000000uM	BRD-K04804440	BRD-K04804440-001-16-0	screen4wk_screen5wk_tbda1_kabx2, screen6	kabx2, tb_screen6	6.25, 12.5, 25, 50	6.250000uM, 12.500000uM, 25.000000uM, 50.000000uM
trpB	3.46918	-5.2666	-0.239963	-6.58204	-5.04702	Ciprofloxacin	#5050ffff	GyrAB	kabx2:BRD-K04804440-001-16-0:6.250000uM, screen6:BRD-K04804440-001-16-0:6.250000uM, kabx2:BRD-K04804440-001-16-0:12.500000uM, screen6:BRD-K04804440-001-16-0:12.500000uM, kabx2:BRD-K04804440-001-16-0:25.000000uM, screen6:BRD-K04804440-001-16-0:25.000000uM, kabx2:BRD-K04804440-001-16-0:50.000000uM, screen6:BRD-K04804440-001-16-0:50.000000uM	BRD-K04804440	BRD-K04804440-001-16-0	screen4wk_screen5wk_tbda1_kabx2, screen6	kabx2, tb_screen6	6.25, 12.5, 25, 50	6.250000uM, 12.500000uM, 25.000000uM, 50.000000uM
TB18.5	3.47093	-4.94214	-0.220059	-5.82092	-5.03149	Ciprofloxacin	#5050ffff	GyrAB	kabx2:BRD-K04804440-001-16-0:6.250000uM, screen6:BRD-K04804440-001-16-0:6.250000uM, kabx2:BRD-K04804440-001-16-0:12.500000uM, screen6:BRD-K04804440-001-16-0:12.500000uM, kabx2:BRD-K04804440-001-16-0:25.000000uM, screen6:BRD-K04804440-001-16-0:25.000000uM, kabx2:BRD-K04804440-001-16-0:50.000000uM, screen6:BRD-K04804440-001-16-0:50.000000uM	BRD-K04804440	BRD-K04804440-001-16-0	screen4wk_screen5wk_tbda1_kabx2, screen6	kabx2, tb_screen6	6.25, 12.5, 25, 50	6.250000uM, 12.500000uM, 25.000000uM, 50.000000uM
thiC	3.47439	-4.87118	-0.177256	-4.88792	-4.84559	Ciprofloxacin	#5050ffff	GyrAB	kabx2:BRD-K04804440-001-16-0:6.250000uM, screen6:BRD-K04804440-001-16-0:6.250000uM, kabx2:BRD-K04804440-001-16-0:12.500000uM, screen6:BRD-K04804440-001-16-0:12.500000uM, kabx2:BRD-K04804440-001-16-0:25.000000uM, screen6:BRD-K04804440-001-16-0:25.000000uM, kabx2:BRD-K04804440-001-16-0:50.000000uM, screen6:BRD-K04804440-001-16-0:50.000000uM	BRD-K04804440	BRD-K04804440-001-16-0	screen4wk_screen5wk_tbda1_kabx2, screen6	kabx2, tb_screen6	6.25, 12.5, 25, 50	6.250000uM, 12.500000uM, 25.000000uM, 50.000000uM
clpX	3.47489	-4.17832	-0.255542	-4.35069	-4.76387	Ciprofloxacin	#5050ffff	GyrAB	kabx2:BRD-K04804440-001-16-0:6.250000uM, screen6:BRD-K04804440-001-16-0:6.250000uM, kabx2:BRD-K04804440-001-16-0:12.500000uM, screen6:BRD-K04804440-001-16-0:12.500000uM, kabx2:BRD-K04804440-001-16-0:25.000000uM, screen6:BRD-K04804440-001-16-0:25.000000uM, kabx2:BRD-K04804440-001-16-0:50.000000uM, screen6:BRD-K04804440-001-16-0:50.000000uM	BRD-K04804440	BRD-K04804440-001-16-0	screen4wk_screen5wk_tbda1_kabx2, screen6	kabx2, tb_screen6	6.25, 12.5, 25, 50	6.250000uM, 12.500000uM, 25.000000uM, 50.000000uM
rpoA	3.50083	-4.57449	-0.16404	-4.53801	-4.44377	Ciprofloxacin	#5050ffff	GyrAB	kabx2:BRD-K04804440-001-16-0:6.250000uM, screen6:BRD-K04804440-001-16-0:6.250000uM, kabx2:BRD-K04804440-001-16-0:12.500000uM, screen6:BRD-K04804440-001-16-0:12.500000uM, kabx2:BRD-K04804440-001-16-0:25.000000uM, screen6:BRD-K04804440-001-16-0:25.000000uM, kabx2:BRD-K04804440-001-16-0:50.000000uM, screen6:BRD-K04804440-001-16-0:50.000000uM	BRD-K04804440	BRD-K04804440-001-16-0	screen4wk_screen5wk_tbda1_kabx2, screen6	kabx2, tb_screen6	6.25, 12.5, 25, 50	6.250000uM, 12.500000uM, 25.000000uM, 50.000000uM
Rv3778c	3.50093	-5.53908	-0.211643	-6.33414	-5.15409	Ciprofloxacin	#5050ffff	GyrAB	kabx2:BRD-K04804440-001-16-0:6.250000uM, screen6:BRD-K04804440-001-16-0:6.250000uM, kabx2:BRD-K04804440-001-16-0:12.500000uM, screen6:BRD-K04804440-001-16-0:12.500000uM, kabx2:BRD-K04804440-001-16-0:25.000000uM, screen6:BRD-K04804440-001-16-0:25.000000uM, kabx2:BRD-K04804440-001-16-0:50.000000uM, screen6:BRD-K04804440-001-16-0:50.000000uM	BRD-K04804440	BRD-K04804440-001-16-0	screen4wk_screen5wk_tbda1_kabx2, screen6	kabx2, tb_screen6	6.25, 12.5, 25, 50	6.250000uM, 12.500000uM, 25.000000uM, 50.000000uM
fba	3.50927	-5.44241	-0.262729	-5.85883	-5.17279	Ciprofloxacin	#5050ffff	GyrAB	kabx2:BRD-K04804440-001-16-0:6.250000uM, screen6:BRD-K04804440-001-16-0:6.250000uM, kabx2:BRD-K04804440-001-16-0:12.500000uM, screen6:BRD-K04804440-001-16-0:12.500000uM, kabx2:BRD-K04804440-001-16-0:25.000000uM, screen6:BRD-K04804440-001-16-0:25.000000uM, kabx2:BRD-K04804440-001-16-0:50.000000uM, screen6:BRD-K04804440-001-16-0:50.000000uM	BRD-K04804440	BRD-K04804440-001-16-0	screen4wk_screen5wk_tbda1_kabx2, screen6	kabx2, tb_screen6	6.25, 12.5, 25, 50	6.250000uM, 12.500000uM, 25.000000uM, 50.000000uM
rplJ	3.53049	-6.23631	-0.28561	-4.11854	-5.21162	Ciprofloxacin	#5050ffff	GyrAB	kabx2:BRD-K04804440-001-16-0:6.250000uM, screen6:BRD-K04804440-001-16-0:6.250000uM, kabx2:BRD-K04804440-001-16-0:12.500000uM, screen6:BRD-K04804440-001-16-0:12.500000uM, kabx2:BRD-K04804440-001-16-0:25.000000uM, screen6:BRD-K04804440-001-16-0:25.000000uM, kabx2:BRD-K04804440-001-16-0:50.000000uM, screen6:BRD-K04804440-001-16-0:50.000000uM	BRD-K04804440	BRD-K04804440-001-16-0	screen4wk_screen5wk_tbda1_kabx2, screen6	kabx2, tb_screen6	6.25, 12.5, 25, 50	6.250000uM, 12.500000uM, 25.000000uM, 50.000000uM
thyA	3.54189	-3.74322	-0.195422	-3.56051	-4.24715	Ciprofloxacin	#5050ffff	GyrAB	kabx2:BRD-K04804440-001-16-0:6.250000uM, screen6:BRD-K04804440-001-16-0:6.250000uM, kabx2:BRD-K04804440-001-16-0:12.500000uM, screen6:BRD-K04804440-001-16-0:12.500000uM, kabx2:BRD-K04804440-001-16-0:25.000000uM, screen6:BRD-K04804440-001-16-0:25.000000uM, kabx2:BRD-K04804440-001-16-0:50.000000uM, screen6:BRD-K04804440-001-16-0:50.000000uM	BRD-K04804440	BRD-K04804440-001-16-0	screen4wk_screen5wk_tbda1_kabx2, screen6	kabx2, tb_screen6	6.25, 12.5, 25, 50	6.250000uM, 12.500000uM, 25.000000uM, 50.000000uM
Rv1783	3.55756	-5.21321	-0.242107	-4.72421	-4.88737	Ciprofloxacin	#5050ffff	GyrAB	kabx2:BRD-K04804440-001-16-0:6.250000uM, screen6:BRD-K04804440-001-16-0:6.250000uM, kabx2:BRD-K04804440-001-16-0:12.500000uM, screen6:BRD-K04804440-001-16-0:12.500000uM, kabx2:BRD-K04804440-001-16-0:25.000000uM, screen6:BRD-K04804440-001-16-0:25.000000uM, kabx2:BRD-K04804440-001-16-0:50.000000uM, screen6:BRD-K04804440-001-16-0:50.000000uM	BRD-K04804440	BRD-K04804440-001-16-0	screen4wk_screen5wk_tbda1_kabx2, screen6	kabx2, tb_screen6	6.25, 12.5, 25, 50	6.250000uM, 12.500000uM, 25.000000uM, 50.000000uM
Rv0248c	3.55958	-4.95418	-0.211895	-4.21251	-4.79705	Ciprofloxacin	#5050ffff	GyrAB	kabx2:BRD-K04804440-001-16-0:6.250000uM, screen6:BRD-K04804440-001-16-0:6.250000uM, kabx2:BRD-K04804440-001-16-0:12.500000uM, screen6:BRD-K04804440-001-16-0:12.500000uM, kabx2:BRD-K04804440-001-16-0:25.000000uM, screen6:BRD-K04804440-001-16-0:25.000000uM, kabx2:BRD-K04804440-001-16-0:50.000000uM, screen6:BRD-K04804440-001-16-0:50.000000uM	BRD-K04804440	BRD-K04804440-001-16-0	screen4wk_screen5wk_tbda1_kabx2, screen6	kabx2, tb_screen6	6.25, 12.5, 25, 50	6.250000uM, 12.500000uM, 25.000000uM, 50.000000uM
Rv1457c	3.59352	-5.52907	-0.314927	-4.48895	-4.96036	Ciprofloxacin	#5050ffff	GyrAB	kabx2:BRD-K04804440-001-16-0:6.250000uM, screen6:BRD-K04804440-001-16-0:6.250000uM, kabx2:BRD-K04804440-001-16-0:12.500000uM, screen6:BRD-K04804440-001-16-0:12.500000uM, kabx2:BRD-K04804440-001-16-0:25.000000uM, screen6:BRD-K04804440-001-16-0:25.000000uM, kabx2:BRD-K04804440-001-16-0:50.000000uM, screen6:BRD-K04804440-001-16-0:50.000000uM	BRD-K04804440	BRD-K04804440-001-16-0	screen4wk_screen5wk_tbda1_kabx2, screen6	kabx2, tb_screen6	6.25, 12.5, 25, 50	6.250000uM, 12.500000uM, 25.000000uM, 50.000000uM
ndhA	3.60805	-5.31992	-0.204675	-5.48833	-4.88833	Ciprofloxacin	#5050ffff	GyrAB	kabx2:BRD-K04804440-001-16-0:6.250000uM, screen6:BRD-K04804440-001-16-0:6.250000uM, kabx2:BRD-K04804440-001-16-0:12.500000uM, screen6:BRD-K04804440-001-16-0:12.500000uM, kabx2:BRD-K04804440-001-16-0:25.000000uM, screen6:BRD-K04804440-001-16-0:25.000000uM, kabx2:BRD-K04804440-001-16-0:50.000000uM, screen6:BRD-K04804440-001-16-0:50.000000uM	BRD-K04804440	BRD-K04804440-001-16-0	screen4wk_screen5wk_tbda1_kabx2, screen6	kabx2, tb_screen6	6.25, 12.5, 25, 50	6.250000uM, 12.500000uM, 25.000000uM, 50.000000uM
Rv1797	3.62869	-5.20802	-0.281821	-4.49898	-4.81372	Ciprofloxacin	#5050ffff	GyrAB	kabx2:BRD-K04804440-001-16-0:6.250000uM, screen6:BRD-K04804440-001-16-0:6.250000uM, kabx2:BRD-K04804440-001-16-0:12.500000uM, screen6:BRD-K04804440-001-16-0:12.500000uM, kabx2:BRD-K04804440-001-16-0:25.000000uM, screen6:BRD-K04804440-001-16-0:25.000000uM, kabx2:BRD-K04804440-001-16-0:50.000000uM, screen6:BRD-K04804440-001-16-0:50.000000uM	BRD-K04804440	BRD-K04804440-001-16-0	screen4wk_screen5wk_tbda1_kabx2, screen6	kabx2, tb_screen6	6.25, 12.5, 25, 50	6.250000uM, 12.500000uM, 25.000000uM, 50.000000uM
thiE	3.63079	-5.00199	-0.235077	-5.51091	-4.8755	Ciprofloxacin	#5050ffff	GyrAB	kabx2:BRD-K04804440-001-16-0:6.250000uM, screen6:BRD-K04804440-001-16-0:6.250000uM, kabx2:BRD-K04804440-001-16-0:12.500000uM, screen6:BRD-K04804440-001-16-0:12.500000uM, kabx2:BRD-K04804440-001-16-0:25.000000uM, screen6:BRD-K04804440-001-16-0:25.000000uM, kabx2:BRD-K04804440-001-16-0:50.000000uM, screen6:BRD-K04804440-001-16-0:50.000000uM	BRD-K04804440	BRD-K04804440-001-16-0	screen4wk_screen5wk_tbda1_kabx2, screen6	kabx2, tb_screen6	6.25, 12.5, 25, 50	6.250000uM, 12.500000uM, 25.000000uM, 50.000000uM
purD	3.6571	-5.3807	-0.259606	-5.61204	-5.08436	Ciprofloxacin	#5050ffff	GyrAB	kabx2:BRD-K04804440-001-16-0:6.250000uM, screen6:BRD-K04804440-001-16-0:6.250000uM, kabx2:BRD-K04804440-001-16-0:12.500000uM, screen6:BRD-K04804440-001-16-0:12.500000uM, kabx2:BRD-K04804440-001-16-0:25.000000uM, screen6:BRD-K04804440-001-16-0:25.000000uM, kabx2:BRD-K04804440-001-16-0:50.000000uM, screen6:BRD-K04804440-001-16-0:50.000000uM	BRD-K04804440	BRD-K04804440-001-16-0	screen4wk_screen5wk_tbda1_kabx2, screen6	kabx2, tb_screen6	6.25, 12.5, 25, 50	6.250000uM, 12.500000uM, 25.000000uM, 50.000000uM
pknA	3.65722	-3.78321	-0.0129946	-3.77109	-3.97214	Ciprofloxacin	#5050ffff	GyrAB	kabx2:BRD-K04804440-001-16-0:6.250000uM, screen6:BRD-K04804440-001-16-0:6.250000uM, kabx2:BRD-K04804440-001-16-0:12.500000uM, screen6:BRD-K04804440-001-16-0:12.500000uM, kabx2:BRD-K04804440-001-16-0:25.000000uM, screen6:BRD-K04804440-001-16-0:25.000000uM, kabx2:BRD-K04804440-001-16-0:50.000000uM, screen6:BRD-K04804440-001-16-0:50.000000uM	BRD-K04804440	BRD-K04804440-001-16-0	screen4wk_screen5wk_tbda1_kabx2, screen6	kabx2, tb_screen6	6.25, 12.5, 25, 50	6.250000uM, 12.500000uM, 25.000000uM, 50.000000uM
Rv0023	3.65729	-5.26346	-0.145466	-4.41052	-4.58215	Ciprofloxacin	#5050ffff	GyrAB	kabx2:BRD-K04804440-001-16-0:6.250000uM, screen6:BRD-K04804440-001-16-0:6.250000uM, kabx2:BRD-K04804440-001-16-0:12.500000uM, screen6:BRD-K04804440-001-16-0:12.500000uM, kabx2:BRD-K04804440-001-16-0:25.000000uM, screen6:BRD-K04804440-001-16-0:25.000000uM, kabx2:BRD-K04804440-001-16-0:50.000000uM, screen6:BRD-K04804440-001-16-0:50.000000uM	BRD-K04804440	BRD-K04804440-001-16-0	screen4wk_screen5wk_tbda1_kabx2, screen6	kabx2, tb_screen6	6.25, 12.5, 25, 50	6.250000uM, 12.500000uM, 25.000000uM, 50.000000uM
ftsW	3.66343	-5.24217	-0.207524	-4.59522	-4.85666	Ciprofloxacin	#5050ffff	GyrAB	kabx2:BRD-K04804440-001-16-0:6.250000uM, screen6:BRD-K04804440-001-16-0:6.250000uM, kabx2:BRD-K04804440-001-16-0:12.500000uM, screen6:BRD-K04804440-001-16-0:12.500000uM, kabx2:BRD-K04804440-001-16-0:25.000000uM, screen6:BRD-K04804440-001-16-0:25.000000uM, kabx2:BRD-K04804440-001-16-0:50.000000uM, screen6:BRD-K04804440-001-16-0:50.000000uM	BRD-K04804440	BRD-K04804440-001-16-0	screen4wk_screen5wk_tbda1_kabx2, screen6	kabx2, tb_screen6	6.25, 12.5, 25, 50	6.250000uM, 12.500000uM, 25.000000uM, 50.000000uM
Rv3281	3.67567	-5.08344	-0.139965	-5.59111	-4.78054	Ciprofloxacin	#5050ffff	GyrAB	kabx2:BRD-K04804440-001-16-0:6.250000uM, screen6:BRD-K04804440-001-16-0:6.250000uM, kabx2:BRD-K04804440-001-16-0:12.500000uM, screen6:BRD-K04804440-001-16-0:12.500000uM, kabx2:BRD-K04804440-001-16-0:25.000000uM, screen6:BRD-K04804440-001-16-0:25.000000uM, kabx2:BRD-K04804440-001-16-0:50.000000uM, screen6:BRD-K04804440-001-16-0:50.000000uM	BRD-K04804440	BRD-K04804440-001-16-0	screen4wk_screen5wk_tbda1_kabx2, screen6	kabx2, tb_screen6	6.25, 12.5, 25, 50	6.250000uM, 12.500000uM, 25.000000uM, 50.000000uM
Rv3038c	3.6797	-5.16352	-0.180171	-3.91934	-4.78478	Ciprofloxacin	#5050ffff	GyrAB	kabx2:BRD-K04804440-001-16-0:6.250000uM, screen6:BRD-K04804440-001-16-0:6.250000uM, kabx2:BRD-K04804440-001-16-0:12.500000uM, screen6:BRD-K04804440-001-16-0:12.500000uM, kabx2:BRD-K04804440-001-16-0:25.000000uM, screen6:BRD-K04804440-001-16-0:25.000000uM, kabx2:BRD-K04804440-001-16-0:50.000000uM, screen6:BRD-K04804440-001-16-0:50.000000uM	BRD-K04804440	BRD-K04804440-001-16-0	screen4wk_screen5wk_tbda1_kabx2, screen6	kabx2, tb_screen6	6.25, 12.5, 25, 50	6.250000uM, 12.500000uM, 25.000000uM, 50.000000uM
gatA	3.68264	-6.22981	-0.286969	-5.04581	-5.13635	Ciprofloxacin	#5050ffff	GyrAB	kabx2:BRD-K04804440-001-16-0:6.250000uM, screen6:BRD-K04804440-001-16-0:6.250000uM, kabx2:BRD-K04804440-001-16-0:12.500000uM, screen6:BRD-K04804440-001-16-0:12.500000uM, kabx2:BRD-K04804440-001-16-0:25.000000uM, screen6:BRD-K04804440-001-16-0:25.000000uM, kabx2:BRD-K04804440-001-16-0:50.000000uM, screen6:BRD-K04804440-001-16-0:50.000000uM	BRD-K04804440	BRD-K04804440-001-16-0	screen4wk_screen5wk_tbda1_kabx2, screen6	kabx2, tb_screen6	6.25, 12.5, 25, 50	6.250000uM, 12.500000uM, 25.000000uM, 50.000000uM
ccsX	3.70361	-5.81049	-0.242613	-5.55411	-4.93501	Ciprofloxacin	#5050ffff	GyrAB	kabx2:BRD-K04804440-001-16-0:6.250000uM, screen6:BRD-K04804440-001-16-0:6.250000uM, kabx2:BRD-K04804440-001-16-0:12.500000uM, screen6:BRD-K04804440-001-16-0:12.500000uM, kabx2:BRD-K04804440-001-16-0:25.000000uM, screen6:BRD-K04804440-001-16-0:25.000000uM, kabx2:BRD-K04804440-001-16-0:50.000000uM, screen6:BRD-K04804440-001-16-0:50.000000uM	BRD-K04804440	BRD-K04804440-001-16-0	screen4wk_screen5wk_tbda1_kabx2, screen6	kabx2, tb_screen6	6.25, 12.5, 25, 50	6.250000uM, 12.500000uM, 25.000000uM, 50.000000uM
echA17	3.70808	-4.94775	-0.200214	-5.8732	-4.91258	Ciprofloxacin	#5050ffff	GyrAB	kabx2:BRD-K04804440-001-16-0:6.250000uM, screen6:BRD-K04804440-001-16-0:6.250000uM, kabx2:BRD-K04804440-001-16-0:12.500000uM, screen6:BRD-K04804440-001-16-0:12.500000uM, kabx2:BRD-K04804440-001-16-0:25.000000uM, screen6:BRD-K04804440-001-16-0:25.000000uM, kabx2:BRD-K04804440-001-16-0:50.000000uM, screen6:BRD-K04804440-001-16-0:50.000000uM	BRD-K04804440	BRD-K04804440-001-16-0	screen4wk_screen5wk_tbda1_kabx2, screen6	kabx2, tb_screen6	6.25, 12.5, 25, 50	6.250000uM, 12.500000uM, 25.000000uM, 50.000000uM
dapB	3.72036	-6.08288	-0.256223	-4.86559	-5.09392	Ciprofloxacin	#5050ffff	GyrAB	kabx2:BRD-K04804440-001-16-0:6.250000uM, screen6:BRD-K04804440-001-16-0:6.250000uM, kabx2:BRD-K04804440-001-16-0:12.500000uM, screen6:BRD-K04804440-001-16-0:12.500000uM, kabx2:BRD-K04804440-001-16-0:25.000000uM, screen6:BRD-K04804440-001-16-0:25.000000uM, kabx2:BRD-K04804440-001-16-0:50.000000uM, screen6:BRD-K04804440-001-16-0:50.000000uM	BRD-K04804440	BRD-K04804440-001-16-0	screen4wk_screen5wk_tbda1_kabx2, screen6	kabx2, tb_screen6	6.25, 12.5, 25, 50	6.250000uM, 12.500000uM, 25.000000uM, 50.000000uM
rplK	3.72332	-4.94323	-0.136995	-4.63485	-4.57946	Ciprofloxacin	#5050ffff	GyrAB	kabx2:BRD-K04804440-001-16-0:6.250000uM, screen6:BRD-K04804440-001-16-0:6.250000uM, kabx2:BRD-K04804440-001-16-0:12.500000uM, screen6:BRD-K04804440-001-16-0:12.500000uM, kabx2:BRD-K04804440-001-16-0:25.000000uM, screen6:BRD-K04804440-001-16-0:25.000000uM, kabx2:BRD-K04804440-001-16-0:50.000000uM, screen6:BRD-K04804440-001-16-0:50.000000uM	BRD-K04804440	BRD-K04804440-001-16-0	screen4wk_screen5wk_tbda1_kabx2, screen6	kabx2, tb_screen6	6.25, 12.5, 25, 50	6.250000uM, 12.500000uM, 25.000000uM, 50.000000uM
Rv2698	3.72333	-5.62822	-0.199765	-5.53118	-4.85674	Ciprofloxacin	#5050ffff	GyrAB	kabx2:BRD-K04804440-001-16-0:6.250000uM, screen6:BRD-K04804440-001-16-0:6.250000uM, kabx2:BRD-K04804440-001-16-0:12.500000uM, screen6:BRD-K04804440-001-16-0:12.500000uM, kabx2:BRD-K04804440-001-16-0:25.000000uM, screen6:BRD-K04804440-001-16-0:25.000000uM, kabx2:BRD-K04804440-001-16-0:50.000000uM, screen6:BRD-K04804440-001-16-0:50.000000uM	BRD-K04804440	BRD-K04804440-001-16-0	screen4wk_screen5wk_tbda1_kabx2, screen6	kabx2, tb_screen6	6.25, 12.5, 25, 50	6.250000uM, 12.500000uM, 25.000000uM, 50.000000uM
moxR1	3.72353	-4.69773	-0.270472	-4.68243	-5.0069	Ciprofloxacin	#5050ffff	GyrAB	kabx2:BRD-K04804440-001-16-0:6.250000uM, screen6:BRD-K04804440-001-16-0:6.250000uM, kabx2:BRD-K04804440-001-16-0:12.500000uM, screen6:BRD-K04804440-001-16-0:12.500000uM, kabx2:BRD-K04804440-001-16-0:25.000000uM, screen6:BRD-K04804440-001-16-0:25.000000uM, kabx2:BRD-K04804440-001-16-0:50.000000uM, screen6:BRD-K04804440-001-16-0:50.000000uM	BRD-K04804440	BRD-K04804440-001-16-0	screen4wk_screen5wk_tbda1_kabx2, screen6	kabx2, tb_screen6	6.25, 12.5, 25, 50	6.250000uM, 12.500000uM, 25.000000uM, 50.000000uM
Rv1456c	3.73647	-5.52281	-0.24273	-5.12243	-4.93303	Ciprofloxacin	#5050ffff	GyrAB	kabx2:BRD-K04804440-001-16-0:6.250000uM, screen6:BRD-K04804440-001-16-0:6.250000uM, kabx2:BRD-K04804440-001-16-0:12.500000uM, screen6:BRD-K04804440-001-16-0:12.500000uM, kabx2:BRD-K04804440-001-16-0:25.000000uM, screen6:BRD-K04804440-001-16-0:25.000000uM, kabx2:BRD-K04804440-001-16-0:50.000000uM, screen6:BRD-K04804440-001-16-0:50.000000uM	BRD-K04804440	BRD-K04804440-001-16-0	screen4wk_screen5wk_tbda1_kabx2, screen6	kabx2, tb_screen6	6.25, 12.5, 25, 50	6.250000uM, 12.500000uM, 25.000000uM, 50.000000uM
pabB	3.73762	-6.1213	-0.312915	-5.74699	-5.18773	Ciprofloxacin	#5050ffff	GyrAB	kabx2:BRD-K04804440-001-16-0:6.250000uM, screen6:BRD-K04804440-001-16-0:6.250000uM, kabx2:BRD-K04804440-001-16-0:12.500000uM, screen6:BRD-K04804440-001-16-0:12.500000uM, kabx2:BRD-K04804440-001-16-0:25.000000uM, screen6:BRD-K04804440-001-16-0:25.000000uM, kabx2:BRD-K04804440-001-16-0:50.000000uM, screen6:BRD-K04804440-001-16-0:50.000000uM	BRD-K04804440	BRD-K04804440-001-16-0	screen4wk_screen5wk_tbda1_kabx2, screen6	kabx2, tb_screen6	6.25, 12.5, 25, 50	6.250000uM, 12.500000uM, 25.000000uM, 50.000000uM
ilvB1	3.75356	-4.84912	-0.122394	-3.97096	-4.44903	Ciprofloxacin	#5050ffff	GyrAB	kabx2:BRD-K04804440-001-16-0:6.250000uM, screen6:BRD-K04804440-001-16-0:6.250000uM, kabx2:BRD-K04804440-001-16-0:12.500000uM, screen6:BRD-K04804440-001-16-0:12.500000uM, kabx2:BRD-K04804440-001-16-0:25.000000uM, screen6:BRD-K04804440-001-16-0:25.000000uM, kabx2:BRD-K04804440-001-16-0:50.000000uM, screen6:BRD-K04804440-001-16-0:50.000000uM	BRD-K04804440	BRD-K04804440-001-16-0	screen4wk_screen5wk_tbda1_kabx2, screen6	kabx2, tb_screen6	6.25, 12.5, 25, 50	6.250000uM, 12.500000uM, 25.000000uM, 50.000000uM
dnaN	3.75731	-4.02982	-0.147223	-4.49769	-4.4725	Ciprofloxacin	#5050ffff	GyrAB	kabx2:BRD-K04804440-001-16-0:6.250000uM, screen6:BRD-K04804440-001-16-0:6.250000uM, kabx2:BRD-K04804440-001-16-0:12.500000uM, screen6:BRD-K04804440-001-16-0:12.500000uM, kabx2:BRD-K04804440-001-16-0:25.000000uM, screen6:BRD-K04804440-001-16-0:25.000000uM, kabx2:BRD-K04804440-001-16-0:50.000000uM, screen6:BRD-K04804440-001-16-0:50.000000uM	BRD-K04804440	BRD-K04804440-001-16-0	screen4wk_screen5wk_tbda1_kabx2, screen6	kabx2, tb_screen6	6.25, 12.5, 25, 50	6.250000uM, 12.500000uM, 25.000000uM, 50.000000uM
alr	3.77825	-5.03551	-0.282703	-5.82976	-5.02864	Ciprofloxacin	#5050ffff	GyrAB	kabx2:BRD-K04804440-001-16-0:6.250000uM, screen6:BRD-K04804440-001-16-0:6.250000uM, kabx2:BRD-K04804440-001-16-0:12.500000uM, screen6:BRD-K04804440-001-16-0:12.500000uM, kabx2:BRD-K04804440-001-16-0:25.000000uM, screen6:BRD-K04804440-001-16-0:25.000000uM, kabx2:BRD-K04804440-001-16-0:50.000000uM, screen6:BRD-K04804440-001-16-0:50.000000uM	BRD-K04804440	BRD-K04804440-001-16-0	screen4wk_screen5wk_tbda1_kabx2, screen6	kabx2, tb_screen6	6.25, 12.5, 25, 50	6.250000uM, 12.500000uM, 25.000000uM, 50.000000uM
thiD	3.77997	-5.24787	-0.251994	-6.0669	-4.94651	Ciprofloxacin	#5050ffff	GyrAB	kabx2:BRD-K04804440-001-16-0:6.250000uM, screen6:BRD-K04804440-001-16-0:6.250000uM, kabx2:BRD-K04804440-001-16-0:12.500000uM, screen6:BRD-K04804440-001-16-0:12.500000uM, kabx2:BRD-K04804440-001-16-0:25.000000uM, screen6:BRD-K04804440-001-16-0:25.000000uM, kabx2:BRD-K04804440-001-16-0:50.000000uM, screen6:BRD-K04804440-001-16-0:50.000000uM	BRD-K04804440	BRD-K04804440-001-16-0	screen4wk_screen5wk_tbda1_kabx2, screen6	kabx2, tb_screen6	6.25, 12.5, 25, 50	6.250000uM, 12.500000uM, 25.000000uM, 50.000000uM
thiO	3.79846	-6.5576	-0.368873	-4.51012	-5.3269	Ciprofloxacin	#5050ffff	GyrAB	kabx2:BRD-K04804440-001-16-0:6.250000uM, screen6:BRD-K04804440-001-16-0:6.250000uM, kabx2:BRD-K04804440-001-16-0:12.500000uM, screen6:BRD-K04804440-001-16-0:12.500000uM, kabx2:BRD-K04804440-001-16-0:25.000000uM, screen6:BRD-K04804440-001-16-0:25.000000uM, kabx2:BRD-K04804440-001-16-0:50.000000uM, screen6:BRD-K04804440-001-16-0:50.000000uM	BRD-K04804440	BRD-K04804440-001-16-0	screen4wk_screen5wk_tbda1_kabx2, screen6	kabx2, tb_screen6	6.25, 12.5, 25, 50	6.250000uM, 12.500000uM, 25.000000uM, 50.000000uM
hemA	3.81491	-6.47029	-0.280353	-5.51037	-5.21885	Ciprofloxacin	#5050ffff	GyrAB	kabx2:BRD-K04804440-001-16-0:6.250000uM, screen6:BRD-K04804440-001-16-0:6.250000uM, kabx2:BRD-K04804440-001-16-0:12.500000uM, screen6:BRD-K04804440-001-16-0:12.500000uM, kabx2:BRD-K04804440-001-16-0:25.000000uM, screen6:BRD-K04804440-001-16-0:25.000000uM, kabx2:BRD-K04804440-001-16-0:50.000000uM, screen6:BRD-K04804440-001-16-0:50.000000uM	BRD-K04804440	BRD-K04804440-001-16-0	screen4wk_screen5wk_tbda1_kabx2, screen6	kabx2, tb_screen6	6.25, 12.5, 25, 50	6.250000uM, 12.500000uM, 25.000000uM, 50.000000uM
secF	3.81877	-6.14511	-0.243579	-4.69997	-5.02718	Ciprofloxacin	#5050ffff	GyrAB	kabx2:BRD-K04804440-001-16-0:6.250000uM, screen6:BRD-K04804440-001-16-0:6.250000uM, kabx2:BRD-K04804440-001-16-0:12.500000uM, screen6:BRD-K04804440-001-16-0:12.500000uM, kabx2:BRD-K04804440-001-16-0:25.000000uM, screen6:BRD-K04804440-001-16-0:25.000000uM, kabx2:BRD-K04804440-001-16-0:50.000000uM, screen6:BRD-K04804440-001-16-0:50.000000uM	BRD-K04804440	BRD-K04804440-001-16-0	screen4wk_screen5wk_tbda1_kabx2, screen6	kabx2, tb_screen6	6.25, 12.5, 25, 50	6.250000uM, 12.500000uM, 25.000000uM, 50.000000uM
hemK	3.82407	-6.31119	-0.318143	-5.40885	-5.21642	Ciprofloxacin	#5050ffff	GyrAB	kabx2:BRD-K04804440-001-16-0:6.250000uM, screen6:BRD-K04804440-001-16-0:6.250000uM, kabx2:BRD-K04804440-001-16-0:12.500000uM, screen6:BRD-K04804440-001-16-0:12.500000uM, kabx2:BRD-K04804440-001-16-0:25.000000uM, screen6:BRD-K04804440-001-16-0:25.000000uM, kabx2:BRD-K04804440-001-16-0:50.000000uM, screen6:BRD-K04804440-001-16-0:50.000000uM	BRD-K04804440	BRD-K04804440-001-16-0	screen4wk_screen5wk_tbda1_kabx2, screen6	kabx2, tb_screen6	6.25, 12.5, 25, 50	6.250000uM, 12.500000uM, 25.000000uM, 50.000000uM
rplU	3.82706	-6.39934	-0.260542	-4.69277	-5.10097	Ciprofloxacin	#5050ffff	GyrAB	kabx2:BRD-K04804440-001-16-0:6.250000uM, screen6:BRD-K04804440-001-16-0:6.250000uM, kabx2:BRD-K04804440-001-16-0:12.500000uM, screen6:BRD-K04804440-001-16-0:12.500000uM, kabx2:BRD-K04804440-001-16-0:25.000000uM, screen6:BRD-K04804440-001-16-0:25.000000uM, kabx2:BRD-K04804440-001-16-0:50.000000uM, screen6:BRD-K04804440-001-16-0:50.000000uM	BRD-K04804440	BRD-K04804440-001-16-0	screen4wk_screen5wk_tbda1_kabx2, screen6	kabx2, tb_screen6	6.25, 12.5, 25, 50	6.250000uM, 12.500000uM, 25.000000uM, 50.000000uM
otsB1	3.82798	-5.66787	-0.240518	-4.60415	-4.85668	Ciprofloxacin	#5050ffff	GyrAB	kabx2:BRD-K04804440-001-16-0:6.250000uM, screen6:BRD-K04804440-001-16-0:6.250000uM, kabx2:BRD-K04804440-001-16-0:12.500000uM, screen6:BRD-K04804440-001-16-0:12.500000uM, kabx2:BRD-K04804440-001-16-0:25.000000uM, screen6:BRD-K04804440-001-16-0:25.000000uM, kabx2:BRD-K04804440-001-16-0:50.000000uM, screen6:BRD-K04804440-001-16-0:50.000000uM	BRD-K04804440	BRD-K04804440-001-16-0	screen4wk_screen5wk_tbda1_kabx2, screen6	kabx2, tb_screen6	6.25, 12.5, 25, 50	6.250000uM, 12.500000uM, 25.000000uM, 50.000000uM
Rv3635	3.83518	-5.27862	-0.17215	-4.78192	-4.79166	Ciprofloxacin	#5050ffff	GyrAB	kabx2:BRD-K04804440-001-16-0:6.250000uM, screen6:BRD-K04804440-001-16-0:6.250000uM, kabx2:BRD-K04804440-001-16-0:12.500000uM, screen6:BRD-K04804440-001-16-0:12.500000uM, kabx2:BRD-K04804440-001-16-0:25.000000uM, screen6:BRD-K04804440-001-16-0:25.000000uM, kabx2:BRD-K04804440-001-16-0:50.000000uM, screen6:BRD-K04804440-001-16-0:50.000000uM	BRD-K04804440	BRD-K04804440-001-16-0	screen4wk_screen5wk_tbda1_kabx2, screen6	kabx2, tb_screen6	6.25, 12.5, 25, 50	6.250000uM, 12.500000uM, 25.000000uM, 50.000000uM
purM	3.86683	-6.15302	-0.247918	-3.7272	-4.96729	Ciprofloxacin	#5050ffff	GyrAB	kabx2:BRD-K04804440-001-16-0:6.250000uM, screen6:BRD-K04804440-001-16-0:6.250000uM, kabx2:BRD-K04804440-001-16-0:12.500000uM, screen6:BRD-K04804440-001-16-0:12.500000uM, kabx2:BRD-K04804440-001-16-0:25.000000uM, screen6:BRD-K04804440-001-16-0:25.000000uM, kabx2:BRD-K04804440-001-16-0:50.000000uM, screen6:BRD-K04804440-001-16-0:50.000000uM	BRD-K04804440	BRD-K04804440-001-16-0	screen4wk_screen5wk_tbda1_kabx2, screen6	kabx2, tb_screen6	6.25, 12.5, 25, 50	6.250000uM, 12.500000uM, 25.000000uM, 50.000000uM
hemL	3.87929	-5.37286	-0.172175	-4.33175	-4.71153	Ciprofloxacin	#5050ffff	GyrAB	kabx2:BRD-K04804440-001-16-0:6.250000uM, screen6:BRD-K04804440-001-16-0:6.250000uM, kabx2:BRD-K04804440-001-16-0:12.500000uM, screen6:BRD-K04804440-001-16-0:12.500000uM, kabx2:BRD-K04804440-001-16-0:25.000000uM, screen6:BRD-K04804440-001-16-0:25.000000uM, kabx2:BRD-K04804440-001-16-0:50.000000uM, screen6:BRD-K04804440-001-16-0:50.000000uM	BRD-K04804440	BRD-K04804440-001-16-0	screen4wk_screen5wk_tbda1_kabx2, screen6	kabx2, tb_screen6	6.25, 12.5, 25, 50	6.250000uM, 12.500000uM, 25.000000uM, 50.000000uM
mmpL3	3.8995	-5.22888	-0.157139	-4.54022	-4.61345	Ciprofloxacin	#5050ffff	GyrAB	kabx2:BRD-K04804440-001-16-0:6.250000uM, screen6:BRD-K04804440-001-16-0:6.250000uM, kabx2:BRD-K04804440-001-16-0:12.500000uM, screen6:BRD-K04804440-001-16-0:12.500000uM, kabx2:BRD-K04804440-001-16-0:25.000000uM, screen6:BRD-K04804440-001-16-0:25.000000uM, kabx2:BRD-K04804440-001-16-0:50.000000uM, screen6:BRD-K04804440-001-16-0:50.000000uM	BRD-K04804440	BRD-K04804440-001-16-0	screen4wk_screen5wk_tbda1_kabx2, screen6	kabx2, tb_screen6	6.25, 12.5, 25, 50	6.250000uM, 12.500000uM, 25.000000uM, 50.000000uM
icd2	3.90896	-5.36719	-0.149766	-4.33392	-4.65023	Ciprofloxacin	#5050ffff	GyrAB	kabx2:BRD-K04804440-001-16-0:6.250000uM, screen6:BRD-K04804440-001-16-0:6.250000uM, kabx2:BRD-K04804440-001-16-0:12.500000uM, screen6:BRD-K04804440-001-16-0:12.500000uM, kabx2:BRD-K04804440-001-16-0:25.000000uM, screen6:BRD-K04804440-001-16-0:25.000000uM, kabx2:BRD-K04804440-001-16-0:50.000000uM, screen6:BRD-K04804440-001-16-0:50.000000uM	BRD-K04804440	BRD-K04804440-001-16-0	screen4wk_screen5wk_tbda1_kabx2, screen6	kabx2, tb_screen6	6.25, 12.5, 25, 50	6.250000uM, 12.500000uM, 25.000000uM, 50.000000uM
esxG	3.9128	-5.59067	-0.234555	-5.78741	-5.03829	Ciprofloxacin	#5050ffff	GyrAB	kabx2:BRD-K04804440-001-16-0:6.250000uM, screen6:BRD-K04804440-001-16-0:6.250000uM, kabx2:BRD-K04804440-001-16-0:12.500000uM, screen6:BRD-K04804440-001-16-0:12.500000uM, kabx2:BRD-K04804440-001-16-0:25.000000uM, screen6:BRD-K04804440-001-16-0:25.000000uM, kabx2:BRD-K04804440-001-16-0:50.000000uM, screen6:BRD-K04804440-001-16-0:50.000000uM	BRD-K04804440	BRD-K04804440-001-16-0	screen4wk_screen5wk_tbda1_kabx2, screen6	kabx2, tb_screen6	6.25, 12.5, 25, 50	6.250000uM, 12.500000uM, 25.000000uM, 50.000000uM
cysS1	3.9137	-5.52791	-0.178064	-3.77836	-4.62981	Ciprofloxacin	#5050ffff	GyrAB	kabx2:BRD-K04804440-001-16-0:6.250000uM, screen6:BRD-K04804440-001-16-0:6.250000uM, kabx2:BRD-K04804440-001-16-0:12.500000uM, screen6:BRD-K04804440-001-16-0:12.500000uM, kabx2:BRD-K04804440-001-16-0:25.000000uM, screen6:BRD-K04804440-001-16-0:25.000000uM, kabx2:BRD-K04804440-001-16-0:50.000000uM, screen6:BRD-K04804440-001-16-0:50.000000uM	BRD-K04804440	BRD-K04804440-001-16-0	screen4wk_screen5wk_tbda1_kabx2, screen6	kabx2, tb_screen6	6.25, 12.5, 25, 50	6.250000uM, 12.500000uM, 25.000000uM, 50.000000uM
manB	3.9265	-4.10156	-0.115596	-4.59372	-4.51558	Ciprofloxacin	#5050ffff	GyrAB	kabx2:BRD-K04804440-001-16-0:6.250000uM, screen6:BRD-K04804440-001-16-0:6.250000uM, kabx2:BRD-K04804440-001-16-0:12.500000uM, screen6:BRD-K04804440-001-16-0:12.500000uM, kabx2:BRD-K04804440-001-16-0:25.000000uM, screen6:BRD-K04804440-001-16-0:25.000000uM, kabx2:BRD-K04804440-001-16-0:50.000000uM, screen6:BRD-K04804440-001-16-0:50.000000uM	BRD-K04804440	BRD-K04804440-001-16-0	screen4wk_screen5wk_tbda1_kabx2, screen6	kabx2, tb_screen6	6.25, 12.5, 25, 50	6.250000uM, 12.500000uM, 25.000000uM, 50.000000uM
Rv0292	3.92805	-5.25049	-0.220545	-6.61668	-5.11181	Ciprofloxacin	#5050ffff	GyrAB	kabx2:BRD-K04804440-001-16-0:6.250000uM, screen6:BRD-K04804440-001-16-0:6.250000uM, kabx2:BRD-K04804440-001-16-0:12.500000uM, screen6:BRD-K04804440-001-16-0:12.500000uM, kabx2:BRD-K04804440-001-16-0:25.000000uM, screen6:BRD-K04804440-001-16-0:25.000000uM, kabx2:BRD-K04804440-001-16-0:50.000000uM, screen6:BRD-K04804440-001-16-0:50.000000uM	BRD-K04804440	BRD-K04804440-001-16-0	screen4wk_screen5wk_tbda1_kabx2, screen6	kabx2, tb_screen6	6.25, 12.5, 25, 50	6.250000uM, 12.500000uM, 25.000000uM, 50.000000uM
aceE	3.94082	-6.60019	-0.335351	-5.10081	-5.21148	Ciprofloxacin	#5050ffff	GyrAB	kabx2:BRD-K04804440-001-16-0:6.250000uM, screen6:BRD-K04804440-001-16-0:6.250000uM, kabx2:BRD-K04804440-001-16-0:12.500000uM, screen6:BRD-K04804440-001-16-0:12.500000uM, kabx2:BRD-K04804440-001-16-0:25.000000uM, screen6:BRD-K04804440-001-16-0:25.000000uM, kabx2:BRD-K04804440-001-16-0:50.000000uM, screen6:BRD-K04804440-001-16-0:50.000000uM	BRD-K04804440	BRD-K04804440-001-16-0	screen4wk_screen5wk_tbda1_kabx2, screen6	kabx2, tb_screen6	6.25, 12.5, 25, 50	6.250000uM, 12.500000uM, 25.000000uM, 50.000000uM
atpB	3.9536	-6.59745	-0.29734	-5.93056	-5.1982	Ciprofloxacin	#5050ffff	GyrAB	kabx2:BRD-K04804440-001-16-0:6.250000uM, screen6:BRD-K04804440-001-16-0:6.250000uM, kabx2:BRD-K04804440-001-16-0:12.500000uM, screen6:BRD-K04804440-001-16-0:12.500000uM, kabx2:BRD-K04804440-001-16-0:25.000000uM, screen6:BRD-K04804440-001-16-0:25.000000uM, kabx2:BRD-K04804440-001-16-0:50.000000uM, screen6:BRD-K04804440-001-16-0:50.000000uM	BRD-K04804440	BRD-K04804440-001-16-0	screen4wk_screen5wk_tbda1_kabx2, screen6	kabx2, tb_screen6	6.25, 12.5, 25, 50	6.250000uM, 12.500000uM, 25.000000uM, 50.000000uM
Rv2454c	3.95398	-5.34537	-0.183101	-5.12784	-4.78105	Ciprofloxacin	#5050ffff	GyrAB	kabx2:BRD-K04804440-001-16-0:6.250000uM, screen6:BRD-K04804440-001-16-0:6.250000uM, kabx2:BRD-K04804440-001-16-0:12.500000uM, screen6:BRD-K04804440-001-16-0:12.500000uM, kabx2:BRD-K04804440-001-16-0:25.000000uM, screen6:BRD-K04804440-001-16-0:25.000000uM, kabx2:BRD-K04804440-001-16-0:50.000000uM, screen6:BRD-K04804440-001-16-0:50.000000uM	BRD-K04804440	BRD-K04804440-001-16-0	screen4wk_screen5wk_tbda1_kabx2, screen6	kabx2, tb_screen6	6.25, 12.5, 25, 50	6.250000uM, 12.500000uM, 25.000000uM, 50.000000uM
trxB2	3.96358	-5.63639	-0.201034	-4.78772	-4.84642	Ciprofloxacin	#5050ffff	GyrAB	kabx2:BRD-K04804440-001-16-0:6.250000uM, screen6:BRD-K04804440-001-16-0:6.250000uM, kabx2:BRD-K04804440-001-16-0:12.500000uM, screen6:BRD-K04804440-001-16-0:12.500000uM, kabx2:BRD-K04804440-001-16-0:25.000000uM, screen6:BRD-K04804440-001-16-0:25.000000uM, kabx2:BRD-K04804440-001-16-0:50.000000uM, screen6:BRD-K04804440-001-16-0:50.000000uM	BRD-K04804440	BRD-K04804440-001-16-0	screen4wk_screen5wk_tbda1_kabx2, screen6	kabx2, tb_screen6	6.25, 12.5, 25, 50	6.250000uM, 12.500000uM, 25.000000uM, 50.000000uM
Rv0283	3.96902	-5.35144	-0.159317	-4.2298	-4.6292	Ciprofloxacin	#5050ffff	GyrAB	kabx2:BRD-K04804440-001-16-0:6.250000uM, screen6:BRD-K04804440-001-16-0:6.250000uM, kabx2:BRD-K04804440-001-16-0:12.500000uM, screen6:BRD-K04804440-001-16-0:12.500000uM, kabx2:BRD-K04804440-001-16-0:25.000000uM, screen6:BRD-K04804440-001-16-0:25.000000uM, kabx2:BRD-K04804440-001-16-0:50.000000uM, screen6:BRD-K04804440-001-16-0:50.000000uM	BRD-K04804440	BRD-K04804440-001-16-0	screen4wk_screen5wk_tbda1_kabx2, screen6	kabx2, tb_screen6	6.25, 12.5, 25, 50	6.250000uM, 12.500000uM, 25.000000uM, 50.000000uM
adk	3.97461	-6.43583	-0.225586	-4.91835	-5.00368	Ciprofloxacin	#5050ffff	GyrAB	kabx2:BRD-K04804440-001-16-0:6.250000uM, screen6:BRD-K04804440-001-16-0:6.250000uM, kabx2:BRD-K04804440-001-16-0:12.500000uM, screen6:BRD-K04804440-001-16-0:12.500000uM, kabx2:BRD-K04804440-001-16-0:25.000000uM, screen6:BRD-K04804440-001-16-0:25.000000uM, kabx2:BRD-K04804440-001-16-0:50.000000uM, screen6:BRD-K04804440-001-16-0:50.000000uM	BRD-K04804440	BRD-K04804440-001-16-0	screen4wk_screen5wk_tbda1_kabx2, screen6	kabx2, tb_screen6	6.25, 12.5, 25, 50	6.250000uM, 12.500000uM, 25.000000uM, 50.000000uM
cmk	3.97907	-6.03248	-0.239004	-5.38744	-4.90748	Ciprofloxacin	#5050ffff	GyrAB	kabx2:BRD-K04804440-001-16-0:6.250000uM, screen6:BRD-K04804440-001-16-0:6.250000uM, kabx2:BRD-K04804440-001-16-0:12.500000uM, screen6:BRD-K04804440-001-16-0:12.500000uM, kabx2:BRD-K04804440-001-16-0:25.000000uM, screen6:BRD-K04804440-001-16-0:25.000000uM, kabx2:BRD-K04804440-001-16-0:50.000000uM, screen6:BRD-K04804440-001-16-0:50.000000uM	BRD-K04804440	BRD-K04804440-001-16-0	screen4wk_screen5wk_tbda1_kabx2, screen6	kabx2, tb_screen6	6.25, 12.5, 25, 50	6.250000uM, 12.500000uM, 25.000000uM, 50.000000uM
hisI	3.97941	-6.39992	-0.260731	-5.11539	-5.12859	Ciprofloxacin	#5050ffff	GyrAB	kabx2:BRD-K04804440-001-16-0:6.250000uM, screen6:BRD-K04804440-001-16-0:6.250000uM, kabx2:BRD-K04804440-001-16-0:12.500000uM, screen6:BRD-K04804440-001-16-0:12.500000uM, kabx2:BRD-K04804440-001-16-0:25.000000uM, screen6:BRD-K04804440-001-16-0:25.000000uM, kabx2:BRD-K04804440-001-16-0:50.000000uM, screen6:BRD-K04804440-001-16-0:50.000000uM	BRD-K04804440	BRD-K04804440-001-16-0	screen4wk_screen5wk_tbda1_kabx2, screen6	kabx2, tb_screen6	6.25, 12.5, 25, 50	6.250000uM, 12.500000uM, 25.000000uM, 50.000000uM
secD	3.98383	-6.17013	-0.216618	-5.64896	-5.05335	Ciprofloxacin	#5050ffff	GyrAB	kabx2:BRD-K04804440-001-16-0:6.250000uM, screen6:BRD-K04804440-001-16-0:6.250000uM, kabx2:BRD-K04804440-001-16-0:12.500000uM, screen6:BRD-K04804440-001-16-0:12.500000uM, kabx2:BRD-K04804440-001-16-0:25.000000uM, screen6:BRD-K04804440-001-16-0:25.000000uM, kabx2:BRD-K04804440-001-16-0:50.000000uM, screen6:BRD-K04804440-001-16-0:50.000000uM	BRD-K04804440	BRD-K04804440-001-16-0	screen4wk_screen5wk_tbda1_kabx2, screen6	kabx2, tb_screen6	6.25, 12.5, 25, 50	6.250000uM, 12.500000uM, 25.000000uM, 50.000000uM
mshC	3.98606	-5.95202	-0.286287	-5.12326	-5.1405	Ciprofloxacin	#5050ffff	GyrAB	kabx2:BRD-K04804440-001-16-0:6.250000uM, screen6:BRD-K04804440-001-16-0:6.250000uM, kabx2:BRD-K04804440-001-16-0:12.500000uM, screen6:BRD-K04804440-001-16-0:12.500000uM, kabx2:BRD-K04804440-001-16-0:25.000000uM, screen6:BRD-K04804440-001-16-0:25.000000uM, kabx2:BRD-K04804440-001-16-0:50.000000uM, screen6:BRD-K04804440-001-16-0:50.000000uM	BRD-K04804440	BRD-K04804440-001-16-0	screen4wk_screen5wk_tbda1_kabx2, screen6	kabx2, tb_screen6	6.25, 12.5, 25, 50	6.250000uM, 12.500000uM, 25.000000uM, 50.000000uM
mesJ	3.99263	-5.93448	-0.241171	-5.52068	-5.21557	Ciprofloxacin	#5050ffff	GyrAB	kabx2:BRD-K04804440-001-16-0:6.250000uM, screen6:BRD-K04804440-001-16-0:6.250000uM, kabx2:BRD-K04804440-001-16-0:12.500000uM, screen6:BRD-K04804440-001-16-0:12.500000uM, kabx2:BRD-K04804440-001-16-0:25.000000uM, screen6:BRD-K04804440-001-16-0:25.000000uM, kabx2:BRD-K04804440-001-16-0:50.000000uM, screen6:BRD-K04804440-001-16-0:50.000000uM	BRD-K04804440	BRD-K04804440-001-16-0	screen4wk_screen5wk_tbda1_kabx2, screen6	kabx2, tb_screen6	6.25, 12.5, 25, 50	6.250000uM, 12.500000uM, 25.000000uM, 50.000000uM
trpG	3.99416	-5.68877	-0.245869	-4.6639	-4.96954	Ciprofloxacin	#5050ffff	GyrAB	kabx2:BRD-K04804440-001-16-0:6.250000uM, screen6:BRD-K04804440-001-16-0:6.250000uM, kabx2:BRD-K04804440-001-16-0:12.500000uM, screen6:BRD-K04804440-001-16-0:12.500000uM, kabx2:BRD-K04804440-001-16-0:25.000000uM, screen6:BRD-K04804440-001-16-0:25.000000uM, kabx2:BRD-K04804440-001-16-0:50.000000uM, screen6:BRD-K04804440-001-16-0:50.000000uM	BRD-K04804440	BRD-K04804440-001-16-0	screen4wk_screen5wk_tbda1_kabx2, screen6	kabx2, tb_screen6	6.25, 12.5, 25, 50	6.250000uM, 12.500000uM, 25.000000uM, 50.000000uM
def	4.00055	-5.3982	-0.193632	-3.98706	-4.77067	Ciprofloxacin	#5050ffff	GyrAB	kabx2:BRD-K04804440-001-16-0:6.250000uM, screen6:BRD-K04804440-001-16-0:6.250000uM, kabx2:BRD-K04804440-001-16-0:12.500000uM, screen6:BRD-K04804440-001-16-0:12.500000uM, kabx2:BRD-K04804440-001-16-0:25.000000uM, screen6:BRD-K04804440-001-16-0:25.000000uM, kabx2:BRD-K04804440-001-16-0:50.000000uM, screen6:BRD-K04804440-001-16-0:50.000000uM	BRD-K04804440	BRD-K04804440-001-16-0	screen4wk_screen5wk_tbda1_kabx2, screen6	kabx2, tb_screen6	6.25, 12.5, 25, 50	6.250000uM, 12.500000uM, 25.000000uM, 50.000000uM
Rv2581c	4.00136	-5.77052	-0.178025	-4.79377	-4.75969	Ciprofloxacin	#5050ffff	GyrAB	kabx2:BRD-K04804440-001-16-0:6.250000uM, screen6:BRD-K04804440-001-16-0:6.250000uM, kabx2:BRD-K04804440-001-16-0:12.500000uM, screen6:BRD-K04804440-001-16-0:12.500000uM, kabx2:BRD-K04804440-001-16-0:25.000000uM, screen6:BRD-K04804440-001-16-0:25.000000uM, kabx2:BRD-K04804440-001-16-0:50.000000uM, screen6:BRD-K04804440-001-16-0:50.000000uM	BRD-K04804440	BRD-K04804440-001-16-0	screen4wk_screen5wk_tbda1_kabx2, screen6	kabx2, tb_screen6	6.25, 12.5, 25, 50	6.250000uM, 12.500000uM, 25.000000uM, 50.000000uM
gpgS	4.02019	-6.2845	-0.262136	-6.09205	-5.09058	Ciprofloxacin	#5050ffff	GyrAB	kabx2:BRD-K04804440-001-16-0:6.250000uM, screen6:BRD-K04804440-001-16-0:6.250000uM, kabx2:BRD-K04804440-001-16-0:12.500000uM, screen6:BRD-K04804440-001-16-0:12.500000uM, kabx2:BRD-K04804440-001-16-0:25.000000uM, screen6:BRD-K04804440-001-16-0:25.000000uM, kabx2:BRD-K04804440-001-16-0:50.000000uM, screen6:BRD-K04804440-001-16-0:50.000000uM	BRD-K04804440	BRD-K04804440-001-16-0	screen4wk_screen5wk_tbda1_kabx2, screen6	kabx2, tb_screen6	6.25, 12.5, 25, 50	6.250000uM, 12.500000uM, 25.000000uM, 50.000000uM
lipU	4.03148	-6.93009	-0.307898	-4.8789	-5.24289	Ciprofloxacin	#5050ffff	GyrAB	kabx2:BRD-K04804440-001-16-0:6.250000uM, screen6:BRD-K04804440-001-16-0:6.250000uM, kabx2:BRD-K04804440-001-16-0:12.500000uM, screen6:BRD-K04804440-001-16-0:12.500000uM, kabx2:BRD-K04804440-001-16-0:25.000000uM, screen6:BRD-K04804440-001-16-0:25.000000uM, kabx2:BRD-K04804440-001-16-0:50.000000uM, screen6:BRD-K04804440-001-16-0:50.000000uM	BRD-K04804440	BRD-K04804440-001-16-0	screen4wk_screen5wk_tbda1_kabx2, screen6	kabx2, tb_screen6	6.25, 12.5, 25, 50	6.250000uM, 12.500000uM, 25.000000uM, 50.000000uM
cyp135A1	4.03471	-5.3948	-0.155455	-4.22629	-4.49861	Ciprofloxacin	#5050ffff	GyrAB	kabx2:BRD-K04804440-001-16-0:6.250000uM, screen6:BRD-K04804440-001-16-0:6.250000uM, kabx2:BRD-K04804440-001-16-0:12.500000uM, screen6:BRD-K04804440-001-16-0:12.500000uM, kabx2:BRD-K04804440-001-16-0:25.000000uM, screen6:BRD-K04804440-001-16-0:25.000000uM, kabx2:BRD-K04804440-001-16-0:50.000000uM, screen6:BRD-K04804440-001-16-0:50.000000uM	BRD-K04804440	BRD-K04804440-001-16-0	screen4wk_screen5wk_tbda1_kabx2, screen6	kabx2, tb_screen6	6.25, 12.5, 25, 50	6.250000uM, 12.500000uM, 25.000000uM, 50.000000uM
Rv0347	4.03523	-5.49277	-0.142624	-5.05814	-4.70633	Ciprofloxacin	#5050ffff	GyrAB	kabx2:BRD-K04804440-001-16-0:6.250000uM, screen6:BRD-K04804440-001-16-0:6.250000uM, kabx2:BRD-K04804440-001-16-0:12.500000uM, screen6:BRD-K04804440-001-16-0:12.500000uM, kabx2:BRD-K04804440-001-16-0:25.000000uM, screen6:BRD-K04804440-001-16-0:25.000000uM, kabx2:BRD-K04804440-001-16-0:50.000000uM, screen6:BRD-K04804440-001-16-0:50.000000uM	BRD-K04804440	BRD-K04804440-001-16-0	screen4wk_screen5wk_tbda1_kabx2, screen6	kabx2, tb_screen6	6.25, 12.5, 25, 50	6.250000uM, 12.500000uM, 25.000000uM, 50.000000uM
H37RvBC17	4.03781	-5.98844	-0.227777	-4.27548	-4.97531	Ciprofloxacin	#5050ffff	GyrAB	kabx2:BRD-K04804440-001-16-0:6.250000uM, screen6:BRD-K04804440-001-16-0:6.250000uM, kabx2:BRD-K04804440-001-16-0:12.500000uM, screen6:BRD-K04804440-001-16-0:12.500000uM, kabx2:BRD-K04804440-001-16-0:25.000000uM, screen6:BRD-K04804440-001-16-0:25.000000uM, kabx2:BRD-K04804440-001-16-0:50.000000uM, screen6:BRD-K04804440-001-16-0:50.000000uM	BRD-K04804440	BRD-K04804440-001-16-0	screen4wk_screen5wk_tbda1_kabx2, screen6	kabx2, tb_screen6	6.25, 12.5, 25, 50	6.250000uM, 12.500000uM, 25.000000uM, 50.000000uM
hsdM	4.03996	-6.46496	-0.320778	-4.60663	-5.12414	Ciprofloxacin	#5050ffff	GyrAB	kabx2:BRD-K04804440-001-16-0:6.250000uM, screen6:BRD-K04804440-001-16-0:6.250000uM, kabx2:BRD-K04804440-001-16-0:12.500000uM, screen6:BRD-K04804440-001-16-0:12.500000uM, kabx2:BRD-K04804440-001-16-0:25.000000uM, screen6:BRD-K04804440-001-16-0:25.000000uM, kabx2:BRD-K04804440-001-16-0:50.000000uM, screen6:BRD-K04804440-001-16-0:50.000000uM	BRD-K04804440	BRD-K04804440-001-16-0	screen4wk_screen5wk_tbda1_kabx2, screen6	kabx2, tb_screen6	6.25, 12.5, 25, 50	6.250000uM, 12.500000uM, 25.000000uM, 50.000000uM
rpoB	4.04353	-5.74812	-0.222926	-6.0827	-4.93909	Ciprofloxacin	#5050ffff	GyrAB	kabx2:BRD-K04804440-001-16-0:6.250000uM, screen6:BRD-K04804440-001-16-0:6.250000uM, kabx2:BRD-K04804440-001-16-0:12.500000uM, screen6:BRD-K04804440-001-16-0:12.500000uM, kabx2:BRD-K04804440-001-16-0:25.000000uM, screen6:BRD-K04804440-001-16-0:25.000000uM, kabx2:BRD-K04804440-001-16-0:50.000000uM, screen6:BRD-K04804440-001-16-0:50.000000uM	BRD-K04804440	BRD-K04804440-001-16-0	screen4wk_screen5wk_tbda1_kabx2, screen6	kabx2, tb_screen6	6.25, 12.5, 25, 50	6.250000uM, 12.500000uM, 25.000000uM, 50.000000uM
zmp1	4.05332	-5.3803	-0.168121	-5.02842	-4.8369	Ciprofloxacin	#5050ffff	GyrAB	kabx2:BRD-K04804440-001-16-0:6.250000uM, screen6:BRD-K04804440-001-16-0:6.250000uM, kabx2:BRD-K04804440-001-16-0:12.500000uM, screen6:BRD-K04804440-001-16-0:12.500000uM, kabx2:BRD-K04804440-001-16-0:25.000000uM, screen6:BRD-K04804440-001-16-0:25.000000uM, kabx2:BRD-K04804440-001-16-0:50.000000uM, screen6:BRD-K04804440-001-16-0:50.000000uM	BRD-K04804440	BRD-K04804440-001-16-0	screen4wk_screen5wk_tbda1_kabx2, screen6	kabx2, tb_screen6	6.25, 12.5, 25, 50	6.250000uM, 12.500000uM, 25.000000uM, 50.000000uM
otsB2	4.05416	-4.89966	-0.235374	-4.44831	-4.86732	Ciprofloxacin	#5050ffff	GyrAB	kabx2:BRD-K04804440-001-16-0:6.250000uM, screen6:BRD-K04804440-001-16-0:6.250000uM, kabx2:BRD-K04804440-001-16-0:12.500000uM, screen6:BRD-K04804440-001-16-0:12.500000uM, kabx2:BRD-K04804440-001-16-0:25.000000uM, screen6:BRD-K04804440-001-16-0:25.000000uM, kabx2:BRD-K04804440-001-16-0:50.000000uM, screen6:BRD-K04804440-001-16-0:50.000000uM	BRD-K04804440	BRD-K04804440-001-16-0	screen4wk_screen5wk_tbda1_kabx2, screen6	kabx2, tb_screen6	6.25, 12.5, 25, 50	6.250000uM, 12.500000uM, 25.000000uM, 50.000000uM
Rv1044	4.05942	-6.36903	-0.203039	-5.01192	-4.74164	Ciprofloxacin	#5050ffff	GyrAB	kabx2:BRD-K04804440-001-16-0:6.250000uM, screen6:BRD-K04804440-001-16-0:6.250000uM, kabx2:BRD-K04804440-001-16-0:12.500000uM, screen6:BRD-K04804440-001-16-0:12.500000uM, kabx2:BRD-K04804440-001-16-0:25.000000uM, screen6:BRD-K04804440-001-16-0:25.000000uM, kabx2:BRD-K04804440-001-16-0:50.000000uM, screen6:BRD-K04804440-001-16-0:50.000000uM	BRD-K04804440	BRD-K04804440-001-16-0	screen4wk_screen5wk_tbda1_kabx2, screen6	kabx2, tb_screen6	6.25, 12.5, 25, 50	6.250000uM, 12.500000uM, 25.000000uM, 50.000000uM
Rv0204c	4.06384	-5.90308	-0.203239	-5.87872	-5.17851	Ciprofloxacin	#5050ffff	GyrAB	kabx2:BRD-K04804440-001-16-0:6.250000uM, screen6:BRD-K04804440-001-16-0:6.250000uM, kabx2:BRD-K04804440-001-16-0:12.500000uM, screen6:BRD-K04804440-001-16-0:12.500000uM, kabx2:BRD-K04804440-001-16-0:25.000000uM, screen6:BRD-K04804440-001-16-0:25.000000uM, kabx2:BRD-K04804440-001-16-0:50.000000uM, screen6:BRD-K04804440-001-16-0:50.000000uM	BRD-K04804440	BRD-K04804440-001-16-0	screen4wk_screen5wk_tbda1_kabx2, screen6	kabx2, tb_screen6	6.25, 12.5, 25, 50	6.250000uM, 12.500000uM, 25.000000uM, 50.000000uM
Rv3604c	4.06501	-5.7976	-0.221789	-4.83784	-4.99561	Ciprofloxacin	#5050ffff	GyrAB	kabx2:BRD-K04804440-001-16-0:6.250000uM, screen6:BRD-K04804440-001-16-0:6.250000uM, kabx2:BRD-K04804440-001-16-0:12.500000uM, screen6:BRD-K04804440-001-16-0:12.500000uM, kabx2:BRD-K04804440-001-16-0:25.000000uM, screen6:BRD-K04804440-001-16-0:25.000000uM, kabx2:BRD-K04804440-001-16-0:50.000000uM, screen6:BRD-K04804440-001-16-0:50.000000uM	BRD-K04804440	BRD-K04804440-001-16-0	screen4wk_screen5wk_tbda1_kabx2, screen6	kabx2, tb_screen6	6.25, 12.5, 25, 50	6.250000uM, 12.500000uM, 25.000000uM, 50.000000uM
Rv3208	4.07136	-5.79433	-0.145029	-4.92804	-4.60648	Ciprofloxacin	#5050ffff	GyrAB	kabx2:BRD-K04804440-001-16-0:6.250000uM, screen6:BRD-K04804440-001-16-0:6.250000uM, kabx2:BRD-K04804440-001-16-0:12.500000uM, screen6:BRD-K04804440-001-16-0:12.500000uM, kabx2:BRD-K04804440-001-16-0:25.000000uM, screen6:BRD-K04804440-001-16-0:25.000000uM, kabx2:BRD-K04804440-001-16-0:50.000000uM, screen6:BRD-K04804440-001-16-0:50.000000uM	BRD-K04804440	BRD-K04804440-001-16-0	screen4wk_screen5wk_tbda1_kabx2, screen6	kabx2, tb_screen6	6.25, 12.5, 25, 50	6.250000uM, 12.500000uM, 25.000000uM, 50.000000uM
mycP5	4.0759	-5.9603	-0.187069	-4.76121	-4.7407	Ciprofloxacin	#5050ffff	GyrAB	kabx2:BRD-K04804440-001-16-0:6.250000uM, screen6:BRD-K04804440-001-16-0:6.250000uM, kabx2:BRD-K04804440-001-16-0:12.500000uM, screen6:BRD-K04804440-001-16-0:12.500000uM, kabx2:BRD-K04804440-001-16-0:25.000000uM, screen6:BRD-K04804440-001-16-0:25.000000uM, kabx2:BRD-K04804440-001-16-0:50.000000uM, screen6:BRD-K04804440-001-16-0:50.000000uM	BRD-K04804440	BRD-K04804440-001-16-0	screen4wk_screen5wk_tbda1_kabx2, screen6	kabx2, tb_screen6	6.25, 12.5, 25, 50	6.250000uM, 12.500000uM, 25.000000uM, 50.000000uM
hisD	4.0833	-6.13792	-0.244114	-5.3407	-5.04367	Ciprofloxacin	#5050ffff	GyrAB	kabx2:BRD-K04804440-001-16-0:6.250000uM, screen6:BRD-K04804440-001-16-0:6.250000uM, kabx2:BRD-K04804440-001-16-0:12.500000uM, screen6:BRD-K04804440-001-16-0:12.500000uM, kabx2:BRD-K04804440-001-16-0:25.000000uM, screen6:BRD-K04804440-001-16-0:25.000000uM, kabx2:BRD-K04804440-001-16-0:50.000000uM, screen6:BRD-K04804440-001-16-0:50.000000uM	BRD-K04804440	BRD-K04804440-001-16-0	screen4wk_screen5wk_tbda1_kabx2, screen6	kabx2, tb_screen6	6.25, 12.5, 25, 50	6.250000uM, 12.500000uM, 25.000000uM, 50.000000uM
glgB	4.09036	-5.66073	-0.175562	-4.8032	-4.63097	Ciprofloxacin	#5050ffff	GyrAB	kabx2:BRD-K04804440-001-16-0:6.250000uM, screen6:BRD-K04804440-001-16-0:6.250000uM, kabx2:BRD-K04804440-001-16-0:12.500000uM, screen6:BRD-K04804440-001-16-0:12.500000uM, kabx2:BRD-K04804440-001-16-0:25.000000uM, screen6:BRD-K04804440-001-16-0:25.000000uM, kabx2:BRD-K04804440-001-16-0:50.000000uM, screen6:BRD-K04804440-001-16-0:50.000000uM	BRD-K04804440	BRD-K04804440-001-16-0	screen4wk_screen5wk_tbda1_kabx2, screen6	kabx2, tb_screen6	6.25, 12.5, 25, 50	6.250000uM, 12.500000uM, 25.000000uM, 50.000000uM
Rv3222c	4.0948	-5.44046	-0.166915	-4.4983	-4.7361	Ciprofloxacin	#5050ffff	GyrAB	kabx2:BRD-K04804440-001-16-0:6.250000uM, screen6:BRD-K04804440-001-16-0:6.250000uM, kabx2:BRD-K04804440-001-16-0:12.500000uM, screen6:BRD-K04804440-001-16-0:12.500000uM, kabx2:BRD-K04804440-001-16-0:25.000000uM, screen6:BRD-K04804440-001-16-0:25.000000uM, kabx2:BRD-K04804440-001-16-0:50.000000uM, screen6:BRD-K04804440-001-16-0:50.000000uM	BRD-K04804440	BRD-K04804440-001-16-0	screen4wk_screen5wk_tbda1_kabx2, screen6	kabx2, tb_screen6	6.25, 12.5, 25, 50	6.250000uM, 12.500000uM, 25.000000uM, 50.000000uM
Rv2219	4.09562	-5.58508	-0.0895521	-4.88816	-4.49875	Ciprofloxacin	#5050ffff	GyrAB	kabx2:BRD-K04804440-001-16-0:6.250000uM, screen6:BRD-K04804440-001-16-0:6.250000uM, kabx2:BRD-K04804440-001-16-0:12.500000uM, screen6:BRD-K04804440-001-16-0:12.500000uM, kabx2:BRD-K04804440-001-16-0:25.000000uM, screen6:BRD-K04804440-001-16-0:25.000000uM, kabx2:BRD-K04804440-001-16-0:50.000000uM, screen6:BRD-K04804440-001-16-0:50.000000uM	BRD-K04804440	BRD-K04804440-001-16-0	screen4wk_screen5wk_tbda1_kabx2, screen6	kabx2, tb_screen6	6.25, 12.5, 25, 50	6.250000uM, 12.500000uM, 25.000000uM, 50.000000uM
Rv2047c	4.09623	-6.18881	-0.203861	-5.21226	-4.81249	Ciprofloxacin	#5050ffff	GyrAB	kabx2:BRD-K04804440-001-16-0:6.250000uM, screen6:BRD-K04804440-001-16-0:6.250000uM, kabx2:BRD-K04804440-001-16-0:12.500000uM, screen6:BRD-K04804440-001-16-0:12.500000uM, kabx2:BRD-K04804440-001-16-0:25.000000uM, screen6:BRD-K04804440-001-16-0:25.000000uM, kabx2:BRD-K04804440-001-16-0:50.000000uM, screen6:BRD-K04804440-001-16-0:50.000000uM	BRD-K04804440	BRD-K04804440-001-16-0	screen4wk_screen5wk_tbda1_kabx2, screen6	kabx2, tb_screen6	6.25, 12.5, 25, 50	6.250000uM, 12.500000uM, 25.000000uM, 50.000000uM
Rv1683	4.09992	-6.40813	-0.257741	-5.22659	-5.04109	Ciprofloxacin	#5050ffff	GyrAB	kabx2:BRD-K04804440-001-16-0:6.250000uM, screen6:BRD-K04804440-001-16-0:6.250000uM, kabx2:BRD-K04804440-001-16-0:12.500000uM, screen6:BRD-K04804440-001-16-0:12.500000uM, kabx2:BRD-K04804440-001-16-0:25.000000uM, screen6:BRD-K04804440-001-16-0:25.000000uM, kabx2:BRD-K04804440-001-16-0:50.000000uM, screen6:BRD-K04804440-001-16-0:50.000000uM	BRD-K04804440	BRD-K04804440-001-16-0	screen4wk_screen5wk_tbda1_kabx2, screen6	kabx2, tb_screen6	6.25, 12.5, 25, 50	6.250000uM, 12.500000uM, 25.000000uM, 50.000000uM
thrC	4.10284	-5.95931	-0.211751	-5.01023	-4.99139	Ciprofloxacin	#5050ffff	GyrAB	kabx2:BRD-K04804440-001-16-0:6.250000uM, screen6:BRD-K04804440-001-16-0:6.250000uM, kabx2:BRD-K04804440-001-16-0:12.500000uM, screen6:BRD-K04804440-001-16-0:12.500000uM, kabx2:BRD-K04804440-001-16-0:25.000000uM, screen6:BRD-K04804440-001-16-0:25.000000uM, kabx2:BRD-K04804440-001-16-0:50.000000uM, screen6:BRD-K04804440-001-16-0:50.000000uM	BRD-K04804440	BRD-K04804440-001-16-0	screen4wk_screen5wk_tbda1_kabx2, screen6	kabx2, tb_screen6	6.25, 12.5, 25, 50	6.250000uM, 12.500000uM, 25.000000uM, 50.000000uM
Rv2673	4.11361	-5.79681	-0.198037	-5.43377	-4.98253	Ciprofloxacin	#5050ffff	GyrAB	kabx2:BRD-K04804440-001-16-0:6.250000uM, screen6:BRD-K04804440-001-16-0:6.250000uM, kabx2:BRD-K04804440-001-16-0:12.500000uM, screen6:BRD-K04804440-001-16-0:12.500000uM, kabx2:BRD-K04804440-001-16-0:25.000000uM, screen6:BRD-K04804440-001-16-0:25.000000uM, kabx2:BRD-K04804440-001-16-0:50.000000uM, screen6:BRD-K04804440-001-16-0:50.000000uM	BRD-K04804440	BRD-K04804440-001-16-0	screen4wk_screen5wk_tbda1_kabx2, screen6	kabx2, tb_screen6	6.25, 12.5, 25, 50	6.250000uM, 12.500000uM, 25.000000uM, 50.000000uM
pyrH	4.11367	-5.81503	-0.200908	-4.6544	-4.81446	Ciprofloxacin	#5050ffff	GyrAB	kabx2:BRD-K04804440-001-16-0:6.250000uM, screen6:BRD-K04804440-001-16-0:6.250000uM, kabx2:BRD-K04804440-001-16-0:12.500000uM, screen6:BRD-K04804440-001-16-0:12.500000uM, kabx2:BRD-K04804440-001-16-0:25.000000uM, screen6:BRD-K04804440-001-16-0:25.000000uM, kabx2:BRD-K04804440-001-16-0:50.000000uM, screen6:BRD-K04804440-001-16-0:50.000000uM	BRD-K04804440	BRD-K04804440-001-16-0	screen4wk_screen5wk_tbda1_kabx2, screen6	kabx2, tb_screen6	6.25, 12.5, 25, 50	6.250000uM, 12.500000uM, 25.000000uM, 50.000000uM
Rv2242	4.1181	-5.89276	-0.187459	-4.65948	-4.89064	Ciprofloxacin	#5050ffff	GyrAB	kabx2:BRD-K04804440-001-16-0:6.250000uM, screen6:BRD-K04804440-001-16-0:6.250000uM, kabx2:BRD-K04804440-001-16-0:12.500000uM, screen6:BRD-K04804440-001-16-0:12.500000uM, kabx2:BRD-K04804440-001-16-0:25.000000uM, screen6:BRD-K04804440-001-16-0:25.000000uM, kabx2:BRD-K04804440-001-16-0:50.000000uM, screen6:BRD-K04804440-001-16-0:50.000000uM	BRD-K04804440	BRD-K04804440-001-16-0	screen4wk_screen5wk_tbda1_kabx2, screen6	kabx2, tb_screen6	6.25, 12.5, 25, 50	6.250000uM, 12.500000uM, 25.000000uM, 50.000000uM
rpsM	4.12754	-5.6849	-0.18519	-3.76524	-4.72625	Ciprofloxacin	#5050ffff	GyrAB	kabx2:BRD-K04804440-001-16-0:6.250000uM, screen6:BRD-K04804440-001-16-0:6.250000uM, kabx2:BRD-K04804440-001-16-0:12.500000uM, screen6:BRD-K04804440-001-16-0:12.500000uM, kabx2:BRD-K04804440-001-16-0:25.000000uM, screen6:BRD-K04804440-001-16-0:25.000000uM, kabx2:BRD-K04804440-001-16-0:50.000000uM, screen6:BRD-K04804440-001-16-0:50.000000uM	BRD-K04804440	BRD-K04804440-001-16-0	screen4wk_screen5wk_tbda1_kabx2, screen6	kabx2, tb_screen6	6.25, 12.5, 25, 50	6.250000uM, 12.500000uM, 25.000000uM, 50.000000uM
pks7	4.12915	-6.86642	-0.287978	-5.49556	-5.23677	Ciprofloxacin	#5050ffff	GyrAB	kabx2:BRD-K04804440-001-16-0:6.250000uM, screen6:BRD-K04804440-001-16-0:6.250000uM, kabx2:BRD-K04804440-001-16-0:12.500000uM, screen6:BRD-K04804440-001-16-0:12.500000uM, kabx2:BRD-K04804440-001-16-0:25.000000uM, screen6:BRD-K04804440-001-16-0:25.000000uM, kabx2:BRD-K04804440-001-16-0:50.000000uM, screen6:BRD-K04804440-001-16-0:50.000000uM	BRD-K04804440	BRD-K04804440-001-16-0	screen4wk_screen5wk_tbda1_kabx2, screen6	kabx2, tb_screen6	6.25, 12.5, 25, 50	6.250000uM, 12.500000uM, 25.000000uM, 50.000000uM
acpM	4.13603	-5.46553	-0.230527	-5.67444	-5.07365	Ciprofloxacin	#5050ffff	GyrAB	kabx2:BRD-K04804440-001-16-0:6.250000uM, screen6:BRD-K04804440-001-16-0:6.250000uM, kabx2:BRD-K04804440-001-16-0:12.500000uM, screen6:BRD-K04804440-001-16-0:12.500000uM, kabx2:BRD-K04804440-001-16-0:25.000000uM, screen6:BRD-K04804440-001-16-0:25.000000uM, kabx2:BRD-K04804440-001-16-0:50.000000uM, screen6:BRD-K04804440-001-16-0:50.000000uM	BRD-K04804440	BRD-K04804440-001-16-0	screen4wk_screen5wk_tbda1_kabx2, screen6	kabx2, tb_screen6	6.25, 12.5, 25, 50	6.250000uM, 12.500000uM, 25.000000uM, 50.000000uM
tyrS	4.13705	-6.09227	-0.247763	-4.48008	-4.89338	Ciprofloxacin	#5050ffff	GyrAB	kabx2:BRD-K04804440-001-16-0:6.250000uM, screen6:BRD-K04804440-001-16-0:6.250000uM, kabx2:BRD-K04804440-001-16-0:12.500000uM, screen6:BRD-K04804440-001-16-0:12.500000uM, kabx2:BRD-K04804440-001-16-0:25.000000uM, screen6:BRD-K04804440-001-16-0:25.000000uM, kabx2:BRD-K04804440-001-16-0:50.000000uM, screen6:BRD-K04804440-001-16-0:50.000000uM	BRD-K04804440	BRD-K04804440-001-16-0	screen4wk_screen5wk_tbda1_kabx2, screen6	kabx2, tb_screen6	6.25, 12.5, 25, 50	6.250000uM, 12.500000uM, 25.000000uM, 50.000000uM
Rv3031	4.14687	-6.066	-0.207221	-5.82556	-4.96047	Ciprofloxacin	#5050ffff	GyrAB	kabx2:BRD-K04804440-001-16-0:6.250000uM, screen6:BRD-K04804440-001-16-0:6.250000uM, kabx2:BRD-K04804440-001-16-0:12.500000uM, screen6:BRD-K04804440-001-16-0:12.500000uM, kabx2:BRD-K04804440-001-16-0:25.000000uM, screen6:BRD-K04804440-001-16-0:25.000000uM, kabx2:BRD-K04804440-001-16-0:50.000000uM, screen6:BRD-K04804440-001-16-0:50.000000uM	BRD-K04804440	BRD-K04804440-001-16-0	screen4wk_screen5wk_tbda1_kabx2, screen6	kabx2, tb_screen6	6.25, 12.5, 25, 50	6.250000uM, 12.500000uM, 25.000000uM, 50.000000uM
rocA	4.15342	-6.37684	-0.243762	-4.59747	-4.99386	Ciprofloxacin	#5050ffff	GyrAB	kabx2:BRD-K04804440-001-16-0:6.250000uM, screen6:BRD-K04804440-001-16-0:6.250000uM, kabx2:BRD-K04804440-001-16-0:12.500000uM, screen6:BRD-K04804440-001-16-0:12.500000uM, kabx2:BRD-K04804440-001-16-0:25.000000uM, screen6:BRD-K04804440-001-16-0:25.000000uM, kabx2:BRD-K04804440-001-16-0:50.000000uM, screen6:BRD-K04804440-001-16-0:50.000000uM	BRD-K04804440	BRD-K04804440-001-16-0	screen4wk_screen5wk_tbda1_kabx2, screen6	kabx2, tb_screen6	6.25, 12.5, 25, 50	6.250000uM, 12.500000uM, 25.000000uM, 50.000000uM
cstA	4.15399	-5.9694	-0.232019	-4.35064	-4.91625	Ciprofloxacin	#5050ffff	GyrAB	kabx2:BRD-K04804440-001-16-0:6.250000uM, screen6:BRD-K04804440-001-16-0:6.250000uM, kabx2:BRD-K04804440-001-16-0:12.500000uM, screen6:BRD-K04804440-001-16-0:12.500000uM, kabx2:BRD-K04804440-001-16-0:25.000000uM, screen6:BRD-K04804440-001-16-0:25.000000uM, kabx2:BRD-K04804440-001-16-0:50.000000uM, screen6:BRD-K04804440-001-16-0:50.000000uM	BRD-K04804440	BRD-K04804440-001-16-0	screen4wk_screen5wk_tbda1_kabx2, screen6	kabx2, tb_screen6	6.25, 12.5, 25, 50	6.250000uM, 12.500000uM, 25.000000uM, 50.000000uM
desA2	4.15401	-5.58814	-0.176589	-5.5261	-4.85747	Ciprofloxacin	#5050ffff	GyrAB	kabx2:BRD-K04804440-001-16-0:6.250000uM, screen6:BRD-K04804440-001-16-0:6.250000uM, kabx2:BRD-K04804440-001-16-0:12.500000uM, screen6:BRD-K04804440-001-16-0:12.500000uM, kabx2:BRD-K04804440-001-16-0:25.000000uM, screen6:BRD-K04804440-001-16-0:25.000000uM, kabx2:BRD-K04804440-001-16-0:50.000000uM, screen6:BRD-K04804440-001-16-0:50.000000uM	BRD-K04804440	BRD-K04804440-001-16-0	screen4wk_screen5wk_tbda1_kabx2, screen6	kabx2, tb_screen6	6.25, 12.5, 25, 50	6.250000uM, 12.500000uM, 25.000000uM, 50.000000uM
wbbl2	4.15437	-6.64523	-0.265597	-4.62972	-5.04012	Ciprofloxacin	#5050ffff	GyrAB	kabx2:BRD-K04804440-001-16-0:6.250000uM, screen6:BRD-K04804440-001-16-0:6.250000uM, kabx2:BRD-K04804440-001-16-0:12.500000uM, screen6:BRD-K04804440-001-16-0:12.500000uM, kabx2:BRD-K04804440-001-16-0:25.000000uM, screen6:BRD-K04804440-001-16-0:25.000000uM, kabx2:BRD-K04804440-001-16-0:50.000000uM, screen6:BRD-K04804440-001-16-0:50.000000uM	BRD-K04804440	BRD-K04804440-001-16-0	screen4wk_screen5wk_tbda1_kabx2, screen6	kabx2, tb_screen6	6.25, 12.5, 25, 50	6.250000uM, 12.500000uM, 25.000000uM, 50.000000uM
Rv1382	4.16044	-6.23486	-0.260555	-6.21024	-5.1387	Ciprofloxacin	#5050ffff	GyrAB	kabx2:BRD-K04804440-001-16-0:6.250000uM, screen6:BRD-K04804440-001-16-0:6.250000uM, kabx2:BRD-K04804440-001-16-0:12.500000uM, screen6:BRD-K04804440-001-16-0:12.500000uM, kabx2:BRD-K04804440-001-16-0:25.000000uM, screen6:BRD-K04804440-001-16-0:25.000000uM, kabx2:BRD-K04804440-001-16-0:50.000000uM, screen6:BRD-K04804440-001-16-0:50.000000uM	BRD-K04804440	BRD-K04804440-001-16-0	screen4wk_screen5wk_tbda1_kabx2, screen6	kabx2, tb_screen6	6.25, 12.5, 25, 50	6.250000uM, 12.500000uM, 25.000000uM, 50.000000uM
lppZ	4.17013	-6.28648	-0.201669	-5.08285	-4.98177	Ciprofloxacin	#5050ffff	GyrAB	kabx2:BRD-K04804440-001-16-0:6.250000uM, screen6:BRD-K04804440-001-16-0:6.250000uM, kabx2:BRD-K04804440-001-16-0:12.500000uM, screen6:BRD-K04804440-001-16-0:12.500000uM, kabx2:BRD-K04804440-001-16-0:25.000000uM, screen6:BRD-K04804440-001-16-0:25.000000uM, kabx2:BRD-K04804440-001-16-0:50.000000uM, screen6:BRD-K04804440-001-16-0:50.000000uM	BRD-K04804440	BRD-K04804440-001-16-0	screen4wk_screen5wk_tbda1_kabx2, screen6	kabx2, tb_screen6	6.25, 12.5, 25, 50	6.250000uM, 12.500000uM, 25.000000uM, 50.000000uM
purK	4.17595	-5.90949	-0.218849	-6.90517	-5.05978	Ciprofloxacin	#5050ffff	GyrAB	kabx2:BRD-K04804440-001-16-0:6.250000uM, screen6:BRD-K04804440-001-16-0:6.250000uM, kabx2:BRD-K04804440-001-16-0:12.500000uM, screen6:BRD-K04804440-001-16-0:12.500000uM, kabx2:BRD-K04804440-001-16-0:25.000000uM, screen6:BRD-K04804440-001-16-0:25.000000uM, kabx2:BRD-K04804440-001-16-0:50.000000uM, screen6:BRD-K04804440-001-16-0:50.000000uM	BRD-K04804440	BRD-K04804440-001-16-0	screen4wk_screen5wk_tbda1_kabx2, screen6	kabx2, tb_screen6	6.25, 12.5, 25, 50	6.250000uM, 12.500000uM, 25.000000uM, 50.000000uM
qcrC	4.1809	-6.03318	-0.17126	-4.93172	-4.71553	Ciprofloxacin	#5050ffff	GyrAB	kabx2:BRD-K04804440-001-16-0:6.250000uM, screen6:BRD-K04804440-001-16-0:6.250000uM, kabx2:BRD-K04804440-001-16-0:12.500000uM, screen6:BRD-K04804440-001-16-0:12.500000uM, kabx2:BRD-K04804440-001-16-0:25.000000uM, screen6:BRD-K04804440-001-16-0:25.000000uM, kabx2:BRD-K04804440-001-16-0:50.000000uM, screen6:BRD-K04804440-001-16-0:50.000000uM	BRD-K04804440	BRD-K04804440-001-16-0	screen4wk_screen5wk_tbda1_kabx2, screen6	kabx2, tb_screen6	6.25, 12.5, 25, 50	6.250000uM, 12.500000uM, 25.000000uM, 50.000000uM
ligA	4.18161	-5.35426	-0.132263	-5.76629	-4.65142	Ciprofloxacin	#5050ffff	GyrAB	kabx2:BRD-K04804440-001-16-0:6.250000uM, screen6:BRD-K04804440-001-16-0:6.250000uM, kabx2:BRD-K04804440-001-16-0:12.500000uM, screen6:BRD-K04804440-001-16-0:12.500000uM, kabx2:BRD-K04804440-001-16-0:25.000000uM, screen6:BRD-K04804440-001-16-0:25.000000uM, kabx2:BRD-K04804440-001-16-0:50.000000uM, screen6:BRD-K04804440-001-16-0:50.000000uM	BRD-K04804440	BRD-K04804440-001-16-0	screen4wk_screen5wk_tbda1_kabx2, screen6	kabx2, tb_screen6	6.25, 12.5, 25, 50	6.250000uM, 12.500000uM, 25.000000uM, 50.000000uM
menE	4.18744	-5.65754	-0.120893	-4.18543	-4.55866	Ciprofloxacin	#5050ffff	GyrAB	kabx2:BRD-K04804440-001-16-0:6.250000uM, screen6:BRD-K04804440-001-16-0:6.250000uM, kabx2:BRD-K04804440-001-16-0:12.500000uM, screen6:BRD-K04804440-001-16-0:12.500000uM, kabx2:BRD-K04804440-001-16-0:25.000000uM, screen6:BRD-K04804440-001-16-0:25.000000uM, kabx2:BRD-K04804440-001-16-0:50.000000uM, screen6:BRD-K04804440-001-16-0:50.000000uM	BRD-K04804440	BRD-K04804440-001-16-0	screen4wk_screen5wk_tbda1_kabx2, screen6	kabx2, tb_screen6	6.25, 12.5, 25, 50	6.250000uM, 12.500000uM, 25.000000uM, 50.000000uM
Rv1342c	4.18778	-6.72736	-0.242939	-5.40137	-5.09576	Ciprofloxacin	#5050ffff	GyrAB	kabx2:BRD-K04804440-001-16-0:6.250000uM, screen6:BRD-K04804440-001-16-0:6.250000uM, kabx2:BRD-K04804440-001-16-0:12.500000uM, screen6:BRD-K04804440-001-16-0:12.500000uM, kabx2:BRD-K04804440-001-16-0:25.000000uM, screen6:BRD-K04804440-001-16-0:25.000000uM, kabx2:BRD-K04804440-001-16-0:50.000000uM, screen6:BRD-K04804440-001-16-0:50.000000uM	BRD-K04804440	BRD-K04804440-001-16-0	screen4wk_screen5wk_tbda1_kabx2, screen6	kabx2, tb_screen6	6.25, 12.5, 25, 50	6.250000uM, 12.500000uM, 25.000000uM, 50.000000uM
mycP3	4.19512	-6.48767	-0.257057	-4.85186	-5.14459	Ciprofloxacin	#5050ffff	GyrAB	kabx2:BRD-K04804440-001-16-0:6.250000uM, screen6:BRD-K04804440-001-16-0:6.250000uM, kabx2:BRD-K04804440-001-16-0:12.500000uM, screen6:BRD-K04804440-001-16-0:12.500000uM, kabx2:BRD-K04804440-001-16-0:25.000000uM, screen6:BRD-K04804440-001-16-0:25.000000uM, kabx2:BRD-K04804440-001-16-0:50.000000uM, screen6:BRD-K04804440-001-16-0:50.000000uM	BRD-K04804440	BRD-K04804440-001-16-0	screen4wk_screen5wk_tbda1_kabx2, screen6	kabx2, tb_screen6	6.25, 12.5, 25, 50	6.250000uM, 12.500000uM, 25.000000uM, 50.000000uM
mtrA	4.19539	-6.32027	-0.216647	-4.30936	-4.82654	Ciprofloxacin	#5050ffff	GyrAB	kabx2:BRD-K04804440-001-16-0:6.250000uM, screen6:BRD-K04804440-001-16-0:6.250000uM, kabx2:BRD-K04804440-001-16-0:12.500000uM, screen6:BRD-K04804440-001-16-0:12.500000uM, kabx2:BRD-K04804440-001-16-0:25.000000uM, screen6:BRD-K04804440-001-16-0:25.000000uM, kabx2:BRD-K04804440-001-16-0:50.000000uM, screen6:BRD-K04804440-001-16-0:50.000000uM	BRD-K04804440	BRD-K04804440-001-16-0	screen4wk_screen5wk_tbda1_kabx2, screen6	kabx2, tb_screen6	6.25, 12.5, 25, 50	6.250000uM, 12.500000uM, 25.000000uM, 50.000000uM
mmpS3	4.20045	-6.8418	-0.240775	-5.38949	-5.10543	Ciprofloxacin	#5050ffff	GyrAB	kabx2:BRD-K04804440-001-16-0:6.250000uM, screen6:BRD-K04804440-001-16-0:6.250000uM, kabx2:BRD-K04804440-001-16-0:12.500000uM, screen6:BRD-K04804440-001-16-0:12.500000uM, kabx2:BRD-K04804440-001-16-0:25.000000uM, screen6:BRD-K04804440-001-16-0:25.000000uM, kabx2:BRD-K04804440-001-16-0:50.000000uM, screen6:BRD-K04804440-001-16-0:50.000000uM	BRD-K04804440	BRD-K04804440-001-16-0	screen4wk_screen5wk_tbda1_kabx2, screen6	kabx2, tb_screen6	6.25, 12.5, 25, 50	6.250000uM, 12.500000uM, 25.000000uM, 50.000000uM
lprD	4.20266	-6.35767	-0.243054	-4.75176	-4.96375	Ciprofloxacin	#5050ffff	GyrAB	kabx2:BRD-K04804440-001-16-0:6.250000uM, screen6:BRD-K04804440-001-16-0:6.250000uM, kabx2:BRD-K04804440-001-16-0:12.500000uM, screen6:BRD-K04804440-001-16-0:12.500000uM, kabx2:BRD-K04804440-001-16-0:25.000000uM, screen6:BRD-K04804440-001-16-0:25.000000uM, kabx2:BRD-K04804440-001-16-0:50.000000uM, screen6:BRD-K04804440-001-16-0:50.000000uM	BRD-K04804440	BRD-K04804440-001-16-0	screen4wk_screen5wk_tbda1_kabx2, screen6	kabx2, tb_screen6	6.25, 12.5, 25, 50	6.250000uM, 12.500000uM, 25.000000uM, 50.000000uM
Rv0817c	4.20565	-5.73997	-0.164362	-5.48193	-4.53287	Ciprofloxacin	#5050ffff	GyrAB	kabx2:BRD-K04804440-001-16-0:6.250000uM, screen6:BRD-K04804440-001-16-0:6.250000uM, kabx2:BRD-K04804440-001-16-0:12.500000uM, screen6:BRD-K04804440-001-16-0:12.500000uM, kabx2:BRD-K04804440-001-16-0:25.000000uM, screen6:BRD-K04804440-001-16-0:25.000000uM, kabx2:BRD-K04804440-001-16-0:50.000000uM, screen6:BRD-K04804440-001-16-0:50.000000uM	BRD-K04804440	BRD-K04804440-001-16-0	screen4wk_screen5wk_tbda1_kabx2, screen6	kabx2, tb_screen6	6.25, 12.5, 25, 50	6.250000uM, 12.500000uM, 25.000000uM, 50.000000uM
Rv2747	4.20845	-6.19243	-0.209595	-4.46345	-4.90887	Ciprofloxacin	#5050ffff	GyrAB	kabx2:BRD-K04804440-001-16-0:6.250000uM, screen6:BRD-K04804440-001-16-0:6.250000uM, kabx2:BRD-K04804440-001-16-0:12.500000uM, screen6:BRD-K04804440-001-16-0:12.500000uM, kabx2:BRD-K04804440-001-16-0:25.000000uM, screen6:BRD-K04804440-001-16-0:25.000000uM, kabx2:BRD-K04804440-001-16-0:50.000000uM, screen6:BRD-K04804440-001-16-0:50.000000uM	BRD-K04804440	BRD-K04804440-001-16-0	screen4wk_screen5wk_tbda1_kabx2, screen6	kabx2, tb_screen6	6.25, 12.5, 25, 50	6.250000uM, 12.500000uM, 25.000000uM, 50.000000uM
parB	4.20934	-4.94736	-0.113423	-3.93305	-4.38907	Ciprofloxacin	#5050ffff	GyrAB	kabx2:BRD-K04804440-001-16-0:6.250000uM, screen6:BRD-K04804440-001-16-0:6.250000uM, kabx2:BRD-K04804440-001-16-0:12.500000uM, screen6:BRD-K04804440-001-16-0:12.500000uM, kabx2:BRD-K04804440-001-16-0:25.000000uM, screen6:BRD-K04804440-001-16-0:25.000000uM, kabx2:BRD-K04804440-001-16-0:50.000000uM, screen6:BRD-K04804440-001-16-0:50.000000uM	BRD-K04804440	BRD-K04804440-001-16-0	screen4wk_screen5wk_tbda1_kabx2, screen6	kabx2, tb_screen6	6.25, 12.5, 25, 50	6.250000uM, 12.500000uM, 25.000000uM, 50.000000uM
glmU	4.21931	-6.63447	-0.270418	-4.65213	-5.08681	Ciprofloxacin	#5050ffff	GyrAB	kabx2:BRD-K04804440-001-16-0:6.250000uM, screen6:BRD-K04804440-001-16-0:6.250000uM, kabx2:BRD-K04804440-001-16-0:12.500000uM, screen6:BRD-K04804440-001-16-0:12.500000uM, kabx2:BRD-K04804440-001-16-0:25.000000uM, screen6:BRD-K04804440-001-16-0:25.000000uM, kabx2:BRD-K04804440-001-16-0:50.000000uM, screen6:BRD-K04804440-001-16-0:50.000000uM	BRD-K04804440	BRD-K04804440-001-16-0	screen4wk_screen5wk_tbda1_kabx2, screen6	kabx2, tb_screen6	6.25, 12.5, 25, 50	6.250000uM, 12.500000uM, 25.000000uM, 50.000000uM
H37RvBC07	4.21963	-6.37323	-0.24657	-4.54251	-5.04118	Ciprofloxacin	#5050ffff	GyrAB	kabx2:BRD-K04804440-001-16-0:6.250000uM, screen6:BRD-K04804440-001-16-0:6.250000uM, kabx2:BRD-K04804440-001-16-0:12.500000uM, screen6:BRD-K04804440-001-16-0:12.500000uM, kabx2:BRD-K04804440-001-16-0:25.000000uM, screen6:BRD-K04804440-001-16-0:25.000000uM, kabx2:BRD-K04804440-001-16-0:50.000000uM, screen6:BRD-K04804440-001-16-0:50.000000uM	BRD-K04804440	BRD-K04804440-001-16-0	screen4wk_screen5wk_tbda1_kabx2, screen6	kabx2, tb_screen6	6.25, 12.5, 25, 50	6.250000uM, 12.500000uM, 25.000000uM, 50.000000uM
gca	4.22523	-5.5025	-0.148956	-4.26381	-4.53964	Ciprofloxacin	#5050ffff	GyrAB	kabx2:BRD-K04804440-001-16-0:6.250000uM, screen6:BRD-K04804440-001-16-0:6.250000uM, kabx2:BRD-K04804440-001-16-0:12.500000uM, screen6:BRD-K04804440-001-16-0:12.500000uM, kabx2:BRD-K04804440-001-16-0:25.000000uM, screen6:BRD-K04804440-001-16-0:25.000000uM, kabx2:BRD-K04804440-001-16-0:50.000000uM, screen6:BRD-K04804440-001-16-0:50.000000uM	BRD-K04804440	BRD-K04804440-001-16-0	screen4wk_screen5wk_tbda1_kabx2, screen6	kabx2, tb_screen6	6.25, 12.5, 25, 50	6.250000uM, 12.500000uM, 25.000000uM, 50.000000uM
Rv0479c	4.22811	-6.36123	-0.224227	-4.97798	-4.93751	Ciprofloxacin	#5050ffff	GyrAB	kabx2:BRD-K04804440-001-16-0:6.250000uM, screen6:BRD-K04804440-001-16-0:6.250000uM, kabx2:BRD-K04804440-001-16-0:12.500000uM, screen6:BRD-K04804440-001-16-0:12.500000uM, kabx2:BRD-K04804440-001-16-0:25.000000uM, screen6:BRD-K04804440-001-16-0:25.000000uM, kabx2:BRD-K04804440-001-16-0:50.000000uM, screen6:BRD-K04804440-001-16-0:50.000000uM	BRD-K04804440	BRD-K04804440-001-16-0	screen4wk_screen5wk_tbda1_kabx2, screen6	kabx2, tb_screen6	6.25, 12.5, 25, 50	6.250000uM, 12.500000uM, 25.000000uM, 50.000000uM
ligD	4.23106	-6.44168	-0.204852	-5.12918	-4.89158	Ciprofloxacin	#5050ffff	GyrAB	kabx2:BRD-K04804440-001-16-0:6.250000uM, screen6:BRD-K04804440-001-16-0:6.250000uM, kabx2:BRD-K04804440-001-16-0:12.500000uM, screen6:BRD-K04804440-001-16-0:12.500000uM, kabx2:BRD-K04804440-001-16-0:25.000000uM, screen6:BRD-K04804440-001-16-0:25.000000uM, kabx2:BRD-K04804440-001-16-0:50.000000uM, screen6:BRD-K04804440-001-16-0:50.000000uM	BRD-K04804440	BRD-K04804440-001-16-0	screen4wk_screen5wk_tbda1_kabx2, screen6	kabx2, tb_screen6	6.25, 12.5, 25, 50	6.250000uM, 12.500000uM, 25.000000uM, 50.000000uM
marP	4.23454	-6.26228	-0.172022	-5.75428	-4.86241	Ciprofloxacin	#5050ffff	GyrAB	kabx2:BRD-K04804440-001-16-0:6.250000uM, screen6:BRD-K04804440-001-16-0:6.250000uM, kabx2:BRD-K04804440-001-16-0:12.500000uM, screen6:BRD-K04804440-001-16-0:12.500000uM, kabx2:BRD-K04804440-001-16-0:25.000000uM, screen6:BRD-K04804440-001-16-0:25.000000uM, kabx2:BRD-K04804440-001-16-0:50.000000uM, screen6:BRD-K04804440-001-16-0:50.000000uM	BRD-K04804440	BRD-K04804440-001-16-0	screen4wk_screen5wk_tbda1_kabx2, screen6	kabx2, tb_screen6	6.25, 12.5, 25, 50	6.250000uM, 12.500000uM, 25.000000uM, 50.000000uM
H37RvBC14	4.23469	-6.3191	-0.22186	-4.52499	-4.98446	Ciprofloxacin	#5050ffff	GyrAB	kabx2:BRD-K04804440-001-16-0:6.250000uM, screen6:BRD-K04804440-001-16-0:6.250000uM, kabx2:BRD-K04804440-001-16-0:12.500000uM, screen6:BRD-K04804440-001-16-0:12.500000uM, kabx2:BRD-K04804440-001-16-0:25.000000uM, screen6:BRD-K04804440-001-16-0:25.000000uM, kabx2:BRD-K04804440-001-16-0:50.000000uM, screen6:BRD-K04804440-001-16-0:50.000000uM	BRD-K04804440	BRD-K04804440-001-16-0	screen4wk_screen5wk_tbda1_kabx2, screen6	kabx2, tb_screen6	6.25, 12.5, 25, 50	6.250000uM, 12.500000uM, 25.000000uM, 50.000000uM
ribG	4.24134	-6.41399	-0.25479	-5.02542	-5.16894	Ciprofloxacin	#5050ffff	GyrAB	kabx2:BRD-K04804440-001-16-0:6.250000uM, screen6:BRD-K04804440-001-16-0:6.250000uM, kabx2:BRD-K04804440-001-16-0:12.500000uM, screen6:BRD-K04804440-001-16-0:12.500000uM, kabx2:BRD-K04804440-001-16-0:25.000000uM, screen6:BRD-K04804440-001-16-0:25.000000uM, kabx2:BRD-K04804440-001-16-0:50.000000uM, screen6:BRD-K04804440-001-16-0:50.000000uM	BRD-K04804440	BRD-K04804440-001-16-0	screen4wk_screen5wk_tbda1_kabx2, screen6	kabx2, tb_screen6	6.25, 12.5, 25, 50	6.250000uM, 12.500000uM, 25.000000uM, 50.000000uM
purL	4.25779	-6.36501	-0.21914	-5.31476	-4.99235	Ciprofloxacin	#5050ffff	GyrAB	kabx2:BRD-K04804440-001-16-0:6.250000uM, screen6:BRD-K04804440-001-16-0:6.250000uM, kabx2:BRD-K04804440-001-16-0:12.500000uM, screen6:BRD-K04804440-001-16-0:12.500000uM, kabx2:BRD-K04804440-001-16-0:25.000000uM, screen6:BRD-K04804440-001-16-0:25.000000uM, kabx2:BRD-K04804440-001-16-0:50.000000uM, screen6:BRD-K04804440-001-16-0:50.000000uM	BRD-K04804440	BRD-K04804440-001-16-0	screen4wk_screen5wk_tbda1_kabx2, screen6	kabx2, tb_screen6	6.25, 12.5, 25, 50	6.250000uM, 12.500000uM, 25.000000uM, 50.000000uM
Rv3579c	4.25796	-6.21488	-0.258602	-4.61939	-5.17734	Ciprofloxacin	#5050ffff	GyrAB	kabx2:BRD-K04804440-001-16-0:6.250000uM, screen6:BRD-K04804440-001-16-0:6.250000uM, kabx2:BRD-K04804440-001-16-0:12.500000uM, screen6:BRD-K04804440-001-16-0:12.500000uM, kabx2:BRD-K04804440-001-16-0:25.000000uM, screen6:BRD-K04804440-001-16-0:25.000000uM, kabx2:BRD-K04804440-001-16-0:50.000000uM, screen6:BRD-K04804440-001-16-0:50.000000uM	BRD-K04804440	BRD-K04804440-001-16-0	screen4wk_screen5wk_tbda1_kabx2, screen6	kabx2, tb_screen6	6.25, 12.5, 25, 50	6.250000uM, 12.500000uM, 25.000000uM, 50.000000uM
rpsC	4.25929	-6.14581	-0.185457	-5.61006	-5.05325	Ciprofloxacin	#5050ffff	GyrAB	kabx2:BRD-K04804440-001-16-0:6.250000uM, screen6:BRD-K04804440-001-16-0:6.250000uM, kabx2:BRD-K04804440-001-16-0:12.500000uM, screen6:BRD-K04804440-001-16-0:12.500000uM, kabx2:BRD-K04804440-001-16-0:25.000000uM, screen6:BRD-K04804440-001-16-0:25.000000uM, kabx2:BRD-K04804440-001-16-0:50.000000uM, screen6:BRD-K04804440-001-16-0:50.000000uM	BRD-K04804440	BRD-K04804440-001-16-0	screen4wk_screen5wk_tbda1_kabx2, screen6	kabx2, tb_screen6	6.25, 12.5, 25, 50	6.250000uM, 12.500000uM, 25.000000uM, 50.000000uM
lepB	4.26153	-6.65096	-0.25456	-5.29076	-4.96722	Ciprofloxacin	#5050ffff	GyrAB	kabx2:BRD-K04804440-001-16-0:6.250000uM, screen6:BRD-K04804440-001-16-0:6.250000uM, kabx2:BRD-K04804440-001-16-0:12.500000uM, screen6:BRD-K04804440-001-16-0:12.500000uM, kabx2:BRD-K04804440-001-16-0:25.000000uM, screen6:BRD-K04804440-001-16-0:25.000000uM, kabx2:BRD-K04804440-001-16-0:50.000000uM, screen6:BRD-K04804440-001-16-0:50.000000uM	BRD-K04804440	BRD-K04804440-001-16-0	screen4wk_screen5wk_tbda1_kabx2, screen6	kabx2, tb_screen6	6.25, 12.5, 25, 50	6.250000uM, 12.500000uM, 25.000000uM, 50.000000uM
Rv3719	4.26406	-5.41137	-0.125782	-3.68783	-4.48765	Ciprofloxacin	#5050ffff	GyrAB	kabx2:BRD-K04804440-001-16-0:6.250000uM, screen6:BRD-K04804440-001-16-0:6.250000uM, kabx2:BRD-K04804440-001-16-0:12.500000uM, screen6:BRD-K04804440-001-16-0:12.500000uM, kabx2:BRD-K04804440-001-16-0:25.000000uM, screen6:BRD-K04804440-001-16-0:25.000000uM, kabx2:BRD-K04804440-001-16-0:50.000000uM, screen6:BRD-K04804440-001-16-0:50.000000uM	BRD-K04804440	BRD-K04804440-001-16-0	screen4wk_screen5wk_tbda1_kabx2, screen6	kabx2, tb_screen6	6.25, 12.5, 25, 50	6.250000uM, 12.500000uM, 25.000000uM, 50.000000uM
Rv0373c	4.26853	-6.36598	-0.196511	-5.1383	-4.92498	Ciprofloxacin	#5050ffff	GyrAB	kabx2:BRD-K04804440-001-16-0:6.250000uM, screen6:BRD-K04804440-001-16-0:6.250000uM, kabx2:BRD-K04804440-001-16-0:12.500000uM, screen6:BRD-K04804440-001-16-0:12.500000uM, kabx2:BRD-K04804440-001-16-0:25.000000uM, screen6:BRD-K04804440-001-16-0:25.000000uM, kabx2:BRD-K04804440-001-16-0:50.000000uM, screen6:BRD-K04804440-001-16-0:50.000000uM	BRD-K04804440	BRD-K04804440-001-16-0	screen4wk_screen5wk_tbda1_kabx2, screen6	kabx2, tb_screen6	6.25, 12.5, 25, 50	6.250000uM, 12.500000uM, 25.000000uM, 50.000000uM
Rv0526	4.26884	-6.22089	-0.239088	-4.67919	-5.05667	Ciprofloxacin	#5050ffff	GyrAB	kabx2:BRD-K04804440-001-16-0:6.250000uM, screen6:BRD-K04804440-001-16-0:6.250000uM, kabx2:BRD-K04804440-001-16-0:12.500000uM, screen6:BRD-K04804440-001-16-0:12.500000uM, kabx2:BRD-K04804440-001-16-0:25.000000uM, screen6:BRD-K04804440-001-16-0:25.000000uM, kabx2:BRD-K04804440-001-16-0:50.000000uM, screen6:BRD-K04804440-001-16-0:50.000000uM	BRD-K04804440	BRD-K04804440-001-16-0	screen4wk_screen5wk_tbda1_kabx2, screen6	kabx2, tb_screen6	6.25, 12.5, 25, 50	6.250000uM, 12.500000uM, 25.000000uM, 50.000000uM
Rv1339	4.27188	-5.2681	-0.0954658	-5.17768	-4.41997	Ciprofloxacin	#5050ffff	GyrAB	kabx2:BRD-K04804440-001-16-0:6.250000uM, screen6:BRD-K04804440-001-16-0:6.250000uM, kabx2:BRD-K04804440-001-16-0:12.500000uM, screen6:BRD-K04804440-001-16-0:12.500000uM, kabx2:BRD-K04804440-001-16-0:25.000000uM, screen6:BRD-K04804440-001-16-0:25.000000uM, kabx2:BRD-K04804440-001-16-0:50.000000uM, screen6:BRD-K04804440-001-16-0:50.000000uM	BRD-K04804440	BRD-K04804440-001-16-0	screen4wk_screen5wk_tbda1_kabx2, screen6	kabx2, tb_screen6	6.25, 12.5, 25, 50	6.250000uM, 12.500000uM, 25.000000uM, 50.000000uM
Rv0787A	4.27591	-6.76941	-0.250837	-5.48027	-5.19303	Ciprofloxacin	#5050ffff	GyrAB	kabx2:BRD-K04804440-001-16-0:6.250000uM, screen6:BRD-K04804440-001-16-0:6.250000uM, kabx2:BRD-K04804440-001-16-0:12.500000uM, screen6:BRD-K04804440-001-16-0:12.500000uM, kabx2:BRD-K04804440-001-16-0:25.000000uM, screen6:BRD-K04804440-001-16-0:25.000000uM, kabx2:BRD-K04804440-001-16-0:50.000000uM, screen6:BRD-K04804440-001-16-0:50.000000uM	BRD-K04804440	BRD-K04804440-001-16-0	screen4wk_screen5wk_tbda1_kabx2, screen6	kabx2, tb_screen6	6.25, 12.5, 25, 50	6.250000uM, 12.500000uM, 25.000000uM, 50.000000uM
Rv0226c	4.28124	-5.65487	-0.113187	-5.19934	-4.57854	Ciprofloxacin	#5050ffff	GyrAB	kabx2:BRD-K04804440-001-16-0:6.250000uM, screen6:BRD-K04804440-001-16-0:6.250000uM, kabx2:BRD-K04804440-001-16-0:12.500000uM, screen6:BRD-K04804440-001-16-0:12.500000uM, kabx2:BRD-K04804440-001-16-0:25.000000uM, screen6:BRD-K04804440-001-16-0:25.000000uM, kabx2:BRD-K04804440-001-16-0:50.000000uM, screen6:BRD-K04804440-001-16-0:50.000000uM	BRD-K04804440	BRD-K04804440-001-16-0	screen4wk_screen5wk_tbda1_kabx2, screen6	kabx2, tb_screen6	6.25, 12.5, 25, 50	6.250000uM, 12.500000uM, 25.000000uM, 50.000000uM
Rv0504c	4.28226	-6.85379	-0.253018	-6.34631	-5.15871	Ciprofloxacin	#5050ffff	GyrAB	kabx2:BRD-K04804440-001-16-0:6.250000uM, screen6:BRD-K04804440-001-16-0:6.250000uM, kabx2:BRD-K04804440-001-16-0:12.500000uM, screen6:BRD-K04804440-001-16-0:12.500000uM, kabx2:BRD-K04804440-001-16-0:25.000000uM, screen6:BRD-K04804440-001-16-0:25.000000uM, kabx2:BRD-K04804440-001-16-0:50.000000uM, screen6:BRD-K04804440-001-16-0:50.000000uM	BRD-K04804440	BRD-K04804440-001-16-0	screen4wk_screen5wk_tbda1_kabx2, screen6	kabx2, tb_screen6	6.25, 12.5, 25, 50	6.250000uM, 12.500000uM, 25.000000uM, 50.000000uM
gcvT	4.29657	-6.32063	-0.172936	-4.61354	-4.90406	Ciprofloxacin	#5050ffff	GyrAB	kabx2:BRD-K04804440-001-16-0:6.250000uM, screen6:BRD-K04804440-001-16-0:6.250000uM, kabx2:BRD-K04804440-001-16-0:12.500000uM, screen6:BRD-K04804440-001-16-0:12.500000uM, kabx2:BRD-K04804440-001-16-0:25.000000uM, screen6:BRD-K04804440-001-16-0:25.000000uM, kabx2:BRD-K04804440-001-16-0:50.000000uM, screen6:BRD-K04804440-001-16-0:50.000000uM	BRD-K04804440	BRD-K04804440-001-16-0	screen4wk_screen5wk_tbda1_kabx2, screen6	kabx2, tb_screen6	6.25, 12.5, 25, 50	6.250000uM, 12.500000uM, 25.000000uM, 50.000000uM
Rv0913c	4.30042	-6.40455	-0.212878	-4.76055	-4.97297	Ciprofloxacin	#5050ffff	GyrAB	kabx2:BRD-K04804440-001-16-0:6.250000uM, screen6:BRD-K04804440-001-16-0:6.250000uM, kabx2:BRD-K04804440-001-16-0:12.500000uM, screen6:BRD-K04804440-001-16-0:12.500000uM, kabx2:BRD-K04804440-001-16-0:25.000000uM, screen6:BRD-K04804440-001-16-0:25.000000uM, kabx2:BRD-K04804440-001-16-0:50.000000uM, screen6:BRD-K04804440-001-16-0:50.000000uM	BRD-K04804440	BRD-K04804440-001-16-0	screen4wk_screen5wk_tbda1_kabx2, screen6	kabx2, tb_screen6	6.25, 12.5, 25, 50	6.250000uM, 12.500000uM, 25.000000uM, 50.000000uM
Rv0697	4.31235	-6.41195	-0.205208	-5.22061	-4.9832	Ciprofloxacin	#5050ffff	GyrAB	kabx2:BRD-K04804440-001-16-0:6.250000uM, screen6:BRD-K04804440-001-16-0:6.250000uM, kabx2:BRD-K04804440-001-16-0:12.500000uM, screen6:BRD-K04804440-001-16-0:12.500000uM, kabx2:BRD-K04804440-001-16-0:25.000000uM, screen6:BRD-K04804440-001-16-0:25.000000uM, kabx2:BRD-K04804440-001-16-0:50.000000uM, screen6:BRD-K04804440-001-16-0:50.000000uM	BRD-K04804440	BRD-K04804440-001-16-0	screen4wk_screen5wk_tbda1_kabx2, screen6	kabx2, tb_screen6	6.25, 12.5, 25, 50	6.250000uM, 12.500000uM, 25.000000uM, 50.000000uM
Rv0228	4.31513	-6.02186	-0.147324	-4.55193	-4.56439	Ciprofloxacin	#5050ffff	GyrAB	kabx2:BRD-K04804440-001-16-0:6.250000uM, screen6:BRD-K04804440-001-16-0:6.250000uM, kabx2:BRD-K04804440-001-16-0:12.500000uM, screen6:BRD-K04804440-001-16-0:12.500000uM, kabx2:BRD-K04804440-001-16-0:25.000000uM, screen6:BRD-K04804440-001-16-0:25.000000uM, kabx2:BRD-K04804440-001-16-0:50.000000uM, screen6:BRD-K04804440-001-16-0:50.000000uM	BRD-K04804440	BRD-K04804440-001-16-0	screen4wk_screen5wk_tbda1_kabx2, screen6	kabx2, tb_screen6	6.25, 12.5, 25, 50	6.250000uM, 12.500000uM, 25.000000uM, 50.000000uM
Rv3030	4.31755	-6.77364	-0.25106	-5.13659	-5.08677	Ciprofloxacin	#5050ffff	GyrAB	kabx2:BRD-K04804440-001-16-0:6.250000uM, screen6:BRD-K04804440-001-16-0:6.250000uM, kabx2:BRD-K04804440-001-16-0:12.500000uM, screen6:BRD-K04804440-001-16-0:12.500000uM, kabx2:BRD-K04804440-001-16-0:25.000000uM, screen6:BRD-K04804440-001-16-0:25.000000uM, kabx2:BRD-K04804440-001-16-0:50.000000uM, screen6:BRD-K04804440-001-16-0:50.000000uM	BRD-K04804440	BRD-K04804440-001-16-0	screen4wk_screen5wk_tbda1_kabx2, screen6	kabx2, tb_screen6	6.25, 12.5, 25, 50	6.250000uM, 12.500000uM, 25.000000uM, 50.000000uM
gcvH	4.31977	-6.85475	-0.238667	-5.52438	-5.05204	Ciprofloxacin	#5050ffff	GyrAB	kabx2:BRD-K04804440-001-16-0:6.250000uM, screen6:BRD-K04804440-001-16-0:6.250000uM, kabx2:BRD-K04804440-001-16-0:12.500000uM, screen6:BRD-K04804440-001-16-0:12.500000uM, kabx2:BRD-K04804440-001-16-0:25.000000uM, screen6:BRD-K04804440-001-16-0:25.000000uM, kabx2:BRD-K04804440-001-16-0:50.000000uM, screen6:BRD-K04804440-001-16-0:50.000000uM	BRD-K04804440	BRD-K04804440-001-16-0	screen4wk_screen5wk_tbda1_kabx2, screen6	kabx2, tb_screen6	6.25, 12.5, 25, 50	6.250000uM, 12.500000uM, 25.000000uM, 50.000000uM
H37RvBC16	4.32395	-5.54978	-0.178101	-4.13729	-4.68962	Ciprofloxacin	#5050ffff	GyrAB	kabx2:BRD-K04804440-001-16-0:6.250000uM, screen6:BRD-K04804440-001-16-0:6.250000uM, kabx2:BRD-K04804440-001-16-0:12.500000uM, screen6:BRD-K04804440-001-16-0:12.500000uM, kabx2:BRD-K04804440-001-16-0:25.000000uM, screen6:BRD-K04804440-001-16-0:25.000000uM, kabx2:BRD-K04804440-001-16-0:50.000000uM, screen6:BRD-K04804440-001-16-0:50.000000uM	BRD-K04804440	BRD-K04804440-001-16-0	screen4wk_screen5wk_tbda1_kabx2, screen6	kabx2, tb_screen6	6.25, 12.5, 25, 50	6.250000uM, 12.500000uM, 25.000000uM, 50.000000uM
menD	4.32793	-5.62264	-0.158699	-4.55116	-4.71186	Ciprofloxacin	#5050ffff	GyrAB	kabx2:BRD-K04804440-001-16-0:6.250000uM, screen6:BRD-K04804440-001-16-0:6.250000uM, kabx2:BRD-K04804440-001-16-0:12.500000uM, screen6:BRD-K04804440-001-16-0:12.500000uM, kabx2:BRD-K04804440-001-16-0:25.000000uM, screen6:BRD-K04804440-001-16-0:25.000000uM, kabx2:BRD-K04804440-001-16-0:50.000000uM, screen6:BRD-K04804440-001-16-0:50.000000uM	BRD-K04804440	BRD-K04804440-001-16-0	screen4wk_screen5wk_tbda1_kabx2, screen6	kabx2, tb_screen6	6.25, 12.5, 25, 50	6.250000uM, 12.500000uM, 25.000000uM, 50.000000uM
lppL	4.32859	-6.69125	-0.24108	-5.78044	-5.08622	Ciprofloxacin	#5050ffff	GyrAB	kabx2:BRD-K04804440-001-16-0:6.250000uM, screen6:BRD-K04804440-001-16-0:6.250000uM, kabx2:BRD-K04804440-001-16-0:12.500000uM, screen6:BRD-K04804440-001-16-0:12.500000uM, kabx2:BRD-K04804440-001-16-0:25.000000uM, screen6:BRD-K04804440-001-16-0:25.000000uM, kabx2:BRD-K04804440-001-16-0:50.000000uM, screen6:BRD-K04804440-001-16-0:50.000000uM	BRD-K04804440	BRD-K04804440-001-16-0	screen4wk_screen5wk_tbda1_kabx2, screen6	kabx2, tb_screen6	6.25, 12.5, 25, 50	6.250000uM, 12.500000uM, 25.000000uM, 50.000000uM
ino1	4.33007	-5.9059	-0.231992	-5.01527	-4.98498	Ciprofloxacin	#5050ffff	GyrAB	kabx2:BRD-K04804440-001-16-0:6.250000uM, screen6:BRD-K04804440-001-16-0:6.250000uM, kabx2:BRD-K04804440-001-16-0:12.500000uM, screen6:BRD-K04804440-001-16-0:12.500000uM, kabx2:BRD-K04804440-001-16-0:25.000000uM, screen6:BRD-K04804440-001-16-0:25.000000uM, kabx2:BRD-K04804440-001-16-0:50.000000uM, screen6:BRD-K04804440-001-16-0:50.000000uM	BRD-K04804440	BRD-K04804440-001-16-0	screen4wk_screen5wk_tbda1_kabx2, screen6	kabx2, tb_screen6	6.25, 12.5, 25, 50	6.250000uM, 12.500000uM, 25.000000uM, 50.000000uM
Rv0455c	4.33786	-6.156	-0.175532	-5.27984	-4.91005	Ciprofloxacin	#5050ffff	GyrAB	kabx2:BRD-K04804440-001-16-0:6.250000uM, screen6:BRD-K04804440-001-16-0:6.250000uM, kabx2:BRD-K04804440-001-16-0:12.500000uM, screen6:BRD-K04804440-001-16-0:12.500000uM, kabx2:BRD-K04804440-001-16-0:25.000000uM, screen6:BRD-K04804440-001-16-0:25.000000uM, kabx2:BRD-K04804440-001-16-0:50.000000uM, screen6:BRD-K04804440-001-16-0:50.000000uM	BRD-K04804440	BRD-K04804440-001-16-0	screen4wk_screen5wk_tbda1_kabx2, screen6	kabx2, tb_screen6	6.25, 12.5, 25, 50	6.250000uM, 12.500000uM, 25.000000uM, 50.000000uM
Rv2554c	4.3446	-5.62126	-0.120978	-5.79574	-4.70727	Ciprofloxacin	#5050ffff	GyrAB	kabx2:BRD-K04804440-001-16-0:6.250000uM, screen6:BRD-K04804440-001-16-0:6.250000uM, kabx2:BRD-K04804440-001-16-0:12.500000uM, screen6:BRD-K04804440-001-16-0:12.500000uM, kabx2:BRD-K04804440-001-16-0:25.000000uM, screen6:BRD-K04804440-001-16-0:25.000000uM, kabx2:BRD-K04804440-001-16-0:50.000000uM, screen6:BRD-K04804440-001-16-0:50.000000uM	BRD-K04804440	BRD-K04804440-001-16-0	screen4wk_screen5wk_tbda1_kabx2, screen6	kabx2, tb_screen6	6.25, 12.5, 25, 50	6.250000uM, 12.500000uM, 25.000000uM, 50.000000uM
glpD2	4.34725	-5.90808	-0.161437	-5.36225	-4.80926	Ciprofloxacin	#5050ffff	GyrAB	kabx2:BRD-K04804440-001-16-0:6.250000uM, screen6:BRD-K04804440-001-16-0:6.250000uM, kabx2:BRD-K04804440-001-16-0:12.500000uM, screen6:BRD-K04804440-001-16-0:12.500000uM, kabx2:BRD-K04804440-001-16-0:25.000000uM, screen6:BRD-K04804440-001-16-0:25.000000uM, kabx2:BRD-K04804440-001-16-0:50.000000uM, screen6:BRD-K04804440-001-16-0:50.000000uM	BRD-K04804440	BRD-K04804440-001-16-0	screen4wk_screen5wk_tbda1_kabx2, screen6	kabx2, tb_screen6	6.25, 12.5, 25, 50	6.250000uM, 12.500000uM, 25.000000uM, 50.000000uM
mmpL9	4.34829	-6.57562	-0.222705	-5.85347	-5.06409	Ciprofloxacin	#5050ffff	GyrAB	kabx2:BRD-K04804440-001-16-0:6.250000uM, screen6:BRD-K04804440-001-16-0:6.250000uM, kabx2:BRD-K04804440-001-16-0:12.500000uM, screen6:BRD-K04804440-001-16-0:12.500000uM, kabx2:BRD-K04804440-001-16-0:25.000000uM, screen6:BRD-K04804440-001-16-0:25.000000uM, kabx2:BRD-K04804440-001-16-0:50.000000uM, screen6:BRD-K04804440-001-16-0:50.000000uM	BRD-K04804440	BRD-K04804440-001-16-0	screen4wk_screen5wk_tbda1_kabx2, screen6	kabx2, tb_screen6	6.25, 12.5, 25, 50	6.250000uM, 12.500000uM, 25.000000uM, 50.000000uM
Rv2980	4.35144	-6.81526	-0.21687	-5.3212	-5.03018	Ciprofloxacin	#5050ffff	GyrAB	kabx2:BRD-K04804440-001-16-0:6.250000uM, screen6:BRD-K04804440-001-16-0:6.250000uM, kabx2:BRD-K04804440-001-16-0:12.500000uM, screen6:BRD-K04804440-001-16-0:12.500000uM, kabx2:BRD-K04804440-001-16-0:25.000000uM, screen6:BRD-K04804440-001-16-0:25.000000uM, kabx2:BRD-K04804440-001-16-0:50.000000uM, screen6:BRD-K04804440-001-16-0:50.000000uM	BRD-K04804440	BRD-K04804440-001-16-0	screen4wk_screen5wk_tbda1_kabx2, screen6	kabx2, tb_screen6	6.25, 12.5, 25, 50	6.250000uM, 12.500000uM, 25.000000uM, 50.000000uM
topA	4.35876	-6.97479	-0.316552	-6.07392	-5.32608	Ciprofloxacin	#5050ffff	GyrAB	kabx2:BRD-K04804440-001-16-0:6.250000uM, screen6:BRD-K04804440-001-16-0:6.250000uM, kabx2:BRD-K04804440-001-16-0:12.500000uM, screen6:BRD-K04804440-001-16-0:12.500000uM, kabx2:BRD-K04804440-001-16-0:25.000000uM, screen6:BRD-K04804440-001-16-0:25.000000uM, kabx2:BRD-K04804440-001-16-0:50.000000uM, screen6:BRD-K04804440-001-16-0:50.000000uM	BRD-K04804440	BRD-K04804440-001-16-0	screen4wk_screen5wk_tbda1_kabx2, screen6	kabx2, tb_screen6	6.25, 12.5, 25, 50	6.250000uM, 12.500000uM, 25.000000uM, 50.000000uM
pcnA	4.36062	-6.38583	-0.21671	-4.52727	-4.99184	Ciprofloxacin	#5050ffff	GyrAB	kabx2:BRD-K04804440-001-16-0:6.250000uM, screen6:BRD-K04804440-001-16-0:6.250000uM, kabx2:BRD-K04804440-001-16-0:12.500000uM, screen6:BRD-K04804440-001-16-0:12.500000uM, kabx2:BRD-K04804440-001-16-0:25.000000uM, screen6:BRD-K04804440-001-16-0:25.000000uM, kabx2:BRD-K04804440-001-16-0:50.000000uM, screen6:BRD-K04804440-001-16-0:50.000000uM	BRD-K04804440	BRD-K04804440-001-16-0	screen4wk_screen5wk_tbda1_kabx2, screen6	kabx2, tb_screen6	6.25, 12.5, 25, 50	6.250000uM, 12.500000uM, 25.000000uM, 50.000000uM
Rv1576c	4.36383	-6.34918	-0.219788	-5.48457	-5.04018	Ciprofloxacin	#5050ffff	GyrAB	kabx2:BRD-K04804440-001-16-0:6.250000uM, screen6:BRD-K04804440-001-16-0:6.250000uM, kabx2:BRD-K04804440-001-16-0:12.500000uM, screen6:BRD-K04804440-001-16-0:12.500000uM, kabx2:BRD-K04804440-001-16-0:25.000000uM, screen6:BRD-K04804440-001-16-0:25.000000uM, kabx2:BRD-K04804440-001-16-0:50.000000uM, screen6:BRD-K04804440-001-16-0:50.000000uM	BRD-K04804440	BRD-K04804440-001-16-0	screen4wk_screen5wk_tbda1_kabx2, screen6	kabx2, tb_screen6	6.25, 12.5, 25, 50	6.250000uM, 12.500000uM, 25.000000uM, 50.000000uM
argB	4.36576	-6.06587	-0.158162	-5.29146	-4.79371	Ciprofloxacin	#5050ffff	GyrAB	kabx2:BRD-K04804440-001-16-0:6.250000uM, screen6:BRD-K04804440-001-16-0:6.250000uM, kabx2:BRD-K04804440-001-16-0:12.500000uM, screen6:BRD-K04804440-001-16-0:12.500000uM, kabx2:BRD-K04804440-001-16-0:25.000000uM, screen6:BRD-K04804440-001-16-0:25.000000uM, kabx2:BRD-K04804440-001-16-0:50.000000uM, screen6:BRD-K04804440-001-16-0:50.000000uM	BRD-K04804440	BRD-K04804440-001-16-0	screen4wk_screen5wk_tbda1_kabx2, screen6	kabx2, tb_screen6	6.25, 12.5, 25, 50	6.250000uM, 12.500000uM, 25.000000uM, 50.000000uM
Rv1111c	4.36577	-5.99398	-0.156581	-5.59455	-4.8107	Ciprofloxacin	#5050ffff	GyrAB	kabx2:BRD-K04804440-001-16-0:6.250000uM, screen6:BRD-K04804440-001-16-0:6.250000uM, kabx2:BRD-K04804440-001-16-0:12.500000uM, screen6:BRD-K04804440-001-16-0:12.500000uM, kabx2:BRD-K04804440-001-16-0:25.000000uM, screen6:BRD-K04804440-001-16-0:25.000000uM, kabx2:BRD-K04804440-001-16-0:50.000000uM, screen6:BRD-K04804440-001-16-0:50.000000uM	BRD-K04804440	BRD-K04804440-001-16-0	screen4wk_screen5wk_tbda1_kabx2, screen6	kabx2, tb_screen6	6.25, 12.5, 25, 50	6.250000uM, 12.500000uM, 25.000000uM, 50.000000uM
H37RvBC09	4.38204	-5.45276	-0.120191	-3.99346	-4.47775	Ciprofloxacin	#5050ffff	GyrAB	kabx2:BRD-K04804440-001-16-0:6.250000uM, screen6:BRD-K04804440-001-16-0:6.250000uM, kabx2:BRD-K04804440-001-16-0:12.500000uM, screen6:BRD-K04804440-001-16-0:12.500000uM, kabx2:BRD-K04804440-001-16-0:25.000000uM, screen6:BRD-K04804440-001-16-0:25.000000uM, kabx2:BRD-K04804440-001-16-0:50.000000uM, screen6:BRD-K04804440-001-16-0:50.000000uM	BRD-K04804440	BRD-K04804440-001-16-0	screen4wk_screen5wk_tbda1_kabx2, screen6	kabx2, tb_screen6	6.25, 12.5, 25, 50	6.250000uM, 12.500000uM, 25.000000uM, 50.000000uM
aftD	4.39604	-7.05623	-0.275692	-5.91803	-5.31877	Ciprofloxacin	#5050ffff	GyrAB	kabx2:BRD-K04804440-001-16-0:6.250000uM, screen6:BRD-K04804440-001-16-0:6.250000uM, kabx2:BRD-K04804440-001-16-0:12.500000uM, screen6:BRD-K04804440-001-16-0:12.500000uM, kabx2:BRD-K04804440-001-16-0:25.000000uM, screen6:BRD-K04804440-001-16-0:25.000000uM, kabx2:BRD-K04804440-001-16-0:50.000000uM, screen6:BRD-K04804440-001-16-0:50.000000uM	BRD-K04804440	BRD-K04804440-001-16-0	screen4wk_screen5wk_tbda1_kabx2, screen6	kabx2, tb_screen6	6.25, 12.5, 25, 50	6.250000uM, 12.500000uM, 25.000000uM, 50.000000uM
Rv0431	4.39761	-6.12154	-0.180164	-5.57713	-4.99925	Ciprofloxacin	#5050ffff	GyrAB	kabx2:BRD-K04804440-001-16-0:6.250000uM, screen6:BRD-K04804440-001-16-0:6.250000uM, kabx2:BRD-K04804440-001-16-0:12.500000uM, screen6:BRD-K04804440-001-16-0:12.500000uM, kabx2:BRD-K04804440-001-16-0:25.000000uM, screen6:BRD-K04804440-001-16-0:25.000000uM, kabx2:BRD-K04804440-001-16-0:50.000000uM, screen6:BRD-K04804440-001-16-0:50.000000uM	BRD-K04804440	BRD-K04804440-001-16-0	screen4wk_screen5wk_tbda1_kabx2, screen6	kabx2, tb_screen6	6.25, 12.5, 25, 50	6.250000uM, 12.500000uM, 25.000000uM, 50.000000uM
hisB	4.40246	-7.2191	-0.261646	-5.96723	-5.19378	Ciprofloxacin	#5050ffff	GyrAB	kabx2:BRD-K04804440-001-16-0:6.250000uM, screen6:BRD-K04804440-001-16-0:6.250000uM, kabx2:BRD-K04804440-001-16-0:12.500000uM, screen6:BRD-K04804440-001-16-0:12.500000uM, kabx2:BRD-K04804440-001-16-0:25.000000uM, screen6:BRD-K04804440-001-16-0:25.000000uM, kabx2:BRD-K04804440-001-16-0:50.000000uM, screen6:BRD-K04804440-001-16-0:50.000000uM	BRD-K04804440	BRD-K04804440-001-16-0	screen4wk_screen5wk_tbda1_kabx2, screen6	kabx2, tb_screen6	6.25, 12.5, 25, 50	6.250000uM, 12.500000uM, 25.000000uM, 50.000000uM
Rv1254	4.411	-6.09867	-0.157187	-5.70953	-4.92102	Ciprofloxacin	#5050ffff	GyrAB	kabx2:BRD-K04804440-001-16-0:6.250000uM, screen6:BRD-K04804440-001-16-0:6.250000uM, kabx2:BRD-K04804440-001-16-0:12.500000uM, screen6:BRD-K04804440-001-16-0:12.500000uM, kabx2:BRD-K04804440-001-16-0:25.000000uM, screen6:BRD-K04804440-001-16-0:25.000000uM, kabx2:BRD-K04804440-001-16-0:50.000000uM, screen6:BRD-K04804440-001-16-0:50.000000uM	BRD-K04804440	BRD-K04804440-001-16-0	screen4wk_screen5wk_tbda1_kabx2, screen6	kabx2, tb_screen6	6.25, 12.5, 25, 50	6.250000uM, 12.500000uM, 25.000000uM, 50.000000uM
dprE1	4.41406	-6.77645	-0.24105	-5.78524	-5.22681	Ciprofloxacin	#5050ffff	GyrAB	kabx2:BRD-K04804440-001-16-0:6.250000uM, screen6:BRD-K04804440-001-16-0:6.250000uM, kabx2:BRD-K04804440-001-16-0:12.500000uM, screen6:BRD-K04804440-001-16-0:12.500000uM, kabx2:BRD-K04804440-001-16-0:25.000000uM, screen6:BRD-K04804440-001-16-0:25.000000uM, kabx2:BRD-K04804440-001-16-0:50.000000uM, screen6:BRD-K04804440-001-16-0:50.000000uM	BRD-K04804440	BRD-K04804440-001-16-0	screen4wk_screen5wk_tbda1_kabx2, screen6	kabx2, tb_screen6	6.25, 12.5, 25, 50	6.250000uM, 12.500000uM, 25.000000uM, 50.000000uM
kasA	4.42281	-6.04519	-0.162774	-5.3667	-4.73569	Ciprofloxacin	#5050ffff	GyrAB	kabx2:BRD-K04804440-001-16-0:6.250000uM, screen6:BRD-K04804440-001-16-0:6.250000uM, kabx2:BRD-K04804440-001-16-0:12.500000uM, screen6:BRD-K04804440-001-16-0:12.500000uM, kabx2:BRD-K04804440-001-16-0:25.000000uM, screen6:BRD-K04804440-001-16-0:25.000000uM, kabx2:BRD-K04804440-001-16-0:50.000000uM, screen6:BRD-K04804440-001-16-0:50.000000uM	BRD-K04804440	BRD-K04804440-001-16-0	screen4wk_screen5wk_tbda1_kabx2, screen6	kabx2, tb_screen6	6.25, 12.5, 25, 50	6.250000uM, 12.500000uM, 25.000000uM, 50.000000uM
Rv2455c	4.42816	-7.36949	-0.303469	-5.04988	-5.34065	Ciprofloxacin	#5050ffff	GyrAB	kabx2:BRD-K04804440-001-16-0:6.250000uM, screen6:BRD-K04804440-001-16-0:6.250000uM, kabx2:BRD-K04804440-001-16-0:12.500000uM, screen6:BRD-K04804440-001-16-0:12.500000uM, kabx2:BRD-K04804440-001-16-0:25.000000uM, screen6:BRD-K04804440-001-16-0:25.000000uM, kabx2:BRD-K04804440-001-16-0:50.000000uM, screen6:BRD-K04804440-001-16-0:50.000000uM	BRD-K04804440	BRD-K04804440-001-16-0	screen4wk_screen5wk_tbda1_kabx2, screen6	kabx2, tb_screen6	6.25, 12.5, 25, 50	6.250000uM, 12.500000uM, 25.000000uM, 50.000000uM
fadD30	4.4325	-6.69678	-0.222806	-5.19755	-5.02989	Ciprofloxacin	#5050ffff	GyrAB	kabx2:BRD-K04804440-001-16-0:6.250000uM, screen6:BRD-K04804440-001-16-0:6.250000uM, kabx2:BRD-K04804440-001-16-0:12.500000uM, screen6:BRD-K04804440-001-16-0:12.500000uM, kabx2:BRD-K04804440-001-16-0:25.000000uM, screen6:BRD-K04804440-001-16-0:25.000000uM, kabx2:BRD-K04804440-001-16-0:50.000000uM, screen6:BRD-K04804440-001-16-0:50.000000uM	BRD-K04804440	BRD-K04804440-001-16-0	screen4wk_screen5wk_tbda1_kabx2, screen6	kabx2, tb_screen6	6.25, 12.5, 25, 50	6.250000uM, 12.500000uM, 25.000000uM, 50.000000uM
ftsK	4.4331	-6.70189	-0.267928	-4.62112	-5.14532	Ciprofloxacin	#5050ffff	GyrAB	kabx2:BRD-K04804440-001-16-0:6.250000uM, screen6:BRD-K04804440-001-16-0:6.250000uM, kabx2:BRD-K04804440-001-16-0:12.500000uM, screen6:BRD-K04804440-001-16-0:12.500000uM, kabx2:BRD-K04804440-001-16-0:25.000000uM, screen6:BRD-K04804440-001-16-0:25.000000uM, kabx2:BRD-K04804440-001-16-0:50.000000uM, screen6:BRD-K04804440-001-16-0:50.000000uM	BRD-K04804440	BRD-K04804440-001-16-0	screen4wk_screen5wk_tbda1_kabx2, screen6	kabx2, tb_screen6	6.25, 12.5, 25, 50	6.250000uM, 12.500000uM, 25.000000uM, 50.000000uM
mmpL12	4.43598	-6.53782	-0.193783	-6.09103	-5.05693	Ciprofloxacin	#5050ffff	GyrAB	kabx2:BRD-K04804440-001-16-0:6.250000uM, screen6:BRD-K04804440-001-16-0:6.250000uM, kabx2:BRD-K04804440-001-16-0:12.500000uM, screen6:BRD-K04804440-001-16-0:12.500000uM, kabx2:BRD-K04804440-001-16-0:25.000000uM, screen6:BRD-K04804440-001-16-0:25.000000uM, kabx2:BRD-K04804440-001-16-0:50.000000uM, screen6:BRD-K04804440-001-16-0:50.000000uM	BRD-K04804440	BRD-K04804440-001-16-0	screen4wk_screen5wk_tbda1_kabx2, screen6	kabx2, tb_screen6	6.25, 12.5, 25, 50	6.250000uM, 12.500000uM, 25.000000uM, 50.000000uM
pirG	4.436	-6.43717	-0.200743	-6.08653	-5.06322	Ciprofloxacin	#5050ffff	GyrAB	kabx2:BRD-K04804440-001-16-0:6.250000uM, screen6:BRD-K04804440-001-16-0:6.250000uM, kabx2:BRD-K04804440-001-16-0:12.500000uM, screen6:BRD-K04804440-001-16-0:12.500000uM, kabx2:BRD-K04804440-001-16-0:25.000000uM, screen6:BRD-K04804440-001-16-0:25.000000uM, kabx2:BRD-K04804440-001-16-0:50.000000uM, screen6:BRD-K04804440-001-16-0:50.000000uM	BRD-K04804440	BRD-K04804440-001-16-0	screen4wk_screen5wk_tbda1_kabx2, screen6	kabx2, tb_screen6	6.25, 12.5, 25, 50	6.250000uM, 12.500000uM, 25.000000uM, 50.000000uM
fadD7	4.43695	-7.23351	-0.266196	-5.86071	-5.28883	Ciprofloxacin	#5050ffff	GyrAB	kabx2:BRD-K04804440-001-16-0:6.250000uM, screen6:BRD-K04804440-001-16-0:6.250000uM, kabx2:BRD-K04804440-001-16-0:12.500000uM, screen6:BRD-K04804440-001-16-0:12.500000uM, kabx2:BRD-K04804440-001-16-0:25.000000uM, screen6:BRD-K04804440-001-16-0:25.000000uM, kabx2:BRD-K04804440-001-16-0:50.000000uM, screen6:BRD-K04804440-001-16-0:50.000000uM	BRD-K04804440	BRD-K04804440-001-16-0	screen4wk_screen5wk_tbda1_kabx2, screen6	kabx2, tb_screen6	6.25, 12.5, 25, 50	6.250000uM, 12.500000uM, 25.000000uM, 50.000000uM
Rv3587c	4.44006	-5.6035	-0.113927	-5.25846	-4.56056	Ciprofloxacin	#5050ffff	GyrAB	kabx2:BRD-K04804440-001-16-0:6.250000uM, screen6:BRD-K04804440-001-16-0:6.250000uM, kabx2:BRD-K04804440-001-16-0:12.500000uM, screen6:BRD-K04804440-001-16-0:12.500000uM, kabx2:BRD-K04804440-001-16-0:25.000000uM, screen6:BRD-K04804440-001-16-0:25.000000uM, kabx2:BRD-K04804440-001-16-0:50.000000uM, screen6:BRD-K04804440-001-16-0:50.000000uM	BRD-K04804440	BRD-K04804440-001-16-0	screen4wk_screen5wk_tbda1_kabx2, screen6	kabx2, tb_screen6	6.25, 12.5, 25, 50	6.250000uM, 12.500000uM, 25.000000uM, 50.000000uM
embC	4.44107	-5.95622	-0.173215	-4.76734	-4.76242	Ciprofloxacin	#5050ffff	GyrAB	kabx2:BRD-K04804440-001-16-0:6.250000uM, screen6:BRD-K04804440-001-16-0:6.250000uM, kabx2:BRD-K04804440-001-16-0:12.500000uM, screen6:BRD-K04804440-001-16-0:12.500000uM, kabx2:BRD-K04804440-001-16-0:25.000000uM, screen6:BRD-K04804440-001-16-0:25.000000uM, kabx2:BRD-K04804440-001-16-0:50.000000uM, screen6:BRD-K04804440-001-16-0:50.000000uM	BRD-K04804440	BRD-K04804440-001-16-0	screen4wk_screen5wk_tbda1_kabx2, screen6	kabx2, tb_screen6	6.25, 12.5, 25, 50	6.250000uM, 12.500000uM, 25.000000uM, 50.000000uM
gyrA	4.44408	-6.67383	-0.247934	-5.33178	-5.04519	Ciprofloxacin	#5050ffff	GyrAB	kabx2:BRD-K04804440-001-16-0:6.250000uM, screen6:BRD-K04804440-001-16-0:6.250000uM, kabx2:BRD-K04804440-001-16-0:12.500000uM, screen6:BRD-K04804440-001-16-0:12.500000uM, kabx2:BRD-K04804440-001-16-0:25.000000uM, screen6:BRD-K04804440-001-16-0:25.000000uM, kabx2:BRD-K04804440-001-16-0:50.000000uM, screen6:BRD-K04804440-001-16-0:50.000000uM	BRD-K04804440	BRD-K04804440-001-16-0	screen4wk_screen5wk_tbda1_kabx2, screen6	kabx2, tb_screen6	6.25, 12.5, 25, 50	6.250000uM, 12.500000uM, 25.000000uM, 50.000000uM
Rv2190c	4.45586	-6.57693	-0.261557	-4.80679	-4.92435	Ciprofloxacin	#5050ffff	GyrAB	kabx2:BRD-K04804440-001-16-0:6.250000uM, screen6:BRD-K04804440-001-16-0:6.250000uM, kabx2:BRD-K04804440-001-16-0:12.500000uM, screen6:BRD-K04804440-001-16-0:12.500000uM, kabx2:BRD-K04804440-001-16-0:25.000000uM, screen6:BRD-K04804440-001-16-0:25.000000uM, kabx2:BRD-K04804440-001-16-0:50.000000uM, screen6:BRD-K04804440-001-16-0:50.000000uM	BRD-K04804440	BRD-K04804440-001-16-0	screen4wk_screen5wk_tbda1_kabx2, screen6	kabx2, tb_screen6	6.25, 12.5, 25, 50	6.250000uM, 12.500000uM, 25.000000uM, 50.000000uM
fabD	4.45683	-6.80555	-0.219489	-5.83171	-4.96622	Ciprofloxacin	#5050ffff	GyrAB	kabx2:BRD-K04804440-001-16-0:6.250000uM, screen6:BRD-K04804440-001-16-0:6.250000uM, kabx2:BRD-K04804440-001-16-0:12.500000uM, screen6:BRD-K04804440-001-16-0:12.500000uM, kabx2:BRD-K04804440-001-16-0:25.000000uM, screen6:BRD-K04804440-001-16-0:25.000000uM, kabx2:BRD-K04804440-001-16-0:50.000000uM, screen6:BRD-K04804440-001-16-0:50.000000uM	BRD-K04804440	BRD-K04804440-001-16-0	screen4wk_screen5wk_tbda1_kabx2, screen6	kabx2, tb_screen6	6.25, 12.5, 25, 50	6.250000uM, 12.500000uM, 25.000000uM, 50.000000uM
fadD32	4.45684	-6.61589	-0.192219	-5.6813	-4.99929	Ciprofloxacin	#5050ffff	GyrAB	kabx2:BRD-K04804440-001-16-0:6.250000uM, screen6:BRD-K04804440-001-16-0:6.250000uM, kabx2:BRD-K04804440-001-16-0:12.500000uM, screen6:BRD-K04804440-001-16-0:12.500000uM, kabx2:BRD-K04804440-001-16-0:25.000000uM, screen6:BRD-K04804440-001-16-0:25.000000uM, kabx2:BRD-K04804440-001-16-0:50.000000uM, screen6:BRD-K04804440-001-16-0:50.000000uM	BRD-K04804440	BRD-K04804440-001-16-0	screen4wk_screen5wk_tbda1_kabx2, screen6	kabx2, tb_screen6	6.25, 12.5, 25, 50	6.250000uM, 12.500000uM, 25.000000uM, 50.000000uM
cysT	4.46222	-5.86452	-0.168363	-5.65406	-4.7783	Ciprofloxacin	#5050ffff	GyrAB	kabx2:BRD-K04804440-001-16-0:6.250000uM, screen6:BRD-K04804440-001-16-0:6.250000uM, kabx2:BRD-K04804440-001-16-0:12.500000uM, screen6:BRD-K04804440-001-16-0:12.500000uM, kabx2:BRD-K04804440-001-16-0:25.000000uM, screen6:BRD-K04804440-001-16-0:25.000000uM, kabx2:BRD-K04804440-001-16-0:50.000000uM, screen6:BRD-K04804440-001-16-0:50.000000uM	BRD-K04804440	BRD-K04804440-001-16-0	screen4wk_screen5wk_tbda1_kabx2, screen6	kabx2, tb_screen6	6.25, 12.5, 25, 50	6.250000uM, 12.500000uM, 25.000000uM, 50.000000uM
guaB2	4.46436	-5.62506	-0.141251	-4.05698	-4.58593	Ciprofloxacin	#5050ffff	GyrAB	kabx2:BRD-K04804440-001-16-0:6.250000uM, screen6:BRD-K04804440-001-16-0:6.250000uM, kabx2:BRD-K04804440-001-16-0:12.500000uM, screen6:BRD-K04804440-001-16-0:12.500000uM, kabx2:BRD-K04804440-001-16-0:25.000000uM, screen6:BRD-K04804440-001-16-0:25.000000uM, kabx2:BRD-K04804440-001-16-0:50.000000uM, screen6:BRD-K04804440-001-16-0:50.000000uM	BRD-K04804440	BRD-K04804440-001-16-0	screen4wk_screen5wk_tbda1_kabx2, screen6	kabx2, tb_screen6	6.25, 12.5, 25, 50	6.250000uM, 12.500000uM, 25.000000uM, 50.000000uM
rpsE	4.46541	-6.26445	-0.185289	-5.45926	-4.90643	Ciprofloxacin	#5050ffff	GyrAB	kabx2:BRD-K04804440-001-16-0:6.250000uM, screen6:BRD-K04804440-001-16-0:6.250000uM, kabx2:BRD-K04804440-001-16-0:12.500000uM, screen6:BRD-K04804440-001-16-0:12.500000uM, kabx2:BRD-K04804440-001-16-0:25.000000uM, screen6:BRD-K04804440-001-16-0:25.000000uM, kabx2:BRD-K04804440-001-16-0:50.000000uM, screen6:BRD-K04804440-001-16-0:50.000000uM	BRD-K04804440	BRD-K04804440-001-16-0	screen4wk_screen5wk_tbda1_kabx2, screen6	kabx2, tb_screen6	6.25, 12.5, 25, 50	6.250000uM, 12.500000uM, 25.000000uM, 50.000000uM
atpH	4.46642	-6.36794	-0.212059	-6.84043	-4.989	Ciprofloxacin	#5050ffff	GyrAB	kabx2:BRD-K04804440-001-16-0:6.250000uM, screen6:BRD-K04804440-001-16-0:6.250000uM, kabx2:BRD-K04804440-001-16-0:12.500000uM, screen6:BRD-K04804440-001-16-0:12.500000uM, kabx2:BRD-K04804440-001-16-0:25.000000uM, screen6:BRD-K04804440-001-16-0:25.000000uM, kabx2:BRD-K04804440-001-16-0:50.000000uM, screen6:BRD-K04804440-001-16-0:50.000000uM	BRD-K04804440	BRD-K04804440-001-16-0	screen4wk_screen5wk_tbda1_kabx2, screen6	kabx2, tb_screen6	6.25, 12.5, 25, 50	6.250000uM, 12.500000uM, 25.000000uM, 50.000000uM
nusA	4.47269	-7.26228	-0.288725	-5.55274	-5.37279	Ciprofloxacin	#5050ffff	GyrAB	kabx2:BRD-K04804440-001-16-0:6.250000uM, screen6:BRD-K04804440-001-16-0:6.250000uM, kabx2:BRD-K04804440-001-16-0:12.500000uM, screen6:BRD-K04804440-001-16-0:12.500000uM, kabx2:BRD-K04804440-001-16-0:25.000000uM, screen6:BRD-K04804440-001-16-0:25.000000uM, kabx2:BRD-K04804440-001-16-0:50.000000uM, screen6:BRD-K04804440-001-16-0:50.000000uM	BRD-K04804440	BRD-K04804440-001-16-0	screen4wk_screen5wk_tbda1_kabx2, screen6	kabx2, tb_screen6	6.25, 12.5, 25, 50	6.250000uM, 12.500000uM, 25.000000uM, 50.000000uM
Rv1828	4.47398	-6.1691	-0.176993	-4.93089	-4.67383	Ciprofloxacin	#5050ffff	GyrAB	kabx2:BRD-K04804440-001-16-0:6.250000uM, screen6:BRD-K04804440-001-16-0:6.250000uM, kabx2:BRD-K04804440-001-16-0:12.500000uM, screen6:BRD-K04804440-001-16-0:12.500000uM, kabx2:BRD-K04804440-001-16-0:25.000000uM, screen6:BRD-K04804440-001-16-0:25.000000uM, kabx2:BRD-K04804440-001-16-0:50.000000uM, screen6:BRD-K04804440-001-16-0:50.000000uM	BRD-K04804440	BRD-K04804440-001-16-0	screen4wk_screen5wk_tbda1_kabx2, screen6	kabx2, tb_screen6	6.25, 12.5, 25, 50	6.250000uM, 12.500000uM, 25.000000uM, 50.000000uM
aroF	4.47707	-6.6489	-0.212244	-5.3602	-5.04401	Ciprofloxacin	#5050ffff	GyrAB	kabx2:BRD-K04804440-001-16-0:6.250000uM, screen6:BRD-K04804440-001-16-0:6.250000uM, kabx2:BRD-K04804440-001-16-0:12.500000uM, screen6:BRD-K04804440-001-16-0:12.500000uM, kabx2:BRD-K04804440-001-16-0:25.000000uM, screen6:BRD-K04804440-001-16-0:25.000000uM, kabx2:BRD-K04804440-001-16-0:50.000000uM, screen6:BRD-K04804440-001-16-0:50.000000uM	BRD-K04804440	BRD-K04804440-001-16-0	screen4wk_screen5wk_tbda1_kabx2, screen6	kabx2, tb_screen6	6.25, 12.5, 25, 50	6.250000uM, 12.500000uM, 25.000000uM, 50.000000uM
leuA	4.47882	-5.75039	-0.137956	-4.16303	-4.66945	Ciprofloxacin	#5050ffff	GyrAB	kabx2:BRD-K04804440-001-16-0:6.250000uM, screen6:BRD-K04804440-001-16-0:6.250000uM, kabx2:BRD-K04804440-001-16-0:12.500000uM, screen6:BRD-K04804440-001-16-0:12.500000uM, kabx2:BRD-K04804440-001-16-0:25.000000uM, screen6:BRD-K04804440-001-16-0:25.000000uM, kabx2:BRD-K04804440-001-16-0:50.000000uM, screen6:BRD-K04804440-001-16-0:50.000000uM	BRD-K04804440	BRD-K04804440-001-16-0	screen4wk_screen5wk_tbda1_kabx2, screen6	kabx2, tb_screen6	6.25, 12.5, 25, 50	6.250000uM, 12.500000uM, 25.000000uM, 50.000000uM
murG	4.48298	-6.69722	-0.239359	-6.87516	-5.0999	Ciprofloxacin	#5050ffff	GyrAB	kabx2:BRD-K04804440-001-16-0:6.250000uM, screen6:BRD-K04804440-001-16-0:6.250000uM, kabx2:BRD-K04804440-001-16-0:12.500000uM, screen6:BRD-K04804440-001-16-0:12.500000uM, kabx2:BRD-K04804440-001-16-0:25.000000uM, screen6:BRD-K04804440-001-16-0:25.000000uM, kabx2:BRD-K04804440-001-16-0:50.000000uM, screen6:BRD-K04804440-001-16-0:50.000000uM	BRD-K04804440	BRD-K04804440-001-16-0	screen4wk_screen5wk_tbda1_kabx2, screen6	kabx2, tb_screen6	6.25, 12.5, 25, 50	6.250000uM, 12.500000uM, 25.000000uM, 50.000000uM
H37RvBC06	4.48367	-6.27117	-0.197935	-4.68745	-4.87155	Ciprofloxacin	#5050ffff	GyrAB	kabx2:BRD-K04804440-001-16-0:6.250000uM, screen6:BRD-K04804440-001-16-0:6.250000uM, kabx2:BRD-K04804440-001-16-0:12.500000uM, screen6:BRD-K04804440-001-16-0:12.500000uM, kabx2:BRD-K04804440-001-16-0:25.000000uM, screen6:BRD-K04804440-001-16-0:25.000000uM, kabx2:BRD-K04804440-001-16-0:50.000000uM, screen6:BRD-K04804440-001-16-0:50.000000uM	BRD-K04804440	BRD-K04804440-001-16-0	screen4wk_screen5wk_tbda1_kabx2, screen6	kabx2, tb_screen6	6.25, 12.5, 25, 50	6.250000uM, 12.500000uM, 25.000000uM, 50.000000uM
rpoZ	4.48394	-6.20831	-0.175952	-5.53032	-4.76131	Ciprofloxacin	#5050ffff	GyrAB	kabx2:BRD-K04804440-001-16-0:6.250000uM, screen6:BRD-K04804440-001-16-0:6.250000uM, kabx2:BRD-K04804440-001-16-0:12.500000uM, screen6:BRD-K04804440-001-16-0:12.500000uM, kabx2:BRD-K04804440-001-16-0:25.000000uM, screen6:BRD-K04804440-001-16-0:25.000000uM, kabx2:BRD-K04804440-001-16-0:50.000000uM, screen6:BRD-K04804440-001-16-0:50.000000uM	BRD-K04804440	BRD-K04804440-001-16-0	screen4wk_screen5wk_tbda1_kabx2, screen6	kabx2, tb_screen6	6.25, 12.5, 25, 50	6.250000uM, 12.500000uM, 25.000000uM, 50.000000uM
Rv0224c	4.50246	-6.82194	-0.237263	-5.04603	-5.08283	Ciprofloxacin	#5050ffff	GyrAB	kabx2:BRD-K04804440-001-16-0:6.250000uM, screen6:BRD-K04804440-001-16-0:6.250000uM, kabx2:BRD-K04804440-001-16-0:12.500000uM, screen6:BRD-K04804440-001-16-0:12.500000uM, kabx2:BRD-K04804440-001-16-0:25.000000uM, screen6:BRD-K04804440-001-16-0:25.000000uM, kabx2:BRD-K04804440-001-16-0:50.000000uM, screen6:BRD-K04804440-001-16-0:50.000000uM	BRD-K04804440	BRD-K04804440-001-16-0	screen4wk_screen5wk_tbda1_kabx2, screen6	kabx2, tb_screen6	6.25, 12.5, 25, 50	6.250000uM, 12.500000uM, 25.000000uM, 50.000000uM
wag31	4.5053	-6.56162	-0.216801	-6.32045	-4.93852	Ciprofloxacin	#5050ffff	GyrAB	kabx2:BRD-K04804440-001-16-0:6.250000uM, screen6:BRD-K04804440-001-16-0:6.250000uM, kabx2:BRD-K04804440-001-16-0:12.500000uM, screen6:BRD-K04804440-001-16-0:12.500000uM, kabx2:BRD-K04804440-001-16-0:25.000000uM, screen6:BRD-K04804440-001-16-0:25.000000uM, kabx2:BRD-K04804440-001-16-0:50.000000uM, screen6:BRD-K04804440-001-16-0:50.000000uM	BRD-K04804440	BRD-K04804440-001-16-0	screen4wk_screen5wk_tbda1_kabx2, screen6	kabx2, tb_screen6	6.25, 12.5, 25, 50	6.250000uM, 12.500000uM, 25.000000uM, 50.000000uM
hisF	4.52286	-6.9797	-0.231126	-6.02532	-5.19047	Ciprofloxacin	#5050ffff	GyrAB	kabx2:BRD-K04804440-001-16-0:6.250000uM, screen6:BRD-K04804440-001-16-0:6.250000uM, kabx2:BRD-K04804440-001-16-0:12.500000uM, screen6:BRD-K04804440-001-16-0:12.500000uM, kabx2:BRD-K04804440-001-16-0:25.000000uM, screen6:BRD-K04804440-001-16-0:25.000000uM, kabx2:BRD-K04804440-001-16-0:50.000000uM, screen6:BRD-K04804440-001-16-0:50.000000uM	BRD-K04804440	BRD-K04804440-001-16-0	screen4wk_screen5wk_tbda1_kabx2, screen6	kabx2, tb_screen6	6.25, 12.5, 25, 50	6.250000uM, 12.500000uM, 25.000000uM, 50.000000uM
pra	4.54554	-7.27906	-0.261675	-5.86002	-5.23917	Ciprofloxacin	#5050ffff	GyrAB	kabx2:BRD-K04804440-001-16-0:6.250000uM, screen6:BRD-K04804440-001-16-0:6.250000uM, kabx2:BRD-K04804440-001-16-0:12.500000uM, screen6:BRD-K04804440-001-16-0:12.500000uM, kabx2:BRD-K04804440-001-16-0:25.000000uM, screen6:BRD-K04804440-001-16-0:25.000000uM, kabx2:BRD-K04804440-001-16-0:50.000000uM, screen6:BRD-K04804440-001-16-0:50.000000uM	BRD-K04804440	BRD-K04804440-001-16-0	screen4wk_screen5wk_tbda1_kabx2, screen6	kabx2, tb_screen6	6.25, 12.5, 25, 50	6.250000uM, 12.500000uM, 25.000000uM, 50.000000uM
Rv3267	4.54839	-6.37609	-0.194374	-4.82106	-4.89587	Ciprofloxacin	#5050ffff	GyrAB	kabx2:BRD-K04804440-001-16-0:6.250000uM, screen6:BRD-K04804440-001-16-0:6.250000uM, kabx2:BRD-K04804440-001-16-0:12.500000uM, screen6:BRD-K04804440-001-16-0:12.500000uM, kabx2:BRD-K04804440-001-16-0:25.000000uM, screen6:BRD-K04804440-001-16-0:25.000000uM, kabx2:BRD-K04804440-001-16-0:50.000000uM, screen6:BRD-K04804440-001-16-0:50.000000uM	BRD-K04804440	BRD-K04804440-001-16-0	screen4wk_screen5wk_tbda1_kabx2, screen6	kabx2, tb_screen6	6.25, 12.5, 25, 50	6.250000uM, 12.500000uM, 25.000000uM, 50.000000uM
Rv1836c	4.54863	-6.40606	-0.161212	-5.75156	-4.72727	Ciprofloxacin	#5050ffff	GyrAB	kabx2:BRD-K04804440-001-16-0:6.250000uM, screen6:BRD-K04804440-001-16-0:6.250000uM, kabx2:BRD-K04804440-001-16-0:12.500000uM, screen6:BRD-K04804440-001-16-0:12.500000uM, kabx2:BRD-K04804440-001-16-0:25.000000uM, screen6:BRD-K04804440-001-16-0:25.000000uM, kabx2:BRD-K04804440-001-16-0:50.000000uM, screen6:BRD-K04804440-001-16-0:50.000000uM	BRD-K04804440	BRD-K04804440-001-16-0	screen4wk_screen5wk_tbda1_kabx2, screen6	kabx2, tb_screen6	6.25, 12.5, 25, 50	6.250000uM, 12.500000uM, 25.000000uM, 50.000000uM
hisC1	4.55293	-6.94217	-0.220947	-5.89809	-5.08013	Ciprofloxacin	#5050ffff	GyrAB	kabx2:BRD-K04804440-001-16-0:6.250000uM, screen6:BRD-K04804440-001-16-0:6.250000uM, kabx2:BRD-K04804440-001-16-0:12.500000uM, screen6:BRD-K04804440-001-16-0:12.500000uM, kabx2:BRD-K04804440-001-16-0:25.000000uM, screen6:BRD-K04804440-001-16-0:25.000000uM, kabx2:BRD-K04804440-001-16-0:50.000000uM, screen6:BRD-K04804440-001-16-0:50.000000uM	BRD-K04804440	BRD-K04804440-001-16-0	screen4wk_screen5wk_tbda1_kabx2, screen6	kabx2, tb_screen6	6.25, 12.5, 25, 50	6.250000uM, 12.500000uM, 25.000000uM, 50.000000uM
mapB	4.55317	-6.46402	-0.185421	-5.8389	-5.01761	Ciprofloxacin	#5050ffff	GyrAB	kabx2:BRD-K04804440-001-16-0:6.250000uM, screen6:BRD-K04804440-001-16-0:6.250000uM, kabx2:BRD-K04804440-001-16-0:12.500000uM, screen6:BRD-K04804440-001-16-0:12.500000uM, kabx2:BRD-K04804440-001-16-0:25.000000uM, screen6:BRD-K04804440-001-16-0:25.000000uM, kabx2:BRD-K04804440-001-16-0:50.000000uM, screen6:BRD-K04804440-001-16-0:50.000000uM	BRD-K04804440	BRD-K04804440-001-16-0	screen4wk_screen5wk_tbda1_kabx2, screen6	kabx2, tb_screen6	6.25, 12.5, 25, 50	6.250000uM, 12.500000uM, 25.000000uM, 50.000000uM
mptA	4.55694	-6.40426	-0.214159	-5.4955	-4.82748	Ciprofloxacin	#5050ffff	GyrAB	kabx2:BRD-K04804440-001-16-0:6.250000uM, screen6:BRD-K04804440-001-16-0:6.250000uM, kabx2:BRD-K04804440-001-16-0:12.500000uM, screen6:BRD-K04804440-001-16-0:12.500000uM, kabx2:BRD-K04804440-001-16-0:25.000000uM, screen6:BRD-K04804440-001-16-0:25.000000uM, kabx2:BRD-K04804440-001-16-0:50.000000uM, screen6:BRD-K04804440-001-16-0:50.000000uM	BRD-K04804440	BRD-K04804440-001-16-0	screen4wk_screen5wk_tbda1_kabx2, screen6	kabx2, tb_screen6	6.25, 12.5, 25, 50	6.250000uM, 12.500000uM, 25.000000uM, 50.000000uM
rfe	4.57265	-7.35782	-0.230271	-5.82682	-5.12138	Ciprofloxacin	#5050ffff	GyrAB	kabx2:BRD-K04804440-001-16-0:6.250000uM, screen6:BRD-K04804440-001-16-0:6.250000uM, kabx2:BRD-K04804440-001-16-0:12.500000uM, screen6:BRD-K04804440-001-16-0:12.500000uM, kabx2:BRD-K04804440-001-16-0:25.000000uM, screen6:BRD-K04804440-001-16-0:25.000000uM, kabx2:BRD-K04804440-001-16-0:50.000000uM, screen6:BRD-K04804440-001-16-0:50.000000uM	BRD-K04804440	BRD-K04804440-001-16-0	screen4wk_screen5wk_tbda1_kabx2, screen6	kabx2, tb_screen6	6.25, 12.5, 25, 50	6.250000uM, 12.500000uM, 25.000000uM, 50.000000uM
Rv0525	4.57723	-5.41571	-0.122261	-5.52882	-4.60287	Ciprofloxacin	#5050ffff	GyrAB	kabx2:BRD-K04804440-001-16-0:6.250000uM, screen6:BRD-K04804440-001-16-0:6.250000uM, kabx2:BRD-K04804440-001-16-0:12.500000uM, screen6:BRD-K04804440-001-16-0:12.500000uM, kabx2:BRD-K04804440-001-16-0:25.000000uM, screen6:BRD-K04804440-001-16-0:25.000000uM, kabx2:BRD-K04804440-001-16-0:50.000000uM, screen6:BRD-K04804440-001-16-0:50.000000uM	BRD-K04804440	BRD-K04804440-001-16-0	screen4wk_screen5wk_tbda1_kabx2, screen6	kabx2, tb_screen6	6.25, 12.5, 25, 50	6.250000uM, 12.500000uM, 25.000000uM, 50.000000uM
gcvB	4.60293	-7.44246	-0.254731	-5.16526	-5.28736	Ciprofloxacin	#5050ffff	GyrAB	kabx2:BRD-K04804440-001-16-0:6.250000uM, screen6:BRD-K04804440-001-16-0:6.250000uM, kabx2:BRD-K04804440-001-16-0:12.500000uM, screen6:BRD-K04804440-001-16-0:12.500000uM, kabx2:BRD-K04804440-001-16-0:25.000000uM, screen6:BRD-K04804440-001-16-0:25.000000uM, kabx2:BRD-K04804440-001-16-0:50.000000uM, screen6:BRD-K04804440-001-16-0:50.000000uM	BRD-K04804440	BRD-K04804440-001-16-0	screen4wk_screen5wk_tbda1_kabx2, screen6	kabx2, tb_screen6	6.25, 12.5, 25, 50	6.250000uM, 12.500000uM, 25.000000uM, 50.000000uM
sucC	4.60315	-6.48346	-0.154617	-5.39806	-4.86237	Ciprofloxacin	#5050ffff	GyrAB	kabx2:BRD-K04804440-001-16-0:6.250000uM, screen6:BRD-K04804440-001-16-0:6.250000uM, kabx2:BRD-K04804440-001-16-0:12.500000uM, screen6:BRD-K04804440-001-16-0:12.500000uM, kabx2:BRD-K04804440-001-16-0:25.000000uM, screen6:BRD-K04804440-001-16-0:25.000000uM, kabx2:BRD-K04804440-001-16-0:50.000000uM, screen6:BRD-K04804440-001-16-0:50.000000uM	BRD-K04804440	BRD-K04804440-001-16-0	screen4wk_screen5wk_tbda1_kabx2, screen6	kabx2, tb_screen6	6.25, 12.5, 25, 50	6.250000uM, 12.500000uM, 25.000000uM, 50.000000uM
asnB	4.60324	-6.38392	-0.247617	-6.48261	-5.08905	Ciprofloxacin	#5050ffff	GyrAB	kabx2:BRD-K04804440-001-16-0:6.250000uM, screen6:BRD-K04804440-001-16-0:6.250000uM, kabx2:BRD-K04804440-001-16-0:12.500000uM, screen6:BRD-K04804440-001-16-0:12.500000uM, kabx2:BRD-K04804440-001-16-0:25.000000uM, screen6:BRD-K04804440-001-16-0:25.000000uM, kabx2:BRD-K04804440-001-16-0:50.000000uM, screen6:BRD-K04804440-001-16-0:50.000000uM	BRD-K04804440	BRD-K04804440-001-16-0	screen4wk_screen5wk_tbda1_kabx2, screen6	kabx2, tb_screen6	6.25, 12.5, 25, 50	6.250000uM, 12.500000uM, 25.000000uM, 50.000000uM
rnc	4.61614	-6.72568	-0.194964	-6.28424	-5.17556	Ciprofloxacin	#5050ffff	GyrAB	kabx2:BRD-K04804440-001-16-0:6.250000uM, screen6:BRD-K04804440-001-16-0:6.250000uM, kabx2:BRD-K04804440-001-16-0:12.500000uM, screen6:BRD-K04804440-001-16-0:12.500000uM, kabx2:BRD-K04804440-001-16-0:25.000000uM, screen6:BRD-K04804440-001-16-0:25.000000uM, kabx2:BRD-K04804440-001-16-0:50.000000uM, screen6:BRD-K04804440-001-16-0:50.000000uM	BRD-K04804440	BRD-K04804440-001-16-0	screen4wk_screen5wk_tbda1_kabx2, screen6	kabx2, tb_screen6	6.25, 12.5, 25, 50	6.250000uM, 12.500000uM, 25.000000uM, 50.000000uM
Rv0289	4.63815	-6.5669	-0.210192	-5.86864	-5.14648	Ciprofloxacin	#5050ffff	GyrAB	kabx2:BRD-K04804440-001-16-0:6.250000uM, screen6:BRD-K04804440-001-16-0:6.250000uM, kabx2:BRD-K04804440-001-16-0:12.500000uM, screen6:BRD-K04804440-001-16-0:12.500000uM, kabx2:BRD-K04804440-001-16-0:25.000000uM, screen6:BRD-K04804440-001-16-0:25.000000uM, kabx2:BRD-K04804440-001-16-0:50.000000uM, screen6:BRD-K04804440-001-16-0:50.000000uM	BRD-K04804440	BRD-K04804440-001-16-0	screen4wk_screen5wk_tbda1_kabx2, screen6	kabx2, tb_screen6	6.25, 12.5, 25, 50	6.250000uM, 12.500000uM, 25.000000uM, 50.000000uM
lipB	4.64366	-6.67474	-0.184799	-6.03688	-4.91127	Ciprofloxacin	#5050ffff	GyrAB	kabx2:BRD-K04804440-001-16-0:6.250000uM, screen6:BRD-K04804440-001-16-0:6.250000uM, kabx2:BRD-K04804440-001-16-0:12.500000uM, screen6:BRD-K04804440-001-16-0:12.500000uM, kabx2:BRD-K04804440-001-16-0:25.000000uM, screen6:BRD-K04804440-001-16-0:25.000000uM, kabx2:BRD-K04804440-001-16-0:50.000000uM, screen6:BRD-K04804440-001-16-0:50.000000uM	BRD-K04804440	BRD-K04804440-001-16-0	screen4wk_screen5wk_tbda1_kabx2, screen6	kabx2, tb_screen6	6.25, 12.5, 25, 50	6.250000uM, 12.500000uM, 25.000000uM, 50.000000uM
menA	4.64588	-6.04048	-0.132522	-5.88402	-4.85002	Ciprofloxacin	#5050ffff	GyrAB	kabx2:BRD-K04804440-001-16-0:6.250000uM, screen6:BRD-K04804440-001-16-0:6.250000uM, kabx2:BRD-K04804440-001-16-0:12.500000uM, screen6:BRD-K04804440-001-16-0:12.500000uM, kabx2:BRD-K04804440-001-16-0:25.000000uM, screen6:BRD-K04804440-001-16-0:25.000000uM, kabx2:BRD-K04804440-001-16-0:50.000000uM, screen6:BRD-K04804440-001-16-0:50.000000uM	BRD-K04804440	BRD-K04804440-001-16-0	screen4wk_screen5wk_tbda1_kabx2, screen6	kabx2, tb_screen6	6.25, 12.5, 25, 50	6.250000uM, 12.500000uM, 25.000000uM, 50.000000uM
kasB	4.66367	-6.6889	-0.183136	-5.57285	-4.85265	Ciprofloxacin	#5050ffff	GyrAB	kabx2:BRD-K04804440-001-16-0:6.250000uM, screen6:BRD-K04804440-001-16-0:6.250000uM, kabx2:BRD-K04804440-001-16-0:12.500000uM, screen6:BRD-K04804440-001-16-0:12.500000uM, kabx2:BRD-K04804440-001-16-0:25.000000uM, screen6:BRD-K04804440-001-16-0:25.000000uM, kabx2:BRD-K04804440-001-16-0:50.000000uM, screen6:BRD-K04804440-001-16-0:50.000000uM	BRD-K04804440	BRD-K04804440-001-16-0	screen4wk_screen5wk_tbda1_kabx2, screen6	kabx2, tb_screen6	6.25, 12.5, 25, 50	6.250000uM, 12.500000uM, 25.000000uM, 50.000000uM
Rv2971	4.68419	-5.72169	-0.0649637	-4.84095	-4.36585	Ciprofloxacin	#5050ffff	GyrAB	kabx2:BRD-K04804440-001-16-0:6.250000uM, screen6:BRD-K04804440-001-16-0:6.250000uM, kabx2:BRD-K04804440-001-16-0:12.500000uM, screen6:BRD-K04804440-001-16-0:12.500000uM, kabx2:BRD-K04804440-001-16-0:25.000000uM, screen6:BRD-K04804440-001-16-0:25.000000uM, kabx2:BRD-K04804440-001-16-0:50.000000uM, screen6:BRD-K04804440-001-16-0:50.000000uM	BRD-K04804440	BRD-K04804440-001-16-0	screen4wk_screen5wk_tbda1_kabx2, screen6	kabx2, tb_screen6	6.25, 12.5, 25, 50	6.250000uM, 12.500000uM, 25.000000uM, 50.000000uM
Rv0260c	4.69762	-6.06033	-0.126425	-4.95935	-4.60828	Ciprofloxacin	#5050ffff	GyrAB	kabx2:BRD-K04804440-001-16-0:6.250000uM, screen6:BRD-K04804440-001-16-0:6.250000uM, kabx2:BRD-K04804440-001-16-0:12.500000uM, screen6:BRD-K04804440-001-16-0:12.500000uM, kabx2:BRD-K04804440-001-16-0:25.000000uM, screen6:BRD-K04804440-001-16-0:25.000000uM, kabx2:BRD-K04804440-001-16-0:50.000000uM, screen6:BRD-K04804440-001-16-0:50.000000uM	BRD-K04804440	BRD-K04804440-001-16-0	screen4wk_screen5wk_tbda1_kabx2, screen6	kabx2, tb_screen6	6.25, 12.5, 25, 50	6.250000uM, 12.500000uM, 25.000000uM, 50.000000uM
manA	4.70503	-5.41261	-0.0790062	-5.92334	-4.62424	Ciprofloxacin	#5050ffff	GyrAB	kabx2:BRD-K04804440-001-16-0:6.250000uM, screen6:BRD-K04804440-001-16-0:6.250000uM, kabx2:BRD-K04804440-001-16-0:12.500000uM, screen6:BRD-K04804440-001-16-0:12.500000uM, kabx2:BRD-K04804440-001-16-0:25.000000uM, screen6:BRD-K04804440-001-16-0:25.000000uM, kabx2:BRD-K04804440-001-16-0:50.000000uM, screen6:BRD-K04804440-001-16-0:50.000000uM	BRD-K04804440	BRD-K04804440-001-16-0	screen4wk_screen5wk_tbda1_kabx2, screen6	kabx2, tb_screen6	6.25, 12.5, 25, 50	6.250000uM, 12.500000uM, 25.000000uM, 50.000000uM
leuB	4.70779	-6.80756	-0.186383	-5.5238	-5.02078	Ciprofloxacin	#5050ffff	GyrAB	kabx2:BRD-K04804440-001-16-0:6.250000uM, screen6:BRD-K04804440-001-16-0:6.250000uM, kabx2:BRD-K04804440-001-16-0:12.500000uM, screen6:BRD-K04804440-001-16-0:12.500000uM, kabx2:BRD-K04804440-001-16-0:25.000000uM, screen6:BRD-K04804440-001-16-0:25.000000uM, kabx2:BRD-K04804440-001-16-0:50.000000uM, screen6:BRD-K04804440-001-16-0:50.000000uM	BRD-K04804440	BRD-K04804440-001-16-0	screen4wk_screen5wk_tbda1_kabx2, screen6	kabx2, tb_screen6	6.25, 12.5, 25, 50	6.250000uM, 12.500000uM, 25.000000uM, 50.000000uM
dnaK	4.71111	-7.20432	-0.203854	-4.97797	-5.07235	Ciprofloxacin	#5050ffff	GyrAB	kabx2:BRD-K04804440-001-16-0:6.250000uM, screen6:BRD-K04804440-001-16-0:6.250000uM, kabx2:BRD-K04804440-001-16-0:12.500000uM, screen6:BRD-K04804440-001-16-0:12.500000uM, kabx2:BRD-K04804440-001-16-0:25.000000uM, screen6:BRD-K04804440-001-16-0:25.000000uM, kabx2:BRD-K04804440-001-16-0:50.000000uM, screen6:BRD-K04804440-001-16-0:50.000000uM	BRD-K04804440	BRD-K04804440-001-16-0	screen4wk_screen5wk_tbda1_kabx2, screen6	kabx2, tb_screen6	6.25, 12.5, 25, 50	6.250000uM, 12.500000uM, 25.000000uM, 50.000000uM
gpsI	4.7152	-5.7655	-0.145193	-4.50147	-4.46502	Ciprofloxacin	#5050ffff	GyrAB	kabx2:BRD-K04804440-001-16-0:6.250000uM, screen6:BRD-K04804440-001-16-0:6.250000uM, kabx2:BRD-K04804440-001-16-0:12.500000uM, screen6:BRD-K04804440-001-16-0:12.500000uM, kabx2:BRD-K04804440-001-16-0:25.000000uM, screen6:BRD-K04804440-001-16-0:25.000000uM, kabx2:BRD-K04804440-001-16-0:50.000000uM, screen6:BRD-K04804440-001-16-0:50.000000uM	BRD-K04804440	BRD-K04804440-001-16-0	screen4wk_screen5wk_tbda1_kabx2, screen6	kabx2, tb_screen6	6.25, 12.5, 25, 50	6.250000uM, 12.500000uM, 25.000000uM, 50.000000uM
ilvC	4.7303	-6.26545	-0.192657	-4.56943	-4.71951	Ciprofloxacin	#5050ffff	GyrAB	kabx2:BRD-K04804440-001-16-0:6.250000uM, screen6:BRD-K04804440-001-16-0:6.250000uM, kabx2:BRD-K04804440-001-16-0:12.500000uM, screen6:BRD-K04804440-001-16-0:12.500000uM, kabx2:BRD-K04804440-001-16-0:25.000000uM, screen6:BRD-K04804440-001-16-0:25.000000uM, kabx2:BRD-K04804440-001-16-0:50.000000uM, screen6:BRD-K04804440-001-16-0:50.000000uM	BRD-K04804440	BRD-K04804440-001-16-0	screen4wk_screen5wk_tbda1_kabx2, screen6	kabx2, tb_screen6	6.25, 12.5, 25, 50	6.250000uM, 12.500000uM, 25.000000uM, 50.000000uM
H37RvBC08	4.74615	-6.16473	-0.154285	-4.5288	-4.76509	Ciprofloxacin	#5050ffff	GyrAB	kabx2:BRD-K04804440-001-16-0:6.250000uM, screen6:BRD-K04804440-001-16-0:6.250000uM, kabx2:BRD-K04804440-001-16-0:12.500000uM, screen6:BRD-K04804440-001-16-0:12.500000uM, kabx2:BRD-K04804440-001-16-0:25.000000uM, screen6:BRD-K04804440-001-16-0:25.000000uM, kabx2:BRD-K04804440-001-16-0:50.000000uM, screen6:BRD-K04804440-001-16-0:50.000000uM	BRD-K04804440	BRD-K04804440-001-16-0	screen4wk_screen5wk_tbda1_kabx2, screen6	kabx2, tb_screen6	6.25, 12.5, 25, 50	6.250000uM, 12.500000uM, 25.000000uM, 50.000000uM
pgsA2	4.74962	-7.00131	-0.192574	-6.26808	-5.02281	Ciprofloxacin	#5050ffff	GyrAB	kabx2:BRD-K04804440-001-16-0:6.250000uM, screen6:BRD-K04804440-001-16-0:6.250000uM, kabx2:BRD-K04804440-001-16-0:12.500000uM, screen6:BRD-K04804440-001-16-0:12.500000uM, kabx2:BRD-K04804440-001-16-0:25.000000uM, screen6:BRD-K04804440-001-16-0:25.000000uM, kabx2:BRD-K04804440-001-16-0:50.000000uM, screen6:BRD-K04804440-001-16-0:50.000000uM	BRD-K04804440	BRD-K04804440-001-16-0	screen4wk_screen5wk_tbda1_kabx2, screen6	kabx2, tb_screen6	6.25, 12.5, 25, 50	6.250000uM, 12.500000uM, 25.000000uM, 50.000000uM
fusA1	4.75599	-6.22257	-0.124588	-6.53232	-4.83645	Ciprofloxacin	#5050ffff	GyrAB	kabx2:BRD-K04804440-001-16-0:6.250000uM, screen6:BRD-K04804440-001-16-0:6.250000uM, kabx2:BRD-K04804440-001-16-0:12.500000uM, screen6:BRD-K04804440-001-16-0:12.500000uM, kabx2:BRD-K04804440-001-16-0:25.000000uM, screen6:BRD-K04804440-001-16-0:25.000000uM, kabx2:BRD-K04804440-001-16-0:50.000000uM, screen6:BRD-K04804440-001-16-0:50.000000uM	BRD-K04804440	BRD-K04804440-001-16-0	screen4wk_screen5wk_tbda1_kabx2, screen6	kabx2, tb_screen6	6.25, 12.5, 25, 50	6.250000uM, 12.500000uM, 25.000000uM, 50.000000uM
oxcA	4.76393	-6.7619	-0.184005	-5.31329	-4.9322	Ciprofloxacin	#5050ffff	GyrAB	kabx2:BRD-K04804440-001-16-0:6.250000uM, screen6:BRD-K04804440-001-16-0:6.250000uM, kabx2:BRD-K04804440-001-16-0:12.500000uM, screen6:BRD-K04804440-001-16-0:12.500000uM, kabx2:BRD-K04804440-001-16-0:25.000000uM, screen6:BRD-K04804440-001-16-0:25.000000uM, kabx2:BRD-K04804440-001-16-0:50.000000uM, screen6:BRD-K04804440-001-16-0:50.000000uM	BRD-K04804440	BRD-K04804440-001-16-0	screen4wk_screen5wk_tbda1_kabx2, screen6	kabx2, tb_screen6	6.25, 12.5, 25, 50	6.250000uM, 12.500000uM, 25.000000uM, 50.000000uM
Rv2611c	4.76835	-5.81941	-0.23352	-5.14547	-4.90565	Ciprofloxacin	#5050ffff	GyrAB	kabx2:BRD-K04804440-001-16-0:6.250000uM, screen6:BRD-K04804440-001-16-0:6.250000uM, kabx2:BRD-K04804440-001-16-0:12.500000uM, screen6:BRD-K04804440-001-16-0:12.500000uM, kabx2:BRD-K04804440-001-16-0:25.000000uM, screen6:BRD-K04804440-001-16-0:25.000000uM, kabx2:BRD-K04804440-001-16-0:50.000000uM, screen6:BRD-K04804440-001-16-0:50.000000uM	BRD-K04804440	BRD-K04804440-001-16-0	screen4wk_screen5wk_tbda1_kabx2, screen6	kabx2, tb_screen6	6.25, 12.5, 25, 50	6.250000uM, 12.500000uM, 25.000000uM, 50.000000uM
ppnK	4.77815	-6.8533	-0.184085	-7.20574	-5.07379	Ciprofloxacin	#5050ffff	GyrAB	kabx2:BRD-K04804440-001-16-0:6.250000uM, screen6:BRD-K04804440-001-16-0:6.250000uM, kabx2:BRD-K04804440-001-16-0:12.500000uM, screen6:BRD-K04804440-001-16-0:12.500000uM, kabx2:BRD-K04804440-001-16-0:25.000000uM, screen6:BRD-K04804440-001-16-0:25.000000uM, kabx2:BRD-K04804440-001-16-0:50.000000uM, screen6:BRD-K04804440-001-16-0:50.000000uM	BRD-K04804440	BRD-K04804440-001-16-0	screen4wk_screen5wk_tbda1_kabx2, screen6	kabx2, tb_screen6	6.25, 12.5, 25, 50	6.250000uM, 12.500000uM, 25.000000uM, 50.000000uM
fadE19	4.78607	-6.54483	-0.131398	-6.07117	-4.7225	Ciprofloxacin	#5050ffff	GyrAB	kabx2:BRD-K04804440-001-16-0:6.250000uM, screen6:BRD-K04804440-001-16-0:6.250000uM, kabx2:BRD-K04804440-001-16-0:12.500000uM, screen6:BRD-K04804440-001-16-0:12.500000uM, kabx2:BRD-K04804440-001-16-0:25.000000uM, screen6:BRD-K04804440-001-16-0:25.000000uM, kabx2:BRD-K04804440-001-16-0:50.000000uM, screen6:BRD-K04804440-001-16-0:50.000000uM	BRD-K04804440	BRD-K04804440-001-16-0	screen4wk_screen5wk_tbda1_kabx2, screen6	kabx2, tb_screen6	6.25, 12.5, 25, 50	6.250000uM, 12.500000uM, 25.000000uM, 50.000000uM
pmmA	4.79679	-6.48741	-0.139841	-6.40999	-4.94312	Ciprofloxacin	#5050ffff	GyrAB	kabx2:BRD-K04804440-001-16-0:6.250000uM, screen6:BRD-K04804440-001-16-0:6.250000uM, kabx2:BRD-K04804440-001-16-0:12.500000uM, screen6:BRD-K04804440-001-16-0:12.500000uM, kabx2:BRD-K04804440-001-16-0:25.000000uM, screen6:BRD-K04804440-001-16-0:25.000000uM, kabx2:BRD-K04804440-001-16-0:50.000000uM, screen6:BRD-K04804440-001-16-0:50.000000uM	BRD-K04804440	BRD-K04804440-001-16-0	screen4wk_screen5wk_tbda1_kabx2, screen6	kabx2, tb_screen6	6.25, 12.5, 25, 50	6.250000uM, 12.500000uM, 25.000000uM, 50.000000uM
iscS	4.79778	-6.02256	-0.141168	-4.32052	-4.55861	Ciprofloxacin	#5050ffff	GyrAB	kabx2:BRD-K04804440-001-16-0:6.250000uM, screen6:BRD-K04804440-001-16-0:6.250000uM, kabx2:BRD-K04804440-001-16-0:12.500000uM, screen6:BRD-K04804440-001-16-0:12.500000uM, kabx2:BRD-K04804440-001-16-0:25.000000uM, screen6:BRD-K04804440-001-16-0:25.000000uM, kabx2:BRD-K04804440-001-16-0:50.000000uM, screen6:BRD-K04804440-001-16-0:50.000000uM	BRD-K04804440	BRD-K04804440-001-16-0	screen4wk_screen5wk_tbda1_kabx2, screen6	kabx2, tb_screen6	6.25, 12.5, 25, 50	6.250000uM, 12.500000uM, 25.000000uM, 50.000000uM
desA1	4.81222	-6.55419	-0.224372	-4.71776	-4.89391	Ciprofloxacin	#5050ffff	GyrAB	kabx2:BRD-K04804440-001-16-0:6.250000uM, screen6:BRD-K04804440-001-16-0:6.250000uM, kabx2:BRD-K04804440-001-16-0:12.500000uM, screen6:BRD-K04804440-001-16-0:12.500000uM, kabx2:BRD-K04804440-001-16-0:25.000000uM, screen6:BRD-K04804440-001-16-0:25.000000uM, kabx2:BRD-K04804440-001-16-0:50.000000uM, screen6:BRD-K04804440-001-16-0:50.000000uM	BRD-K04804440	BRD-K04804440-001-16-0	screen4wk_screen5wk_tbda1_kabx2, screen6	kabx2, tb_screen6	6.25, 12.5, 25, 50	6.250000uM, 12.500000uM, 25.000000uM, 50.000000uM
Rv1697	4.81798	-6.41942	-0.13606	-4.87486	-4.53456	Ciprofloxacin	#5050ffff	GyrAB	kabx2:BRD-K04804440-001-16-0:6.250000uM, screen6:BRD-K04804440-001-16-0:6.250000uM, kabx2:BRD-K04804440-001-16-0:12.500000uM, screen6:BRD-K04804440-001-16-0:12.500000uM, kabx2:BRD-K04804440-001-16-0:25.000000uM, screen6:BRD-K04804440-001-16-0:25.000000uM, kabx2:BRD-K04804440-001-16-0:50.000000uM, screen6:BRD-K04804440-001-16-0:50.000000uM	BRD-K04804440	BRD-K04804440-001-16-0	screen4wk_screen5wk_tbda1_kabx2, screen6	kabx2, tb_screen6	6.25, 12.5, 25, 50	6.250000uM, 12.500000uM, 25.000000uM, 50.000000uM
aspB	4.82311	-6.61433	-0.153719	-6.02233	-5.03751	Ciprofloxacin	#5050ffff	GyrAB	kabx2:BRD-K04804440-001-16-0:6.250000uM, screen6:BRD-K04804440-001-16-0:6.250000uM, kabx2:BRD-K04804440-001-16-0:12.500000uM, screen6:BRD-K04804440-001-16-0:12.500000uM, kabx2:BRD-K04804440-001-16-0:25.000000uM, screen6:BRD-K04804440-001-16-0:25.000000uM, kabx2:BRD-K04804440-001-16-0:50.000000uM, screen6:BRD-K04804440-001-16-0:50.000000uM	BRD-K04804440	BRD-K04804440-001-16-0	screen4wk_screen5wk_tbda1_kabx2, screen6	kabx2, tb_screen6	6.25, 12.5, 25, 50	6.250000uM, 12.500000uM, 25.000000uM, 50.000000uM
prrB	4.83058	-6.67319	-0.185224	-5.52617	-4.93993	Ciprofloxacin	#5050ffff	GyrAB	kabx2:BRD-K04804440-001-16-0:6.250000uM, screen6:BRD-K04804440-001-16-0:6.250000uM, kabx2:BRD-K04804440-001-16-0:12.500000uM, screen6:BRD-K04804440-001-16-0:12.500000uM, kabx2:BRD-K04804440-001-16-0:25.000000uM, screen6:BRD-K04804440-001-16-0:25.000000uM, kabx2:BRD-K04804440-001-16-0:50.000000uM, screen6:BRD-K04804440-001-16-0:50.000000uM	BRD-K04804440	BRD-K04804440-001-16-0	screen4wk_screen5wk_tbda1_kabx2, screen6	kabx2, tb_screen6	6.25, 12.5, 25, 50	6.250000uM, 12.500000uM, 25.000000uM, 50.000000uM
fas	4.85634	-6.30397	-0.125664	-4.65251	-4.50923	Ciprofloxacin	#5050ffff	GyrAB	kabx2:BRD-K04804440-001-16-0:6.250000uM, screen6:BRD-K04804440-001-16-0:6.250000uM, kabx2:BRD-K04804440-001-16-0:12.500000uM, screen6:BRD-K04804440-001-16-0:12.500000uM, kabx2:BRD-K04804440-001-16-0:25.000000uM, screen6:BRD-K04804440-001-16-0:25.000000uM, kabx2:BRD-K04804440-001-16-0:50.000000uM, screen6:BRD-K04804440-001-16-0:50.000000uM	BRD-K04804440	BRD-K04804440-001-16-0	screen4wk_screen5wk_tbda1_kabx2, screen6	kabx2, tb_screen6	6.25, 12.5, 25, 50	6.250000uM, 12.500000uM, 25.000000uM, 50.000000uM
pyrC	4.86308	-6.24822	-0.14174	-6.72592	-4.81311	Ciprofloxacin	#5050ffff	GyrAB	kabx2:BRD-K04804440-001-16-0:6.250000uM, screen6:BRD-K04804440-001-16-0:6.250000uM, kabx2:BRD-K04804440-001-16-0:12.500000uM, screen6:BRD-K04804440-001-16-0:12.500000uM, kabx2:BRD-K04804440-001-16-0:25.000000uM, screen6:BRD-K04804440-001-16-0:25.000000uM, kabx2:BRD-K04804440-001-16-0:50.000000uM, screen6:BRD-K04804440-001-16-0:50.000000uM	BRD-K04804440	BRD-K04804440-001-16-0	screen4wk_screen5wk_tbda1_kabx2, screen6	kabx2, tb_screen6	6.25, 12.5, 25, 50	6.250000uM, 12.500000uM, 25.000000uM, 50.000000uM
hadB	4.87201	-7.13173	-0.192693	-6.62745	-5.0499	Ciprofloxacin	#5050ffff	GyrAB	kabx2:BRD-K04804440-001-16-0:6.250000uM, screen6:BRD-K04804440-001-16-0:6.250000uM, kabx2:BRD-K04804440-001-16-0:12.500000uM, screen6:BRD-K04804440-001-16-0:12.500000uM, kabx2:BRD-K04804440-001-16-0:25.000000uM, screen6:BRD-K04804440-001-16-0:25.000000uM, kabx2:BRD-K04804440-001-16-0:50.000000uM, screen6:BRD-K04804440-001-16-0:50.000000uM	BRD-K04804440	BRD-K04804440-001-16-0	screen4wk_screen5wk_tbda1_kabx2, screen6	kabx2, tb_screen6	6.25, 12.5, 25, 50	6.250000uM, 12.500000uM, 25.000000uM, 50.000000uM
mmpL2	4.90331	-6.27386	-0.164153	-4.4973	-4.70867	Ciprofloxacin	#5050ffff	GyrAB	kabx2:BRD-K04804440-001-16-0:6.250000uM, screen6:BRD-K04804440-001-16-0:6.250000uM, kabx2:BRD-K04804440-001-16-0:12.500000uM, screen6:BRD-K04804440-001-16-0:12.500000uM, kabx2:BRD-K04804440-001-16-0:25.000000uM, screen6:BRD-K04804440-001-16-0:25.000000uM, kabx2:BRD-K04804440-001-16-0:50.000000uM, screen6:BRD-K04804440-001-16-0:50.000000uM	BRD-K04804440	BRD-K04804440-001-16-0	screen4wk_screen5wk_tbda1_kabx2, screen6	kabx2, tb_screen6	6.25, 12.5, 25, 50	6.250000uM, 12.500000uM, 25.000000uM, 50.000000uM
mtrB	4.93238	-6.38094	-0.128633	-6.00497	-4.76699	Ciprofloxacin	#5050ffff	GyrAB	kabx2:BRD-K04804440-001-16-0:6.250000uM, screen6:BRD-K04804440-001-16-0:6.250000uM, kabx2:BRD-K04804440-001-16-0:12.500000uM, screen6:BRD-K04804440-001-16-0:12.500000uM, kabx2:BRD-K04804440-001-16-0:25.000000uM, screen6:BRD-K04804440-001-16-0:25.000000uM, kabx2:BRD-K04804440-001-16-0:50.000000uM, screen6:BRD-K04804440-001-16-0:50.000000uM	BRD-K04804440	BRD-K04804440-001-16-0	screen4wk_screen5wk_tbda1_kabx2, screen6	kabx2, tb_screen6	6.25, 12.5, 25, 50	6.250000uM, 12.500000uM, 25.000000uM, 50.000000uM
lipA	4.9618	-5.88863	-0.103468	-5.46491	-4.50526	Ciprofloxacin	#5050ffff	GyrAB	kabx2:BRD-K04804440-001-16-0:6.250000uM, screen6:BRD-K04804440-001-16-0:6.250000uM, kabx2:BRD-K04804440-001-16-0:12.500000uM, screen6:BRD-K04804440-001-16-0:12.500000uM, kabx2:BRD-K04804440-001-16-0:25.000000uM, screen6:BRD-K04804440-001-16-0:25.000000uM, kabx2:BRD-K04804440-001-16-0:50.000000uM, screen6:BRD-K04804440-001-16-0:50.000000uM	BRD-K04804440	BRD-K04804440-001-16-0	screen4wk_screen5wk_tbda1_kabx2, screen6	kabx2, tb_screen6	6.25, 12.5, 25, 50	6.250000uM, 12.500000uM, 25.000000uM, 50.000000uM
accD2	4.98244	-7.40632	-0.230941	-5.69122	-5.0959	Ciprofloxacin	#5050ffff	GyrAB	kabx2:BRD-K04804440-001-16-0:6.250000uM, screen6:BRD-K04804440-001-16-0:6.250000uM, kabx2:BRD-K04804440-001-16-0:12.500000uM, screen6:BRD-K04804440-001-16-0:12.500000uM, kabx2:BRD-K04804440-001-16-0:25.000000uM, screen6:BRD-K04804440-001-16-0:25.000000uM, kabx2:BRD-K04804440-001-16-0:50.000000uM, screen6:BRD-K04804440-001-16-0:50.000000uM	BRD-K04804440	BRD-K04804440-001-16-0	screen4wk_screen5wk_tbda1_kabx2, screen6	kabx2, tb_screen6	6.25, 12.5, 25, 50	6.250000uM, 12.500000uM, 25.000000uM, 50.000000uM
accA2	5.0049	-6.93947	-0.183686	-5.75734	-4.99345	Ciprofloxacin	#5050ffff	GyrAB	kabx2:BRD-K04804440-001-16-0:6.250000uM, screen6:BRD-K04804440-001-16-0:6.250000uM, kabx2:BRD-K04804440-001-16-0:12.500000uM, screen6:BRD-K04804440-001-16-0:12.500000uM, kabx2:BRD-K04804440-001-16-0:25.000000uM, screen6:BRD-K04804440-001-16-0:25.000000uM, kabx2:BRD-K04804440-001-16-0:50.000000uM, screen6:BRD-K04804440-001-16-0:50.000000uM	BRD-K04804440	BRD-K04804440-001-16-0	screen4wk_screen5wk_tbda1_kabx2, screen6	kabx2, tb_screen6	6.25, 12.5, 25, 50	6.250000uM, 12.500000uM, 25.000000uM, 50.000000uM
menH	5.05659	-6.14259	-0.124425	-4.83882	-4.54653	Ciprofloxacin	#5050ffff	GyrAB	kabx2:BRD-K04804440-001-16-0:6.250000uM, screen6:BRD-K04804440-001-16-0:6.250000uM, kabx2:BRD-K04804440-001-16-0:12.500000uM, screen6:BRD-K04804440-001-16-0:12.500000uM, kabx2:BRD-K04804440-001-16-0:25.000000uM, screen6:BRD-K04804440-001-16-0:25.000000uM, kabx2:BRD-K04804440-001-16-0:50.000000uM, screen6:BRD-K04804440-001-16-0:50.000000uM	BRD-K04804440	BRD-K04804440-001-16-0	screen4wk_screen5wk_tbda1_kabx2, screen6	kabx2, tb_screen6	6.25, 12.5, 25, 50	6.250000uM, 12.500000uM, 25.000000uM, 50.000000uM
Rv0225	5.05833	-6.58384	-0.123398	-5.65159	-4.56525	Ciprofloxacin	#5050ffff	GyrAB	kabx2:BRD-K04804440-001-16-0:6.250000uM, screen6:BRD-K04804440-001-16-0:6.250000uM, kabx2:BRD-K04804440-001-16-0:12.500000uM, screen6:BRD-K04804440-001-16-0:12.500000uM, kabx2:BRD-K04804440-001-16-0:25.000000uM, screen6:BRD-K04804440-001-16-0:25.000000uM, kabx2:BRD-K04804440-001-16-0:50.000000uM, screen6:BRD-K04804440-001-16-0:50.000000uM	BRD-K04804440	BRD-K04804440-001-16-0	screen4wk_screen5wk_tbda1_kabx2, screen6	kabx2, tb_screen6	6.25, 12.5, 25, 50	6.250000uM, 12.500000uM, 25.000000uM, 50.000000uM
lpqF	5.08184	-6.98401	-0.147027	-5.12855	-4.85499	Ciprofloxacin	#5050ffff	GyrAB	kabx2:BRD-K04804440-001-16-0:6.250000uM, screen6:BRD-K04804440-001-16-0:6.250000uM, kabx2:BRD-K04804440-001-16-0:12.500000uM, screen6:BRD-K04804440-001-16-0:12.500000uM, kabx2:BRD-K04804440-001-16-0:25.000000uM, screen6:BRD-K04804440-001-16-0:25.000000uM, kabx2:BRD-K04804440-001-16-0:50.000000uM, screen6:BRD-K04804440-001-16-0:50.000000uM	BRD-K04804440	BRD-K04804440-001-16-0	screen4wk_screen5wk_tbda1_kabx2, screen6	kabx2, tb_screen6	6.25, 12.5, 25, 50	6.250000uM, 12.500000uM, 25.000000uM, 50.000000uM
dnaG	5.09563	-6.51429	-0.120383	-4.68001	-4.5331	Ciprofloxacin	#5050ffff	GyrAB	kabx2:BRD-K04804440-001-16-0:6.250000uM, screen6:BRD-K04804440-001-16-0:6.250000uM, kabx2:BRD-K04804440-001-16-0:12.500000uM, screen6:BRD-K04804440-001-16-0:12.500000uM, kabx2:BRD-K04804440-001-16-0:25.000000uM, screen6:BRD-K04804440-001-16-0:25.000000uM, kabx2:BRD-K04804440-001-16-0:50.000000uM, screen6:BRD-K04804440-001-16-0:50.000000uM	BRD-K04804440	BRD-K04804440-001-16-0	screen4wk_screen5wk_tbda1_kabx2, screen6	kabx2, tb_screen6	6.25, 12.5, 25, 50	6.250000uM, 12.500000uM, 25.000000uM, 50.000000uM
Rv3722c	5.13616	-7.73946	-0.213175	-5.41601	-5.15044	Ciprofloxacin	#5050ffff	GyrAB	kabx2:BRD-K04804440-001-16-0:6.250000uM, screen6:BRD-K04804440-001-16-0:6.250000uM, kabx2:BRD-K04804440-001-16-0:12.500000uM, screen6:BRD-K04804440-001-16-0:12.500000uM, kabx2:BRD-K04804440-001-16-0:25.000000uM, screen6:BRD-K04804440-001-16-0:25.000000uM, kabx2:BRD-K04804440-001-16-0:50.000000uM, screen6:BRD-K04804440-001-16-0:50.000000uM	BRD-K04804440	BRD-K04804440-001-16-0	screen4wk_screen5wk_tbda1_kabx2, screen6	kabx2, tb_screen6	6.25, 12.5, 25, 50	6.250000uM, 12.500000uM, 25.000000uM, 50.000000uM
glf	5.19359	-7.30425	-0.159529	-5.2021	-4.86552	Ciprofloxacin	#5050ffff	GyrAB	kabx2:BRD-K04804440-001-16-0:6.250000uM, screen6:BRD-K04804440-001-16-0:6.250000uM, kabx2:BRD-K04804440-001-16-0:12.500000uM, screen6:BRD-K04804440-001-16-0:12.500000uM, kabx2:BRD-K04804440-001-16-0:25.000000uM, screen6:BRD-K04804440-001-16-0:25.000000uM, kabx2:BRD-K04804440-001-16-0:50.000000uM, screen6:BRD-K04804440-001-16-0:50.000000uM	BRD-K04804440	BRD-K04804440-001-16-0	screen4wk_screen5wk_tbda1_kabx2, screen6	kabx2, tb_screen6	6.25, 12.5, 25, 50	6.250000uM, 12.500000uM, 25.000000uM, 50.000000uM
rne	5.20246	-6.97851	-0.137252	-6.24761	-4.92144	Ciprofloxacin	#5050ffff	GyrAB	kabx2:BRD-K04804440-001-16-0:6.250000uM, screen6:BRD-K04804440-001-16-0:6.250000uM, kabx2:BRD-K04804440-001-16-0:12.500000uM, screen6:BRD-K04804440-001-16-0:12.500000uM, kabx2:BRD-K04804440-001-16-0:25.000000uM, screen6:BRD-K04804440-001-16-0:25.000000uM, kabx2:BRD-K04804440-001-16-0:50.000000uM, screen6:BRD-K04804440-001-16-0:50.000000uM	BRD-K04804440	BRD-K04804440-001-16-0	screen4wk_screen5wk_tbda1_kabx2, screen6	kabx2, tb_screen6	6.25, 12.5, 25, 50	6.250000uM, 12.500000uM, 25.000000uM, 50.000000uM
Rv2228c	5.25626	-6.94612	-0.142975	-6.26314	-4.93836	Ciprofloxacin	#5050ffff	GyrAB	kabx2:BRD-K04804440-001-16-0:6.250000uM, screen6:BRD-K04804440-001-16-0:6.250000uM, kabx2:BRD-K04804440-001-16-0:12.500000uM, screen6:BRD-K04804440-001-16-0:12.500000uM, kabx2:BRD-K04804440-001-16-0:25.000000uM, screen6:BRD-K04804440-001-16-0:25.000000uM, kabx2:BRD-K04804440-001-16-0:50.000000uM, screen6:BRD-K04804440-001-16-0:50.000000uM	BRD-K04804440	BRD-K04804440-001-16-0	screen4wk_screen5wk_tbda1_kabx2, screen6	kabx2, tb_screen6	6.25, 12.5, 25, 50	6.250000uM, 12.500000uM, 25.000000uM, 50.000000uM
aspS	5.26787	-6.95637	-0.172693	-4.73511	-4.95451	Ciprofloxacin	#5050ffff	GyrAB	kabx2:BRD-K04804440-001-16-0:6.250000uM, screen6:BRD-K04804440-001-16-0:6.250000uM, kabx2:BRD-K04804440-001-16-0:12.500000uM, screen6:BRD-K04804440-001-16-0:12.500000uM, kabx2:BRD-K04804440-001-16-0:25.000000uM, screen6:BRD-K04804440-001-16-0:25.000000uM, kabx2:BRD-K04804440-001-16-0:50.000000uM, screen6:BRD-K04804440-001-16-0:50.000000uM	BRD-K04804440	BRD-K04804440-001-16-0	screen4wk_screen5wk_tbda1_kabx2, screen6	kabx2, tb_screen6	6.25, 12.5, 25, 50	6.250000uM, 12.500000uM, 25.000000uM, 50.000000uM
dapF	5.31576	-6.99958	-0.239681	-5.27334	-5.02251	Ciprofloxacin	#5050ffff	GyrAB	kabx2:BRD-K04804440-001-16-0:6.250000uM, screen6:BRD-K04804440-001-16-0:6.250000uM, kabx2:BRD-K04804440-001-16-0:12.500000uM, screen6:BRD-K04804440-001-16-0:12.500000uM, kabx2:BRD-K04804440-001-16-0:25.000000uM, screen6:BRD-K04804440-001-16-0:25.000000uM, kabx2:BRD-K04804440-001-16-0:50.000000uM, screen6:BRD-K04804440-001-16-0:50.000000uM	BRD-K04804440	BRD-K04804440-001-16-0	screen4wk_screen5wk_tbda1_kabx2, screen6	kabx2, tb_screen6	6.25, 12.5, 25, 50	6.250000uM, 12.500000uM, 25.000000uM, 50.000000uM
acn	5.39245	-7.38932	-0.219223	-6.85778	-5.26005	Ciprofloxacin	#5050ffff	GyrAB	kabx2:BRD-K04804440-001-16-0:6.250000uM, screen6:BRD-K04804440-001-16-0:6.250000uM, kabx2:BRD-K04804440-001-16-0:12.500000uM, screen6:BRD-K04804440-001-16-0:12.500000uM, kabx2:BRD-K04804440-001-16-0:25.000000uM, screen6:BRD-K04804440-001-16-0:25.000000uM, kabx2:BRD-K04804440-001-16-0:50.000000uM, screen6:BRD-K04804440-001-16-0:50.000000uM	BRD-K04804440	BRD-K04804440-001-16-0	screen4wk_screen5wk_tbda1_kabx2, screen6	kabx2, tb_screen6	6.25, 12.5, 25, 50	6.250000uM, 12.500000uM, 25.000000uM, 50.000000uM
rfbE	1.80347	-3.18939	-0.297145	-4.01815	-4.84557	Levofloxacin	#5050ffff	GyrAB	kabx2:BRD-K09471561-001-22-4:3.125000uM, screen6:BRD-K09471561-001-22-4:3.125000uM, kabx2:BRD-K09471561-001-22-4:6.250000uM, screen6:BRD-K09471561-001-22-4:6.250000uM, kabx2:BRD-K09471561-001-22-4:12.500000uM, screen6:BRD-K09471561-001-22-4:12.500000uM, kabx2:BRD-K09471561-001-22-4:25.000000uM, screen6:BRD-K09471561-001-22-4:25.000000uM, kabx2:BRD-K09471561-001-22-4:50.000000uM, screen6:BRD-K0947…	BRD-K09471561	BRD-K09471561-001-22-4	screen4wk_screen5wk_tbda1_kabx2, screen6	kabx2, tb_screen6	3.125, 6.25, 12.5, 25, 50	3.125000uM, 6.250000uM, 12.500000uM, 25.000000uM, 50.000000uM
leuD	1.89402	-2.91713	-0.165288	-3.63812	-4.49901	Levofloxacin	#5050ffff	GyrAB	kabx2:BRD-K09471561-001-22-4:3.125000uM, screen6:BRD-K09471561-001-22-4:3.125000uM, kabx2:BRD-K09471561-001-22-4:6.250000uM, screen6:BRD-K09471561-001-22-4:6.250000uM, kabx2:BRD-K09471561-001-22-4:12.500000uM, screen6:BRD-K09471561-001-22-4:12.500000uM, kabx2:BRD-K09471561-001-22-4:25.000000uM, screen6:BRD-K09471561-001-22-4:25.000000uM, kabx2:BRD-K09471561-001-22-4:50.000000uM, screen6:BRD-K0947…	BRD-K09471561	BRD-K09471561-001-22-4	screen4wk_screen5wk_tbda1_kabx2, screen6	kabx2, tb_screen6	3.125, 6.25, 12.5, 25, 50	3.125000uM, 6.250000uM, 12.500000uM, 25.000000uM, 50.000000uM
gatB	1.91377	-3.0351	-0.267407	-3.19528	-4.56587	Levofloxacin	#5050ffff	GyrAB	kabx2:BRD-K09471561-001-22-4:3.125000uM, screen6:BRD-K09471561-001-22-4:3.125000uM, kabx2:BRD-K09471561-001-22-4:6.250000uM, screen6:BRD-K09471561-001-22-4:6.250000uM, kabx2:BRD-K09471561-001-22-4:12.500000uM, screen6:BRD-K09471561-001-22-4:12.500000uM, kabx2:BRD-K09471561-001-22-4:25.000000uM, screen6:BRD-K09471561-001-22-4:25.000000uM, kabx2:BRD-K09471561-001-22-4:50.000000uM, screen6:BRD-K0947…	BRD-K09471561	BRD-K09471561-001-22-4	screen4wk_screen5wk_tbda1_kabx2, screen6	kabx2, tb_screen6	3.125, 6.25, 12.5, 25, 50	3.125000uM, 6.250000uM, 12.500000uM, 25.000000uM, 50.000000uM
proC	1.94285	-2.52237	-0.174334	-3.55472	-4.46532	Levofloxacin	#5050ffff	GyrAB	kabx2:BRD-K09471561-001-22-4:3.125000uM, screen6:BRD-K09471561-001-22-4:3.125000uM, kabx2:BRD-K09471561-001-22-4:6.250000uM, screen6:BRD-K09471561-001-22-4:6.250000uM, kabx2:BRD-K09471561-001-22-4:12.500000uM, screen6:BRD-K09471561-001-22-4:12.500000uM, kabx2:BRD-K09471561-001-22-4:25.000000uM, screen6:BRD-K09471561-001-22-4:25.000000uM, kabx2:BRD-K09471561-001-22-4:50.000000uM, screen6:BRD-K0947…	BRD-K09471561	BRD-K09471561-001-22-4	screen4wk_screen5wk_tbda1_kabx2, screen6	kabx2, tb_screen6	3.125, 6.25, 12.5, 25, 50	3.125000uM, 6.250000uM, 12.500000uM, 25.000000uM, 50.000000uM
aroE	1.96925	-3.3742	-0.205512	-4.18635	-4.64447	Levofloxacin	#5050ffff	GyrAB	kabx2:BRD-K09471561-001-22-4:3.125000uM, screen6:BRD-K09471561-001-22-4:3.125000uM, kabx2:BRD-K09471561-001-22-4:6.250000uM, screen6:BRD-K09471561-001-22-4:6.250000uM, kabx2:BRD-K09471561-001-22-4:12.500000uM, screen6:BRD-K09471561-001-22-4:12.500000uM, kabx2:BRD-K09471561-001-22-4:25.000000uM, screen6:BRD-K09471561-001-22-4:25.000000uM, kabx2:BRD-K09471561-001-22-4:50.000000uM, screen6:BRD-K0947…	BRD-K09471561	BRD-K09471561-001-22-4	screen4wk_screen5wk_tbda1_kabx2, screen6	kabx2, tb_screen6	3.125, 6.25, 12.5, 25, 50	3.125000uM, 6.250000uM, 12.500000uM, 25.000000uM, 50.000000uM
panD	2.02047	-2.77492	-0.256575	-3.4973	-4.74876	Levofloxacin	#5050ffff	GyrAB	kabx2:BRD-K09471561-001-22-4:3.125000uM, screen6:BRD-K09471561-001-22-4:3.125000uM, kabx2:BRD-K09471561-001-22-4:6.250000uM, screen6:BRD-K09471561-001-22-4:6.250000uM, kabx2:BRD-K09471561-001-22-4:12.500000uM, screen6:BRD-K09471561-001-22-4:12.500000uM, kabx2:BRD-K09471561-001-22-4:25.000000uM, screen6:BRD-K09471561-001-22-4:25.000000uM, kabx2:BRD-K09471561-001-22-4:50.000000uM, screen6:BRD-K0947…	BRD-K09471561	BRD-K09471561-001-22-4	screen4wk_screen5wk_tbda1_kabx2, screen6	kabx2, tb_screen6	3.125, 6.25, 12.5, 25, 50	3.125000uM, 6.250000uM, 12.500000uM, 25.000000uM, 50.000000uM
gap	2.03416	-4.64564	-0.276651	-4.51118	-4.96397	Levofloxacin	#5050ffff	GyrAB	kabx2:BRD-K09471561-001-22-4:3.125000uM, screen6:BRD-K09471561-001-22-4:3.125000uM, kabx2:BRD-K09471561-001-22-4:6.250000uM, screen6:BRD-K09471561-001-22-4:6.250000uM, kabx2:BRD-K09471561-001-22-4:12.500000uM, screen6:BRD-K09471561-001-22-4:12.500000uM, kabx2:BRD-K09471561-001-22-4:25.000000uM, screen6:BRD-K09471561-001-22-4:25.000000uM, kabx2:BRD-K09471561-001-22-4:50.000000uM, screen6:BRD-K0947…	BRD-K09471561	BRD-K09471561-001-22-4	screen4wk_screen5wk_tbda1_kabx2, screen6	kabx2, tb_screen6	3.125, 6.25, 12.5, 25, 50	3.125000uM, 6.250000uM, 12.500000uM, 25.000000uM, 50.000000uM
Rv2172c	2.04008	-3.65821	-0.345006	-3.95274	-4.72729	Levofloxacin	#5050ffff	GyrAB	kabx2:BRD-K09471561-001-22-4:3.125000uM, screen6:BRD-K09471561-001-22-4:3.125000uM, kabx2:BRD-K09471561-001-22-4:6.250000uM, screen6:BRD-K09471561-001-22-4:6.250000uM, kabx2:BRD-K09471561-001-22-4:12.500000uM, screen6:BRD-K09471561-001-22-4:12.500000uM, kabx2:BRD-K09471561-001-22-4:25.000000uM, screen6:BRD-K09471561-001-22-4:25.000000uM, kabx2:BRD-K09471561-001-22-4:50.000000uM, screen6:BRD-K0947…	BRD-K09471561	BRD-K09471561-001-22-4	screen4wk_screen5wk_tbda1_kabx2, screen6	kabx2, tb_screen6	3.125, 6.25, 12.5, 25, 50	3.125000uM, 6.250000uM, 12.500000uM, 25.000000uM, 50.000000uM
hisA	2.04251	-3.4925	-0.414615	-4.0358	-4.96337	Levofloxacin	#5050ffff	GyrAB	kabx2:BRD-K09471561-001-22-4:3.125000uM, screen6:BRD-K09471561-001-22-4:3.125000uM, kabx2:BRD-K09471561-001-22-4:6.250000uM, screen6:BRD-K09471561-001-22-4:6.250000uM, kabx2:BRD-K09471561-001-22-4:12.500000uM, screen6:BRD-K09471561-001-22-4:12.500000uM, kabx2:BRD-K09471561-001-22-4:25.000000uM, screen6:BRD-K09471561-001-22-4:25.000000uM, kabx2:BRD-K09471561-001-22-4:50.000000uM, screen6:BRD-K0947…	BRD-K09471561	BRD-K09471561-001-22-4	screen4wk_screen5wk_tbda1_kabx2, screen6	kabx2, tb_screen6	3.125, 6.25, 12.5, 25, 50	3.125000uM, 6.250000uM, 12.500000uM, 25.000000uM, 50.000000uM
leuC	2.11436	-3.28783	-0.158825	-4.04905	-4.71731	Levofloxacin	#5050ffff	GyrAB	kabx2:BRD-K09471561-001-22-4:3.125000uM, screen6:BRD-K09471561-001-22-4:3.125000uM, kabx2:BRD-K09471561-001-22-4:6.250000uM, screen6:BRD-K09471561-001-22-4:6.250000uM, kabx2:BRD-K09471561-001-22-4:12.500000uM, screen6:BRD-K09471561-001-22-4:12.500000uM, kabx2:BRD-K09471561-001-22-4:25.000000uM, screen6:BRD-K09471561-001-22-4:25.000000uM, kabx2:BRD-K09471561-001-22-4:50.000000uM, screen6:BRD-K0947…	BRD-K09471561	BRD-K09471561-001-22-4	screen4wk_screen5wk_tbda1_kabx2, screen6	kabx2, tb_screen6	3.125, 6.25, 12.5, 25, 50	3.125000uM, 6.250000uM, 12.500000uM, 25.000000uM, 50.000000uM
otsA	2.29457	-2.56815	-0.194833	-3.02056	-4.51095	Levofloxacin	#5050ffff	GyrAB	kabx2:BRD-K09471561-001-22-4:3.125000uM, screen6:BRD-K09471561-001-22-4:3.125000uM, kabx2:BRD-K09471561-001-22-4:6.250000uM, screen6:BRD-K09471561-001-22-4:6.250000uM, kabx2:BRD-K09471561-001-22-4:12.500000uM, screen6:BRD-K09471561-001-22-4:12.500000uM, kabx2:BRD-K09471561-001-22-4:25.000000uM, screen6:BRD-K09471561-001-22-4:25.000000uM, kabx2:BRD-K09471561-001-22-4:50.000000uM, screen6:BRD-K0947…	BRD-K09471561	BRD-K09471561-001-22-4	screen4wk_screen5wk_tbda1_kabx2, screen6	kabx2, tb_screen6	3.125, 6.25, 12.5, 25, 50	3.125000uM, 6.250000uM, 12.500000uM, 25.000000uM, 50.000000uM
qcrB	2.3043	-3.5683	-0.244607	-3.74121	-4.60881	Levofloxacin	#5050ffff	GyrAB	kabx2:BRD-K09471561-001-22-4:3.125000uM, screen6:BRD-K09471561-001-22-4:3.125000uM, kabx2:BRD-K09471561-001-22-4:6.250000uM, screen6:BRD-K09471561-001-22-4:6.250000uM, kabx2:BRD-K09471561-001-22-4:12.500000uM, screen6:BRD-K09471561-001-22-4:12.500000uM, kabx2:BRD-K09471561-001-22-4:25.000000uM, screen6:BRD-K09471561-001-22-4:25.000000uM, kabx2:BRD-K09471561-001-22-4:50.000000uM, screen6:BRD-K0947…	BRD-K09471561	BRD-K09471561-001-22-4	screen4wk_screen5wk_tbda1_kabx2, screen6	kabx2, tb_screen6	3.125, 6.25, 12.5, 25, 50	3.125000uM, 6.250000uM, 12.500000uM, 25.000000uM, 50.000000uM
prfA	2.32562	-4.13028	-0.328366	-3.38026	-4.7001	Levofloxacin	#5050ffff	GyrAB	kabx2:BRD-K09471561-001-22-4:3.125000uM, screen6:BRD-K09471561-001-22-4:3.125000uM, kabx2:BRD-K09471561-001-22-4:6.250000uM, screen6:BRD-K09471561-001-22-4:6.250000uM, kabx2:BRD-K09471561-001-22-4:12.500000uM, screen6:BRD-K09471561-001-22-4:12.500000uM, kabx2:BRD-K09471561-001-22-4:25.000000uM, screen6:BRD-K09471561-001-22-4:25.000000uM, kabx2:BRD-K09471561-001-22-4:50.000000uM, screen6:BRD-K0947…	BRD-K09471561	BRD-K09471561-001-22-4	screen4wk_screen5wk_tbda1_kabx2, screen6	kabx2, tb_screen6	3.125, 6.25, 12.5, 25, 50	3.125000uM, 6.250000uM, 12.500000uM, 25.000000uM, 50.000000uM
rpmC	2.32917	-4.16335	-0.295537	-4.11063	-4.97413	Levofloxacin	#5050ffff	GyrAB	kabx2:BRD-K09471561-001-22-4:3.125000uM, screen6:BRD-K09471561-001-22-4:3.125000uM, kabx2:BRD-K09471561-001-22-4:6.250000uM, screen6:BRD-K09471561-001-22-4:6.250000uM, kabx2:BRD-K09471561-001-22-4:12.500000uM, screen6:BRD-K09471561-001-22-4:12.500000uM, kabx2:BRD-K09471561-001-22-4:25.000000uM, screen6:BRD-K09471561-001-22-4:25.000000uM, kabx2:BRD-K09471561-001-22-4:50.000000uM, screen6:BRD-K0947…	BRD-K09471561	BRD-K09471561-001-22-4	screen4wk_screen5wk_tbda1_kabx2, screen6	kabx2, tb_screen6	3.125, 6.25, 12.5, 25, 50	3.125000uM, 6.250000uM, 12.500000uM, 25.000000uM, 50.000000uM
efp	2.33	-3.76986	-0.164373	-2.42936	-3.78524	Levofloxacin	#5050ffff	GyrAB	kabx2:BRD-K09471561-001-22-4:3.125000uM, screen6:BRD-K09471561-001-22-4:3.125000uM, kabx2:BRD-K09471561-001-22-4:6.250000uM, screen6:BRD-K09471561-001-22-4:6.250000uM, kabx2:BRD-K09471561-001-22-4:12.500000uM, screen6:BRD-K09471561-001-22-4:12.500000uM, kabx2:BRD-K09471561-001-22-4:25.000000uM, screen6:BRD-K09471561-001-22-4:25.000000uM, kabx2:BRD-K09471561-001-22-4:50.000000uM, screen6:BRD-K0947…	BRD-K09471561	BRD-K09471561-001-22-4	screen4wk_screen5wk_tbda1_kabx2, screen6	kabx2, tb_screen6	3.125, 6.25, 12.5, 25, 50	3.125000uM, 6.250000uM, 12.500000uM, 25.000000uM, 50.000000uM
coaE	2.33832	-3.23733	-0.241286	-3.66434	-4.83998	Levofloxacin	#5050ffff	GyrAB	kabx2:BRD-K09471561-001-22-4:3.125000uM, screen6:BRD-K09471561-001-22-4:3.125000uM, kabx2:BRD-K09471561-001-22-4:6.250000uM, screen6:BRD-K09471561-001-22-4:6.250000uM, kabx2:BRD-K09471561-001-22-4:12.500000uM, screen6:BRD-K09471561-001-22-4:12.500000uM, kabx2:BRD-K09471561-001-22-4:25.000000uM, screen6:BRD-K09471561-001-22-4:25.000000uM, kabx2:BRD-K09471561-001-22-4:50.000000uM, screen6:BRD-K0947…	BRD-K09471561	BRD-K09471561-001-22-4	screen4wk_screen5wk_tbda1_kabx2, screen6	kabx2, tb_screen6	3.125, 6.25, 12.5, 25, 50	3.125000uM, 6.250000uM, 12.500000uM, 25.000000uM, 50.000000uM
argD	2.35071	-3.51653	-0.308734	-4.17834	-4.58906	Levofloxacin	#5050ffff	GyrAB	kabx2:BRD-K09471561-001-22-4:3.125000uM, screen6:BRD-K09471561-001-22-4:3.125000uM, kabx2:BRD-K09471561-001-22-4:6.250000uM, screen6:BRD-K09471561-001-22-4:6.250000uM, kabx2:BRD-K09471561-001-22-4:12.500000uM, screen6:BRD-K09471561-001-22-4:12.500000uM, kabx2:BRD-K09471561-001-22-4:25.000000uM, screen6:BRD-K09471561-001-22-4:25.000000uM, kabx2:BRD-K09471561-001-22-4:50.000000uM, screen6:BRD-K0947…	BRD-K09471561	BRD-K09471561-001-22-4	screen4wk_screen5wk_tbda1_kabx2, screen6	kabx2, tb_screen6	3.125, 6.25, 12.5, 25, 50	3.125000uM, 6.250000uM, 12.500000uM, 25.000000uM, 50.000000uM
qcrA	2.37831	-4.03339	-0.385637	-4.08316	-4.97283	Levofloxacin	#5050ffff	GyrAB	kabx2:BRD-K09471561-001-22-4:3.125000uM, screen6:BRD-K09471561-001-22-4:3.125000uM, kabx2:BRD-K09471561-001-22-4:6.250000uM, screen6:BRD-K09471561-001-22-4:6.250000uM, kabx2:BRD-K09471561-001-22-4:12.500000uM, screen6:BRD-K09471561-001-22-4:12.500000uM, kabx2:BRD-K09471561-001-22-4:25.000000uM, screen6:BRD-K09471561-001-22-4:25.000000uM, kabx2:BRD-K09471561-001-22-4:50.000000uM, screen6:BRD-K0947…	BRD-K09471561	BRD-K09471561-001-22-4	screen4wk_screen5wk_tbda1_kabx2, screen6	kabx2, tb_screen6	3.125, 6.25, 12.5, 25, 50	3.125000uM, 6.250000uM, 12.500000uM, 25.000000uM, 50.000000uM
csd	2.38244	-3.94767	-0.422841	-4.04229	-5.02808	Levofloxacin	#5050ffff	GyrAB	kabx2:BRD-K09471561-001-22-4:3.125000uM, screen6:BRD-K09471561-001-22-4:3.125000uM, kabx2:BRD-K09471561-001-22-4:6.250000uM, screen6:BRD-K09471561-001-22-4:6.250000uM, kabx2:BRD-K09471561-001-22-4:12.500000uM, screen6:BRD-K09471561-001-22-4:12.500000uM, kabx2:BRD-K09471561-001-22-4:25.000000uM, screen6:BRD-K09471561-001-22-4:25.000000uM, kabx2:BRD-K09471561-001-22-4:50.000000uM, screen6:BRD-K0947…	BRD-K09471561	BRD-K09471561-001-22-4	screen4wk_screen5wk_tbda1_kabx2, screen6	kabx2, tb_screen6	3.125, 6.25, 12.5, 25, 50	3.125000uM, 6.250000uM, 12.500000uM, 25.000000uM, 50.000000uM
Rv2413c	2.3889	-3.65439	-0.351122	-3.37922	-4.82252	Levofloxacin	#5050ffff	GyrAB	kabx2:BRD-K09471561-001-22-4:3.125000uM, screen6:BRD-K09471561-001-22-4:3.125000uM, kabx2:BRD-K09471561-001-22-4:6.250000uM, screen6:BRD-K09471561-001-22-4:6.250000uM, kabx2:BRD-K09471561-001-22-4:12.500000uM, screen6:BRD-K09471561-001-22-4:12.500000uM, kabx2:BRD-K09471561-001-22-4:25.000000uM, screen6:BRD-K09471561-001-22-4:25.000000uM, kabx2:BRD-K09471561-001-22-4:50.000000uM, screen6:BRD-K0947…	BRD-K09471561	BRD-K09471561-001-22-4	screen4wk_screen5wk_tbda1_kabx2, screen6	kabx2, tb_screen6	3.125, 6.25, 12.5, 25, 50	3.125000uM, 6.250000uM, 12.500000uM, 25.000000uM, 50.000000uM
folD	2.41013	-3.60776	-0.294586	-4.19547	-4.93991	Levofloxacin	#5050ffff	GyrAB	kabx2:BRD-K09471561-001-22-4:3.125000uM, screen6:BRD-K09471561-001-22-4:3.125000uM, kabx2:BRD-K09471561-001-22-4:6.250000uM, screen6:BRD-K09471561-001-22-4:6.250000uM, kabx2:BRD-K09471561-001-22-4:12.500000uM, screen6:BRD-K09471561-001-22-4:12.500000uM, kabx2:BRD-K09471561-001-22-4:25.000000uM, screen6:BRD-K09471561-001-22-4:25.000000uM, kabx2:BRD-K09471561-001-22-4:50.000000uM, screen6:BRD-K0947…	BRD-K09471561	BRD-K09471561-001-22-4	screen4wk_screen5wk_tbda1_kabx2, screen6	kabx2, tb_screen6	3.125, 6.25, 12.5, 25, 50	3.125000uM, 6.250000uM, 12.500000uM, 25.000000uM, 50.000000uM
Rv1465	2.42567	-3.39785	-0.349852	-3.89476	-4.79269	Levofloxacin	#5050ffff	GyrAB	kabx2:BRD-K09471561-001-22-4:3.125000uM, screen6:BRD-K09471561-001-22-4:3.125000uM, kabx2:BRD-K09471561-001-22-4:6.250000uM, screen6:BRD-K09471561-001-22-4:6.250000uM, kabx2:BRD-K09471561-001-22-4:12.500000uM, screen6:BRD-K09471561-001-22-4:12.500000uM, kabx2:BRD-K09471561-001-22-4:25.000000uM, screen6:BRD-K09471561-001-22-4:25.000000uM, kabx2:BRD-K09471561-001-22-4:50.000000uM, screen6:BRD-K0947…	BRD-K09471561	BRD-K09471561-001-22-4	screen4wk_screen5wk_tbda1_kabx2, screen6	kabx2, tb_screen6	3.125, 6.25, 12.5, 25, 50	3.125000uM, 6.250000uM, 12.500000uM, 25.000000uM, 50.000000uM
menC	2.45229	-3.21771	-0.22046	-3.28695	-4.52974	Levofloxacin	#5050ffff	GyrAB	kabx2:BRD-K09471561-001-22-4:3.125000uM, screen6:BRD-K09471561-001-22-4:3.125000uM, kabx2:BRD-K09471561-001-22-4:6.250000uM, screen6:BRD-K09471561-001-22-4:6.250000uM, kabx2:BRD-K09471561-001-22-4:12.500000uM, screen6:BRD-K09471561-001-22-4:12.500000uM, kabx2:BRD-K09471561-001-22-4:25.000000uM, screen6:BRD-K09471561-001-22-4:25.000000uM, kabx2:BRD-K09471561-001-22-4:50.000000uM, screen6:BRD-K0947…	BRD-K09471561	BRD-K09471561-001-22-4	screen4wk_screen5wk_tbda1_kabx2, screen6	kabx2, tb_screen6	3.125, 6.25, 12.5, 25, 50	3.125000uM, 6.250000uM, 12.500000uM, 25.000000uM, 50.000000uM
canB	2.45817	-2.76416	-0.22268	-3.72821	-4.68506	Levofloxacin	#5050ffff	GyrAB	kabx2:BRD-K09471561-001-22-4:3.125000uM, screen6:BRD-K09471561-001-22-4:3.125000uM, kabx2:BRD-K09471561-001-22-4:6.250000uM, screen6:BRD-K09471561-001-22-4:6.250000uM, kabx2:BRD-K09471561-001-22-4:12.500000uM, screen6:BRD-K09471561-001-22-4:12.500000uM, kabx2:BRD-K09471561-001-22-4:25.000000uM, screen6:BRD-K09471561-001-22-4:25.000000uM, kabx2:BRD-K09471561-001-22-4:50.000000uM, screen6:BRD-K0947…	BRD-K09471561	BRD-K09471561-001-22-4	screen4wk_screen5wk_tbda1_kabx2, screen6	kabx2, tb_screen6	3.125, 6.25, 12.5, 25, 50	3.125000uM, 6.250000uM, 12.500000uM, 25.000000uM, 50.000000uM
folB	2.46198	-3.51611	-0.297052	-4.71348	-4.60352	Levofloxacin	#5050ffff	GyrAB	kabx2:BRD-K09471561-001-22-4:3.125000uM, screen6:BRD-K09471561-001-22-4:3.125000uM, kabx2:BRD-K09471561-001-22-4:6.250000uM, screen6:BRD-K09471561-001-22-4:6.250000uM, kabx2:BRD-K09471561-001-22-4:12.500000uM, screen6:BRD-K09471561-001-22-4:12.500000uM, kabx2:BRD-K09471561-001-22-4:25.000000uM, screen6:BRD-K09471561-001-22-4:25.000000uM, kabx2:BRD-K09471561-001-22-4:50.000000uM, screen6:BRD-K0947…	BRD-K09471561	BRD-K09471561-001-22-4	screen4wk_screen5wk_tbda1_kabx2, screen6	kabx2, tb_screen6	3.125, 6.25, 12.5, 25, 50	3.125000uM, 6.250000uM, 12.500000uM, 25.000000uM, 50.000000uM
metA	2.53659	-3.81226	-0.216444	-3.92395	-4.55571	Levofloxacin	#5050ffff	GyrAB	kabx2:BRD-K09471561-001-22-4:3.125000uM, screen6:BRD-K09471561-001-22-4:3.125000uM, kabx2:BRD-K09471561-001-22-4:6.250000uM, screen6:BRD-K09471561-001-22-4:6.250000uM, kabx2:BRD-K09471561-001-22-4:12.500000uM, screen6:BRD-K09471561-001-22-4:12.500000uM, kabx2:BRD-K09471561-001-22-4:25.000000uM, screen6:BRD-K09471561-001-22-4:25.000000uM, kabx2:BRD-K09471561-001-22-4:50.000000uM, screen6:BRD-K0947…	BRD-K09471561	BRD-K09471561-001-22-4	screen4wk_screen5wk_tbda1_kabx2, screen6	kabx2, tb_screen6	3.125, 6.25, 12.5, 25, 50	3.125000uM, 6.250000uM, 12.500000uM, 25.000000uM, 50.000000uM
entC	2.5391	-4.21733	-0.221876	-2.9875	-4.57678	Levofloxacin	#5050ffff	GyrAB	kabx2:BRD-K09471561-001-22-4:3.125000uM, screen6:BRD-K09471561-001-22-4:3.125000uM, kabx2:BRD-K09471561-001-22-4:6.250000uM, screen6:BRD-K09471561-001-22-4:6.250000uM, kabx2:BRD-K09471561-001-22-4:12.500000uM, screen6:BRD-K09471561-001-22-4:12.500000uM, kabx2:BRD-K09471561-001-22-4:25.000000uM, screen6:BRD-K09471561-001-22-4:25.000000uM, kabx2:BRD-K09471561-001-22-4:50.000000uM, screen6:BRD-K0947…	BRD-K09471561	BRD-K09471561-001-22-4	screen4wk_screen5wk_tbda1_kabx2, screen6	kabx2, tb_screen6	3.125, 6.25, 12.5, 25, 50	3.125000uM, 6.250000uM, 12.500000uM, 25.000000uM, 50.000000uM
pimA	2.57197	-4.08949	-0.350623	-4.36251	-4.91344	Levofloxacin	#5050ffff	GyrAB	kabx2:BRD-K09471561-001-22-4:3.125000uM, screen6:BRD-K09471561-001-22-4:3.125000uM, kabx2:BRD-K09471561-001-22-4:6.250000uM, screen6:BRD-K09471561-001-22-4:6.250000uM, kabx2:BRD-K09471561-001-22-4:12.500000uM, screen6:BRD-K09471561-001-22-4:12.500000uM, kabx2:BRD-K09471561-001-22-4:25.000000uM, screen6:BRD-K09471561-001-22-4:25.000000uM, kabx2:BRD-K09471561-001-22-4:50.000000uM, screen6:BRD-K0947…	BRD-K09471561	BRD-K09471561-001-22-4	screen4wk_screen5wk_tbda1_kabx2, screen6	kabx2, tb_screen6	3.125, 6.25, 12.5, 25, 50	3.125000uM, 6.250000uM, 12.500000uM, 25.000000uM, 50.000000uM
tpi	2.57417	-4.541	-0.316294	-4.49416	-4.88922	Levofloxacin	#5050ffff	GyrAB	kabx2:BRD-K09471561-001-22-4:3.125000uM, screen6:BRD-K09471561-001-22-4:3.125000uM, kabx2:BRD-K09471561-001-22-4:6.250000uM, screen6:BRD-K09471561-001-22-4:6.250000uM, kabx2:BRD-K09471561-001-22-4:12.500000uM, screen6:BRD-K09471561-001-22-4:12.500000uM, kabx2:BRD-K09471561-001-22-4:25.000000uM, screen6:BRD-K09471561-001-22-4:25.000000uM, kabx2:BRD-K09471561-001-22-4:50.000000uM, screen6:BRD-K0947…	BRD-K09471561	BRD-K09471561-001-22-4	screen4wk_screen5wk_tbda1_kabx2, screen6	kabx2, tb_screen6	3.125, 6.25, 12.5, 25, 50	3.125000uM, 6.250000uM, 12.500000uM, 25.000000uM, 50.000000uM
ppk1	2.58233	-3.47261	-0.208578	-4.288	-4.72722	Levofloxacin	#5050ffff	GyrAB	kabx2:BRD-K09471561-001-22-4:3.125000uM, screen6:BRD-K09471561-001-22-4:3.125000uM, kabx2:BRD-K09471561-001-22-4:6.250000uM, screen6:BRD-K09471561-001-22-4:6.250000uM, kabx2:BRD-K09471561-001-22-4:12.500000uM, screen6:BRD-K09471561-001-22-4:12.500000uM, kabx2:BRD-K09471561-001-22-4:25.000000uM, screen6:BRD-K09471561-001-22-4:25.000000uM, kabx2:BRD-K09471561-001-22-4:50.000000uM, screen6:BRD-K0947…	BRD-K09471561	BRD-K09471561-001-22-4	screen4wk_screen5wk_tbda1_kabx2, screen6	kabx2, tb_screen6	3.125, 6.25, 12.5, 25, 50	3.125000uM, 6.250000uM, 12.500000uM, 25.000000uM, 50.000000uM
ctaC	2.58371	-4.23297	-0.285822	-3.40798	-4.81131	Levofloxacin	#5050ffff	GyrAB	kabx2:BRD-K09471561-001-22-4:3.125000uM, screen6:BRD-K09471561-001-22-4:3.125000uM, kabx2:BRD-K09471561-001-22-4:6.250000uM, screen6:BRD-K09471561-001-22-4:6.250000uM, kabx2:BRD-K09471561-001-22-4:12.500000uM, screen6:BRD-K09471561-001-22-4:12.500000uM, kabx2:BRD-K09471561-001-22-4:25.000000uM, screen6:BRD-K09471561-001-22-4:25.000000uM, kabx2:BRD-K09471561-001-22-4:50.000000uM, screen6:BRD-K0947…	BRD-K09471561	BRD-K09471561-001-22-4	screen4wk_screen5wk_tbda1_kabx2, screen6	kabx2, tb_screen6	3.125, 6.25, 12.5, 25, 50	3.125000uM, 6.250000uM, 12.500000uM, 25.000000uM, 50.000000uM
pks13	2.63386	-4.01089	-0.190249	-5.00456	-4.99058	Levofloxacin	#5050ffff	GyrAB	kabx2:BRD-K09471561-001-22-4:3.125000uM, screen6:BRD-K09471561-001-22-4:3.125000uM, kabx2:BRD-K09471561-001-22-4:6.250000uM, screen6:BRD-K09471561-001-22-4:6.250000uM, kabx2:BRD-K09471561-001-22-4:12.500000uM, screen6:BRD-K09471561-001-22-4:12.500000uM, kabx2:BRD-K09471561-001-22-4:25.000000uM, screen6:BRD-K09471561-001-22-4:25.000000uM, kabx2:BRD-K09471561-001-22-4:50.000000uM, screen6:BRD-K0947…	BRD-K09471561	BRD-K09471561-001-22-4	screen4wk_screen5wk_tbda1_kabx2, screen6	kabx2, tb_screen6	3.125, 6.25, 12.5, 25, 50	3.125000uM, 6.250000uM, 12.500000uM, 25.000000uM, 50.000000uM
thiG	2.67031	-3.32338	-0.319834	-3.73944	-4.82458	Levofloxacin	#5050ffff	GyrAB	kabx2:BRD-K09471561-001-22-4:3.125000uM, screen6:BRD-K09471561-001-22-4:3.125000uM, kabx2:BRD-K09471561-001-22-4:6.250000uM, screen6:BRD-K09471561-001-22-4:6.250000uM, kabx2:BRD-K09471561-001-22-4:12.500000uM, screen6:BRD-K09471561-001-22-4:12.500000uM, kabx2:BRD-K09471561-001-22-4:25.000000uM, screen6:BRD-K09471561-001-22-4:25.000000uM, kabx2:BRD-K09471561-001-22-4:50.000000uM, screen6:BRD-K0947…	BRD-K09471561	BRD-K09471561-001-22-4	screen4wk_screen5wk_tbda1_kabx2, screen6	kabx2, tb_screen6	3.125, 6.25, 12.5, 25, 50	3.125000uM, 6.250000uM, 12.500000uM, 25.000000uM, 50.000000uM
Rv2235	2.6712	-4.07086	-0.302431	-3.66415	-4.78616	Levofloxacin	#5050ffff	GyrAB	kabx2:BRD-K09471561-001-22-4:3.125000uM, screen6:BRD-K09471561-001-22-4:3.125000uM, kabx2:BRD-K09471561-001-22-4:6.250000uM, screen6:BRD-K09471561-001-22-4:6.250000uM, kabx2:BRD-K09471561-001-22-4:12.500000uM, screen6:BRD-K09471561-001-22-4:12.500000uM, kabx2:BRD-K09471561-001-22-4:25.000000uM, screen6:BRD-K09471561-001-22-4:25.000000uM, kabx2:BRD-K09471561-001-22-4:50.000000uM, screen6:BRD-K0947…	BRD-K09471561	BRD-K09471561-001-22-4	screen4wk_screen5wk_tbda1_kabx2, screen6	kabx2, tb_screen6	3.125, 6.25, 12.5, 25, 50	3.125000uM, 6.250000uM, 12.500000uM, 25.000000uM, 50.000000uM
pheS	2.70175	-4.66016	-0.207045	-3.82187	-4.72108	Levofloxacin	#5050ffff	GyrAB	kabx2:BRD-K09471561-001-22-4:3.125000uM, screen6:BRD-K09471561-001-22-4:3.125000uM, kabx2:BRD-K09471561-001-22-4:6.250000uM, screen6:BRD-K09471561-001-22-4:6.250000uM, kabx2:BRD-K09471561-001-22-4:12.500000uM, screen6:BRD-K09471561-001-22-4:12.500000uM, kabx2:BRD-K09471561-001-22-4:25.000000uM, screen6:BRD-K09471561-001-22-4:25.000000uM, kabx2:BRD-K09471561-001-22-4:50.000000uM, screen6:BRD-K0947…	BRD-K09471561	BRD-K09471561-001-22-4	screen4wk_screen5wk_tbda1_kabx2, screen6	kabx2, tb_screen6	3.125, 6.25, 12.5, 25, 50	3.125000uM, 6.250000uM, 12.500000uM, 25.000000uM, 50.000000uM
atpDC	2.72964	-4.15736	-0.351649	-4.04594	-4.8236	Levofloxacin	#5050ffff	GyrAB	kabx2:BRD-K09471561-001-22-4:3.125000uM, screen6:BRD-K09471561-001-22-4:3.125000uM, kabx2:BRD-K09471561-001-22-4:6.250000uM, screen6:BRD-K09471561-001-22-4:6.250000uM, kabx2:BRD-K09471561-001-22-4:12.500000uM, screen6:BRD-K09471561-001-22-4:12.500000uM, kabx2:BRD-K09471561-001-22-4:25.000000uM, screen6:BRD-K09471561-001-22-4:25.000000uM, kabx2:BRD-K09471561-001-22-4:50.000000uM, screen6:BRD-K0947…	BRD-K09471561	BRD-K09471561-001-22-4	screen4wk_screen5wk_tbda1_kabx2, screen6	kabx2, tb_screen6	3.125, 6.25, 12.5, 25, 50	3.125000uM, 6.250000uM, 12.500000uM, 25.000000uM, 50.000000uM
obgE	2.79424	-3.95482	-0.17394	-4.8726	-4.70147	Levofloxacin	#5050ffff	GyrAB	kabx2:BRD-K09471561-001-22-4:3.125000uM, screen6:BRD-K09471561-001-22-4:3.125000uM, kabx2:BRD-K09471561-001-22-4:6.250000uM, screen6:BRD-K09471561-001-22-4:6.250000uM, kabx2:BRD-K09471561-001-22-4:12.500000uM, screen6:BRD-K09471561-001-22-4:12.500000uM, kabx2:BRD-K09471561-001-22-4:25.000000uM, screen6:BRD-K09471561-001-22-4:25.000000uM, kabx2:BRD-K09471561-001-22-4:50.000000uM, screen6:BRD-K0947…	BRD-K09471561	BRD-K09471561-001-22-4	screen4wk_screen5wk_tbda1_kabx2, screen6	kabx2, tb_screen6	3.125, 6.25, 12.5, 25, 50	3.125000uM, 6.250000uM, 12.500000uM, 25.000000uM, 50.000000uM
ispD	2.81226	-4.015	-0.172713	-3.93981	-4.17821	Levofloxacin	#5050ffff	GyrAB	kabx2:BRD-K09471561-001-22-4:3.125000uM, screen6:BRD-K09471561-001-22-4:3.125000uM, kabx2:BRD-K09471561-001-22-4:6.250000uM, screen6:BRD-K09471561-001-22-4:6.250000uM, kabx2:BRD-K09471561-001-22-4:12.500000uM, screen6:BRD-K09471561-001-22-4:12.500000uM, kabx2:BRD-K09471561-001-22-4:25.000000uM, screen6:BRD-K09471561-001-22-4:25.000000uM, kabx2:BRD-K09471561-001-22-4:50.000000uM, screen6:BRD-K0947…	BRD-K09471561	BRD-K09471561-001-22-4	screen4wk_screen5wk_tbda1_kabx2, screen6	kabx2, tb_screen6	3.125, 6.25, 12.5, 25, 50	3.125000uM, 6.250000uM, 12.500000uM, 25.000000uM, 50.000000uM
nrdF2	2.82128	-3.25418	-0.307927	-3.21841	-4.55869	Levofloxacin	#5050ffff	GyrAB	kabx2:BRD-K09471561-001-22-4:3.125000uM, screen6:BRD-K09471561-001-22-4:3.125000uM, kabx2:BRD-K09471561-001-22-4:6.250000uM, screen6:BRD-K09471561-001-22-4:6.250000uM, kabx2:BRD-K09471561-001-22-4:12.500000uM, screen6:BRD-K09471561-001-22-4:12.500000uM, kabx2:BRD-K09471561-001-22-4:25.000000uM, screen6:BRD-K09471561-001-22-4:25.000000uM, kabx2:BRD-K09471561-001-22-4:50.000000uM, screen6:BRD-K0947…	BRD-K09471561	BRD-K09471561-001-22-4	screen4wk_screen5wk_tbda1_kabx2, screen6	kabx2, tb_screen6	3.125, 6.25, 12.5, 25, 50	3.125000uM, 6.250000uM, 12.500000uM, 25.000000uM, 50.000000uM
infB	2.82143	-3.76822	-0.204484	-3.86628	-4.20774	Levofloxacin	#5050ffff	GyrAB	kabx2:BRD-K09471561-001-22-4:3.125000uM, screen6:BRD-K09471561-001-22-4:3.125000uM, kabx2:BRD-K09471561-001-22-4:6.250000uM, screen6:BRD-K09471561-001-22-4:6.250000uM, kabx2:BRD-K09471561-001-22-4:12.500000uM, screen6:BRD-K09471561-001-22-4:12.500000uM, kabx2:BRD-K09471561-001-22-4:25.000000uM, screen6:BRD-K09471561-001-22-4:25.000000uM, kabx2:BRD-K09471561-001-22-4:50.000000uM, screen6:BRD-K0947…	BRD-K09471561	BRD-K09471561-001-22-4	screen4wk_screen5wk_tbda1_kabx2, screen6	kabx2, tb_screen6	3.125, 6.25, 12.5, 25, 50	3.125000uM, 6.250000uM, 12.500000uM, 25.000000uM, 50.000000uM
proB	2.82565	-3.88634	-0.19032	-5.45714	-4.80409	Levofloxacin	#5050ffff	GyrAB	kabx2:BRD-K09471561-001-22-4:3.125000uM, screen6:BRD-K09471561-001-22-4:3.125000uM, kabx2:BRD-K09471561-001-22-4:6.250000uM, screen6:BRD-K09471561-001-22-4:6.250000uM, kabx2:BRD-K09471561-001-22-4:12.500000uM, screen6:BRD-K09471561-001-22-4:12.500000uM, kabx2:BRD-K09471561-001-22-4:25.000000uM, screen6:BRD-K09471561-001-22-4:25.000000uM, kabx2:BRD-K09471561-001-22-4:50.000000uM, screen6:BRD-K0947…	BRD-K09471561	BRD-K09471561-001-22-4	screen4wk_screen5wk_tbda1_kabx2, screen6	kabx2, tb_screen6	3.125, 6.25, 12.5, 25, 50	3.125000uM, 6.250000uM, 12.500000uM, 25.000000uM, 50.000000uM
Rv2507	2.82767	-4.26041	-0.164103	-3.62714	-4.5048	Levofloxacin	#5050ffff	GyrAB	kabx2:BRD-K09471561-001-22-4:3.125000uM, screen6:BRD-K09471561-001-22-4:3.125000uM, kabx2:BRD-K09471561-001-22-4:6.250000uM, screen6:BRD-K09471561-001-22-4:6.250000uM, kabx2:BRD-K09471561-001-22-4:12.500000uM, screen6:BRD-K09471561-001-22-4:12.500000uM, kabx2:BRD-K09471561-001-22-4:25.000000uM, screen6:BRD-K09471561-001-22-4:25.000000uM, kabx2:BRD-K09471561-001-22-4:50.000000uM, screen6:BRD-K0947…	BRD-K09471561	BRD-K09471561-001-22-4	screen4wk_screen5wk_tbda1_kabx2, screen6	kabx2, tb_screen6	3.125, 6.25, 12.5, 25, 50	3.125000uM, 6.250000uM, 12.500000uM, 25.000000uM, 50.000000uM
gltB	2.83891	-3.61662	-0.146851	-3.99209	-4.50472	Levofloxacin	#5050ffff	GyrAB	kabx2:BRD-K09471561-001-22-4:3.125000uM, screen6:BRD-K09471561-001-22-4:3.125000uM, kabx2:BRD-K09471561-001-22-4:6.250000uM, screen6:BRD-K09471561-001-22-4:6.250000uM, kabx2:BRD-K09471561-001-22-4:12.500000uM, screen6:BRD-K09471561-001-22-4:12.500000uM, kabx2:BRD-K09471561-001-22-4:25.000000uM, screen6:BRD-K09471561-001-22-4:25.000000uM, kabx2:BRD-K09471561-001-22-4:50.000000uM, screen6:BRD-K0947…	BRD-K09471561	BRD-K09471561-001-22-4	screen4wk_screen5wk_tbda1_kabx2, screen6	kabx2, tb_screen6	3.125, 6.25, 12.5, 25, 50	3.125000uM, 6.250000uM, 12.500000uM, 25.000000uM, 50.000000uM
parA	2.84745	-4.07234	-0.153943	-4.18827	-4.62405	Levofloxacin	#5050ffff	GyrAB	kabx2:BRD-K09471561-001-22-4:3.125000uM, screen6:BRD-K09471561-001-22-4:3.125000uM, kabx2:BRD-K09471561-001-22-4:6.250000uM, screen6:BRD-K09471561-001-22-4:6.250000uM, kabx2:BRD-K09471561-001-22-4:12.500000uM, screen6:BRD-K09471561-001-22-4:12.500000uM, kabx2:BRD-K09471561-001-22-4:25.000000uM, screen6:BRD-K09471561-001-22-4:25.000000uM, kabx2:BRD-K09471561-001-22-4:50.000000uM, screen6:BRD-K0947…	BRD-K09471561	BRD-K09471561-001-22-4	screen4wk_screen5wk_tbda1_kabx2, screen6	kabx2, tb_screen6	3.125, 6.25, 12.5, 25, 50	3.125000uM, 6.250000uM, 12.500000uM, 25.000000uM, 50.000000uM
Rv3645	2.8614	-3.8209	-0.243545	-3.9813	-4.88299	Levofloxacin	#5050ffff	GyrAB	kabx2:BRD-K09471561-001-22-4:3.125000uM, screen6:BRD-K09471561-001-22-4:3.125000uM, kabx2:BRD-K09471561-001-22-4:6.250000uM, screen6:BRD-K09471561-001-22-4:6.250000uM, kabx2:BRD-K09471561-001-22-4:12.500000uM, screen6:BRD-K09471561-001-22-4:12.500000uM, kabx2:BRD-K09471561-001-22-4:25.000000uM, screen6:BRD-K09471561-001-22-4:25.000000uM, kabx2:BRD-K09471561-001-22-4:50.000000uM, screen6:BRD-K0947…	BRD-K09471561	BRD-K09471561-001-22-4	screen4wk_screen5wk_tbda1_kabx2, screen6	kabx2, tb_screen6	3.125, 6.25, 12.5, 25, 50	3.125000uM, 6.250000uM, 12.500000uM, 25.000000uM, 50.000000uM
Rv3644c	2.86232	-3.10474	-0.180268	-3.33389	-4.34306	Levofloxacin	#5050ffff	GyrAB	kabx2:BRD-K09471561-001-22-4:3.125000uM, screen6:BRD-K09471561-001-22-4:3.125000uM, kabx2:BRD-K09471561-001-22-4:6.250000uM, screen6:BRD-K09471561-001-22-4:6.250000uM, kabx2:BRD-K09471561-001-22-4:12.500000uM, screen6:BRD-K09471561-001-22-4:12.500000uM, kabx2:BRD-K09471561-001-22-4:25.000000uM, screen6:BRD-K09471561-001-22-4:25.000000uM, kabx2:BRD-K09471561-001-22-4:50.000000uM, screen6:BRD-K0947…	BRD-K09471561	BRD-K09471561-001-22-4	screen4wk_screen5wk_tbda1_kabx2, screen6	kabx2, tb_screen6	3.125, 6.25, 12.5, 25, 50	3.125000uM, 6.250000uM, 12.500000uM, 25.000000uM, 50.000000uM
tmk	2.86662	-3.79428	-0.295729	-3.13325	-4.44589	Levofloxacin	#5050ffff	GyrAB	kabx2:BRD-K09471561-001-22-4:3.125000uM, screen6:BRD-K09471561-001-22-4:3.125000uM, kabx2:BRD-K09471561-001-22-4:6.250000uM, screen6:BRD-K09471561-001-22-4:6.250000uM, kabx2:BRD-K09471561-001-22-4:12.500000uM, screen6:BRD-K09471561-001-22-4:12.500000uM, kabx2:BRD-K09471561-001-22-4:25.000000uM, screen6:BRD-K09471561-001-22-4:25.000000uM, kabx2:BRD-K09471561-001-22-4:50.000000uM, screen6:BRD-K0947…	BRD-K09471561	BRD-K09471561-001-22-4	screen4wk_screen5wk_tbda1_kabx2, screen6	kabx2, tb_screen6	3.125, 6.25, 12.5, 25, 50	3.125000uM, 6.250000uM, 12.500000uM, 25.000000uM, 50.000000uM
fdxC	2.88777	-3.85108	-0.314512	-4.43228	-4.8522	Levofloxacin	#5050ffff	GyrAB	kabx2:BRD-K09471561-001-22-4:3.125000uM, screen6:BRD-K09471561-001-22-4:3.125000uM, kabx2:BRD-K09471561-001-22-4:6.250000uM, screen6:BRD-K09471561-001-22-4:6.250000uM, kabx2:BRD-K09471561-001-22-4:12.500000uM, screen6:BRD-K09471561-001-22-4:12.500000uM, kabx2:BRD-K09471561-001-22-4:25.000000uM, screen6:BRD-K09471561-001-22-4:25.000000uM, kabx2:BRD-K09471561-001-22-4:50.000000uM, screen6:BRD-K0947…	BRD-K09471561	BRD-K09471561-001-22-4	screen4wk_screen5wk_tbda1_kabx2, screen6	kabx2, tb_screen6	3.125, 6.25, 12.5, 25, 50	3.125000uM, 6.250000uM, 12.500000uM, 25.000000uM, 50.000000uM
rplC	2.89253	-4.55918	-0.140845	-5.35673	-4.68199	Levofloxacin	#5050ffff	GyrAB	kabx2:BRD-K09471561-001-22-4:3.125000uM, screen6:BRD-K09471561-001-22-4:3.125000uM, kabx2:BRD-K09471561-001-22-4:6.250000uM, screen6:BRD-K09471561-001-22-4:6.250000uM, kabx2:BRD-K09471561-001-22-4:12.500000uM, screen6:BRD-K09471561-001-22-4:12.500000uM, kabx2:BRD-K09471561-001-22-4:25.000000uM, screen6:BRD-K09471561-001-22-4:25.000000uM, kabx2:BRD-K09471561-001-22-4:50.000000uM, screen6:BRD-K0947…	BRD-K09471561	BRD-K09471561-001-22-4	screen4wk_screen5wk_tbda1_kabx2, screen6	kabx2, tb_screen6	3.125, 6.25, 12.5, 25, 50	3.125000uM, 6.250000uM, 12.500000uM, 25.000000uM, 50.000000uM
nadB	2.94773	-4.20911	-0.19088	-5.17071	-4.60382	Levofloxacin	#5050ffff	GyrAB	kabx2:BRD-K09471561-001-22-4:3.125000uM, screen6:BRD-K09471561-001-22-4:3.125000uM, kabx2:BRD-K09471561-001-22-4:6.250000uM, screen6:BRD-K09471561-001-22-4:6.250000uM, kabx2:BRD-K09471561-001-22-4:12.500000uM, screen6:BRD-K09471561-001-22-4:12.500000uM, kabx2:BRD-K09471561-001-22-4:25.000000uM, screen6:BRD-K09471561-001-22-4:25.000000uM, kabx2:BRD-K09471561-001-22-4:50.000000uM, screen6:BRD-K0947…	BRD-K09471561	BRD-K09471561-001-22-4	screen4wk_screen5wk_tbda1_kabx2, screen6	kabx2, tb_screen6	3.125, 6.25, 12.5, 25, 50	3.125000uM, 6.250000uM, 12.500000uM, 25.000000uM, 50.000000uM
ppm1	2.95378	-4.33369	-0.17981	-5.27804	-4.56647	Levofloxacin	#5050ffff	GyrAB	kabx2:BRD-K09471561-001-22-4:3.125000uM, screen6:BRD-K09471561-001-22-4:3.125000uM, kabx2:BRD-K09471561-001-22-4:6.250000uM, screen6:BRD-K09471561-001-22-4:6.250000uM, kabx2:BRD-K09471561-001-22-4:12.500000uM, screen6:BRD-K09471561-001-22-4:12.500000uM, kabx2:BRD-K09471561-001-22-4:25.000000uM, screen6:BRD-K09471561-001-22-4:25.000000uM, kabx2:BRD-K09471561-001-22-4:50.000000uM, screen6:BRD-K0947…	BRD-K09471561	BRD-K09471561-001-22-4	screen4wk_screen5wk_tbda1_kabx2, screen6	kabx2, tb_screen6	3.125, 6.25, 12.5, 25, 50	3.125000uM, 6.250000uM, 12.500000uM, 25.000000uM, 50.000000uM
glcB	2.95754	-4.35628	-0.230889	-4.27529	-4.78412	Levofloxacin	#5050ffff	GyrAB	kabx2:BRD-K09471561-001-22-4:3.125000uM, screen6:BRD-K09471561-001-22-4:3.125000uM, kabx2:BRD-K09471561-001-22-4:6.250000uM, screen6:BRD-K09471561-001-22-4:6.250000uM, kabx2:BRD-K09471561-001-22-4:12.500000uM, screen6:BRD-K09471561-001-22-4:12.500000uM, kabx2:BRD-K09471561-001-22-4:25.000000uM, screen6:BRD-K09471561-001-22-4:25.000000uM, kabx2:BRD-K09471561-001-22-4:50.000000uM, screen6:BRD-K0947…	BRD-K09471561	BRD-K09471561-001-22-4	screen4wk_screen5wk_tbda1_kabx2, screen6	kabx2, tb_screen6	3.125, 6.25, 12.5, 25, 50	3.125000uM, 6.250000uM, 12.500000uM, 25.000000uM, 50.000000uM
hemB	2.97341	-3.37363	-0.120322	-3.79743	-4.41876	Levofloxacin	#5050ffff	GyrAB	kabx2:BRD-K09471561-001-22-4:3.125000uM, screen6:BRD-K09471561-001-22-4:3.125000uM, kabx2:BRD-K09471561-001-22-4:6.250000uM, screen6:BRD-K09471561-001-22-4:6.250000uM, kabx2:BRD-K09471561-001-22-4:12.500000uM, screen6:BRD-K09471561-001-22-4:12.500000uM, kabx2:BRD-K09471561-001-22-4:25.000000uM, screen6:BRD-K09471561-001-22-4:25.000000uM, kabx2:BRD-K09471561-001-22-4:50.000000uM, screen6:BRD-K0947…	BRD-K09471561	BRD-K09471561-001-22-4	screen4wk_screen5wk_tbda1_kabx2, screen6	kabx2, tb_screen6	3.125, 6.25, 12.5, 25, 50	3.125000uM, 6.250000uM, 12.500000uM, 25.000000uM, 50.000000uM
rpe	2.98901	-3.88236	-0.107279	-3.64806	-4.39493	Levofloxacin	#5050ffff	GyrAB	kabx2:BRD-K09471561-001-22-4:3.125000uM, screen6:BRD-K09471561-001-22-4:3.125000uM, kabx2:BRD-K09471561-001-22-4:6.250000uM, screen6:BRD-K09471561-001-22-4:6.250000uM, kabx2:BRD-K09471561-001-22-4:12.500000uM, screen6:BRD-K09471561-001-22-4:12.500000uM, kabx2:BRD-K09471561-001-22-4:25.000000uM, screen6:BRD-K09471561-001-22-4:25.000000uM, kabx2:BRD-K09471561-001-22-4:50.000000uM, screen6:BRD-K0947…	BRD-K09471561	BRD-K09471561-001-22-4	screen4wk_screen5wk_tbda1_kabx2, screen6	kabx2, tb_screen6	3.125, 6.25, 12.5, 25, 50	3.125000uM, 6.250000uM, 12.500000uM, 25.000000uM, 50.000000uM
Rv2182c	2.98916	-4.23921	-0.202228	-5.27351	-4.85119	Levofloxacin	#5050ffff	GyrAB	kabx2:BRD-K09471561-001-22-4:3.125000uM, screen6:BRD-K09471561-001-22-4:3.125000uM, kabx2:BRD-K09471561-001-22-4:6.250000uM, screen6:BRD-K09471561-001-22-4:6.250000uM, kabx2:BRD-K09471561-001-22-4:12.500000uM, screen6:BRD-K09471561-001-22-4:12.500000uM, kabx2:BRD-K09471561-001-22-4:25.000000uM, screen6:BRD-K09471561-001-22-4:25.000000uM, kabx2:BRD-K09471561-001-22-4:50.000000uM, screen6:BRD-K0947…	BRD-K09471561	BRD-K09471561-001-22-4	screen4wk_screen5wk_tbda1_kabx2, screen6	kabx2, tb_screen6	3.125, 6.25, 12.5, 25, 50	3.125000uM, 6.250000uM, 12.500000uM, 25.000000uM, 50.000000uM
rplD	3.00078	-4.60992	-0.138963	-4.78677	-4.71031	Levofloxacin	#5050ffff	GyrAB	kabx2:BRD-K09471561-001-22-4:3.125000uM, screen6:BRD-K09471561-001-22-4:3.125000uM, kabx2:BRD-K09471561-001-22-4:6.250000uM, screen6:BRD-K09471561-001-22-4:6.250000uM, kabx2:BRD-K09471561-001-22-4:12.500000uM, screen6:BRD-K09471561-001-22-4:12.500000uM, kabx2:BRD-K09471561-001-22-4:25.000000uM, screen6:BRD-K09471561-001-22-4:25.000000uM, kabx2:BRD-K09471561-001-22-4:50.000000uM, screen6:BRD-K0947…	BRD-K09471561	BRD-K09471561-001-22-4	screen4wk_screen5wk_tbda1_kabx2, screen6	kabx2, tb_screen6	3.125, 6.25, 12.5, 25, 50	3.125000uM, 6.250000uM, 12.500000uM, 25.000000uM, 50.000000uM
gpm1	3.00449	-4.91848	-0.205899	-3.0948	-4.54811	Levofloxacin	#5050ffff	GyrAB	kabx2:BRD-K09471561-001-22-4:3.125000uM, screen6:BRD-K09471561-001-22-4:3.125000uM, kabx2:BRD-K09471561-001-22-4:6.250000uM, screen6:BRD-K09471561-001-22-4:6.250000uM, kabx2:BRD-K09471561-001-22-4:12.500000uM, screen6:BRD-K09471561-001-22-4:12.500000uM, kabx2:BRD-K09471561-001-22-4:25.000000uM, screen6:BRD-K09471561-001-22-4:25.000000uM, kabx2:BRD-K09471561-001-22-4:50.000000uM, screen6:BRD-K0947…	BRD-K09471561	BRD-K09471561-001-22-4	screen4wk_screen5wk_tbda1_kabx2, screen6	kabx2, tb_screen6	3.125, 6.25, 12.5, 25, 50	3.125000uM, 6.250000uM, 12.500000uM, 25.000000uM, 50.000000uM
adoK	3.00638	-3.94481	-0.183312	-4.51389	-4.51187	Levofloxacin	#5050ffff	GyrAB	kabx2:BRD-K09471561-001-22-4:3.125000uM, screen6:BRD-K09471561-001-22-4:3.125000uM, kabx2:BRD-K09471561-001-22-4:6.250000uM, screen6:BRD-K09471561-001-22-4:6.250000uM, kabx2:BRD-K09471561-001-22-4:12.500000uM, screen6:BRD-K09471561-001-22-4:12.500000uM, kabx2:BRD-K09471561-001-22-4:25.000000uM, screen6:BRD-K09471561-001-22-4:25.000000uM, kabx2:BRD-K09471561-001-22-4:50.000000uM, screen6:BRD-K0947…	BRD-K09471561	BRD-K09471561-001-22-4	screen4wk_screen5wk_tbda1_kabx2, screen6	kabx2, tb_screen6	3.125, 6.25, 12.5, 25, 50	3.125000uM, 6.250000uM, 12.500000uM, 25.000000uM, 50.000000uM
dxr	3.01083	-4.0726	-0.226597	-4.01468	-4.15757	Levofloxacin	#5050ffff	GyrAB	kabx2:BRD-K09471561-001-22-4:3.125000uM, screen6:BRD-K09471561-001-22-4:3.125000uM, kabx2:BRD-K09471561-001-22-4:6.250000uM, screen6:BRD-K09471561-001-22-4:6.250000uM, kabx2:BRD-K09471561-001-22-4:12.500000uM, screen6:BRD-K09471561-001-22-4:12.500000uM, kabx2:BRD-K09471561-001-22-4:25.000000uM, screen6:BRD-K09471561-001-22-4:25.000000uM, kabx2:BRD-K09471561-001-22-4:50.000000uM, screen6:BRD-K0947…	BRD-K09471561	BRD-K09471561-001-22-4	screen4wk_screen5wk_tbda1_kabx2, screen6	kabx2, tb_screen6	3.125, 6.25, 12.5, 25, 50	3.125000uM, 6.250000uM, 12.500000uM, 25.000000uM, 50.000000uM
miaA	3.03775	-4.23586	-0.160796	-4.36114	-4.55207	Levofloxacin	#5050ffff	GyrAB	kabx2:BRD-K09471561-001-22-4:3.125000uM, screen6:BRD-K09471561-001-22-4:3.125000uM, kabx2:BRD-K09471561-001-22-4:6.250000uM, screen6:BRD-K09471561-001-22-4:6.250000uM, kabx2:BRD-K09471561-001-22-4:12.500000uM, screen6:BRD-K09471561-001-22-4:12.500000uM, kabx2:BRD-K09471561-001-22-4:25.000000uM, screen6:BRD-K09471561-001-22-4:25.000000uM, kabx2:BRD-K09471561-001-22-4:50.000000uM, screen6:BRD-K0947…	BRD-K09471561	BRD-K09471561-001-22-4	screen4wk_screen5wk_tbda1_kabx2, screen6	kabx2, tb_screen6	3.125, 6.25, 12.5, 25, 50	3.125000uM, 6.250000uM, 12.500000uM, 25.000000uM, 50.000000uM
secY	3.04119	-4.35957	-0.261766	-3.80913	-4.75711	Levofloxacin	#5050ffff	GyrAB	kabx2:BRD-K09471561-001-22-4:3.125000uM, screen6:BRD-K09471561-001-22-4:3.125000uM, kabx2:BRD-K09471561-001-22-4:6.250000uM, screen6:BRD-K09471561-001-22-4:6.250000uM, kabx2:BRD-K09471561-001-22-4:12.500000uM, screen6:BRD-K09471561-001-22-4:12.500000uM, kabx2:BRD-K09471561-001-22-4:25.000000uM, screen6:BRD-K09471561-001-22-4:25.000000uM, kabx2:BRD-K09471561-001-22-4:50.000000uM, screen6:BRD-K0947…	BRD-K09471561	BRD-K09471561-001-22-4	screen4wk_screen5wk_tbda1_kabx2, screen6	kabx2, tb_screen6	3.125, 6.25, 12.5, 25, 50	3.125000uM, 6.250000uM, 12.500000uM, 25.000000uM, 50.000000uM
argF	3.06747	-4.00044	-0.251941	-4.39968	-4.60122	Levofloxacin	#5050ffff	GyrAB	kabx2:BRD-K09471561-001-22-4:3.125000uM, screen6:BRD-K09471561-001-22-4:3.125000uM, kabx2:BRD-K09471561-001-22-4:6.250000uM, screen6:BRD-K09471561-001-22-4:6.250000uM, kabx2:BRD-K09471561-001-22-4:12.500000uM, screen6:BRD-K09471561-001-22-4:12.500000uM, kabx2:BRD-K09471561-001-22-4:25.000000uM, screen6:BRD-K09471561-001-22-4:25.000000uM, kabx2:BRD-K09471561-001-22-4:50.000000uM, screen6:BRD-K0947…	BRD-K09471561	BRD-K09471561-001-22-4	screen4wk_screen5wk_tbda1_kabx2, screen6	kabx2, tb_screen6	3.125, 6.25, 12.5, 25, 50	3.125000uM, 6.250000uM, 12.500000uM, 25.000000uM, 50.000000uM
rplV	3.07379	-4.905	-0.179155	-4.76273	-4.73611	Levofloxacin	#5050ffff	GyrAB	kabx2:BRD-K09471561-001-22-4:3.125000uM, screen6:BRD-K09471561-001-22-4:3.125000uM, kabx2:BRD-K09471561-001-22-4:6.250000uM, screen6:BRD-K09471561-001-22-4:6.250000uM, kabx2:BRD-K09471561-001-22-4:12.500000uM, screen6:BRD-K09471561-001-22-4:12.500000uM, kabx2:BRD-K09471561-001-22-4:25.000000uM, screen6:BRD-K09471561-001-22-4:25.000000uM, kabx2:BRD-K09471561-001-22-4:50.000000uM, screen6:BRD-K0947…	BRD-K09471561	BRD-K09471561-001-22-4	screen4wk_screen5wk_tbda1_kabx2, screen6	kabx2, tb_screen6	3.125, 6.25, 12.5, 25, 50	3.125000uM, 6.250000uM, 12.500000uM, 25.000000uM, 50.000000uM
gyrB	3.08363	-3.72759	-0.310291	-3.69742	-4.6996	Levofloxacin	#5050ffff	GyrAB	kabx2:BRD-K09471561-001-22-4:3.125000uM, screen6:BRD-K09471561-001-22-4:3.125000uM, kabx2:BRD-K09471561-001-22-4:6.250000uM, screen6:BRD-K09471561-001-22-4:6.250000uM, kabx2:BRD-K09471561-001-22-4:12.500000uM, screen6:BRD-K09471561-001-22-4:12.500000uM, kabx2:BRD-K09471561-001-22-4:25.000000uM, screen6:BRD-K09471561-001-22-4:25.000000uM, kabx2:BRD-K09471561-001-22-4:50.000000uM, screen6:BRD-K0947…	BRD-K09471561	BRD-K09471561-001-22-4	screen4wk_screen5wk_tbda1_kabx2, screen6	kabx2, tb_screen6	3.125, 6.25, 12.5, 25, 50	3.125000uM, 6.250000uM, 12.500000uM, 25.000000uM, 50.000000uM
Rv0282	3.09157	-3.9398	-0.163074	-5.49364	-4.64227	Levofloxacin	#5050ffff	GyrAB	kabx2:BRD-K09471561-001-22-4:3.125000uM, screen6:BRD-K09471561-001-22-4:3.125000uM, kabx2:BRD-K09471561-001-22-4:6.250000uM, screen6:BRD-K09471561-001-22-4:6.250000uM, kabx2:BRD-K09471561-001-22-4:12.500000uM, screen6:BRD-K09471561-001-22-4:12.500000uM, kabx2:BRD-K09471561-001-22-4:25.000000uM, screen6:BRD-K09471561-001-22-4:25.000000uM, kabx2:BRD-K09471561-001-22-4:50.000000uM, screen6:BRD-K0947…	BRD-K09471561	BRD-K09471561-001-22-4	screen4wk_screen5wk_tbda1_kabx2, screen6	kabx2, tb_screen6	3.125, 6.25, 12.5, 25, 50	3.125000uM, 6.250000uM, 12.500000uM, 25.000000uM, 50.000000uM
ndh	3.09694	-4.97502	-0.287252	-3.81048	-4.78744	Levofloxacin	#5050ffff	GyrAB	kabx2:BRD-K09471561-001-22-4:3.125000uM, screen6:BRD-K09471561-001-22-4:3.125000uM, kabx2:BRD-K09471561-001-22-4:6.250000uM, screen6:BRD-K09471561-001-22-4:6.250000uM, kabx2:BRD-K09471561-001-22-4:12.500000uM, screen6:BRD-K09471561-001-22-4:12.500000uM, kabx2:BRD-K09471561-001-22-4:25.000000uM, screen6:BRD-K09471561-001-22-4:25.000000uM, kabx2:BRD-K09471561-001-22-4:50.000000uM, screen6:BRD-K0947…	BRD-K09471561	BRD-K09471561-001-22-4	screen4wk_screen5wk_tbda1_kabx2, screen6	kabx2, tb_screen6	3.125, 6.25, 12.5, 25, 50	3.125000uM, 6.250000uM, 12.500000uM, 25.000000uM, 50.000000uM
rpsQ	3.10855	-4.27009	-0.120124	-4.77628	-4.61929	Levofloxacin	#5050ffff	GyrAB	kabx2:BRD-K09471561-001-22-4:3.125000uM, screen6:BRD-K09471561-001-22-4:3.125000uM, kabx2:BRD-K09471561-001-22-4:6.250000uM, screen6:BRD-K09471561-001-22-4:6.250000uM, kabx2:BRD-K09471561-001-22-4:12.500000uM, screen6:BRD-K09471561-001-22-4:12.500000uM, kabx2:BRD-K09471561-001-22-4:25.000000uM, screen6:BRD-K09471561-001-22-4:25.000000uM, kabx2:BRD-K09471561-001-22-4:50.000000uM, screen6:BRD-K0947…	BRD-K09471561	BRD-K09471561-001-22-4	screen4wk_screen5wk_tbda1_kabx2, screen6	kabx2, tb_screen6	3.125, 6.25, 12.5, 25, 50	3.125000uM, 6.250000uM, 12.500000uM, 25.000000uM, 50.000000uM
Rv3909	3.11767	-4.59691	-0.213769	-4.71092	-4.66991	Levofloxacin	#5050ffff	GyrAB	kabx2:BRD-K09471561-001-22-4:3.125000uM, screen6:BRD-K09471561-001-22-4:3.125000uM, kabx2:BRD-K09471561-001-22-4:6.250000uM, screen6:BRD-K09471561-001-22-4:6.250000uM, kabx2:BRD-K09471561-001-22-4:12.500000uM, screen6:BRD-K09471561-001-22-4:12.500000uM, kabx2:BRD-K09471561-001-22-4:25.000000uM, screen6:BRD-K09471561-001-22-4:25.000000uM, kabx2:BRD-K09471561-001-22-4:50.000000uM, screen6:BRD-K0947…	BRD-K09471561	BRD-K09471561-001-22-4	screen4wk_screen5wk_tbda1_kabx2, screen6	kabx2, tb_screen6	3.125, 6.25, 12.5, 25, 50	3.125000uM, 6.250000uM, 12.500000uM, 25.000000uM, 50.000000uM
grpE	3.13258	-4.87149	-0.168491	-3.95617	-4.76275	Levofloxacin	#5050ffff	GyrAB	kabx2:BRD-K09471561-001-22-4:3.125000uM, screen6:BRD-K09471561-001-22-4:3.125000uM, kabx2:BRD-K09471561-001-22-4:6.250000uM, screen6:BRD-K09471561-001-22-4:6.250000uM, kabx2:BRD-K09471561-001-22-4:12.500000uM, screen6:BRD-K09471561-001-22-4:12.500000uM, kabx2:BRD-K09471561-001-22-4:25.000000uM, screen6:BRD-K09471561-001-22-4:25.000000uM, kabx2:BRD-K09471561-001-22-4:50.000000uM, screen6:BRD-K0947…	BRD-K09471561	BRD-K09471561-001-22-4	screen4wk_screen5wk_tbda1_kabx2, screen6	kabx2, tb_screen6	3.125, 6.25, 12.5, 25, 50	3.125000uM, 6.250000uM, 12.500000uM, 25.000000uM, 50.000000uM
Rv3210c	3.14025	-4.46859	-0.106053	-4.53523	-4.47067	Levofloxacin	#5050ffff	GyrAB	kabx2:BRD-K09471561-001-22-4:3.125000uM, screen6:BRD-K09471561-001-22-4:3.125000uM, kabx2:BRD-K09471561-001-22-4:6.250000uM, screen6:BRD-K09471561-001-22-4:6.250000uM, kabx2:BRD-K09471561-001-22-4:12.500000uM, screen6:BRD-K09471561-001-22-4:12.500000uM, kabx2:BRD-K09471561-001-22-4:25.000000uM, screen6:BRD-K09471561-001-22-4:25.000000uM, kabx2:BRD-K09471561-001-22-4:50.000000uM, screen6:BRD-K0947…	BRD-K09471561	BRD-K09471561-001-22-4	screen4wk_screen5wk_tbda1_kabx2, screen6	kabx2, tb_screen6	3.125, 6.25, 12.5, 25, 50	3.125000uM, 6.250000uM, 12.500000uM, 25.000000uM, 50.000000uM
Rv0528	3.14193	-4.66735	-0.221155	-4.45978	-4.867	Levofloxacin	#5050ffff	GyrAB	kabx2:BRD-K09471561-001-22-4:3.125000uM, screen6:BRD-K09471561-001-22-4:3.125000uM, kabx2:BRD-K09471561-001-22-4:6.250000uM, screen6:BRD-K09471561-001-22-4:6.250000uM, kabx2:BRD-K09471561-001-22-4:12.500000uM, screen6:BRD-K09471561-001-22-4:12.500000uM, kabx2:BRD-K09471561-001-22-4:25.000000uM, screen6:BRD-K09471561-001-22-4:25.000000uM, kabx2:BRD-K09471561-001-22-4:50.000000uM, screen6:BRD-K0947…	BRD-K09471561	BRD-K09471561-001-22-4	screen4wk_screen5wk_tbda1_kabx2, screen6	kabx2, tb_screen6	3.125, 6.25, 12.5, 25, 50	3.125000uM, 6.250000uM, 12.500000uM, 25.000000uM, 50.000000uM
serC	3.15057	-4.19059	-0.0703978	-5.26635	-4.43113	Levofloxacin	#5050ffff	GyrAB	kabx2:BRD-K09471561-001-22-4:3.125000uM, screen6:BRD-K09471561-001-22-4:3.125000uM, kabx2:BRD-K09471561-001-22-4:6.250000uM, screen6:BRD-K09471561-001-22-4:6.250000uM, kabx2:BRD-K09471561-001-22-4:12.500000uM, screen6:BRD-K09471561-001-22-4:12.500000uM, kabx2:BRD-K09471561-001-22-4:25.000000uM, screen6:BRD-K09471561-001-22-4:25.000000uM, kabx2:BRD-K09471561-001-22-4:50.000000uM, screen6:BRD-K0947…	BRD-K09471561	BRD-K09471561-001-22-4	screen4wk_screen5wk_tbda1_kabx2, screen6	kabx2, tb_screen6	3.125, 6.25, 12.5, 25, 50	3.125000uM, 6.250000uM, 12.500000uM, 25.000000uM, 50.000000uM
whiB1	3.15212	-4.52717	-0.180992	-5.37209	-4.88825	Levofloxacin	#5050ffff	GyrAB	kabx2:BRD-K09471561-001-22-4:3.125000uM, screen6:BRD-K09471561-001-22-4:3.125000uM, kabx2:BRD-K09471561-001-22-4:6.250000uM, screen6:BRD-K09471561-001-22-4:6.250000uM, kabx2:BRD-K09471561-001-22-4:12.500000uM, screen6:BRD-K09471561-001-22-4:12.500000uM, kabx2:BRD-K09471561-001-22-4:25.000000uM, screen6:BRD-K09471561-001-22-4:25.000000uM, kabx2:BRD-K09471561-001-22-4:50.000000uM, screen6:BRD-K0947…	BRD-K09471561	BRD-K09471561-001-22-4	screen4wk_screen5wk_tbda1_kabx2, screen6	kabx2, tb_screen6	3.125, 6.25, 12.5, 25, 50	3.125000uM, 6.250000uM, 12.500000uM, 25.000000uM, 50.000000uM
nadC	3.18838	-4.17406	-0.177029	-4.31077	-4.52044	Levofloxacin	#5050ffff	GyrAB	kabx2:BRD-K09471561-001-22-4:3.125000uM, screen6:BRD-K09471561-001-22-4:3.125000uM, kabx2:BRD-K09471561-001-22-4:6.250000uM, screen6:BRD-K09471561-001-22-4:6.250000uM, kabx2:BRD-K09471561-001-22-4:12.500000uM, screen6:BRD-K09471561-001-22-4:12.500000uM, kabx2:BRD-K09471561-001-22-4:25.000000uM, screen6:BRD-K09471561-001-22-4:25.000000uM, kabx2:BRD-K09471561-001-22-4:50.000000uM, screen6:BRD-K0947…	BRD-K09471561	BRD-K09471561-001-22-4	screen4wk_screen5wk_tbda1_kabx2, screen6	kabx2, tb_screen6	3.125, 6.25, 12.5, 25, 50	3.125000uM, 6.250000uM, 12.500000uM, 25.000000uM, 50.000000uM
Rv3922c	3.19376	-4.37813	-0.0953745	-3.4025	-4.53767	Levofloxacin	#5050ffff	GyrAB	kabx2:BRD-K09471561-001-22-4:3.125000uM, screen6:BRD-K09471561-001-22-4:3.125000uM, kabx2:BRD-K09471561-001-22-4:6.250000uM, screen6:BRD-K09471561-001-22-4:6.250000uM, kabx2:BRD-K09471561-001-22-4:12.500000uM, screen6:BRD-K09471561-001-22-4:12.500000uM, kabx2:BRD-K09471561-001-22-4:25.000000uM, screen6:BRD-K09471561-001-22-4:25.000000uM, kabx2:BRD-K09471561-001-22-4:50.000000uM, screen6:BRD-K0947…	BRD-K09471561	BRD-K09471561-001-22-4	screen4wk_screen5wk_tbda1_kabx2, screen6	kabx2, tb_screen6	3.125, 6.25, 12.5, 25, 50	3.125000uM, 6.250000uM, 12.500000uM, 25.000000uM, 50.000000uM
dlat	3.21116	-5.49468	-0.309202	-5.52153	-4.964	Levofloxacin	#5050ffff	GyrAB	kabx2:BRD-K09471561-001-22-4:3.125000uM, screen6:BRD-K09471561-001-22-4:3.125000uM, kabx2:BRD-K09471561-001-22-4:6.250000uM, screen6:BRD-K09471561-001-22-4:6.250000uM, kabx2:BRD-K09471561-001-22-4:12.500000uM, screen6:BRD-K09471561-001-22-4:12.500000uM, kabx2:BRD-K09471561-001-22-4:25.000000uM, screen6:BRD-K09471561-001-22-4:25.000000uM, kabx2:BRD-K09471561-001-22-4:50.000000uM, screen6:BRD-K0947…	BRD-K09471561	BRD-K09471561-001-22-4	screen4wk_screen5wk_tbda1_kabx2, screen6	kabx2, tb_screen6	3.125, 6.25, 12.5, 25, 50	3.125000uM, 6.250000uM, 12.500000uM, 25.000000uM, 50.000000uM
rplM	3.21679	-4.21554	-0.0833301	-3.53929	-3.999	Levofloxacin	#5050ffff	GyrAB	kabx2:BRD-K09471561-001-22-4:3.125000uM, screen6:BRD-K09471561-001-22-4:3.125000uM, kabx2:BRD-K09471561-001-22-4:6.250000uM, screen6:BRD-K09471561-001-22-4:6.250000uM, kabx2:BRD-K09471561-001-22-4:12.500000uM, screen6:BRD-K09471561-001-22-4:12.500000uM, kabx2:BRD-K09471561-001-22-4:25.000000uM, screen6:BRD-K09471561-001-22-4:25.000000uM, kabx2:BRD-K09471561-001-22-4:50.000000uM, screen6:BRD-K0947…	BRD-K09471561	BRD-K09471561-001-22-4	screen4wk_screen5wk_tbda1_kabx2, screen6	kabx2, tb_screen6	3.125, 6.25, 12.5, 25, 50	3.125000uM, 6.250000uM, 12.500000uM, 25.000000uM, 50.000000uM
lexA	3.21687	-4.46189	-0.286314	-4.62146	-4.87857	Levofloxacin	#5050ffff	GyrAB	kabx2:BRD-K09471561-001-22-4:3.125000uM, screen6:BRD-K09471561-001-22-4:3.125000uM, kabx2:BRD-K09471561-001-22-4:6.250000uM, screen6:BRD-K09471561-001-22-4:6.250000uM, kabx2:BRD-K09471561-001-22-4:12.500000uM, screen6:BRD-K09471561-001-22-4:12.500000uM, kabx2:BRD-K09471561-001-22-4:25.000000uM, screen6:BRD-K09471561-001-22-4:25.000000uM, kabx2:BRD-K09471561-001-22-4:50.000000uM, screen6:BRD-K0947…	BRD-K09471561	BRD-K09471561-001-22-4	screen4wk_screen5wk_tbda1_kabx2, screen6	kabx2, tb_screen6	3.125, 6.25, 12.5, 25, 50	3.125000uM, 6.250000uM, 12.500000uM, 25.000000uM, 50.000000uM
mprB	3.22463	-4.90927	-0.125141	-3.98251	-4.41961	Levofloxacin	#5050ffff	GyrAB	kabx2:BRD-K09471561-001-22-4:3.125000uM, screen6:BRD-K09471561-001-22-4:3.125000uM, kabx2:BRD-K09471561-001-22-4:6.250000uM, screen6:BRD-K09471561-001-22-4:6.250000uM, kabx2:BRD-K09471561-001-22-4:12.500000uM, screen6:BRD-K09471561-001-22-4:12.500000uM, kabx2:BRD-K09471561-001-22-4:25.000000uM, screen6:BRD-K09471561-001-22-4:25.000000uM, kabx2:BRD-K09471561-001-22-4:50.000000uM, screen6:BRD-K0947…	BRD-K09471561	BRD-K09471561-001-22-4	screen4wk_screen5wk_tbda1_kabx2, screen6	kabx2, tb_screen6	3.125, 6.25, 12.5, 25, 50	3.125000uM, 6.250000uM, 12.500000uM, 25.000000uM, 50.000000uM
argJ	3.22602	-5.23803	-0.220069	-5.14602	-4.79007	Levofloxacin	#5050ffff	GyrAB	kabx2:BRD-K09471561-001-22-4:3.125000uM, screen6:BRD-K09471561-001-22-4:3.125000uM, kabx2:BRD-K09471561-001-22-4:6.250000uM, screen6:BRD-K09471561-001-22-4:6.250000uM, kabx2:BRD-K09471561-001-22-4:12.500000uM, screen6:BRD-K09471561-001-22-4:12.500000uM, kabx2:BRD-K09471561-001-22-4:25.000000uM, screen6:BRD-K09471561-001-22-4:25.000000uM, kabx2:BRD-K09471561-001-22-4:50.000000uM, screen6:BRD-K0947…	BRD-K09471561	BRD-K09471561-001-22-4	screen4wk_screen5wk_tbda1_kabx2, screen6	kabx2, tb_screen6	3.125, 6.25, 12.5, 25, 50	3.125000uM, 6.250000uM, 12.500000uM, 25.000000uM, 50.000000uM
TB39.8	3.23168	-3.94441	-0.297002	-4.07442	-4.84249	Levofloxacin	#5050ffff	GyrAB	kabx2:BRD-K09471561-001-22-4:3.125000uM, screen6:BRD-K09471561-001-22-4:3.125000uM, kabx2:BRD-K09471561-001-22-4:6.250000uM, screen6:BRD-K09471561-001-22-4:6.250000uM, kabx2:BRD-K09471561-001-22-4:12.500000uM, screen6:BRD-K09471561-001-22-4:12.500000uM, kabx2:BRD-K09471561-001-22-4:25.000000uM, screen6:BRD-K09471561-001-22-4:25.000000uM, kabx2:BRD-K09471561-001-22-4:50.000000uM, screen6:BRD-K0947…	BRD-K09471561	BRD-K09471561-001-22-4	screen4wk_screen5wk_tbda1_kabx2, screen6	kabx2, tb_screen6	3.125, 6.25, 12.5, 25, 50	3.125000uM, 6.250000uM, 12.500000uM, 25.000000uM, 50.000000uM
panC	3.24517	-3.75425	-0.165061	-4.49429	-4.61738	Levofloxacin	#5050ffff	GyrAB	kabx2:BRD-K09471561-001-22-4:3.125000uM, screen6:BRD-K09471561-001-22-4:3.125000uM, kabx2:BRD-K09471561-001-22-4:6.250000uM, screen6:BRD-K09471561-001-22-4:6.250000uM, kabx2:BRD-K09471561-001-22-4:12.500000uM, screen6:BRD-K09471561-001-22-4:12.500000uM, kabx2:BRD-K09471561-001-22-4:25.000000uM, screen6:BRD-K09471561-001-22-4:25.000000uM, kabx2:BRD-K09471561-001-22-4:50.000000uM, screen6:BRD-K0947…	BRD-K09471561	BRD-K09471561-001-22-4	screen4wk_screen5wk_tbda1_kabx2, screen6	kabx2, tb_screen6	3.125, 6.25, 12.5, 25, 50	3.125000uM, 6.250000uM, 12.500000uM, 25.000000uM, 50.000000uM
thrB	3.2478	-4.90183	-0.154303	-4.57361	-4.5125	Levofloxacin	#5050ffff	GyrAB	kabx2:BRD-K09471561-001-22-4:3.125000uM, screen6:BRD-K09471561-001-22-4:3.125000uM, kabx2:BRD-K09471561-001-22-4:6.250000uM, screen6:BRD-K09471561-001-22-4:6.250000uM, kabx2:BRD-K09471561-001-22-4:12.500000uM, screen6:BRD-K09471561-001-22-4:12.500000uM, kabx2:BRD-K09471561-001-22-4:25.000000uM, screen6:BRD-K09471561-001-22-4:25.000000uM, kabx2:BRD-K09471561-001-22-4:50.000000uM, screen6:BRD-K0947…	BRD-K09471561	BRD-K09471561-001-22-4	screen4wk_screen5wk_tbda1_kabx2, screen6	kabx2, tb_screen6	3.125, 6.25, 12.5, 25, 50	3.125000uM, 6.250000uM, 12.500000uM, 25.000000uM, 50.000000uM
Rv0811	3.2577	-4.37123	-0.199605	-3.26789	-4.32328	Levofloxacin	#5050ffff	GyrAB	kabx2:BRD-K09471561-001-22-4:3.125000uM, screen6:BRD-K09471561-001-22-4:3.125000uM, kabx2:BRD-K09471561-001-22-4:6.250000uM, screen6:BRD-K09471561-001-22-4:6.250000uM, kabx2:BRD-K09471561-001-22-4:12.500000uM, screen6:BRD-K09471561-001-22-4:12.500000uM, kabx2:BRD-K09471561-001-22-4:25.000000uM, screen6:BRD-K09471561-001-22-4:25.000000uM, kabx2:BRD-K09471561-001-22-4:50.000000uM, screen6:BRD-K0947…	BRD-K09471561	BRD-K09471561-001-22-4	screen4wk_screen5wk_tbda1_kabx2, screen6	kabx2, tb_screen6	3.125, 6.25, 12.5, 25, 50	3.125000uM, 6.250000uM, 12.500000uM, 25.000000uM, 50.000000uM
orn	3.26539	-4.54434	-0.130005	-4.19854	-4.21632	Levofloxacin	#5050ffff	GyrAB	kabx2:BRD-K09471561-001-22-4:3.125000uM, screen6:BRD-K09471561-001-22-4:3.125000uM, kabx2:BRD-K09471561-001-22-4:6.250000uM, screen6:BRD-K09471561-001-22-4:6.250000uM, kabx2:BRD-K09471561-001-22-4:12.500000uM, screen6:BRD-K09471561-001-22-4:12.500000uM, kabx2:BRD-K09471561-001-22-4:25.000000uM, screen6:BRD-K09471561-001-22-4:25.000000uM, kabx2:BRD-K09471561-001-22-4:50.000000uM, screen6:BRD-K0947…	BRD-K09471561	BRD-K09471561-001-22-4	screen4wk_screen5wk_tbda1_kabx2, screen6	kabx2, tb_screen6	3.125, 6.25, 12.5, 25, 50	3.125000uM, 6.250000uM, 12.500000uM, 25.000000uM, 50.000000uM
birA	3.26855	-4.03698	-0.102896	-5.69895	-4.58772	Levofloxacin	#5050ffff	GyrAB	kabx2:BRD-K09471561-001-22-4:3.125000uM, screen6:BRD-K09471561-001-22-4:3.125000uM, kabx2:BRD-K09471561-001-22-4:6.250000uM, screen6:BRD-K09471561-001-22-4:6.250000uM, kabx2:BRD-K09471561-001-22-4:12.500000uM, screen6:BRD-K09471561-001-22-4:12.500000uM, kabx2:BRD-K09471561-001-22-4:25.000000uM, screen6:BRD-K09471561-001-22-4:25.000000uM, kabx2:BRD-K09471561-001-22-4:50.000000uM, screen6:BRD-K0947…	BRD-K09471561	BRD-K09471561-001-22-4	screen4wk_screen5wk_tbda1_kabx2, screen6	kabx2, tb_screen6	3.125, 6.25, 12.5, 25, 50	3.125000uM, 6.250000uM, 12.500000uM, 25.000000uM, 50.000000uM
rplW	3.29317	-4.65022	-0.133312	-4.9742	-4.60138	Levofloxacin	#5050ffff	GyrAB	kabx2:BRD-K09471561-001-22-4:3.125000uM, screen6:BRD-K09471561-001-22-4:3.125000uM, kabx2:BRD-K09471561-001-22-4:6.250000uM, screen6:BRD-K09471561-001-22-4:6.250000uM, kabx2:BRD-K09471561-001-22-4:12.500000uM, screen6:BRD-K09471561-001-22-4:12.500000uM, kabx2:BRD-K09471561-001-22-4:25.000000uM, screen6:BRD-K09471561-001-22-4:25.000000uM, kabx2:BRD-K09471561-001-22-4:50.000000uM, screen6:BRD-K0947…	BRD-K09471561	BRD-K09471561-001-22-4	screen4wk_screen5wk_tbda1_kabx2, screen6	kabx2, tb_screen6	3.125, 6.25, 12.5, 25, 50	3.125000uM, 6.250000uM, 12.500000uM, 25.000000uM, 50.000000uM
Rv0284	3.3003	-3.92412	-0.12709	-5.23549	-4.5294	Levofloxacin	#5050ffff	GyrAB	kabx2:BRD-K09471561-001-22-4:3.125000uM, screen6:BRD-K09471561-001-22-4:3.125000uM, kabx2:BRD-K09471561-001-22-4:6.250000uM, screen6:BRD-K09471561-001-22-4:6.250000uM, kabx2:BRD-K09471561-001-22-4:12.500000uM, screen6:BRD-K09471561-001-22-4:12.500000uM, kabx2:BRD-K09471561-001-22-4:25.000000uM, screen6:BRD-K09471561-001-22-4:25.000000uM, kabx2:BRD-K09471561-001-22-4:50.000000uM, screen6:BRD-K0947…	BRD-K09471561	BRD-K09471561-001-22-4	screen4wk_screen5wk_tbda1_kabx2, screen6	kabx2, tb_screen6	3.125, 6.25, 12.5, 25, 50	3.125000uM, 6.250000uM, 12.500000uM, 25.000000uM, 50.000000uM
Rv1476	3.31631	-4.95292	-0.230885	-5.41084	-4.64309	Levofloxacin	#5050ffff	GyrAB	kabx2:BRD-K09471561-001-22-4:3.125000uM, screen6:BRD-K09471561-001-22-4:3.125000uM, kabx2:BRD-K09471561-001-22-4:6.250000uM, screen6:BRD-K09471561-001-22-4:6.250000uM, kabx2:BRD-K09471561-001-22-4:12.500000uM, screen6:BRD-K09471561-001-22-4:12.500000uM, kabx2:BRD-K09471561-001-22-4:25.000000uM, screen6:BRD-K09471561-001-22-4:25.000000uM, kabx2:BRD-K09471561-001-22-4:50.000000uM, screen6:BRD-K0947…	BRD-K09471561	BRD-K09471561-001-22-4	screen4wk_screen5wk_tbda1_kabx2, screen6	kabx2, tb_screen6	3.125, 6.25, 12.5, 25, 50	3.125000uM, 6.250000uM, 12.500000uM, 25.000000uM, 50.000000uM
rplP	3.32578	-4.46559	-0.104843	-5.65205	-4.45348	Levofloxacin	#5050ffff	GyrAB	kabx2:BRD-K09471561-001-22-4:3.125000uM, screen6:BRD-K09471561-001-22-4:3.125000uM, kabx2:BRD-K09471561-001-22-4:6.250000uM, screen6:BRD-K09471561-001-22-4:6.250000uM, kabx2:BRD-K09471561-001-22-4:12.500000uM, screen6:BRD-K09471561-001-22-4:12.500000uM, kabx2:BRD-K09471561-001-22-4:25.000000uM, screen6:BRD-K09471561-001-22-4:25.000000uM, kabx2:BRD-K09471561-001-22-4:50.000000uM, screen6:BRD-K0947…	BRD-K09471561	BRD-K09471561-001-22-4	screen4wk_screen5wk_tbda1_kabx2, screen6	kabx2, tb_screen6	3.125, 6.25, 12.5, 25, 50	3.125000uM, 6.250000uM, 12.500000uM, 25.000000uM, 50.000000uM
rpmA	3.33668	-5.12124	-0.139073	-5.29912	-4.56046	Levofloxacin	#5050ffff	GyrAB	kabx2:BRD-K09471561-001-22-4:3.125000uM, screen6:BRD-K09471561-001-22-4:3.125000uM, kabx2:BRD-K09471561-001-22-4:6.250000uM, screen6:BRD-K09471561-001-22-4:6.250000uM, kabx2:BRD-K09471561-001-22-4:12.500000uM, screen6:BRD-K09471561-001-22-4:12.500000uM, kabx2:BRD-K09471561-001-22-4:25.000000uM, screen6:BRD-K09471561-001-22-4:25.000000uM, kabx2:BRD-K09471561-001-22-4:50.000000uM, screen6:BRD-K0947…	BRD-K09471561	BRD-K09471561-001-22-4	screen4wk_screen5wk_tbda1_kabx2, screen6	kabx2, tb_screen6	3.125, 6.25, 12.5, 25, 50	3.125000uM, 6.250000uM, 12.500000uM, 25.000000uM, 50.000000uM
metS	3.34373	-5.59902	-0.29744	-3.74004	-4.787	Levofloxacin	#5050ffff	GyrAB	kabx2:BRD-K09471561-001-22-4:3.125000uM, screen6:BRD-K09471561-001-22-4:3.125000uM, kabx2:BRD-K09471561-001-22-4:6.250000uM, screen6:BRD-K09471561-001-22-4:6.250000uM, kabx2:BRD-K09471561-001-22-4:12.500000uM, screen6:BRD-K09471561-001-22-4:12.500000uM, kabx2:BRD-K09471561-001-22-4:25.000000uM, screen6:BRD-K09471561-001-22-4:25.000000uM, kabx2:BRD-K09471561-001-22-4:50.000000uM, screen6:BRD-K0947…	BRD-K09471561	BRD-K09471561-001-22-4	screen4wk_screen5wk_tbda1_kabx2, screen6	kabx2, tb_screen6	3.125, 6.25, 12.5, 25, 50	3.125000uM, 6.250000uM, 12.500000uM, 25.000000uM, 50.000000uM
nadE	3.35475	-4.47706	-0.158544	-4.38848	-4.47172	Levofloxacin	#5050ffff	GyrAB	kabx2:BRD-K09471561-001-22-4:3.125000uM, screen6:BRD-K09471561-001-22-4:3.125000uM, kabx2:BRD-K09471561-001-22-4:6.250000uM, screen6:BRD-K09471561-001-22-4:6.250000uM, kabx2:BRD-K09471561-001-22-4:12.500000uM, screen6:BRD-K09471561-001-22-4:12.500000uM, kabx2:BRD-K09471561-001-22-4:25.000000uM, screen6:BRD-K09471561-001-22-4:25.000000uM, kabx2:BRD-K09471561-001-22-4:50.000000uM, screen6:BRD-K0947…	BRD-K09471561	BRD-K09471561-001-22-4	screen4wk_screen5wk_tbda1_kabx2, screen6	kabx2, tb_screen6	3.125, 6.25, 12.5, 25, 50	3.125000uM, 6.250000uM, 12.500000uM, 25.000000uM, 50.000000uM
rplE	3.36193	-4.34871	-0.110099	-5.31633	-4.44049	Levofloxacin	#5050ffff	GyrAB	kabx2:BRD-K09471561-001-22-4:3.125000uM, screen6:BRD-K09471561-001-22-4:3.125000uM, kabx2:BRD-K09471561-001-22-4:6.250000uM, screen6:BRD-K09471561-001-22-4:6.250000uM, kabx2:BRD-K09471561-001-22-4:12.500000uM, screen6:BRD-K09471561-001-22-4:12.500000uM, kabx2:BRD-K09471561-001-22-4:25.000000uM, screen6:BRD-K09471561-001-22-4:25.000000uM, kabx2:BRD-K09471561-001-22-4:50.000000uM, screen6:BRD-K0947…	BRD-K09471561	BRD-K09471561-001-22-4	screen4wk_screen5wk_tbda1_kabx2, screen6	kabx2, tb_screen6	3.125, 6.25, 12.5, 25, 50	3.125000uM, 6.250000uM, 12.500000uM, 25.000000uM, 50.000000uM
Rv2017	3.3819	-4.06204	-0.248043	-4.36346	-4.61893	Levofloxacin	#5050ffff	GyrAB	kabx2:BRD-K09471561-001-22-4:3.125000uM, screen6:BRD-K09471561-001-22-4:3.125000uM, kabx2:BRD-K09471561-001-22-4:6.250000uM, screen6:BRD-K09471561-001-22-4:6.250000uM, kabx2:BRD-K09471561-001-22-4:12.500000uM, screen6:BRD-K09471561-001-22-4:12.500000uM, kabx2:BRD-K09471561-001-22-4:25.000000uM, screen6:BRD-K09471561-001-22-4:25.000000uM, kabx2:BRD-K09471561-001-22-4:50.000000uM, screen6:BRD-K0947…	BRD-K09471561	BRD-K09471561-001-22-4	screen4wk_screen5wk_tbda1_kabx2, screen6	kabx2, tb_screen6	3.125, 6.25, 12.5, 25, 50	3.125000uM, 6.250000uM, 12.500000uM, 25.000000uM, 50.000000uM
efpA	3.39144	-4.44136	-0.0556213	-4.88296	-4.39717	Levofloxacin	#5050ffff	GyrAB	kabx2:BRD-K09471561-001-22-4:3.125000uM, screen6:BRD-K09471561-001-22-4:3.125000uM, kabx2:BRD-K09471561-001-22-4:6.250000uM, screen6:BRD-K09471561-001-22-4:6.250000uM, kabx2:BRD-K09471561-001-22-4:12.500000uM, screen6:BRD-K09471561-001-22-4:12.500000uM, kabx2:BRD-K09471561-001-22-4:25.000000uM, screen6:BRD-K09471561-001-22-4:25.000000uM, kabx2:BRD-K09471561-001-22-4:50.000000uM, screen6:BRD-K0947…	BRD-K09471561	BRD-K09471561-001-22-4	screen4wk_screen5wk_tbda1_kabx2, screen6	kabx2, tb_screen6	3.125, 6.25, 12.5, 25, 50	3.125000uM, 6.250000uM, 12.500000uM, 25.000000uM, 50.000000uM
atpG	3.39256	-3.96632	-0.144748	-3.99507	-4.63012	Levofloxacin	#5050ffff	GyrAB	kabx2:BRD-K09471561-001-22-4:3.125000uM, screen6:BRD-K09471561-001-22-4:3.125000uM, kabx2:BRD-K09471561-001-22-4:6.250000uM, screen6:BRD-K09471561-001-22-4:6.250000uM, kabx2:BRD-K09471561-001-22-4:12.500000uM, screen6:BRD-K09471561-001-22-4:12.500000uM, kabx2:BRD-K09471561-001-22-4:25.000000uM, screen6:BRD-K09471561-001-22-4:25.000000uM, kabx2:BRD-K09471561-001-22-4:50.000000uM, screen6:BRD-K0947…	BRD-K09471561	BRD-K09471561-001-22-4	screen4wk_screen5wk_tbda1_kabx2, screen6	kabx2, tb_screen6	3.125, 6.25, 12.5, 25, 50	3.125000uM, 6.250000uM, 12.500000uM, 25.000000uM, 50.000000uM
Rv1348	3.39316	-4.72143	-0.321212	-4.53523	-4.8021	Levofloxacin	#5050ffff	GyrAB	kabx2:BRD-K09471561-001-22-4:3.125000uM, screen6:BRD-K09471561-001-22-4:3.125000uM, kabx2:BRD-K09471561-001-22-4:6.250000uM, screen6:BRD-K09471561-001-22-4:6.250000uM, kabx2:BRD-K09471561-001-22-4:12.500000uM, screen6:BRD-K09471561-001-22-4:12.500000uM, kabx2:BRD-K09471561-001-22-4:25.000000uM, screen6:BRD-K09471561-001-22-4:25.000000uM, kabx2:BRD-K09471561-001-22-4:50.000000uM, screen6:BRD-K0947…	BRD-K09471561	BRD-K09471561-001-22-4	screen4wk_screen5wk_tbda1_kabx2, screen6	kabx2, tb_screen6	3.125, 6.25, 12.5, 25, 50	3.125000uM, 6.250000uM, 12.500000uM, 25.000000uM, 50.000000uM
nrdH	3.39378	-3.63994	-0.238839	-3.99144	-4.62804	Levofloxacin	#5050ffff	GyrAB	kabx2:BRD-K09471561-001-22-4:3.125000uM, screen6:BRD-K09471561-001-22-4:3.125000uM, kabx2:BRD-K09471561-001-22-4:6.250000uM, screen6:BRD-K09471561-001-22-4:6.250000uM, kabx2:BRD-K09471561-001-22-4:12.500000uM, screen6:BRD-K09471561-001-22-4:12.500000uM, kabx2:BRD-K09471561-001-22-4:25.000000uM, screen6:BRD-K09471561-001-22-4:25.000000uM, kabx2:BRD-K09471561-001-22-4:50.000000uM, screen6:BRD-K0947…	BRD-K09471561	BRD-K09471561-001-22-4	screen4wk_screen5wk_tbda1_kabx2, screen6	kabx2, tb_screen6	3.125, 6.25, 12.5, 25, 50	3.125000uM, 6.250000uM, 12.500000uM, 25.000000uM, 50.000000uM
rplY	3.39583	-4.88704	-0.166556	-4.735	-4.7411	Levofloxacin	#5050ffff	GyrAB	kabx2:BRD-K09471561-001-22-4:3.125000uM, screen6:BRD-K09471561-001-22-4:3.125000uM, kabx2:BRD-K09471561-001-22-4:6.250000uM, screen6:BRD-K09471561-001-22-4:6.250000uM, kabx2:BRD-K09471561-001-22-4:12.500000uM, screen6:BRD-K09471561-001-22-4:12.500000uM, kabx2:BRD-K09471561-001-22-4:25.000000uM, screen6:BRD-K09471561-001-22-4:25.000000uM, kabx2:BRD-K09471561-001-22-4:50.000000uM, screen6:BRD-K0947…	BRD-K09471561	BRD-K09471561-001-22-4	screen4wk_screen5wk_tbda1_kabx2, screen6	kabx2, tb_screen6	3.125, 6.25, 12.5, 25, 50	3.125000uM, 6.250000uM, 12.500000uM, 25.000000uM, 50.000000uM
trmD	3.41198	-4.17062	-0.102162	-4.96562	-4.35938	Levofloxacin	#5050ffff	GyrAB	kabx2:BRD-K09471561-001-22-4:3.125000uM, screen6:BRD-K09471561-001-22-4:3.125000uM, kabx2:BRD-K09471561-001-22-4:6.250000uM, screen6:BRD-K09471561-001-22-4:6.250000uM, kabx2:BRD-K09471561-001-22-4:12.500000uM, screen6:BRD-K09471561-001-22-4:12.500000uM, kabx2:BRD-K09471561-001-22-4:25.000000uM, screen6:BRD-K09471561-001-22-4:25.000000uM, kabx2:BRD-K09471561-001-22-4:50.000000uM, screen6:BRD-K0947…	BRD-K09471561	BRD-K09471561-001-22-4	screen4wk_screen5wk_tbda1_kabx2, screen6	kabx2, tb_screen6	3.125, 6.25, 12.5, 25, 50	3.125000uM, 6.250000uM, 12.500000uM, 25.000000uM, 50.000000uM
Rv2050	3.42309	-5.08442	-0.259471	-6.03647	-4.91218	Levofloxacin	#5050ffff	GyrAB	kabx2:BRD-K09471561-001-22-4:3.125000uM, screen6:BRD-K09471561-001-22-4:3.125000uM, kabx2:BRD-K09471561-001-22-4:6.250000uM, screen6:BRD-K09471561-001-22-4:6.250000uM, kabx2:BRD-K09471561-001-22-4:12.500000uM, screen6:BRD-K09471561-001-22-4:12.500000uM, kabx2:BRD-K09471561-001-22-4:25.000000uM, screen6:BRD-K09471561-001-22-4:25.000000uM, kabx2:BRD-K09471561-001-22-4:50.000000uM, screen6:BRD-K0947…	BRD-K09471561	BRD-K09471561-001-22-4	screen4wk_screen5wk_tbda1_kabx2, screen6	kabx2, tb_screen6	3.125, 6.25, 12.5, 25, 50	3.125000uM, 6.250000uM, 12.500000uM, 25.000000uM, 50.000000uM
fmt	3.43971	-4.90633	-0.188668	-4.74013	-4.4388	Levofloxacin	#5050ffff	GyrAB	kabx2:BRD-K09471561-001-22-4:3.125000uM, screen6:BRD-K09471561-001-22-4:3.125000uM, kabx2:BRD-K09471561-001-22-4:6.250000uM, screen6:BRD-K09471561-001-22-4:6.250000uM, kabx2:BRD-K09471561-001-22-4:12.500000uM, screen6:BRD-K09471561-001-22-4:12.500000uM, kabx2:BRD-K09471561-001-22-4:25.000000uM, screen6:BRD-K09471561-001-22-4:25.000000uM, kabx2:BRD-K09471561-001-22-4:50.000000uM, screen6:BRD-K0947…	BRD-K09471561	BRD-K09471561-001-22-4	screen4wk_screen5wk_tbda1_kabx2, screen6	kabx2, tb_screen6	3.125, 6.25, 12.5, 25, 50	3.125000uM, 6.250000uM, 12.500000uM, 25.000000uM, 50.000000uM
trpB	3.46918	-4.76547	-0.148303	-6.05141	-4.60299	Levofloxacin	#5050ffff	GyrAB	kabx2:BRD-K09471561-001-22-4:3.125000uM, screen6:BRD-K09471561-001-22-4:3.125000uM, kabx2:BRD-K09471561-001-22-4:6.250000uM, screen6:BRD-K09471561-001-22-4:6.250000uM, kabx2:BRD-K09471561-001-22-4:12.500000uM, screen6:BRD-K09471561-001-22-4:12.500000uM, kabx2:BRD-K09471561-001-22-4:25.000000uM, screen6:BRD-K09471561-001-22-4:25.000000uM, kabx2:BRD-K09471561-001-22-4:50.000000uM, screen6:BRD-K0947…	BRD-K09471561	BRD-K09471561-001-22-4	screen4wk_screen5wk_tbda1_kabx2, screen6	kabx2, tb_screen6	3.125, 6.25, 12.5, 25, 50	3.125000uM, 6.250000uM, 12.500000uM, 25.000000uM, 50.000000uM
TB18.5	3.47093	-4.42743	-0.113847	-5.15446	-4.50662	Levofloxacin	#5050ffff	GyrAB	kabx2:BRD-K09471561-001-22-4:3.125000uM, screen6:BRD-K09471561-001-22-4:3.125000uM, kabx2:BRD-K09471561-001-22-4:6.250000uM, screen6:BRD-K09471561-001-22-4:6.250000uM, kabx2:BRD-K09471561-001-22-4:12.500000uM, screen6:BRD-K09471561-001-22-4:12.500000uM, kabx2:BRD-K09471561-001-22-4:25.000000uM, screen6:BRD-K09471561-001-22-4:25.000000uM, kabx2:BRD-K09471561-001-22-4:50.000000uM, screen6:BRD-K0947…	BRD-K09471561	BRD-K09471561-001-22-4	screen4wk_screen5wk_tbda1_kabx2, screen6	kabx2, tb_screen6	3.125, 6.25, 12.5, 25, 50	3.125000uM, 6.250000uM, 12.500000uM, 25.000000uM, 50.000000uM
thiC	3.47439	-4.67179	-0.137745	-4.68623	-4.66345	Levofloxacin	#5050ffff	GyrAB	kabx2:BRD-K09471561-001-22-4:3.125000uM, screen6:BRD-K09471561-001-22-4:3.125000uM, kabx2:BRD-K09471561-001-22-4:6.250000uM, screen6:BRD-K09471561-001-22-4:6.250000uM, kabx2:BRD-K09471561-001-22-4:12.500000uM, screen6:BRD-K09471561-001-22-4:12.500000uM, kabx2:BRD-K09471561-001-22-4:25.000000uM, screen6:BRD-K09471561-001-22-4:25.000000uM, kabx2:BRD-K09471561-001-22-4:50.000000uM, screen6:BRD-K0947…	BRD-K09471561	BRD-K09471561-001-22-4	screen4wk_screen5wk_tbda1_kabx2, screen6	kabx2, tb_screen6	3.125, 6.25, 12.5, 25, 50	3.125000uM, 6.250000uM, 12.500000uM, 25.000000uM, 50.000000uM
clpX	3.47489	-4.42336	-0.264701	-4.36408	-4.79988	Levofloxacin	#5050ffff	GyrAB	kabx2:BRD-K09471561-001-22-4:3.125000uM, screen6:BRD-K09471561-001-22-4:3.125000uM, kabx2:BRD-K09471561-001-22-4:6.250000uM, screen6:BRD-K09471561-001-22-4:6.250000uM, kabx2:BRD-K09471561-001-22-4:12.500000uM, screen6:BRD-K09471561-001-22-4:12.500000uM, kabx2:BRD-K09471561-001-22-4:25.000000uM, screen6:BRD-K09471561-001-22-4:25.000000uM, kabx2:BRD-K09471561-001-22-4:50.000000uM, screen6:BRD-K0947…	BRD-K09471561	BRD-K09471561-001-22-4	screen4wk_screen5wk_tbda1_kabx2, screen6	kabx2, tb_screen6	3.125, 6.25, 12.5, 25, 50	3.125000uM, 6.250000uM, 12.500000uM, 25.000000uM, 50.000000uM
rpoA	3.50083	-3.92856	-0.00857537	-4.08118	-3.65111	Levofloxacin	#5050ffff	GyrAB	kabx2:BRD-K09471561-001-22-4:3.125000uM, screen6:BRD-K09471561-001-22-4:3.125000uM, kabx2:BRD-K09471561-001-22-4:6.250000uM, screen6:BRD-K09471561-001-22-4:6.250000uM, kabx2:BRD-K09471561-001-22-4:12.500000uM, screen6:BRD-K09471561-001-22-4:12.500000uM, kabx2:BRD-K09471561-001-22-4:25.000000uM, screen6:BRD-K09471561-001-22-4:25.000000uM, kabx2:BRD-K09471561-001-22-4:50.000000uM, screen6:BRD-K0947…	BRD-K09471561	BRD-K09471561-001-22-4	screen4wk_screen5wk_tbda1_kabx2, screen6	kabx2, tb_screen6	3.125, 6.25, 12.5, 25, 50	3.125000uM, 6.250000uM, 12.500000uM, 25.000000uM, 50.000000uM
Rv3778c	3.50093	-4.73106	-0.077465	-5.59169	-4.39331	Levofloxacin	#5050ffff	GyrAB	kabx2:BRD-K09471561-001-22-4:3.125000uM, screen6:BRD-K09471561-001-22-4:3.125000uM, kabx2:BRD-K09471561-001-22-4:6.250000uM, screen6:BRD-K09471561-001-22-4:6.250000uM, kabx2:BRD-K09471561-001-22-4:12.500000uM, screen6:BRD-K09471561-001-22-4:12.500000uM, kabx2:BRD-K09471561-001-22-4:25.000000uM, screen6:BRD-K09471561-001-22-4:25.000000uM, kabx2:BRD-K09471561-001-22-4:50.000000uM, screen6:BRD-K0947…	BRD-K09471561	BRD-K09471561-001-22-4	screen4wk_screen5wk_tbda1_kabx2, screen6	kabx2, tb_screen6	3.125, 6.25, 12.5, 25, 50	3.125000uM, 6.250000uM, 12.500000uM, 25.000000uM, 50.000000uM
fba	3.50927	-4.68905	-0.146741	-5.1955	-4.69744	Levofloxacin	#5050ffff	GyrAB	kabx2:BRD-K09471561-001-22-4:3.125000uM, screen6:BRD-K09471561-001-22-4:3.125000uM, kabx2:BRD-K09471561-001-22-4:6.250000uM, screen6:BRD-K09471561-001-22-4:6.250000uM, kabx2:BRD-K09471561-001-22-4:12.500000uM, screen6:BRD-K09471561-001-22-4:12.500000uM, kabx2:BRD-K09471561-001-22-4:25.000000uM, screen6:BRD-K09471561-001-22-4:25.000000uM, kabx2:BRD-K09471561-001-22-4:50.000000uM, screen6:BRD-K0947…	BRD-K09471561	BRD-K09471561-001-22-4	screen4wk_screen5wk_tbda1_kabx2, screen6	kabx2, tb_screen6	3.125, 6.25, 12.5, 25, 50	3.125000uM, 6.250000uM, 12.500000uM, 25.000000uM, 50.000000uM
rplJ	3.53049	-5.41162	-0.173729	-3.7055	-4.78655	Levofloxacin	#5050ffff	GyrAB	kabx2:BRD-K09471561-001-22-4:3.125000uM, screen6:BRD-K09471561-001-22-4:3.125000uM, kabx2:BRD-K09471561-001-22-4:6.250000uM, screen6:BRD-K09471561-001-22-4:6.250000uM, kabx2:BRD-K09471561-001-22-4:12.500000uM, screen6:BRD-K09471561-001-22-4:12.500000uM, kabx2:BRD-K09471561-001-22-4:25.000000uM, screen6:BRD-K09471561-001-22-4:25.000000uM, kabx2:BRD-K09471561-001-22-4:50.000000uM, screen6:BRD-K0947…	BRD-K09471561	BRD-K09471561-001-22-4	screen4wk_screen5wk_tbda1_kabx2, screen6	kabx2, tb_screen6	3.125, 6.25, 12.5, 25, 50	3.125000uM, 6.250000uM, 12.500000uM, 25.000000uM, 50.000000uM
thyA	3.54189	-3.77939	-0.195216	-3.48894	-4.18751	Levofloxacin	#5050ffff	GyrAB	kabx2:BRD-K09471561-001-22-4:3.125000uM, screen6:BRD-K09471561-001-22-4:3.125000uM, kabx2:BRD-K09471561-001-22-4:6.250000uM, screen6:BRD-K09471561-001-22-4:6.250000uM, kabx2:BRD-K09471561-001-22-4:12.500000uM, screen6:BRD-K09471561-001-22-4:12.500000uM, kabx2:BRD-K09471561-001-22-4:25.000000uM, screen6:BRD-K09471561-001-22-4:25.000000uM, kabx2:BRD-K09471561-001-22-4:50.000000uM, screen6:BRD-K0947…	BRD-K09471561	BRD-K09471561-001-22-4	screen4wk_screen5wk_tbda1_kabx2, screen6	kabx2, tb_screen6	3.125, 6.25, 12.5, 25, 50	3.125000uM, 6.250000uM, 12.500000uM, 25.000000uM, 50.000000uM
Rv1783	3.55756	-4.83255	-0.170386	-4.36724	-4.62219	Levofloxacin	#5050ffff	GyrAB	kabx2:BRD-K09471561-001-22-4:3.125000uM, screen6:BRD-K09471561-001-22-4:3.125000uM, kabx2:BRD-K09471561-001-22-4:6.250000uM, screen6:BRD-K09471561-001-22-4:6.250000uM, kabx2:BRD-K09471561-001-22-4:12.500000uM, screen6:BRD-K09471561-001-22-4:12.500000uM, kabx2:BRD-K09471561-001-22-4:25.000000uM, screen6:BRD-K09471561-001-22-4:25.000000uM, kabx2:BRD-K09471561-001-22-4:50.000000uM, screen6:BRD-K0947…	BRD-K09471561	BRD-K09471561-001-22-4	screen4wk_screen5wk_tbda1_kabx2, screen6	kabx2, tb_screen6	3.125, 6.25, 12.5, 25, 50	3.125000uM, 6.250000uM, 12.500000uM, 25.000000uM, 50.000000uM
Rv0248c	3.55958	-4.53527	-0.10163	-3.82818	-4.43153	Levofloxacin	#5050ffff	GyrAB	kabx2:BRD-K09471561-001-22-4:3.125000uM, screen6:BRD-K09471561-001-22-4:3.125000uM, kabx2:BRD-K09471561-001-22-4:6.250000uM, screen6:BRD-K09471561-001-22-4:6.250000uM, kabx2:BRD-K09471561-001-22-4:12.500000uM, screen6:BRD-K09471561-001-22-4:12.500000uM, kabx2:BRD-K09471561-001-22-4:25.000000uM, screen6:BRD-K09471561-001-22-4:25.000000uM, kabx2:BRD-K09471561-001-22-4:50.000000uM, screen6:BRD-K0947…	BRD-K09471561	BRD-K09471561-001-22-4	screen4wk_screen5wk_tbda1_kabx2, screen6	kabx2, tb_screen6	3.125, 6.25, 12.5, 25, 50	3.125000uM, 6.250000uM, 12.500000uM, 25.000000uM, 50.000000uM
Rv1457c	3.59352	-5.18266	-0.247424	-4.11193	-4.61676	Levofloxacin	#5050ffff	GyrAB	kabx2:BRD-K09471561-001-22-4:3.125000uM, screen6:BRD-K09471561-001-22-4:3.125000uM, kabx2:BRD-K09471561-001-22-4:6.250000uM, screen6:BRD-K09471561-001-22-4:6.250000uM, kabx2:BRD-K09471561-001-22-4:12.500000uM, screen6:BRD-K09471561-001-22-4:12.500000uM, kabx2:BRD-K09471561-001-22-4:25.000000uM, screen6:BRD-K09471561-001-22-4:25.000000uM, kabx2:BRD-K09471561-001-22-4:50.000000uM, screen6:BRD-K0947…	BRD-K09471561	BRD-K09471561-001-22-4	screen4wk_screen5wk_tbda1_kabx2, screen6	kabx2, tb_screen6	3.125, 6.25, 12.5, 25, 50	3.125000uM, 6.250000uM, 12.500000uM, 25.000000uM, 50.000000uM
ndhA	3.60805	-4.76872	-0.111873	-4.91463	-4.49348	Levofloxacin	#5050ffff	GyrAB	kabx2:BRD-K09471561-001-22-4:3.125000uM, screen6:BRD-K09471561-001-22-4:3.125000uM, kabx2:BRD-K09471561-001-22-4:6.250000uM, screen6:BRD-K09471561-001-22-4:6.250000uM, kabx2:BRD-K09471561-001-22-4:12.500000uM, screen6:BRD-K09471561-001-22-4:12.500000uM, kabx2:BRD-K09471561-001-22-4:25.000000uM, screen6:BRD-K09471561-001-22-4:25.000000uM, kabx2:BRD-K09471561-001-22-4:50.000000uM, screen6:BRD-K0947…	BRD-K09471561	BRD-K09471561-001-22-4	screen4wk_screen5wk_tbda1_kabx2, screen6	kabx2, tb_screen6	3.125, 6.25, 12.5, 25, 50	3.125000uM, 6.250000uM, 12.500000uM, 25.000000uM, 50.000000uM
Rv1797	3.62869	-4.68112	-0.179098	-4.22517	-4.4397	Levofloxacin	#5050ffff	GyrAB	kabx2:BRD-K09471561-001-22-4:3.125000uM, screen6:BRD-K09471561-001-22-4:3.125000uM, kabx2:BRD-K09471561-001-22-4:6.250000uM, screen6:BRD-K09471561-001-22-4:6.250000uM, kabx2:BRD-K09471561-001-22-4:12.500000uM, screen6:BRD-K09471561-001-22-4:12.500000uM, kabx2:BRD-K09471561-001-22-4:25.000000uM, screen6:BRD-K09471561-001-22-4:25.000000uM, kabx2:BRD-K09471561-001-22-4:50.000000uM, screen6:BRD-K0947…	BRD-K09471561	BRD-K09471561-001-22-4	screen4wk_screen5wk_tbda1_kabx2, screen6	kabx2, tb_screen6	3.125, 6.25, 12.5, 25, 50	3.125000uM, 6.250000uM, 12.500000uM, 25.000000uM, 50.000000uM
thiE	3.63079	-4.89026	-0.195541	-5.17412	-4.63745	Levofloxacin	#5050ffff	GyrAB	kabx2:BRD-K09471561-001-22-4:3.125000uM, screen6:BRD-K09471561-001-22-4:3.125000uM, kabx2:BRD-K09471561-001-22-4:6.250000uM, screen6:BRD-K09471561-001-22-4:6.250000uM, kabx2:BRD-K09471561-001-22-4:12.500000uM, screen6:BRD-K09471561-001-22-4:12.500000uM, kabx2:BRD-K09471561-001-22-4:25.000000uM, screen6:BRD-K09471561-001-22-4:25.000000uM, kabx2:BRD-K09471561-001-22-4:50.000000uM, screen6:BRD-K0947…	BRD-K09471561	BRD-K09471561-001-22-4	screen4wk_screen5wk_tbda1_kabx2, screen6	kabx2, tb_screen6	3.125, 6.25, 12.5, 25, 50	3.125000uM, 6.250000uM, 12.500000uM, 25.000000uM, 50.000000uM
purD	3.6571	-5.17751	-0.188885	-5.22356	-4.71966	Levofloxacin	#5050ffff	GyrAB	kabx2:BRD-K09471561-001-22-4:3.125000uM, screen6:BRD-K09471561-001-22-4:3.125000uM, kabx2:BRD-K09471561-001-22-4:6.250000uM, screen6:BRD-K09471561-001-22-4:6.250000uM, kabx2:BRD-K09471561-001-22-4:12.500000uM, screen6:BRD-K09471561-001-22-4:12.500000uM, kabx2:BRD-K09471561-001-22-4:25.000000uM, screen6:BRD-K09471561-001-22-4:25.000000uM, kabx2:BRD-K09471561-001-22-4:50.000000uM, screen6:BRD-K0947…	BRD-K09471561	BRD-K09471561-001-22-4	screen4wk_screen5wk_tbda1_kabx2, screen6	kabx2, tb_screen6	3.125, 6.25, 12.5, 25, 50	3.125000uM, 6.250000uM, 12.500000uM, 25.000000uM, 50.000000uM
pknA	3.65722	-4.31466	-0.08784	-4.08934	-4.27786	Levofloxacin	#5050ffff	GyrAB	kabx2:BRD-K09471561-001-22-4:3.125000uM, screen6:BRD-K09471561-001-22-4:3.125000uM, kabx2:BRD-K09471561-001-22-4:6.250000uM, screen6:BRD-K09471561-001-22-4:6.250000uM, kabx2:BRD-K09471561-001-22-4:12.500000uM, screen6:BRD-K09471561-001-22-4:12.500000uM, kabx2:BRD-K09471561-001-22-4:25.000000uM, screen6:BRD-K09471561-001-22-4:25.000000uM, kabx2:BRD-K09471561-001-22-4:50.000000uM, screen6:BRD-K0947…	BRD-K09471561	BRD-K09471561-001-22-4	screen4wk_screen5wk_tbda1_kabx2, screen6	kabx2, tb_screen6	3.125, 6.25, 12.5, 25, 50	3.125000uM, 6.250000uM, 12.500000uM, 25.000000uM, 50.000000uM
Rv0023	3.65729	-5.0844	-0.0855264	-4.1901	-4.18187	Levofloxacin	#5050ffff	GyrAB	kabx2:BRD-K09471561-001-22-4:3.125000uM, screen6:BRD-K09471561-001-22-4:3.125000uM, kabx2:BRD-K09471561-001-22-4:6.250000uM, screen6:BRD-K09471561-001-22-4:6.250000uM, kabx2:BRD-K09471561-001-22-4:12.500000uM, screen6:BRD-K09471561-001-22-4:12.500000uM, kabx2:BRD-K09471561-001-22-4:25.000000uM, screen6:BRD-K09471561-001-22-4:25.000000uM, kabx2:BRD-K09471561-001-22-4:50.000000uM, screen6:BRD-K0947…	BRD-K09471561	BRD-K09471561-001-22-4	screen4wk_screen5wk_tbda1_kabx2, screen6	kabx2, tb_screen6	3.125, 6.25, 12.5, 25, 50	3.125000uM, 6.250000uM, 12.500000uM, 25.000000uM, 50.000000uM
ftsW	3.66343	-5.21741	-0.178629	-4.41436	-4.64793	Levofloxacin	#5050ffff	GyrAB	kabx2:BRD-K09471561-001-22-4:3.125000uM, screen6:BRD-K09471561-001-22-4:3.125000uM, kabx2:BRD-K09471561-001-22-4:6.250000uM, screen6:BRD-K09471561-001-22-4:6.250000uM, kabx2:BRD-K09471561-001-22-4:12.500000uM, screen6:BRD-K09471561-001-22-4:12.500000uM, kabx2:BRD-K09471561-001-22-4:25.000000uM, screen6:BRD-K09471561-001-22-4:25.000000uM, kabx2:BRD-K09471561-001-22-4:50.000000uM, screen6:BRD-K0947…	BRD-K09471561	BRD-K09471561-001-22-4	screen4wk_screen5wk_tbda1_kabx2, screen6	kabx2, tb_screen6	3.125, 6.25, 12.5, 25, 50	3.125000uM, 6.250000uM, 12.500000uM, 25.000000uM, 50.000000uM
Rv3281	3.67567	-4.9886	-0.103157	-5.38152	-4.58266	Levofloxacin	#5050ffff	GyrAB	kabx2:BRD-K09471561-001-22-4:3.125000uM, screen6:BRD-K09471561-001-22-4:3.125000uM, kabx2:BRD-K09471561-001-22-4:6.250000uM, screen6:BRD-K09471561-001-22-4:6.250000uM, kabx2:BRD-K09471561-001-22-4:12.500000uM, screen6:BRD-K09471561-001-22-4:12.500000uM, kabx2:BRD-K09471561-001-22-4:25.000000uM, screen6:BRD-K09471561-001-22-4:25.000000uM, kabx2:BRD-K09471561-001-22-4:50.000000uM, screen6:BRD-K0947…	BRD-K09471561	BRD-K09471561-001-22-4	screen4wk_screen5wk_tbda1_kabx2, screen6	kabx2, tb_screen6	3.125, 6.25, 12.5, 25, 50	3.125000uM, 6.250000uM, 12.500000uM, 25.000000uM, 50.000000uM
Rv3038c	3.6797	-4.85949	-0.122401	-3.69925	-4.59345	Levofloxacin	#5050ffff	GyrAB	kabx2:BRD-K09471561-001-22-4:3.125000uM, screen6:BRD-K09471561-001-22-4:3.125000uM, kabx2:BRD-K09471561-001-22-4:6.250000uM, screen6:BRD-K09471561-001-22-4:6.250000uM, kabx2:BRD-K09471561-001-22-4:12.500000uM, screen6:BRD-K09471561-001-22-4:12.500000uM, kabx2:BRD-K09471561-001-22-4:25.000000uM, screen6:BRD-K09471561-001-22-4:25.000000uM, kabx2:BRD-K09471561-001-22-4:50.000000uM, screen6:BRD-K0947…	BRD-K09471561	BRD-K09471561-001-22-4	screen4wk_screen5wk_tbda1_kabx2, screen6	kabx2, tb_screen6	3.125, 6.25, 12.5, 25, 50	3.125000uM, 6.250000uM, 12.500000uM, 25.000000uM, 50.000000uM
gatA	3.68264	-4.77056	-0.0847348	-4.19818	-4.34744	Levofloxacin	#5050ffff	GyrAB	kabx2:BRD-K09471561-001-22-4:3.125000uM, screen6:BRD-K09471561-001-22-4:3.125000uM, kabx2:BRD-K09471561-001-22-4:6.250000uM, screen6:BRD-K09471561-001-22-4:6.250000uM, kabx2:BRD-K09471561-001-22-4:12.500000uM, screen6:BRD-K09471561-001-22-4:12.500000uM, kabx2:BRD-K09471561-001-22-4:25.000000uM, screen6:BRD-K09471561-001-22-4:25.000000uM, kabx2:BRD-K09471561-001-22-4:50.000000uM, screen6:BRD-K0947…	BRD-K09471561	BRD-K09471561-001-22-4	screen4wk_screen5wk_tbda1_kabx2, screen6	kabx2, tb_screen6	3.125, 6.25, 12.5, 25, 50	3.125000uM, 6.250000uM, 12.500000uM, 25.000000uM, 50.000000uM
ccsX	3.70361	-5.71609	-0.195063	-5.38031	-4.65888	Levofloxacin	#5050ffff	GyrAB	kabx2:BRD-K09471561-001-22-4:3.125000uM, screen6:BRD-K09471561-001-22-4:3.125000uM, kabx2:BRD-K09471561-001-22-4:6.250000uM, screen6:BRD-K09471561-001-22-4:6.250000uM, kabx2:BRD-K09471561-001-22-4:12.500000uM, screen6:BRD-K09471561-001-22-4:12.500000uM, kabx2:BRD-K09471561-001-22-4:25.000000uM, screen6:BRD-K09471561-001-22-4:25.000000uM, kabx2:BRD-K09471561-001-22-4:50.000000uM, screen6:BRD-K0947…	BRD-K09471561	BRD-K09471561-001-22-4	screen4wk_screen5wk_tbda1_kabx2, screen6	kabx2, tb_screen6	3.125, 6.25, 12.5, 25, 50	3.125000uM, 6.250000uM, 12.500000uM, 25.000000uM, 50.000000uM
echA17	3.70808	-4.2614	-0.0917222	-5.15916	-4.39273	Levofloxacin	#5050ffff	GyrAB	kabx2:BRD-K09471561-001-22-4:3.125000uM, screen6:BRD-K09471561-001-22-4:3.125000uM, kabx2:BRD-K09471561-001-22-4:6.250000uM, screen6:BRD-K09471561-001-22-4:6.250000uM, kabx2:BRD-K09471561-001-22-4:12.500000uM, screen6:BRD-K09471561-001-22-4:12.500000uM, kabx2:BRD-K09471561-001-22-4:25.000000uM, screen6:BRD-K09471561-001-22-4:25.000000uM, kabx2:BRD-K09471561-001-22-4:50.000000uM, screen6:BRD-K0947…	BRD-K09471561	BRD-K09471561-001-22-4	screen4wk_screen5wk_tbda1_kabx2, screen6	kabx2, tb_screen6	3.125, 6.25, 12.5, 25, 50	3.125000uM, 6.250000uM, 12.500000uM, 25.000000uM, 50.000000uM
dapB	3.72036	-5.07736	-0.104668	-4.22813	-4.41588	Levofloxacin	#5050ffff	GyrAB	kabx2:BRD-K09471561-001-22-4:3.125000uM, screen6:BRD-K09471561-001-22-4:3.125000uM, kabx2:BRD-K09471561-001-22-4:6.250000uM, screen6:BRD-K09471561-001-22-4:6.250000uM, kabx2:BRD-K09471561-001-22-4:12.500000uM, screen6:BRD-K09471561-001-22-4:12.500000uM, kabx2:BRD-K09471561-001-22-4:25.000000uM, screen6:BRD-K09471561-001-22-4:25.000000uM, kabx2:BRD-K09471561-001-22-4:50.000000uM, screen6:BRD-K0947…	BRD-K09471561	BRD-K09471561-001-22-4	screen4wk_screen5wk_tbda1_kabx2, screen6	kabx2, tb_screen6	3.125, 6.25, 12.5, 25, 50	3.125000uM, 6.250000uM, 12.500000uM, 25.000000uM, 50.000000uM
rplK	3.72332	-4.88653	-0.0964801	-4.48345	-4.42185	Levofloxacin	#5050ffff	GyrAB	kabx2:BRD-K09471561-001-22-4:3.125000uM, screen6:BRD-K09471561-001-22-4:3.125000uM, kabx2:BRD-K09471561-001-22-4:6.250000uM, screen6:BRD-K09471561-001-22-4:6.250000uM, kabx2:BRD-K09471561-001-22-4:12.500000uM, screen6:BRD-K09471561-001-22-4:12.500000uM, kabx2:BRD-K09471561-001-22-4:25.000000uM, screen6:BRD-K09471561-001-22-4:25.000000uM, kabx2:BRD-K09471561-001-22-4:50.000000uM, screen6:BRD-K0947…	BRD-K09471561	BRD-K09471561-001-22-4	screen4wk_screen5wk_tbda1_kabx2, screen6	kabx2, tb_screen6	3.125, 6.25, 12.5, 25, 50	3.125000uM, 6.250000uM, 12.500000uM, 25.000000uM, 50.000000uM
Rv2698	3.72333	-5.56261	-0.147524	-5.27837	-4.56607	Levofloxacin	#5050ffff	GyrAB	kabx2:BRD-K09471561-001-22-4:3.125000uM, screen6:BRD-K09471561-001-22-4:3.125000uM, kabx2:BRD-K09471561-001-22-4:6.250000uM, screen6:BRD-K09471561-001-22-4:6.250000uM, kabx2:BRD-K09471561-001-22-4:12.500000uM, screen6:BRD-K09471561-001-22-4:12.500000uM, kabx2:BRD-K09471561-001-22-4:25.000000uM, screen6:BRD-K09471561-001-22-4:25.000000uM, kabx2:BRD-K09471561-001-22-4:50.000000uM, screen6:BRD-K0947…	BRD-K09471561	BRD-K09471561-001-22-4	screen4wk_screen5wk_tbda1_kabx2, screen6	kabx2, tb_screen6	3.125, 6.25, 12.5, 25, 50	3.125000uM, 6.250000uM, 12.500000uM, 25.000000uM, 50.000000uM
moxR1	3.72353	-4.62769	-0.249892	-4.31637	-4.90707	Levofloxacin	#5050ffff	GyrAB	kabx2:BRD-K09471561-001-22-4:3.125000uM, screen6:BRD-K09471561-001-22-4:3.125000uM, kabx2:BRD-K09471561-001-22-4:6.250000uM, screen6:BRD-K09471561-001-22-4:6.250000uM, kabx2:BRD-K09471561-001-22-4:12.500000uM, screen6:BRD-K09471561-001-22-4:12.500000uM, kabx2:BRD-K09471561-001-22-4:25.000000uM, screen6:BRD-K09471561-001-22-4:25.000000uM, kabx2:BRD-K09471561-001-22-4:50.000000uM, screen6:BRD-K0947…	BRD-K09471561	BRD-K09471561-001-22-4	screen4wk_screen5wk_tbda1_kabx2, screen6	kabx2, tb_screen6	3.125, 6.25, 12.5, 25, 50	3.125000uM, 6.250000uM, 12.500000uM, 25.000000uM, 50.000000uM
Rv1456c	3.73647	-5.04696	-0.159388	-4.71072	-4.57579	Levofloxacin	#5050ffff	GyrAB	kabx2:BRD-K09471561-001-22-4:3.125000uM, screen6:BRD-K09471561-001-22-4:3.125000uM, kabx2:BRD-K09471561-001-22-4:6.250000uM, screen6:BRD-K09471561-001-22-4:6.250000uM, kabx2:BRD-K09471561-001-22-4:12.500000uM, screen6:BRD-K09471561-001-22-4:12.500000uM, kabx2:BRD-K09471561-001-22-4:25.000000uM, screen6:BRD-K09471561-001-22-4:25.000000uM, kabx2:BRD-K09471561-001-22-4:50.000000uM, screen6:BRD-K0947…	BRD-K09471561	BRD-K09471561-001-22-4	screen4wk_screen5wk_tbda1_kabx2, screen6	kabx2, tb_screen6	3.125, 6.25, 12.5, 25, 50	3.125000uM, 6.250000uM, 12.500000uM, 25.000000uM, 50.000000uM
pabB	3.73762	-5.62608	-0.217155	-5.18116	-4.66376	Levofloxacin	#5050ffff	GyrAB	kabx2:BRD-K09471561-001-22-4:3.125000uM, screen6:BRD-K09471561-001-22-4:3.125000uM, kabx2:BRD-K09471561-001-22-4:6.250000uM, screen6:BRD-K09471561-001-22-4:6.250000uM, kabx2:BRD-K09471561-001-22-4:12.500000uM, screen6:BRD-K09471561-001-22-4:12.500000uM, kabx2:BRD-K09471561-001-22-4:25.000000uM, screen6:BRD-K09471561-001-22-4:25.000000uM, kabx2:BRD-K09471561-001-22-4:50.000000uM, screen6:BRD-K0947…	BRD-K09471561	BRD-K09471561-001-22-4	screen4wk_screen5wk_tbda1_kabx2, screen6	kabx2, tb_screen6	3.125, 6.25, 12.5, 25, 50	3.125000uM, 6.250000uM, 12.500000uM, 25.000000uM, 50.000000uM
ilvB1	3.75356	-5.5605	-0.18503	-4.25745	-4.6979	Levofloxacin	#5050ffff	GyrAB	kabx2:BRD-K09471561-001-22-4:3.125000uM, screen6:BRD-K09471561-001-22-4:3.125000uM, kabx2:BRD-K09471561-001-22-4:6.250000uM, screen6:BRD-K09471561-001-22-4:6.250000uM, kabx2:BRD-K09471561-001-22-4:12.500000uM, screen6:BRD-K09471561-001-22-4:12.500000uM, kabx2:BRD-K09471561-001-22-4:25.000000uM, screen6:BRD-K09471561-001-22-4:25.000000uM, kabx2:BRD-K09471561-001-22-4:50.000000uM, screen6:BRD-K0947…	BRD-K09471561	BRD-K09471561-001-22-4	screen4wk_screen5wk_tbda1_kabx2, screen6	kabx2, tb_screen6	3.125, 6.25, 12.5, 25, 50	3.125000uM, 6.250000uM, 12.500000uM, 25.000000uM, 50.000000uM
dnaN	3.75731	-3.81039	-0.0954526	-4.19691	-4.21388	Levofloxacin	#5050ffff	GyrAB	kabx2:BRD-K09471561-001-22-4:3.125000uM, screen6:BRD-K09471561-001-22-4:3.125000uM, kabx2:BRD-K09471561-001-22-4:6.250000uM, screen6:BRD-K09471561-001-22-4:6.250000uM, kabx2:BRD-K09471561-001-22-4:12.500000uM, screen6:BRD-K09471561-001-22-4:12.500000uM, kabx2:BRD-K09471561-001-22-4:25.000000uM, screen6:BRD-K09471561-001-22-4:25.000000uM, kabx2:BRD-K09471561-001-22-4:50.000000uM, screen6:BRD-K0947…	BRD-K09471561	BRD-K09471561-001-22-4	screen4wk_screen5wk_tbda1_kabx2, screen6	kabx2, tb_screen6	3.125, 6.25, 12.5, 25, 50	3.125000uM, 6.250000uM, 12.500000uM, 25.000000uM, 50.000000uM
alr	3.77825	-4.91533	-0.253104	-5.54304	-4.86556	Levofloxacin	#5050ffff	GyrAB	kabx2:BRD-K09471561-001-22-4:3.125000uM, screen6:BRD-K09471561-001-22-4:3.125000uM, kabx2:BRD-K09471561-001-22-4:6.250000uM, screen6:BRD-K09471561-001-22-4:6.250000uM, kabx2:BRD-K09471561-001-22-4:12.500000uM, screen6:BRD-K09471561-001-22-4:12.500000uM, kabx2:BRD-K09471561-001-22-4:25.000000uM, screen6:BRD-K09471561-001-22-4:25.000000uM, kabx2:BRD-K09471561-001-22-4:50.000000uM, screen6:BRD-K0947…	BRD-K09471561	BRD-K09471561-001-22-4	screen4wk_screen5wk_tbda1_kabx2, screen6	kabx2, tb_screen6	3.125, 6.25, 12.5, 25, 50	3.125000uM, 6.250000uM, 12.500000uM, 25.000000uM, 50.000000uM
thiD	3.77997	-5.22941	-0.219704	-5.75573	-4.74538	Levofloxacin	#5050ffff	GyrAB	kabx2:BRD-K09471561-001-22-4:3.125000uM, screen6:BRD-K09471561-001-22-4:3.125000uM, kabx2:BRD-K09471561-001-22-4:6.250000uM, screen6:BRD-K09471561-001-22-4:6.250000uM, kabx2:BRD-K09471561-001-22-4:12.500000uM, screen6:BRD-K09471561-001-22-4:12.500000uM, kabx2:BRD-K09471561-001-22-4:25.000000uM, screen6:BRD-K09471561-001-22-4:25.000000uM, kabx2:BRD-K09471561-001-22-4:50.000000uM, screen6:BRD-K0947…	BRD-K09471561	BRD-K09471561-001-22-4	screen4wk_screen5wk_tbda1_kabx2, screen6	kabx2, tb_screen6	3.125, 6.25, 12.5, 25, 50	3.125000uM, 6.250000uM, 12.500000uM, 25.000000uM, 50.000000uM
thiO	3.79846	-5.26131	-0.195737	-3.91806	-4.50271	Levofloxacin	#5050ffff	GyrAB	kabx2:BRD-K09471561-001-22-4:3.125000uM, screen6:BRD-K09471561-001-22-4:3.125000uM, kabx2:BRD-K09471561-001-22-4:6.250000uM, screen6:BRD-K09471561-001-22-4:6.250000uM, kabx2:BRD-K09471561-001-22-4:12.500000uM, screen6:BRD-K09471561-001-22-4:12.500000uM, kabx2:BRD-K09471561-001-22-4:25.000000uM, screen6:BRD-K09471561-001-22-4:25.000000uM, kabx2:BRD-K09471561-001-22-4:50.000000uM, screen6:BRD-K0947…	BRD-K09471561	BRD-K09471561-001-22-4	screen4wk_screen5wk_tbda1_kabx2, screen6	kabx2, tb_screen6	3.125, 6.25, 12.5, 25, 50	3.125000uM, 6.250000uM, 12.500000uM, 25.000000uM, 50.000000uM
hemA	3.81491	-5.52161	-0.147872	-4.89292	-4.60134	Levofloxacin	#5050ffff	GyrAB	kabx2:BRD-K09471561-001-22-4:3.125000uM, screen6:BRD-K09471561-001-22-4:3.125000uM, kabx2:BRD-K09471561-001-22-4:6.250000uM, screen6:BRD-K09471561-001-22-4:6.250000uM, kabx2:BRD-K09471561-001-22-4:12.500000uM, screen6:BRD-K09471561-001-22-4:12.500000uM, kabx2:BRD-K09471561-001-22-4:25.000000uM, screen6:BRD-K09471561-001-22-4:25.000000uM, kabx2:BRD-K09471561-001-22-4:50.000000uM, screen6:BRD-K0947…	BRD-K09471561	BRD-K09471561-001-22-4	screen4wk_screen5wk_tbda1_kabx2, screen6	kabx2, tb_screen6	3.125, 6.25, 12.5, 25, 50	3.125000uM, 6.250000uM, 12.500000uM, 25.000000uM, 50.000000uM
secF	3.81877	-4.98846	-0.0661874	-3.93563	-4.10165	Levofloxacin	#5050ffff	GyrAB	kabx2:BRD-K09471561-001-22-4:3.125000uM, screen6:BRD-K09471561-001-22-4:3.125000uM, kabx2:BRD-K09471561-001-22-4:6.250000uM, screen6:BRD-K09471561-001-22-4:6.250000uM, kabx2:BRD-K09471561-001-22-4:12.500000uM, screen6:BRD-K09471561-001-22-4:12.500000uM, kabx2:BRD-K09471561-001-22-4:25.000000uM, screen6:BRD-K09471561-001-22-4:25.000000uM, kabx2:BRD-K09471561-001-22-4:50.000000uM, screen6:BRD-K0947…	BRD-K09471561	BRD-K09471561-001-22-4	screen4wk_screen5wk_tbda1_kabx2, screen6	kabx2, tb_screen6	3.125, 6.25, 12.5, 25, 50	3.125000uM, 6.250000uM, 12.500000uM, 25.000000uM, 50.000000uM
hemK	3.82407	-5.37549	-0.179215	-4.78695	-4.72326	Levofloxacin	#5050ffff	GyrAB	kabx2:BRD-K09471561-001-22-4:3.125000uM, screen6:BRD-K09471561-001-22-4:3.125000uM, kabx2:BRD-K09471561-001-22-4:6.250000uM, screen6:BRD-K09471561-001-22-4:6.250000uM, kabx2:BRD-K09471561-001-22-4:12.500000uM, screen6:BRD-K09471561-001-22-4:12.500000uM, kabx2:BRD-K09471561-001-22-4:25.000000uM, screen6:BRD-K09471561-001-22-4:25.000000uM, kabx2:BRD-K09471561-001-22-4:50.000000uM, screen6:BRD-K0947…	BRD-K09471561	BRD-K09471561-001-22-4	screen4wk_screen5wk_tbda1_kabx2, screen6	kabx2, tb_screen6	3.125, 6.25, 12.5, 25, 50	3.125000uM, 6.250000uM, 12.500000uM, 25.000000uM, 50.000000uM
rplU	3.82706	-5.15133	-0.0997961	-4.04982	-4.39383	Levofloxacin	#5050ffff	GyrAB	kabx2:BRD-K09471561-001-22-4:3.125000uM, screen6:BRD-K09471561-001-22-4:3.125000uM, kabx2:BRD-K09471561-001-22-4:6.250000uM, screen6:BRD-K09471561-001-22-4:6.250000uM, kabx2:BRD-K09471561-001-22-4:12.500000uM, screen6:BRD-K09471561-001-22-4:12.500000uM, kabx2:BRD-K09471561-001-22-4:25.000000uM, screen6:BRD-K09471561-001-22-4:25.000000uM, kabx2:BRD-K09471561-001-22-4:50.000000uM, screen6:BRD-K0947…	BRD-K09471561	BRD-K09471561-001-22-4	screen4wk_screen5wk_tbda1_kabx2, screen6	kabx2, tb_screen6	3.125, 6.25, 12.5, 25, 50	3.125000uM, 6.250000uM, 12.500000uM, 25.000000uM, 50.000000uM
otsB1	3.82798	-5.28019	-0.153993	-4.3202	-4.45821	Levofloxacin	#5050ffff	GyrAB	kabx2:BRD-K09471561-001-22-4:3.125000uM, screen6:BRD-K09471561-001-22-4:3.125000uM, kabx2:BRD-K09471561-001-22-4:6.250000uM, screen6:BRD-K09471561-001-22-4:6.250000uM, kabx2:BRD-K09471561-001-22-4:12.500000uM, screen6:BRD-K09471561-001-22-4:12.500000uM, kabx2:BRD-K09471561-001-22-4:25.000000uM, screen6:BRD-K09471561-001-22-4:25.000000uM, kabx2:BRD-K09471561-001-22-4:50.000000uM, screen6:BRD-K0947…	BRD-K09471561	BRD-K09471561-001-22-4	screen4wk_screen5wk_tbda1_kabx2, screen6	kabx2, tb_screen6	3.125, 6.25, 12.5, 25, 50	3.125000uM, 6.250000uM, 12.500000uM, 25.000000uM, 50.000000uM
Rv3635	3.83518	-5.27204	-0.145626	-4.64794	-4.60161	Levofloxacin	#5050ffff	GyrAB	kabx2:BRD-K09471561-001-22-4:3.125000uM, screen6:BRD-K09471561-001-22-4:3.125000uM, kabx2:BRD-K09471561-001-22-4:6.250000uM, screen6:BRD-K09471561-001-22-4:6.250000uM, kabx2:BRD-K09471561-001-22-4:12.500000uM, screen6:BRD-K09471561-001-22-4:12.500000uM, kabx2:BRD-K09471561-001-22-4:25.000000uM, screen6:BRD-K09471561-001-22-4:25.000000uM, kabx2:BRD-K09471561-001-22-4:50.000000uM, screen6:BRD-K0947…	BRD-K09471561	BRD-K09471561-001-22-4	screen4wk_screen5wk_tbda1_kabx2, screen6	kabx2, tb_screen6	3.125, 6.25, 12.5, 25, 50	3.125000uM, 6.250000uM, 12.500000uM, 25.000000uM, 50.000000uM
purM	3.86683	-4.94605	-0.103325	-3.22602	-4.30593	Levofloxacin	#5050ffff	GyrAB	kabx2:BRD-K09471561-001-22-4:3.125000uM, screen6:BRD-K09471561-001-22-4:3.125000uM, kabx2:BRD-K09471561-001-22-4:6.250000uM, screen6:BRD-K09471561-001-22-4:6.250000uM, kabx2:BRD-K09471561-001-22-4:12.500000uM, screen6:BRD-K09471561-001-22-4:12.500000uM, kabx2:BRD-K09471561-001-22-4:25.000000uM, screen6:BRD-K09471561-001-22-4:25.000000uM, kabx2:BRD-K09471561-001-22-4:50.000000uM, screen6:BRD-K0947…	BRD-K09471561	BRD-K09471561-001-22-4	screen4wk_screen5wk_tbda1_kabx2, screen6	kabx2, tb_screen6	3.125, 6.25, 12.5, 25, 50	3.125000uM, 6.250000uM, 12.500000uM, 25.000000uM, 50.000000uM
hemL	3.87929	-4.94913	-0.0751837	-3.90796	-4.17158	Levofloxacin	#5050ffff	GyrAB	kabx2:BRD-K09471561-001-22-4:3.125000uM, screen6:BRD-K09471561-001-22-4:3.125000uM, kabx2:BRD-K09471561-001-22-4:6.250000uM, screen6:BRD-K09471561-001-22-4:6.250000uM, kabx2:BRD-K09471561-001-22-4:12.500000uM, screen6:BRD-K09471561-001-22-4:12.500000uM, kabx2:BRD-K09471561-001-22-4:25.000000uM, screen6:BRD-K09471561-001-22-4:25.000000uM, kabx2:BRD-K09471561-001-22-4:50.000000uM, screen6:BRD-K0947…	BRD-K09471561	BRD-K09471561-001-22-4	screen4wk_screen5wk_tbda1_kabx2, screen6	kabx2, tb_screen6	3.125, 6.25, 12.5, 25, 50	3.125000uM, 6.250000uM, 12.500000uM, 25.000000uM, 50.000000uM
mmpL3	3.8995	-5.17024	-0.115817	-4.39744	-4.38204	Levofloxacin	#5050ffff	GyrAB	kabx2:BRD-K09471561-001-22-4:3.125000uM, screen6:BRD-K09471561-001-22-4:3.125000uM, kabx2:BRD-K09471561-001-22-4:6.250000uM, screen6:BRD-K09471561-001-22-4:6.250000uM, kabx2:BRD-K09471561-001-22-4:12.500000uM, screen6:BRD-K09471561-001-22-4:12.500000uM, kabx2:BRD-K09471561-001-22-4:25.000000uM, screen6:BRD-K09471561-001-22-4:25.000000uM, kabx2:BRD-K09471561-001-22-4:50.000000uM, screen6:BRD-K0947…	BRD-K09471561	BRD-K09471561-001-22-4	screen4wk_screen5wk_tbda1_kabx2, screen6	kabx2, tb_screen6	3.125, 6.25, 12.5, 25, 50	3.125000uM, 6.250000uM, 12.500000uM, 25.000000uM, 50.000000uM
icd2	3.90896	-4.74193	-0.0474695	-3.8934	-4.12698	Levofloxacin	#5050ffff	GyrAB	kabx2:BRD-K09471561-001-22-4:3.125000uM, screen6:BRD-K09471561-001-22-4:3.125000uM, kabx2:BRD-K09471561-001-22-4:6.250000uM, screen6:BRD-K09471561-001-22-4:6.250000uM, kabx2:BRD-K09471561-001-22-4:12.500000uM, screen6:BRD-K09471561-001-22-4:12.500000uM, kabx2:BRD-K09471561-001-22-4:25.000000uM, screen6:BRD-K09471561-001-22-4:25.000000uM, kabx2:BRD-K09471561-001-22-4:50.000000uM, screen6:BRD-K0947…	BRD-K09471561	BRD-K09471561-001-22-4	screen4wk_screen5wk_tbda1_kabx2, screen6	kabx2, tb_screen6	3.125, 6.25, 12.5, 25, 50	3.125000uM, 6.250000uM, 12.500000uM, 25.000000uM, 50.000000uM
esxG	3.9128	-5.13768	-0.158238	-5.37355	-4.72818	Levofloxacin	#5050ffff	GyrAB	kabx2:BRD-K09471561-001-22-4:3.125000uM, screen6:BRD-K09471561-001-22-4:3.125000uM, kabx2:BRD-K09471561-001-22-4:6.250000uM, screen6:BRD-K09471561-001-22-4:6.250000uM, kabx2:BRD-K09471561-001-22-4:12.500000uM, screen6:BRD-K09471561-001-22-4:12.500000uM, kabx2:BRD-K09471561-001-22-4:25.000000uM, screen6:BRD-K09471561-001-22-4:25.000000uM, kabx2:BRD-K09471561-001-22-4:50.000000uM, screen6:BRD-K0947…	BRD-K09471561	BRD-K09471561-001-22-4	screen4wk_screen5wk_tbda1_kabx2, screen6	kabx2, tb_screen6	3.125, 6.25, 12.5, 25, 50	3.125000uM, 6.250000uM, 12.500000uM, 25.000000uM, 50.000000uM
cysS1	3.9137	-5.71684	-0.172949	-3.72639	-4.58534	Levofloxacin	#5050ffff	GyrAB	kabx2:BRD-K09471561-001-22-4:3.125000uM, screen6:BRD-K09471561-001-22-4:3.125000uM, kabx2:BRD-K09471561-001-22-4:6.250000uM, screen6:BRD-K09471561-001-22-4:6.250000uM, kabx2:BRD-K09471561-001-22-4:12.500000uM, screen6:BRD-K09471561-001-22-4:12.500000uM, kabx2:BRD-K09471561-001-22-4:25.000000uM, screen6:BRD-K09471561-001-22-4:25.000000uM, kabx2:BRD-K09471561-001-22-4:50.000000uM, screen6:BRD-K0947…	BRD-K09471561	BRD-K09471561-001-22-4	screen4wk_screen5wk_tbda1_kabx2, screen6	kabx2, tb_screen6	3.125, 6.25, 12.5, 25, 50	3.125000uM, 6.250000uM, 12.500000uM, 25.000000uM, 50.000000uM
manB	3.9265	-4.06575	-0.119372	-4.45313	-4.4284	Levofloxacin	#5050ffff	GyrAB	kabx2:BRD-K09471561-001-22-4:3.125000uM, screen6:BRD-K09471561-001-22-4:3.125000uM, kabx2:BRD-K09471561-001-22-4:6.250000uM, screen6:BRD-K09471561-001-22-4:6.250000uM, kabx2:BRD-K09471561-001-22-4:12.500000uM, screen6:BRD-K09471561-001-22-4:12.500000uM, kabx2:BRD-K09471561-001-22-4:25.000000uM, screen6:BRD-K09471561-001-22-4:25.000000uM, kabx2:BRD-K09471561-001-22-4:50.000000uM, screen6:BRD-K0947…	BRD-K09471561	BRD-K09471561-001-22-4	screen4wk_screen5wk_tbda1_kabx2, screen6	kabx2, tb_screen6	3.125, 6.25, 12.5, 25, 50	3.125000uM, 6.250000uM, 12.500000uM, 25.000000uM, 50.000000uM
Rv0292	3.92805	-4.6969	-0.135584	-6.00447	-4.68008	Levofloxacin	#5050ffff	GyrAB	kabx2:BRD-K09471561-001-22-4:3.125000uM, screen6:BRD-K09471561-001-22-4:3.125000uM, kabx2:BRD-K09471561-001-22-4:6.250000uM, screen6:BRD-K09471561-001-22-4:6.250000uM, kabx2:BRD-K09471561-001-22-4:12.500000uM, screen6:BRD-K09471561-001-22-4:12.500000uM, kabx2:BRD-K09471561-001-22-4:25.000000uM, screen6:BRD-K09471561-001-22-4:25.000000uM, kabx2:BRD-K09471561-001-22-4:50.000000uM, screen6:BRD-K0947…	BRD-K09471561	BRD-K09471561-001-22-4	screen4wk_screen5wk_tbda1_kabx2, screen6	kabx2, tb_screen6	3.125, 6.25, 12.5, 25, 50	3.125000uM, 6.250000uM, 12.500000uM, 25.000000uM, 50.000000uM
aceE	3.94082	-5.41362	-0.16004	-4.41128	-4.37957	Levofloxacin	#5050ffff	GyrAB	kabx2:BRD-K09471561-001-22-4:3.125000uM, screen6:BRD-K09471561-001-22-4:3.125000uM, kabx2:BRD-K09471561-001-22-4:6.250000uM, screen6:BRD-K09471561-001-22-4:6.250000uM, kabx2:BRD-K09471561-001-22-4:12.500000uM, screen6:BRD-K09471561-001-22-4:12.500000uM, kabx2:BRD-K09471561-001-22-4:25.000000uM, screen6:BRD-K09471561-001-22-4:25.000000uM, kabx2:BRD-K09471561-001-22-4:50.000000uM, screen6:BRD-K0947…	BRD-K09471561	BRD-K09471561-001-22-4	screen4wk_screen5wk_tbda1_kabx2, screen6	kabx2, tb_screen6	3.125, 6.25, 12.5, 25, 50	3.125000uM, 6.250000uM, 12.500000uM, 25.000000uM, 50.000000uM
atpB	3.9536	-6.31046	-0.220837	-5.56372	-4.836	Levofloxacin	#5050ffff	GyrAB	kabx2:BRD-K09471561-001-22-4:3.125000uM, screen6:BRD-K09471561-001-22-4:3.125000uM, kabx2:BRD-K09471561-001-22-4:6.250000uM, screen6:BRD-K09471561-001-22-4:6.250000uM, kabx2:BRD-K09471561-001-22-4:12.500000uM, screen6:BRD-K09471561-001-22-4:12.500000uM, kabx2:BRD-K09471561-001-22-4:25.000000uM, screen6:BRD-K09471561-001-22-4:25.000000uM, kabx2:BRD-K09471561-001-22-4:50.000000uM, screen6:BRD-K0947…	BRD-K09471561	BRD-K09471561-001-22-4	screen4wk_screen5wk_tbda1_kabx2, screen6	kabx2, tb_screen6	3.125, 6.25, 12.5, 25, 50	3.125000uM, 6.250000uM, 12.500000uM, 25.000000uM, 50.000000uM
Rv2454c	3.95398	-5.39281	-0.172503	-5.06019	-4.7322	Levofloxacin	#5050ffff	GyrAB	kabx2:BRD-K09471561-001-22-4:3.125000uM, screen6:BRD-K09471561-001-22-4:3.125000uM, kabx2:BRD-K09471561-001-22-4:6.250000uM, screen6:BRD-K09471561-001-22-4:6.250000uM, kabx2:BRD-K09471561-001-22-4:12.500000uM, screen6:BRD-K09471561-001-22-4:12.500000uM, kabx2:BRD-K09471561-001-22-4:25.000000uM, screen6:BRD-K09471561-001-22-4:25.000000uM, kabx2:BRD-K09471561-001-22-4:50.000000uM, screen6:BRD-K0947…	BRD-K09471561	BRD-K09471561-001-22-4	screen4wk_screen5wk_tbda1_kabx2, screen6	kabx2, tb_screen6	3.125, 6.25, 12.5, 25, 50	3.125000uM, 6.250000uM, 12.500000uM, 25.000000uM, 50.000000uM
trxB2	3.96358	-5.42608	-0.146292	-4.56683	-4.54143	Levofloxacin	#5050ffff	GyrAB	kabx2:BRD-K09471561-001-22-4:3.125000uM, screen6:BRD-K09471561-001-22-4:3.125000uM, kabx2:BRD-K09471561-001-22-4:6.250000uM, screen6:BRD-K09471561-001-22-4:6.250000uM, kabx2:BRD-K09471561-001-22-4:12.500000uM, screen6:BRD-K09471561-001-22-4:12.500000uM, kabx2:BRD-K09471561-001-22-4:25.000000uM, screen6:BRD-K09471561-001-22-4:25.000000uM, kabx2:BRD-K09471561-001-22-4:50.000000uM, screen6:BRD-K0947…	BRD-K09471561	BRD-K09471561-001-22-4	screen4wk_screen5wk_tbda1_kabx2, screen6	kabx2, tb_screen6	3.125, 6.25, 12.5, 25, 50	3.125000uM, 6.250000uM, 12.500000uM, 25.000000uM, 50.000000uM
Rv0283	3.96902	-4.99593	-0.0997629	-3.99749	-4.34726	Levofloxacin	#5050ffff	GyrAB	kabx2:BRD-K09471561-001-22-4:3.125000uM, screen6:BRD-K09471561-001-22-4:3.125000uM, kabx2:BRD-K09471561-001-22-4:6.250000uM, screen6:BRD-K09471561-001-22-4:6.250000uM, kabx2:BRD-K09471561-001-22-4:12.500000uM, screen6:BRD-K09471561-001-22-4:12.500000uM, kabx2:BRD-K09471561-001-22-4:25.000000uM, screen6:BRD-K09471561-001-22-4:25.000000uM, kabx2:BRD-K09471561-001-22-4:50.000000uM, screen6:BRD-K0947…	BRD-K09471561	BRD-K09471561-001-22-4	screen4wk_screen5wk_tbda1_kabx2, screen6	kabx2, tb_screen6	3.125, 6.25, 12.5, 25, 50	3.125000uM, 6.250000uM, 12.500000uM, 25.000000uM, 50.000000uM
adk	3.97461	-5.82522	-0.129141	-4.4615	-4.45137	Levofloxacin	#5050ffff	GyrAB	kabx2:BRD-K09471561-001-22-4:3.125000uM, screen6:BRD-K09471561-001-22-4:3.125000uM, kabx2:BRD-K09471561-001-22-4:6.250000uM, screen6:BRD-K09471561-001-22-4:6.250000uM, kabx2:BRD-K09471561-001-22-4:12.500000uM, screen6:BRD-K09471561-001-22-4:12.500000uM, kabx2:BRD-K09471561-001-22-4:25.000000uM, screen6:BRD-K09471561-001-22-4:25.000000uM, kabx2:BRD-K09471561-001-22-4:50.000000uM, screen6:BRD-K0947…	BRD-K09471561	BRD-K09471561-001-22-4	screen4wk_screen5wk_tbda1_kabx2, screen6	kabx2, tb_screen6	3.125, 6.25, 12.5, 25, 50	3.125000uM, 6.250000uM, 12.500000uM, 25.000000uM, 50.000000uM
cmk	3.97907	-4.82823	-0.0733232	-4.63794	-4.28161	Levofloxacin	#5050ffff	GyrAB	kabx2:BRD-K09471561-001-22-4:3.125000uM, screen6:BRD-K09471561-001-22-4:3.125000uM, kabx2:BRD-K09471561-001-22-4:6.250000uM, screen6:BRD-K09471561-001-22-4:6.250000uM, kabx2:BRD-K09471561-001-22-4:12.500000uM, screen6:BRD-K09471561-001-22-4:12.500000uM, kabx2:BRD-K09471561-001-22-4:25.000000uM, screen6:BRD-K09471561-001-22-4:25.000000uM, kabx2:BRD-K09471561-001-22-4:50.000000uM, screen6:BRD-K0947…	BRD-K09471561	BRD-K09471561-001-22-4	screen4wk_screen5wk_tbda1_kabx2, screen6	kabx2, tb_screen6	3.125, 6.25, 12.5, 25, 50	3.125000uM, 6.250000uM, 12.500000uM, 25.000000uM, 50.000000uM
hisI	3.97941	-5.61319	-0.141504	-4.57237	-4.58178	Levofloxacin	#5050ffff	GyrAB	kabx2:BRD-K09471561-001-22-4:3.125000uM, screen6:BRD-K09471561-001-22-4:3.125000uM, kabx2:BRD-K09471561-001-22-4:6.250000uM, screen6:BRD-K09471561-001-22-4:6.250000uM, kabx2:BRD-K09471561-001-22-4:12.500000uM, screen6:BRD-K09471561-001-22-4:12.500000uM, kabx2:BRD-K09471561-001-22-4:25.000000uM, screen6:BRD-K09471561-001-22-4:25.000000uM, kabx2:BRD-K09471561-001-22-4:50.000000uM, screen6:BRD-K0947…	BRD-K09471561	BRD-K09471561-001-22-4	screen4wk_screen5wk_tbda1_kabx2, screen6	kabx2, tb_screen6	3.125, 6.25, 12.5, 25, 50	3.125000uM, 6.250000uM, 12.500000uM, 25.000000uM, 50.000000uM
secD	3.98383	-5.46991	-0.109644	-5.10565	-4.55724	Levofloxacin	#5050ffff	GyrAB	kabx2:BRD-K09471561-001-22-4:3.125000uM, screen6:BRD-K09471561-001-22-4:3.125000uM, kabx2:BRD-K09471561-001-22-4:6.250000uM, screen6:BRD-K09471561-001-22-4:6.250000uM, kabx2:BRD-K09471561-001-22-4:12.500000uM, screen6:BRD-K09471561-001-22-4:12.500000uM, kabx2:BRD-K09471561-001-22-4:25.000000uM, screen6:BRD-K09471561-001-22-4:25.000000uM, kabx2:BRD-K09471561-001-22-4:50.000000uM, screen6:BRD-K0947…	BRD-K09471561	BRD-K09471561-001-22-4	screen4wk_screen5wk_tbda1_kabx2, screen6	kabx2, tb_screen6	3.125, 6.25, 12.5, 25, 50	3.125000uM, 6.250000uM, 12.500000uM, 25.000000uM, 50.000000uM
mshC	3.98606	-4.98247	-0.122002	-4.47328	-4.40559	Levofloxacin	#5050ffff	GyrAB	kabx2:BRD-K09471561-001-22-4:3.125000uM, screen6:BRD-K09471561-001-22-4:3.125000uM, kabx2:BRD-K09471561-001-22-4:6.250000uM, screen6:BRD-K09471561-001-22-4:6.250000uM, kabx2:BRD-K09471561-001-22-4:12.500000uM, screen6:BRD-K09471561-001-22-4:12.500000uM, kabx2:BRD-K09471561-001-22-4:25.000000uM, screen6:BRD-K09471561-001-22-4:25.000000uM, kabx2:BRD-K09471561-001-22-4:50.000000uM, screen6:BRD-K0947…	BRD-K09471561	BRD-K09471561-001-22-4	screen4wk_screen5wk_tbda1_kabx2, screen6	kabx2, tb_screen6	3.125, 6.25, 12.5, 25, 50	3.125000uM, 6.250000uM, 12.500000uM, 25.000000uM, 50.000000uM
mesJ	3.99263	-5.21723	-0.126085	-4.95493	-4.66835	Levofloxacin	#5050ffff	GyrAB	kabx2:BRD-K09471561-001-22-4:3.125000uM, screen6:BRD-K09471561-001-22-4:3.125000uM, kabx2:BRD-K09471561-001-22-4:6.250000uM, screen6:BRD-K09471561-001-22-4:6.250000uM, kabx2:BRD-K09471561-001-22-4:12.500000uM, screen6:BRD-K09471561-001-22-4:12.500000uM, kabx2:BRD-K09471561-001-22-4:25.000000uM, screen6:BRD-K09471561-001-22-4:25.000000uM, kabx2:BRD-K09471561-001-22-4:50.000000uM, screen6:BRD-K0947…	BRD-K09471561	BRD-K09471561-001-22-4	screen4wk_screen5wk_tbda1_kabx2, screen6	kabx2, tb_screen6	3.125, 6.25, 12.5, 25, 50	3.125000uM, 6.250000uM, 12.500000uM, 25.000000uM, 50.000000uM
trpG	3.99416	-5.22436	-0.124296	-4.30348	-4.45712	Levofloxacin	#5050ffff	GyrAB	kabx2:BRD-K09471561-001-22-4:3.125000uM, screen6:BRD-K09471561-001-22-4:3.125000uM, kabx2:BRD-K09471561-001-22-4:6.250000uM, screen6:BRD-K09471561-001-22-4:6.250000uM, kabx2:BRD-K09471561-001-22-4:12.500000uM, screen6:BRD-K09471561-001-22-4:12.500000uM, kabx2:BRD-K09471561-001-22-4:25.000000uM, screen6:BRD-K09471561-001-22-4:25.000000uM, kabx2:BRD-K09471561-001-22-4:50.000000uM, screen6:BRD-K0947…	BRD-K09471561	BRD-K09471561-001-22-4	screen4wk_screen5wk_tbda1_kabx2, screen6	kabx2, tb_screen6	3.125, 6.25, 12.5, 25, 50	3.125000uM, 6.250000uM, 12.500000uM, 25.000000uM, 50.000000uM
def	4.00055	-5.17701	-0.152689	-3.83002	-4.63762	Levofloxacin	#5050ffff	GyrAB	kabx2:BRD-K09471561-001-22-4:3.125000uM, screen6:BRD-K09471561-001-22-4:3.125000uM, kabx2:BRD-K09471561-001-22-4:6.250000uM, screen6:BRD-K09471561-001-22-4:6.250000uM, kabx2:BRD-K09471561-001-22-4:12.500000uM, screen6:BRD-K09471561-001-22-4:12.500000uM, kabx2:BRD-K09471561-001-22-4:25.000000uM, screen6:BRD-K09471561-001-22-4:25.000000uM, kabx2:BRD-K09471561-001-22-4:50.000000uM, screen6:BRD-K0947…	BRD-K09471561	BRD-K09471561-001-22-4	screen4wk_screen5wk_tbda1_kabx2, screen6	kabx2, tb_screen6	3.125, 6.25, 12.5, 25, 50	3.125000uM, 6.250000uM, 12.500000uM, 25.000000uM, 50.000000uM
Rv2581c	4.00136	-5.49345	-0.126478	-4.56236	-4.50965	Levofloxacin	#5050ffff	GyrAB	kabx2:BRD-K09471561-001-22-4:3.125000uM, screen6:BRD-K09471561-001-22-4:3.125000uM, kabx2:BRD-K09471561-001-22-4:6.250000uM, screen6:BRD-K09471561-001-22-4:6.250000uM, kabx2:BRD-K09471561-001-22-4:12.500000uM, screen6:BRD-K09471561-001-22-4:12.500000uM, kabx2:BRD-K09471561-001-22-4:25.000000uM, screen6:BRD-K09471561-001-22-4:25.000000uM, kabx2:BRD-K09471561-001-22-4:50.000000uM, screen6:BRD-K0947…	BRD-K09471561	BRD-K09471561-001-22-4	screen4wk_screen5wk_tbda1_kabx2, screen6	kabx2, tb_screen6	3.125, 6.25, 12.5, 25, 50	3.125000uM, 6.250000uM, 12.500000uM, 25.000000uM, 50.000000uM
gpgS	4.02019	-5.08005	-0.0890973	-5.16798	-4.31492	Levofloxacin	#5050ffff	GyrAB	kabx2:BRD-K09471561-001-22-4:3.125000uM, screen6:BRD-K09471561-001-22-4:3.125000uM, kabx2:BRD-K09471561-001-22-4:6.250000uM, screen6:BRD-K09471561-001-22-4:6.250000uM, kabx2:BRD-K09471561-001-22-4:12.500000uM, screen6:BRD-K09471561-001-22-4:12.500000uM, kabx2:BRD-K09471561-001-22-4:25.000000uM, screen6:BRD-K09471561-001-22-4:25.000000uM, kabx2:BRD-K09471561-001-22-4:50.000000uM, screen6:BRD-K0947…	BRD-K09471561	BRD-K09471561-001-22-4	screen4wk_screen5wk_tbda1_kabx2, screen6	kabx2, tb_screen6	3.125, 6.25, 12.5, 25, 50	3.125000uM, 6.250000uM, 12.500000uM, 25.000000uM, 50.000000uM
lipU	4.03148	-5.34072	-0.100503	-4.05193	-4.25948	Levofloxacin	#5050ffff	GyrAB	kabx2:BRD-K09471561-001-22-4:3.125000uM, screen6:BRD-K09471561-001-22-4:3.125000uM, kabx2:BRD-K09471561-001-22-4:6.250000uM, screen6:BRD-K09471561-001-22-4:6.250000uM, kabx2:BRD-K09471561-001-22-4:12.500000uM, screen6:BRD-K09471561-001-22-4:12.500000uM, kabx2:BRD-K09471561-001-22-4:25.000000uM, screen6:BRD-K09471561-001-22-4:25.000000uM, kabx2:BRD-K09471561-001-22-4:50.000000uM, screen6:BRD-K0947…	BRD-K09471561	BRD-K09471561-001-22-4	screen4wk_screen5wk_tbda1_kabx2, screen6	kabx2, tb_screen6	3.125, 6.25, 12.5, 25, 50	3.125000uM, 6.250000uM, 12.500000uM, 25.000000uM, 50.000000uM
cyp135A1	4.03471	-5.30193	-0.122919	-4.11595	-4.35241	Levofloxacin	#5050ffff	GyrAB	kabx2:BRD-K09471561-001-22-4:3.125000uM, screen6:BRD-K09471561-001-22-4:3.125000uM, kabx2:BRD-K09471561-001-22-4:6.250000uM, screen6:BRD-K09471561-001-22-4:6.250000uM, kabx2:BRD-K09471561-001-22-4:12.500000uM, screen6:BRD-K09471561-001-22-4:12.500000uM, kabx2:BRD-K09471561-001-22-4:25.000000uM, screen6:BRD-K09471561-001-22-4:25.000000uM, kabx2:BRD-K09471561-001-22-4:50.000000uM, screen6:BRD-K0947…	BRD-K09471561	BRD-K09471561-001-22-4	screen4wk_screen5wk_tbda1_kabx2, screen6	kabx2, tb_screen6	3.125, 6.25, 12.5, 25, 50	3.125000uM, 6.250000uM, 12.500000uM, 25.000000uM, 50.000000uM
Rv0347	4.03523	-5.21442	-0.0901054	-4.79299	-4.44049	Levofloxacin	#5050ffff	GyrAB	kabx2:BRD-K09471561-001-22-4:3.125000uM, screen6:BRD-K09471561-001-22-4:3.125000uM, kabx2:BRD-K09471561-001-22-4:6.250000uM, screen6:BRD-K09471561-001-22-4:6.250000uM, kabx2:BRD-K09471561-001-22-4:12.500000uM, screen6:BRD-K09471561-001-22-4:12.500000uM, kabx2:BRD-K09471561-001-22-4:25.000000uM, screen6:BRD-K09471561-001-22-4:25.000000uM, kabx2:BRD-K09471561-001-22-4:50.000000uM, screen6:BRD-K0947…	BRD-K09471561	BRD-K09471561-001-22-4	screen4wk_screen5wk_tbda1_kabx2, screen6	kabx2, tb_screen6	3.125, 6.25, 12.5, 25, 50	3.125000uM, 6.250000uM, 12.500000uM, 25.000000uM, 50.000000uM
H37RvBC17	4.03781	-4.85693	-0.0593646	-3.62068	-4.21953	Levofloxacin	#5050ffff	GyrAB	kabx2:BRD-K09471561-001-22-4:3.125000uM, screen6:BRD-K09471561-001-22-4:3.125000uM, kabx2:BRD-K09471561-001-22-4:6.250000uM, screen6:BRD-K09471561-001-22-4:6.250000uM, kabx2:BRD-K09471561-001-22-4:12.500000uM, screen6:BRD-K09471561-001-22-4:12.500000uM, kabx2:BRD-K09471561-001-22-4:25.000000uM, screen6:BRD-K09471561-001-22-4:25.000000uM, kabx2:BRD-K09471561-001-22-4:50.000000uM, screen6:BRD-K0947…	BRD-K09471561	BRD-K09471561-001-22-4	screen4wk_screen5wk_tbda1_kabx2, screen6	kabx2, tb_screen6	3.125, 6.25, 12.5, 25, 50	3.125000uM, 6.250000uM, 12.500000uM, 25.000000uM, 50.000000uM
hsdM	4.03996	-4.86813	-0.0345346	-3.52909	-3.94562	Levofloxacin	#5050ffff	GyrAB	kabx2:BRD-K09471561-001-22-4:3.125000uM, screen6:BRD-K09471561-001-22-4:3.125000uM, kabx2:BRD-K09471561-001-22-4:6.250000uM, screen6:BRD-K09471561-001-22-4:6.250000uM, kabx2:BRD-K09471561-001-22-4:12.500000uM, screen6:BRD-K09471561-001-22-4:12.500000uM, kabx2:BRD-K09471561-001-22-4:25.000000uM, screen6:BRD-K09471561-001-22-4:25.000000uM, kabx2:BRD-K09471561-001-22-4:50.000000uM, screen6:BRD-K0947…	BRD-K09471561	BRD-K09471561-001-22-4	screen4wk_screen5wk_tbda1_kabx2, screen6	kabx2, tb_screen6	3.125, 6.25, 12.5, 25, 50	3.125000uM, 6.250000uM, 12.500000uM, 25.000000uM, 50.000000uM
rpoB	4.04353	-4.84308	-0.0838252	-5.36718	-4.16312	Levofloxacin	#5050ffff	GyrAB	kabx2:BRD-K09471561-001-22-4:3.125000uM, screen6:BRD-K09471561-001-22-4:3.125000uM, kabx2:BRD-K09471561-001-22-4:6.250000uM, screen6:BRD-K09471561-001-22-4:6.250000uM, kabx2:BRD-K09471561-001-22-4:12.500000uM, screen6:BRD-K09471561-001-22-4:12.500000uM, kabx2:BRD-K09471561-001-22-4:25.000000uM, screen6:BRD-K09471561-001-22-4:25.000000uM, kabx2:BRD-K09471561-001-22-4:50.000000uM, screen6:BRD-K0947…	BRD-K09471561	BRD-K09471561-001-22-4	screen4wk_screen5wk_tbda1_kabx2, screen6	kabx2, tb_screen6	3.125, 6.25, 12.5, 25, 50	3.125000uM, 6.250000uM, 12.500000uM, 25.000000uM, 50.000000uM
zmp1	4.05332	-5.21738	-0.118311	-4.80036	-4.65183	Levofloxacin	#5050ffff	GyrAB	kabx2:BRD-K09471561-001-22-4:3.125000uM, screen6:BRD-K09471561-001-22-4:3.125000uM, kabx2:BRD-K09471561-001-22-4:6.250000uM, screen6:BRD-K09471561-001-22-4:6.250000uM, kabx2:BRD-K09471561-001-22-4:12.500000uM, screen6:BRD-K09471561-001-22-4:12.500000uM, kabx2:BRD-K09471561-001-22-4:25.000000uM, screen6:BRD-K09471561-001-22-4:25.000000uM, kabx2:BRD-K09471561-001-22-4:50.000000uM, screen6:BRD-K0947…	BRD-K09471561	BRD-K09471561-001-22-4	screen4wk_screen5wk_tbda1_kabx2, screen6	kabx2, tb_screen6	3.125, 6.25, 12.5, 25, 50	3.125000uM, 6.250000uM, 12.500000uM, 25.000000uM, 50.000000uM
otsB2	4.05416	-4.50478	-0.1538	-4.15565	-4.39996	Levofloxacin	#5050ffff	GyrAB	kabx2:BRD-K09471561-001-22-4:3.125000uM, screen6:BRD-K09471561-001-22-4:3.125000uM, kabx2:BRD-K09471561-001-22-4:6.250000uM, screen6:BRD-K09471561-001-22-4:6.250000uM, kabx2:BRD-K09471561-001-22-4:12.500000uM, screen6:BRD-K09471561-001-22-4:12.500000uM, kabx2:BRD-K09471561-001-22-4:25.000000uM, screen6:BRD-K09471561-001-22-4:25.000000uM, kabx2:BRD-K09471561-001-22-4:50.000000uM, screen6:BRD-K0947…	BRD-K09471561	BRD-K09471561-001-22-4	screen4wk_screen5wk_tbda1_kabx2, screen6	kabx2, tb_screen6	3.125, 6.25, 12.5, 25, 50	3.125000uM, 6.250000uM, 12.500000uM, 25.000000uM, 50.000000uM
Rv1044	4.05942	-5.3741	-0.0637761	-4.36396	-4.10727	Levofloxacin	#5050ffff	GyrAB	kabx2:BRD-K09471561-001-22-4:3.125000uM, screen6:BRD-K09471561-001-22-4:3.125000uM, kabx2:BRD-K09471561-001-22-4:6.250000uM, screen6:BRD-K09471561-001-22-4:6.250000uM, kabx2:BRD-K09471561-001-22-4:12.500000uM, screen6:BRD-K09471561-001-22-4:12.500000uM, kabx2:BRD-K09471561-001-22-4:25.000000uM, screen6:BRD-K09471561-001-22-4:25.000000uM, kabx2:BRD-K09471561-001-22-4:50.000000uM, screen6:BRD-K0947…	BRD-K09471561	BRD-K09471561-001-22-4	screen4wk_screen5wk_tbda1_kabx2, screen6	kabx2, tb_screen6	3.125, 6.25, 12.5, 25, 50	3.125000uM, 6.250000uM, 12.500000uM, 25.000000uM, 50.000000uM
Rv0204c	4.06384	-5.02974	-0.0713033	-5.15428	-4.57048	Levofloxacin	#5050ffff	GyrAB	kabx2:BRD-K09471561-001-22-4:3.125000uM, screen6:BRD-K09471561-001-22-4:3.125000uM, kabx2:BRD-K09471561-001-22-4:6.250000uM, screen6:BRD-K09471561-001-22-4:6.250000uM, kabx2:BRD-K09471561-001-22-4:12.500000uM, screen6:BRD-K09471561-001-22-4:12.500000uM, kabx2:BRD-K09471561-001-22-4:25.000000uM, screen6:BRD-K09471561-001-22-4:25.000000uM, kabx2:BRD-K09471561-001-22-4:50.000000uM, screen6:BRD-K0947…	BRD-K09471561	BRD-K09471561-001-22-4	screen4wk_screen5wk_tbda1_kabx2, screen6	kabx2, tb_screen6	3.125, 6.25, 12.5, 25, 50	3.125000uM, 6.250000uM, 12.500000uM, 25.000000uM, 50.000000uM
Rv3604c	4.06501	-4.96222	-0.104989	-4.29762	-4.40467	Levofloxacin	#5050ffff	GyrAB	kabx2:BRD-K09471561-001-22-4:3.125000uM, screen6:BRD-K09471561-001-22-4:3.125000uM, kabx2:BRD-K09471561-001-22-4:6.250000uM, screen6:BRD-K09471561-001-22-4:6.250000uM, kabx2:BRD-K09471561-001-22-4:12.500000uM, screen6:BRD-K09471561-001-22-4:12.500000uM, kabx2:BRD-K09471561-001-22-4:25.000000uM, screen6:BRD-K09471561-001-22-4:25.000000uM, kabx2:BRD-K09471561-001-22-4:50.000000uM, screen6:BRD-K0947…	BRD-K09471561	BRD-K09471561-001-22-4	screen4wk_screen5wk_tbda1_kabx2, screen6	kabx2, tb_screen6	3.125, 6.25, 12.5, 25, 50	3.125000uM, 6.250000uM, 12.500000uM, 25.000000uM, 50.000000uM
Rv3208	4.07136	-5.98793	-0.149006	-4.94824	-4.65624	Levofloxacin	#5050ffff	GyrAB	kabx2:BRD-K09471561-001-22-4:3.125000uM, screen6:BRD-K09471561-001-22-4:3.125000uM, kabx2:BRD-K09471561-001-22-4:6.250000uM, screen6:BRD-K09471561-001-22-4:6.250000uM, kabx2:BRD-K09471561-001-22-4:12.500000uM, screen6:BRD-K09471561-001-22-4:12.500000uM, kabx2:BRD-K09471561-001-22-4:25.000000uM, screen6:BRD-K09471561-001-22-4:25.000000uM, kabx2:BRD-K09471561-001-22-4:50.000000uM, screen6:BRD-K0947…	BRD-K09471561	BRD-K09471561-001-22-4	screen4wk_screen5wk_tbda1_kabx2, screen6	kabx2, tb_screen6	3.125, 6.25, 12.5, 25, 50	3.125000uM, 6.250000uM, 12.500000uM, 25.000000uM, 50.000000uM
mycP5	4.0759	-5.70334	-0.142594	-4.56995	-4.5072	Levofloxacin	#5050ffff	GyrAB	kabx2:BRD-K09471561-001-22-4:3.125000uM, screen6:BRD-K09471561-001-22-4:3.125000uM, kabx2:BRD-K09471561-001-22-4:6.250000uM, screen6:BRD-K09471561-001-22-4:6.250000uM, kabx2:BRD-K09471561-001-22-4:12.500000uM, screen6:BRD-K09471561-001-22-4:12.500000uM, kabx2:BRD-K09471561-001-22-4:25.000000uM, screen6:BRD-K09471561-001-22-4:25.000000uM, kabx2:BRD-K09471561-001-22-4:50.000000uM, screen6:BRD-K0947…	BRD-K09471561	BRD-K09471561-001-22-4	screen4wk_screen5wk_tbda1_kabx2, screen6	kabx2, tb_screen6	3.125, 6.25, 12.5, 25, 50	3.125000uM, 6.250000uM, 12.500000uM, 25.000000uM, 50.000000uM
hisD	4.0833	-5.93265	-0.191032	-5.04516	-4.75689	Levofloxacin	#5050ffff	GyrAB	kabx2:BRD-K09471561-001-22-4:3.125000uM, screen6:BRD-K09471561-001-22-4:3.125000uM, kabx2:BRD-K09471561-001-22-4:6.250000uM, screen6:BRD-K09471561-001-22-4:6.250000uM, kabx2:BRD-K09471561-001-22-4:12.500000uM, screen6:BRD-K09471561-001-22-4:12.500000uM, kabx2:BRD-K09471561-001-22-4:25.000000uM, screen6:BRD-K09471561-001-22-4:25.000000uM, kabx2:BRD-K09471561-001-22-4:50.000000uM, screen6:BRD-K0947…	BRD-K09471561	BRD-K09471561-001-22-4	screen4wk_screen5wk_tbda1_kabx2, screen6	kabx2, tb_screen6	3.125, 6.25, 12.5, 25, 50	3.125000uM, 6.250000uM, 12.500000uM, 25.000000uM, 50.000000uM
glgB	4.09036	-4.77853	-0.0389286	-4.21901	-4.01029	Levofloxacin	#5050ffff	GyrAB	kabx2:BRD-K09471561-001-22-4:3.125000uM, screen6:BRD-K09471561-001-22-4:3.125000uM, kabx2:BRD-K09471561-001-22-4:6.250000uM, screen6:BRD-K09471561-001-22-4:6.250000uM, kabx2:BRD-K09471561-001-22-4:12.500000uM, screen6:BRD-K09471561-001-22-4:12.500000uM, kabx2:BRD-K09471561-001-22-4:25.000000uM, screen6:BRD-K09471561-001-22-4:25.000000uM, kabx2:BRD-K09471561-001-22-4:50.000000uM, screen6:BRD-K0947…	BRD-K09471561	BRD-K09471561-001-22-4	screen4wk_screen5wk_tbda1_kabx2, screen6	kabx2, tb_screen6	3.125, 6.25, 12.5, 25, 50	3.125000uM, 6.250000uM, 12.500000uM, 25.000000uM, 50.000000uM
Rv3222c	4.0948	-5.17221	-0.10287	-4.20409	-4.42341	Levofloxacin	#5050ffff	GyrAB	kabx2:BRD-K09471561-001-22-4:3.125000uM, screen6:BRD-K09471561-001-22-4:3.125000uM, kabx2:BRD-K09471561-001-22-4:6.250000uM, screen6:BRD-K09471561-001-22-4:6.250000uM, kabx2:BRD-K09471561-001-22-4:12.500000uM, screen6:BRD-K09471561-001-22-4:12.500000uM, kabx2:BRD-K09471561-001-22-4:25.000000uM, screen6:BRD-K09471561-001-22-4:25.000000uM, kabx2:BRD-K09471561-001-22-4:50.000000uM, screen6:BRD-K0947…	BRD-K09471561	BRD-K09471561-001-22-4	screen4wk_screen5wk_tbda1_kabx2, screen6	kabx2, tb_screen6	3.125, 6.25, 12.5, 25, 50	3.125000uM, 6.250000uM, 12.500000uM, 25.000000uM, 50.000000uM
Rv2219	4.09562	-6.198	-0.130116	-5.13607	-4.70003	Levofloxacin	#5050ffff	GyrAB	kabx2:BRD-K09471561-001-22-4:3.125000uM, screen6:BRD-K09471561-001-22-4:3.125000uM, kabx2:BRD-K09471561-001-22-4:6.250000uM, screen6:BRD-K09471561-001-22-4:6.250000uM, kabx2:BRD-K09471561-001-22-4:12.500000uM, screen6:BRD-K09471561-001-22-4:12.500000uM, kabx2:BRD-K09471561-001-22-4:25.000000uM, screen6:BRD-K09471561-001-22-4:25.000000uM, kabx2:BRD-K09471561-001-22-4:50.000000uM, screen6:BRD-K0947…	BRD-K09471561	BRD-K09471561-001-22-4	screen4wk_screen5wk_tbda1_kabx2, screen6	kabx2, tb_screen6	3.125, 6.25, 12.5, 25, 50	3.125000uM, 6.250000uM, 12.500000uM, 25.000000uM, 50.000000uM
Rv2047c	4.09623	-5.80936	-0.134371	-4.85782	-4.4053	Levofloxacin	#5050ffff	GyrAB	kabx2:BRD-K09471561-001-22-4:3.125000uM, screen6:BRD-K09471561-001-22-4:3.125000uM, kabx2:BRD-K09471561-001-22-4:6.250000uM, screen6:BRD-K09471561-001-22-4:6.250000uM, kabx2:BRD-K09471561-001-22-4:12.500000uM, screen6:BRD-K09471561-001-22-4:12.500000uM, kabx2:BRD-K09471561-001-22-4:25.000000uM, screen6:BRD-K09471561-001-22-4:25.000000uM, kabx2:BRD-K09471561-001-22-4:50.000000uM, screen6:BRD-K0947…	BRD-K09471561	BRD-K09471561-001-22-4	screen4wk_screen5wk_tbda1_kabx2, screen6	kabx2, tb_screen6	3.125, 6.25, 12.5, 25, 50	3.125000uM, 6.250000uM, 12.500000uM, 25.000000uM, 50.000000uM
Rv1683	4.09992	-5.11926	-0.0722998	-4.4156	-4.08243	Levofloxacin	#5050ffff	GyrAB	kabx2:BRD-K09471561-001-22-4:3.125000uM, screen6:BRD-K09471561-001-22-4:3.125000uM, kabx2:BRD-K09471561-001-22-4:6.250000uM, screen6:BRD-K09471561-001-22-4:6.250000uM, kabx2:BRD-K09471561-001-22-4:12.500000uM, screen6:BRD-K09471561-001-22-4:12.500000uM, kabx2:BRD-K09471561-001-22-4:25.000000uM, screen6:BRD-K09471561-001-22-4:25.000000uM, kabx2:BRD-K09471561-001-22-4:50.000000uM, screen6:BRD-K0947…	BRD-K09471561	BRD-K09471561-001-22-4	screen4wk_screen5wk_tbda1_kabx2, screen6	kabx2, tb_screen6	3.125, 6.25, 12.5, 25, 50	3.125000uM, 6.250000uM, 12.500000uM, 25.000000uM, 50.000000uM
thrC	4.10284	-5.34631	-0.10969	-4.50662	-4.52303	Levofloxacin	#5050ffff	GyrAB	kabx2:BRD-K09471561-001-22-4:3.125000uM, screen6:BRD-K09471561-001-22-4:3.125000uM, kabx2:BRD-K09471561-001-22-4:6.250000uM, screen6:BRD-K09471561-001-22-4:6.250000uM, kabx2:BRD-K09471561-001-22-4:12.500000uM, screen6:BRD-K09471561-001-22-4:12.500000uM, kabx2:BRD-K09471561-001-22-4:25.000000uM, screen6:BRD-K09471561-001-22-4:25.000000uM, kabx2:BRD-K09471561-001-22-4:50.000000uM, screen6:BRD-K0947…	BRD-K09471561	BRD-K09471561-001-22-4	screen4wk_screen5wk_tbda1_kabx2, screen6	kabx2, tb_screen6	3.125, 6.25, 12.5, 25, 50	3.125000uM, 6.250000uM, 12.500000uM, 25.000000uM, 50.000000uM
Rv2673	4.11361	-5.25487	-0.112196	-4.97177	-4.60969	Levofloxacin	#5050ffff	GyrAB	kabx2:BRD-K09471561-001-22-4:3.125000uM, screen6:BRD-K09471561-001-22-4:3.125000uM, kabx2:BRD-K09471561-001-22-4:6.250000uM, screen6:BRD-K09471561-001-22-4:6.250000uM, kabx2:BRD-K09471561-001-22-4:12.500000uM, screen6:BRD-K09471561-001-22-4:12.500000uM, kabx2:BRD-K09471561-001-22-4:25.000000uM, screen6:BRD-K09471561-001-22-4:25.000000uM, kabx2:BRD-K09471561-001-22-4:50.000000uM, screen6:BRD-K0947…	BRD-K09471561	BRD-K09471561-001-22-4	screen4wk_screen5wk_tbda1_kabx2, screen6	kabx2, tb_screen6	3.125, 6.25, 12.5, 25, 50	3.125000uM, 6.250000uM, 12.500000uM, 25.000000uM, 50.000000uM
pyrH	4.11367	-5.07305	-0.0960708	-4.2265	-4.31031	Levofloxacin	#5050ffff	GyrAB	kabx2:BRD-K09471561-001-22-4:3.125000uM, screen6:BRD-K09471561-001-22-4:3.125000uM, kabx2:BRD-K09471561-001-22-4:6.250000uM, screen6:BRD-K09471561-001-22-4:6.250000uM, kabx2:BRD-K09471561-001-22-4:12.500000uM, screen6:BRD-K09471561-001-22-4:12.500000uM, kabx2:BRD-K09471561-001-22-4:25.000000uM, screen6:BRD-K09471561-001-22-4:25.000000uM, kabx2:BRD-K09471561-001-22-4:50.000000uM, screen6:BRD-K0947…	BRD-K09471561	BRD-K09471561-001-22-4	screen4wk_screen5wk_tbda1_kabx2, screen6	kabx2, tb_screen6	3.125, 6.25, 12.5, 25, 50	3.125000uM, 6.250000uM, 12.500000uM, 25.000000uM, 50.000000uM
Rv2242	4.1181	-5.86447	-0.156955	-4.56002	-4.82096	Levofloxacin	#5050ffff	GyrAB	kabx2:BRD-K09471561-001-22-4:3.125000uM, screen6:BRD-K09471561-001-22-4:3.125000uM, kabx2:BRD-K09471561-001-22-4:6.250000uM, screen6:BRD-K09471561-001-22-4:6.250000uM, kabx2:BRD-K09471561-001-22-4:12.500000uM, screen6:BRD-K09471561-001-22-4:12.500000uM, kabx2:BRD-K09471561-001-22-4:25.000000uM, screen6:BRD-K09471561-001-22-4:25.000000uM, kabx2:BRD-K09471561-001-22-4:50.000000uM, screen6:BRD-K0947…	BRD-K09471561	BRD-K09471561-001-22-4	screen4wk_screen5wk_tbda1_kabx2, screen6	kabx2, tb_screen6	3.125, 6.25, 12.5, 25, 50	3.125000uM, 6.250000uM, 12.500000uM, 25.000000uM, 50.000000uM
rpsM	4.12754	-4.85654	-0.0587411	-3.3539	-4.10917	Levofloxacin	#5050ffff	GyrAB	kabx2:BRD-K09471561-001-22-4:3.125000uM, screen6:BRD-K09471561-001-22-4:3.125000uM, kabx2:BRD-K09471561-001-22-4:6.250000uM, screen6:BRD-K09471561-001-22-4:6.250000uM, kabx2:BRD-K09471561-001-22-4:12.500000uM, screen6:BRD-K09471561-001-22-4:12.500000uM, kabx2:BRD-K09471561-001-22-4:25.000000uM, screen6:BRD-K09471561-001-22-4:25.000000uM, kabx2:BRD-K09471561-001-22-4:50.000000uM, screen6:BRD-K0947…	BRD-K09471561	BRD-K09471561-001-22-4	screen4wk_screen5wk_tbda1_kabx2, screen6	kabx2, tb_screen6	3.125, 6.25, 12.5, 25, 50	3.125000uM, 6.250000uM, 12.500000uM, 25.000000uM, 50.000000uM
pks7	4.12915	-5.54974	-0.102018	-4.63485	-4.34609	Levofloxacin	#5050ffff	GyrAB	kabx2:BRD-K09471561-001-22-4:3.125000uM, screen6:BRD-K09471561-001-22-4:3.125000uM, kabx2:BRD-K09471561-001-22-4:6.250000uM, screen6:BRD-K09471561-001-22-4:6.250000uM, kabx2:BRD-K09471561-001-22-4:12.500000uM, screen6:BRD-K09471561-001-22-4:12.500000uM, kabx2:BRD-K09471561-001-22-4:25.000000uM, screen6:BRD-K09471561-001-22-4:25.000000uM, kabx2:BRD-K09471561-001-22-4:50.000000uM, screen6:BRD-K0947…	BRD-K09471561	BRD-K09471561-001-22-4	screen4wk_screen5wk_tbda1_kabx2, screen6	kabx2, tb_screen6	3.125, 6.25, 12.5, 25, 50	3.125000uM, 6.250000uM, 12.500000uM, 25.000000uM, 50.000000uM
acpM	4.13603	-4.41889	-0.0761247	-4.86325	-4.32732	Levofloxacin	#5050ffff	GyrAB	kabx2:BRD-K09471561-001-22-4:3.125000uM, screen6:BRD-K09471561-001-22-4:3.125000uM, kabx2:BRD-K09471561-001-22-4:6.250000uM, screen6:BRD-K09471561-001-22-4:6.250000uM, kabx2:BRD-K09471561-001-22-4:12.500000uM, screen6:BRD-K09471561-001-22-4:12.500000uM, kabx2:BRD-K09471561-001-22-4:25.000000uM, screen6:BRD-K09471561-001-22-4:25.000000uM, kabx2:BRD-K09471561-001-22-4:50.000000uM, screen6:BRD-K0947…	BRD-K09471561	BRD-K09471561-001-22-4	screen4wk_screen5wk_tbda1_kabx2, screen6	kabx2, tb_screen6	3.125, 6.25, 12.5, 25, 50	3.125000uM, 6.250000uM, 12.500000uM, 25.000000uM, 50.000000uM
tyrS	4.13705	-5.56647	-0.175643	-4.21679	-4.51798	Levofloxacin	#5050ffff	GyrAB	kabx2:BRD-K09471561-001-22-4:3.125000uM, screen6:BRD-K09471561-001-22-4:3.125000uM, kabx2:BRD-K09471561-001-22-4:6.250000uM, screen6:BRD-K09471561-001-22-4:6.250000uM, kabx2:BRD-K09471561-001-22-4:12.500000uM, screen6:BRD-K09471561-001-22-4:12.500000uM, kabx2:BRD-K09471561-001-22-4:25.000000uM, screen6:BRD-K09471561-001-22-4:25.000000uM, kabx2:BRD-K09471561-001-22-4:50.000000uM, screen6:BRD-K0947…	BRD-K09471561	BRD-K09471561-001-22-4	screen4wk_screen5wk_tbda1_kabx2, screen6	kabx2, tb_screen6	3.125, 6.25, 12.5, 25, 50	3.125000uM, 6.250000uM, 12.500000uM, 25.000000uM, 50.000000uM
Rv3031	4.14687	-5.1702	-0.0750615	-5.09345	-4.25174	Levofloxacin	#5050ffff	GyrAB	kabx2:BRD-K09471561-001-22-4:3.125000uM, screen6:BRD-K09471561-001-22-4:3.125000uM, kabx2:BRD-K09471561-001-22-4:6.250000uM, screen6:BRD-K09471561-001-22-4:6.250000uM, kabx2:BRD-K09471561-001-22-4:12.500000uM, screen6:BRD-K09471561-001-22-4:12.500000uM, kabx2:BRD-K09471561-001-22-4:25.000000uM, screen6:BRD-K09471561-001-22-4:25.000000uM, kabx2:BRD-K09471561-001-22-4:50.000000uM, screen6:BRD-K0947…	BRD-K09471561	BRD-K09471561-001-22-4	screen4wk_screen5wk_tbda1_kabx2, screen6	kabx2, tb_screen6	3.125, 6.25, 12.5, 25, 50	3.125000uM, 6.250000uM, 12.500000uM, 25.000000uM, 50.000000uM
rocA	4.15342	-5.76892	-0.148667	-4.22063	-4.53194	Levofloxacin	#5050ffff	GyrAB	kabx2:BRD-K09471561-001-22-4:3.125000uM, screen6:BRD-K09471561-001-22-4:3.125000uM, kabx2:BRD-K09471561-001-22-4:6.250000uM, screen6:BRD-K09471561-001-22-4:6.250000uM, kabx2:BRD-K09471561-001-22-4:12.500000uM, screen6:BRD-K09471561-001-22-4:12.500000uM, kabx2:BRD-K09471561-001-22-4:25.000000uM, screen6:BRD-K09471561-001-22-4:25.000000uM, kabx2:BRD-K09471561-001-22-4:50.000000uM, screen6:BRD-K0947…	BRD-K09471561	BRD-K09471561-001-22-4	screen4wk_screen5wk_tbda1_kabx2, screen6	kabx2, tb_screen6	3.125, 6.25, 12.5, 25, 50	3.125000uM, 6.250000uM, 12.500000uM, 25.000000uM, 50.000000uM
cstA	4.15399	-4.88686	-0.0448126	-3.71981	-4.03519	Levofloxacin	#5050ffff	GyrAB	kabx2:BRD-K09471561-001-22-4:3.125000uM, screen6:BRD-K09471561-001-22-4:3.125000uM, kabx2:BRD-K09471561-001-22-4:6.250000uM, screen6:BRD-K09471561-001-22-4:6.250000uM, kabx2:BRD-K09471561-001-22-4:12.500000uM, screen6:BRD-K09471561-001-22-4:12.500000uM, kabx2:BRD-K09471561-001-22-4:25.000000uM, screen6:BRD-K09471561-001-22-4:25.000000uM, kabx2:BRD-K09471561-001-22-4:50.000000uM, screen6:BRD-K0947…	BRD-K09471561	BRD-K09471561-001-22-4	screen4wk_screen5wk_tbda1_kabx2, screen6	kabx2, tb_screen6	3.125, 6.25, 12.5, 25, 50	3.125000uM, 6.250000uM, 12.500000uM, 25.000000uM, 50.000000uM
desA2	4.15401	-4.69354	-0.0242217	-4.75081	-4.02007	Levofloxacin	#5050ffff	GyrAB	kabx2:BRD-K09471561-001-22-4:3.125000uM, screen6:BRD-K09471561-001-22-4:3.125000uM, kabx2:BRD-K09471561-001-22-4:6.250000uM, screen6:BRD-K09471561-001-22-4:6.250000uM, kabx2:BRD-K09471561-001-22-4:12.500000uM, screen6:BRD-K09471561-001-22-4:12.500000uM, kabx2:BRD-K09471561-001-22-4:25.000000uM, screen6:BRD-K09471561-001-22-4:25.000000uM, kabx2:BRD-K09471561-001-22-4:50.000000uM, screen6:BRD-K0947…	BRD-K09471561	BRD-K09471561-001-22-4	screen4wk_screen5wk_tbda1_kabx2, screen6	kabx2, tb_screen6	3.125, 6.25, 12.5, 25, 50	3.125000uM, 6.250000uM, 12.500000uM, 25.000000uM, 50.000000uM
wbbl2	4.15437	-5.42095	-0.108421	-4.01872	-4.29151	Levofloxacin	#5050ffff	GyrAB	kabx2:BRD-K09471561-001-22-4:3.125000uM, screen6:BRD-K09471561-001-22-4:3.125000uM, kabx2:BRD-K09471561-001-22-4:6.250000uM, screen6:BRD-K09471561-001-22-4:6.250000uM, kabx2:BRD-K09471561-001-22-4:12.500000uM, screen6:BRD-K09471561-001-22-4:12.500000uM, kabx2:BRD-K09471561-001-22-4:25.000000uM, screen6:BRD-K09471561-001-22-4:25.000000uM, kabx2:BRD-K09471561-001-22-4:50.000000uM, screen6:BRD-K0947…	BRD-K09471561	BRD-K09471561-001-22-4	screen4wk_screen5wk_tbda1_kabx2, screen6	kabx2, tb_screen6	3.125, 6.25, 12.5, 25, 50	3.125000uM, 6.250000uM, 12.500000uM, 25.000000uM, 50.000000uM
Rv1382	4.16044	-5.50398	-0.138581	-5.58899	-4.61568	Levofloxacin	#5050ffff	GyrAB	kabx2:BRD-K09471561-001-22-4:3.125000uM, screen6:BRD-K09471561-001-22-4:3.125000uM, kabx2:BRD-K09471561-001-22-4:6.250000uM, screen6:BRD-K09471561-001-22-4:6.250000uM, kabx2:BRD-K09471561-001-22-4:12.500000uM, screen6:BRD-K09471561-001-22-4:12.500000uM, kabx2:BRD-K09471561-001-22-4:25.000000uM, screen6:BRD-K09471561-001-22-4:25.000000uM, kabx2:BRD-K09471561-001-22-4:50.000000uM, screen6:BRD-K0947…	BRD-K09471561	BRD-K09471561-001-22-4	screen4wk_screen5wk_tbda1_kabx2, screen6	kabx2, tb_screen6	3.125, 6.25, 12.5, 25, 50	3.125000uM, 6.250000uM, 12.500000uM, 25.000000uM, 50.000000uM
lppZ	4.17013	-5.29203	-0.0634821	-4.45465	-4.38923	Levofloxacin	#5050ffff	GyrAB	kabx2:BRD-K09471561-001-22-4:3.125000uM, screen6:BRD-K09471561-001-22-4:3.125000uM, kabx2:BRD-K09471561-001-22-4:6.250000uM, screen6:BRD-K09471561-001-22-4:6.250000uM, kabx2:BRD-K09471561-001-22-4:12.500000uM, screen6:BRD-K09471561-001-22-4:12.500000uM, kabx2:BRD-K09471561-001-22-4:25.000000uM, screen6:BRD-K09471561-001-22-4:25.000000uM, kabx2:BRD-K09471561-001-22-4:50.000000uM, screen6:BRD-K0947…	BRD-K09471561	BRD-K09471561-001-22-4	screen4wk_screen5wk_tbda1_kabx2, screen6	kabx2, tb_screen6	3.125, 6.25, 12.5, 25, 50	3.125000uM, 6.250000uM, 12.500000uM, 25.000000uM, 50.000000uM
purK	4.17595	-5.13762	-0.102383	-6.12499	-4.51501	Levofloxacin	#5050ffff	GyrAB	kabx2:BRD-K09471561-001-22-4:3.125000uM, screen6:BRD-K09471561-001-22-4:3.125000uM, kabx2:BRD-K09471561-001-22-4:6.250000uM, screen6:BRD-K09471561-001-22-4:6.250000uM, kabx2:BRD-K09471561-001-22-4:12.500000uM, screen6:BRD-K09471561-001-22-4:12.500000uM, kabx2:BRD-K09471561-001-22-4:25.000000uM, screen6:BRD-K09471561-001-22-4:25.000000uM, kabx2:BRD-K09471561-001-22-4:50.000000uM, screen6:BRD-K0947…	BRD-K09471561	BRD-K09471561-001-22-4	screen4wk_screen5wk_tbda1_kabx2, screen6	kabx2, tb_screen6	3.125, 6.25, 12.5, 25, 50	3.125000uM, 6.250000uM, 12.500000uM, 25.000000uM, 50.000000uM
qcrC	4.1809	-5.53649	-0.0856118	-4.50591	-4.26844	Levofloxacin	#5050ffff	GyrAB	kabx2:BRD-K09471561-001-22-4:3.125000uM, screen6:BRD-K09471561-001-22-4:3.125000uM, kabx2:BRD-K09471561-001-22-4:6.250000uM, screen6:BRD-K09471561-001-22-4:6.250000uM, kabx2:BRD-K09471561-001-22-4:12.500000uM, screen6:BRD-K09471561-001-22-4:12.500000uM, kabx2:BRD-K09471561-001-22-4:25.000000uM, screen6:BRD-K09471561-001-22-4:25.000000uM, kabx2:BRD-K09471561-001-22-4:50.000000uM, screen6:BRD-K0947…	BRD-K09471561	BRD-K09471561-001-22-4	screen4wk_screen5wk_tbda1_kabx2, screen6	kabx2, tb_screen6	3.125, 6.25, 12.5, 25, 50	3.125000uM, 6.250000uM, 12.500000uM, 25.000000uM, 50.000000uM
ligA	4.18161	-4.86551	-0.0597381	-5.20578	-4.21101	Levofloxacin	#5050ffff	GyrAB	kabx2:BRD-K09471561-001-22-4:3.125000uM, screen6:BRD-K09471561-001-22-4:3.125000uM, kabx2:BRD-K09471561-001-22-4:6.250000uM, screen6:BRD-K09471561-001-22-4:6.250000uM, kabx2:BRD-K09471561-001-22-4:12.500000uM, screen6:BRD-K09471561-001-22-4:12.500000uM, kabx2:BRD-K09471561-001-22-4:25.000000uM, screen6:BRD-K09471561-001-22-4:25.000000uM, kabx2:BRD-K09471561-001-22-4:50.000000uM, screen6:BRD-K0947…	BRD-K09471561	BRD-K09471561-001-22-4	screen4wk_screen5wk_tbda1_kabx2, screen6	kabx2, tb_screen6	3.125, 6.25, 12.5, 25, 50	3.125000uM, 6.250000uM, 12.500000uM, 25.000000uM, 50.000000uM
menE	4.18744	-5.66064	-0.0904757	-4.0867	-4.40106	Levofloxacin	#5050ffff	GyrAB	kabx2:BRD-K09471561-001-22-4:3.125000uM, screen6:BRD-K09471561-001-22-4:3.125000uM, kabx2:BRD-K09471561-001-22-4:6.250000uM, screen6:BRD-K09471561-001-22-4:6.250000uM, kabx2:BRD-K09471561-001-22-4:12.500000uM, screen6:BRD-K09471561-001-22-4:12.500000uM, kabx2:BRD-K09471561-001-22-4:25.000000uM, screen6:BRD-K09471561-001-22-4:25.000000uM, kabx2:BRD-K09471561-001-22-4:50.000000uM, screen6:BRD-K0947…	BRD-K09471561	BRD-K09471561-001-22-4	screen4wk_screen5wk_tbda1_kabx2, screen6	kabx2, tb_screen6	3.125, 6.25, 12.5, 25, 50	3.125000uM, 6.250000uM, 12.500000uM, 25.000000uM, 50.000000uM
Rv1342c	4.18778	-5.80419	-0.11843	-4.83367	-4.46612	Levofloxacin	#5050ffff	GyrAB	kabx2:BRD-K09471561-001-22-4:3.125000uM, screen6:BRD-K09471561-001-22-4:3.125000uM, kabx2:BRD-K09471561-001-22-4:6.250000uM, screen6:BRD-K09471561-001-22-4:6.250000uM, kabx2:BRD-K09471561-001-22-4:12.500000uM, screen6:BRD-K09471561-001-22-4:12.500000uM, kabx2:BRD-K09471561-001-22-4:25.000000uM, screen6:BRD-K09471561-001-22-4:25.000000uM, kabx2:BRD-K09471561-001-22-4:50.000000uM, screen6:BRD-K0947…	BRD-K09471561	BRD-K09471561-001-22-4	screen4wk_screen5wk_tbda1_kabx2, screen6	kabx2, tb_screen6	3.125, 6.25, 12.5, 25, 50	3.125000uM, 6.250000uM, 12.500000uM, 25.000000uM, 50.000000uM
mycP3	4.19512	-5.62845	-0.141291	-4.37449	-4.52947	Levofloxacin	#5050ffff	GyrAB	kabx2:BRD-K09471561-001-22-4:3.125000uM, screen6:BRD-K09471561-001-22-4:3.125000uM, kabx2:BRD-K09471561-001-22-4:6.250000uM, screen6:BRD-K09471561-001-22-4:6.250000uM, kabx2:BRD-K09471561-001-22-4:12.500000uM, screen6:BRD-K09471561-001-22-4:12.500000uM, kabx2:BRD-K09471561-001-22-4:25.000000uM, screen6:BRD-K09471561-001-22-4:25.000000uM, kabx2:BRD-K09471561-001-22-4:50.000000uM, screen6:BRD-K0947…	BRD-K09471561	BRD-K09471561-001-22-4	screen4wk_screen5wk_tbda1_kabx2, screen6	kabx2, tb_screen6	3.125, 6.25, 12.5, 25, 50	3.125000uM, 6.250000uM, 12.500000uM, 25.000000uM, 50.000000uM
mtrA	4.19539	-5.23435	-0.0518661	-3.66924	-3.82671	Levofloxacin	#5050ffff	GyrAB	kabx2:BRD-K09471561-001-22-4:3.125000uM, screen6:BRD-K09471561-001-22-4:3.125000uM, kabx2:BRD-K09471561-001-22-4:6.250000uM, screen6:BRD-K09471561-001-22-4:6.250000uM, kabx2:BRD-K09471561-001-22-4:12.500000uM, screen6:BRD-K09471561-001-22-4:12.500000uM, kabx2:BRD-K09471561-001-22-4:25.000000uM, screen6:BRD-K09471561-001-22-4:25.000000uM, kabx2:BRD-K09471561-001-22-4:50.000000uM, screen6:BRD-K0947…	BRD-K09471561	BRD-K09471561-001-22-4	screen4wk_screen5wk_tbda1_kabx2, screen6	kabx2, tb_screen6	3.125, 6.25, 12.5, 25, 50	3.125000uM, 6.250000uM, 12.500000uM, 25.000000uM, 50.000000uM
mmpS3	4.20045	-5.78017	-0.0854306	-4.58029	-4.24435	Levofloxacin	#5050ffff	GyrAB	kabx2:BRD-K09471561-001-22-4:3.125000uM, screen6:BRD-K09471561-001-22-4:3.125000uM, kabx2:BRD-K09471561-001-22-4:6.250000uM, screen6:BRD-K09471561-001-22-4:6.250000uM, kabx2:BRD-K09471561-001-22-4:12.500000uM, screen6:BRD-K09471561-001-22-4:12.500000uM, kabx2:BRD-K09471561-001-22-4:25.000000uM, screen6:BRD-K09471561-001-22-4:25.000000uM, kabx2:BRD-K09471561-001-22-4:50.000000uM, screen6:BRD-K0947…	BRD-K09471561	BRD-K09471561-001-22-4	screen4wk_screen5wk_tbda1_kabx2, screen6	kabx2, tb_screen6	3.125, 6.25, 12.5, 25, 50	3.125000uM, 6.250000uM, 12.500000uM, 25.000000uM, 50.000000uM
lprD	4.20266	-5.77507	-0.152819	-4.37853	-4.48874	Levofloxacin	#5050ffff	GyrAB	kabx2:BRD-K09471561-001-22-4:3.125000uM, screen6:BRD-K09471561-001-22-4:3.125000uM, kabx2:BRD-K09471561-001-22-4:6.250000uM, screen6:BRD-K09471561-001-22-4:6.250000uM, kabx2:BRD-K09471561-001-22-4:12.500000uM, screen6:BRD-K09471561-001-22-4:12.500000uM, kabx2:BRD-K09471561-001-22-4:25.000000uM, screen6:BRD-K09471561-001-22-4:25.000000uM, kabx2:BRD-K09471561-001-22-4:50.000000uM, screen6:BRD-K0947…	BRD-K09471561	BRD-K09471561-001-22-4	screen4wk_screen5wk_tbda1_kabx2, screen6	kabx2, tb_screen6	3.125, 6.25, 12.5, 25, 50	3.125000uM, 6.250000uM, 12.500000uM, 25.000000uM, 50.000000uM
Rv0817c	4.20565	-5.7461	-0.125138	-5.32068	-4.34572	Levofloxacin	#5050ffff	GyrAB	kabx2:BRD-K09471561-001-22-4:3.125000uM, screen6:BRD-K09471561-001-22-4:3.125000uM, kabx2:BRD-K09471561-001-22-4:6.250000uM, screen6:BRD-K09471561-001-22-4:6.250000uM, kabx2:BRD-K09471561-001-22-4:12.500000uM, screen6:BRD-K09471561-001-22-4:12.500000uM, kabx2:BRD-K09471561-001-22-4:25.000000uM, screen6:BRD-K09471561-001-22-4:25.000000uM, kabx2:BRD-K09471561-001-22-4:50.000000uM, screen6:BRD-K0947…	BRD-K09471561	BRD-K09471561-001-22-4	screen4wk_screen5wk_tbda1_kabx2, screen6	kabx2, tb_screen6	3.125, 6.25, 12.5, 25, 50	3.125000uM, 6.250000uM, 12.500000uM, 25.000000uM, 50.000000uM
Rv2747	4.20845	-5.09948	-0.0404304	-3.78596	-4.08679	Levofloxacin	#5050ffff	GyrAB	kabx2:BRD-K09471561-001-22-4:3.125000uM, screen6:BRD-K09471561-001-22-4:3.125000uM, kabx2:BRD-K09471561-001-22-4:6.250000uM, screen6:BRD-K09471561-001-22-4:6.250000uM, kabx2:BRD-K09471561-001-22-4:12.500000uM, screen6:BRD-K09471561-001-22-4:12.500000uM, kabx2:BRD-K09471561-001-22-4:25.000000uM, screen6:BRD-K09471561-001-22-4:25.000000uM, kabx2:BRD-K09471561-001-22-4:50.000000uM, screen6:BRD-K0947…	BRD-K09471561	BRD-K09471561-001-22-4	screen4wk_screen5wk_tbda1_kabx2, screen6	kabx2, tb_screen6	3.125, 6.25, 12.5, 25, 50	3.125000uM, 6.250000uM, 12.500000uM, 25.000000uM, 50.000000uM
parB	4.20934	-5.8043	-0.192666	-4.32709	-4.73416	Levofloxacin	#5050ffff	GyrAB	kabx2:BRD-K09471561-001-22-4:3.125000uM, screen6:BRD-K09471561-001-22-4:3.125000uM, kabx2:BRD-K09471561-001-22-4:6.250000uM, screen6:BRD-K09471561-001-22-4:6.250000uM, kabx2:BRD-K09471561-001-22-4:12.500000uM, screen6:BRD-K09471561-001-22-4:12.500000uM, kabx2:BRD-K09471561-001-22-4:25.000000uM, screen6:BRD-K09471561-001-22-4:25.000000uM, kabx2:BRD-K09471561-001-22-4:50.000000uM, screen6:BRD-K0947…	BRD-K09471561	BRD-K09471561-001-22-4	screen4wk_screen5wk_tbda1_kabx2, screen6	kabx2, tb_screen6	3.125, 6.25, 12.5, 25, 50	3.125000uM, 6.250000uM, 12.500000uM, 25.000000uM, 50.000000uM
glmU	4.21931	-5.40285	-0.112779	-4.02509	-4.30173	Levofloxacin	#5050ffff	GyrAB	kabx2:BRD-K09471561-001-22-4:3.125000uM, screen6:BRD-K09471561-001-22-4:3.125000uM, kabx2:BRD-K09471561-001-22-4:6.250000uM, screen6:BRD-K09471561-001-22-4:6.250000uM, kabx2:BRD-K09471561-001-22-4:12.500000uM, screen6:BRD-K09471561-001-22-4:12.500000uM, kabx2:BRD-K09471561-001-22-4:25.000000uM, screen6:BRD-K09471561-001-22-4:25.000000uM, kabx2:BRD-K09471561-001-22-4:50.000000uM, screen6:BRD-K0947…	BRD-K09471561	BRD-K09471561-001-22-4	screen4wk_screen5wk_tbda1_kabx2, screen6	kabx2, tb_screen6	3.125, 6.25, 12.5, 25, 50	3.125000uM, 6.250000uM, 12.500000uM, 25.000000uM, 50.000000uM
H37RvBC07	4.21963	-5.43571	-0.0872287	-3.99989	-4.2998	Levofloxacin	#5050ffff	GyrAB	kabx2:BRD-K09471561-001-22-4:3.125000uM, screen6:BRD-K09471561-001-22-4:3.125000uM, kabx2:BRD-K09471561-001-22-4:6.250000uM, screen6:BRD-K09471561-001-22-4:6.250000uM, kabx2:BRD-K09471561-001-22-4:12.500000uM, screen6:BRD-K09471561-001-22-4:12.500000uM, kabx2:BRD-K09471561-001-22-4:25.000000uM, screen6:BRD-K09471561-001-22-4:25.000000uM, kabx2:BRD-K09471561-001-22-4:50.000000uM, screen6:BRD-K0947…	BRD-K09471561	BRD-K09471561-001-22-4	screen4wk_screen5wk_tbda1_kabx2, screen6	kabx2, tb_screen6	3.125, 6.25, 12.5, 25, 50	3.125000uM, 6.250000uM, 12.500000uM, 25.000000uM, 50.000000uM
gca	4.22523	-5.56433	-0.131299	-4.22375	-4.42977	Levofloxacin	#5050ffff	GyrAB	kabx2:BRD-K09471561-001-22-4:3.125000uM, screen6:BRD-K09471561-001-22-4:3.125000uM, kabx2:BRD-K09471561-001-22-4:6.250000uM, screen6:BRD-K09471561-001-22-4:6.250000uM, kabx2:BRD-K09471561-001-22-4:12.500000uM, screen6:BRD-K09471561-001-22-4:12.500000uM, kabx2:BRD-K09471561-001-22-4:25.000000uM, screen6:BRD-K09471561-001-22-4:25.000000uM, kabx2:BRD-K09471561-001-22-4:50.000000uM, screen6:BRD-K0947…	BRD-K09471561	BRD-K09471561-001-22-4	screen4wk_screen5wk_tbda1_kabx2, screen6	kabx2, tb_screen6	3.125, 6.25, 12.5, 25, 50	3.125000uM, 6.250000uM, 12.500000uM, 25.000000uM, 50.000000uM
Rv0479c	4.22811	-5.61218	-0.111852	-4.47875	-4.3792	Levofloxacin	#5050ffff	GyrAB	kabx2:BRD-K09471561-001-22-4:3.125000uM, screen6:BRD-K09471561-001-22-4:3.125000uM, kabx2:BRD-K09471561-001-22-4:6.250000uM, screen6:BRD-K09471561-001-22-4:6.250000uM, kabx2:BRD-K09471561-001-22-4:12.500000uM, screen6:BRD-K09471561-001-22-4:12.500000uM, kabx2:BRD-K09471561-001-22-4:25.000000uM, screen6:BRD-K09471561-001-22-4:25.000000uM, kabx2:BRD-K09471561-001-22-4:50.000000uM, screen6:BRD-K0947…	BRD-K09471561	BRD-K09471561-001-22-4	screen4wk_screen5wk_tbda1_kabx2, screen6	kabx2, tb_screen6	3.125, 6.25, 12.5, 25, 50	3.125000uM, 6.250000uM, 12.500000uM, 25.000000uM, 50.000000uM
ligD	4.23106	-5.64148	-0.0972414	-4.63594	-4.37809	Levofloxacin	#5050ffff	GyrAB	kabx2:BRD-K09471561-001-22-4:3.125000uM, screen6:BRD-K09471561-001-22-4:3.125000uM, kabx2:BRD-K09471561-001-22-4:6.250000uM, screen6:BRD-K09471561-001-22-4:6.250000uM, kabx2:BRD-K09471561-001-22-4:12.500000uM, screen6:BRD-K09471561-001-22-4:12.500000uM, kabx2:BRD-K09471561-001-22-4:25.000000uM, screen6:BRD-K09471561-001-22-4:25.000000uM, kabx2:BRD-K09471561-001-22-4:50.000000uM, screen6:BRD-K0947…	BRD-K09471561	BRD-K09471561-001-22-4	screen4wk_screen5wk_tbda1_kabx2, screen6	kabx2, tb_screen6	3.125, 6.25, 12.5, 25, 50	3.125000uM, 6.250000uM, 12.500000uM, 25.000000uM, 50.000000uM
marP	4.23454	-5.95731	-0.0966818	-5.38829	-4.44534	Levofloxacin	#5050ffff	GyrAB	kabx2:BRD-K09471561-001-22-4:3.125000uM, screen6:BRD-K09471561-001-22-4:3.125000uM, kabx2:BRD-K09471561-001-22-4:6.250000uM, screen6:BRD-K09471561-001-22-4:6.250000uM, kabx2:BRD-K09471561-001-22-4:12.500000uM, screen6:BRD-K09471561-001-22-4:12.500000uM, kabx2:BRD-K09471561-001-22-4:25.000000uM, screen6:BRD-K09471561-001-22-4:25.000000uM, kabx2:BRD-K09471561-001-22-4:50.000000uM, screen6:BRD-K0947…	BRD-K09471561	BRD-K09471561-001-22-4	screen4wk_screen5wk_tbda1_kabx2, screen6	kabx2, tb_screen6	3.125, 6.25, 12.5, 25, 50	3.125000uM, 6.250000uM, 12.500000uM, 25.000000uM, 50.000000uM
H37RvBC14	4.23469	-5.34414	-0.0753084	-3.981	-4.30787	Levofloxacin	#5050ffff	GyrAB	kabx2:BRD-K09471561-001-22-4:3.125000uM, screen6:BRD-K09471561-001-22-4:3.125000uM, kabx2:BRD-K09471561-001-22-4:6.250000uM, screen6:BRD-K09471561-001-22-4:6.250000uM, kabx2:BRD-K09471561-001-22-4:12.500000uM, screen6:BRD-K09471561-001-22-4:12.500000uM, kabx2:BRD-K09471561-001-22-4:25.000000uM, screen6:BRD-K09471561-001-22-4:25.000000uM, kabx2:BRD-K09471561-001-22-4:50.000000uM, screen6:BRD-K0947…	BRD-K09471561	BRD-K09471561-001-22-4	screen4wk_screen5wk_tbda1_kabx2, screen6	kabx2, tb_screen6	3.125, 6.25, 12.5, 25, 50	3.125000uM, 6.250000uM, 12.500000uM, 25.000000uM, 50.000000uM
ribG	4.24134	-5.11085	-0.0878318	-4.27819	-4.42502	Levofloxacin	#5050ffff	GyrAB	kabx2:BRD-K09471561-001-22-4:3.125000uM, screen6:BRD-K09471561-001-22-4:3.125000uM, kabx2:BRD-K09471561-001-22-4:6.250000uM, screen6:BRD-K09471561-001-22-4:6.250000uM, kabx2:BRD-K09471561-001-22-4:12.500000uM, screen6:BRD-K09471561-001-22-4:12.500000uM, kabx2:BRD-K09471561-001-22-4:25.000000uM, screen6:BRD-K09471561-001-22-4:25.000000uM, kabx2:BRD-K09471561-001-22-4:50.000000uM, screen6:BRD-K0947…	BRD-K09471561	BRD-K09471561-001-22-4	screen4wk_screen5wk_tbda1_kabx2, screen6	kabx2, tb_screen6	3.125, 6.25, 12.5, 25, 50	3.125000uM, 6.250000uM, 12.500000uM, 25.000000uM, 50.000000uM
purL	4.25779	-5.21575	-0.0711348	-4.60363	-4.33483	Levofloxacin	#5050ffff	GyrAB	kabx2:BRD-K09471561-001-22-4:3.125000uM, screen6:BRD-K09471561-001-22-4:3.125000uM, kabx2:BRD-K09471561-001-22-4:6.250000uM, screen6:BRD-K09471561-001-22-4:6.250000uM, kabx2:BRD-K09471561-001-22-4:12.500000uM, screen6:BRD-K09471561-001-22-4:12.500000uM, kabx2:BRD-K09471561-001-22-4:25.000000uM, screen6:BRD-K09471561-001-22-4:25.000000uM, kabx2:BRD-K09471561-001-22-4:50.000000uM, screen6:BRD-K0947…	BRD-K09471561	BRD-K09471561-001-22-4	screen4wk_screen5wk_tbda1_kabx2, screen6	kabx2, tb_screen6	3.125, 6.25, 12.5, 25, 50	3.125000uM, 6.250000uM, 12.500000uM, 25.000000uM, 50.000000uM
Rv3579c	4.25796	-5.00185	-0.0814325	-3.9194	-4.4246	Levofloxacin	#5050ffff	GyrAB	kabx2:BRD-K09471561-001-22-4:3.125000uM, screen6:BRD-K09471561-001-22-4:3.125000uM, kabx2:BRD-K09471561-001-22-4:6.250000uM, screen6:BRD-K09471561-001-22-4:6.250000uM, kabx2:BRD-K09471561-001-22-4:12.500000uM, screen6:BRD-K09471561-001-22-4:12.500000uM, kabx2:BRD-K09471561-001-22-4:25.000000uM, screen6:BRD-K09471561-001-22-4:25.000000uM, kabx2:BRD-K09471561-001-22-4:50.000000uM, screen6:BRD-K0947…	BRD-K09471561	BRD-K09471561-001-22-4	screen4wk_screen5wk_tbda1_kabx2, screen6	kabx2, tb_screen6	3.125, 6.25, 12.5, 25, 50	3.125000uM, 6.250000uM, 12.500000uM, 25.000000uM, 50.000000uM
rpsC	4.25929	-5.55085	-0.100858	-5.16646	-4.68176	Levofloxacin	#5050ffff	GyrAB	kabx2:BRD-K09471561-001-22-4:3.125000uM, screen6:BRD-K09471561-001-22-4:3.125000uM, kabx2:BRD-K09471561-001-22-4:6.250000uM, screen6:BRD-K09471561-001-22-4:6.250000uM, kabx2:BRD-K09471561-001-22-4:12.500000uM, screen6:BRD-K09471561-001-22-4:12.500000uM, kabx2:BRD-K09471561-001-22-4:25.000000uM, screen6:BRD-K09471561-001-22-4:25.000000uM, kabx2:BRD-K09471561-001-22-4:50.000000uM, screen6:BRD-K0947…	BRD-K09471561	BRD-K09471561-001-22-4	screen4wk_screen5wk_tbda1_kabx2, screen6	kabx2, tb_screen6	3.125, 6.25, 12.5, 25, 50	3.125000uM, 6.250000uM, 12.500000uM, 25.000000uM, 50.000000uM
lepB	4.26153	-5.52765	-0.109021	-4.63228	-4.41233	Levofloxacin	#5050ffff	GyrAB	kabx2:BRD-K09471561-001-22-4:3.125000uM, screen6:BRD-K09471561-001-22-4:3.125000uM, kabx2:BRD-K09471561-001-22-4:6.250000uM, screen6:BRD-K09471561-001-22-4:6.250000uM, kabx2:BRD-K09471561-001-22-4:12.500000uM, screen6:BRD-K09471561-001-22-4:12.500000uM, kabx2:BRD-K09471561-001-22-4:25.000000uM, screen6:BRD-K09471561-001-22-4:25.000000uM, kabx2:BRD-K09471561-001-22-4:50.000000uM, screen6:BRD-K0947…	BRD-K09471561	BRD-K09471561-001-22-4	screen4wk_screen5wk_tbda1_kabx2, screen6	kabx2, tb_screen6	3.125, 6.25, 12.5, 25, 50	3.125000uM, 6.250000uM, 12.500000uM, 25.000000uM, 50.000000uM
Rv3719	4.26406	-5.36619	-0.0949551	-3.60669	-4.34476	Levofloxacin	#5050ffff	GyrAB	kabx2:BRD-K09471561-001-22-4:3.125000uM, screen6:BRD-K09471561-001-22-4:3.125000uM, kabx2:BRD-K09471561-001-22-4:6.250000uM, screen6:BRD-K09471561-001-22-4:6.250000uM, kabx2:BRD-K09471561-001-22-4:12.500000uM, screen6:BRD-K09471561-001-22-4:12.500000uM, kabx2:BRD-K09471561-001-22-4:25.000000uM, screen6:BRD-K09471561-001-22-4:25.000000uM, kabx2:BRD-K09471561-001-22-4:50.000000uM, screen6:BRD-K0947…	BRD-K09471561	BRD-K09471561-001-22-4	screen4wk_screen5wk_tbda1_kabx2, screen6	kabx2, tb_screen6	3.125, 6.25, 12.5, 25, 50	3.125000uM, 6.250000uM, 12.500000uM, 25.000000uM, 50.000000uM
Rv0373c	4.26853	-6.00886	-0.125563	-4.78856	-4.61751	Levofloxacin	#5050ffff	GyrAB	kabx2:BRD-K09471561-001-22-4:3.125000uM, screen6:BRD-K09471561-001-22-4:3.125000uM, kabx2:BRD-K09471561-001-22-4:6.250000uM, screen6:BRD-K09471561-001-22-4:6.250000uM, kabx2:BRD-K09471561-001-22-4:12.500000uM, screen6:BRD-K09471561-001-22-4:12.500000uM, kabx2:BRD-K09471561-001-22-4:25.000000uM, screen6:BRD-K09471561-001-22-4:25.000000uM, kabx2:BRD-K09471561-001-22-4:50.000000uM, screen6:BRD-K0947…	BRD-K09471561	BRD-K09471561-001-22-4	screen4wk_screen5wk_tbda1_kabx2, screen6	kabx2, tb_screen6	3.125, 6.25, 12.5, 25, 50	3.125000uM, 6.250000uM, 12.500000uM, 25.000000uM, 50.000000uM
Rv0526	4.26884	-5.21404	-0.108718	-4.16113	-4.37181	Levofloxacin	#5050ffff	GyrAB	kabx2:BRD-K09471561-001-22-4:3.125000uM, screen6:BRD-K09471561-001-22-4:3.125000uM, kabx2:BRD-K09471561-001-22-4:6.250000uM, screen6:BRD-K09471561-001-22-4:6.250000uM, kabx2:BRD-K09471561-001-22-4:12.500000uM, screen6:BRD-K09471561-001-22-4:12.500000uM, kabx2:BRD-K09471561-001-22-4:25.000000uM, screen6:BRD-K09471561-001-22-4:25.000000uM, kabx2:BRD-K09471561-001-22-4:50.000000uM, screen6:BRD-K0947…	BRD-K09471561	BRD-K09471561-001-22-4	screen4wk_screen5wk_tbda1_kabx2, screen6	kabx2, tb_screen6	3.125, 6.25, 12.5, 25, 50	3.125000uM, 6.250000uM, 12.500000uM, 25.000000uM, 50.000000uM
Rv1339	4.27188	-5.86637	-0.139527	-5.30244	-4.6453	Levofloxacin	#5050ffff	GyrAB	kabx2:BRD-K09471561-001-22-4:3.125000uM, screen6:BRD-K09471561-001-22-4:3.125000uM, kabx2:BRD-K09471561-001-22-4:6.250000uM, screen6:BRD-K09471561-001-22-4:6.250000uM, kabx2:BRD-K09471561-001-22-4:12.500000uM, screen6:BRD-K09471561-001-22-4:12.500000uM, kabx2:BRD-K09471561-001-22-4:25.000000uM, screen6:BRD-K09471561-001-22-4:25.000000uM, kabx2:BRD-K09471561-001-22-4:50.000000uM, screen6:BRD-K0947…	BRD-K09471561	BRD-K09471561-001-22-4	screen4wk_screen5wk_tbda1_kabx2, screen6	kabx2, tb_screen6	3.125, 6.25, 12.5, 25, 50	3.125000uM, 6.250000uM, 12.500000uM, 25.000000uM, 50.000000uM
Rv0787A	4.27591	-5.50388	-0.0891166	-4.72404	-4.43445	Levofloxacin	#5050ffff	GyrAB	kabx2:BRD-K09471561-001-22-4:3.125000uM, screen6:BRD-K09471561-001-22-4:3.125000uM, kabx2:BRD-K09471561-001-22-4:6.250000uM, screen6:BRD-K09471561-001-22-4:6.250000uM, kabx2:BRD-K09471561-001-22-4:12.500000uM, screen6:BRD-K09471561-001-22-4:12.500000uM, kabx2:BRD-K09471561-001-22-4:25.000000uM, screen6:BRD-K09471561-001-22-4:25.000000uM, kabx2:BRD-K09471561-001-22-4:50.000000uM, screen6:BRD-K0947…	BRD-K09471561	BRD-K09471561-001-22-4	screen4wk_screen5wk_tbda1_kabx2, screen6	kabx2, tb_screen6	3.125, 6.25, 12.5, 25, 50	3.125000uM, 6.250000uM, 12.500000uM, 25.000000uM, 50.000000uM
Rv0226c	4.28124	-5.15638	-0.0237824	-4.75758	-4.16833	Levofloxacin	#5050ffff	GyrAB	kabx2:BRD-K09471561-001-22-4:3.125000uM, screen6:BRD-K09471561-001-22-4:3.125000uM, kabx2:BRD-K09471561-001-22-4:6.250000uM, screen6:BRD-K09471561-001-22-4:6.250000uM, kabx2:BRD-K09471561-001-22-4:12.500000uM, screen6:BRD-K09471561-001-22-4:12.500000uM, kabx2:BRD-K09471561-001-22-4:25.000000uM, screen6:BRD-K09471561-001-22-4:25.000000uM, kabx2:BRD-K09471561-001-22-4:50.000000uM, screen6:BRD-K0947…	BRD-K09471561	BRD-K09471561-001-22-4	screen4wk_screen5wk_tbda1_kabx2, screen6	kabx2, tb_screen6	3.125, 6.25, 12.5, 25, 50	3.125000uM, 6.250000uM, 12.500000uM, 25.000000uM, 50.000000uM
Rv0504c	4.28226	-5.78655	-0.116065	-5.58777	-4.494	Levofloxacin	#5050ffff	GyrAB	kabx2:BRD-K09471561-001-22-4:3.125000uM, screen6:BRD-K09471561-001-22-4:3.125000uM, kabx2:BRD-K09471561-001-22-4:6.250000uM, screen6:BRD-K09471561-001-22-4:6.250000uM, kabx2:BRD-K09471561-001-22-4:12.500000uM, screen6:BRD-K09471561-001-22-4:12.500000uM, kabx2:BRD-K09471561-001-22-4:25.000000uM, screen6:BRD-K09471561-001-22-4:25.000000uM, kabx2:BRD-K09471561-001-22-4:50.000000uM, screen6:BRD-K0947…	BRD-K09471561	BRD-K09471561-001-22-4	screen4wk_screen5wk_tbda1_kabx2, screen6	kabx2, tb_screen6	3.125, 6.25, 12.5, 25, 50	3.125000uM, 6.250000uM, 12.500000uM, 25.000000uM, 50.000000uM
gcvT	4.29657	-5.41953	-0.0380607	-4.02498	-4.24045	Levofloxacin	#5050ffff	GyrAB	kabx2:BRD-K09471561-001-22-4:3.125000uM, screen6:BRD-K09471561-001-22-4:3.125000uM, kabx2:BRD-K09471561-001-22-4:6.250000uM, screen6:BRD-K09471561-001-22-4:6.250000uM, kabx2:BRD-K09471561-001-22-4:12.500000uM, screen6:BRD-K09471561-001-22-4:12.500000uM, kabx2:BRD-K09471561-001-22-4:25.000000uM, screen6:BRD-K09471561-001-22-4:25.000000uM, kabx2:BRD-K09471561-001-22-4:50.000000uM, screen6:BRD-K0947…	BRD-K09471561	BRD-K09471561-001-22-4	screen4wk_screen5wk_tbda1_kabx2, screen6	kabx2, tb_screen6	3.125, 6.25, 12.5, 25, 50	3.125000uM, 6.250000uM, 12.500000uM, 25.000000uM, 50.000000uM
Rv0913c	4.30042	-5.79197	-0.119891	-4.34248	-4.55565	Levofloxacin	#5050ffff	GyrAB	kabx2:BRD-K09471561-001-22-4:3.125000uM, screen6:BRD-K09471561-001-22-4:3.125000uM, kabx2:BRD-K09471561-001-22-4:6.250000uM, screen6:BRD-K09471561-001-22-4:6.250000uM, kabx2:BRD-K09471561-001-22-4:12.500000uM, screen6:BRD-K09471561-001-22-4:12.500000uM, kabx2:BRD-K09471561-001-22-4:25.000000uM, screen6:BRD-K09471561-001-22-4:25.000000uM, kabx2:BRD-K09471561-001-22-4:50.000000uM, screen6:BRD-K0947…	BRD-K09471561	BRD-K09471561-001-22-4	screen4wk_screen5wk_tbda1_kabx2, screen6	kabx2, tb_screen6	3.125, 6.25, 12.5, 25, 50	3.125000uM, 6.250000uM, 12.500000uM, 25.000000uM, 50.000000uM
Rv0697	4.31235	-5.39433	-0.070134	-4.55839	-4.33143	Levofloxacin	#5050ffff	GyrAB	kabx2:BRD-K09471561-001-22-4:3.125000uM, screen6:BRD-K09471561-001-22-4:3.125000uM, kabx2:BRD-K09471561-001-22-4:6.250000uM, screen6:BRD-K09471561-001-22-4:6.250000uM, kabx2:BRD-K09471561-001-22-4:12.500000uM, screen6:BRD-K09471561-001-22-4:12.500000uM, kabx2:BRD-K09471561-001-22-4:25.000000uM, screen6:BRD-K09471561-001-22-4:25.000000uM, kabx2:BRD-K09471561-001-22-4:50.000000uM, screen6:BRD-K0947…	BRD-K09471561	BRD-K09471561-001-22-4	screen4wk_screen5wk_tbda1_kabx2, screen6	kabx2, tb_screen6	3.125, 6.25, 12.5, 25, 50	3.125000uM, 6.250000uM, 12.500000uM, 25.000000uM, 50.000000uM
Rv0228	4.31513	-5.36106	-0.0425331	-4.09802	-4.07078	Levofloxacin	#5050ffff	GyrAB	kabx2:BRD-K09471561-001-22-4:3.125000uM, screen6:BRD-K09471561-001-22-4:3.125000uM, kabx2:BRD-K09471561-001-22-4:6.250000uM, screen6:BRD-K09471561-001-22-4:6.250000uM, kabx2:BRD-K09471561-001-22-4:12.500000uM, screen6:BRD-K09471561-001-22-4:12.500000uM, kabx2:BRD-K09471561-001-22-4:25.000000uM, screen6:BRD-K09471561-001-22-4:25.000000uM, kabx2:BRD-K09471561-001-22-4:50.000000uM, screen6:BRD-K0947…	BRD-K09471561	BRD-K09471561-001-22-4	screen4wk_screen5wk_tbda1_kabx2, screen6	kabx2, tb_screen6	3.125, 6.25, 12.5, 25, 50	3.125000uM, 6.250000uM, 12.500000uM, 25.000000uM, 50.000000uM
Rv3030	4.31755	-5.92062	-0.121903	-4.53516	-4.42246	Levofloxacin	#5050ffff	GyrAB	kabx2:BRD-K09471561-001-22-4:3.125000uM, screen6:BRD-K09471561-001-22-4:3.125000uM, kabx2:BRD-K09471561-001-22-4:6.250000uM, screen6:BRD-K09471561-001-22-4:6.250000uM, kabx2:BRD-K09471561-001-22-4:12.500000uM, screen6:BRD-K09471561-001-22-4:12.500000uM, kabx2:BRD-K09471561-001-22-4:25.000000uM, screen6:BRD-K09471561-001-22-4:25.000000uM, kabx2:BRD-K09471561-001-22-4:50.000000uM, screen6:BRD-K0947…	BRD-K09471561	BRD-K09471561-001-22-4	screen4wk_screen5wk_tbda1_kabx2, screen6	kabx2, tb_screen6	3.125, 6.25, 12.5, 25, 50	3.125000uM, 6.250000uM, 12.500000uM, 25.000000uM, 50.000000uM
gcvH	4.31977	-5.68097	-0.0711051	-4.67992	-4.22895	Levofloxacin	#5050ffff	GyrAB	kabx2:BRD-K09471561-001-22-4:3.125000uM, screen6:BRD-K09471561-001-22-4:3.125000uM, kabx2:BRD-K09471561-001-22-4:6.250000uM, screen6:BRD-K09471561-001-22-4:6.250000uM, kabx2:BRD-K09471561-001-22-4:12.500000uM, screen6:BRD-K09471561-001-22-4:12.500000uM, kabx2:BRD-K09471561-001-22-4:25.000000uM, screen6:BRD-K09471561-001-22-4:25.000000uM, kabx2:BRD-K09471561-001-22-4:50.000000uM, screen6:BRD-K0947…	BRD-K09471561	BRD-K09471561-001-22-4	screen4wk_screen5wk_tbda1_kabx2, screen6	kabx2, tb_screen6	3.125, 6.25, 12.5, 25, 50	3.125000uM, 6.250000uM, 12.500000uM, 25.000000uM, 50.000000uM
H37RvBC16	4.32395	-5.28241	-0.129833	-3.97305	-4.43368	Levofloxacin	#5050ffff	GyrAB	kabx2:BRD-K09471561-001-22-4:3.125000uM, screen6:BRD-K09471561-001-22-4:3.125000uM, kabx2:BRD-K09471561-001-22-4:6.250000uM, screen6:BRD-K09471561-001-22-4:6.250000uM, kabx2:BRD-K09471561-001-22-4:12.500000uM, screen6:BRD-K09471561-001-22-4:12.500000uM, kabx2:BRD-K09471561-001-22-4:25.000000uM, screen6:BRD-K09471561-001-22-4:25.000000uM, kabx2:BRD-K09471561-001-22-4:50.000000uM, screen6:BRD-K0947…	BRD-K09471561	BRD-K09471561-001-22-4	screen4wk_screen5wk_tbda1_kabx2, screen6	kabx2, tb_screen6	3.125, 6.25, 12.5, 25, 50	3.125000uM, 6.250000uM, 12.500000uM, 25.000000uM, 50.000000uM
menD	4.32793	-5.39151	-0.108167	-4.35574	-4.47289	Levofloxacin	#5050ffff	GyrAB	kabx2:BRD-K09471561-001-22-4:3.125000uM, screen6:BRD-K09471561-001-22-4:3.125000uM, kabx2:BRD-K09471561-001-22-4:6.250000uM, screen6:BRD-K09471561-001-22-4:6.250000uM, kabx2:BRD-K09471561-001-22-4:12.500000uM, screen6:BRD-K09471561-001-22-4:12.500000uM, kabx2:BRD-K09471561-001-22-4:25.000000uM, screen6:BRD-K09471561-001-22-4:25.000000uM, kabx2:BRD-K09471561-001-22-4:50.000000uM, screen6:BRD-K0947…	BRD-K09471561	BRD-K09471561-001-22-4	screen4wk_screen5wk_tbda1_kabx2, screen6	kabx2, tb_screen6	3.125, 6.25, 12.5, 25, 50	3.125000uM, 6.250000uM, 12.500000uM, 25.000000uM, 50.000000uM
lppL	4.32859	-6.10073	-0.14748	-5.27995	-4.62987	Levofloxacin	#5050ffff	GyrAB	kabx2:BRD-K09471561-001-22-4:3.125000uM, screen6:BRD-K09471561-001-22-4:3.125000uM, kabx2:BRD-K09471561-001-22-4:6.250000uM, screen6:BRD-K09471561-001-22-4:6.250000uM, kabx2:BRD-K09471561-001-22-4:12.500000uM, screen6:BRD-K09471561-001-22-4:12.500000uM, kabx2:BRD-K09471561-001-22-4:25.000000uM, screen6:BRD-K09471561-001-22-4:25.000000uM, kabx2:BRD-K09471561-001-22-4:50.000000uM, screen6:BRD-K0947…	BRD-K09471561	BRD-K09471561-001-22-4	screen4wk_screen5wk_tbda1_kabx2, screen6	kabx2, tb_screen6	3.125, 6.25, 12.5, 25, 50	3.125000uM, 6.250000uM, 12.500000uM, 25.000000uM, 50.000000uM
ino1	4.33007	-4.99666	-0.113528	-4.44618	-4.54242	Levofloxacin	#5050ffff	GyrAB	kabx2:BRD-K09471561-001-22-4:3.125000uM, screen6:BRD-K09471561-001-22-4:3.125000uM, kabx2:BRD-K09471561-001-22-4:6.250000uM, screen6:BRD-K09471561-001-22-4:6.250000uM, kabx2:BRD-K09471561-001-22-4:12.500000uM, screen6:BRD-K09471561-001-22-4:12.500000uM, kabx2:BRD-K09471561-001-22-4:25.000000uM, screen6:BRD-K09471561-001-22-4:25.000000uM, kabx2:BRD-K09471561-001-22-4:50.000000uM, screen6:BRD-K0947…	BRD-K09471561	BRD-K09471561-001-22-4	screen4wk_screen5wk_tbda1_kabx2, screen6	kabx2, tb_screen6	3.125, 6.25, 12.5, 25, 50	3.125000uM, 6.250000uM, 12.500000uM, 25.000000uM, 50.000000uM
Rv0455c	4.33786	-5.98742	-0.123015	-5.02643	-4.58831	Levofloxacin	#5050ffff	GyrAB	kabx2:BRD-K09471561-001-22-4:3.125000uM, screen6:BRD-K09471561-001-22-4:3.125000uM, kabx2:BRD-K09471561-001-22-4:6.250000uM, screen6:BRD-K09471561-001-22-4:6.250000uM, kabx2:BRD-K09471561-001-22-4:12.500000uM, screen6:BRD-K09471561-001-22-4:12.500000uM, kabx2:BRD-K09471561-001-22-4:25.000000uM, screen6:BRD-K09471561-001-22-4:25.000000uM, kabx2:BRD-K09471561-001-22-4:50.000000uM, screen6:BRD-K0947…	BRD-K09471561	BRD-K09471561-001-22-4	screen4wk_screen5wk_tbda1_kabx2, screen6	kabx2, tb_screen6	3.125, 6.25, 12.5, 25, 50	3.125000uM, 6.250000uM, 12.500000uM, 25.000000uM, 50.000000uM
Rv2554c	4.3446	-5.23319	-0.0589189	-5.41355	-4.40471	Levofloxacin	#5050ffff	GyrAB	kabx2:BRD-K09471561-001-22-4:3.125000uM, screen6:BRD-K09471561-001-22-4:3.125000uM, kabx2:BRD-K09471561-001-22-4:6.250000uM, screen6:BRD-K09471561-001-22-4:6.250000uM, kabx2:BRD-K09471561-001-22-4:12.500000uM, screen6:BRD-K09471561-001-22-4:12.500000uM, kabx2:BRD-K09471561-001-22-4:25.000000uM, screen6:BRD-K09471561-001-22-4:25.000000uM, kabx2:BRD-K09471561-001-22-4:50.000000uM, screen6:BRD-K0947…	BRD-K09471561	BRD-K09471561-001-22-4	screen4wk_screen5wk_tbda1_kabx2, screen6	kabx2, tb_screen6	3.125, 6.25, 12.5, 25, 50	3.125000uM, 6.250000uM, 12.500000uM, 25.000000uM, 50.000000uM
glpD2	4.34725	-5.48527	-0.0906829	-5.02674	-4.47239	Levofloxacin	#5050ffff	GyrAB	kabx2:BRD-K09471561-001-22-4:3.125000uM, screen6:BRD-K09471561-001-22-4:3.125000uM, kabx2:BRD-K09471561-001-22-4:6.250000uM, screen6:BRD-K09471561-001-22-4:6.250000uM, kabx2:BRD-K09471561-001-22-4:12.500000uM, screen6:BRD-K09471561-001-22-4:12.500000uM, kabx2:BRD-K09471561-001-22-4:25.000000uM, screen6:BRD-K09471561-001-22-4:25.000000uM, kabx2:BRD-K09471561-001-22-4:50.000000uM, screen6:BRD-K0947…	BRD-K09471561	BRD-K09471561-001-22-4	screen4wk_screen5wk_tbda1_kabx2, screen6	kabx2, tb_screen6	3.125, 6.25, 12.5, 25, 50	3.125000uM, 6.250000uM, 12.500000uM, 25.000000uM, 50.000000uM
mmpL9	4.34829	-5.89942	-0.124352	-5.3525	-4.59391	Levofloxacin	#5050ffff	GyrAB	kabx2:BRD-K09471561-001-22-4:3.125000uM, screen6:BRD-K09471561-001-22-4:3.125000uM, kabx2:BRD-K09471561-001-22-4:6.250000uM, screen6:BRD-K09471561-001-22-4:6.250000uM, kabx2:BRD-K09471561-001-22-4:12.500000uM, screen6:BRD-K09471561-001-22-4:12.500000uM, kabx2:BRD-K09471561-001-22-4:25.000000uM, screen6:BRD-K09471561-001-22-4:25.000000uM, kabx2:BRD-K09471561-001-22-4:50.000000uM, screen6:BRD-K0947…	BRD-K09471561	BRD-K09471561-001-22-4	screen4wk_screen5wk_tbda1_kabx2, screen6	kabx2, tb_screen6	3.125, 6.25, 12.5, 25, 50	3.125000uM, 6.250000uM, 12.500000uM, 25.000000uM, 50.000000uM
Rv2980	4.35144	-5.66867	-0.0652079	-4.60538	-4.35057	Levofloxacin	#5050ffff	GyrAB	kabx2:BRD-K09471561-001-22-4:3.125000uM, screen6:BRD-K09471561-001-22-4:3.125000uM, kabx2:BRD-K09471561-001-22-4:6.250000uM, screen6:BRD-K09471561-001-22-4:6.250000uM, kabx2:BRD-K09471561-001-22-4:12.500000uM, screen6:BRD-K09471561-001-22-4:12.500000uM, kabx2:BRD-K09471561-001-22-4:25.000000uM, screen6:BRD-K09471561-001-22-4:25.000000uM, kabx2:BRD-K09471561-001-22-4:50.000000uM, screen6:BRD-K0947…	BRD-K09471561	BRD-K09471561-001-22-4	screen4wk_screen5wk_tbda1_kabx2, screen6	kabx2, tb_screen6	3.125, 6.25, 12.5, 25, 50	3.125000uM, 6.250000uM, 12.500000uM, 25.000000uM, 50.000000uM
topA	4.35876	-5.19024	-0.0942252	-4.97531	-4.30606	Levofloxacin	#5050ffff	GyrAB	kabx2:BRD-K09471561-001-22-4:3.125000uM, screen6:BRD-K09471561-001-22-4:3.125000uM, kabx2:BRD-K09471561-001-22-4:6.250000uM, screen6:BRD-K09471561-001-22-4:6.250000uM, kabx2:BRD-K09471561-001-22-4:12.500000uM, screen6:BRD-K09471561-001-22-4:12.500000uM, kabx2:BRD-K09471561-001-22-4:25.000000uM, screen6:BRD-K09471561-001-22-4:25.000000uM, kabx2:BRD-K09471561-001-22-4:50.000000uM, screen6:BRD-K0947…	BRD-K09471561	BRD-K09471561-001-22-4	screen4wk_screen5wk_tbda1_kabx2, screen6	kabx2, tb_screen6	3.125, 6.25, 12.5, 25, 50	3.125000uM, 6.250000uM, 12.500000uM, 25.000000uM, 50.000000uM
pcnA	4.36062	-5.60671	-0.116994	-4.12293	-4.48031	Levofloxacin	#5050ffff	GyrAB	kabx2:BRD-K09471561-001-22-4:3.125000uM, screen6:BRD-K09471561-001-22-4:3.125000uM, kabx2:BRD-K09471561-001-22-4:6.250000uM, screen6:BRD-K09471561-001-22-4:6.250000uM, kabx2:BRD-K09471561-001-22-4:12.500000uM, screen6:BRD-K09471561-001-22-4:12.500000uM, kabx2:BRD-K09471561-001-22-4:25.000000uM, screen6:BRD-K09471561-001-22-4:25.000000uM, kabx2:BRD-K09471561-001-22-4:50.000000uM, screen6:BRD-K0947…	BRD-K09471561	BRD-K09471561-001-22-4	screen4wk_screen5wk_tbda1_kabx2, screen6	kabx2, tb_screen6	3.125, 6.25, 12.5, 25, 50	3.125000uM, 6.250000uM, 12.500000uM, 25.000000uM, 50.000000uM
Rv1576c	4.36383	-5.70472	-0.106215	-4.94674	-4.43491	Levofloxacin	#5050ffff	GyrAB	kabx2:BRD-K09471561-001-22-4:3.125000uM, screen6:BRD-K09471561-001-22-4:3.125000uM, kabx2:BRD-K09471561-001-22-4:6.250000uM, screen6:BRD-K09471561-001-22-4:6.250000uM, kabx2:BRD-K09471561-001-22-4:12.500000uM, screen6:BRD-K09471561-001-22-4:12.500000uM, kabx2:BRD-K09471561-001-22-4:25.000000uM, screen6:BRD-K09471561-001-22-4:25.000000uM, kabx2:BRD-K09471561-001-22-4:50.000000uM, screen6:BRD-K0947…	BRD-K09471561	BRD-K09471561-001-22-4	screen4wk_screen5wk_tbda1_kabx2, screen6	kabx2, tb_screen6	3.125, 6.25, 12.5, 25, 50	3.125000uM, 6.250000uM, 12.500000uM, 25.000000uM, 50.000000uM
argB	4.36576	-6.01947	-0.1137	-5.05435	-4.55014	Levofloxacin	#5050ffff	GyrAB	kabx2:BRD-K09471561-001-22-4:3.125000uM, screen6:BRD-K09471561-001-22-4:3.125000uM, kabx2:BRD-K09471561-001-22-4:6.250000uM, screen6:BRD-K09471561-001-22-4:6.250000uM, kabx2:BRD-K09471561-001-22-4:12.500000uM, screen6:BRD-K09471561-001-22-4:12.500000uM, kabx2:BRD-K09471561-001-22-4:25.000000uM, screen6:BRD-K09471561-001-22-4:25.000000uM, kabx2:BRD-K09471561-001-22-4:50.000000uM, screen6:BRD-K0947…	BRD-K09471561	BRD-K09471561-001-22-4	screen4wk_screen5wk_tbda1_kabx2, screen6	kabx2, tb_screen6	3.125, 6.25, 12.5, 25, 50	3.125000uM, 6.250000uM, 12.500000uM, 25.000000uM, 50.000000uM
Rv1111c	4.36577	-5.45844	-0.0485514	-4.93165	-4.20948	Levofloxacin	#5050ffff	GyrAB	kabx2:BRD-K09471561-001-22-4:3.125000uM, screen6:BRD-K09471561-001-22-4:3.125000uM, kabx2:BRD-K09471561-001-22-4:6.250000uM, screen6:BRD-K09471561-001-22-4:6.250000uM, kabx2:BRD-K09471561-001-22-4:12.500000uM, screen6:BRD-K09471561-001-22-4:12.500000uM, kabx2:BRD-K09471561-001-22-4:25.000000uM, screen6:BRD-K09471561-001-22-4:25.000000uM, kabx2:BRD-K09471561-001-22-4:50.000000uM, screen6:BRD-K0947…	BRD-K09471561	BRD-K09471561-001-22-4	screen4wk_screen5wk_tbda1_kabx2, screen6	kabx2, tb_screen6	3.125, 6.25, 12.5, 25, 50	3.125000uM, 6.250000uM, 12.500000uM, 25.000000uM, 50.000000uM
H37RvBC09	4.38204	-5.20158	-0.0739705	-3.81653	-4.2487	Levofloxacin	#5050ffff	GyrAB	kabx2:BRD-K09471561-001-22-4:3.125000uM, screen6:BRD-K09471561-001-22-4:3.125000uM, kabx2:BRD-K09471561-001-22-4:6.250000uM, screen6:BRD-K09471561-001-22-4:6.250000uM, kabx2:BRD-K09471561-001-22-4:12.500000uM, screen6:BRD-K09471561-001-22-4:12.500000uM, kabx2:BRD-K09471561-001-22-4:25.000000uM, screen6:BRD-K09471561-001-22-4:25.000000uM, kabx2:BRD-K09471561-001-22-4:50.000000uM, screen6:BRD-K0947…	BRD-K09471561	BRD-K09471561-001-22-4	screen4wk_screen5wk_tbda1_kabx2, screen6	kabx2, tb_screen6	3.125, 6.25, 12.5, 25, 50	3.125000uM, 6.250000uM, 12.500000uM, 25.000000uM, 50.000000uM
aftD	4.39604	-5.43671	-0.0758814	-4.95785	-4.39582	Levofloxacin	#5050ffff	GyrAB	kabx2:BRD-K09471561-001-22-4:3.125000uM, screen6:BRD-K09471561-001-22-4:3.125000uM, kabx2:BRD-K09471561-001-22-4:6.250000uM, screen6:BRD-K09471561-001-22-4:6.250000uM, kabx2:BRD-K09471561-001-22-4:12.500000uM, screen6:BRD-K09471561-001-22-4:12.500000uM, kabx2:BRD-K09471561-001-22-4:25.000000uM, screen6:BRD-K09471561-001-22-4:25.000000uM, kabx2:BRD-K09471561-001-22-4:50.000000uM, screen6:BRD-K0947…	BRD-K09471561	BRD-K09471561-001-22-4	screen4wk_screen5wk_tbda1_kabx2, screen6	kabx2, tb_screen6	3.125, 6.25, 12.5, 25, 50	3.125000uM, 6.250000uM, 12.500000uM, 25.000000uM, 50.000000uM
Rv0431	4.39761	-5.33521	-0.0591533	-4.99883	-4.33239	Levofloxacin	#5050ffff	GyrAB	kabx2:BRD-K09471561-001-22-4:3.125000uM, screen6:BRD-K09471561-001-22-4:3.125000uM, kabx2:BRD-K09471561-001-22-4:6.250000uM, screen6:BRD-K09471561-001-22-4:6.250000uM, kabx2:BRD-K09471561-001-22-4:12.500000uM, screen6:BRD-K09471561-001-22-4:12.500000uM, kabx2:BRD-K09471561-001-22-4:25.000000uM, screen6:BRD-K09471561-001-22-4:25.000000uM, kabx2:BRD-K09471561-001-22-4:50.000000uM, screen6:BRD-K0947…	BRD-K09471561	BRD-K09471561-001-22-4	screen4wk_screen5wk_tbda1_kabx2, screen6	kabx2, tb_screen6	3.125, 6.25, 12.5, 25, 50	3.125000uM, 6.250000uM, 12.500000uM, 25.000000uM, 50.000000uM
hisB	4.40246	-5.81087	-0.089308	-5.07916	-4.41979	Levofloxacin	#5050ffff	GyrAB	kabx2:BRD-K09471561-001-22-4:3.125000uM, screen6:BRD-K09471561-001-22-4:3.125000uM, kabx2:BRD-K09471561-001-22-4:6.250000uM, screen6:BRD-K09471561-001-22-4:6.250000uM, kabx2:BRD-K09471561-001-22-4:12.500000uM, screen6:BRD-K09471561-001-22-4:12.500000uM, kabx2:BRD-K09471561-001-22-4:25.000000uM, screen6:BRD-K09471561-001-22-4:25.000000uM, kabx2:BRD-K09471561-001-22-4:50.000000uM, screen6:BRD-K0947…	BRD-K09471561	BRD-K09471561-001-22-4	screen4wk_screen5wk_tbda1_kabx2, screen6	kabx2, tb_screen6	3.125, 6.25, 12.5, 25, 50	3.125000uM, 6.250000uM, 12.500000uM, 25.000000uM, 50.000000uM
Rv1254	4.411	-5.87885	-0.106342	-5.46334	-4.66095	Levofloxacin	#5050ffff	GyrAB	kabx2:BRD-K09471561-001-22-4:3.125000uM, screen6:BRD-K09471561-001-22-4:3.125000uM, kabx2:BRD-K09471561-001-22-4:6.250000uM, screen6:BRD-K09471561-001-22-4:6.250000uM, kabx2:BRD-K09471561-001-22-4:12.500000uM, screen6:BRD-K09471561-001-22-4:12.500000uM, kabx2:BRD-K09471561-001-22-4:25.000000uM, screen6:BRD-K09471561-001-22-4:25.000000uM, kabx2:BRD-K09471561-001-22-4:50.000000uM, screen6:BRD-K0947…	BRD-K09471561	BRD-K09471561-001-22-4	screen4wk_screen5wk_tbda1_kabx2, screen6	kabx2, tb_screen6	3.125, 6.25, 12.5, 25, 50	3.125000uM, 6.250000uM, 12.500000uM, 25.000000uM, 50.000000uM
dprE1	4.41406	-5.43314	-0.0712526	-4.93121	-4.45179	Levofloxacin	#5050ffff	GyrAB	kabx2:BRD-K09471561-001-22-4:3.125000uM, screen6:BRD-K09471561-001-22-4:3.125000uM, kabx2:BRD-K09471561-001-22-4:6.250000uM, screen6:BRD-K09471561-001-22-4:6.250000uM, kabx2:BRD-K09471561-001-22-4:12.500000uM, screen6:BRD-K09471561-001-22-4:12.500000uM, kabx2:BRD-K09471561-001-22-4:25.000000uM, screen6:BRD-K09471561-001-22-4:25.000000uM, kabx2:BRD-K09471561-001-22-4:50.000000uM, screen6:BRD-K0947…	BRD-K09471561	BRD-K09471561-001-22-4	screen4wk_screen5wk_tbda1_kabx2, screen6	kabx2, tb_screen6	3.125, 6.25, 12.5, 25, 50	3.125000uM, 6.250000uM, 12.500000uM, 25.000000uM, 50.000000uM
kasA	4.42281	-5.15669	-0.03193	-4.76108	-4.06946	Levofloxacin	#5050ffff	GyrAB	kabx2:BRD-K09471561-001-22-4:3.125000uM, screen6:BRD-K09471561-001-22-4:3.125000uM, kabx2:BRD-K09471561-001-22-4:6.250000uM, screen6:BRD-K09471561-001-22-4:6.250000uM, kabx2:BRD-K09471561-001-22-4:12.500000uM, screen6:BRD-K09471561-001-22-4:12.500000uM, kabx2:BRD-K09471561-001-22-4:25.000000uM, screen6:BRD-K09471561-001-22-4:25.000000uM, kabx2:BRD-K09471561-001-22-4:50.000000uM, screen6:BRD-K0947…	BRD-K09471561	BRD-K09471561-001-22-4	screen4wk_screen5wk_tbda1_kabx2, screen6	kabx2, tb_screen6	3.125, 6.25, 12.5, 25, 50	3.125000uM, 6.250000uM, 12.500000uM, 25.000000uM, 50.000000uM
Rv2455c	4.42816	-6.12577	-0.152172	-4.42636	-4.67375	Levofloxacin	#5050ffff	GyrAB	kabx2:BRD-K09471561-001-22-4:3.125000uM, screen6:BRD-K09471561-001-22-4:3.125000uM, kabx2:BRD-K09471561-001-22-4:6.250000uM, screen6:BRD-K09471561-001-22-4:6.250000uM, kabx2:BRD-K09471561-001-22-4:12.500000uM, screen6:BRD-K09471561-001-22-4:12.500000uM, kabx2:BRD-K09471561-001-22-4:25.000000uM, screen6:BRD-K09471561-001-22-4:25.000000uM, kabx2:BRD-K09471561-001-22-4:50.000000uM, screen6:BRD-K0947…	BRD-K09471561	BRD-K09471561-001-22-4	screen4wk_screen5wk_tbda1_kabx2, screen6	kabx2, tb_screen6	3.125, 6.25, 12.5, 25, 50	3.125000uM, 6.250000uM, 12.500000uM, 25.000000uM, 50.000000uM
fadD30	4.4325	-5.47115	-0.0642289	-4.48406	-4.29499	Levofloxacin	#5050ffff	GyrAB	kabx2:BRD-K09471561-001-22-4:3.125000uM, screen6:BRD-K09471561-001-22-4:3.125000uM, kabx2:BRD-K09471561-001-22-4:6.250000uM, screen6:BRD-K09471561-001-22-4:6.250000uM, kabx2:BRD-K09471561-001-22-4:12.500000uM, screen6:BRD-K09471561-001-22-4:12.500000uM, kabx2:BRD-K09471561-001-22-4:25.000000uM, screen6:BRD-K09471561-001-22-4:25.000000uM, kabx2:BRD-K09471561-001-22-4:50.000000uM, screen6:BRD-K0947…	BRD-K09471561	BRD-K09471561-001-22-4	screen4wk_screen5wk_tbda1_kabx2, screen6	kabx2, tb_screen6	3.125, 6.25, 12.5, 25, 50	3.125000uM, 6.250000uM, 12.500000uM, 25.000000uM, 50.000000uM
ftsK	4.4331	-5.31421	-0.0770827	-3.86532	-4.19162	Levofloxacin	#5050ffff	GyrAB	kabx2:BRD-K09471561-001-22-4:3.125000uM, screen6:BRD-K09471561-001-22-4:3.125000uM, kabx2:BRD-K09471561-001-22-4:6.250000uM, screen6:BRD-K09471561-001-22-4:6.250000uM, kabx2:BRD-K09471561-001-22-4:12.500000uM, screen6:BRD-K09471561-001-22-4:12.500000uM, kabx2:BRD-K09471561-001-22-4:25.000000uM, screen6:BRD-K09471561-001-22-4:25.000000uM, kabx2:BRD-K09471561-001-22-4:50.000000uM, screen6:BRD-K0947…	BRD-K09471561	BRD-K09471561-001-22-4	screen4wk_screen5wk_tbda1_kabx2, screen6	kabx2, tb_screen6	3.125, 6.25, 12.5, 25, 50	3.125000uM, 6.250000uM, 12.500000uM, 25.000000uM, 50.000000uM
mmpL12	4.43598	-5.69547	-0.0757991	-5.45814	-4.50115	Levofloxacin	#5050ffff	GyrAB	kabx2:BRD-K09471561-001-22-4:3.125000uM, screen6:BRD-K09471561-001-22-4:3.125000uM, kabx2:BRD-K09471561-001-22-4:6.250000uM, screen6:BRD-K09471561-001-22-4:6.250000uM, kabx2:BRD-K09471561-001-22-4:12.500000uM, screen6:BRD-K09471561-001-22-4:12.500000uM, kabx2:BRD-K09471561-001-22-4:25.000000uM, screen6:BRD-K09471561-001-22-4:25.000000uM, kabx2:BRD-K09471561-001-22-4:50.000000uM, screen6:BRD-K0947…	BRD-K09471561	BRD-K09471561-001-22-4	screen4wk_screen5wk_tbda1_kabx2, screen6	kabx2, tb_screen6	3.125, 6.25, 12.5, 25, 50	3.125000uM, 6.250000uM, 12.500000uM, 25.000000uM, 50.000000uM
pirG	4.436	-5.77186	-0.104211	-5.52336	-4.6088	Levofloxacin	#5050ffff	GyrAB	kabx2:BRD-K09471561-001-22-4:3.125000uM, screen6:BRD-K09471561-001-22-4:3.125000uM, kabx2:BRD-K09471561-001-22-4:6.250000uM, screen6:BRD-K09471561-001-22-4:6.250000uM, kabx2:BRD-K09471561-001-22-4:12.500000uM, screen6:BRD-K09471561-001-22-4:12.500000uM, kabx2:BRD-K09471561-001-22-4:25.000000uM, screen6:BRD-K09471561-001-22-4:25.000000uM, kabx2:BRD-K09471561-001-22-4:50.000000uM, screen6:BRD-K0947…	BRD-K09471561	BRD-K09471561-001-22-4	screen4wk_screen5wk_tbda1_kabx2, screen6	kabx2, tb_screen6	3.125, 6.25, 12.5, 25, 50	3.125000uM, 6.250000uM, 12.500000uM, 25.000000uM, 50.000000uM
fadD7	4.43695	-5.97999	-0.114716	-5.1059	-4.58521	Levofloxacin	#5050ffff	GyrAB	kabx2:BRD-K09471561-001-22-4:3.125000uM, screen6:BRD-K09471561-001-22-4:3.125000uM, kabx2:BRD-K09471561-001-22-4:6.250000uM, screen6:BRD-K09471561-001-22-4:6.250000uM, kabx2:BRD-K09471561-001-22-4:12.500000uM, screen6:BRD-K09471561-001-22-4:12.500000uM, kabx2:BRD-K09471561-001-22-4:25.000000uM, screen6:BRD-K09471561-001-22-4:25.000000uM, kabx2:BRD-K09471561-001-22-4:50.000000uM, screen6:BRD-K0947…	BRD-K09471561	BRD-K09471561-001-22-4	screen4wk_screen5wk_tbda1_kabx2, screen6	kabx2, tb_screen6	3.125, 6.25, 12.5, 25, 50	3.125000uM, 6.250000uM, 12.500000uM, 25.000000uM, 50.000000uM
[truncated: 2,455 more rows]

## Sheet: SI Fig. 3a-d full
strain	avg_num_doublings_across_screening_waves	condition	L2FC	GR	sGR_no_qnorm	sGR	average_L2FC	average_GR	average_sGR_no_qnorm	average_sGR	poscon	poscon_color	pert_id	broad_id	pert_dose	pert_idose	project_id	x_subproject_id	target_description
[truncated: 47,600 more rows]

[truncated: 1 more sheets: SI Fig. 3e]
