# Supplementary material for: Reference-based chemical-genetic interaction profiling to elucidate small molecule mechanism of action in Mycobacterium tuberculosis
Source: Nat Commun. 2025 Nov 3;16:9673. doi: 10.1038/s41467-025-64662-x (PMC12583738; doi:10.1038/s41467-025-64662-x)
Supplement: Supplementary file 11 — Source data [file 41467_2025_64662_MOESM11_ESM.zip › Source Data SI Fig 4.xlsx]

## Sheet: SI Fig. 4a left
SI Fig. 4a left
MOA: HadABC - Pearson correlation sorted by compound and dose
																						id	kabx2:BRD-K27302037-001-03-5:0.097500uM	screen6:BRD-K27302037-001-03-5:0.097500uM	screen5_wk:BRD-K27302037-001-01-9:0.097656uM	screen5_wk:BRD-K27302037-001-01-9:0.195312uM	kabx2:BRD-K27302037-001-03-5:0.195500uM	screen6:BRD-K27302037-001-03-5:0.195500uM	kabx2:BRD-K27302037-001-03-5:0.390500uM	screen6:BRD-K27302037-001-03-5:0.390500uM	screen5_wk:BRD-K27302037-001-01-9:0.390625uM	kabx2:BRD-K27302037-001-03-5:0.781250uM	screen5_wk:BRD-K27302037-001-01-9:0.781250uM	screen6:BRD-K27302037-001-03-5:0.781250uM	kabx2:BRD-K27302037-001-03-5:1.562500uM	screen5_wk:BRD-K27302037-001-01-9:1.562500uM	screen6:BRD-K27302037-001-03-5:1.562500uM	kabx2:BRD-K27302037-001-03-5:3.125000uM	screen5_wk:BRD-K27302037-001-01-9:3.125000uM	screen6:BRD-K27302037-001-03-5:3.125000uM	kabx2:BRD-K27302037-001-03-5:6.250000uM	screen5_wk:BRD-K27302037-001-01-9:6.250000uM	screen6:BRD-K27302037-001-03-5:6.250000uM	kabx2:BRD-K27302037-001-03-5:12.500000uM	screen5_wk:BRD-K27302037-001-01-9:12.500000uM	screen6:BRD-K27302037-001-03-5:12.500000uM	kabx2:BRD-K27302037-001-03-5:25.000000uM	screen6:BRD-K27302037-001-03-5:25.000000uM	kabx2:BRD-K27302037-001-03-5:50.000000uM
																						pert_class	thiacetazone / 227	thiacetazone / 227	thiacetazone / 227	thiacetazone / 227	thiacetazone / 227	thiacetazone / 227	thiacetazone / 227	thiacetazone / 227	thiacetazone / 227	thiacetazone / 227	thiacetazone / 227	thiacetazone / 227	thiacetazone / 227	thiacetazone / 227	thiacetazone / 227	thiacetazone / 227	thiacetazone / 227	thiacetazone / 227	thiacetazone / 227	thiacetazone / 227	thiacetazone / 227	thiacetazone / 227	thiacetazone / 227	thiacetazone / 227	thiacetazone / 227	thiacetazone / 227	thiacetazone / 227
																						pert_iname	Thioacetazone|Amithiozone	Thioacetazone|Amithiozone	Thioacetazone|Amithiozone	Thioacetazone|Amithiozone	Thioacetazone|Amithiozone	Thioacetazone|Amithiozone	Thioacetazone|Amithiozone	Thioacetazone|Amithiozone	Thioacetazone|Amithiozone	Thioacetazone|Amithiozone	Thioacetazone|Amithiozone	Thioacetazone|Amithiozone	Thioacetazone|Amithiozone	Thioacetazone|Amithiozone	Thioacetazone|Amithiozone	Thioacetazone|Amithiozone	Thioacetazone|Amithiozone	Thioacetazone|Amithiozone	Thioacetazone|Amithiozone	Thioacetazone|Amithiozone	Thioacetazone|Amithiozone	Thioacetazone|Amithiozone	Thioacetazone|Amithiozone	Thioacetazone|Amithiozone	Thioacetazone|Amithiozone	Thioacetazone|Amithiozone	Thioacetazone|Amithiozone
																						target_description	HadABC	HadABC	HadABC	HadABC	HadABC	HadABC	HadABC	HadABC	HadABC	HadABC	HadABC	HadABC	HadABC	HadABC	HadABC	HadABC	HadABC	HadABC	HadABC	HadABC	HadABC	HadABC	HadABC	HadABC	HadABC	HadABC	HadABC
																						target_process	cell shape/integrity	cell shape/integrity	cell shape/integrity	cell shape/integrity	cell shape/integrity	cell shape/integrity	cell shape/integrity	cell shape/integrity	cell shape/integrity	cell shape/integrity	cell shape/integrity	cell shape/integrity	cell shape/integrity	cell shape/integrity	cell shape/integrity	cell shape/integrity	cell shape/integrity	cell shape/integrity	cell shape/integrity	cell shape/integrity	cell shape/integrity	cell shape/integrity	cell shape/integrity	cell shape/integrity	cell shape/integrity	cell shape/integrity	cell shape/integrity
																						target_pathway	MA synthesis and transport	MA synthesis and transport	MA synthesis and transport	MA synthesis and transport	MA synthesis and transport	MA synthesis and transport	MA synthesis and transport	MA synthesis and transport	MA synthesis and transport	MA synthesis and transport	MA synthesis and transport	MA synthesis and transport	MA synthesis and transport	MA synthesis and transport	MA synthesis and transport	MA synthesis and transport	MA synthesis and transport	MA synthesis and transport	MA synthesis and transport	MA synthesis and transport	MA synthesis and transport	MA synthesis and transport	MA synthesis and transport	MA synthesis and transport	MA synthesis and transport	MA synthesis and transport	MA synthesis and transport
																						protein_target	HadA|HadB	HadA|HadB	HadA|HadB	HadA|HadB	HadA|HadB	HadA|HadB	HadA|HadB	HadA|HadB	HadA|HadB	HadA|HadB	HadA|HadB	HadA|HadB	HadA|HadB	HadA|HadB	HadA|HadB	HadA|HadB	HadA|HadB	HadA|HadB	HadA|HadB	HadA|HadB	HadA|HadB	HadA|HadB	HadA|HadB	HadA|HadB	HadA|HadB	HadA|HadB	HadA|HadB
																						pert_id_pubchem_cid	9568512	9568512	9568512	9568512	9568512	9568512	9568512	9568512	9568512	9568512	9568512	9568512	9568512	9568512	9568512	9568512	9568512	9568512	9568512	9568512	9568512	9568512	9568512	9568512	9568512	9568512	9568512
																						pert_reference	well-validated antimicrobial|https://doi.org/10.1074/jbc.M112.400994|https://doi.org/10.1021/id500032q|https://www.drugbank.ca/drugs/DB12829|https://doi.org/10.3390/ijms22062884	well-validated antimicrobial|https://doi.org/10.1074/jbc.M112.400994|https://doi.org/10.1021/id500032q|https://www.drugbank.ca/drugs/DB12829|https://doi.org/10.3390/ijms22062884	well-validated antimicrobial|https://doi.org/10.1074/jbc.M112.400994|https://doi.org/10.1021/id500032q|https://www.drugbank.ca/drugs/DB12829|https://doi.org/10.3390/ijms22062884	well-validated antimicrobial|https://doi.org/10.1074/jbc.M112.400994|https://doi.org/10.1021/id500032q|https://www.drugbank.ca/drugs/DB12829|https://doi.org/10.3390/ijms22062884	well-validated antimicrobial|https://doi.org/10.1074/jbc.M112.400994|https://doi.org/10.1021/id500032q|https://www.drugbank.ca/drugs/DB12829|https://doi.org/10.3390/ijms22062884	well-validated antimicrobial|https://doi.org/10.1074/jbc.M112.400994|https://doi.org/10.1021/id500032q|https://www.drugbank.ca/drugs/DB12829|https://doi.org/10.3390/ijms22062884	well-validated antimicrobial|https://doi.org/10.1074/jbc.M112.400994|https://doi.org/10.1021/id500032q|https://www.drugbank.ca/drugs/DB12829|https://doi.org/10.3390/ijms22062884	well-validated antimicrobial|https://doi.org/10.1074/jbc.M112.400994|https://doi.org/10.1021/id500032q|https://www.drugbank.ca/drugs/DB12829|https://doi.org/10.3390/ijms22062884	well-validated antimicrobial|https://doi.org/10.1074/jbc.M112.400994|https://doi.org/10.1021/id500032q|https://www.drugbank.ca/drugs/DB12829|https://doi.org/10.3390/ijms22062884	well-validated antimicrobial|https://doi.org/10.1074/jbc.M112.400994|https://doi.org/10.1021/id500032q|https://www.drugbank.ca/drugs/DB12829|https://doi.org/10.3390/ijms22062884	well-validated antimicrobial|https://doi.org/10.1074/jbc.M112.400994|https://doi.org/10.1021/id500032q|https://www.drugbank.ca/drugs/DB12829|https://doi.org/10.3390/ijms22062884	well-validated antimicrobial|https://doi.org/10.1074/jbc.M112.400994|https://doi.org/10.1021/id500032q|https://www.drugbank.ca/drugs/DB12829|https://doi.org/10.3390/ijms22062884	well-validated antimicrobial|https://doi.org/10.1074/jbc.M112.400994|https://doi.org/10.1021/id500032q|https://www.drugbank.ca/drugs/DB12829|https://doi.org/10.3390/ijms22062884	well-validated antimicrobial|https://doi.org/10.1074/jbc.M112.400994|https://doi.org/10.1021/id500032q|https://www.drugbank.ca/drugs/DB12829|https://doi.org/10.3390/ijms22062884	well-validated antimicrobial|https://doi.org/10.1074/jbc.M112.400994|https://doi.org/10.1021/id500032q|https://www.drugbank.ca/drugs/DB12829|https://doi.org/10.3390/ijms22062884	well-validated antimicrobial|https://doi.org/10.1074/jbc.M112.400994|https://doi.org/10.1021/id500032q|https://www.drugbank.ca/drugs/DB12829|https://doi.org/10.3390/ijms22062884	well-validated antimicrobial|https://doi.org/10.1074/jbc.M112.400994|https://doi.org/10.1021/id500032q|https://www.drugbank.ca/drugs/DB12829|https://doi.org/10.3390/ijms22062884	well-validated antimicrobial|https://doi.org/10.1074/jbc.M112.400994|https://doi.org/10.1021/id500032q|https://www.drugbank.ca/drugs/DB12829|https://doi.org/10.3390/ijms22062884	well-validated antimicrobial|https://doi.org/10.1074/jbc.M112.400994|https://doi.org/10.1021/id500032q|https://www.drugbank.ca/drugs/DB12829|https://doi.org/10.3390/ijms22062884	well-validated antimicrobial|https://doi.org/10.1074/jbc.M112.400994|https://doi.org/10.1021/id500032q|https://www.drugbank.ca/drugs/DB12829|https://doi.org/10.3390/ijms22062884	well-validated antimicrobial|https://doi.org/10.1074/jbc.M112.400994|https://doi.org/10.1021/id500032q|https://www.drugbank.ca/drugs/DB12829|https://doi.org/10.3390/ijms22062884	well-validated antimicrobial|https://doi.org/10.1074/jbc.M112.400994|https://doi.org/10.1021/id500032q|https://www.drugbank.ca/drugs/DB12829|https://doi.org/10.3390/ijms22062884	well-validated antimicrobial|https://doi.org/10.1074/jbc.M112.400994|https://doi.org/10.1021/id500032q|https://www.drugbank.ca/drugs/DB12829|https://doi.org/10.3390/ijms22062884	well-validated antimicrobial|https://doi.org/10.1074/jbc.M112.400994|https://doi.org/10.1021/id500032q|https://www.drugbank.ca/drugs/DB12829|https://doi.org/10.3390/ijms22062884	well-validated antimicrobial|https://doi.org/10.1074/jbc.M112.400994|https://doi.org/10.1021/id500032q|https://www.drugbank.ca/drugs/DB12829|https://doi.org/10.3390/ijms22062884	well-validated antimicrobial|https://doi.org/10.1074/jbc.M112.400994|https://doi.org/10.1021/id500032q|https://www.drugbank.ca/drugs/DB12829|https://doi.org/10.3390/ijms22062884	well-validated antimicrobial|https://doi.org/10.1074/jbc.M112.400994|https://doi.org/10.1021/id500032q|https://www.drugbank.ca/drugs/DB12829|https://doi.org/10.3390/ijms22062884
																						canonical_smiles	CC(=O)Nc1ccc(cc1)\C=N\NC(N)=S	CC(=O)Nc1ccc(cc1)\C=N\NC(N)=S	CC(=O)Nc1ccc(cc1)\C=N\NC(N)=S	CC(=O)Nc1ccc(cc1)\C=N\NC(N)=S	CC(=O)Nc1ccc(cc1)\C=N\NC(N)=S	CC(=O)Nc1ccc(cc1)\C=N\NC(N)=S	CC(=O)Nc1ccc(cc1)\C=N\NC(N)=S	CC(=O)Nc1ccc(cc1)\C=N\NC(N)=S	CC(=O)Nc1ccc(cc1)\C=N\NC(N)=S	CC(=O)Nc1ccc(cc1)\C=N\NC(N)=S	CC(=O)Nc1ccc(cc1)\C=N\NC(N)=S	CC(=O)Nc1ccc(cc1)\C=N\NC(N)=S	CC(=O)Nc1ccc(cc1)\C=N\NC(N)=S	CC(=O)Nc1ccc(cc1)\C=N\NC(N)=S	CC(=O)Nc1ccc(cc1)\C=N\NC(N)=S	CC(=O)Nc1ccc(cc1)\C=N\NC(N)=S	CC(=O)Nc1ccc(cc1)\C=N\NC(N)=S	CC(=O)Nc1ccc(cc1)\C=N\NC(N)=S	CC(=O)Nc1ccc(cc1)\C=N\NC(N)=S	CC(=O)Nc1ccc(cc1)\C=N\NC(N)=S	CC(=O)Nc1ccc(cc1)\C=N\NC(N)=S	CC(=O)Nc1ccc(cc1)\C=N\NC(N)=S	CC(=O)Nc1ccc(cc1)\C=N\NC(N)=S	CC(=O)Nc1ccc(cc1)\C=N\NC(N)=S	CC(=O)Nc1ccc(cc1)\C=N\NC(N)=S	CC(=O)Nc1ccc(cc1)\C=N\NC(N)=S	CC(=O)Nc1ccc(cc1)\C=N\NC(N)=S
																						rcorr	0.29	0.18	0.3	0.39	0.51	0.47	0.59	0.58	0.63	0.66	0.64	0.65	0.73	0.72	0.7	0.76	0.71	0.8	0.78	0.76	0.85	0.83	0.81	0.8	0.8	0.81	0.87
																						proj_broad_id	screen4wk_screen5wk_tbda1_kabx2:BRD-K27302037-001-03-5	screen6:BRD-K27302037-001-03-5	screen5_wk:BRD-K27302037-001-01-9	screen5_wk:BRD-K27302037-001-01-9	screen4wk_screen5wk_tbda1_kabx2:BRD-K27302037-001-03-5	screen6:BRD-K27302037-001-03-5	screen4wk_screen5wk_tbda1_kabx2:BRD-K27302037-001-03-5	screen6:BRD-K27302037-001-03-5	screen5_wk:BRD-K27302037-001-01-9	screen4wk_screen5wk_tbda1_kabx2:BRD-K27302037-001-03-5	screen5_wk:BRD-K27302037-001-01-9	screen6:BRD-K27302037-001-03-5	screen4wk_screen5wk_tbda1_kabx2:BRD-K27302037-001-03-5	screen5_wk:BRD-K27302037-001-01-9	screen6:BRD-K27302037-001-03-5	screen4wk_screen5wk_tbda1_kabx2:BRD-K27302037-001-03-5	screen5_wk:BRD-K27302037-001-01-9	screen6:BRD-K27302037-001-03-5	screen4wk_screen5wk_tbda1_kabx2:BRD-K27302037-001-03-5	screen5_wk:BRD-K27302037-001-01-9	screen6:BRD-K27302037-001-03-5	screen4wk_screen5wk_tbda1_kabx2:BRD-K27302037-001-03-5	screen5_wk:BRD-K27302037-001-01-9	screen6:BRD-K27302037-001-03-5	screen4wk_screen5wk_tbda1_kabx2:BRD-K27302037-001-03-5	screen6:BRD-K27302037-001-03-5	screen4wk_screen5wk_tbda1_kabx2:BRD-K27302037-001-03-5
																						broad_id	BRD-K27302037-001-03-5	BRD-K27302037-001-03-5	BRD-K27302037-001-01-9	BRD-K27302037-001-01-9	BRD-K27302037-001-03-5	BRD-K27302037-001-03-5	BRD-K27302037-001-03-5	BRD-K27302037-001-03-5	BRD-K27302037-001-01-9	BRD-K27302037-001-03-5	BRD-K27302037-001-01-9	BRD-K27302037-001-03-5	BRD-K27302037-001-03-5	BRD-K27302037-001-01-9	BRD-K27302037-001-03-5	BRD-K27302037-001-03-5	BRD-K27302037-001-01-9	BRD-K27302037-001-03-5	BRD-K27302037-001-03-5	BRD-K27302037-001-01-9	BRD-K27302037-001-03-5	BRD-K27302037-001-03-5	BRD-K27302037-001-01-9	BRD-K27302037-001-03-5	BRD-K27302037-001-03-5	BRD-K27302037-001-03-5	BRD-K27302037-001-03-5
																						pert_id	BRD-K27302037	BRD-K27302037	BRD-K27302037	BRD-K27302037	BRD-K27302037	BRD-K27302037	BRD-K27302037	BRD-K27302037	BRD-K27302037	BRD-K27302037	BRD-K27302037	BRD-K27302037	BRD-K27302037	BRD-K27302037	BRD-K27302037	BRD-K27302037	BRD-K27302037	BRD-K27302037	BRD-K27302037	BRD-K27302037	BRD-K27302037	BRD-K27302037	BRD-K27302037	BRD-K27302037	BRD-K27302037	BRD-K27302037	BRD-K27302037
																						pert_dose	0.1	0.1	0.1	0.2	0.2	0.2	0.39	0.39	0.39	0.78	0.78	0.78	1.56	1.56	1.56	3.13	3.13	3.13	6.25	6.25	6.25	12.5	12.5	12.5	25	25	50
																						pert_dose_number	1	1	1	2	2	2	3	3	3	4	4	4	5	5	5	6	6	6	7	7	7	8	8	8	9	9	10
																						pert_idose	0.097500uM	0.097500uM	0.097656uM	0.195312uM	0.195500uM	0.195500uM	0.390500uM	0.390500uM	0.390625uM	0.781250uM	0.781250uM	0.781250uM	1.562500uM	1.562500uM	1.562500uM	3.125000uM	3.125000uM	3.125000uM	6.250000uM	6.250000uM	6.250000uM	12.500000uM	12.500000uM	12.500000uM	25.000000uM	25.000000uM	50.000000uM
																						project_id	screen4wk_screen5wk_tbda1_kabx2	screen6	screen5_wk	screen5_wk	screen4wk_screen5wk_tbda1_kabx2	screen6	screen4wk_screen5wk_tbda1_kabx2	screen6	screen5_wk	screen4wk_screen5wk_tbda1_kabx2	screen5_wk	screen6	screen4wk_screen5wk_tbda1_kabx2	screen5_wk	screen6	screen4wk_screen5wk_tbda1_kabx2	screen5_wk	screen6	screen4wk_screen5wk_tbda1_kabx2	screen5_wk	screen6	screen4wk_screen5wk_tbda1_kabx2	screen5_wk	screen6	screen4wk_screen5wk_tbda1_kabx2	screen6	screen4wk_screen5wk_tbda1_kabx2
																						x_subproject_id	kabx2	tb_screen6	screen5_wk	screen5_wk	kabx2	tb_screen6	kabx2	tb_screen6	screen5_wk	kabx2	screen5_wk	tb_screen6	kabx2	screen5_wk	tb_screen6	kabx2	screen5_wk	tb_screen6	kabx2	screen5_wk	tb_screen6	kabx2	screen5_wk	tb_screen6	kabx2	tb_screen6	kabx2
																						cgip_pcl_membership_group	In non-predictive cluster	In non-predictive cluster	In PCL cluster	In PCL cluster	In PCL cluster	In non-predictive cluster	In PCL cluster	In non-predictive cluster	In PCL cluster	In PCL cluster	In PCL cluster	In PCL cluster	In PCL cluster	In PCL cluster	In PCL cluster	In PCL cluster	In PCL cluster	In PCL cluster	In PCL cluster	In PCL cluster	In PCL cluster	In PCL cluster	In PCL cluster	In PCL cluster	In PCL cluster	In PCL cluster	In PCL cluster
																						cluster_rids	HadABC:group1	HadABC:group5	HadABC:group2	HadABC:group2	HadABC:group2	HadABC:group5	HadABC:group2	HadABC:group5	HadABC:group2	HadABC:group2	HadABC:group2	HadABC:group2	HadABC:group3	HadABC:group3	HadABC:group3	HadABC:group3	HadABC:group3	HadABC:group4	HadABC:group3	HadABC:group3	HadABC:group4	HadABC:group3	HadABC:group3	HadABC:group4	HadABC:group3	HadABC:group4	HadABC:group3
																						cluster_descs	HadABC	HadABC	HadABC	HadABC	HadABC	HadABC	HadABC	HadABC	HadABC	HadABC	HadABC	HadABC	HadABC	HadABC	HadABC	HadABC	HadABC	HadABC	HadABC	HadABC	HadABC	HadABC	HadABC	HadABC	HadABC	HadABC	HadABC
id	pert_class	pert_iname	target_description	target_process	target_pathway	protein_target	pert_id_pubchem_cid	pert_reference	canonical_smiles	rcorr	proj_broad_id	broad_id	pert_id	pert_dose	pert_dose_number	pert_idose	project_id	x_subproject_id	cgip_pcl_membership_group	cluster_rids	cluster_descs	cluster_sizes	2	5	9	9	9	5	9	5	9	9	9	9	11	11	11	11	11	11	11	11	11	11	11	11	11	11	11
kabx2:BRD-K27302037-001-03-5:0.097500uM	thiacetazone / 227	Thioacetazone|Amithiozone	HadABC	cell shape/integrity	MA synthesis and transport	HadA|HadB	9568512	well-validated antimicrobial|https://doi.org/10.1074/jbc.M112.400994|https://doi.org/10.1021/id500032q|https://www.drugbank.ca/drugs/DB12829|https://doi.org/10.3390/ijms22062884	CC(=O)Nc1ccc(cc1)\C=N\NC(N)=S	0.29	screen4wk_screen5wk_tbda1_kabx2:BRD-K27302037-001-03-5	BRD-K27302037-001-03-5	BRD-K27302037	0.1	1	0.097500uM	screen4wk_screen5wk_tbda1_kabx2	kabx2	In non-predictive cluster	HadABC:group1	HadABC	2	1	0.03	0.06	0.08	0.27	0.08	0.32	0.15	0.13	0.24	0.07	0.18	0.1	0.03	0.12	0.1	-0.01	0.1	0.1	0.05	0.07	0.11	0.07	0.11	0.12	0.14	0.15
screen6:BRD-K27302037-001-03-5:0.097500uM	thiacetazone / 227	Thioacetazone|Amithiozone	HadABC	cell shape/integrity	MA synthesis and transport	HadA|HadB	9568512	well-validated antimicrobial|https://doi.org/10.1074/jbc.M112.400994|https://doi.org/10.1021/id500032q|https://www.drugbank.ca/drugs/DB12829|https://doi.org/10.3390/ijms22062884	CC(=O)Nc1ccc(cc1)\C=N\NC(N)=S	0.18	screen6:BRD-K27302037-001-03-5	BRD-K27302037-001-03-5	BRD-K27302037	0.1	1	0.097500uM	screen6	tb_screen6	In non-predictive cluster	HadABC:group5	HadABC	5	0.03	1	0.17	0.07	0.04	0.44	-0.07	0.35	-0.16	-0.17	-0.19	-0.1	-0.19	-0.16	-0.14	-0.21	-0.12	-0.1	-0.18	-0.19	-0.01	-0.14	-0.18	-0.06	-0.16	-0.02	-0.1
screen5_wk:BRD-K27302037-001-01-9:0.097656uM	thiacetazone / 227	Thioacetazone|Amithiozone	HadABC	cell shape/integrity	MA synthesis and transport	HadA|HadB	9568512	well-validated antimicrobial|https://doi.org/10.1074/jbc.M112.400994|https://doi.org/10.1021/id500032q|https://www.drugbank.ca/drugs/DB12829|https://doi.org/10.3390/ijms22062884	CC(=O)Nc1ccc(cc1)\C=N\NC(N)=S	0.3	screen5_wk:BRD-K27302037-001-01-9	BRD-K27302037-001-01-9	BRD-K27302037	0.1	1	0.097656uM	screen5_wk	screen5_wk	In PCL cluster	HadABC:group2	HadABC	9	0.06	0.17	1	0.64	0.23	0.35	0.18	0.34	0.31	0.07	0.18	0.25	0.01	0.21	0.12	-0.03	0.22	0	-0.02	0.17	0.03	0	0.15	0.04	0.03	0.1	0.04
screen5_wk:BRD-K27302037-001-01-9:0.195312uM	thiacetazone / 227	Thioacetazone|Amithiozone	HadABC	cell shape/integrity	MA synthesis and transport	HadA|HadB	9568512	well-validated antimicrobial|https://doi.org/10.1074/jbc.M112.400994|https://doi.org/10.1021/id500032q|https://www.drugbank.ca/drugs/DB12829|https://doi.org/10.3390/ijms22062884	CC(=O)Nc1ccc(cc1)\C=N\NC(N)=S	0.39	screen5_wk:BRD-K27302037-001-01-9	BRD-K27302037-001-01-9	BRD-K27302037	0.2	2	0.195312uM	screen5_wk	screen5_wk	In PCL cluster	HadABC:group2	HadABC	9	0.08	0.07	0.64	1	0.31	0.18	0.41	0.32	0.61	0.39	0.51	0.39	0.31	0.43	0.37	0.26	0.44	0.26	0.2	0.34	0.23	0.19	0.32	0.22	0.21	0.22	0.18
kabx2:BRD-K27302037-001-03-5:0.195500uM	thiacetazone / 227	Thioacetazone|Amithiozone	HadABC	cell shape/integrity	MA synthesis and transport	HadA|HadB	9568512	well-validated antimicrobial|https://doi.org/10.1074/jbc.M112.400994|https://doi.org/10.1021/id500032q|https://www.drugbank.ca/drugs/DB12829|https://doi.org/10.3390/ijms22062884	CC(=O)Nc1ccc(cc1)\C=N\NC(N)=S	0.51	screen4wk_screen5wk_tbda1_kabx2:BRD-K27302037-001-03-5	BRD-K27302037-001-03-5	BRD-K27302037	0.2	2	0.195500uM	screen4wk_screen5wk_tbda1_kabx2	kabx2	In PCL cluster	HadABC:group2	HadABC	9	0.27	0.04	0.23	0.31	1	0.01	0.64	0.27	0.47	0.45	0.27	0.46	0.29	0.13	0.25	0.23	0.09	0.11	0.19	0.16	0.06	0.23	0.17	0.13	0.22	0.14	0.22
screen6:BRD-K27302037-001-03-5:0.195500uM	thiacetazone / 227	Thioacetazone|Amithiozone	HadABC	cell shape/integrity	MA synthesis and transport	HadA|HadB	9568512	well-validated antimicrobial|https://doi.org/10.1074/jbc.M112.400994|https://doi.org/10.1021/id500032q|https://www.drugbank.ca/drugs/DB12829|https://doi.org/10.3390/ijms22062884	CC(=O)Nc1ccc(cc1)\C=N\NC(N)=S	0.47	screen6:BRD-K27302037-001-03-5	BRD-K27302037-001-03-5	BRD-K27302037	0.2	2	0.195500uM	screen6	tb_screen6	In non-predictive cluster	HadABC:group5	HadABC	5	0.08	0.44	0.35	0.18	0.01	1	-0.07	0.62	-0.13	-0.2	-0.2	0.02	-0.24	-0.19	-0.08	-0.29	-0.14	-0.13	-0.25	-0.22	-0.01	-0.24	-0.21	-0.08	-0.21	-0.01	-0.15
kabx2:BRD-K27302037-001-03-5:0.390500uM	thiacetazone / 227	Thioacetazone|Amithiozone	HadABC	cell shape/integrity	MA synthesis and transport	HadA|HadB	9568512	well-validated antimicrobial|https://doi.org/10.1074/jbc.M112.400994|https://doi.org/10.1021/id500032q|https://www.drugbank.ca/drugs/DB12829|https://doi.org/10.3390/ijms22062884	CC(=O)Nc1ccc(cc1)\C=N\NC(N)=S	0.59	screen4wk_screen5wk_tbda1_kabx2:BRD-K27302037-001-03-5	BRD-K27302037-001-03-5	BRD-K27302037	0.39	3	0.390500uM	screen4wk_screen5wk_tbda1_kabx2	kabx2	In PCL cluster	HadABC:group2	HadABC	9	0.32	-0.07	0.18	0.41	0.64	-0.07	1	0.31	0.68	0.71	0.53	0.64	0.55	0.31	0.51	0.49	0.25	0.35	0.39	0.3	0.22	0.4	0.29	0.27	0.36	0.29	0.35
screen6:BRD-K27302037-001-03-5:0.390500uM	thiacetazone / 227	Thioacetazone|Amithiozone	HadABC	cell shape/integrity	MA synthesis and transport	HadA|HadB	9568512	well-validated antimicrobial|https://doi.org/10.1074/jbc.M112.400994|https://doi.org/10.1021/id500032q|https://www.drugbank.ca/drugs/DB12829|https://doi.org/10.3390/ijms22062884	CC(=O)Nc1ccc(cc1)\C=N\NC(N)=S	0.58	screen6:BRD-K27302037-001-03-5	BRD-K27302037-001-03-5	BRD-K27302037	0.39	3	0.390500uM	screen6	tb_screen6	In non-predictive cluster	HadABC:group5	HadABC	5	0.15	0.35	0.34	0.32	0.27	0.62	0.31	1	0.14	0.09	-0.03	0.35	-0.01	-0.09	0.15	-0.07	-0.03	0.01	-0.08	-0.06	0.05	-0.04	-0.07	0.03	-0.01	0.12	0
screen5_wk:BRD-K27302037-001-01-9:0.390625uM	thiacetazone / 227	Thioacetazone|Amithiozone	HadABC	cell shape/integrity	MA synthesis and transport	HadA|HadB	9568512	well-validated antimicrobial|https://doi.org/10.1074/jbc.M112.400994|https://doi.org/10.1021/id500032q|https://www.drugbank.ca/drugs/DB12829|https://doi.org/10.3390/ijms22062884	CC(=O)Nc1ccc(cc1)\C=N\NC(N)=S	0.63	screen5_wk:BRD-K27302037-001-01-9	BRD-K27302037-001-01-9	BRD-K27302037	0.39	3	0.390625uM	screen5_wk	screen5_wk	In PCL cluster	HadABC:group2	HadABC	9	0.13	-0.16	0.31	0.61	0.47	-0.13	0.68	0.14	1	0.71	0.79	0.64	0.62	0.57	0.58	0.55	0.49	0.43	0.46	0.53	0.26	0.45	0.5	0.31	0.43	0.32	0.4
kabx2:BRD-K27302037-001-03-5:0.781250uM	thiacetazone / 227	Thioacetazone|Amithiozone	HadABC	cell shape/integrity	MA synthesis and transport	HadA|HadB	9568512	well-validated antimicrobial|https://doi.org/10.1074/jbc.M112.400994|https://doi.org/10.1021/id500032q|https://www.drugbank.ca/drugs/DB12829|https://doi.org/10.3390/ijms22062884	CC(=O)Nc1ccc(cc1)\C=N\NC(N)=S	0.66	screen4wk_screen5wk_tbda1_kabx2:BRD-K27302037-001-03-5	BRD-K27302037-001-03-5	BRD-K27302037	0.78	4	0.781250uM	screen4wk_screen5wk_tbda1_kabx2	kabx2	In PCL cluster	HadABC:group2	HadABC	9	0.24	-0.17	0.07	0.39	0.45	-0.2	0.71	0.09	0.71	1	0.72	0.64	0.82	0.61	0.73	0.76	0.52	0.62	0.68	0.56	0.45	0.64	0.55	0.49	0.61	0.5	0.54
screen5_wk:BRD-K27302037-001-01-9:0.781250uM	thiacetazone / 227	Thioacetazone|Amithiozone	HadABC	cell shape/integrity	MA synthesis and transport	HadA|HadB	9568512	well-validated antimicrobial|https://doi.org/10.1074/jbc.M112.400994|https://doi.org/10.1021/id500032q|https://www.drugbank.ca/drugs/DB12829|https://doi.org/10.3390/ijms22062884	CC(=O)Nc1ccc(cc1)\C=N\NC(N)=S	0.64	screen5_wk:BRD-K27302037-001-01-9	BRD-K27302037-001-01-9	BRD-K27302037	0.78	4	0.781250uM	screen5_wk	screen5_wk	In PCL cluster	HadABC:group2	HadABC	9	0.07	-0.19	0.18	0.51	0.27	-0.2	0.53	-0.03	0.79	0.72	1	0.52	0.77	0.79	0.72	0.72	0.74	0.64	0.63	0.72	0.48	0.6	0.67	0.5	0.55	0.47	0.48
screen6:BRD-K27302037-001-03-5:0.781250uM	thiacetazone / 227	Thioacetazone|Amithiozone	HadABC	cell shape/integrity	MA synthesis and transport	HadA|HadB	9568512	well-validated antimicrobial|https://doi.org/10.1074/jbc.M112.400994|https://doi.org/10.1021/id500032q|https://www.drugbank.ca/drugs/DB12829|https://doi.org/10.3390/ijms22062884	CC(=O)Nc1ccc(cc1)\C=N\NC(N)=S	0.65	screen6:BRD-K27302037-001-03-5	BRD-K27302037-001-03-5	BRD-K27302037	0.78	4	0.781250uM	screen6	tb_screen6	In PCL cluster	HadABC:group2	HadABC	9	0.18	-0.1	0.25	0.39	0.46	0.02	0.64	0.35	0.64	0.64	0.52	1	0.51	0.34	0.68	0.43	0.32	0.44	0.38	0.36	0.32	0.38	0.35	0.37	0.36	0.44	0.3
kabx2:BRD-K27302037-001-03-5:1.562500uM	thiacetazone / 227	Thioacetazone|Amithiozone	HadABC	cell shape/integrity	MA synthesis and transport	HadA|HadB	9568512	well-validated antimicrobial|https://doi.org/10.1074/jbc.M112.400994|https://doi.org/10.1021/id500032q|https://www.drugbank.ca/drugs/DB12829|https://doi.org/10.3390/ijms22062884	CC(=O)Nc1ccc(cc1)\C=N\NC(N)=S	0.73	screen4wk_screen5wk_tbda1_kabx2:BRD-K27302037-001-03-5	BRD-K27302037-001-03-5	BRD-K27302037	1.56	5	1.562500uM	screen4wk_screen5wk_tbda1_kabx2	kabx2	In PCL cluster	HadABC:group3	HadABC	11	0.1	-0.19	0.01	0.31	0.29	-0.24	0.55	-0.01	0.62	0.82	0.77	0.51	1	0.76	0.78	0.89	0.69	0.76	0.83	0.71	0.61	0.77	0.68	0.62	0.73	0.6	0.63
screen5_wk:BRD-K27302037-001-01-9:1.562500uM	thiacetazone / 227	Thioacetazone|Amithiozone	HadABC	cell shape/integrity	MA synthesis and transport	HadA|HadB	9568512	well-validated antimicrobial|https://doi.org/10.1074/jbc.M112.400994|https://doi.org/10.1021/id500032q|https://www.drugbank.ca/drugs/DB12829|https://doi.org/10.3390/ijms22062884	CC(=O)Nc1ccc(cc1)\C=N\NC(N)=S	0.72	screen5_wk:BRD-K27302037-001-01-9	BRD-K27302037-001-01-9	BRD-K27302037	1.56	5	1.562500uM	screen5_wk	screen5_wk	In PCL cluster	HadABC:group3	HadABC	11	0.03	-0.16	0.21	0.43	0.13	-0.19	0.31	-0.09	0.57	0.61	0.79	0.34	0.76	1	0.64	0.77	0.89	0.7	0.74	0.85	0.63	0.72	0.79	0.64	0.66	0.56	0.56
screen6:BRD-K27302037-001-03-5:1.562500uM	thiacetazone / 227	Thioacetazone|Amithiozone	HadABC	cell shape/integrity	MA synthesis and transport	HadA|HadB	9568512	well-validated antimicrobial|https://doi.org/10.1074/jbc.M112.400994|https://doi.org/10.1021/id500032q|https://www.drugbank.ca/drugs/DB12829|https://doi.org/10.3390/ijms22062884	CC(=O)Nc1ccc(cc1)\C=N\NC(N)=S	0.7	screen6:BRD-K27302037-001-03-5	BRD-K27302037-001-03-5	BRD-K27302037	1.56	5	1.562500uM	screen6	tb_screen6	In PCL cluster	HadABC:group3	HadABC	11	0.12	-0.14	0.12	0.37	0.25	-0.08	0.51	0.15	0.58	0.73	0.72	0.68	0.78	0.64	1	0.71	0.62	0.79	0.64	0.61	0.66	0.6	0.57	0.68	0.58	0.69	0.48
kabx2:BRD-K27302037-001-03-5:3.125000uM	thiacetazone / 227	Thioacetazone|Amithiozone	HadABC	cell shape/integrity	MA synthesis and transport	HadA|HadB	9568512	well-validated antimicrobial|https://doi.org/10.1074/jbc.M112.400994|https://doi.org/10.1021/id500032q|https://www.drugbank.ca/drugs/DB12829|https://doi.org/10.3390/ijms22062884	CC(=O)Nc1ccc(cc1)\C=N\NC(N)=S	0.76	screen4wk_screen5wk_tbda1_kabx2:BRD-K27302037-001-03-5	BRD-K27302037-001-03-5	BRD-K27302037	3.13	6	3.125000uM	screen4wk_screen5wk_tbda1_kabx2	kabx2	In PCL cluster	HadABC:group3	HadABC	11	0.1	-0.21	-0.03	0.26	0.23	-0.29	0.49	-0.07	0.55	0.76	0.72	0.43	0.89	0.77	0.71	1	0.75	0.76	0.88	0.77	0.66	0.84	0.73	0.68	0.78	0.63	0.67
screen5_wk:BRD-K27302037-001-01-9:3.125000uM	thiacetazone / 227	Thioacetazone|Amithiozone	HadABC	cell shape/integrity	MA synthesis and transport	HadA|HadB	9568512	well-validated antimicrobial|https://doi.org/10.1074/jbc.M112.400994|https://doi.org/10.1021/id500032q|https://www.drugbank.ca/drugs/DB12829|https://doi.org/10.3390/ijms22062884	CC(=O)Nc1ccc(cc1)\C=N\NC(N)=S	0.71	screen5_wk:BRD-K27302037-001-01-9	BRD-K27302037-001-01-9	BRD-K27302037	3.13	6	3.125000uM	screen5_wk	screen5_wk	In PCL cluster	HadABC:group3	HadABC	11	-0.01	-0.12	0.22	0.44	0.09	-0.14	0.25	-0.03	0.49	0.52	0.74	0.32	0.69	0.89	0.62	0.75	1	0.68	0.75	0.89	0.64	0.75	0.83	0.67	0.7	0.58	0.59
screen6:BRD-K27302037-001-03-5:3.125000uM	thiacetazone / 227	Thioacetazone|Amithiozone	HadABC	cell shape/integrity	MA synthesis and transport	HadA|HadB	9568512	well-validated antimicrobial|https://doi.org/10.1074/jbc.M112.400994|https://doi.org/10.1021/id500032q|https://www.drugbank.ca/drugs/DB12829|https://doi.org/10.3390/ijms22062884	CC(=O)Nc1ccc(cc1)\C=N\NC(N)=S	0.8	screen6:BRD-K27302037-001-03-5	BRD-K27302037-001-03-5	BRD-K27302037	3.13	6	3.125000uM	screen6	tb_screen6	In PCL cluster	HadABC:group4	HadABC	11	0.1	-0.1	0	0.26	0.11	-0.13	0.35	0.01	0.43	0.62	0.64	0.44	0.76	0.7	0.79	0.76	0.68	1	0.71	0.65	0.88	0.65	0.6	0.84	0.58	0.74	0.44
kabx2:BRD-K27302037-001-03-5:6.250000uM	thiacetazone / 227	Thioacetazone|Amithiozone	HadABC	cell shape/integrity	MA synthesis and transport	HadA|HadB	9568512	well-validated antimicrobial|https://doi.org/10.1074/jbc.M112.400994|https://doi.org/10.1021/id500032q|https://www.drugbank.ca/drugs/DB12829|https://doi.org/10.3390/ijms22062884	CC(=O)Nc1ccc(cc1)\C=N\NC(N)=S	0.78	screen4wk_screen5wk_tbda1_kabx2:BRD-K27302037-001-03-5	BRD-K27302037-001-03-5	BRD-K27302037	6.25	7	6.250000uM	screen4wk_screen5wk_tbda1_kabx2	kabx2	In PCL cluster	HadABC:group3	HadABC	11	0.1	-0.18	-0.02	0.2	0.19	-0.25	0.39	-0.08	0.46	0.68	0.63	0.38	0.83	0.74	0.64	0.88	0.75	0.71	1	0.8	0.67	0.91	0.78	0.7	0.84	0.68	0.74
screen5_wk:BRD-K27302037-001-01-9:6.250000uM	thiacetazone / 227	Thioacetazone|Amithiozone	HadABC	cell shape/integrity	MA synthesis and transport	HadA|HadB	9568512	well-validated antimicrobial|https://doi.org/10.1074/jbc.M112.400994|https://doi.org/10.1021/id500032q|https://www.drugbank.ca/drugs/DB12829|https://doi.org/10.3390/ijms22062884	CC(=O)Nc1ccc(cc1)\C=N\NC(N)=S	0.76	screen5_wk:BRD-K27302037-001-01-9	BRD-K27302037-001-01-9	BRD-K27302037	6.25	7	6.250000uM	screen5_wk	screen5_wk	In PCL cluster	HadABC:group3	HadABC	11	0.05	-0.19	0.17	0.34	0.16	-0.22	0.3	-0.06	0.53	0.56	0.72	0.36	0.71	0.85	0.61	0.77	0.89	0.65	0.8	1	0.59	0.83	0.93	0.69	0.8	0.65	0.72
screen6:BRD-K27302037-001-03-5:6.250000uM	thiacetazone / 227	Thioacetazone|Amithiozone	HadABC	cell shape/integrity	MA synthesis and transport	HadA|HadB	9568512	well-validated antimicrobial|https://doi.org/10.1074/jbc.M112.400994|https://doi.org/10.1021/id500032q|https://www.drugbank.ca/drugs/DB12829|https://doi.org/10.3390/ijms22062884	CC(=O)Nc1ccc(cc1)\C=N\NC(N)=S	0.85	screen6:BRD-K27302037-001-03-5	BRD-K27302037-001-03-5	BRD-K27302037	6.25	7	6.250000uM	screen6	tb_screen6	In PCL cluster	HadABC:group4	HadABC	11	0.07	-0.01	0.03	0.23	0.06	-0.01	0.22	0.05	0.26	0.45	0.48	0.32	0.61	0.63	0.66	0.66	0.64	0.88	0.67	0.59	1	0.62	0.53	0.91	0.52	0.77	0.38
kabx2:BRD-K27302037-001-03-5:12.500000uM	thiacetazone / 227	Thioacetazone|Amithiozone	HadABC	cell shape/integrity	MA synthesis and transport	HadA|HadB	9568512	well-validated antimicrobial|https://doi.org/10.1074/jbc.M112.400994|https://doi.org/10.1021/id500032q|https://www.drugbank.ca/drugs/DB12829|https://doi.org/10.3390/ijms22062884	CC(=O)Nc1ccc(cc1)\C=N\NC(N)=S	0.83	screen4wk_screen5wk_tbda1_kabx2:BRD-K27302037-001-03-5	BRD-K27302037-001-03-5	BRD-K27302037	12.5	8	12.500000uM	screen4wk_screen5wk_tbda1_kabx2	kabx2	In PCL cluster	HadABC:group3	HadABC	11	0.11	-0.14	0	0.19	0.23	-0.24	0.4	-0.04	0.45	0.64	0.6	0.38	0.77	0.72	0.6	0.84	0.75	0.65	0.91	0.83	0.62	1	0.82	0.71	0.9	0.71	0.83
screen5_wk:BRD-K27302037-001-01-9:12.500000uM	thiacetazone / 227	Thioacetazone|Amithiozone	HadABC	cell shape/integrity	MA synthesis and transport	HadA|HadB	9568512	well-validated antimicrobial|https://doi.org/10.1074/jbc.M112.400994|https://doi.org/10.1021/id500032q|https://www.drugbank.ca/drugs/DB12829|https://doi.org/10.3390/ijms22062884	CC(=O)Nc1ccc(cc1)\C=N\NC(N)=S	0.81	screen5_wk:BRD-K27302037-001-01-9	BRD-K27302037-001-01-9	BRD-K27302037	12.5	8	12.500000uM	screen5_wk	screen5_wk	In PCL cluster	HadABC:group3	HadABC	11	0.07	-0.18	0.15	0.32	0.17	-0.21	0.29	-0.07	0.5	0.55	0.67	0.35	0.68	0.79	0.57	0.73	0.83	0.6	0.78	0.93	0.53	0.82	1	0.65	0.85	0.66	0.79
screen6:BRD-K27302037-001-03-5:12.500000uM	thiacetazone / 227	Thioacetazone|Amithiozone	HadABC	cell shape/integrity	MA synthesis and transport	HadA|HadB	9568512	well-validated antimicrobial|https://doi.org/10.1074/jbc.M112.400994|https://doi.org/10.1021/id500032q|https://www.drugbank.ca/drugs/DB12829|https://doi.org/10.3390/ijms22062884	CC(=O)Nc1ccc(cc1)\C=N\NC(N)=S	0.8	screen6:BRD-K27302037-001-03-5	BRD-K27302037-001-03-5	BRD-K27302037	12.5	8	12.500000uM	screen6	tb_screen6	In PCL cluster	HadABC:group4	HadABC	11	0.11	-0.06	0.04	0.22	0.13	-0.08	0.27	0.03	0.31	0.49	0.5	0.37	0.62	0.64	0.68	0.68	0.67	0.84	0.7	0.69	0.91	0.71	0.65	1	0.65	0.86	0.52
kabx2:BRD-K27302037-001-03-5:25.000000uM	thiacetazone / 227	Thioacetazone|Amithiozone	HadABC	cell shape/integrity	MA synthesis and transport	HadA|HadB	9568512	well-validated antimicrobial|https://doi.org/10.1074/jbc.M112.400994|https://doi.org/10.1021/id500032q|https://www.drugbank.ca/drugs/DB12829|https://doi.org/10.3390/ijms22062884	CC(=O)Nc1ccc(cc1)\C=N\NC(N)=S	0.8	screen4wk_screen5wk_tbda1_kabx2:BRD-K27302037-001-03-5	BRD-K27302037-001-03-5	BRD-K27302037	25	9	25.000000uM	screen4wk_screen5wk_tbda1_kabx2	kabx2	In PCL cluster	HadABC:group3	HadABC	11	0.12	-0.16	0.03	0.21	0.22	-0.21	0.36	-0.01	0.43	0.61	0.55	0.36	0.73	0.66	0.58	0.78	0.7	0.58	0.84	0.8	0.52	0.9	0.85	0.65	1	0.73	0.9
screen6:BRD-K27302037-001-03-5:25.000000uM	thiacetazone / 227	Thioacetazone|Amithiozone	HadABC	cell shape/integrity	MA synthesis and transport	HadA|HadB	9568512	well-validated antimicrobial|https://doi.org/10.1074/jbc.M112.400994|https://doi.org/10.1021/id500032q|https://www.drugbank.ca/drugs/DB12829|https://doi.org/10.3390/ijms22062884	CC(=O)Nc1ccc(cc1)\C=N\NC(N)=S	0.81	screen6:BRD-K27302037-001-03-5	BRD-K27302037-001-03-5	BRD-K27302037	25	9	25.000000uM	screen6	tb_screen6	In PCL cluster	HadABC:group4	HadABC	11	0.14	-0.02	0.1	0.22	0.14	-0.01	0.29	0.12	0.32	0.5	0.47	0.44	0.6	0.56	0.69	0.63	0.58	0.74	0.68	0.65	0.77	0.71	0.66	0.86	0.73	1	0.65
kabx2:BRD-K27302037-001-03-5:50.000000uM	thiacetazone / 227	Thioacetazone|Amithiozone	HadABC	cell shape/integrity	MA synthesis and transport	HadA|HadB	9568512	well-validated antimicrobial|https://doi.org/10.1074/jbc.M112.400994|https://doi.org/10.1021/id500032q|https://www.drugbank.ca/drugs/DB12829|https://doi.org/10.3390/ijms22062884	CC(=O)Nc1ccc(cc1)\C=N\NC(N)=S	0.87	screen4wk_screen5wk_tbda1_kabx2:BRD-K27302037-001-03-5	BRD-K27302037-001-03-5	BRD-K27302037	50	10	50.000000uM	screen4wk_screen5wk_tbda1_kabx2	kabx2	In PCL cluster	HadABC:group3	HadABC	11	0.15	-0.1	0.04	0.18	0.22	-0.15	0.35	0	0.4	0.54	0.48	0.3	0.63	0.56	0.48	0.67	0.59	0.44	0.74	0.72	0.38	0.83	0.79	0.52	0.9	0.65	1
screen6:BRD-K27302037-001-03-5:50.000000uM	thiacetazone / 227	Thioacetazone|Amithiozone	HadABC	cell shape/integrity	MA synthesis and transport	HadA|HadB	9568512	well-validated antimicrobial|https://doi.org/10.1074/jbc.M112.400994|https://doi.org/10.1021/id500032q|https://www.drugbank.ca/drugs/DB12829|https://doi.org/10.3390/ijms22062884	CC(=O)Nc1ccc(cc1)\C=N\NC(N)=S	0.83	screen6:BRD-K27302037-001-03-5	BRD-K27302037-001-03-5	BRD-K27302037	50	10	50.000000uM	screen6	tb_screen6	In PCL cluster	HadABC:group4	HadABC	11	0.16	0.02	0.11	0.21	0.16	0.06	0.28	0.17	0.29	0.47	0.39	0.36	0.53	0.47	0.56	0.53	0.48	0.6	0.58	0.57	0.55	0.62	0.62	0.67	0.7	0.83	0.71
kabx2:BRD-K92661767-001-01-4:0.097500uM	thiocarbamide	Thiocarlide|Isoxyl	HadABC	cell shape/integrity	MA synthesis and transport	HadA|HadB	3001386	https://doi.org/10.1074/jbc.M112.400994|https://doi.org/10.1021/id500032q|https://go.drugbank.com/drugs/DB13608|https://doi.org/10.3390/ijms22062884	CC(C)CCOc1ccc(NC(=S)Nc2ccc(OCCC(C)C)cc2)cc1	0.09	screen4wk_screen5wk_tbda1_kabx2:BRD-K92661767-001-01-4	BRD-K92661767-001-01-4	BRD-K92661767	0.1	1	0.097500uM	screen4wk_screen5wk_tbda1_kabx2	kabx2	In non-predictive cluster	HadABC:group12	HadABC	2	-0.05	0.12	-0.09	-0.06	-0.2	0.13	-0.16	0.04	-0.22	-0.11	-0.11	-0.21	-0.13	-0.05	-0.09	-0.08	-0.04	-0.07	-0.07	-0.14	-0.04	-0.13	-0.12	-0.09	-0.13	-0.16	-0.14
screen6:BRD-K92661767-001-01-4:0.097500uM	thiocarbamide	Thiocarlide|Isoxyl	HadABC	cell shape/integrity	MA synthesis and transport	HadA|HadB	3001386	https://doi.org/10.1074/jbc.M112.400994|https://doi.org/10.1021/id500032q|https://go.drugbank.com/drugs/DB13608|https://doi.org/10.3390/ijms22062884	CC(C)CCOc1ccc(NC(=S)Nc2ccc(OCCC(C)C)cc2)cc1	0.02	screen6:BRD-K92661767-001-01-4	BRD-K92661767-001-01-4	BRD-K92661767	0.1	1	0.097500uM	screen6	tb_screen6	Not in cluster - singleton	HadABC:group7	HadABC	1	-0.1	0.19	0.09	0.02	-0.18	0.33	-0.19	0.17	-0.26	-0.28	-0.17	-0.2	-0.24	-0.16	-0.18	-0.23	-0.11	-0.11	-0.23	-0.18	-0.09	-0.22	-0.18	-0.11	-0.19	-0.1	-0.18
kabx2:BRD-K92661767-001-01-4:0.195500uM	thiocarbamide	Thiocarlide|Isoxyl	HadABC	cell shape/integrity	MA synthesis and transport	HadA|HadB	3001386	https://doi.org/10.1074/jbc.M112.400994|https://doi.org/10.1021/id500032q|https://go.drugbank.com/drugs/DB13608|https://doi.org/10.3390/ijms22062884	CC(C)CCOc1ccc(NC(=S)Nc2ccc(OCCC(C)C)cc2)cc1	0.11	screen4wk_screen5wk_tbda1_kabx2:BRD-K92661767-001-01-4	BRD-K92661767-001-01-4	BRD-K92661767	0.2	2	0.195500uM	screen4wk_screen5wk_tbda1_kabx2	kabx2	In PCL cluster	HadABC:group11	HadABC	2	-0.05	0.04	-0.22	-0.17	-0.29	0.08	-0.21	0	-0.35	-0.29	-0.27	-0.3	-0.24	-0.25	-0.24	-0.22	-0.21	-0.15	-0.23	-0.26	-0.12	-0.24	-0.29	-0.18	-0.24	-0.21	-0.26
screen6:BRD-K92661767-001-01-4:0.195500uM	thiocarbamide	Thiocarlide|Isoxyl	HadABC	cell shape/integrity	MA synthesis and transport	HadA|HadB	3001386	https://doi.org/10.1074/jbc.M112.400994|https://doi.org/10.1021/id500032q|https://go.drugbank.com/drugs/DB13608|https://doi.org/10.3390/ijms22062884	CC(C)CCOc1ccc(NC(=S)Nc2ccc(OCCC(C)C)cc2)cc1	0.17	screen6:BRD-K92661767-001-01-4	BRD-K92661767-001-01-4	BRD-K92661767	0.2	2	0.195500uM	screen6	tb_screen6	In non-predictive cluster	HadABC:group1	HadABC	2	-0.07	0.19	0.2	0	-0.22	0.36	-0.24	0.15	-0.25	-0.3	-0.22	-0.18	-0.23	-0.15	-0.15	-0.26	-0.11	-0.14	-0.22	-0.17	-0.08	-0.23	-0.17	-0.11	-0.2	-0.09	-0.19
kabx2:BRD-K92661767-001-01-4:0.390500uM	thiocarbamide	Thiocarlide|Isoxyl	HadABC	cell shape/integrity	MA synthesis and transport	HadA|HadB	3001386	https://doi.org/10.1074/jbc.M112.400994|https://doi.org/10.1021/id500032q|https://go.drugbank.com/drugs/DB13608|https://doi.org/10.3390/ijms22062884	CC(C)CCOc1ccc(NC(=S)Nc2ccc(OCCC(C)C)cc2)cc1	0.18	screen4wk_screen5wk_tbda1_kabx2:BRD-K92661767-001-01-4	BRD-K92661767-001-01-4	BRD-K92661767	0.39	3	0.390500uM	screen4wk_screen5wk_tbda1_kabx2	kabx2	In PCL cluster	HadABC:group11	HadABC	2	-0.02	0.07	-0.11	-0.07	-0.19	0.16	-0.19	0.04	-0.33	-0.24	-0.28	-0.31	-0.21	-0.18	-0.2	-0.19	-0.16	-0.14	-0.18	-0.22	-0.08	-0.23	-0.24	-0.14	-0.22	-0.19	-0.25
screen6:BRD-K92661767-001-01-4:0.390500uM	thiocarbamide	Thiocarlide|Isoxyl	HadABC	cell shape/integrity	MA synthesis and transport	HadA|HadB	3001386	https://doi.org/10.1074/jbc.M112.400994|https://doi.org/10.1021/id500032q|https://go.drugbank.com/drugs/DB13608|https://doi.org/10.3390/ijms22062884	CC(C)CCOc1ccc(NC(=S)Nc2ccc(OCCC(C)C)cc2)cc1	0.09	screen6:BRD-K92661767-001-01-4	BRD-K92661767-001-01-4	BRD-K92661767	0.39	3	0.390500uM	screen6	tb_screen6	Not in cluster - singleton	HadABC:group8	HadABC	1	0.07	0.15	0.23	0.14	-0.11	0.32	-0.18	0.26	-0.15	-0.22	-0.14	-0.13	-0.21	-0.08	-0.15	-0.19	-0.01	-0.07	-0.17	-0.06	-0.05	-0.17	-0.09	-0.07	-0.16	-0.1	-0.16
kabx2:BRD-K92661767-001-01-4:0.781250uM	thiocarbamide	Thiocarlide|Isoxyl	HadABC	cell shape/integrity	MA synthesis and transport	HadA|HadB	3001386	https://doi.org/10.1074/jbc.M112.400994|https://doi.org/10.1021/id500032q|https://go.drugbank.com/drugs/DB13608|https://doi.org/10.3390/ijms22062884	CC(C)CCOc1ccc(NC(=S)Nc2ccc(OCCC(C)C)cc2)cc1	0.01	screen4wk_screen5wk_tbda1_kabx2:BRD-K92661767-001-01-4	BRD-K92661767-001-01-4	BRD-K92661767	0.78	4	0.781250uM	screen4wk_screen5wk_tbda1_kabx2	kabx2	In non-predictive cluster	HadABC:group12	HadABC	2	0.04	0.03	-0.11	-0.03	-0.09	0.11	-0.01	0.08	-0.1	0	-0.04	-0.1	-0.06	-0.08	0.01	-0.04	-0.09	-0.02	-0.07	-0.11	0.05	-0.12	-0.11	0.01	-0.1	-0.06	-0.13
screen6:BRD-K92661767-001-01-4:0.781250uM	thiocarbamide	Thiocarlide|Isoxyl	HadABC	cell shape/integrity	MA synthesis and transport	HadA|HadB	3001386	https://doi.org/10.1074/jbc.M112.400994|https://doi.org/10.1021/id500032q|https://go.drugbank.com/drugs/DB13608|https://doi.org/10.3390/ijms22062884	CC(C)CCOc1ccc(NC(=S)Nc2ccc(OCCC(C)C)cc2)cc1	0.08	screen6:BRD-K92661767-001-01-4	BRD-K92661767-001-01-4	BRD-K92661767	0.78	4	0.781250uM	screen6	tb_screen6	Not in cluster - singleton	HadABC:group6	HadABC	1	-0.02	0.24	0.2	0.04	-0.15	0.37	-0.2	0.2	-0.23	-0.23	-0.15	-0.16	-0.19	-0.07	-0.08	-0.21	-0.02	-0.06	-0.22	-0.09	0	-0.19	-0.12	-0.03	-0.2	-0.03	-0.16
kabx2:BRD-K92661767-001-01-4:1.562500uM	thiocarbamide	Thiocarlide|Isoxyl	HadABC	cell shape/integrity	MA synthesis and transport	HadA|HadB	3001386	https://doi.org/10.1074/jbc.M112.400994|https://doi.org/10.1021/id500032q|https://go.drugbank.com/drugs/DB13608|https://doi.org/10.3390/ijms22062884	CC(C)CCOc1ccc(NC(=S)Nc2ccc(OCCC(C)C)cc2)cc1	0.09	screen4wk_screen5wk_tbda1_kabx2:BRD-K92661767-001-01-4	BRD-K92661767-001-01-4	BRD-K92661767	1.56	5	1.562500uM	screen4wk_screen5wk_tbda1_kabx2	kabx2	In non-predictive cluster	HadABC:group10	HadABC	2	0.08	0.05	-0.12	-0.03	-0.04	0.1	0.02	0.12	-0.1	-0.04	-0.07	-0.03	-0.06	-0.13	-0.05	-0.05	-0.1	-0.05	-0.1	-0.14	-0.05	-0.14	-0.15	-0.1	-0.17	-0.16	-0.24
screen6:BRD-K92661767-001-01-4:1.562500uM	thiocarbamide	Thiocarlide|Isoxyl	HadABC	cell shape/integrity	MA synthesis and transport	HadA|HadB	3001386	https://doi.org/10.1074/jbc.M112.400994|https://doi.org/10.1021/id500032q|https://go.drugbank.com/drugs/DB13608|https://doi.org/10.3390/ijms22062884	CC(C)CCOc1ccc(NC(=S)Nc2ccc(OCCC(C)C)cc2)cc1	0.22	screen6:BRD-K92661767-001-01-4	BRD-K92661767-001-01-4	BRD-K92661767	1.56	5	1.562500uM	screen6	tb_screen6	Not in cluster - singleton	HadABC:group9	HadABC	1	-0.04	0.34	0.21	0.14	-0.2	0.44	-0.23	0.3	-0.23	-0.25	-0.17	-0.11	-0.24	-0.14	-0.08	-0.23	-0.09	-0.08	-0.24	-0.2	-0.02	-0.26	-0.21	-0.07	-0.24	-0.07	-0.26
kabx2:BRD-K92661767-001-01-4:3.125000uM	thiocarbamide	Thiocarlide|Isoxyl	HadABC	cell shape/integrity	MA synthesis and transport	HadA|HadB	3001386	https://doi.org/10.1074/jbc.M112.400994|https://doi.org/10.1021/id500032q|https://go.drugbank.com/drugs/DB13608|https://doi.org/10.3390/ijms22062884	CC(C)CCOc1ccc(NC(=S)Nc2ccc(OCCC(C)C)cc2)cc1	0.19	screen4wk_screen5wk_tbda1_kabx2:BRD-K92661767-001-01-4	BRD-K92661767-001-01-4	BRD-K92661767	3.13	6	3.125000uM	screen4wk_screen5wk_tbda1_kabx2	kabx2	In non-predictive cluster	HadABC:group10	HadABC	2	0.07	-0.01	-0.16	-0.07	0.01	0.06	0.15	0.15	-0.05	0.06	-0.07	-0.02	0.01	-0.09	0	0.04	-0.11	-0.02	-0.01	-0.12	0.01	0	-0.09	-0.01	0.01	0	-0.02
screen6:BRD-K92661767-001-01-4:3.125000uM	thiocarbamide	Thiocarlide|Isoxyl	HadABC	cell shape/integrity	MA synthesis and transport	HadA|HadB	3001386	https://doi.org/10.1074/jbc.M112.400994|https://doi.org/10.1021/id500032q|https://go.drugbank.com/drugs/DB13608|https://doi.org/10.3390/ijms22062884	CC(C)CCOc1ccc(NC(=S)Nc2ccc(OCCC(C)C)cc2)cc1	0.26	screen6:BRD-K92661767-001-01-4	BRD-K92661767-001-01-4	BRD-K92661767	3.13	6	3.125000uM	screen6	tb_screen6	In non-predictive cluster	HadABC:group5	HadABC	5	-0.12	0.25	0.13	0.12	-0.15	0.42	-0.22	0.23	-0.25	-0.24	-0.19	-0.14	-0.23	-0.11	-0.12	-0.23	-0.04	-0.11	-0.2	-0.13	-0.02	-0.2	-0.15	-0.06	-0.2	-0.08	-0.2
kabx2:BRD-K92661767-001-01-4:6.250000uM	thiocarbamide	Thiocarlide|Isoxyl	HadABC	cell shape/integrity	MA synthesis and transport	HadA|HadB	3001386	https://doi.org/10.1074/jbc.M112.400994|https://doi.org/10.1021/id500032q|https://go.drugbank.com/drugs/DB13608|https://doi.org/10.3390/ijms22062884	CC(C)CCOc1ccc(NC(=S)Nc2ccc(OCCC(C)C)cc2)cc1	0.62	screen4wk_screen5wk_tbda1_kabx2:BRD-K92661767-001-01-4	BRD-K92661767-001-01-4	BRD-K92661767	6.25	7	6.250000uM	screen4wk_screen5wk_tbda1_kabx2	kabx2	In PCL cluster	HadABC:group2	HadABC	9	0.22	-0.16	0.1	0.29	0.48	-0.16	0.63	0.18	0.58	0.65	0.49	0.55	0.57	0.39	0.52	0.59	0.38	0.41	0.54	0.45	0.3	0.53	0.46	0.37	0.53	0.39	0.5
screen6:BRD-K92661767-001-01-4:6.250000uM	thiocarbamide	Thiocarlide|Isoxyl	HadABC	cell shape/integrity	MA synthesis and transport	HadA|HadB	3001386	https://doi.org/10.1074/jbc.M112.400994|https://doi.org/10.1021/id500032q|https://go.drugbank.com/drugs/DB13608|https://doi.org/10.3390/ijms22062884	CC(C)CCOc1ccc(NC(=S)Nc2ccc(OCCC(C)C)cc2)cc1	0.28	screen6:BRD-K92661767-001-01-4	BRD-K92661767-001-01-4	BRD-K92661767	6.25	7	6.250000uM	screen6	tb_screen6	In non-predictive cluster	HadABC:group5	HadABC	5	0.08	0.27	0.28	0.19	0.07	0.46	0.05	0.48	-0.05	-0.07	-0.09	0.1	-0.1	-0.06	0.01	-0.11	0.04	0.03	-0.08	-0.05	0.09	-0.08	-0.08	0.05	-0.08	0.05	-0.09
kabx2:BRD-K92661767-001-01-4:12.500000uM	thiocarbamide	Thiocarlide|Isoxyl	HadABC	cell shape/integrity	MA synthesis and transport	HadA|HadB	3001386	https://doi.org/10.1074/jbc.M112.400994|https://doi.org/10.1021/id500032q|https://go.drugbank.com/drugs/DB13608|https://doi.org/10.3390/ijms22062884	CC(C)CCOc1ccc(NC(=S)Nc2ccc(OCCC(C)C)cc2)cc1	0.82	screen4wk_screen5wk_tbda1_kabx2:BRD-K92661767-001-01-4	BRD-K92661767-001-01-4	BRD-K92661767	12.5	8	12.500000uM	screen4wk_screen5wk_tbda1_kabx2	kabx2	In PCL cluster	HadABC:group4	HadABC	11	0.08	-0.1	-0.07	0.08	0.04	-0.17	0.24	-0.03	0.26	0.48	0.46	0.2	0.65	0.67	0.46	0.74	0.65	0.59	0.76	0.67	0.57	0.73	0.64	0.59	0.69	0.55	0.62
screen6:BRD-K92661767-001-01-4:12.500000uM	thiocarbamide	Thiocarlide|Isoxyl	HadABC	cell shape/integrity	MA synthesis and transport	HadA|HadB	3001386	https://doi.org/10.1074/jbc.M112.400994|https://doi.org/10.1021/id500032q|https://go.drugbank.com/drugs/DB13608|https://doi.org/10.3390/ijms22062884	CC(C)CCOc1ccc(NC(=S)Nc2ccc(OCCC(C)C)cc2)cc1	0.84	screen6:BRD-K92661767-001-01-4	BRD-K92661767-001-01-4	BRD-K92661767	12.5	8	12.500000uM	screen6	tb_screen6	In PCL cluster	HadABC:group4	HadABC	11	0.07	0.01	0.01	0.15	-0.02	0.04	0.12	0.07	0.14	0.33	0.33	0.19	0.46	0.53	0.48	0.5	0.5	0.69	0.48	0.43	0.74	0.43	0.38	0.68	0.38	0.61	0.27
kabx2:BRD-K92661767-001-01-4:25.000000uM	thiocarbamide	Thiocarlide|Isoxyl	HadABC	cell shape/integrity	MA synthesis and transport	HadA|HadB	3001386	https://doi.org/10.1074/jbc.M112.400994|https://doi.org/10.1021/id500032q|https://go.drugbank.com/drugs/DB13608|https://doi.org/10.3390/ijms22062884	CC(C)CCOc1ccc(NC(=S)Nc2ccc(OCCC(C)C)cc2)cc1	0.8	screen4wk_screen5wk_tbda1_kabx2:BRD-K92661767-001-01-4	BRD-K92661767-001-01-4	BRD-K92661767	25	9	25.000000uM	screen4wk_screen5wk_tbda1_kabx2	kabx2	In PCL cluster	HadABC:group4	HadABC	11	0.12	-0.06	-0.06	0	0.01	-0.09	0.18	0	0.13	0.3	0.3	0.1	0.47	0.49	0.29	0.54	0.44	0.43	0.57	0.46	0.41	0.53	0.45	0.42	0.49	0.38	0.46
screen6:BRD-K92661767-001-01-4:25.000000uM	thiocarbamide	Thiocarlide|Isoxyl	HadABC	cell shape/integrity	MA synthesis and transport	HadA|HadB	3001386	https://doi.org/10.1074/jbc.M112.400994|https://doi.org/10.1021/id500032q|https://go.drugbank.com/drugs/DB13608|https://doi.org/10.3390/ijms22062884	CC(C)CCOc1ccc(NC(=S)Nc2ccc(OCCC(C)C)cc2)cc1	0.87	screen6:BRD-K92661767-001-01-4	BRD-K92661767-001-01-4	BRD-K92661767	25	9	25.000000uM	screen6	tb_screen6	In PCL cluster	HadABC:group4	HadABC	11	0.07	0.08	0.03	0.09	0.01	0.04	0.09	0.08	0.08	0.23	0.25	0.13	0.34	0.47	0.32	0.4	0.46	0.51	0.39	0.41	0.54	0.39	0.38	0.55	0.34	0.45	0.27
kabx2:BRD-K92661767-001-01-4:50.000000uM	thiocarbamide	Thiocarlide|Isoxyl	HadABC	cell shape/integrity	MA synthesis and transport	HadA|HadB	3001386	https://doi.org/10.1074/jbc.M112.400994|https://doi.org/10.1021/id500032q|https://go.drugbank.com/drugs/DB13608|https://doi.org/10.3390/ijms22062884	CC(C)CCOc1ccc(NC(=S)Nc2ccc(OCCC(C)C)cc2)cc1	0.79	screen4wk_screen5wk_tbda1_kabx2:BRD-K92661767-001-01-4	BRD-K92661767-001-01-4	BRD-K92661767	50	10	50.000000uM	screen4wk_screen5wk_tbda1_kabx2	kabx2	In PCL cluster	HadABC:group4	HadABC	11	0.11	-0.06	-0.12	-0.06	-0.09	-0.08	0.05	-0.02	0.03	0.25	0.22	0.04	0.4	0.44	0.25	0.5	0.41	0.41	0.52	0.42	0.41	0.48	0.41	0.43	0.47	0.37	0.4
screen6:BRD-K92661767-001-01-4:50.000000uM	thiocarbamide	Thiocarlide|Isoxyl	HadABC	cell shape/integrity	MA synthesis and transport	HadA|HadB	3001386	https://doi.org/10.1074/jbc.M112.400994|https://doi.org/10.1021/id500032q|https://go.drugbank.com/drugs/DB13608|https://doi.org/10.3390/ijms22062884	CC(C)CCOc1ccc(NC(=S)Nc2ccc(OCCC(C)C)cc2)cc1	0.78	screen6:BRD-K92661767-001-01-4	BRD-K92661767-001-01-4	BRD-K92661767	50	10	50.000000uM	screen6	tb_screen6	In PCL cluster	HadABC:group4	HadABC	11	0.02	0.2	0.01	0.02	-0.2	0.16	-0.16	0.11	-0.2	-0.07	-0.06	-0.08	0.04	0.15	0.07	0.06	0.15	0.24	0.09	0.06	0.3	0.05	0.05	0.28	0.05	0.24	0
[truncated: 21 more columns]

## Sheet: SI Fig. 4a right
SI Fig. 4a right
MOA: HadABC - average rank in correlation across reference set (mutual nearest-neighbors) sorted by compound and dose
																						id	kabx2:BRD-K27302037-001-03-5:0.097500uM	screen6:BRD-K27302037-001-03-5:0.097500uM	screen5_wk:BRD-K27302037-001-01-9:0.097656uM	screen5_wk:BRD-K27302037-001-01-9:0.195312uM	kabx2:BRD-K27302037-001-03-5:0.195500uM	screen6:BRD-K27302037-001-03-5:0.195500uM	kabx2:BRD-K27302037-001-03-5:0.390500uM	screen6:BRD-K27302037-001-03-5:0.390500uM	screen5_wk:BRD-K27302037-001-01-9:0.390625uM	kabx2:BRD-K27302037-001-03-5:0.781250uM	screen5_wk:BRD-K27302037-001-01-9:0.781250uM	screen6:BRD-K27302037-001-03-5:0.781250uM	kabx2:BRD-K27302037-001-03-5:1.562500uM	screen5_wk:BRD-K27302037-001-01-9:1.562500uM	screen6:BRD-K27302037-001-03-5:1.562500uM	kabx2:BRD-K27302037-001-03-5:3.125000uM	screen5_wk:BRD-K27302037-001-01-9:3.125000uM	screen6:BRD-K27302037-001-03-5:3.125000uM	kabx2:BRD-K27302037-001-03-5:6.250000uM	screen5_wk:BRD-K27302037-001-01-9:6.250000uM	screen6:BRD-K27302037-001-03-5:6.250000uM	kabx2:BRD-K27302037-001-03-5:12.500000uM	screen5_wk:BRD-K27302037-001-01-9:12.500000uM	screen6:BRD-K27302037-001-03-5:12.500000uM	kabx2:BRD-K27302037-001-03-5:25.000000uM	screen6:BRD-K27302037-001-03-5:25.000000uM	kabx2:BRD-K27302037-001-03-5:50.000000uM
																						pert_class	thiacetazone / 227	thiacetazone / 227	thiacetazone / 227	thiacetazone / 227	thiacetazone / 227	thiacetazone / 227	thiacetazone / 227	thiacetazone / 227	thiacetazone / 227	thiacetazone / 227	thiacetazone / 227	thiacetazone / 227	thiacetazone / 227	thiacetazone / 227	thiacetazone / 227	thiacetazone / 227	thiacetazone / 227	thiacetazone / 227	thiacetazone / 227	thiacetazone / 227	thiacetazone / 227	thiacetazone / 227	thiacetazone / 227	thiacetazone / 227	thiacetazone / 227	thiacetazone / 227	thiacetazone / 227
																						pert_iname	Thioacetazone|Amithiozone	Thioacetazone|Amithiozone	Thioacetazone|Amithiozone	Thioacetazone|Amithiozone	Thioacetazone|Amithiozone	Thioacetazone|Amithiozone	Thioacetazone|Amithiozone	Thioacetazone|Amithiozone	Thioacetazone|Amithiozone	Thioacetazone|Amithiozone	Thioacetazone|Amithiozone	Thioacetazone|Amithiozone	Thioacetazone|Amithiozone	Thioacetazone|Amithiozone	Thioacetazone|Amithiozone	Thioacetazone|Amithiozone	Thioacetazone|Amithiozone	Thioacetazone|Amithiozone	Thioacetazone|Amithiozone	Thioacetazone|Amithiozone	Thioacetazone|Amithiozone	Thioacetazone|Amithiozone	Thioacetazone|Amithiozone	Thioacetazone|Amithiozone	Thioacetazone|Amithiozone	Thioacetazone|Amithiozone	Thioacetazone|Amithiozone
																						target_description	HadABC	HadABC	HadABC	HadABC	HadABC	HadABC	HadABC	HadABC	HadABC	HadABC	HadABC	HadABC	HadABC	HadABC	HadABC	HadABC	HadABC	HadABC	HadABC	HadABC	HadABC	HadABC	HadABC	HadABC	HadABC	HadABC	HadABC
																						target_process	cell shape/integrity	cell shape/integrity	cell shape/integrity	cell shape/integrity	cell shape/integrity	cell shape/integrity	cell shape/integrity	cell shape/integrity	cell shape/integrity	cell shape/integrity	cell shape/integrity	cell shape/integrity	cell shape/integrity	cell shape/integrity	cell shape/integrity	cell shape/integrity	cell shape/integrity	cell shape/integrity	cell shape/integrity	cell shape/integrity	cell shape/integrity	cell shape/integrity	cell shape/integrity	cell shape/integrity	cell shape/integrity	cell shape/integrity	cell shape/integrity
																						target_pathway	MA synthesis and transport	MA synthesis and transport	MA synthesis and transport	MA synthesis and transport	MA synthesis and transport	MA synthesis and transport	MA synthesis and transport	MA synthesis and transport	MA synthesis and transport	MA synthesis and transport	MA synthesis and transport	MA synthesis and transport	MA synthesis and transport	MA synthesis and transport	MA synthesis and transport	MA synthesis and transport	MA synthesis and transport	MA synthesis and transport	MA synthesis and transport	MA synthesis and transport	MA synthesis and transport	MA synthesis and transport	MA synthesis and transport	MA synthesis and transport	MA synthesis and transport	MA synthesis and transport	MA synthesis and transport
																						protein_target	HadA|HadB	HadA|HadB	HadA|HadB	HadA|HadB	HadA|HadB	HadA|HadB	HadA|HadB	HadA|HadB	HadA|HadB	HadA|HadB	HadA|HadB	HadA|HadB	HadA|HadB	HadA|HadB	HadA|HadB	HadA|HadB	HadA|HadB	HadA|HadB	HadA|HadB	HadA|HadB	HadA|HadB	HadA|HadB	HadA|HadB	HadA|HadB	HadA|HadB	HadA|HadB	HadA|HadB
																						pert_id_pubchem_cid	9568512	9568512	9568512	9568512	9568512	9568512	9568512	9568512	9568512	9568512	9568512	9568512	9568512	9568512	9568512	9568512	9568512	9568512	9568512	9568512	9568512	9568512	9568512	9568512	9568512	9568512	9568512
																						pert_reference	well-validated antimicrobial|https://doi.org/10.1074/jbc.M112.400994|https://doi.org/10.1021/id500032q|https://www.drugbank.ca/drugs/DB12829|https://doi.org/10.3390/ijms22062884	well-validated antimicrobial|https://doi.org/10.1074/jbc.M112.400994|https://doi.org/10.1021/id500032q|https://www.drugbank.ca/drugs/DB12829|https://doi.org/10.3390/ijms22062884	well-validated antimicrobial|https://doi.org/10.1074/jbc.M112.400994|https://doi.org/10.1021/id500032q|https://www.drugbank.ca/drugs/DB12829|https://doi.org/10.3390/ijms22062884	well-validated antimicrobial|https://doi.org/10.1074/jbc.M112.400994|https://doi.org/10.1021/id500032q|https://www.drugbank.ca/drugs/DB12829|https://doi.org/10.3390/ijms22062884	well-validated antimicrobial|https://doi.org/10.1074/jbc.M112.400994|https://doi.org/10.1021/id500032q|https://www.drugbank.ca/drugs/DB12829|https://doi.org/10.3390/ijms22062884	well-validated antimicrobial|https://doi.org/10.1074/jbc.M112.400994|https://doi.org/10.1021/id500032q|https://www.drugbank.ca/drugs/DB12829|https://doi.org/10.3390/ijms22062884	well-validated antimicrobial|https://doi.org/10.1074/jbc.M112.400994|https://doi.org/10.1021/id500032q|https://www.drugbank.ca/drugs/DB12829|https://doi.org/10.3390/ijms22062884	well-validated antimicrobial|https://doi.org/10.1074/jbc.M112.400994|https://doi.org/10.1021/id500032q|https://www.drugbank.ca/drugs/DB12829|https://doi.org/10.3390/ijms22062884	well-validated antimicrobial|https://doi.org/10.1074/jbc.M112.400994|https://doi.org/10.1021/id500032q|https://www.drugbank.ca/drugs/DB12829|https://doi.org/10.3390/ijms22062884	well-validated antimicrobial|https://doi.org/10.1074/jbc.M112.400994|https://doi.org/10.1021/id500032q|https://www.drugbank.ca/drugs/DB12829|https://doi.org/10.3390/ijms22062884	well-validated antimicrobial|https://doi.org/10.1074/jbc.M112.400994|https://doi.org/10.1021/id500032q|https://www.drugbank.ca/drugs/DB12829|https://doi.org/10.3390/ijms22062884	well-validated antimicrobial|https://doi.org/10.1074/jbc.M112.400994|https://doi.org/10.1021/id500032q|https://www.drugbank.ca/drugs/DB12829|https://doi.org/10.3390/ijms22062884	well-validated antimicrobial|https://doi.org/10.1074/jbc.M112.400994|https://doi.org/10.1021/id500032q|https://www.drugbank.ca/drugs/DB12829|https://doi.org/10.3390/ijms22062884	well-validated antimicrobial|https://doi.org/10.1074/jbc.M112.400994|https://doi.org/10.1021/id500032q|https://www.drugbank.ca/drugs/DB12829|https://doi.org/10.3390/ijms22062884	well-validated antimicrobial|https://doi.org/10.1074/jbc.M112.400994|https://doi.org/10.1021/id500032q|https://www.drugbank.ca/drugs/DB12829|https://doi.org/10.3390/ijms22062884	well-validated antimicrobial|https://doi.org/10.1074/jbc.M112.400994|https://doi.org/10.1021/id500032q|https://www.drugbank.ca/drugs/DB12829|https://doi.org/10.3390/ijms22062884	well-validated antimicrobial|https://doi.org/10.1074/jbc.M112.400994|https://doi.org/10.1021/id500032q|https://www.drugbank.ca/drugs/DB12829|https://doi.org/10.3390/ijms22062884	well-validated antimicrobial|https://doi.org/10.1074/jbc.M112.400994|https://doi.org/10.1021/id500032q|https://www.drugbank.ca/drugs/DB12829|https://doi.org/10.3390/ijms22062884	well-validated antimicrobial|https://doi.org/10.1074/jbc.M112.400994|https://doi.org/10.1021/id500032q|https://www.drugbank.ca/drugs/DB12829|https://doi.org/10.3390/ijms22062884	well-validated antimicrobial|https://doi.org/10.1074/jbc.M112.400994|https://doi.org/10.1021/id500032q|https://www.drugbank.ca/drugs/DB12829|https://doi.org/10.3390/ijms22062884	well-validated antimicrobial|https://doi.org/10.1074/jbc.M112.400994|https://doi.org/10.1021/id500032q|https://www.drugbank.ca/drugs/DB12829|https://doi.org/10.3390/ijms22062884	well-validated antimicrobial|https://doi.org/10.1074/jbc.M112.400994|https://doi.org/10.1021/id500032q|https://www.drugbank.ca/drugs/DB12829|https://doi.org/10.3390/ijms22062884	well-validated antimicrobial|https://doi.org/10.1074/jbc.M112.400994|https://doi.org/10.1021/id500032q|https://www.drugbank.ca/drugs/DB12829|https://doi.org/10.3390/ijms22062884	well-validated antimicrobial|https://doi.org/10.1074/jbc.M112.400994|https://doi.org/10.1021/id500032q|https://www.drugbank.ca/drugs/DB12829|https://doi.org/10.3390/ijms22062884	well-validated antimicrobial|https://doi.org/10.1074/jbc.M112.400994|https://doi.org/10.1021/id500032q|https://www.drugbank.ca/drugs/DB12829|https://doi.org/10.3390/ijms22062884	well-validated antimicrobial|https://doi.org/10.1074/jbc.M112.400994|https://doi.org/10.1021/id500032q|https://www.drugbank.ca/drugs/DB12829|https://doi.org/10.3390/ijms22062884	well-validated antimicrobial|https://doi.org/10.1074/jbc.M112.400994|https://doi.org/10.1021/id500032q|https://www.drugbank.ca/drugs/DB12829|https://doi.org/10.3390/ijms22062884
																						canonical_smiles	CC(=O)Nc1ccc(cc1)\C=N\NC(N)=S	CC(=O)Nc1ccc(cc1)\C=N\NC(N)=S	CC(=O)Nc1ccc(cc1)\C=N\NC(N)=S	CC(=O)Nc1ccc(cc1)\C=N\NC(N)=S	CC(=O)Nc1ccc(cc1)\C=N\NC(N)=S	CC(=O)Nc1ccc(cc1)\C=N\NC(N)=S	CC(=O)Nc1ccc(cc1)\C=N\NC(N)=S	CC(=O)Nc1ccc(cc1)\C=N\NC(N)=S	CC(=O)Nc1ccc(cc1)\C=N\NC(N)=S	CC(=O)Nc1ccc(cc1)\C=N\NC(N)=S	CC(=O)Nc1ccc(cc1)\C=N\NC(N)=S	CC(=O)Nc1ccc(cc1)\C=N\NC(N)=S	CC(=O)Nc1ccc(cc1)\C=N\NC(N)=S	CC(=O)Nc1ccc(cc1)\C=N\NC(N)=S	CC(=O)Nc1ccc(cc1)\C=N\NC(N)=S	CC(=O)Nc1ccc(cc1)\C=N\NC(N)=S	CC(=O)Nc1ccc(cc1)\C=N\NC(N)=S	CC(=O)Nc1ccc(cc1)\C=N\NC(N)=S	CC(=O)Nc1ccc(cc1)\C=N\NC(N)=S	CC(=O)Nc1ccc(cc1)\C=N\NC(N)=S	CC(=O)Nc1ccc(cc1)\C=N\NC(N)=S	CC(=O)Nc1ccc(cc1)\C=N\NC(N)=S	CC(=O)Nc1ccc(cc1)\C=N\NC(N)=S	CC(=O)Nc1ccc(cc1)\C=N\NC(N)=S	CC(=O)Nc1ccc(cc1)\C=N\NC(N)=S	CC(=O)Nc1ccc(cc1)\C=N\NC(N)=S	CC(=O)Nc1ccc(cc1)\C=N\NC(N)=S
																						rcorr	0.29	0.18	0.3	0.39	0.51	0.47	0.59	0.58	0.63	0.66	0.64	0.65	0.73	0.72	0.7	0.76	0.71	0.8	0.78	0.76	0.85	0.83	0.81	0.8	0.8	0.81	0.87
																						proj_broad_id	screen4wk_screen5wk_tbda1_kabx2:BRD-K27302037-001-03-5	screen6:BRD-K27302037-001-03-5	screen5_wk:BRD-K27302037-001-01-9	screen5_wk:BRD-K27302037-001-01-9	screen4wk_screen5wk_tbda1_kabx2:BRD-K27302037-001-03-5	screen6:BRD-K27302037-001-03-5	screen4wk_screen5wk_tbda1_kabx2:BRD-K27302037-001-03-5	screen6:BRD-K27302037-001-03-5	screen5_wk:BRD-K27302037-001-01-9	screen4wk_screen5wk_tbda1_kabx2:BRD-K27302037-001-03-5	screen5_wk:BRD-K27302037-001-01-9	screen6:BRD-K27302037-001-03-5	screen4wk_screen5wk_tbda1_kabx2:BRD-K27302037-001-03-5	screen5_wk:BRD-K27302037-001-01-9	screen6:BRD-K27302037-001-03-5	screen4wk_screen5wk_tbda1_kabx2:BRD-K27302037-001-03-5	screen5_wk:BRD-K27302037-001-01-9	screen6:BRD-K27302037-001-03-5	screen4wk_screen5wk_tbda1_kabx2:BRD-K27302037-001-03-5	screen5_wk:BRD-K27302037-001-01-9	screen6:BRD-K27302037-001-03-5	screen4wk_screen5wk_tbda1_kabx2:BRD-K27302037-001-03-5	screen5_wk:BRD-K27302037-001-01-9	screen6:BRD-K27302037-001-03-5	screen4wk_screen5wk_tbda1_kabx2:BRD-K27302037-001-03-5	screen6:BRD-K27302037-001-03-5	screen4wk_screen5wk_tbda1_kabx2:BRD-K27302037-001-03-5
																						broad_id	BRD-K27302037-001-03-5	BRD-K27302037-001-03-5	BRD-K27302037-001-01-9	BRD-K27302037-001-01-9	BRD-K27302037-001-03-5	BRD-K27302037-001-03-5	BRD-K27302037-001-03-5	BRD-K27302037-001-03-5	BRD-K27302037-001-01-9	BRD-K27302037-001-03-5	BRD-K27302037-001-01-9	BRD-K27302037-001-03-5	BRD-K27302037-001-03-5	BRD-K27302037-001-01-9	BRD-K27302037-001-03-5	BRD-K27302037-001-03-5	BRD-K27302037-001-01-9	BRD-K27302037-001-03-5	BRD-K27302037-001-03-5	BRD-K27302037-001-01-9	BRD-K27302037-001-03-5	BRD-K27302037-001-03-5	BRD-K27302037-001-01-9	BRD-K27302037-001-03-5	BRD-K27302037-001-03-5	BRD-K27302037-001-03-5	BRD-K27302037-001-03-5
																						pert_id	BRD-K27302037	BRD-K27302037	BRD-K27302037	BRD-K27302037	BRD-K27302037	BRD-K27302037	BRD-K27302037	BRD-K27302037	BRD-K27302037	BRD-K27302037	BRD-K27302037	BRD-K27302037	BRD-K27302037	BRD-K27302037	BRD-K27302037	BRD-K27302037	BRD-K27302037	BRD-K27302037	BRD-K27302037	BRD-K27302037	BRD-K27302037	BRD-K27302037	BRD-K27302037	BRD-K27302037	BRD-K27302037	BRD-K27302037	BRD-K27302037
																						pert_dose	0.1	0.1	0.1	0.2	0.2	0.2	0.39	0.39	0.39	0.78	0.78	0.78	1.56	1.56	1.56	3.13	3.13	3.13	6.25	6.25	6.25	12.5	12.5	12.5	25	25	50
																						pert_dose_number	1	1	1	2	2	2	3	3	3	4	4	4	5	5	5	6	6	6	7	7	7	8	8	8	9	9	10
																						pert_idose	0.097500uM	0.097500uM	0.097656uM	0.195312uM	0.195500uM	0.195500uM	0.390500uM	0.390500uM	0.390625uM	0.781250uM	0.781250uM	0.781250uM	1.562500uM	1.562500uM	1.562500uM	3.125000uM	3.125000uM	3.125000uM	6.250000uM	6.250000uM	6.250000uM	12.500000uM	12.500000uM	12.500000uM	25.000000uM	25.000000uM	50.000000uM
																						project_id	screen4wk_screen5wk_tbda1_kabx2	screen6	screen5_wk	screen5_wk	screen4wk_screen5wk_tbda1_kabx2	screen6	screen4wk_screen5wk_tbda1_kabx2	screen6	screen5_wk	screen4wk_screen5wk_tbda1_kabx2	screen5_wk	screen6	screen4wk_screen5wk_tbda1_kabx2	screen5_wk	screen6	screen4wk_screen5wk_tbda1_kabx2	screen5_wk	screen6	screen4wk_screen5wk_tbda1_kabx2	screen5_wk	screen6	screen4wk_screen5wk_tbda1_kabx2	screen5_wk	screen6	screen4wk_screen5wk_tbda1_kabx2	screen6	screen4wk_screen5wk_tbda1_kabx2
																						x_subproject_id	kabx2	tb_screen6	screen5_wk	screen5_wk	kabx2	tb_screen6	kabx2	tb_screen6	screen5_wk	kabx2	screen5_wk	tb_screen6	kabx2	screen5_wk	tb_screen6	kabx2	screen5_wk	tb_screen6	kabx2	screen5_wk	tb_screen6	kabx2	screen5_wk	tb_screen6	kabx2	tb_screen6	kabx2
																						cgip_pcl_membership_group	In non-predictive cluster	In non-predictive cluster	In PCL cluster	In PCL cluster	In PCL cluster	In non-predictive cluster	In PCL cluster	In non-predictive cluster	In PCL cluster	In PCL cluster	In PCL cluster	In PCL cluster	In PCL cluster	In PCL cluster	In PCL cluster	In PCL cluster	In PCL cluster	In PCL cluster	In PCL cluster	In PCL cluster	In PCL cluster	In PCL cluster	In PCL cluster	In PCL cluster	In PCL cluster	In PCL cluster	In PCL cluster
																						cluster_rids	HadABC:group1	HadABC:group5	HadABC:group2	HadABC:group2	HadABC:group2	HadABC:group5	HadABC:group2	HadABC:group5	HadABC:group2	HadABC:group2	HadABC:group2	HadABC:group2	HadABC:group3	HadABC:group3	HadABC:group3	HadABC:group3	HadABC:group3	HadABC:group4	HadABC:group3	HadABC:group3	HadABC:group4	HadABC:group3	HadABC:group3	HadABC:group4	HadABC:group3	HadABC:group4	HadABC:group3
																						cluster_descs	HadABC	HadABC	HadABC	HadABC	HadABC	HadABC	HadABC	HadABC	HadABC	HadABC	HadABC	HadABC	HadABC	HadABC	HadABC	HadABC	HadABC	HadABC	HadABC	HadABC	HadABC	HadABC	HadABC	HadABC	HadABC	HadABC	HadABC
id	pert_class	pert_iname	target_description	target_process	target_pathway	protein_target	pert_id_pubchem_cid	pert_reference	canonical_smiles	rcorr	proj_broad_id	broad_id	pert_id	pert_dose	pert_dose_number	pert_idose	project_id	x_subproject_id	cgip_pcl_membership_group	cluster_rids	cluster_descs	cluster_sizes	2	5	9	9	9	5	9	5	9	9	9	9	11	11	11	11	11	11	11	11	11	11	11	11	11	11	11
kabx2:BRD-K27302037-001-03-5:0.097500uM	thiacetazone / 227	Thioacetazone|Amithiozone	HadABC	cell shape/integrity	MA synthesis and transport	HadA|HadB	9568512	well-validated antimicrobial|https://doi.org/10.1074/jbc.M112.400994|https://doi.org/10.1021/id500032q|https://www.drugbank.ca/drugs/DB12829|https://doi.org/10.3390/ijms22062884	CC(=O)Nc1ccc(cc1)\C=N\NC(N)=S	0.29	screen4wk_screen5wk_tbda1_kabx2:BRD-K27302037-001-03-5	BRD-K27302037-001-03-5	BRD-K27302037	0.1	1	0.097500uM	screen4wk_screen5wk_tbda1_kabx2	kabx2	In non-predictive cluster	HadABC:group1	HadABC	2	1	4264	2547	1489.5	227	2626.5	175	587.5	998	360	1839.5	644.5	1132	3053.5	724.5	1151.5	4660.5	898	1194	2307.5	1443	1006	1946	909.5	954.5	567.5	629
screen6:BRD-K27302037-001-03-5:0.097500uM	thiacetazone / 227	Thioacetazone|Amithiozone	HadABC	cell shape/integrity	MA synthesis and transport	HadA|HadB	9568512	well-validated antimicrobial|https://doi.org/10.1074/jbc.M112.400994|https://doi.org/10.1021/id500032q|https://www.drugbank.ca/drugs/DB12829|https://doi.org/10.3390/ijms22062884	CC(=O)Nc1ccc(cc1)\C=N\NC(N)=S	0.18	screen6:BRD-K27302037-001-03-5	BRD-K27302037-001-03-5	BRD-K27302037	0.1	1	0.097500uM	screen6	tb_screen6	In non-predictive cluster	HadABC:group5	HadABC	5	4264	1	1094	3028.5	4238	29.5	6851.5	12	8186	8337	8732.5	7334	8720.5	8833	8330	8989.5	8345.5	8056.5	8796	8925.5	5337.5	8085.5	8756	6860	8490	5767.5	7465.5
screen5_wk:BRD-K27302037-001-01-9:0.097656uM	thiacetazone / 227	Thioacetazone|Amithiozone	HadABC	cell shape/integrity	MA synthesis and transport	HadA|HadB	9568512	well-validated antimicrobial|https://doi.org/10.1074/jbc.M112.400994|https://doi.org/10.1021/id500032q|https://www.drugbank.ca/drugs/DB12829|https://doi.org/10.3390/ijms22062884	CC(=O)Nc1ccc(cc1)\C=N\NC(N)=S	0.3	screen5_wk:BRD-K27302037-001-01-9	BRD-K27302037-001-01-9	BRD-K27302037	0.1	1	0.097656uM	screen5_wk	screen5_wk	In PCL cluster	HadABC:group2	HadABC	9	2547	1094	1	2	476.5	122.5	899.5	35.5	236.5	2654.5	748.5	490.5	4162.5	301.5	1463.5	5332.5	268	4237	5062.5	827.5	3534.5	4548	1134.5	3298	3640	1769	3489.5
screen5_wk:BRD-K27302037-001-01-9:0.195312uM	thiacetazone / 227	Thioacetazone|Amithiozone	HadABC	cell shape/integrity	MA synthesis and transport	HadA|HadB	9568512	well-validated antimicrobial|https://doi.org/10.1074/jbc.M112.400994|https://doi.org/10.1021/id500032q|https://www.drugbank.ca/drugs/DB12829|https://doi.org/10.3390/ijms22062884	CC(=O)Nc1ccc(cc1)\C=N\NC(N)=S	0.39	screen5_wk:BRD-K27302037-001-01-9	BRD-K27302037-001-01-9	BRD-K27302037	0.2	2	0.195312uM	screen5_wk	screen5_wk	In PCL cluster	HadABC:group2	HadABC	9	1489.5	3028.5	2	1	153.5	975	58.5	40.5	5	71	10.5	88.5	138	16	27.5	226.5	14	99.5	399	58.5	113	525	102.5	199	351.5	212.5	571
kabx2:BRD-K27302037-001-03-5:0.195500uM	thiacetazone / 227	Thioacetazone|Amithiozone	HadABC	cell shape/integrity	MA synthesis and transport	HadA|HadB	9568512	well-validated antimicrobial|https://doi.org/10.1074/jbc.M112.400994|https://doi.org/10.1021/id500032q|https://www.drugbank.ca/drugs/DB12829|https://doi.org/10.3390/ijms22062884	CC(=O)Nc1ccc(cc1)\C=N\NC(N)=S	0.51	screen4wk_screen5wk_tbda1_kabx2:BRD-K27302037-001-03-5	BRD-K27302037-001-03-5	BRD-K27302037	0.2	2	0.195500uM	screen4wk_screen5wk_tbda1_kabx2	kabx2	In PCL cluster	HadABC:group2	HadABC	9	227	4238	476.5	153.5	1	5016	3.5	275	19	28.5	369	17.5	331.5	1272	415.5	584.5	1774	1503.5	883	1087.75	2389	617.5	1107.5	1381	647	1297.5	684
screen6:BRD-K27302037-001-03-5:0.195500uM	thiacetazone / 227	Thioacetazone|Amithiozone	HadABC	cell shape/integrity	MA synthesis and transport	HadA|HadB	9568512	well-validated antimicrobial|https://doi.org/10.1074/jbc.M112.400994|https://doi.org/10.1021/id500032q|https://www.drugbank.ca/drugs/DB12829|https://doi.org/10.3390/ijms22062884	CC(=O)Nc1ccc(cc1)\C=N\NC(N)=S	0.47	screen6:BRD-K27302037-001-03-5	BRD-K27302037-001-03-5	BRD-K27302037	0.2	2	0.195500uM	screen6	tb_screen6	In non-predictive cluster	HadABC:group5	HadABC	5	2626.5	29.5	122.5	975	5016	1	6549.5	2	7539.5	8554.5	8659.5	4359.5	8998	8936	6978	9309	8514	8371	9203.5	9079	5429.5	9069.5	8970	7202.5	8900.5	5230	8146.5
kabx2:BRD-K27302037-001-03-5:0.390500uM	thiacetazone / 227	Thioacetazone|Amithiozone	HadABC	cell shape/integrity	MA synthesis and transport	HadA|HadB	9568512	well-validated antimicrobial|https://doi.org/10.1074/jbc.M112.400994|https://doi.org/10.1021/id500032q|https://www.drugbank.ca/drugs/DB12829|https://doi.org/10.3390/ijms22062884	CC(=O)Nc1ccc(cc1)\C=N\NC(N)=S	0.59	screen4wk_screen5wk_tbda1_kabx2:BRD-K27302037-001-03-5	BRD-K27302037-001-03-5	BRD-K27302037	0.39	3	0.390500uM	screen4wk_screen5wk_tbda1_kabx2	kabx2	In PCL cluster	HadABC:group2	HadABC	9	175	6851.5	899.5	58.5	3.5	6549.5	1	200	3.5	4	11.5	3.5	14	213.5	16.5	21.5	368	151	106	289	483	86.5	362	331	149	273	162.5
screen6:BRD-K27302037-001-03-5:0.390500uM	thiacetazone / 227	Thioacetazone|Amithiozone	HadABC	cell shape/integrity	MA synthesis and transport	HadA|HadB	9568512	well-validated antimicrobial|https://doi.org/10.1074/jbc.M112.400994|https://doi.org/10.1021/id500032q|https://www.drugbank.ca/drugs/DB12829|https://doi.org/10.3390/ijms22062884	CC(=O)Nc1ccc(cc1)\C=N\NC(N)=S	0.58	screen6:BRD-K27302037-001-03-5	BRD-K27302037-001-03-5	BRD-K27302037	0.39	3	0.390500uM	screen6	tb_screen6	In non-predictive cluster	HadABC:group5	HadABC	5	587.5	12	35.5	40.5	275	2	200	1	1455	2177.5	5678.5	153	5178.5	7585	925	6984.5	6058.5	4439.5	7197.5	6710	2943	6223.5	6951	3674.5	4994	1363	4778.5
screen5_wk:BRD-K27302037-001-01-9:0.390625uM	thiacetazone / 227	Thioacetazone|Amithiozone	HadABC	cell shape/integrity	MA synthesis and transport	HadA|HadB	9568512	well-validated antimicrobial|https://doi.org/10.1074/jbc.M112.400994|https://doi.org/10.1021/id500032q|https://www.drugbank.ca/drugs/DB12829|https://doi.org/10.3390/ijms22062884	CC(=O)Nc1ccc(cc1)\C=N\NC(N)=S	0.63	screen5_wk:BRD-K27302037-001-01-9	BRD-K27302037-001-01-9	BRD-K27302037	0.39	3	0.390625uM	screen5_wk	screen5_wk	In PCL cluster	HadABC:group2	HadABC	9	998	8186	236.5	5	19	7539.5	3.5	1455	1	5	2	5	11.5	13.5	13	16	21.5	45	33.5	17	361.5	42.5	20.5	232.5	49.5	201.5	79.5
kabx2:BRD-K27302037-001-03-5:0.781250uM	thiacetazone / 227	Thioacetazone|Amithiozone	HadABC	cell shape/integrity	MA synthesis and transport	HadA|HadB	9568512	well-validated antimicrobial|https://doi.org/10.1074/jbc.M112.400994|https://doi.org/10.1021/id500032q|https://www.drugbank.ca/drugs/DB12829|https://doi.org/10.3390/ijms22062884	CC(=O)Nc1ccc(cc1)\C=N\NC(N)=S	0.66	screen4wk_screen5wk_tbda1_kabx2:BRD-K27302037-001-03-5	BRD-K27302037-001-03-5	BRD-K27302037	0.78	4	0.781250uM	screen4wk_screen5wk_tbda1_kabx2	kabx2	In PCL cluster	HadABC:group2	HadABC	9	360	8337	2654.5	71	28.5	8554.5	4	2177.5	5	1	6	7.5	3	15	4	6	19	13.5	11.5	17	30	12.5	17	24.5	14	22	16
screen5_wk:BRD-K27302037-001-01-9:0.781250uM	thiacetazone / 227	Thioacetazone|Amithiozone	HadABC	cell shape/integrity	MA synthesis and transport	HadA|HadB	9568512	well-validated antimicrobial|https://doi.org/10.1074/jbc.M112.400994|https://doi.org/10.1021/id500032q|https://www.drugbank.ca/drugs/DB12829|https://doi.org/10.3390/ijms22062884	CC(=O)Nc1ccc(cc1)\C=N\NC(N)=S	0.64	screen5_wk:BRD-K27302037-001-01-9	BRD-K27302037-001-01-9	BRD-K27302037	0.78	4	0.781250uM	screen5_wk	screen5_wk	In PCL cluster	HadABC:group2	HadABC	9	1839.5	8732.5	748.5	10.5	369	8659.5	11.5	5678.5	2	6	1	12.5	5.5	4	7	9.5	6.5	12.5	15	9	20.5	15.5	10.5	19.5	16	22	21.5
screen6:BRD-K27302037-001-03-5:0.781250uM	thiacetazone / 227	Thioacetazone|Amithiozone	HadABC	cell shape/integrity	MA synthesis and transport	HadA|HadB	9568512	well-validated antimicrobial|https://doi.org/10.1074/jbc.M112.400994|https://doi.org/10.1021/id500032q|https://www.drugbank.ca/drugs/DB12829|https://doi.org/10.3390/ijms22062884	CC(=O)Nc1ccc(cc1)\C=N\NC(N)=S	0.65	screen6:BRD-K27302037-001-03-5	BRD-K27302037-001-03-5	BRD-K27302037	0.78	4	0.781250uM	screen6	tb_screen6	In PCL cluster	HadABC:group2	HadABC	9	644.5	7334	490.5	88.5	17.5	4359.5	3.5	153	5	7.5	12.5	1	17	185.5	5.5	49	228.5	35.5	132.5	170	221	133.5	185	129.5	162.5	34.5	333.5
kabx2:BRD-K27302037-001-03-5:1.562500uM	thiacetazone / 227	Thioacetazone|Amithiozone	HadABC	cell shape/integrity	MA synthesis and transport	HadA|HadB	9568512	well-validated antimicrobial|https://doi.org/10.1074/jbc.M112.400994|https://doi.org/10.1021/id500032q|https://www.drugbank.ca/drugs/DB12829|https://doi.org/10.3390/ijms22062884	CC(=O)Nc1ccc(cc1)\C=N\NC(N)=S	0.73	screen4wk_screen5wk_tbda1_kabx2:BRD-K27302037-001-03-5	BRD-K27302037-001-03-5	BRD-K27302037	1.56	5	1.562500uM	screen4wk_screen5wk_tbda1_kabx2	kabx2	In PCL cluster	HadABC:group3	HadABC	11	1132	8720.5	4162.5	138	331.5	8998	14	5178.5	11.5	3	5.5	17	1	7.5	4	2	11	7.5	4	11	15	7	11.5	16	9	17	12.5
screen5_wk:BRD-K27302037-001-01-9:1.562500uM	thiacetazone / 227	Thioacetazone|Amithiozone	HadABC	cell shape/integrity	MA synthesis and transport	HadA|HadB	9568512	well-validated antimicrobial|https://doi.org/10.1074/jbc.M112.400994|https://doi.org/10.1021/id500032q|https://www.drugbank.ca/drugs/DB12829|https://doi.org/10.3390/ijms22062884	CC(=O)Nc1ccc(cc1)\C=N\NC(N)=S	0.72	screen5_wk:BRD-K27302037-001-01-9	BRD-K27302037-001-01-9	BRD-K27302037	1.56	5	1.562500uM	screen5_wk	screen5_wk	In PCL cluster	HadABC:group3	HadABC	11	3053.5	8833	301.5	16	1272	8936	213.5	7585	13.5	15	4	185.5	7.5	1	12	6	2.5	9.5	9.5	3.5	12.5	10	5	14.5	12.5	17.5	16
screen6:BRD-K27302037-001-03-5:1.562500uM	thiacetazone / 227	Thioacetazone|Amithiozone	HadABC	cell shape/integrity	MA synthesis and transport	HadA|HadB	9568512	well-validated antimicrobial|https://doi.org/10.1074/jbc.M112.400994|https://doi.org/10.1021/id500032q|https://www.drugbank.ca/drugs/DB12829|https://doi.org/10.3390/ijms22062884	CC(=O)Nc1ccc(cc1)\C=N\NC(N)=S	0.7	screen6:BRD-K27302037-001-03-5	BRD-K27302037-001-03-5	BRD-K27302037	1.56	5	1.562500uM	screen6	tb_screen6	In PCL cluster	HadABC:group3	HadABC	11	724.5	8330	1463.5	27.5	415.5	6978	16.5	925	13	4	7	5.5	4	12	1	10	14	3	14.5	15	9	17	17.5	8	16	7.5	22.5
kabx2:BRD-K27302037-001-03-5:3.125000uM	thiacetazone / 227	Thioacetazone|Amithiozone	HadABC	cell shape/integrity	MA synthesis and transport	HadA|HadB	9568512	well-validated antimicrobial|https://doi.org/10.1074/jbc.M112.400994|https://doi.org/10.1021/id500032q|https://www.drugbank.ca/drugs/DB12829|https://doi.org/10.3390/ijms22062884	CC(=O)Nc1ccc(cc1)\C=N\NC(N)=S	0.76	screen4wk_screen5wk_tbda1_kabx2:BRD-K27302037-001-03-5	BRD-K27302037-001-03-5	BRD-K27302037	3.13	6	3.125000uM	screen4wk_screen5wk_tbda1_kabx2	kabx2	In PCL cluster	HadABC:group3	HadABC	11	1151.5	8989.5	5332.5	226.5	584.5	9309	21.5	6984.5	16	6	9.5	49	2	6	10	1	8.5	6.5	3	7.5	12	4	10.5	12	6	15.5	12
screen5_wk:BRD-K27302037-001-01-9:3.125000uM	thiacetazone / 227	Thioacetazone|Amithiozone	HadABC	cell shape/integrity	MA synthesis and transport	HadA|HadB	9568512	well-validated antimicrobial|https://doi.org/10.1074/jbc.M112.400994|https://doi.org/10.1021/id500032q|https://www.drugbank.ca/drugs/DB12829|https://doi.org/10.3390/ijms22062884	CC(=O)Nc1ccc(cc1)\C=N\NC(N)=S	0.71	screen5_wk:BRD-K27302037-001-01-9	BRD-K27302037-001-01-9	BRD-K27302037	3.13	6	3.125000uM	screen5_wk	screen5_wk	In PCL cluster	HadABC:group3	HadABC	11	4660.5	8345.5	268	14	1774	8514	368	6058.5	21.5	19	6.5	228.5	11	2.5	14	8.5	1	11	7.5	2.5	11.5	7	4	12	10	16.5	14
screen6:BRD-K27302037-001-03-5:3.125000uM	thiacetazone / 227	Thioacetazone|Amithiozone	HadABC	cell shape/integrity	MA synthesis and transport	HadA|HadB	9568512	well-validated antimicrobial|https://doi.org/10.1074/jbc.M112.400994|https://doi.org/10.1021/id500032q|https://www.drugbank.ca/drugs/DB12829|https://doi.org/10.3390/ijms22062884	CC(=O)Nc1ccc(cc1)\C=N\NC(N)=S	0.8	screen6:BRD-K27302037-001-03-5	BRD-K27302037-001-03-5	BRD-K27302037	3.13	6	3.125000uM	screen6	tb_screen6	In PCL cluster	HadABC:group4	HadABC	11	898	8056.5	4237	99.5	1503.5	8371	151	4439.5	45	13.5	12.5	35.5	7.5	9.5	3	6.5	11	1	10	14	2.5	13	16	3.5	18	6	25.5
kabx2:BRD-K27302037-001-03-5:6.250000uM	thiacetazone / 227	Thioacetazone|Amithiozone	HadABC	cell shape/integrity	MA synthesis and transport	HadA|HadB	9568512	well-validated antimicrobial|https://doi.org/10.1074/jbc.M112.400994|https://doi.org/10.1021/id500032q|https://www.drugbank.ca/drugs/DB12829|https://doi.org/10.3390/ijms22062884	CC(=O)Nc1ccc(cc1)\C=N\NC(N)=S	0.78	screen4wk_screen5wk_tbda1_kabx2:BRD-K27302037-001-03-5	BRD-K27302037-001-03-5	BRD-K27302037	6.25	7	6.250000uM	screen4wk_screen5wk_tbda1_kabx2	kabx2	In PCL cluster	HadABC:group3	HadABC	11	1194	8796	5062.5	399	883	9203.5	106	7197.5	33.5	11.5	15	132.5	4	9.5	14.5	3	7.5	10	1	6.5	11	2	7.5	9.5	4.5	11.5	7.5
screen5_wk:BRD-K27302037-001-01-9:6.250000uM	thiacetazone / 227	Thioacetazone|Amithiozone	HadABC	cell shape/integrity	MA synthesis and transport	HadA|HadB	9568512	well-validated antimicrobial|https://doi.org/10.1074/jbc.M112.400994|https://doi.org/10.1021/id500032q|https://www.drugbank.ca/drugs/DB12829|https://doi.org/10.3390/ijms22062884	CC(=O)Nc1ccc(cc1)\C=N\NC(N)=S	0.76	screen5_wk:BRD-K27302037-001-01-9	BRD-K27302037-001-01-9	BRD-K27302037	6.25	7	6.250000uM	screen5_wk	screen5_wk	In PCL cluster	HadABC:group3	HadABC	11	2307.5	8925.5	827.5	58.5	1087.75	9079	289	6710	17	17	9	170	11	3.5	15	7.5	2.5	14	6.5	1	15	5.5	2	9.5	6	12.5	7.5
screen6:BRD-K27302037-001-03-5:6.250000uM	thiacetazone / 227	Thioacetazone|Amithiozone	HadABC	cell shape/integrity	MA synthesis and transport	HadA|HadB	9568512	well-validated antimicrobial|https://doi.org/10.1074/jbc.M112.400994|https://doi.org/10.1021/id500032q|https://www.drugbank.ca/drugs/DB12829|https://doi.org/10.3390/ijms22062884	CC(=O)Nc1ccc(cc1)\C=N\NC(N)=S	0.85	screen6:BRD-K27302037-001-03-5	BRD-K27302037-001-03-5	BRD-K27302037	6.25	7	6.250000uM	screen6	tb_screen6	In PCL cluster	HadABC:group4	HadABC	11	1443	5337.5	3534.5	113	2389	5429.5	483	2943	361.5	30	20.5	221	15	12.5	9	12	11.5	2.5	11	15	1	14	18	2	19	4	43.5
kabx2:BRD-K27302037-001-03-5:12.500000uM	thiacetazone / 227	Thioacetazone|Amithiozone	HadABC	cell shape/integrity	MA synthesis and transport	HadA|HadB	9568512	well-validated antimicrobial|https://doi.org/10.1074/jbc.M112.400994|https://doi.org/10.1021/id500032q|https://www.drugbank.ca/drugs/DB12829|https://doi.org/10.3390/ijms22062884	CC(=O)Nc1ccc(cc1)\C=N\NC(N)=S	0.83	screen4wk_screen5wk_tbda1_kabx2:BRD-K27302037-001-03-5	BRD-K27302037-001-03-5	BRD-K27302037	12.5	8	12.500000uM	screen4wk_screen5wk_tbda1_kabx2	kabx2	In PCL cluster	HadABC:group3	HadABC	11	1006	8085.5	4548	525	617.5	9069.5	86.5	6223.5	42.5	12.5	15.5	133.5	7	10	17	4	7	13	2	5.5	14	1	6	9	3	9.5	4
screen5_wk:BRD-K27302037-001-01-9:12.500000uM	thiacetazone / 227	Thioacetazone|Amithiozone	HadABC	cell shape/integrity	MA synthesis and transport	HadA|HadB	9568512	well-validated antimicrobial|https://doi.org/10.1074/jbc.M112.400994|https://doi.org/10.1021/id500032q|https://www.drugbank.ca/drugs/DB12829|https://doi.org/10.3390/ijms22062884	CC(=O)Nc1ccc(cc1)\C=N\NC(N)=S	0.81	screen5_wk:BRD-K27302037-001-01-9	BRD-K27302037-001-01-9	BRD-K27302037	12.5	8	12.500000uM	screen5_wk	screen5_wk	In PCL cluster	HadABC:group3	HadABC	11	1946	8756	1134.5	102.5	1107.5	8970	362	6951	20.5	17	10.5	185	11.5	5	17.5	10.5	4	16	7.5	2	18	6	1	13	3.5	11	5.5
screen6:BRD-K27302037-001-03-5:12.500000uM	thiacetazone / 227	Thioacetazone|Amithiozone	HadABC	cell shape/integrity	MA synthesis and transport	HadA|HadB	9568512	well-validated antimicrobial|https://doi.org/10.1074/jbc.M112.400994|https://doi.org/10.1021/id500032q|https://www.drugbank.ca/drugs/DB12829|https://doi.org/10.3390/ijms22062884	CC(=O)Nc1ccc(cc1)\C=N\NC(N)=S	0.8	screen6:BRD-K27302037-001-03-5	BRD-K27302037-001-03-5	BRD-K27302037	12.5	8	12.500000uM	screen6	tb_screen6	In PCL cluster	HadABC:group4	HadABC	11	909.5	6860	3298	199	1381	7202.5	331	3674.5	232.5	24.5	19.5	129.5	16	14.5	8	12	12	3.5	9.5	9.5	2	9	13	1	14	2.5	17
kabx2:BRD-K27302037-001-03-5:25.000000uM	thiacetazone / 227	Thioacetazone|Amithiozone	HadABC	cell shape/integrity	MA synthesis and transport	HadA|HadB	9568512	well-validated antimicrobial|https://doi.org/10.1074/jbc.M112.400994|https://doi.org/10.1021/id500032q|https://www.drugbank.ca/drugs/DB12829|https://doi.org/10.3390/ijms22062884	CC(=O)Nc1ccc(cc1)\C=N\NC(N)=S	0.8	screen4wk_screen5wk_tbda1_kabx2:BRD-K27302037-001-03-5	BRD-K27302037-001-03-5	BRD-K27302037	25	9	25.000000uM	screen4wk_screen5wk_tbda1_kabx2	kabx2	In PCL cluster	HadABC:group3	HadABC	11	954.5	8490	3640	351.5	647	8900.5	149	4994	49.5	14	16	162.5	9	12.5	16	6	10	18	4.5	6	19	3	3.5	14	1	7.5	2
screen6:BRD-K27302037-001-03-5:25.000000uM	thiacetazone / 227	Thioacetazone|Amithiozone	HadABC	cell shape/integrity	MA synthesis and transport	HadA|HadB	9568512	well-validated antimicrobial|https://doi.org/10.1074/jbc.M112.400994|https://doi.org/10.1021/id500032q|https://www.drugbank.ca/drugs/DB12829|https://doi.org/10.3390/ijms22062884	CC(=O)Nc1ccc(cc1)\C=N\NC(N)=S	0.81	screen6:BRD-K27302037-001-03-5	BRD-K27302037-001-03-5	BRD-K27302037	25	9	25.000000uM	screen6	tb_screen6	In PCL cluster	HadABC:group4	HadABC	11	567.5	5767.5	1769	212.5	1297.5	5230	273	1363	201.5	22	22	34.5	17	17.5	7.5	15.5	16.5	6	11.5	12.5	4	9.5	11	2.5	7.5	1	10.5
kabx2:BRD-K27302037-001-03-5:50.000000uM	thiacetazone / 227	Thioacetazone|Amithiozone	HadABC	cell shape/integrity	MA synthesis and transport	HadA|HadB	9568512	well-validated antimicrobial|https://doi.org/10.1074/jbc.M112.400994|https://doi.org/10.1021/id500032q|https://www.drugbank.ca/drugs/DB12829|https://doi.org/10.3390/ijms22062884	CC(=O)Nc1ccc(cc1)\C=N\NC(N)=S	0.87	screen4wk_screen5wk_tbda1_kabx2:BRD-K27302037-001-03-5	BRD-K27302037-001-03-5	BRD-K27302037	50	10	50.000000uM	screen4wk_screen5wk_tbda1_kabx2	kabx2	In PCL cluster	HadABC:group3	HadABC	11	629	7465.5	3489.5	571	684	8146.5	162.5	4778.5	79.5	16	21.5	333.5	12.5	16	22.5	12	14	25.5	7.5	7.5	43.5	4	5.5	17	2	10.5	1
screen6:BRD-K27302037-001-03-5:50.000000uM	thiacetazone / 227	Thioacetazone|Amithiozone	HadABC	cell shape/integrity	MA synthesis and transport	HadA|HadB	9568512	well-validated antimicrobial|https://doi.org/10.1074/jbc.M112.400994|https://doi.org/10.1021/id500032q|https://www.drugbank.ca/drugs/DB12829|https://doi.org/10.3390/ijms22062884	CC(=O)Nc1ccc(cc1)\C=N\NC(N)=S	0.83	screen6:BRD-K27302037-001-03-5	BRD-K27302037-001-03-5	BRD-K27302037	50	10	50.000000uM	screen6	tb_screen6	In PCL cluster	HadABC:group4	HadABC	11	319.5	4686.5	1699	224	929.5	3415.5	315	572	316	27.5	38.5	136.5	17.5	20.5	15	18	19.5	12.5	14	14	13.5	11	11	8	7	2.5	5
kabx2:BRD-K92661767-001-01-4:0.097500uM	thiocarbamide	Thiocarlide|Isoxyl	HadABC	cell shape/integrity	MA synthesis and transport	HadA|HadB	3001386	https://doi.org/10.1074/jbc.M112.400994|https://doi.org/10.1021/id500032q|https://go.drugbank.com/drugs/DB13608|https://doi.org/10.3390/ijms22062884	CC(C)CCOc1ccc(NC(=S)Nc2ccc(OCCC(C)C)cc2)cc1	0.09	screen4wk_screen5wk_tbda1_kabx2:BRD-K92661767-001-01-4	BRD-K92661767-001-01-4	BRD-K92661767	0.1	1	0.097500uM	screen4wk_screen5wk_tbda1_kabx2	kabx2	In non-predictive cluster	HadABC:group12	HadABC	2	7225.5	2697.5	7380.5	6893	8651	2624.5	7954.5	4521	8462	7122.5	7125.5	8510	7493.5	6010.5	6925.5	6728	5910.5	6746	6468.5	7917	6307	7475	7474.5	7513.5	7730.5	8493	7729
screen6:BRD-K92661767-001-01-4:0.097500uM	thiocarbamide	Thiocarlide|Isoxyl	HadABC	cell shape/integrity	MA synthesis and transport	HadA|HadB	3001386	https://doi.org/10.1074/jbc.M112.400994|https://doi.org/10.1021/id500032q|https://go.drugbank.com/drugs/DB13608|https://doi.org/10.3390/ijms22062884	CC(C)CCOc1ccc(NC(=S)Nc2ccc(OCCC(C)C)cc2)cc1	0.02	screen6:BRD-K92661767-001-01-4	BRD-K92661767-001-01-4	BRD-K92661767	0.1	1	0.097500uM	screen6	tb_screen6	Not in cluster - singleton	HadABC:group7	HadABC	1	8269.5	1248.5	3069	4571	8431	169.5	8429.5	1237	8804.5	9068	8230	8438	8937.5	8548.5	8578	8974	7887.5	7907.5	8997	8534	7790.5	8793.5	8479.5	7958	8648.5	7674	8476
kabx2:BRD-K92661767-001-01-4:0.195500uM	thiocarbamide	Thiocarlide|Isoxyl	HadABC	cell shape/integrity	MA synthesis and transport	HadA|HadB	3001386	https://doi.org/10.1074/jbc.M112.400994|https://doi.org/10.1021/id500032q|https://go.drugbank.com/drugs/DB13608|https://doi.org/10.3390/ijms22062884	CC(C)CCOc1ccc(NC(=S)Nc2ccc(OCCC(C)C)cc2)cc1	0.11	screen4wk_screen5wk_tbda1_kabx2:BRD-K92661767-001-01-4	BRD-K92661767-001-01-4	BRD-K92661767	0.2	2	0.195500uM	screen4wk_screen5wk_tbda1_kabx2	kabx2	In PCL cluster	HadABC:group11	HadABC	2	7068	4878	8663	8509.5	9041	4002.5	8403	5862.5	9184.5	8939	8955.5	9050.5	8777.5	8995	8930.5	8585	8798	8249	8765.5	9021.5	8047.5	8749.5	9107	8575.5	8814.5	8774	8944
screen6:BRD-K92661767-001-01-4:0.195500uM	thiocarbamide	Thiocarlide|Isoxyl	HadABC	cell shape/integrity	MA synthesis and transport	HadA|HadB	3001386	https://doi.org/10.1074/jbc.M112.400994|https://doi.org/10.1021/id500032q|https://go.drugbank.com/drugs/DB13608|https://doi.org/10.3390/ijms22062884	CC(C)CCOc1ccc(NC(=S)Nc2ccc(OCCC(C)C)cc2)cc1	0.17	screen6:BRD-K92661767-001-01-4	BRD-K92661767-001-01-4	BRD-K92661767	0.2	2	0.195500uM	screen6	tb_screen6	In non-predictive cluster	HadABC:group1	HadABC	2	7570.5	1320.5	934	5178	8710.5	128.5	8706.5	1691	8641.5	9141.5	8565	8140	8755	8146.5	8161.5	9076	7716.5	8262.5	8778.5	8353	7435	8767.5	8257.5	7881.5	8626.5	7240.5	8481.5
kabx2:BRD-K92661767-001-01-4:0.390500uM	thiocarbamide	Thiocarlide|Isoxyl	HadABC	cell shape/integrity	MA synthesis and transport	HadA|HadB	3001386	https://doi.org/10.1074/jbc.M112.400994|https://doi.org/10.1021/id500032q|https://go.drugbank.com/drugs/DB13608|https://doi.org/10.3390/ijms22062884	CC(C)CCOc1ccc(NC(=S)Nc2ccc(OCCC(C)C)cc2)cc1	0.18	screen4wk_screen5wk_tbda1_kabx2:BRD-K92661767-001-01-4	BRD-K92661767-001-01-4	BRD-K92661767	0.39	3	0.390500uM	screen4wk_screen5wk_tbda1_kabx2	kabx2	In PCL cluster	HadABC:group11	HadABC	2	6230.5	4292.5	7528	7055	8327.5	2343	8149.5	4775.5	9080.5	8554	9023	9091	8466.5	8563.5	8624.5	8372.5	8442.5	8203.5	8306	8775.5	7326.5	8706.5	8858.5	8237.5	8673	8694	8901
screen6:BRD-K92661767-001-01-4:0.390500uM	thiocarbamide	Thiocarlide|Isoxyl	HadABC	cell shape/integrity	MA synthesis and transport	HadA|HadB	3001386	https://doi.org/10.1074/jbc.M112.400994|https://doi.org/10.1021/id500032q|https://go.drugbank.com/drugs/DB13608|https://doi.org/10.3390/ijms22062884	CC(C)CCOc1ccc(NC(=S)Nc2ccc(OCCC(C)C)cc2)cc1	0.09	screen6:BRD-K92661767-001-01-4	BRD-K92661767-001-01-4	BRD-K92661767	0.39	3	0.390500uM	screen6	tb_screen6	Not in cluster - singleton	HadABC:group8	HadABC	1	2610	1858	387.5	1178.5	7452.5	184	8389	185	7788.5	8685.5	7786.5	7608	8762.5	6943	8295.5	8662.5	5029	6727.5	8410.5	6191.5	6518.5	8310	6826	7111.5	8363.5	7766	8204
kabx2:BRD-K92661767-001-01-4:0.781250uM	thiocarbamide	Thiocarlide|Isoxyl	HadABC	cell shape/integrity	MA synthesis and transport	HadA|HadB	3001386	https://doi.org/10.1074/jbc.M112.400994|https://doi.org/10.1021/id500032q|https://go.drugbank.com/drugs/DB13608|https://doi.org/10.3390/ijms22062884	CC(C)CCOc1ccc(NC(=S)Nc2ccc(OCCC(C)C)cc2)cc1	0.01	screen4wk_screen5wk_tbda1_kabx2:BRD-K92661767-001-01-4	BRD-K92661767-001-01-4	BRD-K92661767	0.78	4	0.781250uM	screen4wk_screen5wk_tbda1_kabx2	kabx2	In non-predictive cluster	HadABC:group12	HadABC	2	3501	5109	7981	6250	7199.5	2598.5	5071	3038	7077.5	4708.5	5773	7124	6357.5	7094.5	4210.5	5696.5	7542.5	5182	6591	7657.5	3156.5	7712.5	7552	4456	7436	6581.5	8000
screen6:BRD-K92661767-001-01-4:0.781250uM	thiocarbamide	Thiocarlide|Isoxyl	HadABC	cell shape/integrity	MA synthesis and transport	HadA|HadB	3001386	https://doi.org/10.1074/jbc.M112.400994|https://doi.org/10.1021/id500032q|https://go.drugbank.com/drugs/DB13608|https://doi.org/10.3390/ijms22062884	CC(C)CCOc1ccc(NC(=S)Nc2ccc(OCCC(C)C)cc2)cc1	0.08	screen6:BRD-K92661767-001-01-4	BRD-K92661767-001-01-4	BRD-K92661767	0.78	4	0.781250uM	screen6	tb_screen6	Not in cluster - singleton	HadABC:group6	HadABC	1	5894.5	582.5	791	3898.5	8003	118	8514.5	684	8613.5	8714.5	7929.5	7946	8508.5	6516.5	6601	8793	5406	6430	8930.5	6703	4847	8531.5	7430	5717.5	8707.5	5633.5	8209.5
kabx2:BRD-K92661767-001-01-4:1.562500uM	thiocarbamide	Thiocarlide|Isoxyl	HadABC	cell shape/integrity	MA synthesis and transport	HadA|HadB	3001386	https://doi.org/10.1074/jbc.M112.400994|https://doi.org/10.1021/id500032q|https://go.drugbank.com/drugs/DB13608|https://doi.org/10.3390/ijms22062884	CC(C)CCOc1ccc(NC(=S)Nc2ccc(OCCC(C)C)cc2)cc1	0.09	screen4wk_screen5wk_tbda1_kabx2:BRD-K92661767-001-01-4	BRD-K92661767-001-01-4	BRD-K92661767	1.56	5	1.562500uM	screen4wk_screen5wk_tbda1_kabx2	kabx2	In non-predictive cluster	HadABC:group10	HadABC	2	2193.5	4557	8153	6228.5	5928.5	2866.5	4417	1818.5	7118	5596	6541	5646	6136.5	8148.5	6147	5998.5	7820	6197	7383	8104	6650.5	7998.5	8236	7988	8570.5	8859	9155.5
screen6:BRD-K92661767-001-01-4:1.562500uM	thiocarbamide	Thiocarlide|Isoxyl	HadABC	cell shape/integrity	MA synthesis and transport	HadA|HadB	3001386	https://doi.org/10.1074/jbc.M112.400994|https://doi.org/10.1021/id500032q|https://go.drugbank.com/drugs/DB13608|https://doi.org/10.3390/ijms22062884	CC(C)CCOc1ccc(NC(=S)Nc2ccc(OCCC(C)C)cc2)cc1	0.22	screen6:BRD-K92661767-001-01-4	BRD-K92661767-001-01-4	BRD-K92661767	1.56	5	1.562500uM	screen6	tb_screen6	Not in cluster - singleton	HadABC:group9	HadABC	1	6798.5	166	1024	1638.5	8491	53.5	8594.5	301.5	8427.5	8701.5	8029.5	6920	8782.5	8058.5	6720.5	8801	7168.5	6918	8866	8636.5	5358	8978	8712	6876	8908.5	6835.5	9022
kabx2:BRD-K92661767-001-01-4:3.125000uM	thiocarbamide	Thiocarlide|Isoxyl	HadABC	cell shape/integrity	MA synthesis and transport	HadA|HadB	3001386	https://doi.org/10.1074/jbc.M112.400994|https://doi.org/10.1021/id500032q|https://go.drugbank.com/drugs/DB13608|https://doi.org/10.3390/ijms22062884	CC(C)CCOc1ccc(NC(=S)Nc2ccc(OCCC(C)C)cc2)cc1	0.19	screen4wk_screen5wk_tbda1_kabx2:BRD-K92661767-001-01-4	BRD-K92661767-001-01-4	BRD-K92661767	3.13	6	3.125000uM	screen4wk_screen5wk_tbda1_kabx2	kabx2	In non-predictive cluster	HadABC:group10	HadABC	2	2210	5968.5	8651.5	7411.5	4317	3655.5	1251	964.5	5889.5	2964	6573.5	5011.5	4065	7207	4493	3376.5	8043	4962	4763	7863.5	4072.5	4593	7048.5	5019	4002	4577.5	5103
screen6:BRD-K92661767-001-01-4:3.125000uM	thiocarbamide	Thiocarlide|Isoxyl	HadABC	cell shape/integrity	MA synthesis and transport	HadA|HadB	3001386	https://doi.org/10.1074/jbc.M112.400994|https://doi.org/10.1021/id500032q|https://go.drugbank.com/drugs/DB13608|https://doi.org/10.3390/ijms22062884	CC(C)CCOc1ccc(NC(=S)Nc2ccc(OCCC(C)C)cc2)cc1	0.26	screen6:BRD-K92661767-001-01-4	BRD-K92661767-001-01-4	BRD-K92661767	3.13	6	3.125000uM	screen6	tb_screen6	In non-predictive cluster	HadABC:group5	HadABC	5	8509	425.5	2007	1809.5	8073	43	8667	468	8799.5	8817	8493	7653.5	8875.5	7572.5	7695	8991.5	6044	7850.5	8746.5	7794	5527	8613.5	7984	6660.5	8735	7178.5	8672.5
kabx2:BRD-K92661767-001-01-4:6.250000uM	thiocarbamide	Thiocarlide|Isoxyl	HadABC	cell shape/integrity	MA synthesis and transport	HadA|HadB	3001386	https://doi.org/10.1074/jbc.M112.400994|https://doi.org/10.1021/id500032q|https://go.drugbank.com/drugs/DB13608|https://doi.org/10.3390/ijms22062884	CC(C)CCOc1ccc(NC(=S)Nc2ccc(OCCC(C)C)cc2)cc1	0.62	screen4wk_screen5wk_tbda1_kabx2:BRD-K92661767-001-01-4	BRD-K92661767-001-01-4	BRD-K92661767	6.25	7	6.250000uM	screen4wk_screen5wk_tbda1_kabx2	kabx2	In PCL cluster	HadABC:group2	HadABC	9	521.5	8084.5	2331.5	333.5	14	7859	4.5	1016	7	5.5	19.5	8	13.5	78.5	17	11.5	95.5	61.5	15.5	34.5	286	17	31	117.5	15	85	18.5
screen6:BRD-K92661767-001-01-4:6.250000uM	thiocarbamide	Thiocarlide|Isoxyl	HadABC	cell shape/integrity	MA synthesis and transport	HadA|HadB	3001386	https://doi.org/10.1074/jbc.M112.400994|https://doi.org/10.1021/id500032q|https://go.drugbank.com/drugs/DB13608|https://doi.org/10.3390/ijms22062884	CC(C)CCOc1ccc(NC(=S)Nc2ccc(OCCC(C)C)cc2)cc1	0.28	screen6:BRD-K92661767-001-01-4	BRD-K92661767-001-01-4	BRD-K92661767	6.25	7	6.250000uM	screen6	tb_screen6	In non-predictive cluster	HadABC:group5	HadABC	5	2006.5	173	118	474	2814	21.5	3414	3	5900	6356.5	6998	2249.5	7132	6507.5	4080.5	7458	3264	3369.5	6723	6090	1899.5	6822.5	6770	2975.5	6771	3105.5	7110
kabx2:BRD-K92661767-001-01-4:12.500000uM	thiocarbamide	Thiocarlide|Isoxyl	HadABC	cell shape/integrity	MA synthesis and transport	HadA|HadB	3001386	https://doi.org/10.1074/jbc.M112.400994|https://doi.org/10.1021/id500032q|https://go.drugbank.com/drugs/DB13608|https://doi.org/10.3390/ijms22062884	CC(C)CCOc1ccc(NC(=S)Nc2ccc(OCCC(C)C)cc2)cc1	0.82	screen4wk_screen5wk_tbda1_kabx2:BRD-K92661767-001-01-4	BRD-K92661767-001-01-4	BRD-K92661767	12.5	8	12.500000uM	screen4wk_screen5wk_tbda1_kabx2	kabx2	In PCL cluster	HadABC:group4	HadABC	11	1503.5	7835.5	6509	1703	2797.5	8828.5	525	5981.5	447	26.5	25	744	13	9.5	24	8	12	17	5.5	11	16	8	14	17	9.5	18.5	13
screen6:BRD-K92661767-001-01-4:12.500000uM	thiocarbamide	Thiocarlide|Isoxyl	HadABC	cell shape/integrity	MA synthesis and transport	HadA|HadB	3001386	https://doi.org/10.1074/jbc.M112.400994|https://doi.org/10.1021/id500032q|https://go.drugbank.com/drugs/DB13608|https://doi.org/10.3390/ijms22062884	CC(C)CCOc1ccc(NC(=S)Nc2ccc(OCCC(C)C)cc2)cc1	0.84	screen6:BRD-K92661767-001-01-4	BRD-K92661767-001-01-4	BRD-K92661767	12.5	8	12.500000uM	screen6	tb_screen6	In PCL cluster	HadABC:group4	HadABC	11	1755	4992.5	4375.5	706.5	4871.5	3839.5	1551	2676.5	1371	170.5	70	856	25	14	19.5	19.5	15.5	7	20	25	3.5	30	46	7.5	42.5	10.5	227.5
kabx2:BRD-K92661767-001-01-4:25.000000uM	thiocarbamide	Thiocarlide|Isoxyl	HadABC	cell shape/integrity	MA synthesis and transport	HadA|HadB	3001386	https://doi.org/10.1074/jbc.M112.400994|https://doi.org/10.1021/id500032q|https://go.drugbank.com/drugs/DB13608|https://doi.org/10.3390/ijms22062884	CC(C)CCOc1ccc(NC(=S)Nc2ccc(OCCC(C)C)cc2)cc1	0.8	screen4wk_screen5wk_tbda1_kabx2:BRD-K92661767-001-01-4	BRD-K92661767-001-01-4	BRD-K92661767	25	9	25.000000uM	screen4wk_screen5wk_tbda1_kabx2	kabx2	In PCL cluster	HadABC:group4	HadABC	11	905.5	7010.5	6558	4505.5	3757	7582	962.5	5059	1543.5	314	190.5	1796.5	24.75	16.5	186	13.5	31	36	12.5	24.5	42	15.5	30	38.5	16.5	66	25
screen6:BRD-K92661767-001-01-4:25.000000uM	thiocarbamide	Thiocarlide|Isoxyl	HadABC	cell shape/integrity	MA synthesis and transport	HadA|HadB	3001386	https://doi.org/10.1074/jbc.M112.400994|https://doi.org/10.1021/id500032q|https://go.drugbank.com/drugs/DB13608|https://doi.org/10.3390/ijms22062884	CC(C)CCOc1ccc(NC(=S)Nc2ccc(OCCC(C)C)cc2)cc1	0.87	screen6:BRD-K92661767-001-01-4	BRD-K92661767-001-01-4	BRD-K92661767	25	9	25.000000uM	screen6	tb_screen6	In PCL cluster	HadABC:group4	HadABC	11	2127.5	2973.5	3781	1803.5	4004	4114.5	2221	2611.5	2373.5	734	483	1675	132	17	158.5	44	17	14.5	45	28	12	55	55	12.5	127.5	18	379.5
kabx2:BRD-K92661767-001-01-4:50.000000uM	thiocarbamide	Thiocarlide|Isoxyl	HadABC	cell shape/integrity	MA synthesis and transport	HadA|HadB	3001386	https://doi.org/10.1074/jbc.M112.400994|https://doi.org/10.1021/id500032q|https://go.drugbank.com/drugs/DB13608|https://doi.org/10.3390/ijms22062884	CC(C)CCOc1ccc(NC(=S)Nc2ccc(OCCC(C)C)cc2)cc1	0.79	screen4wk_screen5wk_tbda1_kabx2:BRD-K92661767-001-01-4	BRD-K92661767-001-01-4	BRD-K92661767	50	10	50.000000uM	screen4wk_screen5wk_tbda1_kabx2	kabx2	In PCL cluster	HadABC:group4	HadABC	11	1172	7053	7975	6438.5	6868.5	7181.5	2761.5	5542	3145	572	617	2890	87	49	367.5	26.5	68.5	70	20	70	64.5	32	71.5	55.5	39	95	84.5
screen6:BRD-K92661767-001-01-4:50.000000uM	thiocarbamide	Thiocarlide|Isoxyl	HadABC	cell shape/integrity	MA synthesis and transport	HadA|HadB	3001386	https://doi.org/10.1074/jbc.M112.400994|https://doi.org/10.1021/id500032q|https://go.drugbank.com/drugs/DB13608|https://doi.org/10.3390/ijms22062884	CC(C)CCOc1ccc(NC(=S)Nc2ccc(OCCC(C)C)cc2)cc1	0.78	screen6:BRD-K92661767-001-01-4	BRD-K92661767-001-01-4	BRD-K92661767	50	10	50.000000uM	screen6	tb_screen6	In PCL cluster	HadABC:group4	HadABC	11	4077.5	1382	4575	4278	8393.5	2051.5	7614	2217.5	8061.5	5713	5583	6106.5	3246.5	1389.5	2558	2983.5	1287.5	766.5	2395.5	2873	547.5	3235.5	3192	626	3085.5	814	4239
[truncated: 21 more columns]

## Sheet: SI Fig. 4b left
SI Fig. 4b left
MOA: HadABC - Pearson correlation sorted by cluster
																						id	screen5_wk:BRD-K27302037-001-01-9:0.097656uM	screen5_wk:BRD-K27302037-001-01-9:0.195312uM	kabx2:BRD-K27302037-001-03-5:0.195500uM	kabx2:BRD-K27302037-001-03-5:0.390500uM	screen5_wk:BRD-K27302037-001-01-9:0.390625uM	kabx2:BRD-K27302037-001-03-5:0.781250uM	screen5_wk:BRD-K27302037-001-01-9:0.781250uM	screen6:BRD-K27302037-001-03-5:0.781250uM	kabx2:BRD-K92661767-001-01-4:6.250000uM	kabx2:BRD-K27302037-001-03-5:1.562500uM	screen5_wk:BRD-K27302037-001-01-9:1.562500uM	screen6:BRD-K27302037-001-03-5:1.562500uM	kabx2:BRD-K27302037-001-03-5:3.125000uM	screen5_wk:BRD-K27302037-001-01-9:3.125000uM	kabx2:BRD-K27302037-001-03-5:6.250000uM	screen5_wk:BRD-K27302037-001-01-9:6.250000uM	kabx2:BRD-K27302037-001-03-5:12.500000uM	screen5_wk:BRD-K27302037-001-01-9:12.500000uM	kabx2:BRD-K27302037-001-03-5:25.000000uM	kabx2:BRD-K27302037-001-03-5:50.000000uM	screen6:BRD-K27302037-001-03-5:3.125000uM	screen6:BRD-K27302037-001-03-5:6.250000uM	screen6:BRD-K27302037-001-03-5:12.500000uM	screen6:BRD-K27302037-001-03-5:25.000000uM	screen6:BRD-K27302037-001-03-5:50.000000uM	kabx2:BRD-K92661767-001-01-4:12.500000uM	screen6:BRD-K92661767-001-01-4:12.500000uM
																						pert_class	thiacetazone / 227	thiacetazone / 227	thiacetazone / 227	thiacetazone / 227	thiacetazone / 227	thiacetazone / 227	thiacetazone / 227	thiacetazone / 227	thiocarbamide	thiacetazone / 227	thiacetazone / 227	thiacetazone / 227	thiacetazone / 227	thiacetazone / 227	thiacetazone / 227	thiacetazone / 227	thiacetazone / 227	thiacetazone / 227	thiacetazone / 227	thiacetazone / 227	thiacetazone / 227	thiacetazone / 227	thiacetazone / 227	thiacetazone / 227	thiacetazone / 227	thiocarbamide	thiocarbamide
																						pert_iname	Thioacetazone|Amithiozone	Thioacetazone|Amithiozone	Thioacetazone|Amithiozone	Thioacetazone|Amithiozone	Thioacetazone|Amithiozone	Thioacetazone|Amithiozone	Thioacetazone|Amithiozone	Thioacetazone|Amithiozone	Thiocarlide|Isoxyl	Thioacetazone|Amithiozone	Thioacetazone|Amithiozone	Thioacetazone|Amithiozone	Thioacetazone|Amithiozone	Thioacetazone|Amithiozone	Thioacetazone|Amithiozone	Thioacetazone|Amithiozone	Thioacetazone|Amithiozone	Thioacetazone|Amithiozone	Thioacetazone|Amithiozone	Thioacetazone|Amithiozone	Thioacetazone|Amithiozone	Thioacetazone|Amithiozone	Thioacetazone|Amithiozone	Thioacetazone|Amithiozone	Thioacetazone|Amithiozone	Thiocarlide|Isoxyl	Thiocarlide|Isoxyl
																						target_description	HadABC	HadABC	HadABC	HadABC	HadABC	HadABC	HadABC	HadABC	HadABC	HadABC	HadABC	HadABC	HadABC	HadABC	HadABC	HadABC	HadABC	HadABC	HadABC	HadABC	HadABC	HadABC	HadABC	HadABC	HadABC	HadABC	HadABC
																						target_process	cell shape/integrity	cell shape/integrity	cell shape/integrity	cell shape/integrity	cell shape/integrity	cell shape/integrity	cell shape/integrity	cell shape/integrity	cell shape/integrity	cell shape/integrity	cell shape/integrity	cell shape/integrity	cell shape/integrity	cell shape/integrity	cell shape/integrity	cell shape/integrity	cell shape/integrity	cell shape/integrity	cell shape/integrity	cell shape/integrity	cell shape/integrity	cell shape/integrity	cell shape/integrity	cell shape/integrity	cell shape/integrity	cell shape/integrity	cell shape/integrity
																						target_pathway	MA synthesis and transport	MA synthesis and transport	MA synthesis and transport	MA synthesis and transport	MA synthesis and transport	MA synthesis and transport	MA synthesis and transport	MA synthesis and transport	MA synthesis and transport	MA synthesis and transport	MA synthesis and transport	MA synthesis and transport	MA synthesis and transport	MA synthesis and transport	MA synthesis and transport	MA synthesis and transport	MA synthesis and transport	MA synthesis and transport	MA synthesis and transport	MA synthesis and transport	MA synthesis and transport	MA synthesis and transport	MA synthesis and transport	MA synthesis and transport	MA synthesis and transport	MA synthesis and transport	MA synthesis and transport
																						protein_target	HadA|HadB	HadA|HadB	HadA|HadB	HadA|HadB	HadA|HadB	HadA|HadB	HadA|HadB	HadA|HadB	HadA|HadB	HadA|HadB	HadA|HadB	HadA|HadB	HadA|HadB	HadA|HadB	HadA|HadB	HadA|HadB	HadA|HadB	HadA|HadB	HadA|HadB	HadA|HadB	HadA|HadB	HadA|HadB	HadA|HadB	HadA|HadB	HadA|HadB	HadA|HadB	HadA|HadB
																						pert_id_pubchem_cid	9568512	9568512	9568512	9568512	9568512	9568512	9568512	9568512	3001386	9568512	9568512	9568512	9568512	9568512	9568512	9568512	9568512	9568512	9568512	9568512	9568512	9568512	9568512	9568512	9568512	3001386	3001386
																						pert_reference	well-validated antimicrobial|https://doi.org/10.1074/jbc.M112.400994|https://doi.org/10.1021/id500032q|https://www.drugbank.ca/drugs/DB12829|https://doi.org/10.3390/ijms22062884	well-validated antimicrobial|https://doi.org/10.1074/jbc.M112.400994|https://doi.org/10.1021/id500032q|https://www.drugbank.ca/drugs/DB12829|https://doi.org/10.3390/ijms22062884	well-validated antimicrobial|https://doi.org/10.1074/jbc.M112.400994|https://doi.org/10.1021/id500032q|https://www.drugbank.ca/drugs/DB12829|https://doi.org/10.3390/ijms22062884	well-validated antimicrobial|https://doi.org/10.1074/jbc.M112.400994|https://doi.org/10.1021/id500032q|https://www.drugbank.ca/drugs/DB12829|https://doi.org/10.3390/ijms22062884	well-validated antimicrobial|https://doi.org/10.1074/jbc.M112.400994|https://doi.org/10.1021/id500032q|https://www.drugbank.ca/drugs/DB12829|https://doi.org/10.3390/ijms22062884	well-validated antimicrobial|https://doi.org/10.1074/jbc.M112.400994|https://doi.org/10.1021/id500032q|https://www.drugbank.ca/drugs/DB12829|https://doi.org/10.3390/ijms22062884	well-validated antimicrobial|https://doi.org/10.1074/jbc.M112.400994|https://doi.org/10.1021/id500032q|https://www.drugbank.ca/drugs/DB12829|https://doi.org/10.3390/ijms22062884	well-validated antimicrobial|https://doi.org/10.1074/jbc.M112.400994|https://doi.org/10.1021/id500032q|https://www.drugbank.ca/drugs/DB12829|https://doi.org/10.3390/ijms22062884	https://doi.org/10.1074/jbc.M112.400994|https://doi.org/10.1021/id500032q|https://go.drugbank.com/drugs/DB13608|https://doi.org/10.3390/ijms22062884	well-validated antimicrobial|https://doi.org/10.1074/jbc.M112.400994|https://doi.org/10.1021/id500032q|https://www.drugbank.ca/drugs/DB12829|https://doi.org/10.3390/ijms22062884	well-validated antimicrobial|https://doi.org/10.1074/jbc.M112.400994|https://doi.org/10.1021/id500032q|https://www.drugbank.ca/drugs/DB12829|https://doi.org/10.3390/ijms22062884	well-validated antimicrobial|https://doi.org/10.1074/jbc.M112.400994|https://doi.org/10.1021/id500032q|https://www.drugbank.ca/drugs/DB12829|https://doi.org/10.3390/ijms22062884	well-validated antimicrobial|https://doi.org/10.1074/jbc.M112.400994|https://doi.org/10.1021/id500032q|https://www.drugbank.ca/drugs/DB12829|https://doi.org/10.3390/ijms22062884	well-validated antimicrobial|https://doi.org/10.1074/jbc.M112.400994|https://doi.org/10.1021/id500032q|https://www.drugbank.ca/drugs/DB12829|https://doi.org/10.3390/ijms22062884	well-validated antimicrobial|https://doi.org/10.1074/jbc.M112.400994|https://doi.org/10.1021/id500032q|https://www.drugbank.ca/drugs/DB12829|https://doi.org/10.3390/ijms22062884	well-validated antimicrobial|https://doi.org/10.1074/jbc.M112.400994|https://doi.org/10.1021/id500032q|https://www.drugbank.ca/drugs/DB12829|https://doi.org/10.3390/ijms22062884	well-validated antimicrobial|https://doi.org/10.1074/jbc.M112.400994|https://doi.org/10.1021/id500032q|https://www.drugbank.ca/drugs/DB12829|https://doi.org/10.3390/ijms22062884	well-validated antimicrobial|https://doi.org/10.1074/jbc.M112.400994|https://doi.org/10.1021/id500032q|https://www.drugbank.ca/drugs/DB12829|https://doi.org/10.3390/ijms22062884	well-validated antimicrobial|https://doi.org/10.1074/jbc.M112.400994|https://doi.org/10.1021/id500032q|https://www.drugbank.ca/drugs/DB12829|https://doi.org/10.3390/ijms22062884	well-validated antimicrobial|https://doi.org/10.1074/jbc.M112.400994|https://doi.org/10.1021/id500032q|https://www.drugbank.ca/drugs/DB12829|https://doi.org/10.3390/ijms22062884	well-validated antimicrobial|https://doi.org/10.1074/jbc.M112.400994|https://doi.org/10.1021/id500032q|https://www.drugbank.ca/drugs/DB12829|https://doi.org/10.3390/ijms22062884	well-validated antimicrobial|https://doi.org/10.1074/jbc.M112.400994|https://doi.org/10.1021/id500032q|https://www.drugbank.ca/drugs/DB12829|https://doi.org/10.3390/ijms22062884	well-validated antimicrobial|https://doi.org/10.1074/jbc.M112.400994|https://doi.org/10.1021/id500032q|https://www.drugbank.ca/drugs/DB12829|https://doi.org/10.3390/ijms22062884	well-validated antimicrobial|https://doi.org/10.1074/jbc.M112.400994|https://doi.org/10.1021/id500032q|https://www.drugbank.ca/drugs/DB12829|https://doi.org/10.3390/ijms22062884	well-validated antimicrobial|https://doi.org/10.1074/jbc.M112.400994|https://doi.org/10.1021/id500032q|https://www.drugbank.ca/drugs/DB12829|https://doi.org/10.3390/ijms22062884	https://doi.org/10.1074/jbc.M112.400994|https://doi.org/10.1021/id500032q|https://go.drugbank.com/drugs/DB13608|https://doi.org/10.3390/ijms22062884	https://doi.org/10.1074/jbc.M112.400994|https://doi.org/10.1021/id500032q|https://go.drugbank.com/drugs/DB13608|https://doi.org/10.3390/ijms22062884
																						canonical_smiles	CC(=O)Nc1ccc(cc1)\C=N\NC(N)=S	CC(=O)Nc1ccc(cc1)\C=N\NC(N)=S	CC(=O)Nc1ccc(cc1)\C=N\NC(N)=S	CC(=O)Nc1ccc(cc1)\C=N\NC(N)=S	CC(=O)Nc1ccc(cc1)\C=N\NC(N)=S	CC(=O)Nc1ccc(cc1)\C=N\NC(N)=S	CC(=O)Nc1ccc(cc1)\C=N\NC(N)=S	CC(=O)Nc1ccc(cc1)\C=N\NC(N)=S	CC(C)CCOc1ccc(NC(=S)Nc2ccc(OCCC(C)C)cc2)cc1	CC(=O)Nc1ccc(cc1)\C=N\NC(N)=S	CC(=O)Nc1ccc(cc1)\C=N\NC(N)=S	CC(=O)Nc1ccc(cc1)\C=N\NC(N)=S	CC(=O)Nc1ccc(cc1)\C=N\NC(N)=S	CC(=O)Nc1ccc(cc1)\C=N\NC(N)=S	CC(=O)Nc1ccc(cc1)\C=N\NC(N)=S	CC(=O)Nc1ccc(cc1)\C=N\NC(N)=S	CC(=O)Nc1ccc(cc1)\C=N\NC(N)=S	CC(=O)Nc1ccc(cc1)\C=N\NC(N)=S	CC(=O)Nc1ccc(cc1)\C=N\NC(N)=S	CC(=O)Nc1ccc(cc1)\C=N\NC(N)=S	CC(=O)Nc1ccc(cc1)\C=N\NC(N)=S	CC(=O)Nc1ccc(cc1)\C=N\NC(N)=S	CC(=O)Nc1ccc(cc1)\C=N\NC(N)=S	CC(=O)Nc1ccc(cc1)\C=N\NC(N)=S	CC(=O)Nc1ccc(cc1)\C=N\NC(N)=S	CC(C)CCOc1ccc(NC(=S)Nc2ccc(OCCC(C)C)cc2)cc1	CC(C)CCOc1ccc(NC(=S)Nc2ccc(OCCC(C)C)cc2)cc1
																						rcorr	0.3	0.39	0.51	0.59	0.63	0.66	0.64	0.65	0.62	0.73	0.72	0.7	0.76	0.71	0.78	0.76	0.83	0.81	0.8	0.87	0.8	0.85	0.8	0.81	0.83	0.82	0.84
																						proj_broad_id	screen5_wk:BRD-K27302037-001-01-9	screen5_wk:BRD-K27302037-001-01-9	screen4wk_screen5wk_tbda1_kabx2:BRD-K27302037-001-03-5	screen4wk_screen5wk_tbda1_kabx2:BRD-K27302037-001-03-5	screen5_wk:BRD-K27302037-001-01-9	screen4wk_screen5wk_tbda1_kabx2:BRD-K27302037-001-03-5	screen5_wk:BRD-K27302037-001-01-9	screen6:BRD-K27302037-001-03-5	screen4wk_screen5wk_tbda1_kabx2:BRD-K92661767-001-01-4	screen4wk_screen5wk_tbda1_kabx2:BRD-K27302037-001-03-5	screen5_wk:BRD-K27302037-001-01-9	screen6:BRD-K27302037-001-03-5	screen4wk_screen5wk_tbda1_kabx2:BRD-K27302037-001-03-5	screen5_wk:BRD-K27302037-001-01-9	screen4wk_screen5wk_tbda1_kabx2:BRD-K27302037-001-03-5	screen5_wk:BRD-K27302037-001-01-9	screen4wk_screen5wk_tbda1_kabx2:BRD-K27302037-001-03-5	screen5_wk:BRD-K27302037-001-01-9	screen4wk_screen5wk_tbda1_kabx2:BRD-K27302037-001-03-5	screen4wk_screen5wk_tbda1_kabx2:BRD-K27302037-001-03-5	screen6:BRD-K27302037-001-03-5	screen6:BRD-K27302037-001-03-5	screen6:BRD-K27302037-001-03-5	screen6:BRD-K27302037-001-03-5	screen6:BRD-K27302037-001-03-5	screen4wk_screen5wk_tbda1_kabx2:BRD-K92661767-001-01-4	screen6:BRD-K92661767-001-01-4
																						broad_id	BRD-K27302037-001-01-9	BRD-K27302037-001-01-9	BRD-K27302037-001-03-5	BRD-K27302037-001-03-5	BRD-K27302037-001-01-9	BRD-K27302037-001-03-5	BRD-K27302037-001-01-9	BRD-K27302037-001-03-5	BRD-K92661767-001-01-4	BRD-K27302037-001-03-5	BRD-K27302037-001-01-9	BRD-K27302037-001-03-5	BRD-K27302037-001-03-5	BRD-K27302037-001-01-9	BRD-K27302037-001-03-5	BRD-K27302037-001-01-9	BRD-K27302037-001-03-5	BRD-K27302037-001-01-9	BRD-K27302037-001-03-5	BRD-K27302037-001-03-5	BRD-K27302037-001-03-5	BRD-K27302037-001-03-5	BRD-K27302037-001-03-5	BRD-K27302037-001-03-5	BRD-K27302037-001-03-5	BRD-K92661767-001-01-4	BRD-K92661767-001-01-4
																						pert_id	BRD-K27302037	BRD-K27302037	BRD-K27302037	BRD-K27302037	BRD-K27302037	BRD-K27302037	BRD-K27302037	BRD-K27302037	BRD-K92661767	BRD-K27302037	BRD-K27302037	BRD-K27302037	BRD-K27302037	BRD-K27302037	BRD-K27302037	BRD-K27302037	BRD-K27302037	BRD-K27302037	BRD-K27302037	BRD-K27302037	BRD-K27302037	BRD-K27302037	BRD-K27302037	BRD-K27302037	BRD-K27302037	BRD-K92661767	BRD-K92661767
																						pert_dose	0.1	0.2	0.2	0.39	0.39	0.78	0.78	0.78	6.25	1.56	1.56	1.56	3.13	3.13	6.25	6.25	12.5	12.5	25	50	3.13	6.25	12.5	25	50	12.5	12.5
																						pert_dose_number	1	2	2	3	3	4	4	4	7	5	5	5	6	6	7	7	8	8	9	10	6	7	8	9	10	8	8
																						pert_idose	0.097656uM	0.195312uM	0.195500uM	0.390500uM	0.390625uM	0.781250uM	0.781250uM	0.781250uM	6.250000uM	1.562500uM	1.562500uM	1.562500uM	3.125000uM	3.125000uM	6.250000uM	6.250000uM	12.500000uM	12.500000uM	25.000000uM	50.000000uM	3.125000uM	6.250000uM	12.500000uM	25.000000uM	50.000000uM	12.500000uM	12.500000uM
																						project_id	screen5_wk	screen5_wk	screen4wk_screen5wk_tbda1_kabx2	screen4wk_screen5wk_tbda1_kabx2	screen5_wk	screen4wk_screen5wk_tbda1_kabx2	screen5_wk	screen6	screen4wk_screen5wk_tbda1_kabx2	screen4wk_screen5wk_tbda1_kabx2	screen5_wk	screen6	screen4wk_screen5wk_tbda1_kabx2	screen5_wk	screen4wk_screen5wk_tbda1_kabx2	screen5_wk	screen4wk_screen5wk_tbda1_kabx2	screen5_wk	screen4wk_screen5wk_tbda1_kabx2	screen4wk_screen5wk_tbda1_kabx2	screen6	screen6	screen6	screen6	screen6	screen4wk_screen5wk_tbda1_kabx2	screen6
																						x_subproject_id	screen5_wk	screen5_wk	kabx2	kabx2	screen5_wk	kabx2	screen5_wk	tb_screen6	kabx2	kabx2	screen5_wk	tb_screen6	kabx2	screen5_wk	kabx2	screen5_wk	kabx2	screen5_wk	kabx2	kabx2	tb_screen6	tb_screen6	tb_screen6	tb_screen6	tb_screen6	kabx2	tb_screen6
																						cgip_pcl_membership_group	In PCL cluster	In PCL cluster	In PCL cluster	In PCL cluster	In PCL cluster	In PCL cluster	In PCL cluster	In PCL cluster	In PCL cluster	In PCL cluster	In PCL cluster	In PCL cluster	In PCL cluster	In PCL cluster	In PCL cluster	In PCL cluster	In PCL cluster	In PCL cluster	In PCL cluster	In PCL cluster	In PCL cluster	In PCL cluster	In PCL cluster	In PCL cluster	In PCL cluster	In PCL cluster	In PCL cluster
																						cluster_rids	HadABC:group2	HadABC:group2	HadABC:group2	HadABC:group2	HadABC:group2	HadABC:group2	HadABC:group2	HadABC:group2	HadABC:group2	HadABC:group3	HadABC:group3	HadABC:group3	HadABC:group3	HadABC:group3	HadABC:group3	HadABC:group3	HadABC:group3	HadABC:group3	HadABC:group3	HadABC:group3	HadABC:group4	HadABC:group4	HadABC:group4	HadABC:group4	HadABC:group4	HadABC:group4	HadABC:group4
																						cluster_descs	HadABC	HadABC	HadABC	HadABC	HadABC	HadABC	HadABC	HadABC	HadABC	HadABC	HadABC	HadABC	HadABC	HadABC	HadABC	HadABC	HadABC	HadABC	HadABC	HadABC	HadABC	HadABC	HadABC	HadABC	HadABC	HadABC	HadABC
id	pert_class	pert_iname	target_description	target_process	target_pathway	protein_target	pert_id_pubchem_cid	pert_reference	canonical_smiles	rcorr	proj_broad_id	broad_id	pert_id	pert_dose	pert_dose_number	pert_idose	project_id	x_subproject_id	cgip_pcl_membership_group	cluster_rids	cluster_descs	cluster_sizes	9	9	9	9	9	9	9	9	9	11	11	11	11	11	11	11	11	11	11	11	11	11	11	11	11	11	11
screen5_wk:BRD-K27302037-001-01-9:0.097656uM	thiacetazone / 227	Thioacetazone|Amithiozone	HadABC	cell shape/integrity	MA synthesis and transport	HadA|HadB	9568512	well-validated antimicrobial|https://doi.org/10.1074/jbc.M112.400994|https://doi.org/10.1021/id500032q|https://www.drugbank.ca/drugs/DB12829|https://doi.org/10.3390/ijms22062884	CC(=O)Nc1ccc(cc1)\C=N\NC(N)=S	0.3	screen5_wk:BRD-K27302037-001-01-9	BRD-K27302037-001-01-9	BRD-K27302037	0.1	1	0.097656uM	screen5_wk	screen5_wk	In PCL cluster	HadABC:group2	HadABC	9	1	0.64	0.23	0.18	0.31	0.07	0.18	0.25	0.1	0.01	0.21	0.12	-0.03	0.22	-0.02	0.17	0	0.15	0.03	0.04	0	0.03	0.04	0.1	0.11	-0.07	0.01
screen5_wk:BRD-K27302037-001-01-9:0.195312uM	thiacetazone / 227	Thioacetazone|Amithiozone	HadABC	cell shape/integrity	MA synthesis and transport	HadA|HadB	9568512	well-validated antimicrobial|https://doi.org/10.1074/jbc.M112.400994|https://doi.org/10.1021/id500032q|https://www.drugbank.ca/drugs/DB12829|https://doi.org/10.3390/ijms22062884	CC(=O)Nc1ccc(cc1)\C=N\NC(N)=S	0.39	screen5_wk:BRD-K27302037-001-01-9	BRD-K27302037-001-01-9	BRD-K27302037	0.2	2	0.195312uM	screen5_wk	screen5_wk	In PCL cluster	HadABC:group2	HadABC	9	0.64	1	0.31	0.41	0.61	0.39	0.51	0.39	0.29	0.31	0.43	0.37	0.26	0.44	0.2	0.34	0.19	0.32	0.21	0.18	0.26	0.23	0.22	0.22	0.21	0.08	0.15
kabx2:BRD-K27302037-001-03-5:0.195500uM	thiacetazone / 227	Thioacetazone|Amithiozone	HadABC	cell shape/integrity	MA synthesis and transport	HadA|HadB	9568512	well-validated antimicrobial|https://doi.org/10.1074/jbc.M112.400994|https://doi.org/10.1021/id500032q|https://www.drugbank.ca/drugs/DB12829|https://doi.org/10.3390/ijms22062884	CC(=O)Nc1ccc(cc1)\C=N\NC(N)=S	0.51	screen4wk_screen5wk_tbda1_kabx2:BRD-K27302037-001-03-5	BRD-K27302037-001-03-5	BRD-K27302037	0.2	2	0.195500uM	screen4wk_screen5wk_tbda1_kabx2	kabx2	In PCL cluster	HadABC:group2	HadABC	9	0.23	0.31	1	0.64	0.47	0.45	0.27	0.46	0.48	0.29	0.13	0.25	0.23	0.09	0.19	0.16	0.23	0.17	0.22	0.22	0.11	0.06	0.13	0.14	0.16	0.04	-0.02
kabx2:BRD-K27302037-001-03-5:0.390500uM	thiacetazone / 227	Thioacetazone|Amithiozone	HadABC	cell shape/integrity	MA synthesis and transport	HadA|HadB	9568512	well-validated antimicrobial|https://doi.org/10.1074/jbc.M112.400994|https://doi.org/10.1021/id500032q|https://www.drugbank.ca/drugs/DB12829|https://doi.org/10.3390/ijms22062884	CC(=O)Nc1ccc(cc1)\C=N\NC(N)=S	0.59	screen4wk_screen5wk_tbda1_kabx2:BRD-K27302037-001-03-5	BRD-K27302037-001-03-5	BRD-K27302037	0.39	3	0.390500uM	screen4wk_screen5wk_tbda1_kabx2	kabx2	In PCL cluster	HadABC:group2	HadABC	9	0.18	0.41	0.64	1	0.68	0.71	0.53	0.64	0.63	0.55	0.31	0.51	0.49	0.25	0.39	0.3	0.4	0.29	0.36	0.35	0.35	0.22	0.27	0.29	0.28	0.24	0.12
screen5_wk:BRD-K27302037-001-01-9:0.390625uM	thiacetazone / 227	Thioacetazone|Amithiozone	HadABC	cell shape/integrity	MA synthesis and transport	HadA|HadB	9568512	well-validated antimicrobial|https://doi.org/10.1074/jbc.M112.400994|https://doi.org/10.1021/id500032q|https://www.drugbank.ca/drugs/DB12829|https://doi.org/10.3390/ijms22062884	CC(=O)Nc1ccc(cc1)\C=N\NC(N)=S	0.63	screen5_wk:BRD-K27302037-001-01-9	BRD-K27302037-001-01-9	BRD-K27302037	0.39	3	0.390625uM	screen5_wk	screen5_wk	In PCL cluster	HadABC:group2	HadABC	9	0.31	0.61	0.47	0.68	1	0.71	0.79	0.64	0.58	0.62	0.57	0.58	0.55	0.49	0.46	0.53	0.45	0.5	0.43	0.4	0.43	0.26	0.31	0.32	0.29	0.26	0.14
kabx2:BRD-K27302037-001-03-5:0.781250uM	thiacetazone / 227	Thioacetazone|Amithiozone	HadABC	cell shape/integrity	MA synthesis and transport	HadA|HadB	9568512	well-validated antimicrobial|https://doi.org/10.1074/jbc.M112.400994|https://doi.org/10.1021/id500032q|https://www.drugbank.ca/drugs/DB12829|https://doi.org/10.3390/ijms22062884	CC(=O)Nc1ccc(cc1)\C=N\NC(N)=S	0.66	screen4wk_screen5wk_tbda1_kabx2:BRD-K27302037-001-03-5	BRD-K27302037-001-03-5	BRD-K27302037	0.78	4	0.781250uM	screen4wk_screen5wk_tbda1_kabx2	kabx2	In PCL cluster	HadABC:group2	HadABC	9	0.07	0.39	0.45	0.71	0.71	1	0.72	0.64	0.65	0.82	0.61	0.73	0.76	0.52	0.68	0.56	0.64	0.55	0.61	0.54	0.62	0.45	0.49	0.5	0.47	0.48	0.33
screen5_wk:BRD-K27302037-001-01-9:0.781250uM	thiacetazone / 227	Thioacetazone|Amithiozone	HadABC	cell shape/integrity	MA synthesis and transport	HadA|HadB	9568512	well-validated antimicrobial|https://doi.org/10.1074/jbc.M112.400994|https://doi.org/10.1021/id500032q|https://www.drugbank.ca/drugs/DB12829|https://doi.org/10.3390/ijms22062884	CC(=O)Nc1ccc(cc1)\C=N\NC(N)=S	0.64	screen5_wk:BRD-K27302037-001-01-9	BRD-K27302037-001-01-9	BRD-K27302037	0.78	4	0.781250uM	screen5_wk	screen5_wk	In PCL cluster	HadABC:group2	HadABC	9	0.18	0.51	0.27	0.53	0.79	0.72	1	0.52	0.49	0.77	0.79	0.72	0.72	0.74	0.63	0.72	0.6	0.67	0.55	0.48	0.64	0.48	0.5	0.47	0.39	0.46	0.33
screen6:BRD-K27302037-001-03-5:0.781250uM	thiacetazone / 227	Thioacetazone|Amithiozone	HadABC	cell shape/integrity	MA synthesis and transport	HadA|HadB	9568512	well-validated antimicrobial|https://doi.org/10.1074/jbc.M112.400994|https://doi.org/10.1021/id500032q|https://www.drugbank.ca/drugs/DB12829|https://doi.org/10.3390/ijms22062884	CC(=O)Nc1ccc(cc1)\C=N\NC(N)=S	0.65	screen6:BRD-K27302037-001-03-5	BRD-K27302037-001-03-5	BRD-K27302037	0.78	4	0.781250uM	screen6	tb_screen6	In PCL cluster	HadABC:group2	HadABC	9	0.25	0.39	0.46	0.64	0.64	0.64	0.52	1	0.55	0.51	0.34	0.68	0.43	0.32	0.38	0.36	0.38	0.35	0.36	0.3	0.44	0.32	0.37	0.44	0.36	0.2	0.19
kabx2:BRD-K92661767-001-01-4:6.250000uM	thiocarbamide	Thiocarlide|Isoxyl	HadABC	cell shape/integrity	MA synthesis and transport	HadA|HadB	3001386	https://doi.org/10.1074/jbc.M112.400994|https://doi.org/10.1021/id500032q|https://go.drugbank.com/drugs/DB13608|https://doi.org/10.3390/ijms22062884	CC(C)CCOc1ccc(NC(=S)Nc2ccc(OCCC(C)C)cc2)cc1	0.62	screen4wk_screen5wk_tbda1_kabx2:BRD-K92661767-001-01-4	BRD-K92661767-001-01-4	BRD-K92661767	6.25	7	6.250000uM	screen4wk_screen5wk_tbda1_kabx2	kabx2	In PCL cluster	HadABC:group2	HadABC	9	0.1	0.29	0.48	0.63	0.58	0.65	0.49	0.55	1	0.57	0.39	0.52	0.59	0.38	0.54	0.45	0.53	0.46	0.53	0.5	0.41	0.3	0.37	0.39	0.37	0.48	0.23
kabx2:BRD-K27302037-001-03-5:1.562500uM	thiacetazone / 227	Thioacetazone|Amithiozone	HadABC	cell shape/integrity	MA synthesis and transport	HadA|HadB	9568512	well-validated antimicrobial|https://doi.org/10.1074/jbc.M112.400994|https://doi.org/10.1021/id500032q|https://www.drugbank.ca/drugs/DB12829|https://doi.org/10.3390/ijms22062884	CC(=O)Nc1ccc(cc1)\C=N\NC(N)=S	0.73	screen4wk_screen5wk_tbda1_kabx2:BRD-K27302037-001-03-5	BRD-K27302037-001-03-5	BRD-K27302037	1.56	5	1.562500uM	screen4wk_screen5wk_tbda1_kabx2	kabx2	In PCL cluster	HadABC:group3	HadABC	11	0.01	0.31	0.29	0.55	0.62	0.82	0.77	0.51	0.57	1	0.76	0.78	0.89	0.69	0.83	0.71	0.77	0.68	0.73	0.63	0.76	0.61	0.62	0.6	0.53	0.65	0.46
screen5_wk:BRD-K27302037-001-01-9:1.562500uM	thiacetazone / 227	Thioacetazone|Amithiozone	HadABC	cell shape/integrity	MA synthesis and transport	HadA|HadB	9568512	well-validated antimicrobial|https://doi.org/10.1074/jbc.M112.400994|https://doi.org/10.1021/id500032q|https://www.drugbank.ca/drugs/DB12829|https://doi.org/10.3390/ijms22062884	CC(=O)Nc1ccc(cc1)\C=N\NC(N)=S	0.72	screen5_wk:BRD-K27302037-001-01-9	BRD-K27302037-001-01-9	BRD-K27302037	1.56	5	1.562500uM	screen5_wk	screen5_wk	In PCL cluster	HadABC:group3	HadABC	11	0.21	0.43	0.13	0.31	0.57	0.61	0.79	0.34	0.39	0.76	1	0.64	0.77	0.89	0.74	0.85	0.72	0.79	0.66	0.56	0.7	0.63	0.64	0.56	0.47	0.67	0.53
screen6:BRD-K27302037-001-03-5:1.562500uM	thiacetazone / 227	Thioacetazone|Amithiozone	HadABC	cell shape/integrity	MA synthesis and transport	HadA|HadB	9568512	well-validated antimicrobial|https://doi.org/10.1074/jbc.M112.400994|https://doi.org/10.1021/id500032q|https://www.drugbank.ca/drugs/DB12829|https://doi.org/10.3390/ijms22062884	CC(=O)Nc1ccc(cc1)\C=N\NC(N)=S	0.7	screen6:BRD-K27302037-001-03-5	BRD-K27302037-001-03-5	BRD-K27302037	1.56	5	1.562500uM	screen6	tb_screen6	In PCL cluster	HadABC:group3	HadABC	11	0.12	0.37	0.25	0.51	0.58	0.73	0.72	0.68	0.52	0.78	0.64	1	0.71	0.62	0.64	0.61	0.6	0.57	0.58	0.48	0.79	0.66	0.68	0.69	0.56	0.46	0.48
kabx2:BRD-K27302037-001-03-5:3.125000uM	thiacetazone / 227	Thioacetazone|Amithiozone	HadABC	cell shape/integrity	MA synthesis and transport	HadA|HadB	9568512	well-validated antimicrobial|https://doi.org/10.1074/jbc.M112.400994|https://doi.org/10.1021/id500032q|https://www.drugbank.ca/drugs/DB12829|https://doi.org/10.3390/ijms22062884	CC(=O)Nc1ccc(cc1)\C=N\NC(N)=S	0.76	screen4wk_screen5wk_tbda1_kabx2:BRD-K27302037-001-03-5	BRD-K27302037-001-03-5	BRD-K27302037	3.13	6	3.125000uM	screen4wk_screen5wk_tbda1_kabx2	kabx2	In PCL cluster	HadABC:group3	HadABC	11	-0.03	0.26	0.23	0.49	0.55	0.76	0.72	0.43	0.59	0.89	0.77	0.71	1	0.75	0.88	0.77	0.84	0.73	0.78	0.67	0.76	0.66	0.68	0.63	0.53	0.74	0.5
screen5_wk:BRD-K27302037-001-01-9:3.125000uM	thiacetazone / 227	Thioacetazone|Amithiozone	HadABC	cell shape/integrity	MA synthesis and transport	HadA|HadB	9568512	well-validated antimicrobial|https://doi.org/10.1074/jbc.M112.400994|https://doi.org/10.1021/id500032q|https://www.drugbank.ca/drugs/DB12829|https://doi.org/10.3390/ijms22062884	CC(=O)Nc1ccc(cc1)\C=N\NC(N)=S	0.71	screen5_wk:BRD-K27302037-001-01-9	BRD-K27302037-001-01-9	BRD-K27302037	3.13	6	3.125000uM	screen5_wk	screen5_wk	In PCL cluster	HadABC:group3	HadABC	11	0.22	0.44	0.09	0.25	0.49	0.52	0.74	0.32	0.38	0.69	0.89	0.62	0.75	1	0.75	0.89	0.75	0.83	0.7	0.59	0.68	0.64	0.67	0.58	0.48	0.65	0.5
kabx2:BRD-K27302037-001-03-5:6.250000uM	thiacetazone / 227	Thioacetazone|Amithiozone	HadABC	cell shape/integrity	MA synthesis and transport	HadA|HadB	9568512	well-validated antimicrobial|https://doi.org/10.1074/jbc.M112.400994|https://doi.org/10.1021/id500032q|https://www.drugbank.ca/drugs/DB12829|https://doi.org/10.3390/ijms22062884	CC(=O)Nc1ccc(cc1)\C=N\NC(N)=S	0.78	screen4wk_screen5wk_tbda1_kabx2:BRD-K27302037-001-03-5	BRD-K27302037-001-03-5	BRD-K27302037	6.25	7	6.250000uM	screen4wk_screen5wk_tbda1_kabx2	kabx2	In PCL cluster	HadABC:group3	HadABC	11	-0.02	0.2	0.19	0.39	0.46	0.68	0.63	0.38	0.54	0.83	0.74	0.64	0.88	0.75	1	0.8	0.91	0.78	0.84	0.74	0.71	0.67	0.7	0.68	0.58	0.76	0.48
screen5_wk:BRD-K27302037-001-01-9:6.250000uM	thiacetazone / 227	Thioacetazone|Amithiozone	HadABC	cell shape/integrity	MA synthesis and transport	HadA|HadB	9568512	well-validated antimicrobial|https://doi.org/10.1074/jbc.M112.400994|https://doi.org/10.1021/id500032q|https://www.drugbank.ca/drugs/DB12829|https://doi.org/10.3390/ijms22062884	CC(=O)Nc1ccc(cc1)\C=N\NC(N)=S	0.76	screen5_wk:BRD-K27302037-001-01-9	BRD-K27302037-001-01-9	BRD-K27302037	6.25	7	6.250000uM	screen5_wk	screen5_wk	In PCL cluster	HadABC:group3	HadABC	11	0.17	0.34	0.16	0.3	0.53	0.56	0.72	0.36	0.45	0.71	0.85	0.61	0.77	0.89	0.8	1	0.83	0.93	0.8	0.72	0.65	0.59	0.69	0.65	0.57	0.67	0.43
kabx2:BRD-K27302037-001-03-5:12.500000uM	thiacetazone / 227	Thioacetazone|Amithiozone	HadABC	cell shape/integrity	MA synthesis and transport	HadA|HadB	9568512	well-validated antimicrobial|https://doi.org/10.1074/jbc.M112.400994|https://doi.org/10.1021/id500032q|https://www.drugbank.ca/drugs/DB12829|https://doi.org/10.3390/ijms22062884	CC(=O)Nc1ccc(cc1)\C=N\NC(N)=S	0.83	screen4wk_screen5wk_tbda1_kabx2:BRD-K27302037-001-03-5	BRD-K27302037-001-03-5	BRD-K27302037	12.5	8	12.500000uM	screen4wk_screen5wk_tbda1_kabx2	kabx2	In PCL cluster	HadABC:group3	HadABC	11	0	0.19	0.23	0.4	0.45	0.64	0.6	0.38	0.53	0.77	0.72	0.6	0.84	0.75	0.91	0.83	1	0.82	0.9	0.83	0.65	0.62	0.71	0.71	0.62	0.73	0.43
screen5_wk:BRD-K27302037-001-01-9:12.500000uM	thiacetazone / 227	Thioacetazone|Amithiozone	HadABC	cell shape/integrity	MA synthesis and transport	HadA|HadB	9568512	well-validated antimicrobial|https://doi.org/10.1074/jbc.M112.400994|https://doi.org/10.1021/id500032q|https://www.drugbank.ca/drugs/DB12829|https://doi.org/10.3390/ijms22062884	CC(=O)Nc1ccc(cc1)\C=N\NC(N)=S	0.81	screen5_wk:BRD-K27302037-001-01-9	BRD-K27302037-001-01-9	BRD-K27302037	12.5	8	12.500000uM	screen5_wk	screen5_wk	In PCL cluster	HadABC:group3	HadABC	11	0.15	0.32	0.17	0.29	0.5	0.55	0.67	0.35	0.46	0.68	0.79	0.57	0.73	0.83	0.78	0.93	0.82	1	0.85	0.79	0.6	0.53	0.65	0.66	0.62	0.64	0.38
kabx2:BRD-K27302037-001-03-5:25.000000uM	thiacetazone / 227	Thioacetazone|Amithiozone	HadABC	cell shape/integrity	MA synthesis and transport	HadA|HadB	9568512	well-validated antimicrobial|https://doi.org/10.1074/jbc.M112.400994|https://doi.org/10.1021/id500032q|https://www.drugbank.ca/drugs/DB12829|https://doi.org/10.3390/ijms22062884	CC(=O)Nc1ccc(cc1)\C=N\NC(N)=S	0.8	screen4wk_screen5wk_tbda1_kabx2:BRD-K27302037-001-03-5	BRD-K27302037-001-03-5	BRD-K27302037	25	9	25.000000uM	screen4wk_screen5wk_tbda1_kabx2	kabx2	In PCL cluster	HadABC:group3	HadABC	11	0.03	0.21	0.22	0.36	0.43	0.61	0.55	0.36	0.53	0.73	0.66	0.58	0.78	0.7	0.84	0.8	0.9	0.85	1	0.9	0.58	0.52	0.65	0.73	0.7	0.69	0.38
kabx2:BRD-K27302037-001-03-5:50.000000uM	thiacetazone / 227	Thioacetazone|Amithiozone	HadABC	cell shape/integrity	MA synthesis and transport	HadA|HadB	9568512	well-validated antimicrobial|https://doi.org/10.1074/jbc.M112.400994|https://doi.org/10.1021/id500032q|https://www.drugbank.ca/drugs/DB12829|https://doi.org/10.3390/ijms22062884	CC(=O)Nc1ccc(cc1)\C=N\NC(N)=S	0.87	screen4wk_screen5wk_tbda1_kabx2:BRD-K27302037-001-03-5	BRD-K27302037-001-03-5	BRD-K27302037	50	10	50.000000uM	screen4wk_screen5wk_tbda1_kabx2	kabx2	In PCL cluster	HadABC:group3	HadABC	11	0.04	0.18	0.22	0.35	0.4	0.54	0.48	0.3	0.5	0.63	0.56	0.48	0.67	0.59	0.74	0.72	0.83	0.79	0.9	1	0.44	0.38	0.52	0.65	0.71	0.62	0.27
screen6:BRD-K27302037-001-03-5:3.125000uM	thiacetazone / 227	Thioacetazone|Amithiozone	HadABC	cell shape/integrity	MA synthesis and transport	HadA|HadB	9568512	well-validated antimicrobial|https://doi.org/10.1074/jbc.M112.400994|https://doi.org/10.1021/id500032q|https://www.drugbank.ca/drugs/DB12829|https://doi.org/10.3390/ijms22062884	CC(=O)Nc1ccc(cc1)\C=N\NC(N)=S	0.8	screen6:BRD-K27302037-001-03-5	BRD-K27302037-001-03-5	BRD-K27302037	3.13	6	3.125000uM	screen6	tb_screen6	In PCL cluster	HadABC:group4	HadABC	11	0	0.26	0.11	0.35	0.43	0.62	0.64	0.44	0.41	0.76	0.7	0.79	0.76	0.68	0.71	0.65	0.65	0.6	0.58	0.44	1	0.88	0.84	0.74	0.6	0.59	0.69
screen6:BRD-K27302037-001-03-5:6.250000uM	thiacetazone / 227	Thioacetazone|Amithiozone	HadABC	cell shape/integrity	MA synthesis and transport	HadA|HadB	9568512	well-validated antimicrobial|https://doi.org/10.1074/jbc.M112.400994|https://doi.org/10.1021/id500032q|https://www.drugbank.ca/drugs/DB12829|https://doi.org/10.3390/ijms22062884	CC(=O)Nc1ccc(cc1)\C=N\NC(N)=S	0.85	screen6:BRD-K27302037-001-03-5	BRD-K27302037-001-03-5	BRD-K27302037	6.25	7	6.250000uM	screen6	tb_screen6	In PCL cluster	HadABC:group4	HadABC	11	0.03	0.23	0.06	0.22	0.26	0.45	0.48	0.32	0.3	0.61	0.63	0.66	0.66	0.64	0.67	0.59	0.62	0.53	0.52	0.38	0.88	1	0.91	0.77	0.55	0.57	0.74
screen6:BRD-K27302037-001-03-5:12.500000uM	thiacetazone / 227	Thioacetazone|Amithiozone	HadABC	cell shape/integrity	MA synthesis and transport	HadA|HadB	9568512	well-validated antimicrobial|https://doi.org/10.1074/jbc.M112.400994|https://doi.org/10.1021/id500032q|https://www.drugbank.ca/drugs/DB12829|https://doi.org/10.3390/ijms22062884	CC(=O)Nc1ccc(cc1)\C=N\NC(N)=S	0.8	screen6:BRD-K27302037-001-03-5	BRD-K27302037-001-03-5	BRD-K27302037	12.5	8	12.500000uM	screen6	tb_screen6	In PCL cluster	HadABC:group4	HadABC	11	0.04	0.22	0.13	0.27	0.31	0.49	0.5	0.37	0.37	0.62	0.64	0.68	0.68	0.67	0.7	0.69	0.71	0.65	0.65	0.52	0.84	0.91	1	0.86	0.67	0.59	0.68
screen6:BRD-K27302037-001-03-5:25.000000uM	thiacetazone / 227	Thioacetazone|Amithiozone	HadABC	cell shape/integrity	MA synthesis and transport	HadA|HadB	9568512	well-validated antimicrobial|https://doi.org/10.1074/jbc.M112.400994|https://doi.org/10.1021/id500032q|https://www.drugbank.ca/drugs/DB12829|https://doi.org/10.3390/ijms22062884	CC(=O)Nc1ccc(cc1)\C=N\NC(N)=S	0.81	screen6:BRD-K27302037-001-03-5	BRD-K27302037-001-03-5	BRD-K27302037	25	9	25.000000uM	screen6	tb_screen6	In PCL cluster	HadABC:group4	HadABC	11	0.1	0.22	0.14	0.29	0.32	0.5	0.47	0.44	0.39	0.6	0.56	0.69	0.63	0.58	0.68	0.65	0.71	0.66	0.73	0.65	0.74	0.77	0.86	1	0.83	0.55	0.61
screen6:BRD-K27302037-001-03-5:50.000000uM	thiacetazone / 227	Thioacetazone|Amithiozone	HadABC	cell shape/integrity	MA synthesis and transport	HadA|HadB	9568512	well-validated antimicrobial|https://doi.org/10.1074/jbc.M112.400994|https://doi.org/10.1021/id500032q|https://www.drugbank.ca/drugs/DB12829|https://doi.org/10.3390/ijms22062884	CC(=O)Nc1ccc(cc1)\C=N\NC(N)=S	0.83	screen6:BRD-K27302037-001-03-5	BRD-K27302037-001-03-5	BRD-K27302037	50	10	50.000000uM	screen6	tb_screen6	In PCL cluster	HadABC:group4	HadABC	11	0.11	0.21	0.16	0.28	0.29	0.47	0.39	0.36	0.37	0.53	0.47	0.56	0.53	0.48	0.58	0.57	0.62	0.62	0.7	0.71	0.6	0.55	0.67	0.83	1	0.51	0.5
kabx2:BRD-K92661767-001-01-4:12.500000uM	thiocarbamide	Thiocarlide|Isoxyl	HadABC	cell shape/integrity	MA synthesis and transport	HadA|HadB	3001386	https://doi.org/10.1074/jbc.M112.400994|https://doi.org/10.1021/id500032q|https://go.drugbank.com/drugs/DB13608|https://doi.org/10.3390/ijms22062884	CC(C)CCOc1ccc(NC(=S)Nc2ccc(OCCC(C)C)cc2)cc1	0.82	screen4wk_screen5wk_tbda1_kabx2:BRD-K92661767-001-01-4	BRD-K92661767-001-01-4	BRD-K92661767	12.5	8	12.500000uM	screen4wk_screen5wk_tbda1_kabx2	kabx2	In PCL cluster	HadABC:group4	HadABC	11	-0.07	0.08	0.04	0.24	0.26	0.48	0.46	0.2	0.48	0.65	0.67	0.46	0.74	0.65	0.76	0.67	0.73	0.64	0.69	0.62	0.59	0.57	0.59	0.55	0.51	1	0.65
screen6:BRD-K92661767-001-01-4:12.500000uM	thiocarbamide	Thiocarlide|Isoxyl	HadABC	cell shape/integrity	MA synthesis and transport	HadA|HadB	3001386	https://doi.org/10.1074/jbc.M112.400994|https://doi.org/10.1021/id500032q|https://go.drugbank.com/drugs/DB13608|https://doi.org/10.3390/ijms22062884	CC(C)CCOc1ccc(NC(=S)Nc2ccc(OCCC(C)C)cc2)cc1	0.84	screen6:BRD-K92661767-001-01-4	BRD-K92661767-001-01-4	BRD-K92661767	12.5	8	12.500000uM	screen6	tb_screen6	In PCL cluster	HadABC:group4	HadABC	11	0.01	0.15	-0.02	0.12	0.14	0.33	0.33	0.19	0.23	0.46	0.53	0.48	0.5	0.5	0.48	0.43	0.43	0.38	0.38	0.27	0.69	0.74	0.68	0.61	0.5	0.65	1
kabx2:BRD-K92661767-001-01-4:25.000000uM	thiocarbamide	Thiocarlide|Isoxyl	HadABC	cell shape/integrity	MA synthesis and transport	HadA|HadB	3001386	https://doi.org/10.1074/jbc.M112.400994|https://doi.org/10.1021/id500032q|https://go.drugbank.com/drugs/DB13608|https://doi.org/10.3390/ijms22062884	CC(C)CCOc1ccc(NC(=S)Nc2ccc(OCCC(C)C)cc2)cc1	0.8	screen4wk_screen5wk_tbda1_kabx2:BRD-K92661767-001-01-4	BRD-K92661767-001-01-4	BRD-K92661767	25	9	25.000000uM	screen4wk_screen5wk_tbda1_kabx2	kabx2	In PCL cluster	HadABC:group4	HadABC	11	-0.06	0	0.01	0.18	0.13	0.3	0.3	0.1	0.3	0.47	0.49	0.29	0.54	0.44	0.57	0.46	0.53	0.45	0.49	0.46	0.43	0.41	0.42	0.38	0.39	0.79	0.51
screen6:BRD-K92661767-001-01-4:25.000000uM	thiocarbamide	Thiocarlide|Isoxyl	HadABC	cell shape/integrity	MA synthesis and transport	HadA|HadB	3001386	https://doi.org/10.1074/jbc.M112.400994|https://doi.org/10.1021/id500032q|https://go.drugbank.com/drugs/DB13608|https://doi.org/10.3390/ijms22062884	CC(C)CCOc1ccc(NC(=S)Nc2ccc(OCCC(C)C)cc2)cc1	0.87	screen6:BRD-K92661767-001-01-4	BRD-K92661767-001-01-4	BRD-K92661767	25	9	25.000000uM	screen6	tb_screen6	In PCL cluster	HadABC:group4	HadABC	11	0.03	0.09	0.01	0.09	0.08	0.23	0.25	0.13	0.18	0.34	0.47	0.32	0.4	0.46	0.39	0.41	0.39	0.38	0.34	0.27	0.51	0.54	0.55	0.45	0.49	0.65	0.7
kabx2:BRD-K92661767-001-01-4:50.000000uM	thiocarbamide	Thiocarlide|Isoxyl	HadABC	cell shape/integrity	MA synthesis and transport	HadA|HadB	3001386	https://doi.org/10.1074/jbc.M112.400994|https://doi.org/10.1021/id500032q|https://go.drugbank.com/drugs/DB13608|https://doi.org/10.3390/ijms22062884	CC(C)CCOc1ccc(NC(=S)Nc2ccc(OCCC(C)C)cc2)cc1	0.79	screen4wk_screen5wk_tbda1_kabx2:BRD-K92661767-001-01-4	BRD-K92661767-001-01-4	BRD-K92661767	50	10	50.000000uM	screen4wk_screen5wk_tbda1_kabx2	kabx2	In PCL cluster	HadABC:group4	HadABC	11	-0.12	-0.06	-0.09	0.05	0.03	0.25	0.22	0.04	0.23	0.4	0.44	0.25	0.5	0.41	0.52	0.42	0.48	0.41	0.47	0.4	0.41	0.41	0.43	0.37	0.37	0.74	0.51
screen6:BRD-K92661767-001-01-4:50.000000uM	thiocarbamide	Thiocarlide|Isoxyl	HadABC	cell shape/integrity	MA synthesis and transport	HadA|HadB	3001386	https://doi.org/10.1074/jbc.M112.400994|https://doi.org/10.1021/id500032q|https://go.drugbank.com/drugs/DB13608|https://doi.org/10.3390/ijms22062884	CC(C)CCOc1ccc(NC(=S)Nc2ccc(OCCC(C)C)cc2)cc1	0.78	screen6:BRD-K92661767-001-01-4	BRD-K92661767-001-01-4	BRD-K92661767	50	10	50.000000uM	screen6	tb_screen6	In PCL cluster	HadABC:group4	HadABC	11	0.01	0.02	-0.2	-0.16	-0.2	-0.07	-0.06	-0.08	-0.13	0.04	0.15	0.07	0.06	0.15	0.09	0.06	0.05	0.05	0.05	0	0.24	0.3	0.28	0.24	0.31	0.35	0.5
kabx2:BRD-K92661767-001-01-4:0.195500uM	thiocarbamide	Thiocarlide|Isoxyl	HadABC	cell shape/integrity	MA synthesis and transport	HadA|HadB	3001386	https://doi.org/10.1074/jbc.M112.400994|https://doi.org/10.1021/id500032q|https://go.drugbank.com/drugs/DB13608|https://doi.org/10.3390/ijms22062884	CC(C)CCOc1ccc(NC(=S)Nc2ccc(OCCC(C)C)cc2)cc1	0.11	screen4wk_screen5wk_tbda1_kabx2:BRD-K92661767-001-01-4	BRD-K92661767-001-01-4	BRD-K92661767	0.2	2	0.195500uM	screen4wk_screen5wk_tbda1_kabx2	kabx2	In PCL cluster	HadABC:group11	HadABC	2	-0.22	-0.17	-0.29	-0.21	-0.35	-0.29	-0.27	-0.3	-0.26	-0.24	-0.25	-0.24	-0.22	-0.21	-0.23	-0.26	-0.24	-0.29	-0.24	-0.26	-0.15	-0.12	-0.18	-0.21	-0.16	-0.1	-0.03
kabx2:BRD-K92661767-001-01-4:0.390500uM	thiocarbamide	Thiocarlide|Isoxyl	HadABC	cell shape/integrity	MA synthesis and transport	HadA|HadB	3001386	https://doi.org/10.1074/jbc.M112.400994|https://doi.org/10.1021/id500032q|https://go.drugbank.com/drugs/DB13608|https://doi.org/10.3390/ijms22062884	CC(C)CCOc1ccc(NC(=S)Nc2ccc(OCCC(C)C)cc2)cc1	0.18	screen4wk_screen5wk_tbda1_kabx2:BRD-K92661767-001-01-4	BRD-K92661767-001-01-4	BRD-K92661767	0.39	3	0.390500uM	screen4wk_screen5wk_tbda1_kabx2	kabx2	In PCL cluster	HadABC:group11	HadABC	2	-0.11	-0.07	-0.19	-0.19	-0.33	-0.24	-0.28	-0.31	-0.27	-0.21	-0.18	-0.2	-0.19	-0.16	-0.18	-0.22	-0.23	-0.24	-0.22	-0.25	-0.14	-0.08	-0.14	-0.19	-0.14	-0.1	-0.03
kabx2:BRD-K27302037-001-03-5:0.097500uM	thiacetazone / 227	Thioacetazone|Amithiozone	HadABC	cell shape/integrity	MA synthesis and transport	HadA|HadB	9568512	well-validated antimicrobial|https://doi.org/10.1074/jbc.M112.400994|https://doi.org/10.1021/id500032q|https://www.drugbank.ca/drugs/DB12829|https://doi.org/10.3390/ijms22062884	CC(=O)Nc1ccc(cc1)\C=N\NC(N)=S	0.29	screen4wk_screen5wk_tbda1_kabx2:BRD-K27302037-001-03-5	BRD-K27302037-001-03-5	BRD-K27302037	0.1	1	0.097500uM	screen4wk_screen5wk_tbda1_kabx2	kabx2	In non-predictive cluster	HadABC:group1	HadABC	2	0.06	0.08	0.27	0.32	0.13	0.24	0.07	0.18	0.22	0.1	0.03	0.12	0.1	-0.01	0.1	0.05	0.11	0.07	0.12	0.15	0.1	0.07	0.11	0.14	0.16	0.08	0.07
screen6:BRD-K92661767-001-01-4:0.195500uM	thiocarbamide	Thiocarlide|Isoxyl	HadABC	cell shape/integrity	MA synthesis and transport	HadA|HadB	3001386	https://doi.org/10.1074/jbc.M112.400994|https://doi.org/10.1021/id500032q|https://go.drugbank.com/drugs/DB13608|https://doi.org/10.3390/ijms22062884	CC(C)CCOc1ccc(NC(=S)Nc2ccc(OCCC(C)C)cc2)cc1	0.17	screen6:BRD-K92661767-001-01-4	BRD-K92661767-001-01-4	BRD-K92661767	0.2	2	0.195500uM	screen6	tb_screen6	In non-predictive cluster	HadABC:group1	HadABC	2	0.2	0	-0.22	-0.24	-0.25	-0.3	-0.22	-0.18	-0.33	-0.23	-0.15	-0.15	-0.26	-0.11	-0.22	-0.17	-0.23	-0.17	-0.2	-0.19	-0.14	-0.08	-0.11	-0.09	-0.02	-0.18	-0.03
screen6:BRD-K27302037-001-03-5:0.097500uM	thiacetazone / 227	Thioacetazone|Amithiozone	HadABC	cell shape/integrity	MA synthesis and transport	HadA|HadB	9568512	well-validated antimicrobial|https://doi.org/10.1074/jbc.M112.400994|https://doi.org/10.1021/id500032q|https://www.drugbank.ca/drugs/DB12829|https://doi.org/10.3390/ijms22062884	CC(=O)Nc1ccc(cc1)\C=N\NC(N)=S	0.18	screen6:BRD-K27302037-001-03-5	BRD-K27302037-001-03-5	BRD-K27302037	0.1	1	0.097500uM	screen6	tb_screen6	In non-predictive cluster	HadABC:group5	HadABC	5	0.17	0.07	0.04	-0.07	-0.16	-0.17	-0.19	-0.1	-0.16	-0.19	-0.16	-0.14	-0.21	-0.12	-0.18	-0.19	-0.14	-0.18	-0.16	-0.1	-0.1	-0.01	-0.06	-0.02	0.02	-0.1	0.01
screen6:BRD-K27302037-001-03-5:0.195500uM	thiacetazone / 227	Thioacetazone|Amithiozone	HadABC	cell shape/integrity	MA synthesis and transport	HadA|HadB	9568512	well-validated antimicrobial|https://doi.org/10.1074/jbc.M112.400994|https://doi.org/10.1021/id500032q|https://www.drugbank.ca/drugs/DB12829|https://doi.org/10.3390/ijms22062884	CC(=O)Nc1ccc(cc1)\C=N\NC(N)=S	0.47	screen6:BRD-K27302037-001-03-5	BRD-K27302037-001-03-5	BRD-K27302037	0.2	2	0.195500uM	screen6	tb_screen6	In non-predictive cluster	HadABC:group5	HadABC	5	0.35	0.18	0.01	-0.07	-0.13	-0.2	-0.2	0.02	-0.16	-0.24	-0.19	-0.08	-0.29	-0.14	-0.25	-0.22	-0.24	-0.21	-0.21	-0.15	-0.13	-0.01	-0.08	-0.01	0.06	-0.17	0.04
screen6:BRD-K27302037-001-03-5:0.390500uM	thiacetazone / 227	Thioacetazone|Amithiozone	HadABC	cell shape/integrity	MA synthesis and transport	HadA|HadB	9568512	well-validated antimicrobial|https://doi.org/10.1074/jbc.M112.400994|https://doi.org/10.1021/id500032q|https://www.drugbank.ca/drugs/DB12829|https://doi.org/10.3390/ijms22062884	CC(=O)Nc1ccc(cc1)\C=N\NC(N)=S	0.58	screen6:BRD-K27302037-001-03-5	BRD-K27302037-001-03-5	BRD-K27302037	0.39	3	0.390500uM	screen6	tb_screen6	In non-predictive cluster	HadABC:group5	HadABC	5	0.34	0.32	0.27	0.31	0.14	0.09	-0.03	0.35	0.18	-0.01	-0.09	0.15	-0.07	-0.03	-0.08	-0.06	-0.04	-0.07	-0.01	0	0.01	0.05	0.03	0.12	0.17	-0.03	0.07
screen6:BRD-K92661767-001-01-4:3.125000uM	thiocarbamide	Thiocarlide|Isoxyl	HadABC	cell shape/integrity	MA synthesis and transport	HadA|HadB	3001386	https://doi.org/10.1074/jbc.M112.400994|https://doi.org/10.1021/id500032q|https://go.drugbank.com/drugs/DB13608|https://doi.org/10.3390/ijms22062884	CC(C)CCOc1ccc(NC(=S)Nc2ccc(OCCC(C)C)cc2)cc1	0.26	screen6:BRD-K92661767-001-01-4	BRD-K92661767-001-01-4	BRD-K92661767	3.13	6	3.125000uM	screen6	tb_screen6	In non-predictive cluster	HadABC:group5	HadABC	5	0.13	0.12	-0.15	-0.22	-0.25	-0.24	-0.19	-0.14	-0.19	-0.23	-0.11	-0.12	-0.23	-0.04	-0.2	-0.13	-0.2	-0.15	-0.2	-0.2	-0.11	-0.02	-0.06	-0.08	-0.05	-0.09	0.09
screen6:BRD-K92661767-001-01-4:6.250000uM	thiocarbamide	Thiocarlide|Isoxyl	HadABC	cell shape/integrity	MA synthesis and transport	HadA|HadB	3001386	https://doi.org/10.1074/jbc.M112.400994|https://doi.org/10.1021/id500032q|https://go.drugbank.com/drugs/DB13608|https://doi.org/10.3390/ijms22062884	CC(C)CCOc1ccc(NC(=S)Nc2ccc(OCCC(C)C)cc2)cc1	0.28	screen6:BRD-K92661767-001-01-4	BRD-K92661767-001-01-4	BRD-K92661767	6.25	7	6.250000uM	screen6	tb_screen6	In non-predictive cluster	HadABC:group5	HadABC	5	0.28	0.19	0.07	0.05	-0.05	-0.07	-0.09	0.1	0.04	-0.1	-0.06	0.01	-0.11	0.04	-0.08	-0.05	-0.08	-0.08	-0.08	-0.09	0.03	0.09	0.05	0.05	0.08	0.04	0.25
kabx2:BRD-K92661767-001-01-4:1.562500uM	thiocarbamide	Thiocarlide|Isoxyl	HadABC	cell shape/integrity	MA synthesis and transport	HadA|HadB	3001386	https://doi.org/10.1074/jbc.M112.400994|https://doi.org/10.1021/id500032q|https://go.drugbank.com/drugs/DB13608|https://doi.org/10.3390/ijms22062884	CC(C)CCOc1ccc(NC(=S)Nc2ccc(OCCC(C)C)cc2)cc1	0.09	screen4wk_screen5wk_tbda1_kabx2:BRD-K92661767-001-01-4	BRD-K92661767-001-01-4	BRD-K92661767	1.56	5	1.562500uM	screen4wk_screen5wk_tbda1_kabx2	kabx2	In non-predictive cluster	HadABC:group10	HadABC	2	-0.12	-0.03	-0.04	0.02	-0.1	-0.04	-0.07	-0.03	-0.06	-0.06	-0.13	-0.05	-0.05	-0.1	-0.1	-0.14	-0.14	-0.15	-0.17	-0.24	-0.05	-0.05	-0.1	-0.16	-0.12	-0.05	-0.05
kabx2:BRD-K92661767-001-01-4:3.125000uM	thiocarbamide	Thiocarlide|Isoxyl	HadABC	cell shape/integrity	MA synthesis and transport	HadA|HadB	3001386	https://doi.org/10.1074/jbc.M112.400994|https://doi.org/10.1021/id500032q|https://go.drugbank.com/drugs/DB13608|https://doi.org/10.3390/ijms22062884	CC(C)CCOc1ccc(NC(=S)Nc2ccc(OCCC(C)C)cc2)cc1	0.19	screen4wk_screen5wk_tbda1_kabx2:BRD-K92661767-001-01-4	BRD-K92661767-001-01-4	BRD-K92661767	3.13	6	3.125000uM	screen4wk_screen5wk_tbda1_kabx2	kabx2	In non-predictive cluster	HadABC:group10	HadABC	2	-0.16	-0.07	0.01	0.15	-0.05	0.06	-0.07	-0.02	0.17	0.01	-0.09	0	0.04	-0.11	-0.01	-0.12	0	-0.09	0.01	-0.02	-0.02	0.01	-0.01	0	0	0.08	0.04
kabx2:BRD-K92661767-001-01-4:0.097500uM	thiocarbamide	Thiocarlide|Isoxyl	HadABC	cell shape/integrity	MA synthesis and transport	HadA|HadB	3001386	https://doi.org/10.1074/jbc.M112.400994|https://doi.org/10.1021/id500032q|https://go.drugbank.com/drugs/DB13608|https://doi.org/10.3390/ijms22062884	CC(C)CCOc1ccc(NC(=S)Nc2ccc(OCCC(C)C)cc2)cc1	0.09	screen4wk_screen5wk_tbda1_kabx2:BRD-K92661767-001-01-4	BRD-K92661767-001-01-4	BRD-K92661767	0.1	1	0.097500uM	screen4wk_screen5wk_tbda1_kabx2	kabx2	In non-predictive cluster	HadABC:group12	HadABC	2	-0.09	-0.06	-0.2	-0.16	-0.22	-0.11	-0.11	-0.21	-0.14	-0.13	-0.05	-0.09	-0.08	-0.04	-0.07	-0.14	-0.13	-0.12	-0.13	-0.14	-0.07	-0.04	-0.09	-0.16	-0.09	0.01	-0.02
kabx2:BRD-K92661767-001-01-4:0.781250uM	thiocarbamide	Thiocarlide|Isoxyl	HadABC	cell shape/integrity	MA synthesis and transport	HadA|HadB	3001386	https://doi.org/10.1074/jbc.M112.400994|https://doi.org/10.1021/id500032q|https://go.drugbank.com/drugs/DB13608|https://doi.org/10.3390/ijms22062884	CC(C)CCOc1ccc(NC(=S)Nc2ccc(OCCC(C)C)cc2)cc1	0.01	screen4wk_screen5wk_tbda1_kabx2:BRD-K92661767-001-01-4	BRD-K92661767-001-01-4	BRD-K92661767	0.78	4	0.781250uM	screen4wk_screen5wk_tbda1_kabx2	kabx2	In non-predictive cluster	HadABC:group12	HadABC	2	-0.11	-0.03	-0.09	-0.01	-0.1	0	-0.04	-0.1	-0.1	-0.06	-0.08	0.01	-0.04	-0.09	-0.07	-0.11	-0.12	-0.11	-0.1	-0.13	-0.02	0.05	0.01	-0.06	-0.05	-0.03	0.02
screen6:BRD-K92661767-001-01-4:0.781250uM	thiocarbamide	Thiocarlide|Isoxyl	HadABC	cell shape/integrity	MA synthesis and transport	HadA|HadB	3001386	https://doi.org/10.1074/jbc.M112.400994|https://doi.org/10.1021/id500032q|https://go.drugbank.com/drugs/DB13608|https://doi.org/10.3390/ijms22062884	CC(C)CCOc1ccc(NC(=S)Nc2ccc(OCCC(C)C)cc2)cc1	0.08	screen6:BRD-K92661767-001-01-4	BRD-K92661767-001-01-4	BRD-K92661767	0.78	4	0.781250uM	screen6	tb_screen6	Not in cluster - singleton	HadABC:group6	HadABC	1	0.2	0.04	-0.15	-0.2	-0.23	-0.23	-0.15	-0.16	-0.23	-0.19	-0.07	-0.08	-0.21	-0.02	-0.22	-0.09	-0.19	-0.12	-0.2	-0.16	-0.06	0	-0.03	-0.03	0.02	-0.09	0.06
screen6:BRD-K92661767-001-01-4:0.097500uM	thiocarbamide	Thiocarlide|Isoxyl	HadABC	cell shape/integrity	MA synthesis and transport	HadA|HadB	3001386	https://doi.org/10.1074/jbc.M112.400994|https://doi.org/10.1021/id500032q|https://go.drugbank.com/drugs/DB13608|https://doi.org/10.3390/ijms22062884	CC(C)CCOc1ccc(NC(=S)Nc2ccc(OCCC(C)C)cc2)cc1	0.02	screen6:BRD-K92661767-001-01-4	BRD-K92661767-001-01-4	BRD-K92661767	0.1	1	0.097500uM	screen6	tb_screen6	Not in cluster - singleton	HadABC:group7	HadABC	1	0.09	0.02	-0.18	-0.19	-0.26	-0.28	-0.17	-0.2	-0.27	-0.24	-0.16	-0.18	-0.23	-0.11	-0.23	-0.18	-0.22	-0.18	-0.19	-0.18	-0.11	-0.09	-0.11	-0.1	-0.04	-0.18	-0.06
screen6:BRD-K92661767-001-01-4:0.390500uM	thiocarbamide	Thiocarlide|Isoxyl	HadABC	cell shape/integrity	MA synthesis and transport	HadA|HadB	3001386	https://doi.org/10.1074/jbc.M112.400994|https://doi.org/10.1021/id500032q|https://go.drugbank.com/drugs/DB13608|https://doi.org/10.3390/ijms22062884	CC(C)CCOc1ccc(NC(=S)Nc2ccc(OCCC(C)C)cc2)cc1	0.09	screen6:BRD-K92661767-001-01-4	BRD-K92661767-001-01-4	BRD-K92661767	0.39	3	0.390500uM	screen6	tb_screen6	Not in cluster - singleton	HadABC:group8	HadABC	1	0.23	0.14	-0.11	-0.18	-0.15	-0.22	-0.14	-0.13	-0.18	-0.21	-0.08	-0.15	-0.19	-0.01	-0.17	-0.06	-0.17	-0.09	-0.16	-0.16	-0.07	-0.05	-0.07	-0.1	-0.07	-0.11	0.01
screen6:BRD-K92661767-001-01-4:1.562500uM	thiocarbamide	Thiocarlide|Isoxyl	HadABC	cell shape/integrity	MA synthesis and transport	HadA|HadB	3001386	https://doi.org/10.1074/jbc.M112.400994|https://doi.org/10.1021/id500032q|https://go.drugbank.com/drugs/DB13608|https://doi.org/10.3390/ijms22062884	CC(C)CCOc1ccc(NC(=S)Nc2ccc(OCCC(C)C)cc2)cc1	0.22	screen6:BRD-K92661767-001-01-4	BRD-K92661767-001-01-4	BRD-K92661767	1.56	5	1.562500uM	screen6	tb_screen6	Not in cluster - singleton	HadABC:group9	HadABC	1	0.21	0.14	-0.2	-0.23	-0.23	-0.25	-0.17	-0.11	-0.3	-0.24	-0.14	-0.08	-0.23	-0.09	-0.24	-0.2	-0.26	-0.21	-0.24	-0.26	-0.08	-0.02	-0.07	-0.07	-0.03	-0.16	0.05
[truncated: 21 more columns]

## Sheet: SI Fig. 4b right
SI Fig. 4b right
MOA: HadABC - average rank in correlation across reference set (mutual nearest-neighbors) sorted by cluster
																						id	screen5_wk:BRD-K27302037-001-01-9:0.097656uM	screen5_wk:BRD-K27302037-001-01-9:0.195312uM	kabx2:BRD-K27302037-001-03-5:0.195500uM	kabx2:BRD-K27302037-001-03-5:0.390500uM	screen5_wk:BRD-K27302037-001-01-9:0.390625uM	kabx2:BRD-K27302037-001-03-5:0.781250uM	screen5_wk:BRD-K27302037-001-01-9:0.781250uM	screen6:BRD-K27302037-001-03-5:0.781250uM	kabx2:BRD-K92661767-001-01-4:6.250000uM	kabx2:BRD-K27302037-001-03-5:1.562500uM	screen5_wk:BRD-K27302037-001-01-9:1.562500uM	screen6:BRD-K27302037-001-03-5:1.562500uM	kabx2:BRD-K27302037-001-03-5:3.125000uM	screen5_wk:BRD-K27302037-001-01-9:3.125000uM	kabx2:BRD-K27302037-001-03-5:6.250000uM	screen5_wk:BRD-K27302037-001-01-9:6.250000uM	kabx2:BRD-K27302037-001-03-5:12.500000uM	screen5_wk:BRD-K27302037-001-01-9:12.500000uM	kabx2:BRD-K27302037-001-03-5:25.000000uM	kabx2:BRD-K27302037-001-03-5:50.000000uM	screen6:BRD-K27302037-001-03-5:3.125000uM	screen6:BRD-K27302037-001-03-5:6.250000uM	screen6:BRD-K27302037-001-03-5:12.500000uM	screen6:BRD-K27302037-001-03-5:25.000000uM	screen6:BRD-K27302037-001-03-5:50.000000uM	kabx2:BRD-K92661767-001-01-4:12.500000uM	screen6:BRD-K92661767-001-01-4:12.500000uM
																						pert_class	thiacetazone / 227	thiacetazone / 227	thiacetazone / 227	thiacetazone / 227	thiacetazone / 227	thiacetazone / 227	thiacetazone / 227	thiacetazone / 227	thiocarbamide	thiacetazone / 227	thiacetazone / 227	thiacetazone / 227	thiacetazone / 227	thiacetazone / 227	thiacetazone / 227	thiacetazone / 227	thiacetazone / 227	thiacetazone / 227	thiacetazone / 227	thiacetazone / 227	thiacetazone / 227	thiacetazone / 227	thiacetazone / 227	thiacetazone / 227	thiacetazone / 227	thiocarbamide	thiocarbamide
																						pert_iname	Thioacetazone|Amithiozone	Thioacetazone|Amithiozone	Thioacetazone|Amithiozone	Thioacetazone|Amithiozone	Thioacetazone|Amithiozone	Thioacetazone|Amithiozone	Thioacetazone|Amithiozone	Thioacetazone|Amithiozone	Thiocarlide|Isoxyl	Thioacetazone|Amithiozone	Thioacetazone|Amithiozone	Thioacetazone|Amithiozone	Thioacetazone|Amithiozone	Thioacetazone|Amithiozone	Thioacetazone|Amithiozone	Thioacetazone|Amithiozone	Thioacetazone|Amithiozone	Thioacetazone|Amithiozone	Thioacetazone|Amithiozone	Thioacetazone|Amithiozone	Thioacetazone|Amithiozone	Thioacetazone|Amithiozone	Thioacetazone|Amithiozone	Thioacetazone|Amithiozone	Thioacetazone|Amithiozone	Thiocarlide|Isoxyl	Thiocarlide|Isoxyl
																						target_description	HadABC	HadABC	HadABC	HadABC	HadABC	HadABC	HadABC	HadABC	HadABC	HadABC	HadABC	HadABC	HadABC	HadABC	HadABC	HadABC	HadABC	HadABC	HadABC	HadABC	HadABC	HadABC	HadABC	HadABC	HadABC	HadABC	HadABC
																						target_process	cell shape/integrity	cell shape/integrity	cell shape/integrity	cell shape/integrity	cell shape/integrity	cell shape/integrity	cell shape/integrity	cell shape/integrity	cell shape/integrity	cell shape/integrity	cell shape/integrity	cell shape/integrity	cell shape/integrity	cell shape/integrity	cell shape/integrity	cell shape/integrity	cell shape/integrity	cell shape/integrity	cell shape/integrity	cell shape/integrity	cell shape/integrity	cell shape/integrity	cell shape/integrity	cell shape/integrity	cell shape/integrity	cell shape/integrity	cell shape/integrity
																						target_pathway	MA synthesis and transport	MA synthesis and transport	MA synthesis and transport	MA synthesis and transport	MA synthesis and transport	MA synthesis and transport	MA synthesis and transport	MA synthesis and transport	MA synthesis and transport	MA synthesis and transport	MA synthesis and transport	MA synthesis and transport	MA synthesis and transport	MA synthesis and transport	MA synthesis and transport	MA synthesis and transport	MA synthesis and transport	MA synthesis and transport	MA synthesis and transport	MA synthesis and transport	MA synthesis and transport	MA synthesis and transport	MA synthesis and transport	MA synthesis and transport	MA synthesis and transport	MA synthesis and transport	MA synthesis and transport
																						protein_target	HadA|HadB	HadA|HadB	HadA|HadB	HadA|HadB	HadA|HadB	HadA|HadB	HadA|HadB	HadA|HadB	HadA|HadB	HadA|HadB	HadA|HadB	HadA|HadB	HadA|HadB	HadA|HadB	HadA|HadB	HadA|HadB	HadA|HadB	HadA|HadB	HadA|HadB	HadA|HadB	HadA|HadB	HadA|HadB	HadA|HadB	HadA|HadB	HadA|HadB	HadA|HadB	HadA|HadB
																						pert_id_pubchem_cid	9568512	9568512	9568512	9568512	9568512	9568512	9568512	9568512	3001386	9568512	9568512	9568512	9568512	9568512	9568512	9568512	9568512	9568512	9568512	9568512	9568512	9568512	9568512	9568512	9568512	3001386	3001386
																						pert_reference	well-validated antimicrobial|https://doi.org/10.1074/jbc.M112.400994|https://doi.org/10.1021/id500032q|https://www.drugbank.ca/drugs/DB12829|https://doi.org/10.3390/ijms22062884	well-validated antimicrobial|https://doi.org/10.1074/jbc.M112.400994|https://doi.org/10.1021/id500032q|https://www.drugbank.ca/drugs/DB12829|https://doi.org/10.3390/ijms22062884	well-validated antimicrobial|https://doi.org/10.1074/jbc.M112.400994|https://doi.org/10.1021/id500032q|https://www.drugbank.ca/drugs/DB12829|https://doi.org/10.3390/ijms22062884	well-validated antimicrobial|https://doi.org/10.1074/jbc.M112.400994|https://doi.org/10.1021/id500032q|https://www.drugbank.ca/drugs/DB12829|https://doi.org/10.3390/ijms22062884	well-validated antimicrobial|https://doi.org/10.1074/jbc.M112.400994|https://doi.org/10.1021/id500032q|https://www.drugbank.ca/drugs/DB12829|https://doi.org/10.3390/ijms22062884	well-validated antimicrobial|https://doi.org/10.1074/jbc.M112.400994|https://doi.org/10.1021/id500032q|https://www.drugbank.ca/drugs/DB12829|https://doi.org/10.3390/ijms22062884	well-validated antimicrobial|https://doi.org/10.1074/jbc.M112.400994|https://doi.org/10.1021/id500032q|https://www.drugbank.ca/drugs/DB12829|https://doi.org/10.3390/ijms22062884	well-validated antimicrobial|https://doi.org/10.1074/jbc.M112.400994|https://doi.org/10.1021/id500032q|https://www.drugbank.ca/drugs/DB12829|https://doi.org/10.3390/ijms22062884	https://doi.org/10.1074/jbc.M112.400994|https://doi.org/10.1021/id500032q|https://go.drugbank.com/drugs/DB13608|https://doi.org/10.3390/ijms22062884	well-validated antimicrobial|https://doi.org/10.1074/jbc.M112.400994|https://doi.org/10.1021/id500032q|https://www.drugbank.ca/drugs/DB12829|https://doi.org/10.3390/ijms22062884	well-validated antimicrobial|https://doi.org/10.1074/jbc.M112.400994|https://doi.org/10.1021/id500032q|https://www.drugbank.ca/drugs/DB12829|https://doi.org/10.3390/ijms22062884	well-validated antimicrobial|https://doi.org/10.1074/jbc.M112.400994|https://doi.org/10.1021/id500032q|https://www.drugbank.ca/drugs/DB12829|https://doi.org/10.3390/ijms22062884	well-validated antimicrobial|https://doi.org/10.1074/jbc.M112.400994|https://doi.org/10.1021/id500032q|https://www.drugbank.ca/drugs/DB12829|https://doi.org/10.3390/ijms22062884	well-validated antimicrobial|https://doi.org/10.1074/jbc.M112.400994|https://doi.org/10.1021/id500032q|https://www.drugbank.ca/drugs/DB12829|https://doi.org/10.3390/ijms22062884	well-validated antimicrobial|https://doi.org/10.1074/jbc.M112.400994|https://doi.org/10.1021/id500032q|https://www.drugbank.ca/drugs/DB12829|https://doi.org/10.3390/ijms22062884	well-validated antimicrobial|https://doi.org/10.1074/jbc.M112.400994|https://doi.org/10.1021/id500032q|https://www.drugbank.ca/drugs/DB12829|https://doi.org/10.3390/ijms22062884	well-validated antimicrobial|https://doi.org/10.1074/jbc.M112.400994|https://doi.org/10.1021/id500032q|https://www.drugbank.ca/drugs/DB12829|https://doi.org/10.3390/ijms22062884	well-validated antimicrobial|https://doi.org/10.1074/jbc.M112.400994|https://doi.org/10.1021/id500032q|https://www.drugbank.ca/drugs/DB12829|https://doi.org/10.3390/ijms22062884	well-validated antimicrobial|https://doi.org/10.1074/jbc.M112.400994|https://doi.org/10.1021/id500032q|https://www.drugbank.ca/drugs/DB12829|https://doi.org/10.3390/ijms22062884	well-validated antimicrobial|https://doi.org/10.1074/jbc.M112.400994|https://doi.org/10.1021/id500032q|https://www.drugbank.ca/drugs/DB12829|https://doi.org/10.3390/ijms22062884	well-validated antimicrobial|https://doi.org/10.1074/jbc.M112.400994|https://doi.org/10.1021/id500032q|https://www.drugbank.ca/drugs/DB12829|https://doi.org/10.3390/ijms22062884	well-validated antimicrobial|https://doi.org/10.1074/jbc.M112.400994|https://doi.org/10.1021/id500032q|https://www.drugbank.ca/drugs/DB12829|https://doi.org/10.3390/ijms22062884	well-validated antimicrobial|https://doi.org/10.1074/jbc.M112.400994|https://doi.org/10.1021/id500032q|https://www.drugbank.ca/drugs/DB12829|https://doi.org/10.3390/ijms22062884	well-validated antimicrobial|https://doi.org/10.1074/jbc.M112.400994|https://doi.org/10.1021/id500032q|https://www.drugbank.ca/drugs/DB12829|https://doi.org/10.3390/ijms22062884	well-validated antimicrobial|https://doi.org/10.1074/jbc.M112.400994|https://doi.org/10.1021/id500032q|https://www.drugbank.ca/drugs/DB12829|https://doi.org/10.3390/ijms22062884	https://doi.org/10.1074/jbc.M112.400994|https://doi.org/10.1021/id500032q|https://go.drugbank.com/drugs/DB13608|https://doi.org/10.3390/ijms22062884	https://doi.org/10.1074/jbc.M112.400994|https://doi.org/10.1021/id500032q|https://go.drugbank.com/drugs/DB13608|https://doi.org/10.3390/ijms22062884
																						canonical_smiles	CC(=O)Nc1ccc(cc1)\C=N\NC(N)=S	CC(=O)Nc1ccc(cc1)\C=N\NC(N)=S	CC(=O)Nc1ccc(cc1)\C=N\NC(N)=S	CC(=O)Nc1ccc(cc1)\C=N\NC(N)=S	CC(=O)Nc1ccc(cc1)\C=N\NC(N)=S	CC(=O)Nc1ccc(cc1)\C=N\NC(N)=S	CC(=O)Nc1ccc(cc1)\C=N\NC(N)=S	CC(=O)Nc1ccc(cc1)\C=N\NC(N)=S	CC(C)CCOc1ccc(NC(=S)Nc2ccc(OCCC(C)C)cc2)cc1	CC(=O)Nc1ccc(cc1)\C=N\NC(N)=S	CC(=O)Nc1ccc(cc1)\C=N\NC(N)=S	CC(=O)Nc1ccc(cc1)\C=N\NC(N)=S	CC(=O)Nc1ccc(cc1)\C=N\NC(N)=S	CC(=O)Nc1ccc(cc1)\C=N\NC(N)=S	CC(=O)Nc1ccc(cc1)\C=N\NC(N)=S	CC(=O)Nc1ccc(cc1)\C=N\NC(N)=S	CC(=O)Nc1ccc(cc1)\C=N\NC(N)=S	CC(=O)Nc1ccc(cc1)\C=N\NC(N)=S	CC(=O)Nc1ccc(cc1)\C=N\NC(N)=S	CC(=O)Nc1ccc(cc1)\C=N\NC(N)=S	CC(=O)Nc1ccc(cc1)\C=N\NC(N)=S	CC(=O)Nc1ccc(cc1)\C=N\NC(N)=S	CC(=O)Nc1ccc(cc1)\C=N\NC(N)=S	CC(=O)Nc1ccc(cc1)\C=N\NC(N)=S	CC(=O)Nc1ccc(cc1)\C=N\NC(N)=S	CC(C)CCOc1ccc(NC(=S)Nc2ccc(OCCC(C)C)cc2)cc1	CC(C)CCOc1ccc(NC(=S)Nc2ccc(OCCC(C)C)cc2)cc1
																						rcorr	0.3	0.39	0.51	0.59	0.63	0.66	0.64	0.65	0.62	0.73	0.72	0.7	0.76	0.71	0.78	0.76	0.83	0.81	0.8	0.87	0.8	0.85	0.8	0.81	0.83	0.82	0.84
																						proj_broad_id	screen5_wk:BRD-K27302037-001-01-9	screen5_wk:BRD-K27302037-001-01-9	screen4wk_screen5wk_tbda1_kabx2:BRD-K27302037-001-03-5	screen4wk_screen5wk_tbda1_kabx2:BRD-K27302037-001-03-5	screen5_wk:BRD-K27302037-001-01-9	screen4wk_screen5wk_tbda1_kabx2:BRD-K27302037-001-03-5	screen5_wk:BRD-K27302037-001-01-9	screen6:BRD-K27302037-001-03-5	screen4wk_screen5wk_tbda1_kabx2:BRD-K92661767-001-01-4	screen4wk_screen5wk_tbda1_kabx2:BRD-K27302037-001-03-5	screen5_wk:BRD-K27302037-001-01-9	screen6:BRD-K27302037-001-03-5	screen4wk_screen5wk_tbda1_kabx2:BRD-K27302037-001-03-5	screen5_wk:BRD-K27302037-001-01-9	screen4wk_screen5wk_tbda1_kabx2:BRD-K27302037-001-03-5	screen5_wk:BRD-K27302037-001-01-9	screen4wk_screen5wk_tbda1_kabx2:BRD-K27302037-001-03-5	screen5_wk:BRD-K27302037-001-01-9	screen4wk_screen5wk_tbda1_kabx2:BRD-K27302037-001-03-5	screen4wk_screen5wk_tbda1_kabx2:BRD-K27302037-001-03-5	screen6:BRD-K27302037-001-03-5	screen6:BRD-K27302037-001-03-5	screen6:BRD-K27302037-001-03-5	screen6:BRD-K27302037-001-03-5	screen6:BRD-K27302037-001-03-5	screen4wk_screen5wk_tbda1_kabx2:BRD-K92661767-001-01-4	screen6:BRD-K92661767-001-01-4
																						broad_id	BRD-K27302037-001-01-9	BRD-K27302037-001-01-9	BRD-K27302037-001-03-5	BRD-K27302037-001-03-5	BRD-K27302037-001-01-9	BRD-K27302037-001-03-5	BRD-K27302037-001-01-9	BRD-K27302037-001-03-5	BRD-K92661767-001-01-4	BRD-K27302037-001-03-5	BRD-K27302037-001-01-9	BRD-K27302037-001-03-5	BRD-K27302037-001-03-5	BRD-K27302037-001-01-9	BRD-K27302037-001-03-5	BRD-K27302037-001-01-9	BRD-K27302037-001-03-5	BRD-K27302037-001-01-9	BRD-K27302037-001-03-5	BRD-K27302037-001-03-5	BRD-K27302037-001-03-5	BRD-K27302037-001-03-5	BRD-K27302037-001-03-5	BRD-K27302037-001-03-5	BRD-K27302037-001-03-5	BRD-K92661767-001-01-4	BRD-K92661767-001-01-4
																						pert_id	BRD-K27302037	BRD-K27302037	BRD-K27302037	BRD-K27302037	BRD-K27302037	BRD-K27302037	BRD-K27302037	BRD-K27302037	BRD-K92661767	BRD-K27302037	BRD-K27302037	BRD-K27302037	BRD-K27302037	BRD-K27302037	BRD-K27302037	BRD-K27302037	BRD-K27302037	BRD-K27302037	BRD-K27302037	BRD-K27302037	BRD-K27302037	BRD-K27302037	BRD-K27302037	BRD-K27302037	BRD-K27302037	BRD-K92661767	BRD-K92661767
																						pert_dose	0.1	0.2	0.2	0.39	0.39	0.78	0.78	0.78	6.25	1.56	1.56	1.56	3.13	3.13	6.25	6.25	12.5	12.5	25	50	3.13	6.25	12.5	25	50	12.5	12.5
																						pert_dose_number	1	2	2	3	3	4	4	4	7	5	5	5	6	6	7	7	8	8	9	10	6	7	8	9	10	8	8
																						pert_idose	0.097656uM	0.195312uM	0.195500uM	0.390500uM	0.390625uM	0.781250uM	0.781250uM	0.781250uM	6.250000uM	1.562500uM	1.562500uM	1.562500uM	3.125000uM	3.125000uM	6.250000uM	6.250000uM	12.500000uM	12.500000uM	25.000000uM	50.000000uM	3.125000uM	6.250000uM	12.500000uM	25.000000uM	50.000000uM	12.500000uM	12.500000uM
																						project_id	screen5_wk	screen5_wk	screen4wk_screen5wk_tbda1_kabx2	screen4wk_screen5wk_tbda1_kabx2	screen5_wk	screen4wk_screen5wk_tbda1_kabx2	screen5_wk	screen6	screen4wk_screen5wk_tbda1_kabx2	screen4wk_screen5wk_tbda1_kabx2	screen5_wk	screen6	screen4wk_screen5wk_tbda1_kabx2	screen5_wk	screen4wk_screen5wk_tbda1_kabx2	screen5_wk	screen4wk_screen5wk_tbda1_kabx2	screen5_wk	screen4wk_screen5wk_tbda1_kabx2	screen4wk_screen5wk_tbda1_kabx2	screen6	screen6	screen6	screen6	screen6	screen4wk_screen5wk_tbda1_kabx2	screen6
																						x_subproject_id	screen5_wk	screen5_wk	kabx2	kabx2	screen5_wk	kabx2	screen5_wk	tb_screen6	kabx2	kabx2	screen5_wk	tb_screen6	kabx2	screen5_wk	kabx2	screen5_wk	kabx2	screen5_wk	kabx2	kabx2	tb_screen6	tb_screen6	tb_screen6	tb_screen6	tb_screen6	kabx2	tb_screen6
																						cgip_pcl_membership_group	In PCL cluster	In PCL cluster	In PCL cluster	In PCL cluster	In PCL cluster	In PCL cluster	In PCL cluster	In PCL cluster	In PCL cluster	In PCL cluster	In PCL cluster	In PCL cluster	In PCL cluster	In PCL cluster	In PCL cluster	In PCL cluster	In PCL cluster	In PCL cluster	In PCL cluster	In PCL cluster	In PCL cluster	In PCL cluster	In PCL cluster	In PCL cluster	In PCL cluster	In PCL cluster	In PCL cluster
																						cluster_rids	HadABC:group2	HadABC:group2	HadABC:group2	HadABC:group2	HadABC:group2	HadABC:group2	HadABC:group2	HadABC:group2	HadABC:group2	HadABC:group3	HadABC:group3	HadABC:group3	HadABC:group3	HadABC:group3	HadABC:group3	HadABC:group3	HadABC:group3	HadABC:group3	HadABC:group3	HadABC:group3	HadABC:group4	HadABC:group4	HadABC:group4	HadABC:group4	HadABC:group4	HadABC:group4	HadABC:group4
																						cluster_descs	HadABC	HadABC	HadABC	HadABC	HadABC	HadABC	HadABC	HadABC	HadABC	HadABC	HadABC	HadABC	HadABC	HadABC	HadABC	HadABC	HadABC	HadABC	HadABC	HadABC	HadABC	HadABC	HadABC	HadABC	HadABC	HadABC	HadABC
id	pert_class	pert_iname	target_description	target_process	target_pathway	protein_target	pert_id_pubchem_cid	pert_reference	canonical_smiles	rcorr	proj_broad_id	broad_id	pert_id	pert_dose	pert_dose_number	pert_idose	project_id	x_subproject_id	cgip_pcl_membership_group	cluster_rids	cluster_descs	cluster_sizes	9	9	9	9	9	9	9	9	9	11	11	11	11	11	11	11	11	11	11	11	11	11	11	11	11	11	11
screen5_wk:BRD-K27302037-001-01-9:0.097656uM	thiacetazone / 227	Thioacetazone|Amithiozone	HadABC	cell shape/integrity	MA synthesis and transport	HadA|HadB	9568512	well-validated antimicrobial|https://doi.org/10.1074/jbc.M112.400994|https://doi.org/10.1021/id500032q|https://www.drugbank.ca/drugs/DB12829|https://doi.org/10.3390/ijms22062884	CC(=O)Nc1ccc(cc1)\C=N\NC(N)=S	0.3	screen5_wk:BRD-K27302037-001-01-9	BRD-K27302037-001-01-9	BRD-K27302037	0.1	1	0.097656uM	screen5_wk	screen5_wk	In PCL cluster	HadABC:group2	HadABC	9	1	2	476.5	899.5	236.5	2654.5	748.5	490.5	2331.5	4162.5	301.5	1463.5	5332.5	268	5062.5	827.5	4548	1134.5	3640	3489.5	4237	3534.5	3298	1769	1699	6509	4375.5
screen5_wk:BRD-K27302037-001-01-9:0.195312uM	thiacetazone / 227	Thioacetazone|Amithiozone	HadABC	cell shape/integrity	MA synthesis and transport	HadA|HadB	9568512	well-validated antimicrobial|https://doi.org/10.1074/jbc.M112.400994|https://doi.org/10.1021/id500032q|https://www.drugbank.ca/drugs/DB12829|https://doi.org/10.3390/ijms22062884	CC(=O)Nc1ccc(cc1)\C=N\NC(N)=S	0.39	screen5_wk:BRD-K27302037-001-01-9	BRD-K27302037-001-01-9	BRD-K27302037	0.2	2	0.195312uM	screen5_wk	screen5_wk	In PCL cluster	HadABC:group2	HadABC	9	2	1	153.5	58.5	5	71	10.5	88.5	333.5	138	16	27.5	226.5	14	399	58.5	525	102.5	351.5	571	99.5	113	199	212.5	224	1703	706.5
kabx2:BRD-K27302037-001-03-5:0.195500uM	thiacetazone / 227	Thioacetazone|Amithiozone	HadABC	cell shape/integrity	MA synthesis and transport	HadA|HadB	9568512	well-validated antimicrobial|https://doi.org/10.1074/jbc.M112.400994|https://doi.org/10.1021/id500032q|https://www.drugbank.ca/drugs/DB12829|https://doi.org/10.3390/ijms22062884	CC(=O)Nc1ccc(cc1)\C=N\NC(N)=S	0.51	screen4wk_screen5wk_tbda1_kabx2:BRD-K27302037-001-03-5	BRD-K27302037-001-03-5	BRD-K27302037	0.2	2	0.195500uM	screen4wk_screen5wk_tbda1_kabx2	kabx2	In PCL cluster	HadABC:group2	HadABC	9	476.5	153.5	1	3.5	19	28.5	369	17.5	14	331.5	1272	415.5	584.5	1774	883	1087.75	617.5	1107.5	647	684	1503.5	2389	1381	1297.5	929.5	2797.5	4871.5
kabx2:BRD-K27302037-001-03-5:0.390500uM	thiacetazone / 227	Thioacetazone|Amithiozone	HadABC	cell shape/integrity	MA synthesis and transport	HadA|HadB	9568512	well-validated antimicrobial|https://doi.org/10.1074/jbc.M112.400994|https://doi.org/10.1021/id500032q|https://www.drugbank.ca/drugs/DB12829|https://doi.org/10.3390/ijms22062884	CC(=O)Nc1ccc(cc1)\C=N\NC(N)=S	0.59	screen4wk_screen5wk_tbda1_kabx2:BRD-K27302037-001-03-5	BRD-K27302037-001-03-5	BRD-K27302037	0.39	3	0.390500uM	screen4wk_screen5wk_tbda1_kabx2	kabx2	In PCL cluster	HadABC:group2	HadABC	9	899.5	58.5	3.5	1	3.5	4	11.5	3.5	4.5	14	213.5	16.5	21.5	368	106	289	86.5	362	149	162.5	151	483	331	273	315	525	1551
screen5_wk:BRD-K27302037-001-01-9:0.390625uM	thiacetazone / 227	Thioacetazone|Amithiozone	HadABC	cell shape/integrity	MA synthesis and transport	HadA|HadB	9568512	well-validated antimicrobial|https://doi.org/10.1074/jbc.M112.400994|https://doi.org/10.1021/id500032q|https://www.drugbank.ca/drugs/DB12829|https://doi.org/10.3390/ijms22062884	CC(=O)Nc1ccc(cc1)\C=N\NC(N)=S	0.63	screen5_wk:BRD-K27302037-001-01-9	BRD-K27302037-001-01-9	BRD-K27302037	0.39	3	0.390625uM	screen5_wk	screen5_wk	In PCL cluster	HadABC:group2	HadABC	9	236.5	5	19	3.5	1	5	2	5	7	11.5	13.5	13	16	21.5	33.5	17	42.5	20.5	49.5	79.5	45	361.5	232.5	201.5	316	447	1371
kabx2:BRD-K27302037-001-03-5:0.781250uM	thiacetazone / 227	Thioacetazone|Amithiozone	HadABC	cell shape/integrity	MA synthesis and transport	HadA|HadB	9568512	well-validated antimicrobial|https://doi.org/10.1074/jbc.M112.400994|https://doi.org/10.1021/id500032q|https://www.drugbank.ca/drugs/DB12829|https://doi.org/10.3390/ijms22062884	CC(=O)Nc1ccc(cc1)\C=N\NC(N)=S	0.66	screen4wk_screen5wk_tbda1_kabx2:BRD-K27302037-001-03-5	BRD-K27302037-001-03-5	BRD-K27302037	0.78	4	0.781250uM	screen4wk_screen5wk_tbda1_kabx2	kabx2	In PCL cluster	HadABC:group2	HadABC	9	2654.5	71	28.5	4	5	1	6	7.5	5.5	3	15	4	6	19	11.5	17	12.5	17	14	16	13.5	30	24.5	22	27.5	26.5	170.5
screen5_wk:BRD-K27302037-001-01-9:0.781250uM	thiacetazone / 227	Thioacetazone|Amithiozone	HadABC	cell shape/integrity	MA synthesis and transport	HadA|HadB	9568512	well-validated antimicrobial|https://doi.org/10.1074/jbc.M112.400994|https://doi.org/10.1021/id500032q|https://www.drugbank.ca/drugs/DB12829|https://doi.org/10.3390/ijms22062884	CC(=O)Nc1ccc(cc1)\C=N\NC(N)=S	0.64	screen5_wk:BRD-K27302037-001-01-9	BRD-K27302037-001-01-9	BRD-K27302037	0.78	4	0.781250uM	screen5_wk	screen5_wk	In PCL cluster	HadABC:group2	HadABC	9	748.5	10.5	369	11.5	2	6	1	12.5	19.5	5.5	4	7	9.5	6.5	15	9	15.5	10.5	16	21.5	12.5	20.5	19.5	22	38.5	25	70
screen6:BRD-K27302037-001-03-5:0.781250uM	thiacetazone / 227	Thioacetazone|Amithiozone	HadABC	cell shape/integrity	MA synthesis and transport	HadA|HadB	9568512	well-validated antimicrobial|https://doi.org/10.1074/jbc.M112.400994|https://doi.org/10.1021/id500032q|https://www.drugbank.ca/drugs/DB12829|https://doi.org/10.3390/ijms22062884	CC(=O)Nc1ccc(cc1)\C=N\NC(N)=S	0.65	screen6:BRD-K27302037-001-03-5	BRD-K27302037-001-03-5	BRD-K27302037	0.78	4	0.781250uM	screen6	tb_screen6	In PCL cluster	HadABC:group2	HadABC	9	490.5	88.5	17.5	3.5	5	7.5	12.5	1	8	17	185.5	5.5	49	228.5	132.5	170	133.5	185	162.5	333.5	35.5	221	129.5	34.5	136.5	744	856
kabx2:BRD-K92661767-001-01-4:6.250000uM	thiocarbamide	Thiocarlide|Isoxyl	HadABC	cell shape/integrity	MA synthesis and transport	HadA|HadB	3001386	https://doi.org/10.1074/jbc.M112.400994|https://doi.org/10.1021/id500032q|https://go.drugbank.com/drugs/DB13608|https://doi.org/10.3390/ijms22062884	CC(C)CCOc1ccc(NC(=S)Nc2ccc(OCCC(C)C)cc2)cc1	0.62	screen4wk_screen5wk_tbda1_kabx2:BRD-K92661767-001-01-4	BRD-K92661767-001-01-4	BRD-K92661767	6.25	7	6.250000uM	screen4wk_screen5wk_tbda1_kabx2	kabx2	In PCL cluster	HadABC:group2	HadABC	9	2331.5	333.5	14	4.5	7	5.5	19.5	8	1	13.5	78.5	17	11.5	95.5	15.5	34.5	17	31	15	18.5	61.5	286	117.5	85	119	24.5	635.5
kabx2:BRD-K27302037-001-03-5:1.562500uM	thiacetazone / 227	Thioacetazone|Amithiozone	HadABC	cell shape/integrity	MA synthesis and transport	HadA|HadB	9568512	well-validated antimicrobial|https://doi.org/10.1074/jbc.M112.400994|https://doi.org/10.1021/id500032q|https://www.drugbank.ca/drugs/DB12829|https://doi.org/10.3390/ijms22062884	CC(=O)Nc1ccc(cc1)\C=N\NC(N)=S	0.73	screen4wk_screen5wk_tbda1_kabx2:BRD-K27302037-001-03-5	BRD-K27302037-001-03-5	BRD-K27302037	1.56	5	1.562500uM	screen4wk_screen5wk_tbda1_kabx2	kabx2	In PCL cluster	HadABC:group3	HadABC	11	4162.5	138	331.5	14	11.5	3	5.5	17	13.5	1	7.5	4	2	11	4	11	7	11.5	9	12.5	7.5	15	16	17	17.5	13	25
screen5_wk:BRD-K27302037-001-01-9:1.562500uM	thiacetazone / 227	Thioacetazone|Amithiozone	HadABC	cell shape/integrity	MA synthesis and transport	HadA|HadB	9568512	well-validated antimicrobial|https://doi.org/10.1074/jbc.M112.400994|https://doi.org/10.1021/id500032q|https://www.drugbank.ca/drugs/DB12829|https://doi.org/10.3390/ijms22062884	CC(=O)Nc1ccc(cc1)\C=N\NC(N)=S	0.72	screen5_wk:BRD-K27302037-001-01-9	BRD-K27302037-001-01-9	BRD-K27302037	1.56	5	1.562500uM	screen5_wk	screen5_wk	In PCL cluster	HadABC:group3	HadABC	11	301.5	16	1272	213.5	13.5	15	4	185.5	78.5	7.5	1	12	6	2.5	9.5	3.5	10	5	12.5	16	9.5	12.5	14.5	17.5	20.5	9.5	14
screen6:BRD-K27302037-001-03-5:1.562500uM	thiacetazone / 227	Thioacetazone|Amithiozone	HadABC	cell shape/integrity	MA synthesis and transport	HadA|HadB	9568512	well-validated antimicrobial|https://doi.org/10.1074/jbc.M112.400994|https://doi.org/10.1021/id500032q|https://www.drugbank.ca/drugs/DB12829|https://doi.org/10.3390/ijms22062884	CC(=O)Nc1ccc(cc1)\C=N\NC(N)=S	0.7	screen6:BRD-K27302037-001-03-5	BRD-K27302037-001-03-5	BRD-K27302037	1.56	5	1.562500uM	screen6	tb_screen6	In PCL cluster	HadABC:group3	HadABC	11	1463.5	27.5	415.5	16.5	13	4	7	5.5	17	4	12	1	10	14	14.5	15	17	17.5	16	22.5	3	9	8	7.5	15	24	19.5
kabx2:BRD-K27302037-001-03-5:3.125000uM	thiacetazone / 227	Thioacetazone|Amithiozone	HadABC	cell shape/integrity	MA synthesis and transport	HadA|HadB	9568512	well-validated antimicrobial|https://doi.org/10.1074/jbc.M112.400994|https://doi.org/10.1021/id500032q|https://www.drugbank.ca/drugs/DB12829|https://doi.org/10.3390/ijms22062884	CC(=O)Nc1ccc(cc1)\C=N\NC(N)=S	0.76	screen4wk_screen5wk_tbda1_kabx2:BRD-K27302037-001-03-5	BRD-K27302037-001-03-5	BRD-K27302037	3.13	6	3.125000uM	screen4wk_screen5wk_tbda1_kabx2	kabx2	In PCL cluster	HadABC:group3	HadABC	11	5332.5	226.5	584.5	21.5	16	6	9.5	49	11.5	2	6	10	1	8.5	3	7.5	4	10.5	6	12	6.5	12	12	15.5	18	8	19.5
screen5_wk:BRD-K27302037-001-01-9:3.125000uM	thiacetazone / 227	Thioacetazone|Amithiozone	HadABC	cell shape/integrity	MA synthesis and transport	HadA|HadB	9568512	well-validated antimicrobial|https://doi.org/10.1074/jbc.M112.400994|https://doi.org/10.1021/id500032q|https://www.drugbank.ca/drugs/DB12829|https://doi.org/10.3390/ijms22062884	CC(=O)Nc1ccc(cc1)\C=N\NC(N)=S	0.71	screen5_wk:BRD-K27302037-001-01-9	BRD-K27302037-001-01-9	BRD-K27302037	3.13	6	3.125000uM	screen5_wk	screen5_wk	In PCL cluster	HadABC:group3	HadABC	11	268	14	1774	368	21.5	19	6.5	228.5	95.5	11	2.5	14	8.5	1	7.5	2.5	7	4	10	14	11	11.5	12	16.5	19.5	12	15.5
kabx2:BRD-K27302037-001-03-5:6.250000uM	thiacetazone / 227	Thioacetazone|Amithiozone	HadABC	cell shape/integrity	MA synthesis and transport	HadA|HadB	9568512	well-validated antimicrobial|https://doi.org/10.1074/jbc.M112.400994|https://doi.org/10.1021/id500032q|https://www.drugbank.ca/drugs/DB12829|https://doi.org/10.3390/ijms22062884	CC(=O)Nc1ccc(cc1)\C=N\NC(N)=S	0.78	screen4wk_screen5wk_tbda1_kabx2:BRD-K27302037-001-03-5	BRD-K27302037-001-03-5	BRD-K27302037	6.25	7	6.250000uM	screen4wk_screen5wk_tbda1_kabx2	kabx2	In PCL cluster	HadABC:group3	HadABC	11	5062.5	399	883	106	33.5	11.5	15	132.5	15.5	4	9.5	14.5	3	7.5	1	6.5	2	7.5	4.5	7.5	10	11	9.5	11.5	14	5.5	20
screen5_wk:BRD-K27302037-001-01-9:6.250000uM	thiacetazone / 227	Thioacetazone|Amithiozone	HadABC	cell shape/integrity	MA synthesis and transport	HadA|HadB	9568512	well-validated antimicrobial|https://doi.org/10.1074/jbc.M112.400994|https://doi.org/10.1021/id500032q|https://www.drugbank.ca/drugs/DB12829|https://doi.org/10.3390/ijms22062884	CC(=O)Nc1ccc(cc1)\C=N\NC(N)=S	0.76	screen5_wk:BRD-K27302037-001-01-9	BRD-K27302037-001-01-9	BRD-K27302037	6.25	7	6.250000uM	screen5_wk	screen5_wk	In PCL cluster	HadABC:group3	HadABC	11	827.5	58.5	1087.75	289	17	17	9	170	34.5	11	3.5	15	7.5	2.5	6.5	1	5.5	2	6	7.5	14	15	9.5	12.5	14	11	25
kabx2:BRD-K27302037-001-03-5:12.500000uM	thiacetazone / 227	Thioacetazone|Amithiozone	HadABC	cell shape/integrity	MA synthesis and transport	HadA|HadB	9568512	well-validated antimicrobial|https://doi.org/10.1074/jbc.M112.400994|https://doi.org/10.1021/id500032q|https://www.drugbank.ca/drugs/DB12829|https://doi.org/10.3390/ijms22062884	CC(=O)Nc1ccc(cc1)\C=N\NC(N)=S	0.83	screen4wk_screen5wk_tbda1_kabx2:BRD-K27302037-001-03-5	BRD-K27302037-001-03-5	BRD-K27302037	12.5	8	12.500000uM	screen4wk_screen5wk_tbda1_kabx2	kabx2	In PCL cluster	HadABC:group3	HadABC	11	4548	525	617.5	86.5	42.5	12.5	15.5	133.5	17	7	10	17	4	7	2	5.5	1	6	3	4	13	14	9	9.5	11	8	30
screen5_wk:BRD-K27302037-001-01-9:12.500000uM	thiacetazone / 227	Thioacetazone|Amithiozone	HadABC	cell shape/integrity	MA synthesis and transport	HadA|HadB	9568512	well-validated antimicrobial|https://doi.org/10.1074/jbc.M112.400994|https://doi.org/10.1021/id500032q|https://www.drugbank.ca/drugs/DB12829|https://doi.org/10.3390/ijms22062884	CC(=O)Nc1ccc(cc1)\C=N\NC(N)=S	0.81	screen5_wk:BRD-K27302037-001-01-9	BRD-K27302037-001-01-9	BRD-K27302037	12.5	8	12.500000uM	screen5_wk	screen5_wk	In PCL cluster	HadABC:group3	HadABC	11	1134.5	102.5	1107.5	362	20.5	17	10.5	185	31	11.5	5	17.5	10.5	4	7.5	2	6	1	3.5	5.5	16	18	13	11	11	14	46
kabx2:BRD-K27302037-001-03-5:25.000000uM	thiacetazone / 227	Thioacetazone|Amithiozone	HadABC	cell shape/integrity	MA synthesis and transport	HadA|HadB	9568512	well-validated antimicrobial|https://doi.org/10.1074/jbc.M112.400994|https://doi.org/10.1021/id500032q|https://www.drugbank.ca/drugs/DB12829|https://doi.org/10.3390/ijms22062884	CC(=O)Nc1ccc(cc1)\C=N\NC(N)=S	0.8	screen4wk_screen5wk_tbda1_kabx2:BRD-K27302037-001-03-5	BRD-K27302037-001-03-5	BRD-K27302037	25	9	25.000000uM	screen4wk_screen5wk_tbda1_kabx2	kabx2	In PCL cluster	HadABC:group3	HadABC	11	3640	351.5	647	149	49.5	14	16	162.5	15	9	12.5	16	6	10	4.5	6	3	3.5	1	2	18	19	14	7.5	7	9.5	42.5
kabx2:BRD-K27302037-001-03-5:50.000000uM	thiacetazone / 227	Thioacetazone|Amithiozone	HadABC	cell shape/integrity	MA synthesis and transport	HadA|HadB	9568512	well-validated antimicrobial|https://doi.org/10.1074/jbc.M112.400994|https://doi.org/10.1021/id500032q|https://www.drugbank.ca/drugs/DB12829|https://doi.org/10.3390/ijms22062884	CC(=O)Nc1ccc(cc1)\C=N\NC(N)=S	0.87	screen4wk_screen5wk_tbda1_kabx2:BRD-K27302037-001-03-5	BRD-K27302037-001-03-5	BRD-K27302037	50	10	50.000000uM	screen4wk_screen5wk_tbda1_kabx2	kabx2	In PCL cluster	HadABC:group3	HadABC	11	3489.5	571	684	162.5	79.5	16	21.5	333.5	18.5	12.5	16	22.5	12	14	7.5	7.5	4	5.5	2	1	25.5	43.5	17	10.5	5	13	227.5
screen6:BRD-K27302037-001-03-5:3.125000uM	thiacetazone / 227	Thioacetazone|Amithiozone	HadABC	cell shape/integrity	MA synthesis and transport	HadA|HadB	9568512	well-validated antimicrobial|https://doi.org/10.1074/jbc.M112.400994|https://doi.org/10.1021/id500032q|https://www.drugbank.ca/drugs/DB12829|https://doi.org/10.3390/ijms22062884	CC(=O)Nc1ccc(cc1)\C=N\NC(N)=S	0.8	screen6:BRD-K27302037-001-03-5	BRD-K27302037-001-03-5	BRD-K27302037	3.13	6	3.125000uM	screen6	tb_screen6	In PCL cluster	HadABC:group4	HadABC	11	4237	99.5	1503.5	151	45	13.5	12.5	35.5	61.5	7.5	9.5	3	6.5	11	10	14	13	16	18	25.5	1	2.5	3.5	6	12.5	17	7
screen6:BRD-K27302037-001-03-5:6.250000uM	thiacetazone / 227	Thioacetazone|Amithiozone	HadABC	cell shape/integrity	MA synthesis and transport	HadA|HadB	9568512	well-validated antimicrobial|https://doi.org/10.1074/jbc.M112.400994|https://doi.org/10.1021/id500032q|https://www.drugbank.ca/drugs/DB12829|https://doi.org/10.3390/ijms22062884	CC(=O)Nc1ccc(cc1)\C=N\NC(N)=S	0.85	screen6:BRD-K27302037-001-03-5	BRD-K27302037-001-03-5	BRD-K27302037	6.25	7	6.250000uM	screen6	tb_screen6	In PCL cluster	HadABC:group4	HadABC	11	3534.5	113	2389	483	361.5	30	20.5	221	286	15	12.5	9	12	11.5	11	15	14	18	19	43.5	2.5	1	2	4	13.5	16	3.5
screen6:BRD-K27302037-001-03-5:12.500000uM	thiacetazone / 227	Thioacetazone|Amithiozone	HadABC	cell shape/integrity	MA synthesis and transport	HadA|HadB	9568512	well-validated antimicrobial|https://doi.org/10.1074/jbc.M112.400994|https://doi.org/10.1021/id500032q|https://www.drugbank.ca/drugs/DB12829|https://doi.org/10.3390/ijms22062884	CC(=O)Nc1ccc(cc1)\C=N\NC(N)=S	0.8	screen6:BRD-K27302037-001-03-5	BRD-K27302037-001-03-5	BRD-K27302037	12.5	8	12.500000uM	screen6	tb_screen6	In PCL cluster	HadABC:group4	HadABC	11	3298	199	1381	331	232.5	24.5	19.5	129.5	117.5	16	14.5	8	12	12	9.5	9.5	9	13	14	17	3.5	2	1	2.5	8	17	7.5
screen6:BRD-K27302037-001-03-5:25.000000uM	thiacetazone / 227	Thioacetazone|Amithiozone	HadABC	cell shape/integrity	MA synthesis and transport	HadA|HadB	9568512	well-validated antimicrobial|https://doi.org/10.1074/jbc.M112.400994|https://doi.org/10.1021/id500032q|https://www.drugbank.ca/drugs/DB12829|https://doi.org/10.3390/ijms22062884	CC(=O)Nc1ccc(cc1)\C=N\NC(N)=S	0.81	screen6:BRD-K27302037-001-03-5	BRD-K27302037-001-03-5	BRD-K27302037	25	9	25.000000uM	screen6	tb_screen6	In PCL cluster	HadABC:group4	HadABC	11	1769	212.5	1297.5	273	201.5	22	22	34.5	85	17	17.5	7.5	15.5	16.5	11.5	12.5	9.5	11	7.5	10.5	6	4	2.5	1	2.5	18.5	10.5
screen6:BRD-K27302037-001-03-5:50.000000uM	thiacetazone / 227	Thioacetazone|Amithiozone	HadABC	cell shape/integrity	MA synthesis and transport	HadA|HadB	9568512	well-validated antimicrobial|https://doi.org/10.1074/jbc.M112.400994|https://doi.org/10.1021/id500032q|https://www.drugbank.ca/drugs/DB12829|https://doi.org/10.3390/ijms22062884	CC(=O)Nc1ccc(cc1)\C=N\NC(N)=S	0.83	screen6:BRD-K27302037-001-03-5	BRD-K27302037-001-03-5	BRD-K27302037	50	10	50.000000uM	screen6	tb_screen6	In PCL cluster	HadABC:group4	HadABC	11	1699	224	929.5	315	316	27.5	38.5	136.5	119	17.5	20.5	15	18	19.5	14	14	11	11	7	5	12.5	13.5	8	2.5	1	17.5	13.5
kabx2:BRD-K92661767-001-01-4:12.500000uM	thiocarbamide	Thiocarlide|Isoxyl	HadABC	cell shape/integrity	MA synthesis and transport	HadA|HadB	3001386	https://doi.org/10.1074/jbc.M112.400994|https://doi.org/10.1021/id500032q|https://go.drugbank.com/drugs/DB13608|https://doi.org/10.3390/ijms22062884	CC(C)CCOc1ccc(NC(=S)Nc2ccc(OCCC(C)C)cc2)cc1	0.82	screen4wk_screen5wk_tbda1_kabx2:BRD-K92661767-001-01-4	BRD-K92661767-001-01-4	BRD-K92661767	12.5	8	12.500000uM	screen4wk_screen5wk_tbda1_kabx2	kabx2	In PCL cluster	HadABC:group4	HadABC	11	6509	1703	2797.5	525	447	26.5	25	744	24.5	13	9.5	24	8	12	5.5	11	8	14	9.5	13	17	16	17	18.5	17.5	1	8
screen6:BRD-K92661767-001-01-4:12.500000uM	thiocarbamide	Thiocarlide|Isoxyl	HadABC	cell shape/integrity	MA synthesis and transport	HadA|HadB	3001386	https://doi.org/10.1074/jbc.M112.400994|https://doi.org/10.1021/id500032q|https://go.drugbank.com/drugs/DB13608|https://doi.org/10.3390/ijms22062884	CC(C)CCOc1ccc(NC(=S)Nc2ccc(OCCC(C)C)cc2)cc1	0.84	screen6:BRD-K92661767-001-01-4	BRD-K92661767-001-01-4	BRD-K92661767	12.5	8	12.500000uM	screen6	tb_screen6	In PCL cluster	HadABC:group4	HadABC	11	4375.5	706.5	4871.5	1551	1371	170.5	70	856	635.5	25	14	19.5	19.5	15.5	20	25	30	46	42.5	227.5	7	3.5	7.5	10.5	13.5	8	1
kabx2:BRD-K92661767-001-01-4:25.000000uM	thiocarbamide	Thiocarlide|Isoxyl	HadABC	cell shape/integrity	MA synthesis and transport	HadA|HadB	3001386	https://doi.org/10.1074/jbc.M112.400994|https://doi.org/10.1021/id500032q|https://go.drugbank.com/drugs/DB13608|https://doi.org/10.3390/ijms22062884	CC(C)CCOc1ccc(NC(=S)Nc2ccc(OCCC(C)C)cc2)cc1	0.8	screen4wk_screen5wk_tbda1_kabx2:BRD-K92661767-001-01-4	BRD-K92661767-001-01-4	BRD-K92661767	25	9	25.000000uM	screen4wk_screen5wk_tbda1_kabx2	kabx2	In PCL cluster	HadABC:group4	HadABC	11	6558	4505.5	3757	962.5	1543.5	314	190.5	1796.5	370.5	24.75	16.5	186	13.5	31	12.5	24.5	15.5	30	16.5	25	36	42	38.5	66	52	2.5	9.5
screen6:BRD-K92661767-001-01-4:25.000000uM	thiocarbamide	Thiocarlide|Isoxyl	HadABC	cell shape/integrity	MA synthesis and transport	HadA|HadB	3001386	https://doi.org/10.1074/jbc.M112.400994|https://doi.org/10.1021/id500032q|https://go.drugbank.com/drugs/DB13608|https://doi.org/10.3390/ijms22062884	CC(C)CCOc1ccc(NC(=S)Nc2ccc(OCCC(C)C)cc2)cc1	0.87	screen6:BRD-K92661767-001-01-4	BRD-K92661767-001-01-4	BRD-K92661767	25	9	25.000000uM	screen6	tb_screen6	In PCL cluster	HadABC:group4	HadABC	11	3781	1803.5	4004	2221	2373.5	734	483	1675	1224	132	17	158.5	44	17	45	28	55	55	127.5	379.5	14.5	12	12.5	18	13.5	9	2.5
kabx2:BRD-K92661767-001-01-4:50.000000uM	thiocarbamide	Thiocarlide|Isoxyl	HadABC	cell shape/integrity	MA synthesis and transport	HadA|HadB	3001386	https://doi.org/10.1074/jbc.M112.400994|https://doi.org/10.1021/id500032q|https://go.drugbank.com/drugs/DB13608|https://doi.org/10.3390/ijms22062884	CC(C)CCOc1ccc(NC(=S)Nc2ccc(OCCC(C)C)cc2)cc1	0.79	screen4wk_screen5wk_tbda1_kabx2:BRD-K92661767-001-01-4	BRD-K92661767-001-01-4	BRD-K92661767	50	10	50.000000uM	screen4wk_screen5wk_tbda1_kabx2	kabx2	In PCL cluster	HadABC:group4	HadABC	11	7975	6438.5	6868.5	2761.5	3145	572	617	2890	806.5	87	49	367.5	26.5	68.5	20	70	32	71.5	39	84.5	70	64.5	55.5	95	99.5	3.5	16.5
screen6:BRD-K92661767-001-01-4:50.000000uM	thiocarbamide	Thiocarlide|Isoxyl	HadABC	cell shape/integrity	MA synthesis and transport	HadA|HadB	3001386	https://doi.org/10.1074/jbc.M112.400994|https://doi.org/10.1021/id500032q|https://go.drugbank.com/drugs/DB13608|https://doi.org/10.3390/ijms22062884	CC(C)CCOc1ccc(NC(=S)Nc2ccc(OCCC(C)C)cc2)cc1	0.78	screen6:BRD-K92661767-001-01-4	BRD-K92661767-001-01-4	BRD-K92661767	50	10	50.000000uM	screen6	tb_screen6	In PCL cluster	HadABC:group4	HadABC	11	4575	4278	8393.5	7614	8061.5	5713	5583	6106.5	6828.5	3246.5	1389.5	2558	2983.5	1287.5	2395.5	2873	3235.5	3192	3085.5	4239	766.5	547.5	626	814	533	457	247.5
kabx2:BRD-K92661767-001-01-4:0.195500uM	thiocarbamide	Thiocarlide|Isoxyl	HadABC	cell shape/integrity	MA synthesis and transport	HadA|HadB	3001386	https://doi.org/10.1074/jbc.M112.400994|https://doi.org/10.1021/id500032q|https://go.drugbank.com/drugs/DB13608|https://doi.org/10.3390/ijms22062884	CC(C)CCOc1ccc(NC(=S)Nc2ccc(OCCC(C)C)cc2)cc1	0.11	screen4wk_screen5wk_tbda1_kabx2:BRD-K92661767-001-01-4	BRD-K92661767-001-01-4	BRD-K92661767	0.2	2	0.195500uM	screen4wk_screen5wk_tbda1_kabx2	kabx2	In PCL cluster	HadABC:group11	HadABC	2	8663	8509.5	9041	8403	9184.5	8939	8955.5	9050.5	8679.5	8777.5	8995	8930.5	8585	8798	8765.5	9021.5	8749.5	9107	8814.5	8944	8249	8047.5	8575.5	8774	8510.5	7292.5	5840
kabx2:BRD-K92661767-001-01-4:0.390500uM	thiocarbamide	Thiocarlide|Isoxyl	HadABC	cell shape/integrity	MA synthesis and transport	HadA|HadB	3001386	https://doi.org/10.1074/jbc.M112.400994|https://doi.org/10.1021/id500032q|https://go.drugbank.com/drugs/DB13608|https://doi.org/10.3390/ijms22062884	CC(C)CCOc1ccc(NC(=S)Nc2ccc(OCCC(C)C)cc2)cc1	0.18	screen4wk_screen5wk_tbda1_kabx2:BRD-K92661767-001-01-4	BRD-K92661767-001-01-4	BRD-K92661767	0.39	3	0.390500uM	screen4wk_screen5wk_tbda1_kabx2	kabx2	In PCL cluster	HadABC:group11	HadABC	2	7528	7055	8327.5	8149.5	9080.5	8554	9023	9091	8737	8466.5	8563.5	8624.5	8372.5	8442.5	8306	8775.5	8706.5	8858.5	8673	8901	8203.5	7326.5	8237.5	8694	8336	7370	5743
kabx2:BRD-K27302037-001-03-5:0.097500uM	thiacetazone / 227	Thioacetazone|Amithiozone	HadABC	cell shape/integrity	MA synthesis and transport	HadA|HadB	9568512	well-validated antimicrobial|https://doi.org/10.1074/jbc.M112.400994|https://doi.org/10.1021/id500032q|https://www.drugbank.ca/drugs/DB12829|https://doi.org/10.3390/ijms22062884	CC(=O)Nc1ccc(cc1)\C=N\NC(N)=S	0.29	screen4wk_screen5wk_tbda1_kabx2:BRD-K27302037-001-03-5	BRD-K27302037-001-03-5	BRD-K27302037	0.1	1	0.097500uM	screen4wk_screen5wk_tbda1_kabx2	kabx2	In non-predictive cluster	HadABC:group1	HadABC	2	2547	1489.5	227	175	998	360	1839.5	644.5	521.5	1132	3053.5	724.5	1151.5	4660.5	1194	2307.5	1006	1946	954.5	629	898	1443	909.5	567.5	319.5	1503.5	1755
screen6:BRD-K92661767-001-01-4:0.195500uM	thiocarbamide	Thiocarlide|Isoxyl	HadABC	cell shape/integrity	MA synthesis and transport	HadA|HadB	3001386	https://doi.org/10.1074/jbc.M112.400994|https://doi.org/10.1021/id500032q|https://go.drugbank.com/drugs/DB13608|https://doi.org/10.3390/ijms22062884	CC(C)CCOc1ccc(NC(=S)Nc2ccc(OCCC(C)C)cc2)cc1	0.17	screen6:BRD-K92661767-001-01-4	BRD-K92661767-001-01-4	BRD-K92661767	0.2	2	0.195500uM	screen6	tb_screen6	In non-predictive cluster	HadABC:group1	HadABC	2	934	5178	8710.5	8706.5	8641.5	9141.5	8565	8140	9207.5	8755	8146.5	8161.5	9076	7716.5	8778.5	8353	8767.5	8257.5	8626.5	8481.5	8262.5	7435	7881.5	7240.5	5536.5	8741.5	5774.5
screen6:BRD-K27302037-001-03-5:0.097500uM	thiacetazone / 227	Thioacetazone|Amithiozone	HadABC	cell shape/integrity	MA synthesis and transport	HadA|HadB	9568512	well-validated antimicrobial|https://doi.org/10.1074/jbc.M112.400994|https://doi.org/10.1021/id500032q|https://www.drugbank.ca/drugs/DB12829|https://doi.org/10.3390/ijms22062884	CC(=O)Nc1ccc(cc1)\C=N\NC(N)=S	0.18	screen6:BRD-K27302037-001-03-5	BRD-K27302037-001-03-5	BRD-K27302037	0.1	1	0.097500uM	screen6	tb_screen6	In non-predictive cluster	HadABC:group5	HadABC	5	1094	3028.5	4238	6851.5	8186	8337	8732.5	7334	8084.5	8720.5	8833	8330	8989.5	8345.5	8796	8925.5	8085.5	8756	8490	7465.5	8056.5	5337.5	6860	5767.5	4686.5	7835.5	4992.5
screen6:BRD-K27302037-001-03-5:0.195500uM	thiacetazone / 227	Thioacetazone|Amithiozone	HadABC	cell shape/integrity	MA synthesis and transport	HadA|HadB	9568512	well-validated antimicrobial|https://doi.org/10.1074/jbc.M112.400994|https://doi.org/10.1021/id500032q|https://www.drugbank.ca/drugs/DB12829|https://doi.org/10.3390/ijms22062884	CC(=O)Nc1ccc(cc1)\C=N\NC(N)=S	0.47	screen6:BRD-K27302037-001-03-5	BRD-K27302037-001-03-5	BRD-K27302037	0.2	2	0.195500uM	screen6	tb_screen6	In non-predictive cluster	HadABC:group5	HadABC	5	122.5	975	5016	6549.5	7539.5	8554.5	8659.5	4359.5	7859	8998	8936	6978	9309	8514	9203.5	9079	9069.5	8970	8900.5	8146.5	8371	5429.5	7202.5	5230	3415.5	8828.5	3839.5
screen6:BRD-K27302037-001-03-5:0.390500uM	thiacetazone / 227	Thioacetazone|Amithiozone	HadABC	cell shape/integrity	MA synthesis and transport	HadA|HadB	9568512	well-validated antimicrobial|https://doi.org/10.1074/jbc.M112.400994|https://doi.org/10.1021/id500032q|https://www.drugbank.ca/drugs/DB12829|https://doi.org/10.3390/ijms22062884	CC(=O)Nc1ccc(cc1)\C=N\NC(N)=S	0.58	screen6:BRD-K27302037-001-03-5	BRD-K27302037-001-03-5	BRD-K27302037	0.39	3	0.390500uM	screen6	tb_screen6	In non-predictive cluster	HadABC:group5	HadABC	5	35.5	40.5	275	200	1455	2177.5	5678.5	153	1016	5178.5	7585	925	6984.5	6058.5	7197.5	6710	6223.5	6951	4994	4778.5	4439.5	2943	3674.5	1363	572	5981.5	2676.5
screen6:BRD-K92661767-001-01-4:3.125000uM	thiocarbamide	Thiocarlide|Isoxyl	HadABC	cell shape/integrity	MA synthesis and transport	HadA|HadB	3001386	https://doi.org/10.1074/jbc.M112.400994|https://doi.org/10.1021/id500032q|https://go.drugbank.com/drugs/DB13608|https://doi.org/10.3390/ijms22062884	CC(C)CCOc1ccc(NC(=S)Nc2ccc(OCCC(C)C)cc2)cc1	0.26	screen6:BRD-K92661767-001-01-4	BRD-K92661767-001-01-4	BRD-K92661767	3.13	6	3.125000uM	screen6	tb_screen6	In non-predictive cluster	HadABC:group5	HadABC	5	2007	1809.5	8073	8667	8799.5	8817	8493	7653.5	8253.5	8875.5	7572.5	7695	8991.5	6044	8746.5	7794	8613.5	7984	8735	8672.5	7850.5	5527	6660.5	7178.5	6581	7385.5	2555
screen6:BRD-K92661767-001-01-4:6.250000uM	thiocarbamide	Thiocarlide|Isoxyl	HadABC	cell shape/integrity	MA synthesis and transport	HadA|HadB	3001386	https://doi.org/10.1074/jbc.M112.400994|https://doi.org/10.1021/id500032q|https://go.drugbank.com/drugs/DB13608|https://doi.org/10.3390/ijms22062884	CC(C)CCOc1ccc(NC(=S)Nc2ccc(OCCC(C)C)cc2)cc1	0.28	screen6:BRD-K92661767-001-01-4	BRD-K92661767-001-01-4	BRD-K92661767	6.25	7	6.250000uM	screen6	tb_screen6	In non-predictive cluster	HadABC:group5	HadABC	5	118	474	2814	3414	5900	6356.5	6998	2249.5	3609.5	7132	6507.5	4080.5	7458	3264	6723	6090	6822.5	6770	6771	7110	3369.5	1899.5	2975.5	3105.5	2346	3272	228.5
kabx2:BRD-K92661767-001-01-4:1.562500uM	thiocarbamide	Thiocarlide|Isoxyl	HadABC	cell shape/integrity	MA synthesis and transport	HadA|HadB	3001386	https://doi.org/10.1074/jbc.M112.400994|https://doi.org/10.1021/id500032q|https://go.drugbank.com/drugs/DB13608|https://doi.org/10.3390/ijms22062884	CC(C)CCOc1ccc(NC(=S)Nc2ccc(OCCC(C)C)cc2)cc1	0.09	screen4wk_screen5wk_tbda1_kabx2:BRD-K92661767-001-01-4	BRD-K92661767-001-01-4	BRD-K92661767	1.56	5	1.562500uM	screen4wk_screen5wk_tbda1_kabx2	kabx2	In non-predictive cluster	HadABC:group10	HadABC	2	8153	6228.5	5928.5	4417	7118	5596	6541	5646	6323.5	6136.5	8148.5	6147	5998.5	7820	7383	8104	7998.5	8236	8570.5	9155.5	6197	6650.5	7988	8859	8314.5	6385.5	6444.5
kabx2:BRD-K92661767-001-01-4:3.125000uM	thiocarbamide	Thiocarlide|Isoxyl	HadABC	cell shape/integrity	MA synthesis and transport	HadA|HadB	3001386	https://doi.org/10.1074/jbc.M112.400994|https://doi.org/10.1021/id500032q|https://go.drugbank.com/drugs/DB13608|https://doi.org/10.3390/ijms22062884	CC(C)CCOc1ccc(NC(=S)Nc2ccc(OCCC(C)C)cc2)cc1	0.19	screen4wk_screen5wk_tbda1_kabx2:BRD-K92661767-001-01-4	BRD-K92661767-001-01-4	BRD-K92661767	3.13	6	3.125000uM	screen4wk_screen5wk_tbda1_kabx2	kabx2	In non-predictive cluster	HadABC:group10	HadABC	2	8651.5	7411.5	4317	1251	5889.5	2964	6573.5	5011.5	1146.5	4065	7207	4493	3376.5	8043	4763	7863.5	4593	7048.5	4002	5103	4962	4072.5	5019	4577.5	4862	2202.5	3380.5
kabx2:BRD-K92661767-001-01-4:0.097500uM	thiocarbamide	Thiocarlide|Isoxyl	HadABC	cell shape/integrity	MA synthesis and transport	HadA|HadB	3001386	https://doi.org/10.1074/jbc.M112.400994|https://doi.org/10.1021/id500032q|https://go.drugbank.com/drugs/DB13608|https://doi.org/10.3390/ijms22062884	CC(C)CCOc1ccc(NC(=S)Nc2ccc(OCCC(C)C)cc2)cc1	0.09	screen4wk_screen5wk_tbda1_kabx2:BRD-K92661767-001-01-4	BRD-K92661767-001-01-4	BRD-K92661767	0.1	1	0.097500uM	screen4wk_screen5wk_tbda1_kabx2	kabx2	In non-predictive cluster	HadABC:group12	HadABC	2	7380.5	6893	8651	7954.5	8462	7122.5	7125.5	8510	7389.5	7493.5	6010.5	6925.5	6728	5910.5	6468.5	7917	7475	7474.5	7730.5	7729	6746	6307	7513.5	8493	7547	4517	5522.5
kabx2:BRD-K92661767-001-01-4:0.781250uM	thiocarbamide	Thiocarlide|Isoxyl	HadABC	cell shape/integrity	MA synthesis and transport	HadA|HadB	3001386	https://doi.org/10.1074/jbc.M112.400994|https://doi.org/10.1021/id500032q|https://go.drugbank.com/drugs/DB13608|https://doi.org/10.3390/ijms22062884	CC(C)CCOc1ccc(NC(=S)Nc2ccc(OCCC(C)C)cc2)cc1	0.01	screen4wk_screen5wk_tbda1_kabx2:BRD-K92661767-001-01-4	BRD-K92661767-001-01-4	BRD-K92661767	0.78	4	0.781250uM	screen4wk_screen5wk_tbda1_kabx2	kabx2	In non-predictive cluster	HadABC:group12	HadABC	2	7981	6250	7199.5	5071	7077.5	4708.5	5773	7124	7052.5	6357.5	7094.5	4210.5	5696.5	7542.5	6591	7657.5	7712.5	7552	7436	8000	5182	3156.5	4456	6581.5	6679	5583.5	4203
screen6:BRD-K92661767-001-01-4:0.781250uM	thiocarbamide	Thiocarlide|Isoxyl	HadABC	cell shape/integrity	MA synthesis and transport	HadA|HadB	3001386	https://doi.org/10.1074/jbc.M112.400994|https://doi.org/10.1021/id500032q|https://go.drugbank.com/drugs/DB13608|https://doi.org/10.3390/ijms22062884	CC(C)CCOc1ccc(NC(=S)Nc2ccc(OCCC(C)C)cc2)cc1	0.08	screen6:BRD-K92661767-001-01-4	BRD-K92661767-001-01-4	BRD-K92661767	0.78	4	0.781250uM	screen6	tb_screen6	Not in cluster - singleton	HadABC:group6	HadABC	1	791	3898.5	8003	8514.5	8613.5	8714.5	7929.5	7946	8634	8508.5	6516.5	6601	8793	5406	8930.5	6703	8531.5	7430	8707.5	8209.5	6430	4847	5717.5	5633.5	4290	7075	3067
screen6:BRD-K92661767-001-01-4:0.097500uM	thiocarbamide	Thiocarlide|Isoxyl	HadABC	cell shape/integrity	MA synthesis and transport	HadA|HadB	3001386	https://doi.org/10.1074/jbc.M112.400994|https://doi.org/10.1021/id500032q|https://go.drugbank.com/drugs/DB13608|https://doi.org/10.3390/ijms22062884	CC(C)CCOc1ccc(NC(=S)Nc2ccc(OCCC(C)C)cc2)cc1	0.02	screen6:BRD-K92661767-001-01-4	BRD-K92661767-001-01-4	BRD-K92661767	0.1	1	0.097500uM	screen6	tb_screen6	Not in cluster - singleton	HadABC:group7	HadABC	1	3069	4571	8431	8429.5	8804.5	9068	8230	8438	8947	8937.5	8548.5	8578	8974	7887.5	8997	8534	8793.5	8479.5	8648.5	8476	7907.5	7790.5	7958	7674	6273	8839	6837.5
screen6:BRD-K92661767-001-01-4:0.390500uM	thiocarbamide	Thiocarlide|Isoxyl	HadABC	cell shape/integrity	MA synthesis and transport	HadA|HadB	3001386	https://doi.org/10.1074/jbc.M112.400994|https://doi.org/10.1021/id500032q|https://go.drugbank.com/drugs/DB13608|https://doi.org/10.3390/ijms22062884	CC(C)CCOc1ccc(NC(=S)Nc2ccc(OCCC(C)C)cc2)cc1	0.09	screen6:BRD-K92661767-001-01-4	BRD-K92661767-001-01-4	BRD-K92661767	0.39	3	0.390500uM	screen6	tb_screen6	Not in cluster - singleton	HadABC:group8	HadABC	1	387.5	1178.5	7452.5	8389	7788.5	8685.5	7786.5	7608	8121	8762.5	6943	8295.5	8662.5	5029	8410.5	6191.5	8310	6826	8363.5	8204	6727.5	6518.5	7111.5	7766	7210.5	7934	4548
screen6:BRD-K92661767-001-01-4:1.562500uM	thiocarbamide	Thiocarlide|Isoxyl	HadABC	cell shape/integrity	MA synthesis and transport	HadA|HadB	3001386	https://doi.org/10.1074/jbc.M112.400994|https://doi.org/10.1021/id500032q|https://go.drugbank.com/drugs/DB13608|https://doi.org/10.3390/ijms22062884	CC(C)CCOc1ccc(NC(=S)Nc2ccc(OCCC(C)C)cc2)cc1	0.22	screen6:BRD-K92661767-001-01-4	BRD-K92661767-001-01-4	BRD-K92661767	1.56	5	1.562500uM	screen6	tb_screen6	Not in cluster - singleton	HadABC:group9	HadABC	1	1024	1638.5	8491	8594.5	8427.5	8701.5	8029.5	6920	8979.5	8782.5	8058.5	6720.5	8801	7168.5	8866	8636.5	8978	8712	8908.5	9022	6918	5358	6876	6835.5	5926	8436	3733.5
[truncated: 21 more columns]
