# Supplementary material for: Reference-based chemical-genetic interaction profiling to elucidate small molecule mechanism of action in Mycobacterium tuberculosis
Source: Nat Commun. 2025 Nov 3;16:9673. doi: 10.1038/s41467-025-64662-x (PMC12583738; doi:10.1038/s41467-025-64662-x)
Supplement: Supplementary file 11 — Source data [file 41467_2025_64662_MOESM11_ESM.zip › Source Data SI Fig 5.xlsx]

## Sheet: SI Fig. 5 a-e
id	cgip_pcl_membership_group	gr_value	num_strains	min_gr	median_gr	mean_gr	sd_gr	max_gr	rcorr	pert_id	broad_id	proj_broad_id	pert_dose	pert_idose	project_id	x_subproject_id
kabx2:BRD-A15637061-003-01-9:0.097500uM	In PCL cluster	fitted	340	0.392941	0.851257	0.856906	0.119142	1.08539	0.6422	BRD-A15637061	BRD-A15637061-003-01-9	screen4wk_screen5wk_tbda1_kabx2:BRD-A15637061-003-01-9	0.0975	0.097500uM	screen4wk_screen5wk_tbda1_kabx2	kabx2
screen6:BRD-A15637061-003-01-9:0.097500uM	In PCL cluster	fitted	339	0.443165	0.894011	0.887732	0.127875	1.16291	0.366	BRD-A15637061	BRD-A15637061-003-01-9	screen6:BRD-A15637061-003-01-9	0.0975	0.097500uM	screen6	tb_screen6
kabx2:BRD-A15637061-003-01-9:0.195500uM	In PCL cluster	fitted	340	0.392941	0.793569	0.799396	0.148949	1.08539	0.6868	BRD-A15637061	BRD-A15637061-003-01-9	screen4wk_screen5wk_tbda1_kabx2:BRD-A15637061-003-01-9	0.1955	0.195500uM	screen4wk_screen5wk_tbda1_kabx2	kabx2
screen6:BRD-A15637061-003-01-9:0.195500uM	In PCL cluster	fitted	339	0.443165	0.806824	0.828477	0.167745	1.16291	0.6055	BRD-A15637061	BRD-A15637061-003-01-9	screen6:BRD-A15637061-003-01-9	0.1955	0.195500uM	screen6	tb_screen6
kabx2:BRD-A15637061-003-01-9:0.390500uM	In PCL cluster	fitted	340	0.303816	0.730999	0.754277	0.166311	1.08539	0.6994	BRD-A15637061	BRD-A15637061-003-01-9	screen4wk_screen5wk_tbda1_kabx2:BRD-A15637061-003-01-9	0.3905	0.390500uM	screen4wk_screen5wk_tbda1_kabx2	kabx2
screen6:BRD-A15637061-003-01-9:0.390500uM	In PCL cluster	fitted	339	0.372825	0.765617	0.799013	0.189455	1.16957	0.6341	BRD-A15637061	BRD-A15637061-003-01-9	screen6:BRD-A15637061-003-01-9	0.3905	0.390500uM	screen6	tb_screen6
kabx2:BRD-A15637061-003-01-9:0.781250uM	In PCL cluster	fitted	340	0.296073	0.684508	0.716965	0.17958	1.08539	0.7155	BRD-A15637061	BRD-A15637061-003-01-9	screen4wk_screen5wk_tbda1_kabx2:BRD-A15637061-003-01-9	0.78125	0.781250uM	screen4wk_screen5wk_tbda1_kabx2	kabx2
screen6:BRD-A15637061-003-01-9:0.781250uM	In PCL cluster	fitted	339	0.231278	0.718776	0.769259	0.206058	1.17208	0.7359	BRD-A15637061	BRD-A15637061-003-01-9	screen6:BRD-A15637061-003-01-9	0.78125	0.781250uM	screen6	tb_screen6
kabx2:BRD-A15637061-003-01-9:1.562500uM	In PCL cluster	fitted	340	0.295659	0.632448	0.683782	0.188683	1.08537	0.6669	BRD-A15637061	BRD-A15637061-003-01-9	screen4wk_screen5wk_tbda1_kabx2:BRD-A15637061-003-01-9	1.5625	1.562500uM	screen4wk_screen5wk_tbda1_kabx2	kabx2
screen6:BRD-A15637061-003-01-9:1.562500uM	In PCL cluster	fitted	339	0.144438	0.678009	0.739339	0.221725	1.17272	0.6752	BRD-A15637061	BRD-A15637061-003-01-9	screen6:BRD-A15637061-003-01-9	1.5625	1.562500uM	screen6	tb_screen6
kabx2:BRD-A15637061-003-01-9:3.125000uM	In PCL cluster	fitted	340	0.295637	0.597148	0.652144	0.196041	1.08524	0.6829	BRD-A15637061	BRD-A15637061-003-01-9	screen4wk_screen5wk_tbda1_kabx2:BRD-A15637061-003-01-9	3.125	3.125000uM	screen4wk_screen5wk_tbda1_kabx2	kabx2
screen6:BRD-A15637061-003-01-9:3.125000uM	In PCL cluster	fitted	339	0.0947661	0.640461	0.711579	0.234678	1.17279	0.6816	BRD-A15637061	BRD-A15637061-003-01-9	screen6:BRD-A15637061-003-01-9	3.125	3.125000uM	screen6	tb_screen6
kabx2:BRD-A15637061-003-01-9:6.250000uM	In PCL cluster	fitted	340	0.202833	0.563288	0.619717	0.200181	1.08424	0.6704	BRD-A15637061	BRD-A15637061-003-01-9	screen4wk_screen5wk_tbda1_kabx2:BRD-A15637061-003-01-9	6.25	6.250000uM	screen4wk_screen5wk_tbda1_kabx2	kabx2
screen6:BRD-A15637061-003-01-9:6.250000uM	In PCL cluster	fitted	339	0.0674003	0.605048	0.682852	0.24767	1.1728	0.6766	BRD-A15637061	BRD-A15637061-003-01-9	screen6:BRD-A15637061-003-01-9	6.25	6.250000uM	screen6	tb_screen6
kabx2:BRD-A15637061-003-01-9:12.500000uM	In PCL cluster	fitted	340	0.202833	0.52169	0.57769	0.197474	1.07641	0.5855	BRD-A15637061	BRD-A15637061-003-01-9	screen4wk_screen5wk_tbda1_kabx2:BRD-A15637061-003-01-9	12.5	12.500000uM	screen4wk_screen5wk_tbda1_kabx2	kabx2
screen6:BRD-A15637061-003-01-9:12.500000uM	In PCL cluster	fitted	339	0.0526202	0.581623	0.655472	0.257289	1.1728	0.7335	BRD-A15637061	BRD-A15637061-003-01-9	screen6:BRD-A15637061-003-01-9	12.5	12.500000uM	screen6	tb_screen6
kabx2:BRD-A15637061-003-01-9:25.000000uM	In PCL cluster	fitted	340	0.202833	0.485318	0.526299	0.184578	1.07572	0.6092	BRD-A15637061	BRD-A15637061-003-01-9	screen4wk_screen5wk_tbda1_kabx2:BRD-A15637061-003-01-9	25	25.000000uM	screen4wk_screen5wk_tbda1_kabx2	kabx2
screen6:BRD-A15637061-003-01-9:25.000000uM	In PCL cluster	fitted	339	0.0447212	0.548638	0.609531	0.257494	1.1728	0.6866	BRD-A15637061	BRD-A15637061-003-01-9	screen6:BRD-A15637061-003-01-9	25	25.000000uM	screen6	tb_screen6
kabx2:BRD-A15637061-003-01-9:50.000000uM	In PCL cluster	fitted	340	0.0666341	0.443136	0.475861	0.181273	1.07572	0.6038	BRD-A15637061	BRD-A15637061-003-01-9	screen4wk_screen5wk_tbda1_kabx2:BRD-A15637061-003-01-9	50	50.000000uM	screen4wk_screen5wk_tbda1_kabx2	kabx2
screen6:BRD-A15637061-003-01-9:50.000000uM	In PCL cluster	fitted	339	0.0364208	0.526088	0.571608	0.271231	1.28235	0.6966	BRD-A15637061	BRD-A15637061-003-01-9	screen6:BRD-A15637061-003-01-9	50	50.000000uM	screen6	tb_screen6
kabx2:BRD-A22740840-003-07-7:0.097500uM	Not in cluster - singleton	fitted	340	0.911222	1.0208	1.0191	0.0162815	1.06414	0.2996	BRD-A22740840	BRD-A22740840-003-07-7	screen4wk_screen5wk_tbda1_kabx2:BRD-A22740840-003-07-7	0.0975	0.097500uM	screen4wk_screen5wk_tbda1_kabx2	kabx2
screen6:BRD-A22740840-003-07-7:0.097500uM	In PCL cluster	fitted	340	0.718824	0.95111	0.947695	0.0511102	1.08942	0.1205	BRD-A22740840	BRD-A22740840-003-07-7	screen6:BRD-A22740840-003-07-7	0.0975	0.097500uM	screen6	tb_screen6
kabx2:BRD-A22740840-003-07-7:0.195500uM	Not in cluster - singleton	fitted	340	0.911222	1.02097	1.01949	0.0166403	1.06414	0.4423	BRD-A22740840	BRD-A22740840-003-07-7	screen4wk_screen5wk_tbda1_kabx2:BRD-A22740840-003-07-7	0.1955	0.195500uM	screen4wk_screen5wk_tbda1_kabx2	kabx2
screen6:BRD-A22740840-003-07-7:0.195500uM	In PCL cluster	fitted	340	0.676149	0.953997	0.950302	0.0540541	1.08942	0.2088	BRD-A22740840	BRD-A22740840-003-07-7	screen6:BRD-A22740840-003-07-7	0.1955	0.195500uM	screen6	tb_screen6
kabx2:BRD-A22740840-003-07-7:0.390500uM	Not in cluster - singleton	fitted	340	0.911222	1.0215	1.02071	0.0186418	1.08713	0.2683	BRD-A22740840	BRD-A22740840-003-07-7	screen4wk_screen5wk_tbda1_kabx2:BRD-A22740840-003-07-7	0.3905	0.390500uM	screen4wk_screen5wk_tbda1_kabx2	kabx2
screen6:BRD-A22740840-003-07-7:0.390500uM	In PCL cluster	fitted	340	0.633257	0.960189	0.955782	0.0601687	1.13564	0.2356	BRD-A22740840	BRD-A22740840-003-07-7	screen6:BRD-A22740840-003-07-7	0.3905	0.390500uM	screen6	tb_screen6
kabx2:BRD-A22740840-003-07-7:0.781250uM	In PCL cluster	fitted	340	0.919809	1.01983	1.0196	0.0214381	1.0932	0.3931	BRD-A22740840	BRD-A22740840-003-07-7	screen4wk_screen5wk_tbda1_kabx2:BRD-A22740840-003-07-7	0.78125	0.781250uM	screen4wk_screen5wk_tbda1_kabx2	kabx2
screen6:BRD-A22740840-003-07-7:0.781250uM	In PCL cluster	fitted	340	0.589811	0.966936	0.962781	0.0684618	1.17676	0.2724	BRD-A22740840	BRD-A22740840-003-07-7	screen6:BRD-A22740840-003-07-7	0.78125	0.781250uM	screen6	tb_screen6
kabx2:BRD-A22740840-003-07-7:1.562500uM	Not in cluster - singleton	fitted	340	0.846362	1.01599	1.01321	0.0292046	1.09409	0.2104	BRD-A22740840	BRD-A22740840-003-07-7	screen4wk_screen5wk_tbda1_kabx2:BRD-A22740840-003-07-7	1.5625	1.562500uM	screen4wk_screen5wk_tbda1_kabx2	kabx2
screen6:BRD-A22740840-003-07-7:1.562500uM	In PCL cluster	fitted	340	0.545925	0.966936	0.966816	0.0780999	1.19832	0.355	BRD-A22740840	BRD-A22740840-003-07-7	screen6:BRD-A22740840-003-07-7	1.5625	1.562500uM	screen6	tb_screen6
kabx2:BRD-A22740840-003-07-7:3.125000uM	In PCL cluster	fitted	340	0.625182	0.998218	0.98016	0.0662559	1.1107	0.4828	BRD-A22740840	BRD-A22740840-003-07-7	screen4wk_screen5wk_tbda1_kabx2:BRD-A22740840-003-07-7	3.125	3.125000uM	screen4wk_screen5wk_tbda1_kabx2	kabx2
screen6:BRD-A22740840-003-07-7:3.125000uM	In PCL cluster	fitted	340	0.501577	0.959515	0.961829	0.0896217	1.20741	0.4897	BRD-A22740840	BRD-A22740840-003-07-7	screen6:BRD-A22740840-003-07-7	3.125	3.125000uM	screen6	tb_screen6
kabx2:BRD-A22740840-003-07-7:6.250000uM	In PCL cluster	fitted	340	0.614185	0.930256	0.914822	0.117057	1.12637	0.6906	BRD-A22740840	BRD-A22740840-003-07-7	screen4wk_screen5wk_tbda1_kabx2:BRD-A22740840-003-07-7	6.25	6.250000uM	screen4wk_screen5wk_tbda1_kabx2	kabx2
screen6:BRD-A22740840-003-07-7:6.250000uM	In PCL cluster	fitted	340	0.456763	0.934073	0.926913	0.123019	1.21089	0.5509	BRD-A22740840	BRD-A22740840-003-07-7	screen6:BRD-A22740840-003-07-7	6.25	6.250000uM	screen6	tb_screen6
kabx2:BRD-A22740840-003-07-7:12.500000uM	In PCL cluster	fitted	340	0.420743	0.778823	0.806252	0.169443	1.13623	0.6871	BRD-A22740840	BRD-A22740840-003-07-7	screen4wk_screen5wk_tbda1_kabx2:BRD-A22740840-003-07-7	12.5	12.500000uM	screen4wk_screen5wk_tbda1_kabx2	kabx2
screen6:BRD-A22740840-003-07-7:12.500000uM	In PCL cluster	fitted	340	0.343851	0.805802	0.829138	0.191212	1.21216	0.6586	BRD-A22740840	BRD-A22740840-003-07-7	screen6:BRD-A22740840-003-07-7	12.5	12.500000uM	screen6	tb_screen6
kabx2:BRD-A22740840-003-07-7:25.000000uM	In PCL cluster	fitted	340	0.337581	0.699589	0.752385	0.191134	1.14188	0.7945	BRD-A22740840	BRD-A22740840-003-07-7	screen4wk_screen5wk_tbda1_kabx2:BRD-A22740840-003-07-7	25	25.000000uM	screen4wk_screen5wk_tbda1_kabx2	kabx2
screen6:BRD-A22740840-003-07-7:25.000000uM	In PCL cluster	fitted	340	0.343851	0.727063	0.781777	0.215258	1.23297	0.6806	BRD-A22740840	BRD-A22740840-003-07-7	screen6:BRD-A22740840-003-07-7	25	25.000000uM	screen6	tb_screen6
kabx2:BRD-A22740840-003-07-7:50.000000uM	In PCL cluster	fitted	340	0.169232	0.645503	0.679865	0.206838	1.14495	0.7678	BRD-A22740840	BRD-A22740840-003-07-7	screen4wk_screen5wk_tbda1_kabx2:BRD-A22740840-003-07-7	50	50.000000uM	screen4wk_screen5wk_tbda1_kabx2	kabx2
screen6:BRD-A22740840-003-07-7:50.000000uM	In PCL cluster	fitted	340	0.22616	0.70701	0.757747	0.233812	1.25218	0.7653	BRD-A22740840	BRD-A22740840-003-07-7	screen6:BRD-A22740840-003-07-7	50	50.000000uM	screen6	tb_screen6
kabx2:BRD-A25492003-003-16-6:0.097500uM	In PCL cluster	fitted	340	0.902229	1.00089	0.997347	0.0300204	1.09016	0.0904	BRD-A25492003	BRD-A25492003-003-16-6	screen4wk_screen5wk_tbda1_kabx2:BRD-A25492003-003-16-6	0.0975	0.097500uM	screen4wk_screen5wk_tbda1_kabx2	kabx2
screen6:BRD-A25492003-003-16-6:0.097500uM	Not in cluster - singleton	fitted	340	0.695815	0.964442	0.954622	0.0531195	1.10181	0.1723	BRD-A25492003	BRD-A25492003-003-16-6	screen6:BRD-A25492003-003-16-6	0.0975	0.097500uM	screen6	tb_screen6
kabx2:BRD-A25492003-003-16-6:0.195500uM	In PCL cluster	fitted	340	0.82741	0.99172	0.984115	0.0452413	1.09016	0.5696	BRD-A25492003	BRD-A25492003-003-16-6	screen4wk_screen5wk_tbda1_kabx2:BRD-A25492003-003-16-6	0.1955	0.195500uM	screen4wk_screen5wk_tbda1_kabx2	kabx2
screen6:BRD-A25492003-003-16-6:0.195500uM	In PCL cluster	fitted	340	0.59533	0.945913	0.935877	0.0674013	1.10181	0.1989	BRD-A25492003	BRD-A25492003-003-16-6	screen6:BRD-A25492003-003-16-6	0.1955	0.195500uM	screen6	tb_screen6
kabx2:BRD-A25492003-003-16-6:0.390500uM	In PCL cluster	fitted	340	0.733023	0.97418	0.955542	0.0725813	1.11217	0.6256	BRD-A25492003	BRD-A25492003-003-16-6	screen4wk_screen5wk_tbda1_kabx2:BRD-A25492003-003-16-6	0.3905	0.390500uM	screen4wk_screen5wk_tbda1_kabx2	kabx2
screen6:BRD-A25492003-003-16-6:0.390500uM	In PCL cluster	fitted	340	0.592218	0.939011	0.918185	0.0893822	1.10877	0.473	BRD-A25492003	BRD-A25492003-003-16-6	screen6:BRD-A25492003-003-16-6	0.3905	0.390500uM	screen6	tb_screen6
kabx2:BRD-A25492003-003-16-6:0.781250uM	In PCL cluster	fitted	340	0.544757	0.904174	0.892927	0.115696	1.11217	0.6813	BRD-A25492003	BRD-A25492003-003-16-6	screen4wk_screen5wk_tbda1_kabx2:BRD-A25492003-003-16-6	0.78125	0.781250uM	screen4wk_screen5wk_tbda1_kabx2	kabx2
screen6:BRD-A25492003-003-16-6:0.781250uM	In PCL cluster	fitted	340	0.564862	0.919246	0.897319	0.123788	1.15938	0.633	BRD-A25492003	BRD-A25492003-003-16-6	screen6:BRD-A25492003-003-16-6	0.78125	0.781250uM	screen6	tb_screen6
kabx2:BRD-A25492003-003-16-6:1.562500uM	In PCL cluster	fitted	340	0.381009	0.770928	0.79576	0.168683	1.11217	0.6864	BRD-A25492003	BRD-A25492003-003-16-6	screen4wk_screen5wk_tbda1_kabx2:BRD-A25492003-003-16-6	1.5625	1.562500uM	screen4wk_screen5wk_tbda1_kabx2	kabx2
screen6:BRD-A25492003-003-16-6:1.562500uM	In PCL cluster	fitted	340	0.509986	0.847252	0.841539	0.159803	1.16216	0.6743	BRD-A25492003	BRD-A25492003-003-16-6	screen6:BRD-A25492003-003-16-6	1.5625	1.562500uM	screen6	tb_screen6
kabx2:BRD-A25492003-003-16-6:3.125000uM	In PCL cluster	fitted	340	0.308203	0.683078	0.739517	0.188837	1.11217	0.7139	BRD-A25492003	BRD-A25492003-003-16-6	screen4wk_screen5wk_tbda1_kabx2:BRD-A25492003-003-16-6	3.125	3.125000uM	screen4wk_screen5wk_tbda1_kabx2	kabx2
screen6:BRD-A25492003-003-16-6:3.125000uM	In PCL cluster	fitted	340	0.388887	0.70678	0.757641	0.203928	1.16216	0.65	BRD-A25492003	BRD-A25492003-003-16-6	screen6:BRD-A25492003-003-16-6	3.125	3.125000uM	screen6	tb_screen6
kabx2:BRD-A25492003-003-16-6:6.250000uM	In PCL cluster	fitted	340	0.256447	0.627821	0.692032	0.200487	1.11217	0.7032	BRD-A25492003	BRD-A25492003-003-16-6	screen4wk_screen5wk_tbda1_kabx2:BRD-A25492003-003-16-6	6.25	6.250000uM	screen4wk_screen5wk_tbda1_kabx2	kabx2
screen6:BRD-A25492003-003-16-6:6.250000uM	In PCL cluster	fitted	340	0.343452	0.660355	0.724014	0.219691	1.16216	0.67	BRD-A25492003	BRD-A25492003-003-16-6	screen6:BRD-A25492003-003-16-6	6.25	6.250000uM	screen6	tb_screen6
kabx2:BRD-A25492003-003-16-6:12.500000uM	In PCL cluster	fitted	340	0.237459	0.586019	0.642787	0.200985	1.11217	0.6636	BRD-A25492003	BRD-A25492003-003-16-6	screen4wk_screen5wk_tbda1_kabx2:BRD-A25492003-003-16-6	12.5	12.500000uM	screen4wk_screen5wk_tbda1_kabx2	kabx2
screen6:BRD-A25492003-003-16-6:12.500000uM	In PCL cluster	fitted	340	0.237148	0.599639	0.689107	0.230561	1.16216	0.7407	BRD-A25492003	BRD-A25492003-003-16-6	screen6:BRD-A25492003-003-16-6	12.5	12.500000uM	screen6	tb_screen6
kabx2:BRD-A25492003-003-16-6:25.000000uM	In PCL cluster	fitted	340	0.230704	0.561889	0.601904	0.196534	1.11217	0.6819	BRD-A25492003	BRD-A25492003-003-16-6	screen4wk_screen5wk_tbda1_kabx2:BRD-A25492003-003-16-6	25	25.000000uM	screen4wk_screen5wk_tbda1_kabx2	kabx2
screen6:BRD-A25492003-003-16-6:25.000000uM	In PCL cluster	fitted	340	0.129888	0.562646	0.645268	0.239831	1.16361	0.7087	BRD-A25492003	BRD-A25492003-003-16-6	screen6:BRD-A25492003-003-16-6	25	25.000000uM	screen6	tb_screen6
kabx2:BRD-A25492003-003-16-6:50.000000uM	In PCL cluster	fitted	340	0.0593557	0.543274	0.579039	0.20221	1.11217	0.6988	BRD-A25492003	BRD-A25492003-003-16-6	screen4wk_screen5wk_tbda1_kabx2:BRD-A25492003-003-16-6	50	50.000000uM	screen4wk_screen5wk_tbda1_kabx2	kabx2
screen6:BRD-A25492003-003-16-6:50.000000uM	In PCL cluster	fitted	340	0.0365614	0.543624	0.616768	0.252622	1.16525	0.7824	BRD-A25492003	BRD-A25492003-003-16-6	screen6:BRD-A25492003-003-16-6	50	50.000000uM	screen6	tb_screen6
kabx2:BRD-A34145622-003-26-9:0.097500uM	Not in cluster - singleton	fitted	340	0.773306	0.981166	0.977102	0.0425505	1.08041	0.082	BRD-A34145622	BRD-A34145622-003-26-9	screen4wk_screen5wk_tbda1_kabx2:BRD-A34145622-003-26-9	0.0975	0.097500uM	screen4wk_screen5wk_tbda1_kabx2	kabx2
screen6:BRD-A34145622-003-26-9:0.097500uM	In PCL cluster	fitted	340	0.66107	0.987207	0.97543	0.0477399	1.0991	0.0357	BRD-A34145622	BRD-A34145622-003-26-9	screen6:BRD-A34145622-003-26-9	0.0975	0.097500uM	screen6	tb_screen6
kabx2:BRD-A34145622-003-26-9:0.195500uM	In PCL cluster	fitted	340	0.724704	0.953104	0.949334	0.0617196	1.08041	0.5688	BRD-A34145622	BRD-A34145622-003-26-9	screen4wk_screen5wk_tbda1_kabx2:BRD-A34145622-003-26-9	0.1955	0.195500uM	screen4wk_screen5wk_tbda1_kabx2	kabx2
screen6:BRD-A34145622-003-26-9:0.195500uM	In PCL cluster	fitted	340	0.647113	0.980034	0.96795	0.0627424	1.12661	0.2263	BRD-A34145622	BRD-A34145622-003-26-9	screen6:BRD-A34145622-003-26-9	0.1955	0.195500uM	screen6	tb_screen6
kabx2:BRD-A34145622-003-26-9:0.390500uM	In PCL cluster	fitted	340	0.459735	0.901851	0.902487	0.0993239	1.08041	0.6785	BRD-A34145622	BRD-A34145622-003-26-9	screen4wk_screen5wk_tbda1_kabx2:BRD-A34145622-003-26-9	0.3905	0.390500uM	screen4wk_screen5wk_tbda1_kabx2	kabx2
screen6:BRD-A34145622-003-26-9:0.390500uM	In PCL cluster	fitted	340	0.563295	0.975518	0.962858	0.0854259	1.15965	0.4404	BRD-A34145622	BRD-A34145622-003-26-9	screen6:BRD-A34145622-003-26-9	0.3905	0.390500uM	screen6	tb_screen6
kabx2:BRD-A34145622-003-26-9:0.781250uM	In PCL cluster	fitted	340	0.459735	0.832677	0.84764	0.138523	1.08036	0.6788	BRD-A34145622	BRD-A34145622-003-26-9	screen4wk_screen5wk_tbda1_kabx2:BRD-A34145622-003-26-9	0.78125	0.781250uM	screen4wk_screen5wk_tbda1_kabx2	kabx2
screen6:BRD-A34145622-003-26-9:0.781250uM	In PCL cluster	fitted	340	0.491195	0.954306	0.938128	0.111168	1.19724	0.5882	BRD-A34145622	BRD-A34145622-003-26-9	screen6:BRD-A34145622-003-26-9	0.78125	0.781250uM	screen6	tb_screen6
kabx2:BRD-A34145622-003-26-9:1.562500uM	In PCL cluster	fitted	340	0.364752	0.756816	0.789118	0.17024	1.07761	0.664	BRD-A34145622	BRD-A34145622-003-26-9	screen4wk_screen5wk_tbda1_kabx2:BRD-A34145622-003-26-9	1.5625	1.562500uM	screen4wk_screen5wk_tbda1_kabx2	kabx2
screen6:BRD-A34145622-003-26-9:1.562500uM	In PCL cluster	fitted	340	0.432333	0.832223	0.844616	0.172417	1.19724	0.6422	BRD-A34145622	BRD-A34145622-003-26-9	screen6:BRD-A34145622-003-26-9	1.5625	1.562500uM	screen6	tb_screen6
kabx2:BRD-A34145622-003-26-9:3.125000uM	In PCL cluster	fitted	340	0.296044	0.673948	0.721856	0.193166	1.06488	0.6862	BRD-A34145622	BRD-A34145622-003-26-9	screen4wk_screen5wk_tbda1_kabx2:BRD-A34145622-003-26-9	3.125	3.125000uM	screen4wk_screen5wk_tbda1_kabx2	kabx2
screen6:BRD-A34145622-003-26-9:3.125000uM	In PCL cluster	fitted	340	0.29302	0.769473	0.808186	0.197038	1.19724	0.6663	BRD-A34145622	BRD-A34145622-003-26-9	screen6:BRD-A34145622-003-26-9	3.125	3.125000uM	screen6	tb_screen6
kabx2:BRD-A34145622-003-26-9:6.250000uM	In PCL cluster	fitted	340	0.268328	0.576282	0.63492	0.20015	1.06488	0.6855	BRD-A34145622	BRD-A34145622-003-26-9	screen4wk_screen5wk_tbda1_kabx2:BRD-A34145622-003-26-9	6.25	6.250000uM	screen4wk_screen5wk_tbda1_kabx2	kabx2
screen6:BRD-A34145622-003-26-9:6.250000uM	In PCL cluster	fitted	340	0.29302	0.756481	0.792195	0.208767	1.19724	0.7356	BRD-A34145622	BRD-A34145622-003-26-9	screen6:BRD-A34145622-003-26-9	6.25	6.250000uM	screen6	tb_screen6
kabx2:BRD-A34145622-003-26-9:12.500000uM	In PCL cluster	fitted	340	0.143107	0.501686	0.567982	0.21082	1.06488	0.6255	BRD-A34145622	BRD-A34145622-003-26-9	screen4wk_screen5wk_tbda1_kabx2:BRD-A34145622-003-26-9	12.5	12.500000uM	screen4wk_screen5wk_tbda1_kabx2	kabx2
screen6:BRD-A34145622-003-26-9:12.500000uM	In PCL cluster	fitted	340	0.29302	0.729147	0.775087	0.214522	1.219	0.7549	BRD-A34145622	BRD-A34145622-003-26-9	screen6:BRD-A34145622-003-26-9	12.5	12.500000uM	screen6	tb_screen6
kabx2:BRD-A34145622-003-26-9:25.000000uM	In PCL cluster	fitted	340	0.0141126	0.449524	0.498907	0.196693	1.06442	0.6725	BRD-A34145622	BRD-A34145622-003-26-9	screen4wk_screen5wk_tbda1_kabx2:BRD-A34145622-003-26-9	25	25.000000uM	screen4wk_screen5wk_tbda1_kabx2	kabx2
screen6:BRD-A34145622-003-26-9:25.000000uM	In PCL cluster	fitted	340	0.236897	0.719036	0.769255	0.222469	1.27955	0.793	BRD-A34145622	BRD-A34145622-003-26-9	screen6:BRD-A34145622-003-26-9	25	25.000000uM	screen6	tb_screen6
kabx2:BRD-A34145622-003-26-9:50.000000uM	In PCL cluster	fitted	340	0.0121621	0.397645	0.424007	0.169707	1.06442	0.5982	BRD-A34145622	BRD-A34145622-003-26-9	screen4wk_screen5wk_tbda1_kabx2:BRD-A34145622-003-26-9	50	50.000000uM	screen4wk_screen5wk_tbda1_kabx2	kabx2
screen6:BRD-A34145622-003-26-9:50.000000uM	In PCL cluster	fitted	340	0.157619	0.71362	0.763542	0.229951	1.33677	0.8167	BRD-A34145622	BRD-A34145622-003-26-9	screen6:BRD-A34145622-003-26-9	50	50.000000uM	screen6	tb_screen6
kabx2:BRD-A49035384-003-31-3:0.097500uM	In PCL cluster	fitted	340	0.721643	0.948523	0.946048	0.0710235	1.09955	0.6913	BRD-A49035384	BRD-A49035384-003-31-3	screen4wk_screen5wk_tbda1_kabx2:BRD-A49035384-003-31-3	0.0975	0.097500uM	screen4wk_screen5wk_tbda1_kabx2	kabx2
screen6:BRD-A49035384-003-31-3:0.097500uM	In PCL cluster	fitted	340	0.465846	0.805804	0.820008	0.129216	1.10527	0.5265	BRD-A49035384	BRD-A49035384-003-31-3	screen6:BRD-A49035384-003-31-3	0.0975	0.097500uM	screen6	tb_screen6
kabx2:BRD-A49035384-003-31-3:0.195500uM	In PCL cluster	fitted	340	0.644194	0.939388	0.928298	0.0876083	1.1052	0.3873	BRD-A49035384	BRD-A49035384-003-31-3	screen4wk_screen5wk_tbda1_kabx2:BRD-A49035384-003-31-3	0.1955	0.195500uM	screen4wk_screen5wk_tbda1_kabx2	kabx2
screen6:BRD-A49035384-003-31-3:0.195500uM	Not in cluster - singleton	fitted	340	0.465846	0.767053	0.775913	0.151915	1.10527	0.2891	BRD-A49035384	BRD-A49035384-003-31-3	screen6:BRD-A49035384-003-31-3	0.1955	0.195500uM	screen6	tb_screen6
kabx2:BRD-A49035384-003-31-3:0.390500uM	In PCL cluster	fitted	340	0.457743	0.922922	0.894751	0.120124	1.10673	0.67	BRD-A49035384	BRD-A49035384-003-31-3	screen4wk_screen5wk_tbda1_kabx2:BRD-A49035384-003-31-3	0.3905	0.390500uM	screen4wk_screen5wk_tbda1_kabx2	kabx2
screen6:BRD-A49035384-003-31-3:0.390500uM	In PCL cluster	fitted	340	0.373817	0.689092	0.71155	0.177113	1.10767	0.5603	BRD-A49035384	BRD-A49035384-003-31-3	screen6:BRD-A49035384-003-31-3	0.3905	0.390500uM	screen6	tb_screen6
kabx2:BRD-A49035384-003-31-3:0.781250uM	In PCL cluster	fitted	340	0.383092	0.893706	0.851948	0.152827	1.10714	0.5621	BRD-A49035384	BRD-A49035384-003-31-3	screen4wk_screen5wk_tbda1_kabx2:BRD-A49035384-003-31-3	0.78125	0.781250uM	screen4wk_screen5wk_tbda1_kabx2	kabx2
screen6:BRD-A49035384-003-31-3:0.781250uM	In PCL cluster	fitted	340	0.340655	0.647473	0.686876	0.191233	1.11208	0.6652	BRD-A49035384	BRD-A49035384-003-31-3	screen6:BRD-A49035384-003-31-3	0.78125	0.781250uM	screen6	tb_screen6
kabx2:BRD-A49035384-003-31-3:1.562500uM	In PCL cluster	fitted	340	0.266428	0.664265	0.71327	0.183254	1.10725	0.6315	BRD-A49035384	BRD-A49035384-003-31-3	screen4wk_screen5wk_tbda1_kabx2:BRD-A49035384-003-31-3	1.5625	1.562500uM	screen4wk_screen5wk_tbda1_kabx2	kabx2
screen6:BRD-A49035384-003-31-3:1.562500uM	In PCL cluster	fitted	340	0.310112	0.607887	0.66931	0.200051	1.11369	0.667	BRD-A49035384	BRD-A49035384-003-31-3	screen6:BRD-A49035384-003-31-3	1.5625	1.562500uM	screen6	tb_screen6
kabx2:BRD-A49035384-003-31-3:3.125000uM	In PCL cluster	fitted	340	0.265515	0.61574	0.670754	0.191352	1.10728	0.6741	BRD-A49035384	BRD-A49035384-003-31-3	screen4wk_screen5wk_tbda1_kabx2:BRD-A49035384-003-31-3	3.125	3.125000uM	screen4wk_screen5wk_tbda1_kabx2	kabx2
screen6:BRD-A49035384-003-31-3:3.125000uM	In PCL cluster	fitted	340	0.279501	0.582931	0.653473	0.205097	1.11425	0.3945	BRD-A49035384	BRD-A49035384-003-31-3	screen6:BRD-A49035384-003-31-3	3.125	3.125000uM	screen6	tb_screen6
kabx2:BRD-A49035384-003-31-3:6.250000uM	In PCL cluster	fitted	340	0.249024	0.587233	0.642829	0.194858	1.10728	0.5993	BRD-A49035384	BRD-A49035384-003-31-3	screen4wk_screen5wk_tbda1_kabx2:BRD-A49035384-003-31-3	6.25	6.250000uM	screen4wk_screen5wk_tbda1_kabx2	kabx2
screen6:BRD-A49035384-003-31-3:6.250000uM	In PCL cluster	fitted	340	0.226779	0.564024	0.642916	0.21127	1.11444	0.3204	BRD-A49035384	BRD-A49035384-003-31-3	screen6:BRD-A49035384-003-31-3	6.25	6.250000uM	screen6	tb_screen6
kabx2:BRD-A49035384-003-31-3:12.500000uM	In PCL cluster	fitted	340	0.150833	0.573603	0.622075	0.195696	1.10728	0.7014	BRD-A49035384	BRD-A49035384-003-31-3	screen4wk_screen5wk_tbda1_kabx2:BRD-A49035384-003-31-3	12.5	12.500000uM	screen4wk_screen5wk_tbda1_kabx2	kabx2
screen6:BRD-A49035384-003-31-3:12.500000uM	In PCL cluster	fitted	340	0.18374	0.551385	0.63637	0.221763	1.11451	0.7448	BRD-A49035384	BRD-A49035384-003-31-3	screen6:BRD-A49035384-003-31-3	12.5	12.500000uM	screen6	tb_screen6
kabx2:BRD-A49035384-003-31-3:25.000000uM	In PCL cluster	fitted	340	0.075311	0.556378	0.599656	0.194803	1.10728	0.2784	BRD-A49035384	BRD-A49035384-003-31-3	screen4wk_screen5wk_tbda1_kabx2:BRD-A49035384-003-31-3	25	25.000000uM	screen4wk_screen5wk_tbda1_kabx2	kabx2
screen6:BRD-A49035384-003-31-3:25.000000uM	In PCL cluster	fitted	340	0.14909	0.534701	0.611458	0.223761	1.11453	0.7015	BRD-A49035384	BRD-A49035384-003-31-3	screen6:BRD-A49035384-003-31-3	25	25.000000uM	screen6	tb_screen6
kabx2:BRD-A49035384-003-31-3:50.000000uM	In PCL cluster	fitted	340	0.0209355	0.54022	0.572011	0.191259	1.10729	0.3548	BRD-A49035384	BRD-A49035384-003-31-3	screen4wk_screen5wk_tbda1_kabx2:BRD-A49035384-003-31-3	50	50.000000uM	screen4wk_screen5wk_tbda1_kabx2	kabx2
screen6:BRD-A49035384-003-31-3:50.000000uM	In non-predictive cluster	fitted	340	4.24046e-09	0.440251	0.449408	0.208951	1.11454	0.6183	BRD-A49035384	BRD-A49035384-003-31-3	screen6:BRD-A49035384-003-31-3	50	50.000000uM	screen6	tb_screen6
kabx2:BRD-A50987946-001-01-9:0.097500uM	In non-predictive cluster	fitted	340	0.593489	0.934259	0.930564	0.0563988	1.04635	-0.0309	BRD-A50987946	BRD-A50987946-001-01-9	screen4wk_screen5wk_tbda1_kabx2:BRD-A50987946-001-01-9	0.0975	0.097500uM	screen4wk_screen5wk_tbda1_kabx2	kabx2
screen6:BRD-A50987946-001-01-9:0.097500uM	Not in cluster - singleton	fitted	340	0.782319	0.953593	0.950878	0.0436686	1.07242	0.1265	BRD-A50987946	BRD-A50987946-001-01-9	screen6:BRD-A50987946-001-01-9	0.0975	0.097500uM	screen6	tb_screen6
kabx2:BRD-A50987946-001-01-9:0.195500uM	Not in cluster - singleton	fitted	340	0.593489	0.919484	0.91605	0.063973	1.04635	0.1217	BRD-A50987946	BRD-A50987946-001-01-9	screen4wk_screen5wk_tbda1_kabx2:BRD-A50987946-001-01-9	0.1955	0.195500uM	screen4wk_screen5wk_tbda1_kabx2	kabx2
screen6:BRD-A50987946-001-01-9:0.195500uM	Not in cluster - singleton	fitted	340	0.782319	0.952696	0.946858	0.0468397	1.07242	0.0805	BRD-A50987946	BRD-A50987946-001-01-9	screen6:BRD-A50987946-001-01-9	0.1955	0.195500uM	screen6	tb_screen6
kabx2:BRD-A50987946-001-01-9:0.390500uM	Not in cluster - singleton	fitted	340	0.593489	0.901588	0.895854	0.0782505	1.04635	NA	BRD-A50987946	BRD-A50987946-001-01-9	screen4wk_screen5wk_tbda1_kabx2:BRD-A50987946-001-01-9	0.3905	0.390500uM	screen4wk_screen5wk_tbda1_kabx2	kabx2
screen6:BRD-A50987946-001-01-9:0.390500uM	In non-predictive cluster	fitted	340	0.70566	0.951781	0.942303	0.0528951	1.07242	0.1355	BRD-A50987946	BRD-A50987946-001-01-9	screen6:BRD-A50987946-001-01-9	0.3905	0.390500uM	screen6	tb_screen6
kabx2:BRD-A50987946-001-01-9:0.781250uM	In PCL cluster	fitted	340	0.583675	0.874896	0.871068	0.0927041	1.04635	0.5916	BRD-A50987946	BRD-A50987946-001-01-9	screen4wk_screen5wk_tbda1_kabx2:BRD-A50987946-001-01-9	0.78125	0.781250uM	screen4wk_screen5wk_tbda1_kabx2	kabx2
screen6:BRD-A50987946-001-01-9:0.781250uM	In PCL cluster	fitted	340	0.64964	0.952224	0.942239	0.0606825	1.07242	0.3492	BRD-A50987946	BRD-A50987946-001-01-9	screen6:BRD-A50987946-001-01-9	0.78125	0.781250uM	screen6	tb_screen6
kabx2:BRD-A50987946-001-01-9:1.562500uM	In PCL cluster	fitted	340	0.500599	0.84668	0.840729	0.117453	1.05097	NA	BRD-A50987946	BRD-A50987946-001-01-9	screen4wk_screen5wk_tbda1_kabx2:BRD-A50987946-001-01-9	1.5625	1.562500uM	screen4wk_screen5wk_tbda1_kabx2	kabx2
screen6:BRD-A50987946-001-01-9:1.562500uM	In PCL cluster	fitted	340	0.626638	0.953593	0.945538	0.0669942	1.1068	0.5099	BRD-A50987946	BRD-A50987946-001-01-9	screen6:BRD-A50987946-001-01-9	1.5625	1.562500uM	screen6	tb_screen6
kabx2:BRD-A50987946-001-01-9:3.125000uM	In PCL cluster	fitted	340	0.426234	0.808312	0.808067	0.138656	1.0794	0.6801	BRD-A50987946	BRD-A50987946-001-01-9	screen4wk_screen5wk_tbda1_kabx2:BRD-A50987946-001-01-9	3.125	3.125000uM	screen4wk_screen5wk_tbda1_kabx2	kabx2
screen6:BRD-A50987946-001-01-9:3.125000uM	In PCL cluster	fitted	340	0.558412	0.95389	0.942962	0.0736089	1.1068	0.5658	BRD-A50987946	BRD-A50987946-001-01-9	screen6:BRD-A50987946-001-01-9	3.125	3.125000uM	screen6	tb_screen6
kabx2:BRD-A50987946-001-01-9:6.250000uM	In PCL cluster	fitted	340	0.396244	0.758617	0.769228	0.163534	1.0941	NA	BRD-A50987946	BRD-A50987946-001-01-9	screen4wk_screen5wk_tbda1_kabx2:BRD-A50987946-001-01-9	6.25	6.250000uM	screen4wk_screen5wk_tbda1_kabx2	kabx2
screen6:BRD-A50987946-001-01-9:6.250000uM	In PCL cluster	fitted	340	0.474279	0.953114	0.926704	0.101999	1.1068	0.3923	BRD-A50987946	BRD-A50987946-001-01-9	screen6:BRD-A50987946-001-01-9	6.25	6.250000uM	screen6	tb_screen6
kabx2:BRD-A50987946-001-01-9:12.500000uM	In PCL cluster	fitted	340	0.247206	0.67736	0.716832	0.193997	1.09971	0.6496	BRD-A50987946	BRD-A50987946-001-01-9	screen4wk_screen5wk_tbda1_kabx2:BRD-A50987946-001-01-9	12.5	12.500000uM	screen4wk_screen5wk_tbda1_kabx2	kabx2
screen6:BRD-A50987946-001-01-9:12.500000uM	In PCL cluster	fitted	340	0.0664039	0.83278	0.787755	0.206027	1.1068	0.6385	BRD-A50987946	BRD-A50987946-001-01-9	screen6:BRD-A50987946-001-01-9	12.5	12.500000uM	screen6	tb_screen6
kabx2:BRD-A50987946-001-01-9:25.000000uM	In PCL cluster	fitted	340	0.115557	0.575381	0.631787	0.231433	1.10176	NA	BRD-A50987946	BRD-A50987946-001-01-9	screen4wk_screen5wk_tbda1_kabx2:BRD-A50987946-001-01-9	25	25.000000uM	screen4wk_screen5wk_tbda1_kabx2	kabx2
screen6:BRD-A50987946-001-01-9:25.000000uM	Not in cluster - singleton	fitted	340	-0.0171897	0.645769	0.663525	0.203057	1.18923	0.5533	BRD-A50987946	BRD-A50987946-001-01-9	screen6:BRD-A50987946-001-01-9	25	25.000000uM	screen6	tb_screen6
kabx2:BRD-A50987946-001-01-9:50.000000uM	In PCL cluster	fitted	340	-0.0350787	0.381835	0.411413	0.209193	1.10249	0.6131	BRD-A50987946	BRD-A50987946-001-01-9	screen4wk_screen5wk_tbda1_kabx2:BRD-A50987946-001-01-9	50	50.000000uM	screen4wk_screen5wk_tbda1_kabx2	kabx2
screen6:BRD-A50987946-001-01-9:50.000000uM	In PCL cluster	fitted	340	-0.0314329	0.645769	0.668735	0.214756	1.22046	0.2796	BRD-A50987946	BRD-A50987946-001-01-9	screen6:BRD-A50987946-001-01-9	50	50.000000uM	screen6	tb_screen6
kabx2:BRD-A54142827-003-01-7:0.097500uM	In PCL cluster	fitted	340	0.738864	0.948894	0.943317	0.0705307	1.12025	0.4807	BRD-A54142827	BRD-A54142827-003-01-7	screen4wk_screen5wk_tbda1_kabx2:BRD-A54142827-003-01-7	0.0975	0.097500uM	screen4wk_screen5wk_tbda1_kabx2	kabx2
screen6:BRD-A54142827-003-01-7:0.097500uM	Not in cluster - singleton	fitted	340	0.691551	0.924245	0.918163	0.0678609	1.06488	0.0601	BRD-A54142827	BRD-A54142827-003-01-7	screen6:BRD-A54142827-003-01-7	0.0975	0.097500uM	screen6	tb_screen6
kabx2:BRD-A54142827-003-01-7:0.195500uM	In PCL cluster	fitted	340	0.464955	0.883958	0.881687	0.116784	1.12025	0.6058	BRD-A54142827	BRD-A54142827-003-01-7	screen4wk_screen5wk_tbda1_kabx2:BRD-A54142827-003-01-7	0.1955	0.195500uM	screen4wk_screen5wk_tbda1_kabx2	kabx2
screen6:BRD-A54142827-003-01-7:0.195500uM	In PCL cluster	fitted	340	0.691551	0.919339	0.912936	0.0684933	1.07202	0.3826	BRD-A54142827	BRD-A54142827-003-01-7	screen6:BRD-A54142827-003-01-7	0.1955	0.195500uM	screen6	tb_screen6
kabx2:BRD-A54142827-003-01-7:0.390500uM	In PCL cluster	fitted	340	0.464955	0.84368	0.852057	0.13325	1.12025	0.5485	BRD-A54142827	BRD-A54142827-003-01-7	screen4wk_screen5wk_tbda1_kabx2:BRD-A54142827-003-01-7	0.3905	0.390500uM	screen4wk_screen5wk_tbda1_kabx2	kabx2
screen6:BRD-A54142827-003-01-7:0.390500uM	In PCL cluster	fitted	340	0.67141	0.915917	0.908864	0.0714971	1.0847	0.2476	BRD-A54142827	BRD-A54142827-003-01-7	screen6:BRD-A54142827-003-01-7	0.3905	0.390500uM	screen6	tb_screen6
kabx2:BRD-A54142827-003-01-7:0.781250uM	In PCL cluster	fitted	340	0.464955	0.805822	0.830689	0.143745	1.12025	0.7086	BRD-A54142827	BRD-A54142827-003-01-7	screen4wk_screen5wk_tbda1_kabx2:BRD-A54142827-003-01-7	0.78125	0.781250uM	screen4wk_screen5wk_tbda1_kabx2	kabx2
screen6:BRD-A54142827-003-01-7:0.781250uM	Not in cluster - singleton	fitted	340	0.67141	0.914731	0.908956	0.0730315	1.09825	0.1304	BRD-A54142827	BRD-A54142827-003-01-7	screen6:BRD-A54142827-003-01-7	0.78125	0.781250uM	screen6	tb_screen6
kabx2:BRD-A54142827-003-01-7:1.562500uM	In PCL cluster	fitted	340	0.464955	0.776784	0.811689	0.153	1.12025	0.6255	BRD-A54142827	BRD-A54142827-003-01-7	screen4wk_screen5wk_tbda1_kabx2:BRD-A54142827-003-01-7	1.5625	1.562500uM	screen4wk_screen5wk_tbda1_kabx2	kabx2
screen6:BRD-A54142827-003-01-7:1.562500uM	In PCL cluster	fitted	340	0.67141	0.916756	0.911224	0.0757068	1.11268	0.2436	BRD-A54142827	BRD-A54142827-003-01-7	screen6:BRD-A54142827-003-01-7	1.5625	1.562500uM	screen6	tb_screen6
kabx2:BRD-A54142827-003-01-7:3.125000uM	In PCL cluster	fitted	340	0.458502	0.7554	0.794137	0.162426	1.12025	0.6235	BRD-A54142827	BRD-A54142827-003-01-7	screen4wk_screen5wk_tbda1_kabx2:BRD-A54142827-003-01-7	3.125	3.125000uM	screen4wk_screen5wk_tbda1_kabx2	kabx2
screen6:BRD-A54142827-003-01-7:3.125000uM	In PCL cluster	fitted	340	0.67141	0.926309	0.920939	0.0836726	1.1286	0.2988	BRD-A54142827	BRD-A54142827-003-01-7	screen6:BRD-A54142827-003-01-7	3.125	3.125000uM	screen6	tb_screen6
kabx2:BRD-A54142827-003-01-7:6.250000uM	In PCL cluster	fitted	340	0.42461	0.722954	0.769824	0.167401	1.12025	0.7083	BRD-A54142827	BRD-A54142827-003-01-7	screen4wk_screen5wk_tbda1_kabx2:BRD-A54142827-003-01-7	6.25	6.250000uM	screen4wk_screen5wk_tbda1_kabx2	kabx2
screen6:BRD-A54142827-003-01-7:6.250000uM	In PCL cluster	fitted	340	0.65235	0.934868	0.931011	0.0975749	1.18501	0.4419	BRD-A54142827	BRD-A54142827-003-01-7	screen6:BRD-A54142827-003-01-7	6.25	6.250000uM	screen6	tb_screen6
kabx2:BRD-A54142827-003-01-7:12.500000uM	In PCL cluster	fitted	340	0.372055	0.692362	0.748264	0.177183	1.12025	0.7126	BRD-A54142827	BRD-A54142827-003-01-7	screen4wk_screen5wk_tbda1_kabx2:BRD-A54142827-003-01-7	12.5	12.500000uM	screen4wk_screen5wk_tbda1_kabx2	kabx2
screen6:BRD-A54142827-003-01-7:12.500000uM	In PCL cluster	fitted	340	0.65235	0.936794	0.941079	0.118764	1.24406	0.588	BRD-A54142827	BRD-A54142827-003-01-7	screen6:BRD-A54142827-003-01-7	12.5	12.500000uM	screen6	tb_screen6
kabx2:BRD-A54142827-003-01-7:25.000000uM	In PCL cluster	fitted	340	0.372055	0.683446	0.734225	0.182312	1.12025	0.725	BRD-A54142827	BRD-A54142827-003-01-7	screen4wk_screen5wk_tbda1_kabx2:BRD-A54142827-003-01-7	25	25.000000uM	screen4wk_screen5wk_tbda1_kabx2	kabx2
screen6:BRD-A54142827-003-01-7:25.000000uM	In PCL cluster	fitted	340	0.562673	0.935778	0.942521	0.145259	1.30448	0.692	BRD-A54142827	BRD-A54142827-003-01-7	screen6:BRD-A54142827-003-01-7	25	25.000000uM	screen6	tb_screen6
kabx2:BRD-A54142827-003-01-7:50.000000uM	In PCL cluster	fitted	340	0.0287551	0.682122	0.724828	0.193893	1.19571	0.7295	BRD-A54142827	BRD-A54142827-003-01-7	screen4wk_screen5wk_tbda1_kabx2:BRD-A54142827-003-01-7	50	50.000000uM	screen4wk_screen5wk_tbda1_kabx2	kabx2
screen6:BRD-A54142827-003-01-7:50.000000uM	In PCL cluster	fitted	340	0.381278	0.894376	0.917325	0.188307	1.37804	0.7208	BRD-A54142827	BRD-A54142827-003-01-7	screen6:BRD-A54142827-003-01-7	50	50.000000uM	screen6	tb_screen6
kabx2:BRD-A62336573-001-05-6:0.097500uM	Not in cluster - singleton	fitted	340	0.754001	1.00577	0.991131	0.0396022	1.02779	NA	BRD-A62336573	BRD-A62336573-001-05-6	screen4wk_screen5wk_tbda1_kabx2:BRD-A62336573-001-05-6	0.0975	0.097500uM	screen4wk_screen5wk_tbda1_kabx2	kabx2
screen6:BRD-A62336573-001-05-6:0.097500uM	In non-predictive cluster	fitted	339	0.5	0.519315	0.538382	0.0542523	0.79578	0.3958	BRD-A62336573	BRD-A62336573-001-05-6	screen6:BRD-A62336573-001-05-6	0.0975	0.097500uM	screen6	tb_screen6
kabx2:BRD-A62336573-001-05-6:0.195500uM	Not in cluster - singleton	fitted	340	0.736221	0.972741	0.954132	0.0584399	1.02779	NA	BRD-A62336573	BRD-A62336573-001-05-6	screen4wk_screen5wk_tbda1_kabx2:BRD-A62336573-001-05-6	0.1955	0.195500uM	screen4wk_screen5wk_tbda1_kabx2	kabx2
screen6:BRD-A62336573-001-05-6:0.195500uM	In non-predictive cluster	fitted	339	0.5	0.519316	0.538842	0.0562907	0.862802	0.3401	BRD-A62336573	BRD-A62336573-001-05-6	screen6:BRD-A62336573-001-05-6	0.1955	0.195500uM	screen6	tb_screen6
kabx2:BRD-A62336573-001-05-6:0.390500uM	In non-predictive cluster	fitted	340	0.736221	0.926087	0.923308	0.0586653	1.01601	NA	BRD-A62336573	BRD-A62336573-001-05-6	screen4wk_screen5wk_tbda1_kabx2:BRD-A62336573-001-05-6	0.3905	0.390500uM	screen4wk_screen5wk_tbda1_kabx2	kabx2
screen6:BRD-A62336573-001-05-6:0.390500uM	Not in cluster - singleton	fitted	339	0.577916	0.989147	0.964872	0.075913	1.03464	0.1988	BRD-A62336573	BRD-A62336573-001-05-6	screen6:BRD-A62336573-001-05-6	0.3905	0.390500uM	screen6	tb_screen6
kabx2:BRD-A62336573-001-05-6:0.781250uM	In PCL cluster	fitted	340	0.72854	0.908804	0.906669	0.0544295	1.01313	NA	BRD-A62336573	BRD-A62336573-001-05-6	screen4wk_screen5wk_tbda1_kabx2:BRD-A62336573-001-05-6	0.78125	0.781250uM	screen4wk_screen5wk_tbda1_kabx2	kabx2
screen6:BRD-A62336573-001-05-6:0.781250uM	Not in cluster - singleton	fitted	339	0.577916	0.992921	0.977475	0.0591002	1.03486	0.16	BRD-A62336573	BRD-A62336573-001-05-6	screen6:BRD-A62336573-001-05-6	0.78125	0.781250uM	screen6	tb_screen6
kabx2:BRD-A62336573-001-05-6:1.562500uM	In non-predictive cluster	fitted	340	0.72854	0.907071	0.901342	0.0520441	1.00874	NA	BRD-A62336573	BRD-A62336573-001-05-6	screen4wk_screen5wk_tbda1_kabx2:BRD-A62336573-001-05-6	1.5625	1.562500uM	screen4wk_screen5wk_tbda1_kabx2	kabx2
screen6:BRD-A62336573-001-05-6:1.562500uM	In non-predictive cluster	fitted	339	0.577916	0.992921	0.977654	0.0588832	1.03486	0.1227	BRD-A62336573	BRD-A62336573-001-05-6	screen6:BRD-A62336573-001-05-6	1.5625	1.562500uM	screen6	tb_screen6
kabx2:BRD-A62336573-001-05-6:3.125000uM	In non-predictive cluster	fitted	340	0.72854	0.903597	0.89823	0.0512185	1.02016	NA	BRD-A62336573	BRD-A62336573-001-05-6	screen4wk_screen5wk_tbda1_kabx2:BRD-A62336573-001-05-6	3.125	3.125000uM	screen4wk_screen5wk_tbda1_kabx2	kabx2
screen6:BRD-A62336573-001-05-6:3.125000uM	In PCL cluster	fitted	339	0.577916	0.992921	0.977684	0.0588589	1.03486	0.185	BRD-A62336573	BRD-A62336573-001-05-6	screen6:BRD-A62336573-001-05-6	3.125	3.125000uM	screen6	tb_screen6
kabx2:BRD-A62336573-001-05-6:6.250000uM	In non-predictive cluster	fitted	340	0.72854	0.90278	0.899091	0.052203	1.02016	NA	BRD-A62336573	BRD-A62336573-001-05-6	screen4wk_screen5wk_tbda1_kabx2:BRD-A62336573-001-05-6	6.25	6.250000uM	screen4wk_screen5wk_tbda1_kabx2	kabx2
screen6:BRD-A62336573-001-05-6:6.250000uM	Not in cluster - singleton	fitted	339	0.577916	0.992921	0.977689	0.0588552	1.03486	0.2023	BRD-A62336573	BRD-A62336573-001-05-6	screen6:BRD-A62336573-001-05-6	6.25	6.250000uM	screen6	tb_screen6
kabx2:BRD-A62336573-001-05-6:12.500000uM	Not in cluster - singleton	fitted	340	0.72854	0.904073	0.902183	0.0551397	1.02876	-0.0315	BRD-A62336573	BRD-A62336573-001-05-6	screen4wk_screen5wk_tbda1_kabx2:BRD-A62336573-001-05-6	12.5	12.500000uM	screen4wk_screen5wk_tbda1_kabx2	kabx2
screen6:BRD-A62336573-001-05-6:12.500000uM	Not in cluster - singleton	fitted	339	0.577916	0.992921	0.97769	0.0588545	1.03486	0.0383	BRD-A62336573	BRD-A62336573-001-05-6	screen6:BRD-A62336573-001-05-6	12.5	12.500000uM	screen6	tb_screen6
kabx2:BRD-A62336573-001-05-6:25.000000uM	In non-predictive cluster	fitted	340	0.658512	0.90003	0.896607	0.0598721	1.03458	NA	BRD-A62336573	BRD-A62336573-001-05-6	screen4wk_screen5wk_tbda1_kabx2:BRD-A62336573-001-05-6	25	25.000000uM	screen4wk_screen5wk_tbda1_kabx2	kabx2
screen6:BRD-A62336573-001-05-6:25.000000uM	In PCL cluster	fitted	339	0.577916	0.992921	0.97769	0.0588544	1.03486	0.1011	BRD-A62336573	BRD-A62336573-001-05-6	screen6:BRD-A62336573-001-05-6	25	25.000000uM	screen6	tb_screen6
kabx2:BRD-A62336573-001-05-6:50.000000uM	Not in cluster - singleton	fitted	340	0.658512	0.898036	0.894038	0.0625591	1.13114	0.0116	BRD-A62336573	BRD-A62336573-001-05-6	screen4wk_screen5wk_tbda1_kabx2:BRD-A62336573-001-05-6	50	50.000000uM	screen4wk_screen5wk_tbda1_kabx2	kabx2
screen6:BRD-A62336573-001-05-6:50.000000uM	Not in cluster - singleton	fitted	339	0.577916	0.992921	0.97769	0.0588544	1.03486	0.0298	BRD-A62336573	BRD-A62336573-001-05-6	screen6:BRD-A62336573-001-05-6	50	50.000000uM	screen6	tb_screen6
kabx2:BRD-A69651145-003-12-2:0.097500uM	In PCL cluster	fitted	340	0.538332	0.859922	0.86529	0.110416	1.08462	0.648	BRD-A69651145	BRD-A69651145-003-12-2	screen4wk_screen5wk_tbda1_kabx2:BRD-A69651145-003-12-2	0.0975	0.097500uM	screen4wk_screen5wk_tbda1_kabx2	kabx2
screen6:BRD-A69651145-003-12-2:0.097500uM	In non-predictive cluster	fitted	340	0.605705	0.947057	0.935336	0.081551	1.12502	0.13	BRD-A69651145	BRD-A69651145-003-12-2	screen6:BRD-A69651145-003-12-2	0.0975	0.097500uM	screen6	tb_screen6
kabx2:BRD-A69651145-003-12-2:0.195500uM	In PCL cluster	fitted	340	0.44645	0.780179	0.802951	0.142832	1.08462	0.6407	BRD-A69651145	BRD-A69651145-003-12-2	screen4wk_screen5wk_tbda1_kabx2:BRD-A69651145-003-12-2	0.1955	0.195500uM	screen4wk_screen5wk_tbda1_kabx2	kabx2
screen6:BRD-A69651145-003-12-2:0.195500uM	In PCL cluster	fitted	340	0.501005	0.892195	0.896643	0.132193	1.18577	0.5912	BRD-A69651145	BRD-A69651145-003-12-2	screen6:BRD-A69651145-003-12-2	0.1955	0.195500uM	screen6	tb_screen6
kabx2:BRD-A69651145-003-12-2:0.390500uM	In PCL cluster	fitted	340	0.343218	0.695116	0.733819	0.171649	1.08461	0.6487	BRD-A69651145	BRD-A69651145-003-12-2	screen4wk_screen5wk_tbda1_kabx2:BRD-A69651145-003-12-2	0.3905	0.390500uM	screen4wk_screen5wk_tbda1_kabx2	kabx2
screen6:BRD-A69651145-003-12-2:0.390500uM	In PCL cluster	fitted	340	0.41121	0.84736	0.858282	0.161306	1.18577	0.6459	BRD-A69651145	BRD-A69651145-003-12-2	screen6:BRD-A69651145-003-12-2	0.3905	0.390500uM	screen6	tb_screen6
kabx2:BRD-A69651145-003-12-2:0.781250uM	In PCL cluster	fitted	340	0.272488	0.63256	0.684189	0.18724	1.08459	0.7285	BRD-A69651145	BRD-A69651145-003-12-2	screen4wk_screen5wk_tbda1_kabx2:BRD-A69651145-003-12-2	0.78125	0.781250uM	screen4wk_screen5wk_tbda1_kabx2	kabx2
screen6:BRD-A69651145-003-12-2:0.781250uM	In PCL cluster	fitted	340	0.33754	0.80043	0.823906	0.1834	1.18577	0.6944	BRD-A69651145	BRD-A69651145-003-12-2	screen6:BRD-A69651145-003-12-2	0.78125	0.781250uM	screen6	tb_screen6
kabx2:BRD-A69651145-003-12-2:1.562500uM	In PCL cluster	fitted	340	0.254627	0.578185	0.638321	0.195868	1.08448	0.7151	BRD-A69651145	BRD-A69651145-003-12-2	screen4wk_screen5wk_tbda1_kabx2:BRD-A69651145-003-12-2	1.5625	1.562500uM	screen4wk_screen5wk_tbda1_kabx2	kabx2
screen6:BRD-A69651145-003-12-2:1.562500uM	In PCL cluster	fitted	340	0.279506	0.746555	0.795381	0.202876	1.18577	0.7318	BRD-A69651145	BRD-A69651145-003-12-2	screen6:BRD-A69651145-003-12-2	1.5625	1.562500uM	screen6	tb_screen6
kabx2:BRD-A69651145-003-12-2:3.125000uM	In PCL cluster	fitted	340	0.250322	0.526119	0.597841	0.199716	1.08387	0.716	BRD-A69651145	BRD-A69651145-003-12-2	screen4wk_screen5wk_tbda1_kabx2:BRD-A69651145-003-12-2	3.125	3.125000uM	screen4wk_screen5wk_tbda1_kabx2	kabx2
screen6:BRD-A69651145-003-12-2:3.125000uM	In PCL cluster	fitted	340	0.234985	0.68923	0.767715	0.222054	1.18577	0.6684	BRD-A69651145	BRD-A69651145-003-12-2	screen6:BRD-A69651145-003-12-2	3.125	3.125000uM	screen6	tb_screen6
kabx2:BRD-A69651145-003-12-2:6.250000uM	In PCL cluster	fitted	340	0.206843	0.487073	0.553143	0.197133	1.0806	0.7114	BRD-A69651145	BRD-A69651145-003-12-2	screen4wk_screen5wk_tbda1_kabx2:BRD-A69651145-003-12-2	6.25	6.250000uM	screen4wk_screen5wk_tbda1_kabx2	kabx2
screen6:BRD-A69651145-003-12-2:6.250000uM	In PCL cluster	fitted	340	0.201488	0.63571	0.721103	0.235614	1.18577	0.7665	BRD-A69651145	BRD-A69651145-003-12-2	screen6:BRD-A69651145-003-12-2	6.25	6.250000uM	screen6	tb_screen6
kabx2:BRD-A69651145-003-12-2:12.500000uM	In PCL cluster	fitted	340	0.133771	0.452277	0.512321	0.194404	1.06312	0.7043	BRD-A69651145	BRD-A69651145-003-12-2	screen4wk_screen5wk_tbda1_kabx2:BRD-A69651145-003-12-2	12.5	12.500000uM	screen4wk_screen5wk_tbda1_kabx2	kabx2
screen6:BRD-A69651145-003-12-2:12.500000uM	In PCL cluster	fitted	340	0.16606	0.589226	0.659548	0.244137	1.18577	0.7285	BRD-A69651145	BRD-A69651145-003-12-2	screen6:BRD-A69651145-003-12-2	12.5	12.500000uM	screen6	tb_screen6
kabx2:BRD-A69651145-003-12-2:25.000000uM	In PCL cluster	fitted	340	0.0156793	0.410115	0.470274	0.187377	1.05267	0.7176	BRD-A69651145	BRD-A69651145-003-12-2	screen4wk_screen5wk_tbda1_kabx2:BRD-A69651145-003-12-2	25	25.000000uM	screen4wk_screen5wk_tbda1_kabx2	kabx2
screen6:BRD-A69651145-003-12-2:25.000000uM	In PCL cluster	fitted	340	0.121498	0.57462	0.634912	0.255634	1.18577	0.7454	BRD-A69651145	BRD-A69651145-003-12-2	screen6:BRD-A69651145-003-12-2	25	25.000000uM	screen6	tb_screen6
kabx2:BRD-A69651145-003-12-2:50.000000uM	In PCL cluster	fitted	340	-0.00181796	0.38016	0.406854	0.154353	1.05268	0.6385	BRD-A69651145	BRD-A69651145-003-12-2	screen4wk_screen5wk_tbda1_kabx2:BRD-A69651145-003-12-2	50	50.000000uM	screen4wk_screen5wk_tbda1_kabx2	kabx2
screen6:BRD-A69651145-003-12-2:50.000000uM	In PCL cluster	fitted	340	0.0863529	0.563455	0.61615	0.268491	1.18577	0.7308	BRD-A69651145	BRD-A69651145-003-12-2	screen6:BRD-A69651145-003-12-2	50	50.000000uM	screen6	tb_screen6
kabx2:BRD-A70638330-001-01-8:0.097500uM	In non-predictive cluster	fitted	340	0.874132	1.00643	1.00245	0.0168485	1.02958	0.22	BRD-A70638330	BRD-A70638330-001-01-8	screen4wk_screen5wk_tbda1_kabx2:BRD-A70638330-001-01-8	0.0975	0.097500uM	screen4wk_screen5wk_tbda1_kabx2	kabx2
screen6:BRD-A70638330-001-01-8:0.097500uM	Not in cluster - singleton	fitted	339	0.729096	0.95002	0.937898	0.0497962	1.01912	0.1096	BRD-A70638330	BRD-A70638330-001-01-8	screen6:BRD-A70638330-001-01-8	0.0975	0.097500uM	screen6	tb_screen6
kabx2:BRD-A70638330-001-01-8:0.195500uM	In non-predictive cluster	fitted	340	0.823747	1.00621	1.00179	0.0188334	1.02958	0.2225	BRD-A70638330	BRD-A70638330-001-01-8	screen4wk_screen5wk_tbda1_kabx2:BRD-A70638330-001-01-8	0.1955	0.195500uM	screen4wk_screen5wk_tbda1_kabx2	kabx2
screen6:BRD-A70638330-001-01-8:0.195500uM	In PCL cluster	fitted	339	0.729096	0.961845	0.951879	0.0500456	1.03566	0.3394	BRD-A70638330	BRD-A70638330-001-01-8	screen6:BRD-A70638330-001-01-8	0.1955	0.195500uM	screen6	tb_screen6
kabx2:BRD-A70638330-001-01-8:0.390500uM	In PCL cluster	fitted	340	0.759283	1.00612	1.00089	0.0220188	1.02958	0.0297	BRD-A70638330	BRD-A70638330-001-01-8	screen4wk_screen5wk_tbda1_kabx2:BRD-A70638330-001-01-8	0.3905	0.390500uM	screen4wk_screen5wk_tbda1_kabx2	kabx2
screen6:BRD-A70638330-001-01-8:0.390500uM	In PCL cluster	fitted	339	0.729096	0.963338	0.952431	0.050122	1.03566	0.2741	BRD-A70638330	BRD-A70638330-001-01-8	screen6:BRD-A70638330-001-01-8	0.3905	0.390500uM	screen6	tb_screen6
kabx2:BRD-A70638330-001-01-8:0.781250uM	Not in cluster - singleton	fitted	340	0.678562	1.00554	0.998722	0.0284916	1.02958	0.1121	BRD-A70638330	BRD-A70638330-001-01-8	screen4wk_screen5wk_tbda1_kabx2:BRD-A70638330-001-01-8	0.78125	0.781250uM	screen4wk_screen5wk_tbda1_kabx2	kabx2
screen6:BRD-A70638330-001-01-8:0.781250uM	In PCL cluster	fitted	339	0.729096	0.963338	0.951895	0.0507028	1.03566	0.245	BRD-A70638330	BRD-A70638330-001-01-8	screen6:BRD-A70638330-001-01-8	0.78125	0.781250uM	screen6	tb_screen6
kabx2:BRD-A70638330-001-01-8:1.562500uM	In PCL cluster	fitted	340	0.581321	1.0027	0.993086	0.040828	1.02836	0.1498	BRD-A70638330	BRD-A70638330-001-01-8	screen4wk_screen5wk_tbda1_kabx2:BRD-A70638330-001-01-8	1.5625	1.562500uM	screen4wk_screen5wk_tbda1_kabx2	kabx2
screen6:BRD-A70638330-001-01-8:1.562500uM	In PCL cluster	fitted	339	0.729096	0.963338	0.950679	0.0532436	1.03566	0.3682	BRD-A70638330	BRD-A70638330-001-01-8	screen6:BRD-A70638330-001-01-8	1.5625	1.562500uM	screen6	tb_screen6
kabx2:BRD-A70638330-001-01-8:3.125000uM	In PCL cluster	fitted	340	0.469103	0.985314	0.961769	0.0704466	1.02836	0.0531	BRD-A70638330	BRD-A70638330-001-01-8	screen4wk_screen5wk_tbda1_kabx2:BRD-A70638330-001-01-8	3.125	3.125000uM	screen4wk_screen5wk_tbda1_kabx2	kabx2
screen6:BRD-A70638330-001-01-8:3.125000uM	In PCL cluster	fitted	339	0.601325	0.964027	0.948885	0.0610739	1.03566	0.2215	BRD-A70638330	BRD-A70638330-001-01-8	screen6:BRD-A70638330-001-01-8	3.125	3.125000uM	screen6	tb_screen6
kabx2:BRD-A70638330-001-01-8:6.250000uM	In PCL cluster	fitted	340	0.211578	0.981672	0.952435	0.0903984	1.02357	NA	BRD-A70638330	BRD-A70638330-001-01-8	screen4wk_screen5wk_tbda1_kabx2:BRD-A70638330-001-01-8	6.25	6.250000uM	screen4wk_screen5wk_tbda1_kabx2	kabx2
screen6:BRD-A70638330-001-01-8:6.250000uM	In PCL cluster	fitted	339	0.387049	0.963725	0.943214	0.0798234	1.03566	0.2594	BRD-A70638330	BRD-A70638330-001-01-8	screen6:BRD-A70638330-001-01-8	6.25	6.250000uM	screen6	tb_screen6
kabx2:BRD-A70638330-001-01-8:12.500000uM	In PCL cluster	fitted	340	0.211578	0.949612	0.931509	0.104595	1.02165	NA	BRD-A70638330	BRD-A70638330-001-01-8	screen4wk_screen5wk_tbda1_kabx2:BRD-A70638330-001-01-8	12.5	12.500000uM	screen4wk_screen5wk_tbda1_kabx2	kabx2
screen6:BRD-A70638330-001-01-8:12.500000uM	In PCL cluster	fitted	339	0.204276	0.957981	0.929802	0.110924	1.03566	0.3081	BRD-A70638330	BRD-A70638330-001-01-8	screen6:BRD-A70638330-001-01-8	12.5	12.500000uM	screen6	tb_screen6
kabx2:BRD-A70638330-001-01-8:25.000000uM	In PCL cluster	fitted	340	0.0920493	0.936157	0.915599	0.120253	1.02165	NA	BRD-A70638330	BRD-A70638330-001-01-8	screen4wk_screen5wk_tbda1_kabx2:BRD-A70638330-001-01-8	25	25.000000uM	screen4wk_screen5wk_tbda1_kabx2	kabx2
screen6:BRD-A70638330-001-01-8:25.000000uM	In PCL cluster	fitted	339	0.0487677	0.864361	0.845969	0.15293	1.03566	0.2535	BRD-A70638330	BRD-A70638330-001-01-8	screen6:BRD-A70638330-001-01-8	25	25.000000uM	screen6	tb_screen6
kabx2:BRD-A70638330-001-01-8:50.000000uM	In PCL cluster	fitted	340	-0.0247945	0.900984	0.872064	0.13279	1.02165	0.1774	BRD-A70638330	BRD-A70638330-001-01-8	screen4wk_screen5wk_tbda1_kabx2:BRD-A70638330-001-01-8	50	50.000000uM	screen4wk_screen5wk_tbda1_kabx2	kabx2
screen6:BRD-A70638330-001-01-8:50.000000uM	In PCL cluster	fitted	339	-0.038976	0.835272	0.806795	0.185592	1.03566	0.2809	BRD-A70638330	BRD-A70638330-001-01-8	screen6:BRD-A70638330-001-01-8	50	50.000000uM	screen6	tb_screen6
screen6:BRD-K00005140-999-99-9:0.781250uM	In PCL cluster	fitted	340	0.222305	1.00202	0.975985	0.0808743	1.09518	0.232	BRD-K00005140	BRD-K00005140-999-99-9	screen6:BRD-K00005140-999-99-9	0.78125	0.781250uM	screen6	tb_screen6
screen6:BRD-K00005140-999-99-9:1.562500uM	In PCL cluster	fitted	340	0.0403242	0.990919	0.950187	0.129156	1.09518	0.4967	BRD-K00005140	BRD-K00005140-999-99-9	screen6:BRD-K00005140-999-99-9	1.5625	1.562500uM	screen6	tb_screen6
screen6:BRD-K00005140-999-99-9:3.125000uM	In PCL cluster	fitted	340	0.0241307	0.637337	0.662177	0.273499	1.09518	0.7212	BRD-K00005140	BRD-K00005140-999-99-9	screen6:BRD-K00005140-999-99-9	3.125	3.125000uM	screen6	tb_screen6
screen6:BRD-K00005140-999-99-9:6.250000uM	In PCL cluster	fitted	340	-5.74581e-07	0.0714228	0.206833	0.295566	1.09509	0.5206	BRD-K00005140	BRD-K00005140-999-99-9	screen6:BRD-K00005140-999-99-9	6.25	6.250000uM	screen6	tb_screen6
screen6:BRD-K00005140-999-99-9:12.500000uM	In PCL cluster	fitted	340	-0.00529549	0.0261416	0.0606853	0.113843	0.802862	0.4021	BRD-K00005140	BRD-K00005140-999-99-9	screen6:BRD-K00005140-999-99-9	12.5	12.500000uM	screen6	tb_screen6
screen6:BRD-K00005140-999-99-9:25.000000uM	In PCL cluster	fitted	340	-0.00844932	0.0155987	0.0362851	0.0723126	0.746944	0.3965	BRD-K00005140	BRD-K00005140-999-99-9	screen6:BRD-K00005140-999-99-9	25	25.000000uM	screen6	tb_screen6
screen6:BRD-K00005140-999-99-9:50.000000uM	In PCL cluster	fitted	340	-0.0132198	0.013227	0.0295942	0.0590193	0.746944	0.3583	BRD-K00005140	BRD-K00005140-999-99-9	screen6:BRD-K00005140-999-99-9	50	50.000000uM	screen6	tb_screen6
screen6:BRD-K00005140-999-99-9:100.000000uM	In PCL cluster	fitted	340	-0.0234603	0.0102421	0.0264789	0.0564944	0.746944	0.3608	BRD-K00005140	BRD-K00005140-999-99-9	screen6:BRD-K00005140-999-99-9	100	100.000000uM	screen6	tb_screen6
kabx2:BRD-K01666773-001-01-9:0.097500uM	In PCL cluster	fitted	340	0.77772	0.985928	0.98012	0.0468598	1.09553	0.3461	BRD-K01666773	BRD-K01666773-001-01-9	screen4wk_screen5wk_tbda1_kabx2:BRD-K01666773-001-01-9	0.0975	0.097500uM	screen4wk_screen5wk_tbda1_kabx2	kabx2
screen6:BRD-K01666773-001-01-9:0.097500uM	Not in cluster - singleton	fitted	340	0.556892	0.961003	0.952765	0.0568967	1.11477	0.0337	BRD-K01666773	BRD-K01666773-001-01-9	screen6:BRD-K01666773-001-01-9	0.0975	0.097500uM	screen6	tb_screen6
kabx2:BRD-K01666773-001-01-9:0.195500uM	In PCL cluster	fitted	340	0.687834	0.965017	0.962405	0.0665155	1.10808	0.6065	BRD-K01666773	BRD-K01666773-001-01-9	screen4wk_screen5wk_tbda1_kabx2:BRD-K01666773-001-01-9	0.1955	0.195500uM	screen4wk_screen5wk_tbda1_kabx2	kabx2
screen6:BRD-K01666773-001-01-9:0.195500uM	In PCL cluster	fitted	340	0.556892	0.964948	0.952505	0.0669184	1.12956	0.2002	BRD-K01666773	BRD-K01666773-001-01-9	screen6:BRD-K01666773-001-01-9	0.1955	0.195500uM	screen6	tb_screen6
kabx2:BRD-K01666773-001-01-9:0.390500uM	In PCL cluster	fitted	340	0.584198	0.934415	0.928092	0.0973705	1.13422	0.669	BRD-K01666773	BRD-K01666773-001-01-9	screen4wk_screen5wk_tbda1_kabx2:BRD-K01666773-001-01-9	0.3905	0.390500uM	screen4wk_screen5wk_tbda1_kabx2	kabx2
screen6:BRD-K01666773-001-01-9:0.390500uM	In PCL cluster	fitted	340	0.556892	0.962706	0.95503	0.0886427	1.15237	0.5537	BRD-K01666773	BRD-K01666773-001-01-9	screen6:BRD-K01666773-001-01-9	0.3905	0.390500uM	screen6	tb_screen6
kabx2:BRD-K01666773-001-01-9:0.781250uM	In PCL cluster	fitted	340	0.379279	0.887754	0.885493	0.132413	1.13885	0.7082	BRD-K01666773	BRD-K01666773-001-01-9	screen4wk_screen5wk_tbda1_kabx2:BRD-K01666773-001-01-9	0.78125	0.781250uM	screen4wk_screen5wk_tbda1_kabx2	kabx2
screen6:BRD-K01666773-001-01-9:0.781250uM	In PCL cluster	fitted	340	0.516524	0.952847	0.940745	0.11525	1.19634	0.6236	BRD-K01666773	BRD-K01666773-001-01-9	screen6:BRD-K01666773-001-01-9	0.78125	0.781250uM	screen6	tb_screen6
kabx2:BRD-K01666773-001-01-9:1.562500uM	In PCL cluster	fitted	340	0.35901	0.816943	0.83572	0.16296	1.13951	0.7134	BRD-K01666773	BRD-K01666773-001-01-9	screen4wk_screen5wk_tbda1_kabx2:BRD-K01666773-001-01-9	1.5625	1.562500uM	screen4wk_screen5wk_tbda1_kabx2	kabx2
screen6:BRD-K01666773-001-01-9:1.562500uM	In PCL cluster	fitted	340	0.493755	0.938812	0.912946	0.142377	1.22164	0.6604	BRD-K01666773	BRD-K01666773-001-01-9	screen6:BRD-K01666773-001-01-9	1.5625	1.562500uM	screen6	tb_screen6
kabx2:BRD-K01666773-001-01-9:3.125000uM	In PCL cluster	fitted	340	0.342977	0.732232	0.775196	0.190224	1.1396	0.7324	BRD-K01666773	BRD-K01666773-001-01-9	screen4wk_screen5wk_tbda1_kabx2:BRD-K01666773-001-01-9	3.125	3.125000uM	screen4wk_screen5wk_tbda1_kabx2	kabx2
screen6:BRD-K01666773-001-01-9:3.125000uM	In PCL cluster	fitted	340	0.354502	0.848815	0.852321	0.179768	1.22979	0.6716	BRD-K01666773	BRD-K01666773-001-01-9	screen6:BRD-K01666773-001-01-9	3.125	3.125000uM	screen6	tb_screen6
kabx2:BRD-K01666773-001-01-9:6.250000uM	In PCL cluster	fitted	340	0.280689	0.669098	0.734778	0.207022	1.13961	0.7325	BRD-K01666773	BRD-K01666773-001-01-9	screen4wk_screen5wk_tbda1_kabx2:BRD-K01666773-001-01-9	6.25	6.250000uM	screen4wk_screen5wk_tbda1_kabx2	kabx2
screen6:BRD-K01666773-001-01-9:6.250000uM	In PCL cluster	fitted	340	0.259826	0.746057	0.790405	0.209832	1.23231	0.6108	BRD-K01666773	BRD-K01666773-001-01-9	screen6:BRD-K01666773-001-01-9	6.25	6.250000uM	screen6	tb_screen6
kabx2:BRD-K01666773-001-01-9:12.500000uM	In PCL cluster	fitted	340	0.245682	0.636463	0.70082	0.21929	1.13961	0.8027	BRD-K01666773	BRD-K01666773-001-01-9	screen4wk_screen5wk_tbda1_kabx2:BRD-K01666773-001-01-9	12.5	12.500000uM	screen4wk_screen5wk_tbda1_kabx2	kabx2
screen6:BRD-K01666773-001-01-9:12.500000uM	In PCL cluster	fitted	340	0.200768	0.709349	0.760203	0.223164	1.23307	0.7222	BRD-K01666773	BRD-K01666773-001-01-9	screen6:BRD-K01666773-001-01-9	12.5	12.500000uM	screen6	tb_screen6
kabx2:BRD-K01666773-001-01-9:25.000000uM	In PCL cluster	fitted	340	0.177407	0.598886	0.654025	0.223519	1.13961	0.7725	BRD-K01666773	BRD-K01666773-001-01-9	screen4wk_screen5wk_tbda1_kabx2:BRD-K01666773-001-01-9	25	25.000000uM	screen4wk_screen5wk_tbda1_kabx2	kabx2
screen6:BRD-K01666773-001-01-9:25.000000uM	In PCL cluster	fitted	340	0.165668	0.672951	0.734047	0.233607	1.2333	0.7704	BRD-K01666773	BRD-K01666773-001-01-9	screen6:BRD-K01666773-001-01-9	25	25.000000uM	screen6	tb_screen6
kabx2:BRD-K01666773-001-01-9:50.000000uM	In PCL cluster	fitted	340	0.0727247	0.545007	0.586823	0.218652	1.13961	0.7252	BRD-K01666773	BRD-K01666773-001-01-9	screen4wk_screen5wk_tbda1_kabx2:BRD-K01666773-001-01-9	50	50.000000uM	screen4wk_screen5wk_tbda1_kabx2	kabx2
screen6:BRD-K01666773-001-01-9:50.000000uM	In PCL cluster	fitted	340	0.087867	0.646116	0.704865	0.248197	1.23337	0.7276	BRD-K01666773	BRD-K01666773-001-01-9	screen6:BRD-K01666773-001-01-9	50	50.000000uM	screen6	tb_screen6
kabx2:BRD-K01666774-002-01-9:0.097500uM	Not in cluster - singleton	fitted	340	0.718773	0.949342	0.942587	0.055049	1.02207	0.1379	BRD-K01666774	BRD-K01666774-002-01-9	screen4wk_screen5wk_tbda1_kabx2:BRD-K01666774-002-01-9	0.0975	0.097500uM	screen4wk_screen5wk_tbda1_kabx2	kabx2
screen6:BRD-K01666774-002-01-9:0.097500uM	In non-predictive cluster	fitted	340	0.65524	0.971006	0.958218	0.0474471	1.02502	-0.1533	BRD-K01666774	BRD-K01666774-002-01-9	screen6:BRD-K01666774-002-01-9	0.0975	0.097500uM	screen6	tb_screen6
kabx2:BRD-K01666774-002-01-9:0.195500uM	In non-predictive cluster	fitted	340	0.718773	0.913639	0.915238	0.0553126	1.01694	0.1471	BRD-K01666774	BRD-K01666774-002-01-9	screen4wk_screen5wk_tbda1_kabx2:BRD-K01666774-002-01-9	0.1955	0.195500uM	screen4wk_screen5wk_tbda1_kabx2	kabx2
screen6:BRD-K01666774-002-01-9:0.195500uM	Not in cluster - singleton	fitted	340	0.611498	0.961621	0.947513	0.0542389	1.02842	-0.0778	BRD-K01666774	BRD-K01666774-002-01-9	screen6:BRD-K01666774-002-01-9	0.1955	0.195500uM	screen6	tb_screen6
kabx2:BRD-K01666774-002-01-9:0.390500uM	In non-predictive cluster	fitted	340	0.718773	0.908952	0.909901	0.0558822	1.01539	0.1649	BRD-K01666774	BRD-K01666774-002-01-9	screen4wk_screen5wk_tbda1_kabx2:BRD-K01666774-002-01-9	0.3905	0.390500uM	screen4wk_screen5wk_tbda1_kabx2	kabx2
screen6:BRD-K01666774-002-01-9:0.390500uM	In non-predictive cluster	fitted	340	0.594838	0.969123	0.952995	0.0599996	1.04421	0.1347	BRD-K01666774	BRD-K01666774-002-01-9	screen6:BRD-K01666774-002-01-9	0.3905	0.390500uM	screen6	tb_screen6
kabx2:BRD-K01666774-002-01-9:0.781250uM	In non-predictive cluster	fitted	340	0.718773	0.897601	0.899495	0.0522108	1.00769	0.1525	BRD-K01666774	BRD-K01666774-002-01-9	screen4wk_screen5wk_tbda1_kabx2:BRD-K01666774-002-01-9	0.78125	0.781250uM	screen4wk_screen5wk_tbda1_kabx2	kabx2
screen6:BRD-K01666774-002-01-9:0.781250uM	In non-predictive cluster	fitted	340	0.588748	0.969484	0.952728	0.0619505	1.0475	0.1575	BRD-K01666774	BRD-K01666774-002-01-9	screen6:BRD-K01666774-002-01-9	0.78125	0.781250uM	screen6	tb_screen6
kabx2:BRD-K01666774-002-01-9:1.562500uM	In non-predictive cluster	fitted	340	0.717258	0.894178	0.897042	0.0528846	1.015	0.1379	BRD-K01666774	BRD-K01666774-002-01-9	screen4wk_screen5wk_tbda1_kabx2:BRD-K01666774-002-01-9	1.5625	1.562500uM	screen4wk_screen5wk_tbda1_kabx2	kabx2
screen6:BRD-K01666774-002-01-9:1.562500uM	In non-predictive cluster	fitted	340	0.586571	0.971062	0.95338	0.0635434	1.0475	0.2268	BRD-K01666774	BRD-K01666774-002-01-9	screen6:BRD-K01666774-002-01-9	1.5625	1.562500uM	screen6	tb_screen6
kabx2:BRD-K01666774-002-01-9:3.125000uM	In non-predictive cluster	fitted	340	0.717042	0.892198	0.894541	0.0530924	1.015	0.1083	BRD-K01666774	BRD-K01666774-002-01-9	screen4wk_screen5wk_tbda1_kabx2:BRD-K01666774-002-01-9	3.125	3.125000uM	screen4wk_screen5wk_tbda1_kabx2	kabx2
screen6:BRD-K01666774-002-01-9:3.125000uM	In non-predictive cluster	fitted	340	0.585797	0.961621	0.947758	0.0658172	1.0475	0.137	BRD-K01666774	BRD-K01666774-002-01-9	screen6:BRD-K01666774-002-01-9	3.125	3.125000uM	screen6	tb_screen6
kabx2:BRD-K01666774-002-01-9:6.250000uM	Not in cluster - singleton	fitted	340	0.717013	0.893032	0.89655	0.057999	1.04008	0.1421	BRD-K01666774	BRD-K01666774-002-01-9	screen4wk_screen5wk_tbda1_kabx2:BRD-K01666774-002-01-9	6.25	6.250000uM	screen4wk_screen5wk_tbda1_kabx2	kabx2
screen6:BRD-K01666774-002-01-9:6.250000uM	In non-predictive cluster	fitted	340	0.585523	0.95967	0.945315	0.0671872	1.0475	0.229	BRD-K01666774	BRD-K01666774-002-01-9	screen6:BRD-K01666774-002-01-9	6.25	6.250000uM	screen6	tb_screen6
kabx2:BRD-K01666774-002-01-9:12.500000uM	Not in cluster - singleton	fitted	340	0.717009	0.891731	0.898281	0.0621504	1.04008	0.1786	BRD-K01666774	BRD-K01666774-002-01-9	screen4wk_screen5wk_tbda1_kabx2:BRD-K01666774-002-01-9	12.5	12.500000uM	screen4wk_screen5wk_tbda1_kabx2	kabx2
screen6:BRD-K01666774-002-01-9:12.500000uM	In non-predictive cluster	fitted	340	0.585426	0.959037	0.943511	0.0704817	1.0475	0.1508	BRD-K01666774	BRD-K01666774-002-01-9	screen6:BRD-K01666774-002-01-9	12.5	12.500000uM	screen6	tb_screen6
kabx2:BRD-K01666774-002-01-9:25.000000uM	In non-predictive cluster	fitted	340	0.709044	0.890607	0.896689	0.0644691	1.04008	0.2331	BRD-K01666774	BRD-K01666774-002-01-9	screen4wk_screen5wk_tbda1_kabx2:BRD-K01666774-002-01-9	25	25.000000uM	screen4wk_screen5wk_tbda1_kabx2	kabx2
screen6:BRD-K01666774-002-01-9:25.000000uM	In non-predictive cluster	fitted	340	0.585391	0.951281	0.937817	0.0749686	1.0475	0.1767	BRD-K01666774	BRD-K01666774-002-01-9	screen6:BRD-K01666774-002-01-9	25	25.000000uM	screen6	tb_screen6
kabx2:BRD-K01666774-002-01-9:50.000000uM	Not in cluster - singleton	fitted	340	0.640611	0.886422	0.889408	0.0666374	1.0879	0.3241	BRD-K01666774	BRD-K01666774-002-01-9	screen4wk_screen5wk_tbda1_kabx2:BRD-K01666774-002-01-9	50	50.000000uM	screen4wk_screen5wk_tbda1_kabx2	kabx2
screen6:BRD-K01666774-002-01-9:50.000000uM	In PCL cluster	fitted	340	0.585379	0.924746	0.925455	0.0864012	1.09508	0.1293	BRD-K01666774	BRD-K01666774-002-01-9	screen6:BRD-K01666774-002-01-9	50	50.000000uM	screen6	tb_screen6
kabx2:BRD-K01825150-001-16-9:0.097500uM	In non-predictive cluster	fitted	340	0.928634	1.02076	1.01915	0.0131173	1.05253	0.031	BRD-K01825150	BRD-K01825150-001-16-9	screen4wk_screen5wk_tbda1_kabx2:BRD-K01825150-001-16-9	0.0975	0.097500uM	screen4wk_screen5wk_tbda1_kabx2	kabx2
screen6:BRD-K01825150-001-16-9:0.097500uM	Not in cluster - singleton	fitted	339	0.650016	0.886297	0.888695	0.0737228	1.0127	0.0293	BRD-K01825150	BRD-K01825150-001-16-9	screen6:BRD-K01825150-001-16-9	0.0975	0.097500uM	screen6	tb_screen6
kabx2:BRD-K01825150-001-16-9:0.195500uM	In non-predictive cluster	fitted	340	0.928634	1.02076	1.01907	0.0131332	1.0525	-0.3885	BRD-K01825150	BRD-K01825150-001-16-9	screen4wk_screen5wk_tbda1_kabx2:BRD-K01825150-001-16-9	0.1955	0.195500uM	screen4wk_screen5wk_tbda1_kabx2	kabx2
screen6:BRD-K01825150-001-16-9:0.195500uM	Not in cluster - singleton	fitted	339	0.625059	0.873043	0.871828	0.0694497	1.01197	0.0531	BRD-K01825150	BRD-K01825150-001-16-9	screen6:BRD-K01825150-001-16-9	0.1955	0.195500uM	screen6	tb_screen6
kabx2:BRD-K01825150-001-16-9:0.390500uM	In non-predictive cluster	fitted	340	0.928634	1.02065	1.01873	0.0132193	1.05224	0.0557	BRD-K01825150	BRD-K01825150-001-16-9	screen4wk_screen5wk_tbda1_kabx2:BRD-K01825150-001-16-9	0.3905	0.390500uM	screen4wk_screen5wk_tbda1_kabx2	kabx2
screen6:BRD-K01825150-001-16-9:0.390500uM	Not in cluster - singleton	fitted	339	0.625059	0.866495	0.864302	0.0647217	1.01197	0.1047	BRD-K01825150	BRD-K01825150-001-16-9	screen6:BRD-K01825150-001-16-9	0.3905	0.390500uM	screen6	tb_screen6
kabx2:BRD-K01825150-001-16-9:0.781250uM	In non-predictive cluster	fitted	340	0.905807	1.01994	1.01721	0.0152192	1.04959	-0.0049	BRD-K01825150	BRD-K01825150-001-16-9	screen4wk_screen5wk_tbda1_kabx2:BRD-K01825150-001-16-9	0.78125	0.781250uM	screen4wk_screen5wk_tbda1_kabx2	kabx2
screen6:BRD-K01825150-001-16-9:0.781250uM	In non-predictive cluster	fitted	339	0.625059	0.865018	0.86182	0.0637942	1.01306	0.0882	BRD-K01825150	BRD-K01825150-001-16-9	screen6:BRD-K01825150-001-16-9	0.78125	0.781250uM	screen6	tb_screen6
kabx2:BRD-K01825150-001-16-9:1.562500uM	In non-predictive cluster	fitted	340	0.810257	1.01851	1.0117	0.0271432	1.04404	-0.0359	BRD-K01825150	BRD-K01825150-001-16-9	screen4wk_screen5wk_tbda1_kabx2:BRD-K01825150-001-16-9	1.5625	1.562500uM	screen4wk_screen5wk_tbda1_kabx2	kabx2
screen6:BRD-K01825150-001-16-9:1.562500uM	In non-predictive cluster	fitted	339	0.625059	0.863706	0.862519	0.0649121	1.02392	0.1895	BRD-K01825150	BRD-K01825150-001-16-9	screen6:BRD-K01825150-001-16-9	1.5625	1.562500uM	screen6	tb_screen6
kabx2:BRD-K01825150-001-16-9:3.125000uM	Not in cluster - singleton	fitted	340	0.728201	1.01027	0.978432	0.0683473	1.0374	-0.0091	BRD-K01825150	BRD-K01825150-001-16-9	screen4wk_screen5wk_tbda1_kabx2:BRD-K01825150-001-16-9	3.125	3.125000uM	screen4wk_screen5wk_tbda1_kabx2	kabx2
screen6:BRD-K01825150-001-16-9:3.125000uM	In non-predictive cluster	fitted	339	0.625059	0.862536	0.861895	0.0653533	1.02392	0.1599	BRD-K01825150	BRD-K01825150-001-16-9	screen6:BRD-K01825150-001-16-9	3.125	3.125000uM	screen6	tb_screen6
kabx2:BRD-K01825150-001-16-9:6.250000uM	Not in cluster - singleton	fitted	340	0.547999	0.760745	0.767515	0.0948739	1.03295	0.0691	BRD-K01825150	BRD-K01825150-001-16-9	screen4wk_screen5wk_tbda1_kabx2:BRD-K01825150-001-16-9	6.25	6.250000uM	screen4wk_screen5wk_tbda1_kabx2	kabx2
screen6:BRD-K01825150-001-16-9:6.250000uM	Not in cluster - singleton	fitted	339	0.625059	0.862413	0.862054	0.0663404	1.02392	0.0921	BRD-K01825150	BRD-K01825150-001-16-9	screen6:BRD-K01825150-001-16-9	6.25	6.250000uM	screen6	tb_screen6
kabx2:BRD-K01825150-001-16-9:12.500000uM	In PCL cluster	fitted	340	0.512224	0.740577	0.742258	0.0810951	1.00401	0.0706	BRD-K01825150	BRD-K01825150-001-16-9	screen4wk_screen5wk_tbda1_kabx2:BRD-K01825150-001-16-9	12.5	12.500000uM	screen4wk_screen5wk_tbda1_kabx2	kabx2
screen6:BRD-K01825150-001-16-9:12.500000uM	In non-predictive cluster	fitted	339	0.625059	0.86248	0.863688	0.0692982	1.02392	0.159	BRD-K01825150	BRD-K01825150-001-16-9	screen6:BRD-K01825150-001-16-9	12.5	12.500000uM	screen6	tb_screen6
kabx2:BRD-K01825150-001-16-9:25.000000uM	In non-predictive cluster	fitted	340	0.509193	0.735017	0.73055	0.0744081	0.922192	-0.0333	BRD-K01825150	BRD-K01825150-001-16-9	screen4wk_screen5wk_tbda1_kabx2:BRD-K01825150-001-16-9	25	25.000000uM	screen4wk_screen5wk_tbda1_kabx2	kabx2
screen6:BRD-K01825150-001-16-9:25.000000uM	In non-predictive cluster	fitted	339	0.589542	0.86248	0.867042	0.0769575	1.02392	0.1645	BRD-K01825150	BRD-K01825150-001-16-9	screen6:BRD-K01825150-001-16-9	25	25.000000uM	screen6	tb_screen6
kabx2:BRD-K01825150-001-16-9:50.000000uM	In PCL cluster	fitted	340	0.187764	0.731947	0.723963	0.079417	0.922192	-0.1128	BRD-K01825150	BRD-K01825150-001-16-9	screen4wk_screen5wk_tbda1_kabx2:BRD-K01825150-001-16-9	50	50.000000uM	screen4wk_screen5wk_tbda1_kabx2	kabx2
screen6:BRD-K01825150-001-16-9:50.000000uM	In non-predictive cluster	fitted	339	0.589542	0.862413	0.86724	0.0801376	1.09462	0.1777	BRD-K01825150	BRD-K01825150-001-16-9	screen6:BRD-K01825150-001-16-9	50	50.000000uM	screen6	tb_screen6
kabx2:BRD-K11905747-333-01-5:0.097500uM	Not in cluster - singleton	fitted	340	0.565828	0.982844	0.972948	0.0396428	1.01642	0.0266	BRD-K11905747	BRD-K11905747-333-01-5	screen4wk_screen5wk_tbda1_kabx2:BRD-K11905747-333-01-5	0.0975	0.097500uM	screen4wk_screen5wk_tbda1_kabx2	kabx2
screen6:BRD-K11905747-333-01-5:0.097500uM	Not in cluster - singleton	fitted	340	0.677479	0.944128	0.935299	0.0573723	1.02154	0.0853	BRD-K11905747	BRD-K11905747-333-01-5	screen6:BRD-K11905747-333-01-5	0.0975	0.097500uM	screen6	tb_screen6
kabx2:BRD-K11905747-333-01-5:0.195500uM	Not in cluster - singleton	fitted	340	0.565828	0.980807	0.970931	0.0407196	1.01723	0.0539	BRD-K11905747	BRD-K11905747-333-01-5	screen4wk_screen5wk_tbda1_kabx2:BRD-K11905747-333-01-5	0.1955	0.195500uM	screen4wk_screen5wk_tbda1_kabx2	kabx2
screen6:BRD-K11905747-333-01-5:0.195500uM	Not in cluster - singleton	fitted	340	0.652578	0.933999	0.924156	0.0584983	1.02154	0.1637	BRD-K11905747	BRD-K11905747-333-01-5	screen6:BRD-K11905747-333-01-5	0.1955	0.195500uM	screen6	tb_screen6
kabx2:BRD-K11905747-333-01-5:0.390500uM	Not in cluster - singleton	fitted	340	0.565828	0.979159	0.968289	0.0416953	1.01723	-0.0392	BRD-K11905747	BRD-K11905747-333-01-5	screen4wk_screen5wk_tbda1_kabx2:BRD-K11905747-333-01-5	0.3905	0.390500uM	screen4wk_screen5wk_tbda1_kabx2	kabx2
screen6:BRD-K11905747-333-01-5:0.390500uM	In non-predictive cluster	fitted	340	0.652578	0.933257	0.922375	0.0593173	1.01431	0.0863	BRD-K11905747	BRD-K11905747-333-01-5	screen6:BRD-K11905747-333-01-5	0.3905	0.390500uM	screen6	tb_screen6
kabx2:BRD-K11905747-333-01-5:0.781250uM	Not in cluster - singleton	fitted	340	0.565828	0.975863	0.964622	0.0433793	1.01723	0.1136	BRD-K11905747	BRD-K11905747-333-01-5	screen4wk_screen5wk_tbda1_kabx2:BRD-K11905747-333-01-5	0.78125	0.781250uM	screen4wk_screen5wk_tbda1_kabx2	kabx2
screen6:BRD-K11905747-333-01-5:0.781250uM	In non-predictive cluster	fitted	340	0.652578	0.933999	0.924124	0.0604594	1.02853	0.0533	BRD-K11905747	BRD-K11905747-333-01-5	screen6:BRD-K11905747-333-01-5	0.78125	0.781250uM	screen6	tb_screen6
kabx2:BRD-K11905747-333-01-5:1.562500uM	Not in cluster - singleton	fitted	340	0.565828	0.954045	0.947691	0.0481567	1.01723	0.0028	BRD-K11905747	BRD-K11905747-333-01-5	screen4wk_screen5wk_tbda1_kabx2:BRD-K11905747-333-01-5	1.5625	1.562500uM	screen4wk_screen5wk_tbda1_kabx2	kabx2
screen6:BRD-K11905747-333-01-5:1.562500uM	Not in cluster - singleton	fitted	340	0.652578	0.936369	0.924712	0.0625411	1.02912	0.0867	BRD-K11905747	BRD-K11905747-333-01-5	screen6:BRD-K11905747-333-01-5	1.5625	1.562500uM	screen6	tb_screen6
kabx2:BRD-K11905747-333-01-5:3.125000uM	In PCL cluster	fitted	340	0.565828	0.945801	0.938334	0.05429	1.01723	0.1244	BRD-K11905747	BRD-K11905747-333-01-5	screen4wk_screen5wk_tbda1_kabx2:BRD-K11905747-333-01-5	3.125	3.125000uM	screen4wk_screen5wk_tbda1_kabx2	kabx2
screen6:BRD-K11905747-333-01-5:3.125000uM	In non-predictive cluster	fitted	340	0.652578	0.935571	0.922387	0.066406	1.02914	0.1836	BRD-K11905747	BRD-K11905747-333-01-5	screen6:BRD-K11905747-333-01-5	3.125	3.125000uM	screen6	tb_screen6
kabx2:BRD-K11905747-333-01-5:6.250000uM	In PCL cluster	fitted	340	0.380638	0.936235	0.924152	0.072688	1.01723	0.0504	BRD-K11905747	BRD-K11905747-333-01-5	screen4wk_screen5wk_tbda1_kabx2:BRD-K11905747-333-01-5	6.25	6.250000uM	screen4wk_screen5wk_tbda1_kabx2	kabx2
screen6:BRD-K11905747-333-01-5:6.250000uM	In PCL cluster	fitted	340	0.540293	0.927138	0.907492	0.0810972	1.02914	0.1344	BRD-K11905747	BRD-K11905747-333-01-5	screen6:BRD-K11905747-333-01-5	6.25	6.250000uM	screen6	tb_screen6
kabx2:BRD-K11905747-333-01-5:12.500000uM	In PCL cluster	fitted	340	0.189009	0.929566	0.909014	0.0965594	1.0174	0.1336	BRD-K11905747	BRD-K11905747-333-01-5	screen4wk_screen5wk_tbda1_kabx2:BRD-K11905747-333-01-5	12.5	12.500000uM	screen4wk_screen5wk_tbda1_kabx2	kabx2
screen6:BRD-K11905747-333-01-5:12.500000uM	In PCL cluster	fitted	340	0.332189	0.912241	0.887495	0.114396	1.02914	0.1481	BRD-K11905747	BRD-K11905747-333-01-5	screen6:BRD-K11905747-333-01-5	12.5	12.500000uM	screen6	tb_screen6
kabx2:BRD-K11905747-333-01-5:25.000000uM	In PCL cluster	fitted	340	0.17647	0.927584	0.898697	0.126457	1.08253	0.2851	BRD-K11905747	BRD-K11905747-333-01-5	screen4wk_screen5wk_tbda1_kabx2:BRD-K11905747-333-01-5	25	25.000000uM	screen4wk_screen5wk_tbda1_kabx2	kabx2
screen6:BRD-K11905747-333-01-5:25.000000uM	In PCL cluster	fitted	340	0.137897	0.923498	0.885858	0.150054	1.02914	0.2413	BRD-K11905747	BRD-K11905747-333-01-5	screen6:BRD-K11905747-333-01-5	25	25.000000uM	screen6	tb_screen6
kabx2:BRD-K11905747-333-01-5:50.000000uM	In PCL cluster	fitted	340	0.175763	0.922707	0.882259	0.156142	1.08253	0.2062	BRD-K11905747	BRD-K11905747-333-01-5	screen4wk_screen5wk_tbda1_kabx2:BRD-K11905747-333-01-5	50	50.000000uM	screen4wk_screen5wk_tbda1_kabx2	kabx2
screen6:BRD-K11905747-333-01-5:50.000000uM	In PCL cluster	fitted	340	0.0326159	0.905896	0.870271	0.1832	1.06164	0.2658	BRD-K11905747	BRD-K11905747-333-01-5	screen6:BRD-K11905747-333-01-5	50	50.000000uM	screen6	tb_screen6
kabx2:BRD-K40939496-001-01-5:0.097500uM	Not in cluster - singleton	fitted	340	0.793197	0.951546	0.949113	0.0312162	1.01522	0.0873	BRD-K40939496	BRD-K40939496-001-01-5	screen4wk_screen5wk_tbda1_kabx2:BRD-K40939496-001-01-5	0.0975	0.097500uM	screen4wk_screen5wk_tbda1_kabx2	kabx2
screen6:BRD-K40939496-001-01-5:0.097500uM	Not in cluster - singleton	fitted	340	0.816123	0.958269	0.951839	0.0389251	1.01818	0.0544	BRD-K40939496	BRD-K40939496-001-01-5	screen6:BRD-K40939496-001-01-5	0.0975	0.097500uM	screen6	tb_screen6
kabx2:BRD-K40939496-001-01-5:0.195500uM	In non-predictive cluster	fitted	340	0.793196	0.951546	0.948945	0.0312286	1.01522	-0.0001	BRD-K40939496	BRD-K40939496-001-01-5	screen4wk_screen5wk_tbda1_kabx2:BRD-K40939496-001-01-5	0.1955	0.195500uM	screen4wk_screen5wk_tbda1_kabx2	kabx2
screen6:BRD-K40939496-001-01-5:0.195500uM	In non-predictive cluster	fitted	340	0.701213	0.958212	0.950456	0.0416971	1.01709	0.1546	BRD-K40939496	BRD-K40939496-001-01-5	screen6:BRD-K40939496-001-01-5	0.1955	0.195500uM	screen6	tb_screen6
kabx2:BRD-K40939496-001-01-5:0.390500uM	In non-predictive cluster	fitted	340	0.793194	0.951515	0.948633	0.0313059	1.01522	-0.0056	BRD-K40939496	BRD-K40939496-001-01-5	screen4wk_screen5wk_tbda1_kabx2:BRD-K40939496-001-01-5	0.3905	0.390500uM	screen4wk_screen5wk_tbda1_kabx2	kabx2
screen6:BRD-K40939496-001-01-5:0.390500uM	Not in cluster - singleton	fitted	340	0.701213	0.957675	0.948636	0.0438405	1.01475	-0.0534	BRD-K40939496	BRD-K40939496-001-01-5	screen6:BRD-K40939496-001-01-5	0.3905	0.390500uM	screen6	tb_screen6
kabx2:BRD-K40939496-001-01-5:0.781250uM	In PCL cluster	fitted	340	0.79318	0.951441	0.947959	0.0315163	1.01522	0.1136	BRD-K40939496	BRD-K40939496-001-01-5	screen4wk_screen5wk_tbda1_kabx2:BRD-K40939496-001-01-5	0.78125	0.781250uM	screen4wk_screen5wk_tbda1_kabx2	kabx2
screen6:BRD-K40939496-001-01-5:0.781250uM	Not in cluster - singleton	fitted	340	0.624327	0.956634	0.945675	0.0499267	1.01186	-0.0437	BRD-K40939496	BRD-K40939496-001-01-5	screen6:BRD-K40939496-001-01-5	0.78125	0.781250uM	screen6	tb_screen6
kabx2:BRD-K40939496-001-01-5:1.562500uM	In non-predictive cluster	fitted	340	0.793096	0.951206	0.946935	0.0328185	1.01522	0.0006	BRD-K40939496	BRD-K40939496-001-01-5	screen4wk_screen5wk_tbda1_kabx2:BRD-K40939496-001-01-5	1.5625	1.562500uM	screen4wk_screen5wk_tbda1_kabx2	kabx2
screen6:BRD-K40939496-001-01-5:1.562500uM	Not in cluster - singleton	fitted	340	0.624327	0.955392	0.941503	0.0551987	1.01414	0.0098	BRD-K40939496	BRD-K40939496-001-01-5	screen6:BRD-K40939496-001-01-5	1.5625	1.562500uM	screen6	tb_screen6
kabx2:BRD-K40939496-001-01-5:3.125000uM	In PCL cluster	fitted	340	0.772563	0.949779	0.944128	0.0365626	1.01521	0.0106	BRD-K40939496	BRD-K40939496-001-01-5	screen4wk_screen5wk_tbda1_kabx2:BRD-K40939496-001-01-5	3.125	3.125000uM	screen4wk_screen5wk_tbda1_kabx2	kabx2
screen6:BRD-K40939496-001-01-5:3.125000uM	In non-predictive cluster	fitted	340	0.573242	0.947799	0.930986	0.0687906	1.01414	0.202	BRD-K40939496	BRD-K40939496-001-01-5	screen6:BRD-K40939496-001-01-5	3.125	3.125000uM	screen6	tb_screen6
kabx2:BRD-K40939496-001-01-5:6.250000uM	In non-predictive cluster	fitted	340	0.649856	0.942972	0.934252	0.0482507	1.01131	0.182	BRD-K40939496	BRD-K40939496-001-01-5	screen4wk_screen5wk_tbda1_kabx2:BRD-K40939496-001-01-5	6.25	6.250000uM	screen4wk_screen5wk_tbda1_kabx2	kabx2
screen6:BRD-K40939496-001-01-5:6.250000uM	In non-predictive cluster	fitted	340	0.427648	0.928278	0.898353	0.102582	1.02135	0.0537	BRD-K40939496	BRD-K40939496-001-01-5	screen6:BRD-K40939496-001-01-5	6.25	6.250000uM	screen6	tb_screen6
kabx2:BRD-K40939496-001-01-5:12.500000uM	Not in cluster - singleton	fitted	340	0.457282	0.862664	0.851735	0.0979022	1.01081	0.1678	BRD-K40939496	BRD-K40939496-001-01-5	screen4wk_screen5wk_tbda1_kabx2:BRD-K40939496-001-01-5	12.5	12.500000uM	screen4wk_screen5wk_tbda1_kabx2	kabx2
screen6:BRD-K40939496-001-01-5:12.500000uM	In non-predictive cluster	fitted	340	0.0616488	0.727649	0.729149	0.172195	1.03818	0.026	BRD-K40939496	BRD-K40939496-001-01-5	screen6:BRD-K40939496-001-01-5	12.5	12.500000uM	screen6	tb_screen6
kabx2:BRD-K40939496-001-01-5:25.000000uM	In PCL cluster	fitted	340	0.00331302	0.374921	0.426457	0.232555	1.19572	0.5724	BRD-K40939496	BRD-K40939496-001-01-5	screen4wk_screen5wk_tbda1_kabx2:BRD-K40939496-001-01-5	25	25.000000uM	screen4wk_screen5wk_tbda1_kabx2	kabx2
screen6:BRD-K40939496-001-01-5:25.000000uM	In PCL cluster	fitted	340	-4.64505e-08	0.168075	0.247052	0.252752	1.33933	0.5858	BRD-K40939496	BRD-K40939496-001-01-5	screen6:BRD-K40939496-001-01-5	25	25.000000uM	screen6	tb_screen6
kabx2:BRD-K40939496-001-01-5:50.000000uM	In PCL cluster	fitted	340	-0.0385589	0.0124797	0.0813427	0.17619	1.23379	0.4932	BRD-K40939496	BRD-K40939496-001-01-5	screen4wk_screen5wk_tbda1_kabx2:BRD-K40939496-001-01-5	50	50.000000uM	screen4wk_screen5wk_tbda1_kabx2	kabx2
screen6:BRD-K40939496-001-01-5:50.000000uM	In PCL cluster	fitted	340	-0.065555	0.0644973	0.152391	0.245456	1.33933	0.5596	BRD-K40939496	BRD-K40939496-001-01-5	screen6:BRD-K40939496-001-01-5	50	50.000000uM	screen6	tb_screen6
kabx2:BRD-K71772032-001-02-1:0.097500uM	Not in cluster - singleton	fitted	340	0.902577	0.998105	0.992833	0.0217578	1.02829	-0.0851	BRD-K71772032	BRD-K71772032-001-02-1	screen4wk_screen5wk_tbda1_kabx2:BRD-K71772032-001-02-1	0.0975	0.097500uM	screen4wk_screen5wk_tbda1_kabx2	kabx2
screen6:BRD-K71772032-001-02-1:0.097500uM	Not in cluster - singleton	fitted	340	0.657823	0.916895	0.912414	0.065816	1.04666	0.0268	BRD-K71772032	BRD-K71772032-001-02-1	screen6:BRD-K71772032-001-02-1	0.0975	0.097500uM	screen6	tb_screen6
kabx2:BRD-K71772032-001-02-1:0.195500uM	Not in cluster - singleton	fitted	340	0.769423	0.997727	0.992222	0.0248814	1.02829	0.0789	BRD-K71772032	BRD-K71772032-001-02-1	screen4wk_screen5wk_tbda1_kabx2:BRD-K71772032-001-02-1	0.1955	0.195500uM	screen4wk_screen5wk_tbda1_kabx2	kabx2
screen6:BRD-K71772032-001-02-1:0.195500uM	Not in cluster - singleton	fitted	340	0.657823	0.899449	0.897113	0.0623275	1.01711	0.0658	BRD-K71772032	BRD-K71772032-001-02-1	screen6:BRD-K71772032-001-02-1	0.1955	0.195500uM	screen6	tb_screen6
kabx2:BRD-K71772032-001-02-1:0.390500uM	In non-predictive cluster	fitted	340	0.608912	0.996738	0.990409	0.0324437	1.02829	0.0972	BRD-K71772032	BRD-K71772032-001-02-1	screen4wk_screen5wk_tbda1_kabx2:BRD-K71772032-001-02-1	0.3905	0.390500uM	screen4wk_screen5wk_tbda1_kabx2	kabx2
screen6:BRD-K71772032-001-02-1:0.390500uM	Not in cluster - singleton	fitted	340	0.657823	0.896082	0.894775	0.0618118	1.01711	-0.0277	BRD-K71772032	BRD-K71772032-001-02-1	screen6:BRD-K71772032-001-02-1	0.3905	0.390500uM	screen6	tb_screen6
kabx2:BRD-K71772032-001-02-1:0.781250uM	In non-predictive cluster	fitted	340	0.608912	0.995995	0.990065	0.0323997	1.02829	0.0856	BRD-K71772032	BRD-K71772032-001-02-1	screen4wk_screen5wk_tbda1_kabx2:BRD-K71772032-001-02-1	0.78125	0.781250uM	screen4wk_screen5wk_tbda1_kabx2	kabx2
screen6:BRD-K71772032-001-02-1:0.781250uM	In non-predictive cluster	fitted	340	0.657823	0.902948	0.899547	0.0634961	1.01711	0.1856	BRD-K71772032	BRD-K71772032-001-02-1	screen6:BRD-K71772032-001-02-1	0.78125	0.781250uM	screen6	tb_screen6
kabx2:BRD-K71772032-001-02-1:1.562500uM	Not in cluster - singleton	fitted	340	0.608912	0.994197	0.987235	0.0340144	1.02827	0.107	BRD-K71772032	BRD-K71772032-001-02-1	screen4wk_screen5wk_tbda1_kabx2:BRD-K71772032-001-02-1	1.5625	1.562500uM	screen4wk_screen5wk_tbda1_kabx2	kabx2
screen6:BRD-K71772032-001-02-1:1.562500uM	In non-predictive cluster	fitted	340	0.657823	0.932036	0.921155	0.0687628	1.06433	0.017	BRD-K71772032	BRD-K71772032-001-02-1	screen6:BRD-K71772032-001-02-1	1.5625	1.562500uM	screen6	tb_screen6
kabx2:BRD-K71772032-001-02-1:3.125000uM	In non-predictive cluster	fitted	340	0.608912	0.991829	0.983387	0.0364325	1.02699	0.0344	BRD-K71772032	BRD-K71772032-001-02-1	screen4wk_screen5wk_tbda1_kabx2:BRD-K71772032-001-02-1	3.125	3.125000uM	screen4wk_screen5wk_tbda1_kabx2	kabx2
screen6:BRD-K71772032-001-02-1:3.125000uM	Not in cluster - singleton	fitted	340	0.657823	0.935214	0.923028	0.0694577	1.06662	0.1931	BRD-K71772032	BRD-K71772032-001-02-1	screen6:BRD-K71772032-001-02-1	3.125	3.125000uM	screen6	tb_screen6
kabx2:BRD-K71772032-001-02-1:6.250000uM	In non-predictive cluster	fitted	340	0.608912	0.980044	0.968454	0.0484642	1.02661	0.0161	BRD-K71772032	BRD-K71772032-001-02-1	screen4wk_screen5wk_tbda1_kabx2:BRD-K71772032-001-02-1	6.25	6.250000uM	screen4wk_screen5wk_tbda1_kabx2	kabx2
screen6:BRD-K71772032-001-02-1:6.250000uM	Not in cluster - singleton	fitted	340	0.657823	0.935378	0.92239	0.0706512	1.06662	0.3563	BRD-K71772032	BRD-K71772032-001-02-1	screen6:BRD-K71772032-001-02-1	6.25	6.250000uM	screen6	tb_screen6
kabx2:BRD-K71772032-001-02-1:12.500000uM	Not in cluster - singleton	fitted	340	0.608912	0.933849	0.918577	0.0821817	1.02369	0.1865	BRD-K71772032	BRD-K71772032-001-02-1	screen4wk_screen5wk_tbda1_kabx2:BRD-K71772032-001-02-1	12.5	12.500000uM	screen4wk_screen5wk_tbda1_kabx2	kabx2
screen6:BRD-K71772032-001-02-1:12.500000uM	In PCL cluster	fitted	340	0.61526	0.931701	0.92229	0.078081	1.118	0.0255	BRD-K71772032	BRD-K71772032-001-02-1	screen6:BRD-K71772032-001-02-1	12.5	12.500000uM	screen6	tb_screen6
kabx2:BRD-K71772032-001-02-1:25.000000uM	In PCL cluster	fitted	340	0.360901	0.874336	0.848149	0.148158	1.08211	0.7756	BRD-K71772032	BRD-K71772032-001-02-1	screen4wk_screen5wk_tbda1_kabx2:BRD-K71772032-001-02-1	25	25.000000uM	screen4wk_screen5wk_tbda1_kabx2	kabx2
screen6:BRD-K71772032-001-02-1:25.000000uM	In PCL cluster	fitted	340	0.61526	0.900558	0.902335	0.0961421	1.13216	0.2838	BRD-K71772032	BRD-K71772032-001-02-1	screen6:BRD-K71772032-001-02-1	25	25.000000uM	screen6	tb_screen6
kabx2:BRD-K71772032-001-02-1:50.000000uM	In PCL cluster	fitted	340	0.130606	0.68886	0.715919	0.200291	1.13898	0.7079	BRD-K71772032	BRD-K71772032-001-02-1	screen4wk_screen5wk_tbda1_kabx2:BRD-K71772032-001-02-1	50	50.000000uM	screen4wk_screen5wk_tbda1_kabx2	kabx2
screen6:BRD-K71772032-001-02-1:50.000000uM	In PCL cluster	fitted	340	0.401362	0.884752	0.875706	0.124526	1.14104	0.2865	BRD-K71772032	BRD-K71772032-001-02-1	screen6:BRD-K71772032-001-02-1	50	50.000000uM	screen6	tb_screen6
kabx2:BRD-K74759733-065-02-2:0.097500uM	In non-predictive cluster	fitted	340	0.757298	0.931015	0.930679	0.0405071	1.01253	0.1476	BRD-K74759733	BRD-K74759733-065-02-2	screen4wk_screen5wk_tbda1_kabx2:BRD-K74759733-065-02-2	0.0975	0.097500uM	screen4wk_screen5wk_tbda1_kabx2	kabx2
screen6:BRD-K74759733-065-02-2:0.097500uM	Not in cluster - singleton	fitted	340	0.598675	0.955376	0.944072	0.0594379	1.05294	0.1674	BRD-K74759733	BRD-K74759733-065-02-2	screen6:BRD-K74759733-065-02-2	0.0975	0.097500uM	screen6	tb_screen6
kabx2:BRD-K74759733-065-02-2:0.195500uM	In non-predictive cluster	fitted	340	0.72137	0.9254	0.924687	0.0410538	1.01576	0.1993	BRD-K74759733	BRD-K74759733-065-02-2	screen4wk_screen5wk_tbda1_kabx2:BRD-K74759733-065-02-2	0.1955	0.195500uM	screen4wk_screen5wk_tbda1_kabx2	kabx2
screen6:BRD-K74759733-065-02-2:0.195500uM	In PCL cluster	fitted	340	0.598675	0.953753	0.941211	0.0628819	1.06531	0.087	BRD-K74759733	BRD-K74759733-065-02-2	screen6:BRD-K74759733-065-02-2	0.1955	0.195500uM	screen6	tb_screen6
kabx2:BRD-K74759733-065-02-2:0.390500uM	In non-predictive cluster	fitted	340	0.705161	0.922251	0.91807	0.0453303	1.01576	0.0906	BRD-K74759733	BRD-K74759733-065-02-2	screen4wk_screen5wk_tbda1_kabx2:BRD-K74759733-065-02-2	0.3905	0.390500uM	screen4wk_screen5wk_tbda1_kabx2	kabx2
screen6:BRD-K74759733-065-02-2:0.390500uM	In PCL cluster	fitted	340	0.598675	0.962822	0.951012	0.0589125	1.06973	0.1652	BRD-K74759733	BRD-K74759733-065-02-2	screen6:BRD-K74759733-065-02-2	0.3905	0.390500uM	screen6	tb_screen6
kabx2:BRD-K74759733-065-02-2:0.781250uM	Not in cluster - singleton	fitted	340	0.698176	0.921888	0.917073	0.045723	1.01576	0.1997	BRD-K74759733	BRD-K74759733-065-02-2	screen4wk_screen5wk_tbda1_kabx2:BRD-K74759733-065-02-2	0.78125	0.781250uM	screen4wk_screen5wk_tbda1_kabx2	kabx2
screen6:BRD-K74759733-065-02-2:0.781250uM	In non-predictive cluster	fitted	340	0.598675	0.967512	0.958313	0.0565883	1.07105	0.1544	BRD-K74759733	BRD-K74759733-065-02-2	screen6:BRD-K74759733-065-02-2	0.78125	0.781250uM	screen6	tb_screen6
kabx2:BRD-K74759733-065-02-2:1.562500uM	Not in cluster - singleton	fitted	340	0.695246	0.921888	0.916528	0.0461985	1.01576	0.1853	BRD-K74759733	BRD-K74759733-065-02-2	screen4wk_screen5wk_tbda1_kabx2:BRD-K74759733-065-02-2	1.5625	1.562500uM	screen4wk_screen5wk_tbda1_kabx2	kabx2
screen6:BRD-K74759733-065-02-2:1.562500uM	In PCL cluster	fitted	340	0.598675	0.969044	0.960147	0.0564208	1.07142	0.1647	BRD-K74759733	BRD-K74759733-065-02-2	screen6:BRD-K74759733-065-02-2	1.5625	1.562500uM	screen6	tb_screen6
kabx2:BRD-K74759733-065-02-2:3.125000uM	In non-predictive cluster	fitted	340	0.694027	0.920211	0.91441	0.0473748	1.01576	0.1968	BRD-K74759733	BRD-K74759733-065-02-2	screen4wk_screen5wk_tbda1_kabx2:BRD-K74759733-065-02-2	3.125	3.125000uM	screen4wk_screen5wk_tbda1_kabx2	kabx2
screen6:BRD-K74759733-065-02-2:3.125000uM	In non-predictive cluster	fitted	340	0.598675	0.968031	0.960355	0.0559504	1.07152	0.235	BRD-K74759733	BRD-K74759733-065-02-2	screen6:BRD-K74759733-065-02-2	3.125	3.125000uM	screen6	tb_screen6
kabx2:BRD-K74759733-065-02-2:6.250000uM	In non-predictive cluster	fitted	340	0.693523	0.918264	0.912669	0.0480586	1.01576	0.1818	BRD-K74759733	BRD-K74759733-065-02-2	screen4wk_screen5wk_tbda1_kabx2:BRD-K74759733-065-02-2	6.25	6.250000uM	screen4wk_screen5wk_tbda1_kabx2	kabx2
screen6:BRD-K74759733-065-02-2:6.250000uM	In non-predictive cluster	fitted	340	0.598675	0.96781	0.960511	0.0559225	1.07155	0.0923	BRD-K74759733	BRD-K74759733-065-02-2	screen6:BRD-K74759733-065-02-2	6.25	6.250000uM	screen6	tb_screen6
kabx2:BRD-K74759733-065-02-2:12.500000uM	In non-predictive cluster	fitted	340	0.693314	0.918008	0.91163	0.0513902	1.01576	0.3468	BRD-K74759733	BRD-K74759733-065-02-2	screen4wk_screen5wk_tbda1_kabx2:BRD-K74759733-065-02-2	12.5	12.500000uM	screen4wk_screen5wk_tbda1_kabx2	kabx2
screen6:BRD-K74759733-065-02-2:12.500000uM	In non-predictive cluster	fitted	340	0.598675	0.965859	0.9538	0.0628103	1.07156	0.085	BRD-K74759733	BRD-K74759733-065-02-2	screen6:BRD-K74759733-065-02-2	12.5	12.500000uM	screen6	tb_screen6
kabx2:BRD-K74759733-065-02-2:25.000000uM	Not in cluster - singleton	fitted	340	0.559805	0.920067	0.912008	0.0703967	1.06529	0.7647	BRD-K74759733	BRD-K74759733-065-02-2	screen4wk_screen5wk_tbda1_kabx2:BRD-K74759733-065-02-2	25	25.000000uM	screen4wk_screen5wk_tbda1_kabx2	kabx2
screen6:BRD-K74759733-065-02-2:25.000000uM	Not in cluster - singleton	fitted	340	0.424451	0.953902	0.921898	0.109102	1.10324	0.4386	BRD-K74759733	BRD-K74759733-065-02-2	screen6:BRD-K74759733-065-02-2	25	25.000000uM	screen6	tb_screen6
kabx2:BRD-K74759733-065-02-2:50.000000uM	Not in cluster - singleton	fitted	340	2.0931e-12	0.564496	0.622312	0.210282	1.07918	0.7561	BRD-K74759733	BRD-K74759733-065-02-2	screen4wk_screen5wk_tbda1_kabx2:BRD-K74759733-065-02-2	50	50.000000uM	screen4wk_screen5wk_tbda1_kabx2	kabx2
screen6:BRD-K74759733-065-02-2:50.000000uM	Not in cluster - singleton	fitted	340	0.129966	0.669117	0.708261	0.228338	1.25678	0.7857	BRD-K74759733	BRD-K74759733-065-02-2	screen6:BRD-K74759733-065-02-2	50	50.000000uM	screen6	tb_screen6
kabx2:BRD-K88043978-001-01-6:0.097500uM	Not in cluster - singleton	fitted	340	0.848484	0.989486	0.982518	0.0276159	1.03005	0.0911	BRD-K88043978	BRD-K88043978-001-01-6	screen4wk_screen5wk_tbda1_kabx2:BRD-K88043978-001-01-6	0.0975	0.097500uM	screen4wk_screen5wk_tbda1_kabx2	kabx2
screen6:BRD-K88043978-001-01-6:0.097500uM	In PCL cluster	fitted	340	0.515677	1.02123	0.991065	0.0881878	1.07569	0.1843	BRD-K88043978	BRD-K88043978-001-01-6	screen6:BRD-K88043978-001-01-6	0.0975	0.097500uM	screen6	tb_screen6
kabx2:BRD-K88043978-001-01-6:0.195500uM	In non-predictive cluster	fitted	340	0.848484	0.992284	0.983642	0.0292853	1.03135	0.1194	BRD-K88043978	BRD-K88043978-001-01-6	screen4wk_screen5wk_tbda1_kabx2:BRD-K88043978-001-01-6	0.1955	0.195500uM	screen4wk_screen5wk_tbda1_kabx2	kabx2
screen6:BRD-K88043978-001-01-6:0.195500uM	In PCL cluster	fitted	340	0.515677	1.02018	0.986294	0.0931893	1.07569	0.0042	BRD-K88043978	BRD-K88043978-001-01-6	screen6:BRD-K88043978-001-01-6	0.1955	0.195500uM	screen6	tb_screen6
kabx2:BRD-K88043978-001-01-6:0.390500uM	Not in cluster - singleton	fitted	340	0.848484	0.992597	0.983503	0.0300997	1.03377	-0.0139	BRD-K88043978	BRD-K88043978-001-01-6	screen4wk_screen5wk_tbda1_kabx2:BRD-K88043978-001-01-6	0.3905	0.390500uM	screen4wk_screen5wk_tbda1_kabx2	kabx2
screen6:BRD-K88043978-001-01-6:0.390500uM	Not in cluster - singleton	fitted	340	0.515677	0.963161	0.924064	0.102126	1.05353	0.2598	BRD-K88043978	BRD-K88043978-001-01-6	screen6:BRD-K88043978-001-01-6	0.3905	0.390500uM	screen6	tb_screen6
kabx2:BRD-K88043978-001-01-6:0.781250uM	Not in cluster - singleton	fitted	340	0.848484	0.99288	0.984039	0.0299568	1.03446	0.1376	BRD-K88043978	BRD-K88043978-001-01-6	screen4wk_screen5wk_tbda1_kabx2:BRD-K88043978-001-01-6	0.78125	0.781250uM	screen4wk_screen5wk_tbda1_kabx2	kabx2
screen6:BRD-K88043978-001-01-6:0.781250uM	In non-predictive cluster	fitted	340	0.515677	0.847971	0.839242	0.0886142	1.05062	0.0052	BRD-K88043978	BRD-K88043978-001-01-6	screen6:BRD-K88043978-001-01-6	0.78125	0.781250uM	screen6	tb_screen6
kabx2:BRD-K88043978-001-01-6:1.562500uM	In non-predictive cluster	fitted	340	0.848484	0.992097	0.983461	0.0307257	1.0346	0.1262	BRD-K88043978	BRD-K88043978-001-01-6	screen4wk_screen5wk_tbda1_kabx2:BRD-K88043978-001-01-6	1.5625	1.562500uM	screen4wk_screen5wk_tbda1_kabx2	kabx2
screen6:BRD-K88043978-001-01-6:1.562500uM	Not in cluster - singleton	fitted	340	0.515677	0.84433	0.836574	0.0877925	1.01014	0.062	BRD-K88043978	BRD-K88043978-001-01-6	screen6:BRD-K88043978-001-01-6	1.5625	1.562500uM	screen6	tb_screen6
kabx2:BRD-K88043978-001-01-6:3.125000uM	Not in cluster - singleton	fitted	340	0.848484	0.992097	0.983037	0.0318187	1.03463	0.1664	BRD-K88043978	BRD-K88043978-001-01-6	screen4wk_screen5wk_tbda1_kabx2:BRD-K88043978-001-01-6	3.125	3.125000uM	screen4wk_screen5wk_tbda1_kabx2	kabx2
kabx2:BRD-K88043978-001-01-6:6.250000uM	Not in cluster - singleton	fitted	340	0.816374	0.993181	0.981568	0.0357744	1.03464	0.1285	BRD-K88043978	BRD-K88043978-001-01-6	screen4wk_screen5wk_tbda1_kabx2:BRD-K88043978-001-01-6	6.25	6.250000uM	screen4wk_screen5wk_tbda1_kabx2	kabx2
screen6:BRD-K88043978-001-01-6:6.250000uM	In non-predictive cluster	fitted	340	0.515677	0.843728	0.834721	0.0877311	1.01767	0.0248	BRD-K88043978	BRD-K88043978-001-01-6	screen6:BRD-K88043978-001-01-6	6.25	6.250000uM	screen6	tb_screen6
kabx2:BRD-K88043978-001-01-6:12.500000uM	Not in cluster - singleton	fitted	340	0.816374	0.993072	0.978997	0.0398644	1.05371	0.0568	BRD-K88043978	BRD-K88043978-001-01-6	screen4wk_screen5wk_tbda1_kabx2:BRD-K88043978-001-01-6	12.5	12.500000uM	screen4wk_screen5wk_tbda1_kabx2	kabx2
screen6:BRD-K88043978-001-01-6:12.500000uM	Not in cluster - singleton	fitted	340	0.515677	0.841355	0.833055	0.08808	1.01777	-0.0446	BRD-K88043978	BRD-K88043978-001-01-6	screen6:BRD-K88043978-001-01-6	12.5	12.500000uM	screen6	tb_screen6
kabx2:BRD-K88043978-001-01-6:25.000000uM	In non-predictive cluster	fitted	340	0.769242	0.991812	0.975407	0.0460194	1.05371	NA	BRD-K88043978	BRD-K88043978-001-01-6	screen4wk_screen5wk_tbda1_kabx2:BRD-K88043978-001-01-6	25	25.000000uM	screen4wk_screen5wk_tbda1_kabx2	kabx2
screen6:BRD-K88043978-001-01-6:25.000000uM	In non-predictive cluster	fitted	340	0.515677	0.838277	0.830367	0.0880288	1.01778	-0.0776	BRD-K88043978	BRD-K88043978-001-01-6	screen6:BRD-K88043978-001-01-6	25	25.000000uM	screen6	tb_screen6
kabx2:BRD-K88043978-001-01-6:50.000000uM	Not in cluster - singleton	fitted	340	0.604552	0.970959	0.957525	0.0654855	1.07424	0.1391	BRD-K88043978	BRD-K88043978-001-01-6	screen4wk_screen5wk_tbda1_kabx2:BRD-K88043978-001-01-6	50	50.000000uM	screen4wk_screen5wk_tbda1_kabx2	kabx2
screen6:BRD-K88043978-001-01-6:50.000000uM	Not in cluster - singleton	fitted	340	0.515677	0.836792	0.827982	0.0892956	1.01778	0.0635	BRD-K88043978	BRD-K88043978-001-01-6	screen6:BRD-K88043978-001-01-6	50	50.000000uM	screen6	tb_screen6
kabx2:BRD-M29626677-343-04-2:0.097500uM	Not in cluster - singleton	fitted	340	0.834902	0.986354	0.980139	0.0280561	1.0243	0.0853	BRD-M29626677	BRD-M29626677-343-04-2	screen4wk_screen5wk_tbda1_kabx2:BRD-M29626677-343-04-2	0.0975	0.097500uM	screen4wk_screen5wk_tbda1_kabx2	kabx2
screen6:BRD-M29626677-343-04-2:0.097500uM	In non-predictive cluster	fitted	340	0.442697	0.979233	0.96141	0.079779	1.07903	-0.0294	BRD-M29626677	BRD-M29626677-343-04-2	screen6:BRD-M29626677-343-04-2	0.0975	0.097500uM	screen6	tb_screen6
kabx2:BRD-M29626677-343-04-2:0.195500uM	Not in cluster - singleton	fitted	340	0.834924	0.987368	0.981009	0.0289156	1.02789	-0.0209	BRD-M29626677	BRD-M29626677-343-04-2	screen4wk_screen5wk_tbda1_kabx2:BRD-M29626677-343-04-2	0.1955	0.195500uM	screen4wk_screen5wk_tbda1_kabx2	kabx2
screen6:BRD-M29626677-343-04-2:0.195500uM	In PCL cluster	fitted	340	0.35763	0.979869	0.958747	0.0933239	1.07903	0.0571	BRD-M29626677	BRD-M29626677-343-04-2	screen6:BRD-M29626677-343-04-2	0.1955	0.195500uM	screen6	tb_screen6
kabx2:BRD-M29626677-343-04-2:0.390500uM	In non-predictive cluster	fitted	340	0.85216	0.992994	0.986288	0.0271339	1.05109	-0.0187	BRD-M29626677	BRD-M29626677-343-04-2	screen4wk_screen5wk_tbda1_kabx2:BRD-M29626677-343-04-2	0.3905	0.390500uM	screen4wk_screen5wk_tbda1_kabx2	kabx2
screen6:BRD-M29626677-343-04-2:0.390500uM	In PCL cluster	fitted	340	0.318273	0.980828	0.959593	0.0995845	1.07903	0.2545	BRD-M29626677	BRD-M29626677-343-04-2	screen6:BRD-M29626677-343-04-2	0.3905	0.390500uM	screen6	tb_screen6
kabx2:BRD-M29626677-343-04-2:0.781250uM	In non-predictive cluster	fitted	340	0.85216	1.01156	1.00846	0.023585	1.0725	0.1663	BRD-M29626677	BRD-M29626677-343-04-2	screen4wk_screen5wk_tbda1_kabx2:BRD-M29626677-343-04-2	0.78125	0.781250uM	screen4wk_screen5wk_tbda1_kabx2	kabx2
screen6:BRD-M29626677-343-04-2:0.781250uM	In PCL cluster	fitted	340	0.300471	0.981255	0.957273	0.107139	1.14168	0.5766	BRD-M29626677	BRD-M29626677-343-04-2	screen6:BRD-M29626677-343-04-2	0.78125	0.781250uM	screen6	tb_screen6
kabx2:BRD-M29626677-343-04-2:1.562500uM	In PCL cluster	fitted	340	0.85216	1.03876	1.03216	0.0276702	1.08312	0.4327	BRD-M29626677	BRD-M29626677-343-04-2	screen4wk_screen5wk_tbda1_kabx2:BRD-M29626677-343-04-2	1.5625	1.562500uM	screen4wk_screen5wk_tbda1_kabx2	kabx2
screen6:BRD-M29626677-343-04-2:1.562500uM	In PCL cluster	fitted	340	0.0965106	0.971464	0.921806	0.152913	1.16716	0.1034	BRD-M29626677	BRD-M29626677-343-04-2	screen6:BRD-M29626677-343-04-2	1.5625	1.562500uM	screen6	tb_screen6
kabx2:BRD-M29626677-343-04-2:3.125000uM	In PCL cluster	fitted	340	0.85216	1.0485	1.03906	0.0324791	1.09801	0.5989	BRD-M29626677	BRD-M29626677-343-04-2	screen4wk_screen5wk_tbda1_kabx2:BRD-M29626677-343-04-2	3.125	3.125000uM	screen4wk_screen5wk_tbda1_kabx2	kabx2
screen6:BRD-M29626677-343-04-2:3.125000uM	In PCL cluster	fitted	340	0.0805166	0.968992	0.857969	0.231167	1.17251	0.4824	BRD-M29626677	BRD-M29626677-343-04-2	screen6:BRD-M29626677-343-04-2	3.125	3.125000uM	screen6	tb_screen6
kabx2:BRD-M29626677-343-04-2:6.250000uM	In PCL cluster	fitted	340	0.784714	1.05132	1.03903	0.040175	1.11279	0.351	BRD-M29626677	BRD-M29626677-343-04-2	screen4wk_screen5wk_tbda1_kabx2:BRD-M29626677-343-04-2	6.25	6.250000uM	screen4wk_screen5wk_tbda1_kabx2	kabx2
screen6:BRD-M29626677-343-04-2:6.250000uM	In PCL cluster	fitted	340	0.0805166	0.955847	0.817424	0.26334	1.17356	0.7407	BRD-M29626677	BRD-M29626677-343-04-2	screen6:BRD-M29626677-343-04-2	6.25	6.250000uM	screen6	tb_screen6
kabx2:BRD-M29626677-343-04-2:12.500000uM	In PCL cluster	fitted	340	0.77017	1.05233	1.04009	0.041825	1.13581	0.5865	BRD-M29626677	BRD-M29626677-343-04-2	screen4wk_screen5wk_tbda1_kabx2:BRD-M29626677-343-04-2	12.5	12.500000uM	screen4wk_screen5wk_tbda1_kabx2	kabx2
screen6:BRD-M29626677-343-04-2:12.500000uM	In PCL cluster	fitted	340	0.0781895	0.298476	0.381894	0.234088	1.17377	0.6351	BRD-M29626677	BRD-M29626677-343-04-2	screen6:BRD-M29626677-343-04-2	12.5	12.500000uM	screen6	tb_screen6
kabx2:BRD-M29626677-343-04-2:25.000000uM	In PCL cluster	fitted	340	0.754672	1.05269	1.03948	0.0462558	1.14796	0.6892	BRD-M29626677	BRD-M29626677-343-04-2	screen4wk_screen5wk_tbda1_kabx2:BRD-M29626677-343-04-2	25	25.000000uM	screen4wk_screen5wk_tbda1_kabx2	kabx2
screen6:BRD-M29626677-343-04-2:25.000000uM	In PCL cluster	fitted	340	0.0604531	0.281363	0.364855	0.223072	1.17381	0.59	BRD-M29626677	BRD-M29626677-343-04-2	screen6:BRD-M29626677-343-04-2	25	25.000000uM	screen6	tb_screen6
kabx2:BRD-M29626677-343-04-2:50.000000uM	In PCL cluster	fitted	340	0.407653	1.05298	1.03576	0.0643528	1.15348	0.6949	BRD-M29626677	BRD-M29626677-343-04-2	screen4wk_screen5wk_tbda1_kabx2:BRD-M29626677-343-04-2	50	50.000000uM	screen4wk_screen5wk_tbda1_kabx2	kabx2
screen6:BRD-M29626677-343-04-2:50.000000uM	In PCL cluster	fitted	340	-0.00532698	0.279433	0.361826	0.224819	1.17382	0.4673	BRD-M29626677	BRD-M29626677-343-04-2	screen6:BRD-M29626677-343-04-2	50	50.000000uM	screen6	tb_screen6
screen_bi2_kabxlow:BRD-M50166410-326-01-4:0.006104uM	In PCL cluster	fitted	340	0.811637	0.971275	0.958571	0.0443856	1.02665	0.009	BRD-M50166410	BRD-M50166410-326-01-4	screen_bi2_kabxlow:BRD-M50166410-326-01-4	0.0061035	0.006104uM	screen_bi2_kabxlow	kabxlow
screen_bi2_kabxlow:BRD-M50166410-326-01-4:0.012207uM	In PCL cluster	fitted	340	0.793647	0.958114	0.944291	0.0509989	1.02665	0.0886	BRD-M50166410	BRD-M50166410-326-01-4	screen_bi2_kabxlow:BRD-M50166410-326-01-4	0.012207	0.012207uM	screen_bi2_kabxlow	kabxlow
screen_bi2_kabxlow:BRD-M50166410-326-01-4:0.024414uM	In PCL cluster	fitted	340	0.726299	0.956751	0.939072	0.0564881	1.02645	0.0761	BRD-M50166410	BRD-M50166410-326-01-4	screen_bi2_kabxlow:BRD-M50166410-326-01-4	0.024414	0.024414uM	screen_bi2_kabxlow	kabxlow
screen_bi2_kabxlow:BRD-M50166410-326-01-4:0.048828uM	In PCL cluster	fitted	340	0.638176	0.953819	0.931913	0.0692118	1.01564	0.0967	BRD-M50166410	BRD-M50166410-326-01-4	screen_bi2_kabxlow:BRD-M50166410-326-01-4	0.048828	0.048828uM	screen_bi2_kabxlow	kabxlow
screen_bi2_kabxlow:BRD-M50166410-326-01-4:0.097656uM	In PCL cluster	fitted	340	0.49423	0.93235	0.911731	0.0914216	1.00922	0.1969	BRD-M50166410	BRD-M50166410-326-01-4	screen_bi2_kabxlow:BRD-M50166410-326-01-4	0.097656	0.097656uM	screen_bi2_kabxlow	kabxlow
screen_bi2_kabxlow:BRD-M50166410-326-01-4:0.195312uM	In PCL cluster	fitted	340	0.251283	0.926075	0.899921	0.118139	1.00922	0.2309	BRD-M50166410	BRD-M50166410-326-01-4	screen_bi2_kabxlow:BRD-M50166410-326-01-4	0.19531	0.195312uM	screen_bi2_kabxlow	kabxlow
screen_bi2_kabxlow:BRD-M50166410-326-01-4:0.390625uM	In PCL cluster	fitted	340	0.226516	0.916017	0.88538	0.140693	1.00781	0.0952	BRD-M50166410	BRD-M50166410-326-01-4	screen_bi2_kabxlow:BRD-M50166410-326-01-4	0.39062	0.390625uM	screen_bi2_kabxlow	kabxlow
screen_bi2_kabxlow:BRD-M50166410-326-01-4:0.781250uM	In PCL cluster	fitted	340	0.106105	0.902141	0.869577	0.158067	1.00668	0.1181	BRD-M50166410	BRD-M50166410-326-01-4	screen_bi2_kabxlow:BRD-M50166410-326-01-4	0.78125	0.781250uM	screen_bi2_kabxlow	kabxlow
screen_bi2_kabxlow:BRD-M50166410-326-01-4:1.562500uM	In PCL cluster	fitted	340	0.0427742	0.899686	0.863912	0.173898	1.02132	0.1059	BRD-M50166410	BRD-M50166410-326-01-4	screen_bi2_kabxlow:BRD-M50166410-326-01-4	1.5625	1.562500uM	screen_bi2_kabxlow	kabxlow
screen_bi2_kabxlow:BRD-M50166410-326-01-4:3.125000uM	In PCL cluster	fitted	340	-0.0204706	0.890265	0.847922	0.185618	1.02334	0.1906	BRD-M50166410	BRD-M50166410-326-01-4	screen_bi2_kabxlow:BRD-M50166410-326-01-4	3.125	3.125000uM	screen_bi2_kabxlow	kabxlow
kabx2:BRD-M68646745-311-10-4:0.097500uM	In PCL cluster	fitted	339	0.807761	1.00609	1.00165	0.0537475	1.1359	0.5841	BRD-M68646745	BRD-M68646745-311-10-4	screen4wk_screen5wk_tbda1_kabx2:BRD-M68646745-311-10-4	0.0975	0.097500uM	screen4wk_screen5wk_tbda1_kabx2	kabx2
screen6:BRD-M68646745-311-10-4:0.097500uM	In PCL cluster	fitted	340	0.488466	0.955096	0.935219	0.10592	1.17772	0.4493	BRD-M68646745	BRD-M68646745-311-10-4	screen6:BRD-M68646745-311-10-4	0.0975	0.097500uM	screen6	tb_screen6
kabx2:BRD-M68646745-311-10-4:0.195500uM	In PCL cluster	fitted	339	0.678357	0.998949	0.984478	0.0749855	1.13854	0.621	BRD-M68646745	BRD-M68646745-311-10-4	screen4wk_screen5wk_tbda1_kabx2:BRD-M68646745-311-10-4	0.1955	0.195500uM	screen4wk_screen5wk_tbda1_kabx2	kabx2
screen6:BRD-M68646745-311-10-4:0.195500uM	In PCL cluster	fitted	340	0.488466	0.868716	0.890745	0.135393	1.21096	0.6407	BRD-M68646745	BRD-M68646745-311-10-4	screen6:BRD-M68646745-311-10-4	0.1955	0.195500uM	screen6	tb_screen6
kabx2:BRD-M68646745-311-10-4:0.390500uM	In PCL cluster	fitted	339	0.678357	0.983461	0.963177	0.0948488	1.13854	0.6029	BRD-M68646745	BRD-M68646745-311-10-4	screen4wk_screen5wk_tbda1_kabx2:BRD-M68646745-311-10-4	0.3905	0.390500uM	screen4wk_screen5wk_tbda1_kabx2	kabx2
screen6:BRD-M68646745-311-10-4:0.390500uM	In PCL cluster	fitted	340	0.488466	0.851449	0.881802	0.137532	1.21096	0.6515	BRD-M68646745	BRD-M68646745-311-10-4	screen6:BRD-M68646745-311-10-4	0.3905	0.390500uM	screen6	tb_screen6
kabx2:BRD-M68646745-311-10-4:0.781250uM	In PCL cluster	fitted	339	0.677003	0.947318	0.927776	0.11423	1.13854	0.6504	BRD-M68646745	BRD-M68646745-311-10-4	screen4wk_screen5wk_tbda1_kabx2:BRD-M68646745-311-10-4	0.78125	0.781250uM	screen4wk_screen5wk_tbda1_kabx2	kabx2
screen6:BRD-M68646745-311-10-4:0.781250uM	In PCL cluster	fitted	340	0.488466	0.851306	0.881649	0.138041	1.21096	0.6469	BRD-M68646745	BRD-M68646745-311-10-4	screen6:BRD-M68646745-311-10-4	0.78125	0.781250uM	screen6	tb_screen6
kabx2:BRD-M68646745-311-10-4:1.562500uM	In PCL cluster	fitted	339	0.677003	0.93033	0.91888	0.11724	1.13854	0.7207	BRD-M68646745	BRD-M68646745-311-10-4	screen4wk_screen5wk_tbda1_kabx2:BRD-M68646745-311-10-4	1.5625	1.562500uM	screen4wk_screen5wk_tbda1_kabx2	kabx2
screen6:BRD-M68646745-311-10-4:1.562500uM	In PCL cluster	fitted	340	0.488466	0.850363	0.881165	0.138184	1.21096	0.7103	BRD-M68646745	BRD-M68646745-311-10-4	screen6:BRD-M68646745-311-10-4	1.5625	1.562500uM	screen6	tb_screen6
kabx2:BRD-M68646745-311-10-4:3.125000uM	In PCL cluster	fitted	339	0.677003	0.927423	0.917127	0.117862	1.13854	0.7099	BRD-M68646745	BRD-M68646745-311-10-4	screen4wk_screen5wk_tbda1_kabx2:BRD-M68646745-311-10-4	3.125	3.125000uM	screen4wk_screen5wk_tbda1_kabx2	kabx2
screen6:BRD-M68646745-311-10-4:3.125000uM	In PCL cluster	fitted	340	0.488466	0.850358	0.882711	0.138854	1.21096	0.4862	BRD-M68646745	BRD-M68646745-311-10-4	screen6:BRD-M68646745-311-10-4	3.125	3.125000uM	screen6	tb_screen6
kabx2:BRD-M68646745-311-10-4:6.250000uM	In PCL cluster	fitted	339	0.677003	0.924153	0.916767	0.11887	1.13854	0.5886	BRD-M68646745	BRD-M68646745-311-10-4	screen4wk_screen5wk_tbda1_kabx2:BRD-M68646745-311-10-4	6.25	6.250000uM	screen4wk_screen5wk_tbda1_kabx2	kabx2
screen6:BRD-M68646745-311-10-4:6.250000uM	In PCL cluster	fitted	340	0.488466	0.847364	0.879777	0.138771	1.21096	0.4994	BRD-M68646745	BRD-M68646745-311-10-4	screen6:BRD-M68646745-311-10-4	6.25	6.250000uM	screen6	tb_screen6
kabx2:BRD-M68646745-311-10-4:12.500000uM	In PCL cluster	fitted	339	0.677003	0.922906	0.914111	0.118973	1.13854	0.6724	BRD-M68646745	BRD-M68646745-311-10-4	screen4wk_screen5wk_tbda1_kabx2:BRD-M68646745-311-10-4	12.5	12.500000uM	screen4wk_screen5wk_tbda1_kabx2	kabx2
screen6:BRD-M68646745-311-10-4:12.500000uM	In PCL cluster	fitted	340	0.488466	0.831442	0.861563	0.13647	1.21096	0.3471	BRD-M68646745	BRD-M68646745-311-10-4	screen6:BRD-M68646745-311-10-4	12.5	12.500000uM	screen6	tb_screen6
kabx2:BRD-M68646745-311-10-4:25.000000uM	In PCL cluster	fitted	339	0.572206	0.88156	0.896376	0.123902	1.13854	0.7076	BRD-M68646745	BRD-M68646745-311-10-4	screen4wk_screen5wk_tbda1_kabx2:BRD-M68646745-311-10-4	25	25.000000uM	screen4wk_screen5wk_tbda1_kabx2	kabx2
screen6:BRD-M68646745-311-10-4:25.000000uM	In PCL cluster	fitted	340	0.488466	0.828657	0.858545	0.13713	1.21096	0.5784	BRD-M68646745	BRD-M68646745-311-10-4	screen6:BRD-M68646745-311-10-4	25	25.000000uM	screen6	tb_screen6
kabx2:BRD-M68646745-311-10-4:50.000000uM	In PCL cluster	fitted	339	0.392475	0.816902	0.835139	0.154717	1.13854	0.6916	BRD-M68646745	BRD-M68646745-311-10-4	screen4wk_screen5wk_tbda1_kabx2:BRD-M68646745-311-10-4	50	50.000000uM	screen4wk_screen5wk_tbda1_kabx2	kabx2
screen6:BRD-M68646745-311-10-4:50.000000uM	In PCL cluster	fitted	340	0.488466	0.828657	0.857839	0.138167	1.21096	0.5736	BRD-M68646745	BRD-M68646745-311-10-4	screen6:BRD-M68646745-311-10-4	50	50.000000uM	screen6	tb_screen6
kabx2:BRD-A17411484-001-12-7:0.097500uM	In non-predictive cluster	fitted	339	0.755233	0.999694	0.97839	0.0397468	1.03085	0.0246	BRD-A17411484	BRD-A17411484-001-12-7	screen4wk_screen5wk_tbda1_kabx2:BRD-A17411484-001-12-7	0.0975	0.097500uM	screen4wk_screen5wk_tbda1_kabx2	kabx2
screen6:BRD-A17411484-001-12-7:0.097500uM	In non-predictive cluster	fitted	340	0.141578	0.766166	0.755914	0.142662	1.02194	0.0042	BRD-A17411484	BRD-A17411484-001-12-7	screen6:BRD-A17411484-001-12-7	0.0975	0.097500uM	screen6	tb_screen6
kabx2:BRD-A17411484-001-12-7:0.195500uM	Not in cluster - singleton	fitted	339	0.668081	0.903463	0.903936	0.0606346	1.02443	-0.0263	BRD-A17411484	BRD-A17411484-001-12-7	screen4wk_screen5wk_tbda1_kabx2:BRD-A17411484-001-12-7	0.1955	0.195500uM	screen4wk_screen5wk_tbda1_kabx2	kabx2
screen6:BRD-A17411484-001-12-7:0.195500uM	In non-predictive cluster	fitted	340	0.141578	0.74818	0.720013	0.133016	0.989518	0.0508	BRD-A17411484	BRD-A17411484-001-12-7	screen6:BRD-A17411484-001-12-7	0.1955	0.195500uM	screen6	tb_screen6
kabx2:BRD-A17411484-001-12-7:0.390500uM	In non-predictive cluster	fitted	339	0.668081	0.896152	0.896994	0.0598105	1.02443	0.0622	BRD-A17411484	BRD-A17411484-001-12-7	screen4wk_screen5wk_tbda1_kabx2:BRD-A17411484-001-12-7	0.3905	0.390500uM	screen4wk_screen5wk_tbda1_kabx2	kabx2
screen6:BRD-A17411484-001-12-7:0.390500uM	In non-predictive cluster	fitted	340	0.141578	0.743043	0.717103	0.132665	1.00174	0.0306	BRD-A17411484	BRD-A17411484-001-12-7	screen6:BRD-A17411484-001-12-7	0.3905	0.390500uM	screen6	tb_screen6
kabx2:BRD-A17411484-001-12-7:0.781250uM	Not in cluster - singleton	fitted	339	0.668081	0.893585	0.893831	0.0583538	1.00546	-0.0607	BRD-A17411484	BRD-A17411484-001-12-7	screen4wk_screen5wk_tbda1_kabx2:BRD-A17411484-001-12-7	0.78125	0.781250uM	screen4wk_screen5wk_tbda1_kabx2	kabx2
screen6:BRD-A17411484-001-12-7:0.781250uM	In non-predictive cluster	fitted	340	0.141578	0.741582	0.715781	0.133345	1.00174	-0.0521	BRD-A17411484	BRD-A17411484-001-12-7	screen6:BRD-A17411484-001-12-7	0.78125	0.781250uM	screen6	tb_screen6
kabx2:BRD-A17411484-001-12-7:1.562500uM	In PCL cluster	fitted	339	0.668081	0.890462	0.887935	0.0568937	1.00546	0.0894	BRD-A17411484	BRD-A17411484-001-12-7	screen4wk_screen5wk_tbda1_kabx2:BRD-A17411484-001-12-7	1.5625	1.562500uM	screen4wk_screen5wk_tbda1_kabx2	kabx2
screen6:BRD-A17411484-001-12-7:1.562500uM	Not in cluster - singleton	fitted	340	0.141578	0.741205	0.715076	0.134123	1.00277	-0.0359	BRD-A17411484	BRD-A17411484-001-12-7	screen6:BRD-A17411484-001-12-7	1.5625	1.562500uM	screen6	tb_screen6
kabx2:BRD-A17411484-001-12-7:3.125000uM	Not in cluster - singleton	fitted	339	0.668081	0.890462	0.887926	0.0578975	1.00546	-0.0471	BRD-A17411484	BRD-A17411484-001-12-7	screen4wk_screen5wk_tbda1_kabx2:BRD-A17411484-001-12-7	3.125	3.125000uM	screen4wk_screen5wk_tbda1_kabx2	kabx2
screen6:BRD-A17411484-001-12-7:3.125000uM	Not in cluster - singleton	fitted	340	0.141578	0.740315	0.714108	0.13442	1.00447	0.1531	BRD-A17411484	BRD-A17411484-001-12-7	screen6:BRD-A17411484-001-12-7	3.125	3.125000uM	screen6	tb_screen6
kabx2:BRD-A17411484-001-12-7:6.250000uM	In PCL cluster	fitted	339	0.668081	0.886446	0.886358	0.057875	1.01524	0.0286	BRD-A17411484	BRD-A17411484-001-12-7	screen4wk_screen5wk_tbda1_kabx2:BRD-A17411484-001-12-7	6.25	6.250000uM	screen4wk_screen5wk_tbda1_kabx2	kabx2
screen6:BRD-A17411484-001-12-7:6.250000uM	In non-predictive cluster	fitted	340	0.141578	0.739473	0.713222	0.134566	1.00447	0.0147	BRD-A17411484	BRD-A17411484-001-12-7	screen6:BRD-A17411484-001-12-7	6.25	6.250000uM	screen6	tb_screen6
kabx2:BRD-A17411484-001-12-7:12.500000uM	Not in cluster - singleton	fitted	339	0.668081	0.879044	0.879335	0.0571151	1.01914	0.0456	BRD-A17411484	BRD-A17411484-001-12-7	screen4wk_screen5wk_tbda1_kabx2:BRD-A17411484-001-12-7	12.5	12.500000uM	screen4wk_screen5wk_tbda1_kabx2	kabx2
screen6:BRD-A17411484-001-12-7:12.500000uM	In non-predictive cluster	fitted	340	0.141578	0.738292	0.712226	0.135407	1.00447	0.1139	BRD-A17411484	BRD-A17411484-001-12-7	screen6:BRD-A17411484-001-12-7	12.5	12.500000uM	screen6	tb_screen6
kabx2:BRD-A17411484-001-12-7:25.000000uM	Not in cluster - singleton	fitted	339	0.667373	0.874598	0.871872	0.0572805	1.01946	0.0559	BRD-A17411484	BRD-A17411484-001-12-7	screen4wk_screen5wk_tbda1_kabx2:BRD-A17411484-001-12-7	25	25.000000uM	screen4wk_screen5wk_tbda1_kabx2	kabx2
screen6:BRD-A17411484-001-12-7:25.000000uM	In non-predictive cluster	fitted	340	0.141578	0.73791	0.712295	0.137558	1.04263	0.0653	BRD-A17411484	BRD-A17411484-001-12-7	screen6:BRD-A17411484-001-12-7	25	25.000000uM	screen6	tb_screen6
kabx2:BRD-A17411484-001-12-7:50.000000uM	In PCL cluster	fitted	339	0.66712	0.874598	0.872678	0.0594901	1.0968	0.0191	BRD-A17411484	BRD-A17411484-001-12-7	screen4wk_screen5wk_tbda1_kabx2:BRD-A17411484-001-12-7	50	50.000000uM	screen4wk_screen5wk_tbda1_kabx2	kabx2
screen6:BRD-A17411484-001-12-7:50.000000uM	In non-predictive cluster	fitted	340	0.141578	0.73791	0.712553	0.139416	1.11955	0.1911	BRD-A17411484	BRD-A17411484-001-12-7	screen6:BRD-A17411484-001-12-7	50	50.000000uM	screen6	tb_screen6
kabx2:BRD-A17655518-001-27-7:0.097500uM	In non-predictive cluster	fitted	340	0.713245	0.963756	0.954772	0.0455053	1.00974	0.1003	BRD-A17655518	BRD-A17655518-001-27-7	screen4wk_screen5wk_tbda1_kabx2:BRD-A17655518-001-27-7	0.0975	0.097500uM	screen4wk_screen5wk_tbda1_kabx2	kabx2
screen6:BRD-A17655518-001-27-7:0.097500uM	In non-predictive cluster	fitted	340	0.732954	0.994379	0.976955	0.0444365	1.03596	0.114	BRD-A17655518	BRD-A17655518-001-27-7	screen6:BRD-A17655518-001-27-7	0.0975	0.097500uM	screen6	tb_screen6
kabx2:BRD-A17655518-001-27-7:0.195500uM	In non-predictive cluster	fitted	340	0.682736	0.940066	0.92858	0.0569341	1.00974	0.0526	BRD-A17655518	BRD-A17655518-001-27-7	screen4wk_screen5wk_tbda1_kabx2:BRD-A17655518-001-27-7	0.1955	0.195500uM	screen4wk_screen5wk_tbda1_kabx2	kabx2
screen6:BRD-A17655518-001-27-7:0.195500uM	In non-predictive cluster	fitted	340	0.643567	0.990188	0.971596	0.0502949	1.03679	0.1551	BRD-A17655518	BRD-A17655518-001-27-7	screen6:BRD-A17655518-001-27-7	0.1955	0.195500uM	screen6	tb_screen6
kabx2:BRD-A17655518-001-27-7:0.390500uM	In PCL cluster	fitted	340	0.669107	0.903604	0.897855	0.0638917	1.00612	0.0548	BRD-A17655518	BRD-A17655518-001-27-7	screen4wk_screen5wk_tbda1_kabx2:BRD-A17655518-001-27-7	0.3905	0.390500uM	screen4wk_screen5wk_tbda1_kabx2	kabx2
screen6:BRD-A17655518-001-27-7:0.390500uM	Not in cluster - singleton	fitted	340	0.643567	0.988663	0.969333	0.0509499	1.03855	0.0714	BRD-A17655518	BRD-A17655518-001-27-7	screen6:BRD-A17655518-001-27-7	0.3905	0.390500uM	screen6	tb_screen6
kabx2:BRD-A17655518-001-27-7:0.781250uM	In non-predictive cluster	fitted	340	0.668963	0.893256	0.889847	0.0646257	1.0034	0.1048	BRD-A17655518	BRD-A17655518-001-27-7	screen4wk_screen5wk_tbda1_kabx2:BRD-A17655518-001-27-7	0.78125	0.781250uM	screen4wk_screen5wk_tbda1_kabx2	kabx2
screen6:BRD-A17655518-001-27-7:0.781250uM	Not in cluster - singleton	fitted	340	0.643567	0.985415	0.968332	0.0505077	1.03924	0.0631	BRD-A17655518	BRD-A17655518-001-27-7	screen6:BRD-A17655518-001-27-7	0.78125	0.781250uM	screen6	tb_screen6
kabx2:BRD-A17655518-001-27-7:1.562500uM	In PCL cluster	fitted	340	0.668961	0.891119	0.885682	0.0646624	1.0034	-0.0389	BRD-A17655518	BRD-A17655518-001-27-7	screen4wk_screen5wk_tbda1_kabx2:BRD-A17655518-001-27-7	1.5625	1.562500uM	screen4wk_screen5wk_tbda1_kabx2	kabx2
screen6:BRD-A17655518-001-27-7:1.562500uM	Not in cluster - singleton	fitted	340	0.643567	0.985183	0.96848	0.0506342	1.03951	0.0638	BRD-A17655518	BRD-A17655518-001-27-7	screen6:BRD-A17655518-001-27-7	1.5625	1.562500uM	screen6	tb_screen6
kabx2:BRD-A17655518-001-27-7:3.125000uM	In non-predictive cluster	fitted	340	0.668961	0.886423	0.88158	0.0652027	1.0034	0.0895	BRD-A17655518	BRD-A17655518-001-27-7	screen4wk_screen5wk_tbda1_kabx2:BRD-A17655518-001-27-7	3.125	3.125000uM	screen4wk_screen5wk_tbda1_kabx2	kabx2
screen6:BRD-A17655518-001-27-7:3.125000uM	Not in cluster - singleton	fitted	340	0.643567	0.982679	0.96484	0.0529893	1.03961	0.0207	BRD-A17655518	BRD-A17655518-001-27-7	screen6:BRD-A17655518-001-27-7	3.125	3.125000uM	screen6	tb_screen6
kabx2:BRD-A17655518-001-27-7:6.250000uM	In non-predictive cluster	fitted	340	0.666671	0.876024	0.87284	0.0653491	1.00109	0.1189	BRD-A17655518	BRD-A17655518-001-27-7	screen4wk_screen5wk_tbda1_kabx2:BRD-A17655518-001-27-7	6.25	6.250000uM	screen4wk_screen5wk_tbda1_kabx2	kabx2
screen6:BRD-A17655518-001-27-7:6.250000uM	In non-predictive cluster	fitted	340	0.643567	0.983881	0.966219	0.0538751	1.04435	0.0591	BRD-A17655518	BRD-A17655518-001-27-7	screen6:BRD-A17655518-001-27-7	6.25	6.250000uM	screen6	tb_screen6
kabx2:BRD-A17655518-001-27-7:12.500000uM	In non-predictive cluster	fitted	340	0.599807	0.870491	0.865107	0.0663601	0.988845	-0.0603	BRD-A17655518	BRD-A17655518-001-27-7	screen4wk_screen5wk_tbda1_kabx2:BRD-A17655518-001-27-7	12.5	12.500000uM	screen4wk_screen5wk_tbda1_kabx2	kabx2
screen6:BRD-A17655518-001-27-7:12.500000uM	Not in cluster - singleton	fitted	340	0.643567	0.945986	0.940372	0.0587049	1.04435	0.0134	BRD-A17655518	BRD-A17655518-001-27-7	screen6:BRD-A17655518-001-27-7	12.5	12.500000uM	screen6	tb_screen6
kabx2:BRD-A17655518-001-27-7:25.000000uM	In PCL cluster	fitted	340	0.521648	0.850874	0.846762	0.0688837	0.978079	-0.0376	BRD-A17655518	BRD-A17655518-001-27-7	screen4wk_screen5wk_tbda1_kabx2:BRD-A17655518-001-27-7	25	25.000000uM	screen4wk_screen5wk_tbda1_kabx2	kabx2
screen6:BRD-A17655518-001-27-7:25.000000uM	Not in cluster - singleton	fitted	340	0.643567	0.943287	0.938733	0.0620656	1.05527	0.1488	BRD-A17655518	BRD-A17655518-001-27-7	screen6:BRD-A17655518-001-27-7	25	25.000000uM	screen6	tb_screen6
kabx2:BRD-A17655518-001-27-7:50.000000uM	In PCL cluster	fitted	340	0.0206701	0.817697	0.800055	0.1067	0.972052	0.0862	BRD-A17655518	BRD-A17655518-001-27-7	screen4wk_screen5wk_tbda1_kabx2:BRD-A17655518-001-27-7	50	50.000000uM	screen4wk_screen5wk_tbda1_kabx2	kabx2
screen6:BRD-A17655518-001-27-7:50.000000uM	Not in cluster - singleton	fitted	340	0.508488	0.935495	0.929495	0.0755202	1.08201	0.0823	BRD-A17655518	BRD-A17655518-001-27-7	screen6:BRD-A17655518-001-27-7	50	50.000000uM	screen6	tb_screen6
kabx2:BRD-K36007650-300-04-9:0.097500uM	Not in cluster - singleton	fitted	340	0.821441	0.972227	0.965498	0.0338087	1.01858	-0.0363	BRD-K36007650	BRD-K36007650-300-04-9	screen4wk_screen5wk_tbda1_kabx2:BRD-K36007650-300-04-9	0.0975	0.097500uM	screen4wk_screen5wk_tbda1_kabx2	kabx2
screen6:BRD-K36007650-300-04-9:0.097500uM	Not in cluster - singleton	fitted	340	0.722901	0.94717	0.94786	0.0519497	1.04438	0.0962	BRD-K36007650	BRD-K36007650-300-04-9	screen6:BRD-K36007650-300-04-9	0.0975	0.097500uM	screen6	tb_screen6
kabx2:BRD-K36007650-300-04-9:0.195500uM	Not in cluster - singleton	fitted	340	0.821441	0.967446	0.961542	0.0327104	1.01422	0.1582	BRD-K36007650	BRD-K36007650-300-04-9	screen4wk_screen5wk_tbda1_kabx2:BRD-K36007650-300-04-9	0.1955	0.195500uM	screen4wk_screen5wk_tbda1_kabx2	kabx2
screen6:BRD-K36007650-300-04-9:0.195500uM	Not in cluster - singleton	fitted	340	0.722901	0.946824	0.946645	0.0519962	1.04405	0.0379	BRD-K36007650	BRD-K36007650-300-04-9	screen6:BRD-K36007650-300-04-9	0.1955	0.195500uM	screen6	tb_screen6
kabx2:BRD-K36007650-300-04-9:0.390500uM	In PCL cluster	fitted	340	0.821441	0.959943	0.95497	0.0318931	1.01323	0.0756	BRD-K36007650	BRD-K36007650-300-04-9	screen4wk_screen5wk_tbda1_kabx2:BRD-K36007650-300-04-9	0.3905	0.390500uM	screen4wk_screen5wk_tbda1_kabx2	kabx2
screen6:BRD-K36007650-300-04-9:0.390500uM	Not in cluster - singleton	fitted	340	0.715946	0.94239	0.944522	0.052315	1.04405	0.0629	BRD-K36007650	BRD-K36007650-300-04-9	screen6:BRD-K36007650-300-04-9	0.3905	0.390500uM	screen6	tb_screen6
kabx2:BRD-K36007650-300-04-9:0.781250uM	In PCL cluster	fitted	340	0.821441	0.945427	0.94322	0.0329447	1.01142	0.0901	BRD-K36007650	BRD-K36007650-300-04-9	screen4wk_screen5wk_tbda1_kabx2:BRD-K36007650-300-04-9	0.78125	0.781250uM	screen4wk_screen5wk_tbda1_kabx2	kabx2
screen6:BRD-K36007650-300-04-9:0.781250uM	In non-predictive cluster	fitted	340	0.669183	0.938278	0.940844	0.0549251	1.04405	0.1045	BRD-K36007650	BRD-K36007650-300-04-9	screen6:BRD-K36007650-300-04-9	0.78125	0.781250uM	screen6	tb_screen6
kabx2:BRD-K36007650-300-04-9:1.562500uM	Not in cluster - singleton	fitted	340	0.63782	0.927653	0.920144	0.0473055	1.00318	0.0221	BRD-K36007650	BRD-K36007650-300-04-9	screen4wk_screen5wk_tbda1_kabx2:BRD-K36007650-300-04-9	1.5625	1.562500uM	screen4wk_screen5wk_tbda1_kabx2	kabx2
screen6:BRD-K36007650-300-04-9:1.562500uM	Not in cluster - singleton	fitted	340	0.618209	0.935562	0.93525	0.0615387	1.04405	0.1005	BRD-K36007650	BRD-K36007650-300-04-9	screen6:BRD-K36007650-300-04-9	1.5625	1.562500uM	screen6	tb_screen6
kabx2:BRD-K36007650-300-04-9:3.125000uM	Not in cluster - singleton	fitted	340	0.528028	0.898007	0.882368	0.0753569	0.990032	0.1011	BRD-K36007650	BRD-K36007650-300-04-9	screen4wk_screen5wk_tbda1_kabx2:BRD-K36007650-300-04-9	3.125	3.125000uM	screen4wk_screen5wk_tbda1_kabx2	kabx2
screen6:BRD-K36007650-300-04-9:3.125000uM	In PCL cluster	fitted	340	0.544775	0.927491	0.918122	0.0817415	1.04405	0.1494	BRD-K36007650	BRD-K36007650-300-04-9	screen6:BRD-K36007650-300-04-9	3.125	3.125000uM	screen6	tb_screen6
kabx2:BRD-K36007650-300-04-9:6.250000uM	Not in cluster - singleton	fitted	340	0.313848	0.83683	0.821395	0.124259	0.987917	0.2898	BRD-K36007650	BRD-K36007650-300-04-9	screen4wk_screen5wk_tbda1_kabx2:BRD-K36007650-300-04-9	6.25	6.250000uM	screen4wk_screen5wk_tbda1_kabx2	kabx2
screen6:BRD-K36007650-300-04-9:6.250000uM	In PCL cluster	fitted	340	0.291787	0.917496	0.890665	0.120835	1.04405	0.3287	BRD-K36007650	BRD-K36007650-300-04-9	screen6:BRD-K36007650-300-04-9	6.25	6.250000uM	screen6	tb_screen6
kabx2:BRD-K36007650-300-04-9:12.500000uM	In PCL cluster	fitted	340	0.206743	0.739464	0.753462	0.155241	0.987917	0.4994	BRD-K36007650	BRD-K36007650-300-04-9	screen4wk_screen5wk_tbda1_kabx2:BRD-K36007650-300-04-9	12.5	12.500000uM	screen4wk_screen5wk_tbda1_kabx2	kabx2
screen6:BRD-K36007650-300-04-9:12.500000uM	In PCL cluster	fitted	340	0.146657	0.914842	0.870914	0.143075	1.07396	0.6046	BRD-K36007650	BRD-K36007650-300-04-9	screen6:BRD-K36007650-300-04-9	12.5	12.500000uM	screen6	tb_screen6
kabx2:BRD-K36007650-300-04-9:25.000000uM	In PCL cluster	fitted	340	0.138666	0.574925	0.635937	0.18381	1.02652	0.6881	BRD-K36007650	BRD-K36007650-300-04-9	screen4wk_screen5wk_tbda1_kabx2:BRD-K36007650-300-04-9	25	25.000000uM	screen4wk_screen5wk_tbda1_kabx2	kabx2
screen6:BRD-K36007650-300-04-9:25.000000uM	In PCL cluster	fitted	340	0.123601	0.909719	0.835457	0.183756	1.0936	0.636	BRD-K36007650	BRD-K36007650-300-04-9	screen6:BRD-K36007650-300-04-9	25	25.000000uM	screen6	tb_screen6
kabx2:BRD-K36007650-300-04-9:50.000000uM	Not in cluster - singleton	fitted	340	0.000114572	0.284825	0.302847	0.136051	1.02652	0.5542	BRD-K36007650	BRD-K36007650-300-04-9	screen4wk_screen5wk_tbda1_kabx2:BRD-K36007650-300-04-9	50	50.000000uM	screen4wk_screen5wk_tbda1_kabx2	kabx2
screen6:BRD-K36007650-300-04-9:50.000000uM	Not in cluster - singleton	fitted	340	3.21965e-15	0.209161	0.292105	0.251909	1.0936	0.5465	BRD-K36007650	BRD-K36007650-300-04-9	screen6:BRD-K36007650-300-04-9	50	50.000000uM	screen6	tb_screen6
kabx2:BRD-A03433762-001-01-3:0.097500uM	In non-predictive cluster	fitted	340	0.787226	0.95871	0.952479	0.0346887	1.00823	0.0723	BRD-A03433762	BRD-A03433762-001-01-3	screen4wk_screen5wk_tbda1_kabx2:BRD-A03433762-001-01-3	0.0975	0.097500uM	screen4wk_screen5wk_tbda1_kabx2	kabx2
screen6:BRD-A03433762-001-01-3:0.097500uM	In non-predictive cluster	fitted	340	0.639608	0.963609	0.945256	0.0645517	1.03352	0.1249	BRD-A03433762	BRD-A03433762-001-01-3	screen6:BRD-A03433762-001-01-3	0.0975	0.097500uM	screen6	tb_screen6
kabx2:BRD-A03433762-001-01-3:0.195500uM	Not in cluster - singleton	fitted	340	0.748959	0.952979	0.942437	0.0450967	1.00823	0.0483	BRD-A03433762	BRD-A03433762-001-01-3	screen4wk_screen5wk_tbda1_kabx2:BRD-A03433762-001-01-3	0.1955	0.195500uM	screen4wk_screen5wk_tbda1_kabx2	kabx2
screen6:BRD-A03433762-001-01-3:0.195500uM	In non-predictive cluster	fitted	340	0.627406	0.955873	0.934785	0.0718286	1.03352	0.1174	BRD-A03433762	BRD-A03433762-001-01-3	screen6:BRD-A03433762-001-01-3	0.1955	0.195500uM	screen6	tb_screen6
kabx2:BRD-A03433762-001-01-3:0.390500uM	Not in cluster - singleton	fitted	340	0.695242	0.949997	0.93464	0.05288	1.00823	0.063	BRD-A03433762	BRD-A03433762-001-01-3	screen4wk_screen5wk_tbda1_kabx2:BRD-A03433762-001-01-3	0.3905	0.390500uM	screen4wk_screen5wk_tbda1_kabx2	kabx2
screen6:BRD-A03433762-001-01-3:0.390500uM	In non-predictive cluster	fitted	340	0.578255	0.946183	0.926539	0.0774258	1.03352	0.1468	BRD-A03433762	BRD-A03433762-001-01-3	screen6:BRD-A03433762-001-01-3	0.3905	0.390500uM	screen6	tb_screen6
kabx2:BRD-A03433762-001-01-3:0.781250uM	In non-predictive cluster	fitted	340	0.60859	0.942797	0.924824	0.0616507	1.00823	-0.0222	BRD-A03433762	BRD-A03433762-001-01-3	screen4wk_screen5wk_tbda1_kabx2:BRD-A03433762-001-01-3	0.78125	0.781250uM	screen4wk_screen5wk_tbda1_kabx2	kabx2
screen6:BRD-A03433762-001-01-3:0.781250uM	In PCL cluster	fitted	340	0.51582	0.932891	0.916346	0.082032	1.03352	0.1461	BRD-A03433762	BRD-A03433762-001-01-3	screen6:BRD-A03433762-001-01-3	0.78125	0.781250uM	screen6	tb_screen6
kabx2:BRD-A03433762-001-01-3:1.562500uM	In non-predictive cluster	fitted	340	0.522122	0.927317	0.907596	0.0735104	1.00498	0.2305	BRD-A03433762	BRD-A03433762-001-01-3	screen4wk_screen5wk_tbda1_kabx2:BRD-A03433762-001-01-3	1.5625	1.562500uM	screen4wk_screen5wk_tbda1_kabx2	kabx2
screen6:BRD-A03433762-001-01-3:1.562500uM	In non-predictive cluster	fitted	340	0.482643	0.92599	0.90332	0.0894315	1.03352	0.2489	BRD-A03433762	BRD-A03433762-001-01-3	screen6:BRD-A03433762-001-01-3	1.5625	1.562500uM	screen6	tb_screen6
kabx2:BRD-A03433762-001-01-3:3.125000uM	In PCL cluster	fitted	340	0.40348	0.853358	0.846277	0.0954	1.00498	0.0004	BRD-A03433762	BRD-A03433762-001-01-3	screen4wk_screen5wk_tbda1_kabx2:BRD-A03433762-001-01-3	3.125	3.125000uM	screen4wk_screen5wk_tbda1_kabx2	kabx2
screen6:BRD-A03433762-001-01-3:3.125000uM	In non-predictive cluster	fitted	340	0.465906	0.8998	0.88079	0.0959678	1.03352	0.2403	BRD-A03433762	BRD-A03433762-001-01-3	screen6:BRD-A03433762-001-01-3	3.125	3.125000uM	screen6	tb_screen6
kabx2:BRD-A03433762-001-01-3:6.250000uM	In PCL cluster	fitted	340	0.291518	0.773312	0.776378	0.102093	0.987787	0.3207	BRD-A03433762	BRD-A03433762-001-01-3	screen4wk_screen5wk_tbda1_kabx2:BRD-A03433762-001-01-3	6.25	6.250000uM	screen4wk_screen5wk_tbda1_kabx2	kabx2
screen6:BRD-A03433762-001-01-3:6.250000uM	In PCL cluster	fitted	340	0.397021	0.838866	0.83616	0.108707	1.03352	0.314	BRD-A03433762	BRD-A03433762-001-01-3	screen6:BRD-A03433762-001-01-3	6.25	6.250000uM	screen6	tb_screen6
kabx2:BRD-A03433762-001-01-3:12.500000uM	In PCL cluster	fitted	340	0.291518	0.733675	0.732871	0.102404	0.985019	0.35	BRD-A03433762	BRD-A03433762-001-01-3	screen4wk_screen5wk_tbda1_kabx2:BRD-A03433762-001-01-3	12.5	12.500000uM	screen4wk_screen5wk_tbda1_kabx2	kabx2
screen6:BRD-A03433762-001-01-3:12.500000uM	In PCL cluster	fitted	340	0.397021	0.813169	0.810268	0.116717	1.02365	0.3148	BRD-A03433762	BRD-A03433762-001-01-3	screen6:BRD-A03433762-001-01-3	12.5	12.500000uM	screen6	tb_screen6
kabx2:BRD-A03433762-001-01-3:25.000000uM	In PCL cluster	fitted	340	0.287227	0.717239	0.716804	0.109364	1.01058	0.315	BRD-A03433762	BRD-A03433762-001-01-3	screen4wk_screen5wk_tbda1_kabx2:BRD-A03433762-001-01-3	25	25.000000uM	screen4wk_screen5wk_tbda1_kabx2	kabx2
screen6:BRD-A03433762-001-01-3:25.000000uM	In PCL cluster	fitted	340	0.397021	0.775647	0.7753	0.11758	1.02885	0.3398	BRD-A03433762	BRD-A03433762-001-01-3	screen6:BRD-A03433762-001-01-3	25	25.000000uM	screen6	tb_screen6
kabx2:BRD-A03433762-001-01-3:50.000000uM	In PCL cluster	fitted	340	0.110239	0.7029	0.6965	0.124537	1.02367	0.3454	BRD-A03433762	BRD-A03433762-001-01-3	screen4wk_screen5wk_tbda1_kabx2:BRD-A03433762-001-01-3	50	50.000000uM	screen4wk_screen5wk_tbda1_kabx2	kabx2
screen6:BRD-A03433762-001-01-3:50.000000uM	In PCL cluster	fitted	340	0.368538	0.768542	0.760721	0.12753	1.04656	0.3524	BRD-A03433762	BRD-A03433762-001-01-3	screen6:BRD-A03433762-001-01-3	50	50.000000uM	screen6	tb_screen6
kabx2:BRD-A11805855-001-01-0:0.097500uM	In PCL cluster	fitted	340	0.398898	0.838649	0.840375	0.0886607	1.01322	0.304	BRD-A11805855	BRD-A11805855-001-01-0	screen4wk_screen5wk_tbda1_kabx2:BRD-A11805855-001-01-0	0.0975	0.097500uM	screen4wk_screen5wk_tbda1_kabx2	kabx2
screen6:BRD-A11805855-001-01-0:0.097500uM	In PCL cluster	fitted	340	0.305495	0.947575	0.919555	0.0972337	1.04063	0.3608	BRD-A11805855	BRD-A11805855-001-01-0	screen6:BRD-A11805855-001-01-0	0.0975	0.097500uM	screen6	tb_screen6
kabx2:BRD-A11805855-001-01-0:0.195500uM	In PCL cluster	fitted	340	0.0682258	0.792493	0.789249	0.114833	1.01322	0.452	BRD-A11805855	BRD-A11805855-001-01-0	screen4wk_screen5wk_tbda1_kabx2:BRD-A11805855-001-01-0	0.1955	0.195500uM	screen4wk_screen5wk_tbda1_kabx2	kabx2
screen6:BRD-A11805855-001-01-0:0.195500uM	In PCL cluster	fitted	340	0.211067	0.929992	0.892904	0.116603	1.04063	0.4338	BRD-A11805855	BRD-A11805855-001-01-0	screen6:BRD-A11805855-001-01-0	0.1955	0.195500uM	screen6	tb_screen6
kabx2:BRD-A11805855-001-01-0:0.390500uM	In PCL cluster	fitted	340	0.0557561	0.74643	0.745483	0.129135	1.01322	0.4293	BRD-A11805855	BRD-A11805855-001-01-0	screen4wk_screen5wk_tbda1_kabx2:BRD-A11805855-001-01-0	0.3905	0.390500uM	screen4wk_screen5wk_tbda1_kabx2	kabx2
screen6:BRD-A11805855-001-01-0:0.390500uM	In PCL cluster	fitted	340	0.167013	0.899617	0.859471	0.137614	1.04063	0.4193	BRD-A11805855	BRD-A11805855-001-01-0	screen6:BRD-A11805855-001-01-0	0.3905	0.390500uM	screen6	tb_screen6
kabx2:BRD-A11805855-001-01-0:0.781250uM	In PCL cluster	fitted	340	0.0553676	0.697535	0.700123	0.140579	1.01322	0.3641	BRD-A11805855	BRD-A11805855-001-01-0	screen4wk_screen5wk_tbda1_kabx2:BRD-A11805855-001-01-0	0.78125	0.781250uM	screen4wk_screen5wk_tbda1_kabx2	kabx2
screen6:BRD-A11805855-001-01-0:0.781250uM	In PCL cluster	fitted	340	0.147272	0.849033	0.820396	0.154343	1.04063	0.493	BRD-A11805855	BRD-A11805855-001-01-0	screen6:BRD-A11805855-001-01-0	0.78125	0.781250uM	screen6	tb_screen6
kabx2:BRD-A11805855-001-01-0:1.562500uM	In PCL cluster	fitted	340	0.0553556	0.644749	0.650592	0.148261	1.01321	0.3515	BRD-A11805855	BRD-A11805855-001-01-0	screen4wk_screen5wk_tbda1_kabx2:BRD-A11805855-001-01-0	1.5625	1.562500uM	screen4wk_screen5wk_tbda1_kabx2	kabx2
screen6:BRD-A11805855-001-01-0:1.562500uM	In PCL cluster	fitted	340	0.138644	0.799191	0.780586	0.16877	1.04063	0.5549	BRD-A11805855	BRD-A11805855-001-01-0	screen6:BRD-A11805855-001-01-0	1.5625	1.562500uM	screen6	tb_screen6
kabx2:BRD-A11805855-001-01-0:3.125000uM	In PCL cluster	fitted	340	0.0553553	0.586898	0.59579	0.153549	1.01315	0.4497	BRD-A11805855	BRD-A11805855-001-01-0	screen4wk_screen5wk_tbda1_kabx2:BRD-A11805855-001-01-0	3.125	3.125000uM	screen4wk_screen5wk_tbda1_kabx2	kabx2
screen6:BRD-A11805855-001-01-0:3.125000uM	In PCL cluster	fitted	340	0.134906	0.744973	0.740985	0.181407	1.04063	0.5258	BRD-A11805855	BRD-A11805855-001-01-0	screen6:BRD-A11805855-001-01-0	3.125	3.125000uM	screen6	tb_screen6
kabx2:BRD-A11805855-001-01-0:6.250000uM	In PCL cluster	fitted	340	0.0553553	0.532267	0.543145	0.154837	1.01273	0.5134	BRD-A11805855	BRD-A11805855-001-01-0	screen4wk_screen5wk_tbda1_kabx2:BRD-A11805855-001-01-0	6.25	6.250000uM	screen4wk_screen5wk_tbda1_kabx2	kabx2
screen6:BRD-A11805855-001-01-0:6.250000uM	In PCL cluster	fitted	340	0.127544	0.696664	0.702485	0.192684	1.04063	0.6251	BRD-A11805855	BRD-A11805855-001-01-0	screen6:BRD-A11805855-001-01-0	6.25	6.250000uM	screen6	tb_screen6
kabx2:BRD-A11805855-001-01-0:12.500000uM	In PCL cluster	fitted	340	0.0553553	0.469757	0.47691	0.148219	1.00963	0.396	BRD-A11805855	BRD-A11805855-001-01-0	screen4wk_screen5wk_tbda1_kabx2:BRD-A11805855-001-01-0	12.5	12.500000uM	screen4wk_screen5wk_tbda1_kabx2	kabx2
screen6:BRD-A11805855-001-01-0:12.500000uM	In PCL cluster	fitted	340	0.101421	0.658426	0.647772	0.193551	1.04063	0.6102	BRD-A11805855	BRD-A11805855-001-01-0	screen6:BRD-A11805855-001-01-0	12.5	12.500000uM	screen6	tb_screen6
kabx2:BRD-A11805855-001-01-0:25.000000uM	In PCL cluster	fitted	340	0.0553553	0.414424	0.428579	0.154195	0.986702	0.5014	BRD-A11805855	BRD-A11805855-001-01-0	screen4wk_screen5wk_tbda1_kabx2:BRD-A11805855-001-01-0	25	25.000000uM	screen4wk_screen5wk_tbda1_kabx2	kabx2
screen6:BRD-A11805855-001-01-0:25.000000uM	In PCL cluster	fitted	340	0.0775681	0.600902	0.57665	0.188187	1.04063	0.569	BRD-A11805855	BRD-A11805855-001-01-0	screen6:BRD-A11805855-001-01-0	25	25.000000uM	screen6	tb_screen6
kabx2:BRD-A11805855-001-01-0:50.000000uM	In PCL cluster	fitted	340	0.0209555	0.371756	0.384671	0.166778	0.81743	0.4411	BRD-A11805855	BRD-A11805855-001-01-0	screen4wk_screen5wk_tbda1_kabx2:BRD-A11805855-001-01-0	50	50.000000uM	screen4wk_screen5wk_tbda1_kabx2	kabx2
screen6:BRD-A11805855-001-01-0:50.000000uM	In PCL cluster	fitted	340	0.0496038	0.56248	0.539693	0.207241	1.04063	0.6791	BRD-A11805855	BRD-A11805855-001-01-0	screen6:BRD-A11805855-001-01-0	50	50.000000uM	screen6	tb_screen6
screen6:BRD-A19584055:0.195312uM	In PCL cluster	fitted	339	0.427645	0.999945	0.951306	0.110596	1.04598	0.4906	BRD-A19584055	BRD-A19584055	screen6:BRD-A19584055	0.19531	0.195312uM	screen6	tb_screen6
screen6:BRD-A19584055:0.390625uM	In PCL cluster	fitted	339	0.265969	0.991904	0.911512	0.163758	1.04598	0.5764	BRD-A19584055	BRD-A19584055	screen6:BRD-A19584055	0.39062	0.390625uM	screen6	tb_screen6
screen6:BRD-A19584055:0.781250uM	In PCL cluster	fitted	339	0.15886	0.974004	0.865323	0.206719	1.04598	0.6563	BRD-A19584055	BRD-A19584055	screen6:BRD-A19584055	0.78125	0.781250uM	screen6	tb_screen6
screen6:BRD-A19584055:1.562500uM	In PCL cluster	fitted	339	0.0935755	0.897656	0.802312	0.237575	1.04598	0.6749	BRD-A19584055	BRD-A19584055	screen6:BRD-A19584055	1.5625	1.562500uM	screen6	tb_screen6
screen6:BRD-A19584055:3.125000uM	In PCL cluster	fitted	339	0.0555784	0.783459	0.725171	0.262605	1.04598	0.748	BRD-A19584055	BRD-A19584055	screen6:BRD-A19584055	3.125	3.125000uM	screen6	tb_screen6
screen6:BRD-A19584055:6.250000uM	In PCL cluster	fitted	339	0.0340193	0.662456	0.642957	0.265675	1.02824	0.7444	BRD-A19584055	BRD-A19584055	screen6:BRD-A19584055	6.25	6.250000uM	screen6	tb_screen6
screen6:BRD-A19584055:12.500000uM	In PCL cluster	fitted	339	0.0219572	0.47388	0.489331	0.202621	1.02346	0.6473	BRD-A19584055	BRD-A19584055	screen6:BRD-A19584055	12.5	12.500000uM	screen6	tb_screen6
screen6:BRD-A19584055:25.000000uM	In PCL cluster	fitted	339	-0.000118682	0.323684	0.363401	0.1752	0.962141	0.6125	BRD-A19584055	BRD-A19584055	screen6:BRD-A19584055	25	25.000000uM	screen6	tb_screen6
kabx2:BRD-A19584055-001-01-1:0.097500uM	In PCL cluster	fitted	340	0.828598	0.995665	0.988911	0.0292028	1.0425	0.1232	BRD-A19584055	BRD-A19584055-001-01-1	screen4wk_screen5wk_tbda1_kabx2:BRD-A19584055-001-01-1	0.0975	0.097500uM	screen4wk_screen5wk_tbda1_kabx2	kabx2
screen6:BRD-A19584055-001-01-1:0.097500uM	Not in cluster - singleton	fitted	338	0.661337	0.940887	0.930053	0.0572862	1.01912	0.2053	BRD-A19584055	BRD-A19584055-001-01-1	screen6:BRD-A19584055-001-01-1	0.0975	0.097500uM	screen6	tb_screen6
kabx2:BRD-A19584055-001-01-1:0.195500uM	In PCL cluster	fitted	340	0.717864	0.983884	0.970617	0.0456173	1.03929	0.3296	BRD-A19584055	BRD-A19584055-001-01-1	screen4wk_screen5wk_tbda1_kabx2:BRD-A19584055-001-01-1	0.1955	0.195500uM	screen4wk_screen5wk_tbda1_kabx2	kabx2
screen6:BRD-A19584055-001-01-1:0.195500uM	In PCL cluster	fitted	338	0.406888	0.930882	0.909908	0.0834021	1.01911	0.0576	BRD-A19584055	BRD-A19584055-001-01-1	screen6:BRD-A19584055-001-01-1	0.1955	0.195500uM	screen6	tb_screen6
kabx2:BRD-A19584055-001-01-1:0.390500uM	In PCL cluster	fitted	340	0.369919	0.952167	0.927486	0.0906285	1.02623	0.404	BRD-A19584055	BRD-A19584055-001-01-1	screen4wk_screen5wk_tbda1_kabx2:BRD-A19584055-001-01-1	0.3905	0.390500uM	screen4wk_screen5wk_tbda1_kabx2	kabx2
screen6:BRD-A19584055-001-01-1:0.390500uM	In PCL cluster	fitted	338	0.406888	0.923202	0.886157	0.113905	1.0171	0.3066	BRD-A19584055	BRD-A19584055-001-01-1	screen6:BRD-A19584055-001-01-1	0.3905	0.390500uM	screen6	tb_screen6
kabx2:BRD-A19584055-001-01-1:0.781250uM	In PCL cluster	fitted	340	0.163869	0.90711	0.848589	0.156608	1.02248	0.6472	BRD-A19584055	BRD-A19584055-001-01-1	screen4wk_screen5wk_tbda1_kabx2:BRD-A19584055-001-01-1	0.78125	0.781250uM	screen4wk_screen5wk_tbda1_kabx2	kabx2
screen6:BRD-A19584055-001-01-1:0.781250uM	In PCL cluster	fitted	338	0.0659041	0.913457	0.851202	0.157556	1.01366	0.4335	BRD-A19584055	BRD-A19584055-001-01-1	screen6:BRD-A19584055-001-01-1	0.78125	0.781250uM	screen6	tb_screen6
kabx2:BRD-A19584055-001-01-1:1.562500uM	In PCL cluster	fitted	340	0.126978	0.775086	0.735254	0.220889	1.02248	0.7306	BRD-A19584055	BRD-A19584055-001-01-1	screen4wk_screen5wk_tbda1_kabx2:BRD-A19584055-001-01-1	1.5625	1.562500uM	screen4wk_screen5wk_tbda1_kabx2	kabx2
screen6:BRD-A19584055-001-01-1:1.562500uM	In PCL cluster	fitted	338	0.0659041	0.881415	0.798374	0.196132	1.01261	0.6557	BRD-A19584055	BRD-A19584055-001-01-1	screen6:BRD-A19584055-001-01-1	1.5625	1.562500uM	screen6	tb_screen6
kabx2:BRD-A19584055-001-01-1:3.125000uM	In PCL cluster	fitted	340	0.0449682	0.603098	0.608156	0.270229	1.02248	0.718	BRD-A19584055	BRD-A19584055-001-01-1	screen4wk_screen5wk_tbda1_kabx2:BRD-A19584055-001-01-1	3.125	3.125000uM	screen4wk_screen5wk_tbda1_kabx2	kabx2
screen6:BRD-A19584055-001-01-1:3.125000uM	In PCL cluster	fitted	338	0.036702	0.758643	0.697981	0.250075	1.01261	0.7589	BRD-A19584055	BRD-A19584055-001-01-1	screen6:BRD-A19584055-001-01-1	3.125	3.125000uM	screen6	tb_screen6
kabx2:BRD-A19584055-001-01-1:6.250000uM	In PCL cluster	fitted	340	0.0430688	0.397806	0.443613	0.24861	1.01197	0.625	BRD-A19584055	BRD-A19584055-001-01-1	screen4wk_screen5wk_tbda1_kabx2:BRD-A19584055-001-01-1	6.25	6.250000uM	screen4wk_screen5wk_tbda1_kabx2	kabx2
screen6:BRD-A19584055-001-01-1:6.250000uM	In PCL cluster	fitted	338	0.0113846	0.576907	0.559584	0.266411	1.01251	0.7532	BRD-A19584055	BRD-A19584055-001-01-1	screen6:BRD-A19584055-001-01-1	6.25	6.250000uM	screen6	tb_screen6
kabx2:BRD-A19584055-001-01-1:12.500000uM	In PCL cluster	fitted	340	-2.3801e-09	0.161976	0.179994	0.116607	0.925914	0.3807	BRD-A19584055	BRD-A19584055-001-01-1	screen4wk_screen5wk_tbda1_kabx2:BRD-A19584055-001-01-1	12.5	12.500000uM	screen4wk_screen5wk_tbda1_kabx2	kabx2
screen6:BRD-A19584055-001-01-1:12.500000uM	In PCL cluster	fitted	338	3.81328e-12	0.324479	0.339601	0.196068	0.99158	0.6719	BRD-A19584055	BRD-A19584055-001-01-1	screen6:BRD-A19584055-001-01-1	12.5	12.500000uM	screen6	tb_screen6
kabx2:BRD-A19584055-001-01-1:25.000000uM	In PCL cluster	fitted	340	-0.00771424	0.0795503	0.0991871	0.0893399	0.567515	0.3383	BRD-A19584055	BRD-A19584055-001-01-1	screen4wk_screen5wk_tbda1_kabx2:BRD-A19584055-001-01-1	25	25.000000uM	screen4wk_screen5wk_tbda1_kabx2	kabx2
screen6:BRD-A19584055-001-01-1:25.000000uM	In PCL cluster	fitted	338	-6.01973e-09	0.12686	0.157742	0.137387	0.761042	0.5373	BRD-A19584055	BRD-A19584055-001-01-1	screen6:BRD-A19584055-001-01-1	25	25.000000uM	screen6	tb_screen6
kabx2:BRD-A19584055-001-01-1:50.000000uM	In PCL cluster	fitted	340	-0.0569846	0.0464321	0.0693994	0.0870854	0.567515	0.3715	BRD-A19584055	BRD-A19584055-001-01-1	screen4wk_screen5wk_tbda1_kabx2:BRD-A19584055-001-01-1	50	50.000000uM	screen4wk_screen5wk_tbda1_kabx2	kabx2
screen6:BRD-A19584055-001-01-1:50.000000uM	In non-predictive cluster	fitted	338	-0.0654585	0.0553188	0.0932283	0.137891	0.75982	0.4762	BRD-A19584055	BRD-A19584055-001-01-1	screen6:BRD-A19584055-001-01-1	50	50.000000uM	screen6	tb_screen6
kabx2:BRD-A22164928-001-01-2:0.097500uM	In non-predictive cluster	fitted	340	0.900012	1.01216	1.00725	0.0222979	1.04663	-0.0178	BRD-A22164928	BRD-A22164928-001-01-2	screen4wk_screen5wk_tbda1_kabx2:BRD-A22164928-001-01-2	0.0975	0.097500uM	screen4wk_screen5wk_tbda1_kabx2	kabx2
screen6:BRD-A22164928-001-01-2:0.097500uM	In PCL cluster	fitted	340	0.637919	0.959619	0.951369	0.046215	1.01778	0.1003	BRD-A22164928	BRD-A22164928-001-01-2	screen6:BRD-A22164928-001-01-2	0.0975	0.097500uM	screen6	tb_screen6
kabx2:BRD-A22164928-001-01-2:0.195500uM	In non-predictive cluster	fitted	340	0.867587	1.01092	1.00492	0.025826	1.04663	-0.038	BRD-A22164928	BRD-A22164928-001-01-2	screen4wk_screen5wk_tbda1_kabx2:BRD-A22164928-001-01-2	0.1955	0.195500uM	screen4wk_screen5wk_tbda1_kabx2	kabx2
screen6:BRD-A22164928-001-01-2:0.195500uM	In non-predictive cluster	fitted	340	0.637432	0.952753	0.942359	0.0518362	1.01778	0.1328	BRD-A22164928	BRD-A22164928-001-01-2	screen6:BRD-A22164928-001-01-2	0.1955	0.195500uM	screen6	tb_screen6
kabx2:BRD-A22164928-001-01-2:0.390500uM	In non-predictive cluster	fitted	340	0.776748	1.00959	1.00071	0.032449	1.04663	0.0953	BRD-A22164928	BRD-A22164928-001-01-2	screen4wk_screen5wk_tbda1_kabx2:BRD-A22164928-001-01-2	0.3905	0.390500uM	screen4wk_screen5wk_tbda1_kabx2	kabx2
screen6:BRD-A22164928-001-01-2:0.390500uM	In non-predictive cluster	fitted	340	0.637432	0.945804	0.933604	0.0588897	1.01778	0.1694	BRD-A22164928	BRD-A22164928-001-01-2	screen6:BRD-A22164928-001-01-2	0.3905	0.390500uM	screen6	tb_screen6
kabx2:BRD-A22164928-001-01-2:0.781250uM	In non-predictive cluster	fitted	340	0.674951	1.00303	0.992349	0.041746	1.04663	0.1126	BRD-A22164928	BRD-A22164928-001-01-2	screen4wk_screen5wk_tbda1_kabx2:BRD-A22164928-001-01-2	0.78125	0.781250uM	screen4wk_screen5wk_tbda1_kabx2	kabx2
screen6:BRD-A22164928-001-01-2:0.781250uM	In PCL cluster	fitted	340	0.614951	0.938076	0.921202	0.0709832	1.01778	0.1411	BRD-A22164928	BRD-A22164928-001-01-2	screen6:BRD-A22164928-001-01-2	0.78125	0.781250uM	screen6	tb_screen6
kabx2:BRD-A22164928-001-01-2:1.562500uM	In non-predictive cluster	fitted	340	0.587831	0.982563	0.966695	0.0588202	1.04663	-0.1241	BRD-A22164928	BRD-A22164928-001-01-2	screen4wk_screen5wk_tbda1_kabx2:BRD-A22164928-001-01-2	1.5625	1.562500uM	screen4wk_screen5wk_tbda1_kabx2	kabx2
screen6:BRD-A22164928-001-01-2:1.562500uM	In PCL cluster	fitted	340	0.542789	0.922606	0.900678	0.08869	1.01778	0.1786	BRD-A22164928	BRD-A22164928-001-01-2	screen6:BRD-A22164928-001-01-2	1.5625	1.562500uM	screen6	tb_screen6
kabx2:BRD-A22164928-001-01-2:3.125000uM	In PCL cluster	fitted	340	0.493532	0.91269	0.894758	0.106658	1.04663	0.2166	BRD-A22164928	BRD-A22164928-001-01-2	screen4wk_screen5wk_tbda1_kabx2:BRD-A22164928-001-01-2	3.125	3.125000uM	screen4wk_screen5wk_tbda1_kabx2	kabx2
screen6:BRD-A22164928-001-01-2:3.125000uM	In PCL cluster	fitted	340	0.487624	0.901611	0.871649	0.11038	1.01778	0.4478	BRD-A22164928	BRD-A22164928-001-01-2	screen6:BRD-A22164928-001-01-2	3.125	3.125000uM	screen6	tb_screen6
kabx2:BRD-A22164928-001-01-2:6.250000uM	In PCL cluster	fitted	340	0.472751	0.850679	0.847178	0.12431	1.04663	0.2497	BRD-A22164928	BRD-A22164928-001-01-2	screen4wk_screen5wk_tbda1_kabx2:BRD-A22164928-001-01-2	6.25	6.250000uM	screen4wk_screen5wk_tbda1_kabx2	kabx2
screen6:BRD-A22164928-001-01-2:6.250000uM	In PCL cluster	fitted	340	0.432991	0.839258	0.826487	0.13536	1.01778	0.4154	BRD-A22164928	BRD-A22164928-001-01-2	screen6:BRD-A22164928-001-01-2	6.25	6.250000uM	screen6	tb_screen6
kabx2:BRD-A22164928-001-01-2:12.500000uM	In PCL cluster	fitted	340	0.409595	0.75991	0.765678	0.123286	1.04663	0.2556	BRD-A22164928	BRD-A22164928-001-01-2	screen4wk_screen5wk_tbda1_kabx2:BRD-A22164928-001-01-2	12.5	12.500000uM	screen4wk_screen5wk_tbda1_kabx2	kabx2
screen6:BRD-A22164928-001-01-2:12.500000uM	In PCL cluster	fitted	340	0.360068	0.728286	0.747311	0.155409	1.01309	0.4166	BRD-A22164928	BRD-A22164928-001-01-2	screen6:BRD-A22164928-001-01-2	12.5	12.500000uM	screen6	tb_screen6
kabx2:BRD-A22164928-001-01-2:25.000000uM	In PCL cluster	fitted	340	0.287024	0.684454	0.682957	0.132395	1.04663	0.2716	BRD-A22164928	BRD-A22164928-001-01-2	screen4wk_screen5wk_tbda1_kabx2:BRD-A22164928-001-01-2	25	25.000000uM	screen4wk_screen5wk_tbda1_kabx2	kabx2
screen6:BRD-A22164928-001-01-2:25.000000uM	In PCL cluster	fitted	340	0.0557257	0.618088	0.617892	0.148775	1.00723	0.3163	BRD-A22164928	BRD-A22164928-001-01-2	screen6:BRD-A22164928-001-01-2	25	25.000000uM	screen6	tb_screen6
kabx2:BRD-A22164928-001-01-2:50.000000uM	In PCL cluster	fitted	340	0.147858	0.656769	0.65385	0.147705	1.04663	0.429	BRD-A22164928	BRD-A22164928-001-01-2	screen4wk_screen5wk_tbda1_kabx2:BRD-A22164928-001-01-2	50	50.000000uM	screen4wk_screen5wk_tbda1_kabx2	kabx2
screen6:BRD-A22164928-001-01-2:50.000000uM	In PCL cluster	fitted	340	0.00946348	0.6052	0.606282	0.155699	1.00723	0.4936	BRD-A22164928	BRD-A22164928-001-01-2	screen6:BRD-A22164928-001-01-2	50	50.000000uM	screen6	tb_screen6
kabx2:BRD-A39183045-001-01-1:0.097500uM	In non-predictive cluster	fitted	340	0.787277	0.927661	0.925481	0.0414885	1.01369	0.1313	BRD-A39183045	BRD-A39183045-001-01-1	screen4wk_screen5wk_tbda1_kabx2:BRD-A39183045-001-01-1	0.0975	0.097500uM	screen4wk_screen5wk_tbda1_kabx2	kabx2
screen6:BRD-A39183045-001-01-1:0.097500uM	In non-predictive cluster	fitted	340	0.615533	0.888608	0.889896	0.0781901	1.0334	0.0538	BRD-A39183045	BRD-A39183045-001-01-1	screen6:BRD-A39183045-001-01-1	0.0975	0.097500uM	screen6	tb_screen6
kabx2:BRD-A39183045-001-01-1:0.195500uM	In PCL cluster	fitted	340	0.748507	0.917122	0.911417	0.0501288	1.01369	0.0666	BRD-A39183045	BRD-A39183045-001-01-1	screen4wk_screen5wk_tbda1_kabx2:BRD-A39183045-001-01-1	0.1955	0.195500uM	screen4wk_screen5wk_tbda1_kabx2	kabx2
screen6:BRD-A39183045-001-01-1:0.195500uM	In non-predictive cluster	fitted	340	0.615533	0.8627	0.865586	0.072454	1.0334	0.1431	BRD-A39183045	BRD-A39183045-001-01-1	screen6:BRD-A39183045-001-01-1	0.1955	0.195500uM	screen6	tb_screen6
kabx2:BRD-A39183045-001-01-1:0.390500uM	In non-predictive cluster	fitted	340	0.745318	0.90751	0.897789	0.0589446	1.01369	0.1467	BRD-A39183045	BRD-A39183045-001-01-1	screen4wk_screen5wk_tbda1_kabx2:BRD-A39183045-001-01-1	0.3905	0.390500uM	screen4wk_screen5wk_tbda1_kabx2	kabx2
screen6:BRD-A39183045-001-01-1:0.390500uM	In non-predictive cluster	fitted	340	0.615533	0.8627	0.866189	0.0732455	1.04736	0.1467	BRD-A39183045	BRD-A39183045-001-01-1	screen6:BRD-A39183045-001-01-1	0.3905	0.390500uM	screen6	tb_screen6
kabx2:BRD-A39183045-001-01-1:0.781250uM	In PCL cluster	fitted	340	0.66397	0.889717	0.879737	0.0699055	1.01369	0.2198	BRD-A39183045	BRD-A39183045-001-01-1	screen4wk_screen5wk_tbda1_kabx2:BRD-A39183045-001-01-1	0.78125	0.781250uM	screen4wk_screen5wk_tbda1_kabx2	kabx2
screen6:BRD-A39183045-001-01-1:0.781250uM	In PCL cluster	fitted	340	0.615533	0.874823	0.886097	0.0845744	1.11448	0.1645	BRD-A39183045	BRD-A39183045-001-01-1	screen6:BRD-A39183045-001-01-1	0.78125	0.781250uM	screen6	tb_screen6
kabx2:BRD-A39183045-001-01-1:1.562500uM	In PCL cluster	fitted	340	0.542332	0.857428	0.854678	0.084377	1.01369	0.2942	BRD-A39183045	BRD-A39183045-001-01-1	screen4wk_screen5wk_tbda1_kabx2:BRD-A39183045-001-01-1	1.5625	1.562500uM	screen4wk_screen5wk_tbda1_kabx2	kabx2
screen6:BRD-A39183045-001-01-1:1.562500uM	In PCL cluster	fitted	340	0.615533	0.877292	0.890207	0.0880904	1.12425	0.2367	BRD-A39183045	BRD-A39183045-001-01-1	screen6:BRD-A39183045-001-01-1	1.5625	1.562500uM	screen6	tb_screen6
kabx2:BRD-A39183045-001-01-1:3.125000uM	In PCL cluster	fitted	340	0.420572	0.823547	0.826303	0.100585	1.01369	0.3035	BRD-A39183045	BRD-A39183045-001-01-1	screen4wk_screen5wk_tbda1_kabx2:BRD-A39183045-001-01-1	3.125	3.125000uM	screen4wk_screen5wk_tbda1_kabx2	kabx2
screen6:BRD-A39183045-001-01-1:3.125000uM	In PCL cluster	fitted	340	0.615533	0.875004	0.889385	0.0887278	1.12465	0.1076	BRD-A39183045	BRD-A39183045-001-01-1	screen6:BRD-A39183045-001-01-1	3.125	3.125000uM	screen6	tb_screen6
kabx2:BRD-A39183045-001-01-1:6.250000uM	In PCL cluster	fitted	340	0.316485	0.773332	0.784451	0.112445	1.01369	0.3263	BRD-A39183045	BRD-A39183045-001-01-1	screen4wk_screen5wk_tbda1_kabx2:BRD-A39183045-001-01-1	6.25	6.250000uM	screen4wk_screen5wk_tbda1_kabx2	kabx2
screen6:BRD-A39183045-001-01-1:6.250000uM	In PCL cluster	fitted	340	0.615533	0.874823	0.888441	0.0906184	1.12467	0.2067	BRD-A39183045	BRD-A39183045-001-01-1	screen6:BRD-A39183045-001-01-1	6.25	6.250000uM	screen6	tb_screen6
kabx2:BRD-A39183045-001-01-1:12.500000uM	In PCL cluster	fitted	340	0.238853	0.705392	0.714874	0.122059	0.993433	0.3652	BRD-A39183045	BRD-A39183045-001-01-1	screen4wk_screen5wk_tbda1_kabx2:BRD-A39183045-001-01-1	12.5	12.500000uM	screen4wk_screen5wk_tbda1_kabx2	kabx2
screen6:BRD-A39183045-001-01-1:12.500000uM	In PCL cluster	fitted	340	0.587963	0.88137	0.891148	0.0937712	1.12467	0.1659	BRD-A39183045	BRD-A39183045-001-01-1	screen6:BRD-A39183045-001-01-1	12.5	12.500000uM	screen6	tb_screen6
kabx2:BRD-A39183045-001-01-1:25.000000uM	Not in cluster - singleton	fitted	340	0.186644	0.663454	0.668324	0.133987	1.01028	0.3734	BRD-A39183045	BRD-A39183045-001-01-1	screen4wk_screen5wk_tbda1_kabx2:BRD-A39183045-001-01-1	25	25.000000uM	screen4wk_screen5wk_tbda1_kabx2	kabx2
screen6:BRD-A39183045-001-01-1:25.000000uM	In non-predictive cluster	fitted	340	0.531624	1.0363	0.986307	0.10761	1.12467	0.1462	BRD-A39183045	BRD-A39183045-001-01-1	screen6:BRD-A39183045-001-01-1	25	25.000000uM	screen6	tb_screen6
kabx2:BRD-A39183045-001-01-1:50.000000uM	In PCL cluster	fitted	340	0.153931	0.61767	0.625288	0.152576	1.01028	0.4254	BRD-A39183045	BRD-A39183045-001-01-1	screen4wk_screen5wk_tbda1_kabx2:BRD-A39183045-001-01-1	50	50.000000uM	screen4wk_screen5wk_tbda1_kabx2	kabx2
screen6:BRD-A39183045-001-01-1:50.000000uM	Not in cluster - singleton	fitted	340	0.473532	1.03772	0.983179	0.121568	1.19276	0.4935	BRD-A39183045	BRD-A39183045-001-01-1	screen6:BRD-A39183045-001-01-1	50	50.000000uM	screen6	tb_screen6
screen6:BRD-A43748923:0.390625uM	In PCL cluster	fitted	340	0.618032	0.991552	0.978472	0.0498658	1.07129	0.1829	BRD-A43748923	BRD-A43748923	screen6:BRD-A43748923	0.39062	0.390625uM	screen6	tb_screen6
screen6:BRD-A43748923:0.781250uM	In PCL cluster	fitted	340	0.488423	0.991153	0.971593	0.0665398	1.07129	0.2977	BRD-A43748923	BRD-A43748923	screen6:BRD-A43748923	0.78125	0.781250uM	screen6	tb_screen6
screen6:BRD-A43748923:1.562500uM	In PCL cluster	fitted	340	0.369102	0.989231	0.958672	0.090846	1.07129	0.3851	BRD-A43748923	BRD-A43748923	screen6:BRD-A43748923	1.5625	1.562500uM	screen6	tb_screen6
screen6:BRD-A43748923:3.125000uM	In PCL cluster	fitted	340	0.26608	0.985165	0.935804	0.1255	1.07128	0.5243	BRD-A43748923	BRD-A43748923	screen6:BRD-A43748923	3.125	3.125000uM	screen6	tb_screen6
screen6:BRD-A43748923:6.250000uM	In PCL cluster	fitted	340	0.162543	0.970834	0.887912	0.180086	1.06699	0.6512	BRD-A43748923	BRD-A43748923	screen6:BRD-A43748923	6.25	6.250000uM	screen6	tb_screen6
screen6:BRD-A43748923:12.500000uM	In PCL cluster	fitted	340	1.6245e-06	0.894531	0.791607	0.252035	1.04513	0.7132	BRD-A43748923	BRD-A43748923	screen6:BRD-A43748923	12.5	12.500000uM	screen6	tb_screen6
screen6:BRD-A43748923:25.000000uM	In PCL cluster	fitted	340	-0.000269542	0.640417	0.602134	0.298963	1.0319	0.7282	BRD-A43748923	BRD-A43748923	screen6:BRD-A43748923	25	25.000000uM	screen6	tb_screen6
screen6:BRD-A43748923:50.000000uM	In PCL cluster	fitted	340	-0.0326772	0.462598	0.448653	0.276219	1.04961	0.678	BRD-A43748923	BRD-A43748923	screen6:BRD-A43748923	50	50.000000uM	screen6	tb_screen6
kabx2:BRD-A43748923-001-01-2:0.097500uM	In non-predictive cluster	fitted	340	0.728861	0.929844	0.928768	0.0529739	1.01587	0.033	BRD-A43748923	BRD-A43748923-001-01-2	screen4wk_screen5wk_tbda1_kabx2:BRD-A43748923-001-01-2	0.0975	0.097500uM	screen4wk_screen5wk_tbda1_kabx2	kabx2
screen6:BRD-A43748923-001-01-2:0.097500uM	In non-predictive cluster	fitted	340	0.715881	0.970537	0.964704	0.045306	1.05762	-0.0484	BRD-A43748923	BRD-A43748923-001-01-2	screen6:BRD-A43748923-001-01-2	0.0975	0.097500uM	screen6	tb_screen6
kabx2:BRD-A43748923-001-01-2:0.195500uM	In PCL cluster	fitted	340	0.620087	0.919507	0.919417	0.0552806	1.01587	0.029	BRD-A43748923	BRD-A43748923-001-01-2	screen4wk_screen5wk_tbda1_kabx2:BRD-A43748923-001-01-2	0.1955	0.195500uM	screen4wk_screen5wk_tbda1_kabx2	kabx2
screen6:BRD-A43748923-001-01-2:0.195500uM	In PCL cluster	fitted	340	0.659732	0.969236	0.960433	0.049651	1.05762	0.1129	BRD-A43748923	BRD-A43748923-001-01-2	screen6:BRD-A43748923-001-01-2	0.1955	0.195500uM	screen6	tb_screen6
kabx2:BRD-A43748923-001-01-2:0.390500uM	In PCL cluster	fitted	340	0.477674	0.907388	0.905692	0.0626824	1.01587	0.0549	BRD-A43748923	BRD-A43748923-001-01-2	screen4wk_screen5wk_tbda1_kabx2:BRD-A43748923-001-01-2	0.3905	0.390500uM	screen4wk_screen5wk_tbda1_kabx2	kabx2
screen6:BRD-A43748923-001-01-2:0.390500uM	In PCL cluster	fitted	340	0.600476	0.967082	0.955802	0.0571401	1.05762	0.1914	BRD-A43748923	BRD-A43748923-001-01-2	screen6:BRD-A43748923-001-01-2	0.3905	0.390500uM	screen6	tb_screen6
kabx2:BRD-A43748923-001-01-2:0.781250uM	In PCL cluster	fitted	340	0.289963	0.895016	0.884996	0.0786969	1.01587	0.2428	BRD-A43748923	BRD-A43748923-001-01-2	screen4wk_screen5wk_tbda1_kabx2:BRD-A43748923-001-01-2	0.78125	0.781250uM	screen4wk_screen5wk_tbda1_kabx2	kabx2
screen6:BRD-A43748923-001-01-2:0.781250uM	In PCL cluster	fitted	340	0.499109	0.963834	0.948283	0.0696693	1.05762	0.2778	BRD-A43748923	BRD-A43748923-001-01-2	screen6:BRD-A43748923-001-01-2	0.78125	0.781250uM	screen6	tb_screen6
kabx2:BRD-A43748923-001-01-2:1.562500uM	In PCL cluster	fitted	340	0.139092	0.871201	0.853127	0.10187	1.01587	0.3497	BRD-A43748923	BRD-A43748923-001-01-2	screen4wk_screen5wk_tbda1_kabx2:BRD-A43748923-001-01-2	1.5625	1.562500uM	screen4wk_screen5wk_tbda1_kabx2	kabx2
screen6:BRD-A43748923-001-01-2:1.562500uM	In PCL cluster	fitted	340	0.407621	0.956817	0.935621	0.0890325	1.05762	0.4673	BRD-A43748923	BRD-A43748923-001-01-2	screen6:BRD-A43748923-001-01-2	1.5625	1.562500uM	screen6	tb_screen6
kabx2:BRD-A43748923-001-01-2:3.125000uM	In PCL cluster	fitted	340	0.137314	0.833807	0.802208	0.133499	1.01587	0.4569	BRD-A43748923	BRD-A43748923-001-01-2	screen4wk_screen5wk_tbda1_kabx2:BRD-A43748923-001-01-2	3.125	3.125000uM	screen4wk_screen5wk_tbda1_kabx2	kabx2
screen6:BRD-A43748923-001-01-2:3.125000uM	In PCL cluster	fitted	340	0.335725	0.951119	0.912833	0.120287	1.05755	0.5735	BRD-A43748923	BRD-A43748923-001-01-2	screen6:BRD-A43748923-001-01-2	3.125	3.125000uM	screen6	tb_screen6
kabx2:BRD-A43748923-001-01-2:6.250000uM	In PCL cluster	fitted	340	0.102192	0.759237	0.726975	0.184046	1.01587	0.5318	BRD-A43748923	BRD-A43748923-001-01-2	screen4wk_screen5wk_tbda1_kabx2:BRD-A43748923-001-01-2	6.25	6.250000uM	screen4wk_screen5wk_tbda1_kabx2	kabx2
screen6:BRD-A43748923-001-01-2:6.250000uM	In PCL cluster	fitted	340	0.145242	0.921412	0.851881	0.175206	1.03771	0.6392	BRD-A43748923	BRD-A43748923-001-01-2	screen6:BRD-A43748923-001-01-2	6.25	6.250000uM	screen6	tb_screen6
kabx2:BRD-A43748923-001-01-2:12.500000uM	In PCL cluster	fitted	340	-1.92626e-08	0.621255	0.627109	0.241569	1.01587	0.7834	BRD-A43748923	BRD-A43748923-001-01-2	screen4wk_screen5wk_tbda1_kabx2:BRD-A43748923-001-01-2	12.5	12.500000uM	screen4wk_screen5wk_tbda1_kabx2	kabx2
screen6:BRD-A43748923-001-01-2:12.500000uM	In PCL cluster	fitted	340	-4.70672e-09	0.721346	0.679048	0.248212	1.03771	0.7668	BRD-A43748923	BRD-A43748923-001-01-2	screen6:BRD-A43748923-001-01-2	12.5	12.500000uM	screen6	tb_screen6
kabx2:BRD-A43748923-001-01-2:25.000000uM	In PCL cluster	fitted	340	-1.92626e-08	0.376067	0.434589	0.266202	1.01587	0.7591	BRD-A43748923	BRD-A43748923-001-01-2	screen4wk_screen5wk_tbda1_kabx2:BRD-A43748923-001-01-2	25	25.000000uM	screen4wk_screen5wk_tbda1_kabx2	kabx2
screen6:BRD-A43748923-001-01-2:25.000000uM	In PCL cluster	fitted	340	-0.000608661	0.497269	0.490501	0.261494	1.02988	0.7518	BRD-A43748923	BRD-A43748923-001-01-2	screen6:BRD-A43748923-001-01-2	25	25.000000uM	screen6	tb_screen6
kabx2:BRD-A43748923-001-01-2:50.000000uM	In PCL cluster	fitted	340	-0.0562083	0.0475641	0.0912776	0.123721	0.754212	0.4341	BRD-A43748923	BRD-A43748923-001-01-2	screen4wk_screen5wk_tbda1_kabx2:BRD-A43748923-001-01-2	50	50.000000uM	screen4wk_screen5wk_tbda1_kabx2	kabx2
screen6:BRD-A43748923-001-01-2:50.000000uM	In PCL cluster	fitted	340	-0.0622009	0.350218	0.358335	0.246568	1.02988	0.6863	BRD-A43748923	BRD-A43748923-001-01-2	screen6:BRD-A43748923-001-01-2	50	50.000000uM	screen6	tb_screen6
kabx2:BRD-A84854230-001-01-6:0.097500uM	In non-predictive cluster	fitted	340	0.692203	0.918009	0.916619	0.0480054	1.00434	0.074	BRD-A84854230	BRD-A84854230-001-01-6	screen4wk_screen5wk_tbda1_kabx2:BRD-A84854230-001-01-6	0.0975	0.097500uM	screen4wk_screen5wk_tbda1_kabx2	kabx2
screen6:BRD-A84854230-001-01-6:0.097500uM	In non-predictive cluster	fitted	340	0.817153	0.955535	0.94995	0.03977	1.04011	0.1041	BRD-A84854230	BRD-A84854230-001-01-6	screen6:BRD-A84854230-001-01-6	0.0975	0.097500uM	screen6	tb_screen6
kabx2:BRD-A84854230-001-01-6:0.195500uM	In non-predictive cluster	fitted	340	0.634032	0.902843	0.899922	0.0538764	1.00434	-0.0427	BRD-A84854230	BRD-A84854230-001-01-6	screen4wk_screen5wk_tbda1_kabx2:BRD-A84854230-001-01-6	0.1955	0.195500uM	screen4wk_screen5wk_tbda1_kabx2	kabx2
screen6:BRD-A84854230-001-01-6:0.195500uM	In non-predictive cluster	fitted	340	0.736288	0.953354	0.946897	0.042122	1.02324	0.2137	BRD-A84854230	BRD-A84854230-001-01-6	screen6:BRD-A84854230-001-01-6	0.1955	0.195500uM	screen6	tb_screen6
kabx2:BRD-A84854230-001-01-6:0.390500uM	In non-predictive cluster	fitted	340	0.634032	0.887981	0.877165	0.0659474	1.00434	NA	BRD-A84854230	BRD-A84854230-001-01-6	screen4wk_screen5wk_tbda1_kabx2:BRD-A84854230-001-01-6	0.3905	0.390500uM	screen4wk_screen5wk_tbda1_kabx2	kabx2
screen6:BRD-A84854230-001-01-6:0.390500uM	In PCL cluster	fitted	340	0.736288	0.951852	0.944987	0.0436691	1.02324	0.2227	BRD-A84854230	BRD-A84854230-001-01-6	screen6:BRD-A84854230-001-01-6	0.3905	0.390500uM	screen6	tb_screen6
kabx2:BRD-A84854230-001-01-6:0.781250uM	In PCL cluster	fitted	340	0.543089	0.858422	0.846208	0.0848552	1.00434	0.1056	BRD-A84854230	BRD-A84854230-001-01-6	screen4wk_screen5wk_tbda1_kabx2:BRD-A84854230-001-01-6	0.78125	0.781250uM	screen4wk_screen5wk_tbda1_kabx2	kabx2
screen6:BRD-A84854230-001-01-6:0.781250uM	In PCL cluster	fitted	340	0.736288	0.949179	0.941319	0.0473932	1.02324	0.2106	BRD-A84854230	BRD-A84854230-001-01-6	screen6:BRD-A84854230-001-01-6	0.78125	0.781250uM	screen6	tb_screen6
kabx2:BRD-A84854230-001-01-6:1.562500uM	In PCL cluster	fitted	340	0.463177	0.823657	0.811842	0.105541	1.00434	NA	BRD-A84854230	BRD-A84854230-001-01-6	screen4wk_screen5wk_tbda1_kabx2:BRD-A84854230-001-01-6	1.5625	1.562500uM	screen4wk_screen5wk_tbda1_kabx2	kabx2
screen6:BRD-A84854230-001-01-6:1.562500uM	In PCL cluster	fitted	340	0.633426	0.945123	0.932674	0.0580694	1.02324	0.1834	BRD-A84854230	BRD-A84854230-001-01-6	screen6:BRD-A84854230-001-01-6	1.5625	1.562500uM	screen6	tb_screen6
kabx2:BRD-A84854230-001-01-6:3.125000uM	In PCL cluster	fitted	340	0.372206	0.766332	0.772961	0.124834	1.00434	0.307	BRD-A84854230	BRD-A84854230-001-01-6	screen4wk_screen5wk_tbda1_kabx2:BRD-A84854230-001-01-6	3.125	3.125000uM	screen4wk_screen5wk_tbda1_kabx2	kabx2
screen6:BRD-A84854230-001-01-6:3.125000uM	In PCL cluster	fitted	340	0.483807	0.933558	0.898823	0.10298	1.02324	0.3069	BRD-A84854230	BRD-A84854230-001-01-6	screen6:BRD-A84854230-001-01-6	3.125	3.125000uM	screen6	tb_screen6
kabx2:BRD-A84854230-001-01-6:6.250000uM	In PCL cluster	fitted	340	0.230601	0.687138	0.710223	0.149808	0.990935	NA	BRD-A84854230	BRD-A84854230-001-01-6	screen4wk_screen5wk_tbda1_kabx2:BRD-A84854230-001-01-6	6.25	6.250000uM	screen4wk_screen5wk_tbda1_kabx2	kabx2
screen6:BRD-A84854230-001-01-6:6.250000uM	In PCL cluster	fitted	340	0.261119	0.909281	0.828786	0.182569	1.01782	0.4997	BRD-A84854230	BRD-A84854230-001-01-6	screen6:BRD-A84854230-001-01-6	6.25	6.250000uM	screen6	tb_screen6
kabx2:BRD-A84854230-001-01-6:12.500000uM	In PCL cluster	fitted	340	0.0746916	0.551641	0.558034	0.178947	0.976283	NA	BRD-A84854230	BRD-A84854230-001-01-6	screen4wk_screen5wk_tbda1_kabx2:BRD-A84854230-001-01-6	12.5	12.500000uM	screen4wk_screen5wk_tbda1_kabx2	kabx2
screen6:BRD-A84854230-001-01-6:12.500000uM	In non-predictive cluster	fitted	340	0.0144641	0.586877	0.584278	0.277728	1.00989	0.734	BRD-A84854230	BRD-A84854230-001-01-6	screen6:BRD-A84854230-001-01-6	12.5	12.500000uM	screen6	tb_screen6
kabx2:BRD-A84854230-001-01-6:25.000000uM	In PCL cluster	fitted	340	-6.28425e-11	0.423537	0.425794	0.186557	0.976283	NA	BRD-A84854230	BRD-A84854230-001-01-6	screen4wk_screen5wk_tbda1_kabx2:BRD-A84854230-001-01-6	25	25.000000uM	screen4wk_screen5wk_tbda1_kabx2	kabx2
screen6:BRD-A84854230-001-01-6:25.000000uM	In PCL cluster	fitted	340	-0.00123171	0.306681	0.329132	0.169834	0.900912	0.4316	BRD-A84854230	BRD-A84854230-001-01-6	screen6:BRD-A84854230-001-01-6	25	25.000000uM	screen6	tb_screen6
kabx2:BRD-A84854230-001-01-6:50.000000uM	In PCL cluster	fitted	340	-0.0191868	0.358422	0.364158	0.177766	0.976283	0.373	BRD-A84854230	BRD-A84854230-001-01-6	screen4wk_screen5wk_tbda1_kabx2:BRD-A84854230-001-01-6	50	50.000000uM	screen4wk_screen5wk_tbda1_kabx2	kabx2
screen6:BRD-A84854230-001-01-6:50.000000uM	In PCL cluster	fitted	340	-0.0208131	0.305183	0.324421	0.171582	0.900912	0.5082	BRD-A84854230	BRD-A84854230-001-01-6	screen6:BRD-A84854230-001-01-6	50	50.000000uM	screen6	tb_screen6
kabx2:BRD-A96252257-011-02-4:0.097500uM	In PCL cluster	fitted	340	0.626893	0.929345	0.918991	0.0624256	1.03158	0.0717	BRD-A96252257	BRD-A96252257-011-02-4	screen4wk_screen5wk_tbda1_kabx2:BRD-A96252257-011-02-4	0.0975	0.097500uM	screen4wk_screen5wk_tbda1_kabx2	kabx2
screen6:BRD-A96252257-011-02-4:0.097500uM	In non-predictive cluster	fitted	340	0.71571	0.958074	0.944558	0.0559057	1.02013	0.1689	BRD-A96252257	BRD-A96252257-011-02-4	screen6:BRD-A96252257-011-02-4	0.0975	0.097500uM	screen6	tb_screen6
kabx2:BRD-A96252257-011-02-4:0.195500uM	In PCL cluster	fitted	340	0.626893	0.914945	0.903354	0.0686063	1.03822	0.0261	BRD-A96252257	BRD-A96252257-011-02-4	screen4wk_screen5wk_tbda1_kabx2:BRD-A96252257-011-02-4	0.1955	0.195500uM	screen4wk_screen5wk_tbda1_kabx2	kabx2
screen6:BRD-A96252257-011-02-4:0.195500uM	In non-predictive cluster	fitted	340	0.656517	0.937661	0.921907	0.0691948	1.02013	0.2763	BRD-A96252257	BRD-A96252257-011-02-4	screen6:BRD-A96252257-011-02-4	0.1955	0.195500uM	screen6	tb_screen6
kabx2:BRD-A96252257-011-02-4:0.390500uM	In PCL cluster	fitted	340	0.626893	0.902612	0.896236	0.0709836	1.04213	-0.0237	BRD-A96252257	BRD-A96252257-011-02-4	screen4wk_screen5wk_tbda1_kabx2:BRD-A96252257-011-02-4	0.3905	0.390500uM	screen4wk_screen5wk_tbda1_kabx2	kabx2
screen6:BRD-A96252257-011-02-4:0.390500uM	In non-predictive cluster	fitted	340	0.643705	0.916444	0.902874	0.076104	1.02013	0.1583	BRD-A96252257	BRD-A96252257-011-02-4	screen6:BRD-A96252257-011-02-4	0.3905	0.390500uM	screen6	tb_screen6
kabx2:BRD-A96252257-011-02-4:0.781250uM	In PCL cluster	fitted	340	0.626893	0.892143	0.886474	0.0737836	1.0443	0.067	BRD-A96252257	BRD-A96252257-011-02-4	screen4wk_screen5wk_tbda1_kabx2:BRD-A96252257-011-02-4	0.78125	0.781250uM	screen4wk_screen5wk_tbda1_kabx2	kabx2
screen6:BRD-A96252257-011-02-4:0.781250uM	Not in cluster - singleton	fitted	340	0.643705	0.898109	0.885616	0.0793974	1.02013	0.1458	BRD-A96252257	BRD-A96252257-011-02-4	screen6:BRD-A96252257-011-02-4	0.78125	0.781250uM	screen6	tb_screen6
kabx2:BRD-A96252257-011-02-4:1.562500uM	In PCL cluster	fitted	340	0.626893	0.878588	0.873769	0.0787771	1.04546	0.0143	BRD-A96252257	BRD-A96252257-011-02-4	screen4wk_screen5wk_tbda1_kabx2:BRD-A96252257-011-02-4	1.5625	1.562500uM	screen4wk_screen5wk_tbda1_kabx2	kabx2
screen6:BRD-A96252257-011-02-4:1.562500uM	In non-predictive cluster	fitted	340	0.618838	0.8603	0.861463	0.0872302	1.02013	0.1707	BRD-A96252257	BRD-A96252257-011-02-4	screen6:BRD-A96252257-011-02-4	1.5625	1.562500uM	screen6	tb_screen6
kabx2:BRD-A96252257-011-02-4:3.125000uM	In PCL cluster	fitted	340	0.619167	0.855285	0.856685	0.0839713	1.04607	0.1258	BRD-A96252257	BRD-A96252257-011-02-4	screen4wk_screen5wk_tbda1_kabx2:BRD-A96252257-011-02-4	3.125	3.125000uM	screen4wk_screen5wk_tbda1_kabx2	kabx2
screen6:BRD-A96252257-011-02-4:3.125000uM	In non-predictive cluster	fitted	340	0.585161	0.836952	0.843509	0.0932088	1.02013	0.2977	BRD-A96252257	BRD-A96252257-011-02-4	screen6:BRD-A96252257-011-02-4	3.125	3.125000uM	screen6	tb_screen6
kabx2:BRD-A96252257-011-02-4:6.250000uM	In PCL cluster	fitted	340	0.59954	0.842342	0.839897	0.0879144	1.04639	0.2988	BRD-A96252257	BRD-A96252257-011-02-4	screen4wk_screen5wk_tbda1_kabx2:BRD-A96252257-011-02-4	6.25	6.250000uM	screen4wk_screen5wk_tbda1_kabx2	kabx2
screen6:BRD-A96252257-011-02-4:6.250000uM	In PCL cluster	fitted	340	0.491242	0.817762	0.823194	0.0990752	1.03495	0.2212	BRD-A96252257	BRD-A96252257-011-02-4	screen6:BRD-A96252257-011-02-4	6.25	6.250000uM	screen6	tb_screen6
kabx2:BRD-A96252257-011-02-4:12.500000uM	In PCL cluster	fitted	340	0.521922	0.815548	0.816012	0.0961947	1.04655	0.1675	BRD-A96252257	BRD-A96252257-011-02-4	screen4wk_screen5wk_tbda1_kabx2:BRD-A96252257-011-02-4	12.5	12.500000uM	screen4wk_screen5wk_tbda1_kabx2	kabx2
screen6:BRD-A96252257-011-02-4:12.500000uM	In PCL cluster	fitted	340	0.489087	0.795577	0.802614	0.103729	1.04923	0.2196	BRD-A96252257	BRD-A96252257-011-02-4	screen6:BRD-A96252257-011-02-4	12.5	12.500000uM	screen6	tb_screen6
kabx2:BRD-A96252257-011-02-4:25.000000uM	In PCL cluster	fitted	340	0.521536	0.795271	0.80019	0.103474	1.04664	0.3467	BRD-A96252257	BRD-A96252257-011-02-4	screen4wk_screen5wk_tbda1_kabx2:BRD-A96252257-011-02-4	25	25.000000uM	screen4wk_screen5wk_tbda1_kabx2	kabx2
screen6:BRD-A96252257-011-02-4:25.000000uM	In PCL cluster	fitted	340	0.474257	0.773883	0.774901	0.107937	1.06144	0.309	BRD-A96252257	BRD-A96252257-011-02-4	screen6:BRD-A96252257-011-02-4	25	25.000000uM	screen6	tb_screen6
kabx2:BRD-A96252257-011-02-4:50.000000uM	In PCL cluster	fitted	340	0.362887	0.77873	0.779118	0.114164	1.04668	0.364	BRD-A96252257	BRD-A96252257-011-02-4	screen4wk_screen5wk_tbda1_kabx2:BRD-A96252257-011-02-4	50	50.000000uM	screen4wk_screen5wk_tbda1_kabx2	kabx2
screen6:BRD-A96252257-011-02-4:50.000000uM	In PCL cluster	fitted	340	8.63754e-13	0.760138	0.755053	0.129542	1.07116	0.3409	BRD-A96252257	BRD-A96252257-011-02-4	screen6:BRD-A96252257-011-02-4	50	50.000000uM	screen6	tb_screen6
kabx2:BRD-K01825145-001-03-9:0.097500uM	In PCL cluster	fitted	339	0.593553	0.968085	0.944511	0.0714837	1.04931	0.3559	BRD-K01825145	BRD-K01825145-001-03-9	screen4wk_screen5wk_tbda1_kabx2:BRD-K01825145-001-03-9	0.0975	0.097500uM	screen4wk_screen5wk_tbda1_kabx2	kabx2
screen6:BRD-K01825145-001-03-9:0.097500uM	In PCL cluster	fitted	340	0.622114	0.87511	0.866705	0.0964376	1.11762	0.283	BRD-K01825145	BRD-K01825145-001-03-9	screen6:BRD-K01825145-001-03-9	0.0975	0.097500uM	screen6	tb_screen6
kabx2:BRD-K01825145-001-03-9:0.195500uM	In PCL cluster	fitted	339	0.465915	0.95597	0.920701	0.0982285	1.04931	0.4163	BRD-K01825145	BRD-K01825145-001-03-9	screen4wk_screen5wk_tbda1_kabx2:BRD-K01825145-001-03-9	0.1955	0.195500uM	screen4wk_screen5wk_tbda1_kabx2	kabx2
screen6:BRD-K01825145-001-03-9:0.195500uM	In PCL cluster	fitted	340	0.544949	0.82418	0.822458	0.120908	1.11762	0.2873	BRD-K01825145	BRD-K01825145-001-03-9	screen6:BRD-K01825145-001-03-9	0.1955	0.195500uM	screen6	tb_screen6
kabx2:BRD-K01825145-001-03-9:0.390500uM	In PCL cluster	fitted	339	0.409118	0.939822	0.89669	0.12075	1.04931	0.5405	BRD-K01825145	BRD-K01825145-001-03-9	screen4wk_screen5wk_tbda1_kabx2:BRD-K01825145-001-03-9	0.3905	0.390500uM	screen4wk_screen5wk_tbda1_kabx2	kabx2
screen6:BRD-K01825145-001-03-9:0.390500uM	In PCL cluster	fitted	340	0.463111	0.771239	0.791635	0.136592	1.11762	0.3935	BRD-K01825145	BRD-K01825145-001-03-9	screen6:BRD-K01825145-001-03-9	0.3905	0.390500uM	screen6	tb_screen6
kabx2:BRD-K01825145-001-03-9:0.781250uM	In PCL cluster	fitted	339	0.274994	0.914802	0.869344	0.136318	1.04931	0.3707	BRD-K01825145	BRD-K01825145-001-03-9	screen4wk_screen5wk_tbda1_kabx2:BRD-K01825145-001-03-9	0.78125	0.781250uM	screen4wk_screen5wk_tbda1_kabx2	kabx2
screen6:BRD-K01825145-001-03-9:0.781250uM	In PCL cluster	fitted	340	0.373302	0.745497	0.771963	0.149291	1.11762	0.467	BRD-K01825145	BRD-K01825145-001-03-9	screen6:BRD-K01825145-001-03-9	0.78125	0.781250uM	screen6	tb_screen6
kabx2:BRD-K01825145-001-03-9:1.562500uM	In PCL cluster	fitted	339	0.27441	0.888159	0.847925	0.148216	1.0538	0.5303	BRD-K01825145	BRD-K01825145-001-03-9	screen4wk_screen5wk_tbda1_kabx2:BRD-K01825145-001-03-9	1.5625	1.562500uM	screen4wk_screen5wk_tbda1_kabx2	kabx2
screen6:BRD-K01825145-001-03-9:1.562500uM	In PCL cluster	fitted	340	0.274917	0.732986	0.756123	0.16019	1.11762	0.529	BRD-K01825145	BRD-K01825145-001-03-9	screen6:BRD-K01825145-001-03-9	1.5625	1.562500uM	screen6	tb_screen6
kabx2:BRD-K01825145-001-03-9:3.125000uM	In PCL cluster	fitted	339	0.27441	0.847821	0.820211	0.158938	1.0538	0.4926	BRD-K01825145	BRD-K01825145-001-03-9	screen4wk_screen5wk_tbda1_kabx2:BRD-K01825145-001-03-9	3.125	3.125000uM	screen4wk_screen5wk_tbda1_kabx2	kabx2
screen6:BRD-K01825145-001-03-9:3.125000uM	In PCL cluster	fitted	340	0.263824	0.720697	0.745184	0.16937	1.11762	0.4745	BRD-K01825145	BRD-K01825145-001-03-9	screen6:BRD-K01825145-001-03-9	3.125	3.125000uM	screen6	tb_screen6
kabx2:BRD-K01825145-001-03-9:6.250000uM	In PCL cluster	fitted	339	0.27441	0.798314	0.786585	0.172391	1.0538	0.5924	BRD-K01825145	BRD-K01825145-001-03-9	screen4wk_screen5wk_tbda1_kabx2:BRD-K01825145-001-03-9	6.25	6.250000uM	screen4wk_screen5wk_tbda1_kabx2	kabx2
screen6:BRD-K01825145-001-03-9:6.250000uM	In PCL cluster	fitted	340	0.233857	0.706507	0.731804	0.176372	1.11762	0.5716	BRD-K01825145	BRD-K01825145-001-03-9	screen6:BRD-K01825145-001-03-9	6.25	6.250000uM	screen6	tb_screen6
kabx2:BRD-K01825145-001-03-9:12.500000uM	In PCL cluster	fitted	339	0.234069	0.723947	0.715569	0.178938	1.05645	0.5183	BRD-K01825145	BRD-K01825145-001-03-9	screen4wk_screen5wk_tbda1_kabx2:BRD-K01825145-001-03-9	12.5	12.500000uM	screen4wk_screen5wk_tbda1_kabx2	kabx2
screen6:BRD-K01825145-001-03-9:12.500000uM	In PCL cluster	fitted	340	0.214131	0.689661	0.717752	0.18042	1.11762	0.5233	BRD-K01825145	BRD-K01825145-001-03-9	screen6:BRD-K01825145-001-03-9	12.5	12.500000uM	screen6	tb_screen6
kabx2:BRD-K01825145-001-03-9:25.000000uM	In PCL cluster	fitted	339	0.12166	0.634612	0.621622	0.195141	1.05647	0.5963	BRD-K01825145	BRD-K01825145-001-03-9	screen4wk_screen5wk_tbda1_kabx2:BRD-K01825145-001-03-9	25	25.000000uM	screen4wk_screen5wk_tbda1_kabx2	kabx2
screen6:BRD-K01825145-001-03-9:25.000000uM	In PCL cluster	fitted	340	0.201298	0.66844	0.688047	0.181221	1.11762	0.607	BRD-K01825145	BRD-K01825145-001-03-9	screen6:BRD-K01825145-001-03-9	25	25.000000uM	screen6	tb_screen6
kabx2:BRD-K01825145-001-03-9:50.000000uM	In PCL cluster	fitted	339	0.0416255	0.604342	0.595266	0.211924	1.06107	0.6575	BRD-K01825145	BRD-K01825145-001-03-9	screen4wk_screen5wk_tbda1_kabx2:BRD-K01825145-001-03-9	50	50.000000uM	screen4wk_screen5wk_tbda1_kabx2	kabx2
screen6:BRD-K01825145-001-03-9:50.000000uM	In PCL cluster	fitted	340	0.0101662	0.651561	0.66531	0.1941	1.11762	0.66	BRD-K01825145	BRD-K01825145-001-03-9	screen6:BRD-K01825145-001-03-9	50	50.000000uM	screen6	tb_screen6
kabx2:BRD-K08111712-001-17-5:0.097500uM	In non-predictive cluster	fitted	340	0.785396	0.943138	0.938681	0.0373948	1.00972	0.0078	BRD-K08111712	BRD-K08111712-001-17-5	screen4wk_screen5wk_tbda1_kabx2:BRD-K08111712-001-17-5	0.0975	0.097500uM	screen4wk_screen5wk_tbda1_kabx2	kabx2
screen6:BRD-K08111712-001-17-5:0.097500uM	In PCL cluster	fitted	340	0.756425	0.93536	0.932624	0.0490136	1.01859	0.0009	BRD-K08111712	BRD-K08111712-001-17-5	screen6:BRD-K08111712-001-17-5	0.0975	0.097500uM	screen6	tb_screen6
screen5_wk:BRD-K08111712-001-17-5:0.097656uM	Not in cluster - singleton	fitted	340	0.885849	1.00392	0.999603	0.0206222	1.05588	0.1253	BRD-K08111712	BRD-K08111712-001-17-5	screen5_wk:BRD-K08111712-001-17-5	0.097656	0.097656uM	screen5_wk	screen5_wk
screen5_wk:BRD-K08111712-001-17-5:0.195312uM	In non-predictive cluster	fitted	340	0.848351	1.00356	0.999374	0.0219775	1.05588	0.0075	BRD-K08111712	BRD-K08111712-001-17-5	screen5_wk:BRD-K08111712-001-17-5	0.19531	0.195312uM	screen5_wk	screen5_wk
kabx2:BRD-K08111712-001-17-5:0.195500uM	In non-predictive cluster	fitted	340	0.736776	0.939175	0.93501	0.0395917	1.00972	0.0323	BRD-K08111712	BRD-K08111712-001-17-5	screen4wk_screen5wk_tbda1_kabx2:BRD-K08111712-001-17-5	0.1955	0.195500uM	screen4wk_screen5wk_tbda1_kabx2	kabx2
screen6:BRD-K08111712-001-17-5:0.195500uM	Not in cluster - singleton	fitted	340	0.674083	0.933618	0.930847	0.0512217	1.01859	0.0424	BRD-K08111712	BRD-K08111712-001-17-5	screen6:BRD-K08111712-001-17-5	0.1955	0.195500uM	screen6	tb_screen6
kabx2:BRD-K08111712-001-17-5:0.390500uM	In non-predictive cluster	fitted	340	0.681713	0.93458	0.929639	0.044194	1.00972	-0.0057	BRD-K08111712	BRD-K08111712-001-17-5	screen4wk_screen5wk_tbda1_kabx2:BRD-K08111712-001-17-5	0.3905	0.390500uM	screen4wk_screen5wk_tbda1_kabx2	kabx2
screen6:BRD-K08111712-001-17-5:0.390500uM	In non-predictive cluster	fitted	340	0.572268	0.933298	0.928186	0.0550111	1.01859	0.0788	BRD-K08111712	BRD-K08111712-001-17-5	screen6:BRD-K08111712-001-17-5	0.3905	0.390500uM	screen6	tb_screen6
screen5_wk:BRD-K08111712-001-17-5:0.390625uM	Not in cluster - singleton	fitted	340	0.803315	1.00277	0.998913	0.0239644	1.05987	0.0143	BRD-K08111712	BRD-K08111712-001-17-5	screen5_wk:BRD-K08111712-001-17-5	0.39062	0.390625uM	screen5_wk	screen5_wk
kabx2:BRD-K08111712-001-17-5:0.781250uM	In non-predictive cluster	fitted	340	0.601921	0.929191	0.921015	0.0528516	1.00966	0.1329	BRD-K08111712	BRD-K08111712-001-17-5	screen4wk_screen5wk_tbda1_kabx2:BRD-K08111712-001-17-5	0.78125	0.781250uM	screen4wk_screen5wk_tbda1_kabx2	kabx2
screen5_wk:BRD-K08111712-001-17-5:0.781250uM	In PCL cluster	fitted	340	0.749227	1.00036	0.997131	0.0275493	1.07674	0.0755	BRD-K08111712	BRD-K08111712-001-17-5	screen5_wk:BRD-K08111712-001-17-5	0.78125	0.781250uM	screen5_wk	screen5_wk
screen6:BRD-K08111712-001-17-5:0.781250uM	In non-predictive cluster	fitted	340	0.469503	0.928252	0.924071	0.0610606	1.01859	0.1982	BRD-K08111712	BRD-K08111712-001-17-5	screen6:BRD-K08111712-001-17-5	0.78125	0.781250uM	screen6	tb_screen6
kabx2:BRD-K08111712-001-17-5:1.562500uM	In PCL cluster	fitted	340	0.499573	0.920114	0.905903	0.0672441	1.00774	0.1501	BRD-K08111712	BRD-K08111712-001-17-5	screen4wk_screen5wk_tbda1_kabx2:BRD-K08111712-001-17-5	1.5625	1.562500uM	screen4wk_screen5wk_tbda1_kabx2	kabx2
screen5_wk:BRD-K08111712-001-17-5:1.562500uM	In PCL cluster	fitted	340	0.684266	0.999975	0.994958	0.0342049	1.09661	0.146	BRD-K08111712	BRD-K08111712-001-17-5	screen5_wk:BRD-K08111712-001-17-5	1.5625	1.562500uM	screen5_wk	screen5_wk
screen6:BRD-K08111712-001-17-5:1.562500uM	In PCL cluster	fitted	340	0.370655	0.925438	0.916986	0.0750833	1.01859	0.3177	BRD-K08111712	BRD-K08111712-001-17-5	screen6:BRD-K08111712-001-17-5	1.5625	1.562500uM	screen6	tb_screen6
kabx2:BRD-K08111712-001-17-5:3.125000uM	In PCL cluster	fitted	340	0.394981	0.894155	0.87276	0.0915658	1.01904	0.2471	BRD-K08111712	BRD-K08111712-001-17-5	screen4wk_screen5wk_tbda1_kabx2:BRD-K08111712-001-17-5	3.125	3.125000uM	screen4wk_screen5wk_tbda1_kabx2	kabx2
screen5_wk:BRD-K08111712-001-17-5:3.125000uM	In PCL cluster	fitted	340	0.606247	0.99968	0.987975	0.0492431	1.11935	0.4342	BRD-K08111712	BRD-K08111712-001-17-5	screen5_wk:BRD-K08111712-001-17-5	3.125	3.125000uM	screen5_wk	screen5_wk
screen6:BRD-K08111712-001-17-5:3.125000uM	In PCL cluster	fitted	340	0.278929	0.920194	0.904056	0.0896353	1.03938	0.393	BRD-K08111712	BRD-K08111712-001-17-5	screen6:BRD-K08111712-001-17-5	3.125	3.125000uM	screen6	tb_screen6
kabx2:BRD-K08111712-001-17-5:6.250000uM	In PCL cluster	fitted	340	0.291623	0.7896	0.783335	0.143134	1.06676	0.4021	BRD-K08111712	BRD-K08111712-001-17-5	screen4wk_screen5wk_tbda1_kabx2:BRD-K08111712-001-17-5	6.25	6.250000uM	screen4wk_screen5wk_tbda1_kabx2	kabx2
screen5_wk:BRD-K08111712-001-17-5:6.250000uM	In PCL cluster	fitted	340	0.512546	0.992995	0.952962	0.104261	1.16675	0.4872	BRD-K08111712	BRD-K08111712-001-17-5	screen5_wk:BRD-K08111712-001-17-5	6.25	6.250000uM	screen5_wk	screen5_wk
screen6:BRD-K08111712-001-17-5:6.250000uM	In PCL cluster	fitted	340	0.196262	0.885205	0.857503	0.123831	1.10331	0.5926	BRD-K08111712	BRD-K08111712-001-17-5	screen6:BRD-K08111712-001-17-5	6.25	6.250000uM	screen6	tb_screen6
kabx2:BRD-K08111712-001-17-5:12.500000uM	In PCL cluster	fitted	340	0.0908609	0.544495	0.586552	0.205414	1.13011	0.6261	BRD-K08111712	BRD-K08111712-001-17-5	screen4wk_screen5wk_tbda1_kabx2:BRD-K08111712-001-17-5	12.5	12.500000uM	screen4wk_screen5wk_tbda1_kabx2	kabx2
screen5_wk:BRD-K08111712-001-17-5:12.500000uM	In PCL cluster	fitted	340	0.113425	0.597905	0.609077	0.231396	1.21231	0.5573	BRD-K08111712	BRD-K08111712-001-17-5	screen5_wk:BRD-K08111712-001-17-5	12.5	12.500000uM	screen5_wk	screen5_wk
screen6:BRD-K08111712-001-17-5:12.500000uM	In PCL cluster	fitted	340	0.0735396	0.605728	0.616399	0.215388	1.17031	0.7207	BRD-K08111712	BRD-K08111712-001-17-5	screen6:BRD-K08111712-001-17-5	12.5	12.500000uM	screen6	tb_screen6
kabx2:BRD-K08111712-001-17-5:25.000000uM	In PCL cluster	fitted	340	0.00397852	0.236778	0.257487	0.156177	1.20318	0.4693	BRD-K08111712	BRD-K08111712-001-17-5	screen4wk_screen5wk_tbda1_kabx2:BRD-K08111712-001-17-5	25	25.000000uM	screen4wk_screen5wk_tbda1_kabx2	kabx2
screen6:BRD-K08111712-001-17-5:25.000000uM	In PCL cluster	fitted	340	-5.68626e-08	0.272879	0.330231	0.248364	1.23542	0.6986	BRD-K08111712	BRD-K08111712-001-17-5	screen6:BRD-K08111712-001-17-5	25	25.000000uM	screen6	tb_screen6
kabx2:BRD-K08111712-001-17-5:50.000000uM	In PCL cluster	fitted	340	-0.0647046	0.0697475	0.102618	0.150154	1.22942	0.4437	BRD-K08111712	BRD-K08111712-001-17-5	screen4wk_screen5wk_tbda1_kabx2:BRD-K08111712-001-17-5	50	50.000000uM	screen4wk_screen5wk_tbda1_kabx2	kabx2
screen6:BRD-K08111712-001-17-5:50.000000uM	In PCL cluster	fitted	340	-0.0471116	0.0812939	0.138284	0.203602	1.32311	0.6224	BRD-K08111712	BRD-K08111712-001-17-5	screen6:BRD-K08111712-001-17-5	50	50.000000uM	screen6	tb_screen6
kabx2:BRD-K11298197-001-14-6:0.097500uM	In non-predictive cluster	fitted	340	0.952931	1.01239	1.011	0.0139455	1.04683	-0.0464	BRD-K11298197	BRD-K11298197-001-14-6	screen4wk_screen5wk_tbda1_kabx2:BRD-K11298197-001-14-6	0.0975	0.097500uM	screen4wk_screen5wk_tbda1_kabx2	kabx2
screen6:BRD-K11298197-001-14-6:0.097500uM	Not in cluster - singleton	fitted	340	0.582369	0.922196	0.915217	0.0657107	1.05539	0.0423	BRD-K11298197	BRD-K11298197-001-14-6	screen6:BRD-K11298197-001-14-6	0.0975	0.097500uM	screen6	tb_screen6
kabx2:BRD-K11298197-001-14-6:0.195500uM	In non-predictive cluster	fitted	340	0.952931	1.01239	1.01099	0.0139625	1.04683	0.1065	BRD-K11298197	BRD-K11298197-001-14-6	screen4wk_screen5wk_tbda1_kabx2:BRD-K11298197-001-14-6	0.1955	0.195500uM	screen4wk_screen5wk_tbda1_kabx2	kabx2
screen6:BRD-K11298197-001-14-6:0.195500uM	In non-predictive cluster	fitted	340	0.582369	0.921367	0.914677	0.0663384	1.05539	0.098	BRD-K11298197	BRD-K11298197-001-14-6	screen6:BRD-K11298197-001-14-6	0.1955	0.195500uM	screen6	tb_screen6
kabx2:BRD-K11298197-001-14-6:0.390500uM	Not in cluster - singleton	fitted	340	0.952931	1.01235	1.01095	0.0140077	1.04683	0.1697	BRD-K11298197	BRD-K11298197-001-14-6	screen4wk_screen5wk_tbda1_kabx2:BRD-K11298197-001-14-6	0.3905	0.390500uM	screen4wk_screen5wk_tbda1_kabx2	kabx2
screen6:BRD-K11298197-001-14-6:0.390500uM	In PCL cluster	fitted	340	0.565353	0.920568	0.913451	0.0680333	1.05539	0.1654	BRD-K11298197	BRD-K11298197-001-14-6	screen6:BRD-K11298197-001-14-6	0.3905	0.390500uM	screen6	tb_screen6
kabx2:BRD-K11298197-001-14-6:0.781250uM	In PCL cluster	fitted	340	0.952931	1.01235	1.01087	0.0141442	1.04683	0.0546	BRD-K11298197	BRD-K11298197-001-14-6	screen4wk_screen5wk_tbda1_kabx2:BRD-K11298197-001-14-6	0.78125	0.781250uM	screen4wk_screen5wk_tbda1_kabx2	kabx2
screen6:BRD-K11298197-001-14-6:0.781250uM	In PCL cluster	fitted	340	0.509236	0.919105	0.912199	0.069957	1.05539	0.1992	BRD-K11298197	BRD-K11298197-001-14-6	screen6:BRD-K11298197-001-14-6	0.78125	0.781250uM	screen6	tb_screen6
kabx2:BRD-K11298197-001-14-6:1.562500uM	In non-predictive cluster	fitted	340	0.940812	1.01235	1.01067	0.0145982	1.04683	0.0785	BRD-K11298197	BRD-K11298197-001-14-6	screen4wk_screen5wk_tbda1_kabx2:BRD-K11298197-001-14-6	1.5625	1.562500uM	screen4wk_screen5wk_tbda1_kabx2	kabx2
screen6:BRD-K11298197-001-14-6:1.562500uM	In PCL cluster	fitted	340	0.45148	0.917863	0.908382	0.0745792	1.05539	0.1928	BRD-K11298197	BRD-K11298197-001-14-6	screen6:BRD-K11298197-001-14-6	1.5625	1.562500uM	screen6	tb_screen6
kabx2:BRD-K11298197-001-14-6:3.125000uM	In non-predictive cluster	fitted	340	0.884194	1.01213	1.00999	0.0162115	1.04681	0.0405	BRD-K11298197	BRD-K11298197-001-14-6	screen4wk_screen5wk_tbda1_kabx2:BRD-K11298197-001-14-6	3.125	3.125000uM	screen4wk_screen5wk_tbda1_kabx2	kabx2
screen6:BRD-K11298197-001-14-6:3.125000uM	In PCL cluster	fitted	340	0.392013	0.912925	0.900522	0.0833062	1.05539	0.3113	BRD-K11298197	BRD-K11298197-001-14-6	screen6:BRD-K11298197-001-14-6	3.125	3.125000uM	screen6	tb_screen6
kabx2:BRD-K11298197-001-14-6:6.250000uM	In PCL cluster	fitted	340	0.783735	1.01131	1.00645	0.0229321	1.04651	0.1653	BRD-K11298197	BRD-K11298197-001-14-6	screen4wk_screen5wk_tbda1_kabx2:BRD-K11298197-001-14-6	6.25	6.250000uM	screen4wk_screen5wk_tbda1_kabx2	kabx2
screen6:BRD-K11298197-001-14-6:6.250000uM	In PCL cluster	fitted	340	0.274558	0.904948	0.882052	0.108067	1.05539	0.4913	BRD-K11298197	BRD-K11298197-001-14-6	screen6:BRD-K11298197-001-14-6	6.25	6.250000uM	screen6	tb_screen6
kabx2:BRD-K11298197-001-14-6:12.500000uM	In PCL cluster	fitted	340	0.623991	1.0087	0.985906	0.0620963	1.04243	0.3556	BRD-K11298197	BRD-K11298197-001-14-6	screen4wk_screen5wk_tbda1_kabx2:BRD-K11298197-001-14-6	12.5	12.500000uM	screen4wk_screen5wk_tbda1_kabx2	kabx2
screen6:BRD-K11298197-001-14-6:12.500000uM	In PCL cluster	fitted	340	-9.09791e-08	0.867817	0.821424	0.161123	1.05539	0.6276	BRD-K11298197	BRD-K11298197-001-14-6	screen6:BRD-K11298197-001-14-6	12.5	12.500000uM	screen6	tb_screen6
kabx2:BRD-K11298197-001-14-6:25.000000uM	In PCL cluster	fitted	340	0.290454	0.839732	0.812232	0.195674	1.03842	0.5897	BRD-K11298197	BRD-K11298197-001-14-6	screen4wk_screen5wk_tbda1_kabx2:BRD-K11298197-001-14-6	25	25.000000uM	screen4wk_screen5wk_tbda1_kabx2	kabx2
screen6:BRD-K11298197-001-14-6:25.000000uM	In PCL cluster	fitted	340	-9.14624e-08	0.444714	0.476495	0.259519	1.06239	0.6365	BRD-K11298197	BRD-K11298197-001-14-6	screen6:BRD-K11298197-001-14-6	25	25.000000uM	screen6	tb_screen6
kabx2:BRD-K11298197-001-14-6:50.000000uM	In PCL cluster	fitted	340	-0.000383251	0.200073	0.205517	0.106294	0.809071	0.4316	BRD-K11298197	BRD-K11298197-001-14-6	screen4wk_screen5wk_tbda1_kabx2:BRD-K11298197-001-14-6	50	50.000000uM	screen4wk_screen5wk_tbda1_kabx2	kabx2
screen6:BRD-K11298197-001-14-6:50.000000uM	In PCL cluster	fitted	340	-0.0540728	0.0911482	0.144013	0.181545	1.0642	0.316	BRD-K11298197	BRD-K11298197-001-14-6	screen6:BRD-K11298197-001-14-6	50	50.000000uM	screen6	tb_screen6
kabx2:BRD-K21656677-001-01-9:0.097500uM	Not in cluster - singleton	fitted	340	0.748717	0.97263	0.963105	0.0464802	1.03239	0.2463	BRD-K21656677	BRD-K21656677-001-01-9	screen4wk_screen5wk_tbda1_kabx2:BRD-K21656677-001-01-9	0.0975	0.097500uM	screen4wk_screen5wk_tbda1_kabx2	kabx2
screen6:BRD-K21656677-001-01-9:0.097500uM	In non-predictive cluster	fitted	339	0.726665	0.938873	0.934245	0.0460585	1.02636	0.0727	BRD-K21656677	BRD-K21656677-001-01-9	screen6:BRD-K21656677-001-01-9	0.0975	0.097500uM	screen6	tb_screen6
kabx2:BRD-K21656677-001-01-9:0.195500uM	In non-predictive cluster	fitted	340	0.748717	0.971046	0.960522	0.0483378	1.03239	-0.0003	BRD-K21656677	BRD-K21656677-001-01-9	screen4wk_screen5wk_tbda1_kabx2:BRD-K21656677-001-01-9	0.1955	0.195500uM	screen4wk_screen5wk_tbda1_kabx2	kabx2
screen6:BRD-K21656677-001-01-9:0.195500uM	In non-predictive cluster	fitted	339	0.726665	0.937275	0.931103	0.0470833	1.02636	-0.0625	BRD-K21656677	BRD-K21656677-001-01-9	screen6:BRD-K21656677-001-01-9	0.1955	0.195500uM	screen6	tb_screen6
kabx2:BRD-K21656677-001-01-9:0.390500uM	In non-predictive cluster	fitted	340	0.748717	0.968698	0.956171	0.0532267	1.03239	0.2008	BRD-K21656677	BRD-K21656677-001-01-9	screen4wk_screen5wk_tbda1_kabx2:BRD-K21656677-001-01-9	0.3905	0.390500uM	screen4wk_screen5wk_tbda1_kabx2	kabx2
screen6:BRD-K21656677-001-01-9:0.390500uM	Not in cluster - singleton	fitted	339	0.726665	0.932244	0.925641	0.0509615	1.02636	0.1479	BRD-K21656677	BRD-K21656677-001-01-9	screen6:BRD-K21656677-001-01-9	0.3905	0.390500uM	screen6	tb_screen6
kabx2:BRD-K21656677-001-01-9:0.781250uM	In non-predictive cluster	fitted	340	0.653374	0.966028	0.947924	0.0658806	1.03239	0.0904	BRD-K21656677	BRD-K21656677-001-01-9	screen4wk_screen5wk_tbda1_kabx2:BRD-K21656677-001-01-9	0.78125	0.781250uM	screen4wk_screen5wk_tbda1_kabx2	kabx2
screen6:BRD-K21656677-001-01-9:0.781250uM	In non-predictive cluster	fitted	339	0.685764	0.927368	0.916394	0.0594365	1.02636	0.1534	BRD-K21656677	BRD-K21656677-001-01-9	screen6:BRD-K21656677-001-01-9	0.78125	0.781250uM	screen6	tb_screen6
kabx2:BRD-K21656677-001-01-9:1.562500uM	In non-predictive cluster	fitted	340	0.167661	0.959812	0.927511	0.104626	1.03239	0.4592	BRD-K21656677	BRD-K21656677-001-01-9	screen4wk_screen5wk_tbda1_kabx2:BRD-K21656677-001-01-9	1.5625	1.562500uM	screen4wk_screen5wk_tbda1_kabx2	kabx2
screen6:BRD-K21656677-001-01-9:1.562500uM	In non-predictive cluster	fitted	339	0.435428	0.904804	0.887967	0.0814982	1.00304	0.2833	BRD-K21656677	BRD-K21656677-001-01-9	screen6:BRD-K21656677-001-01-9	1.5625	1.562500uM	screen6	tb_screen6
kabx2:BRD-K21656677-001-01-9:3.125000uM	In non-predictive cluster	fitted	340	0.141284	0.942333	0.871902	0.167856	1.03047	0.6044	BRD-K21656677	BRD-K21656677-001-01-9	screen4wk_screen5wk_tbda1_kabx2:BRD-K21656677-001-01-9	3.125	3.125000uM	screen4wk_screen5wk_tbda1_kabx2	kabx2
screen6:BRD-K21656677-001-01-9:3.125000uM	In PCL cluster	fitted	339	0.1664	0.765233	0.747326	0.159841	0.999076	0.6665	BRD-K21656677	BRD-K21656677-001-01-9	screen6:BRD-K21656677-001-01-9	3.125	3.125000uM	screen6	tb_screen6
kabx2:BRD-K21656677-001-01-9:6.250000uM	Not in cluster - singleton	fitted	340	3.38912e-06	0.333544	0.341547	0.168955	1.0226	0.3124	BRD-K21656677	BRD-K21656677-001-01-9	screen4wk_screen5wk_tbda1_kabx2:BRD-K21656677-001-01-9	6.25	6.250000uM	screen4wk_screen5wk_tbda1_kabx2	kabx2
screen6:BRD-K21656677-001-01-9:6.250000uM	In PCL cluster	fitted	339	0.0322981	0.499369	0.521133	0.24131	0.999076	0.6431	BRD-K21656677	BRD-K21656677-001-01-9	screen6:BRD-K21656677-001-01-9	6.25	6.250000uM	screen6	tb_screen6
kabx2:BRD-K21656677-001-01-9:12.500000uM	Not in cluster - singleton	fitted	340	-0.00154619	0.0346622	0.0495164	0.0544776	0.349019	0.2407	BRD-K21656677	BRD-K21656677-001-01-9	screen4wk_screen5wk_tbda1_kabx2:BRD-K21656677-001-01-9	12.5	12.500000uM	screen4wk_screen5wk_tbda1_kabx2	kabx2
screen6:BRD-K21656677-001-01-9:12.500000uM	In PCL cluster	fitted	339	0.0322981	0.297999	0.364007	0.237152	0.999076	0.4718	BRD-K21656677	BRD-K21656677-001-01-9	screen6:BRD-K21656677-001-01-9	12.5	12.500000uM	screen6	tb_screen6
kabx2:BRD-K21656677-001-01-9:25.000000uM	In non-predictive cluster	fitted	340	-0.0111642	0.019684	0.0319514	0.0394081	0.347429	0.2917	BRD-K21656677	BRD-K21656677-001-01-9	screen4wk_screen5wk_tbda1_kabx2:BRD-K21656677-001-01-9	25	25.000000uM	screen4wk_screen5wk_tbda1_kabx2	kabx2
screen6:BRD-K21656677-001-01-9:25.000000uM	In non-predictive cluster	fitted	339	1.90466e-09	0.131884	0.165196	0.123379	0.74348	0.4483	BRD-K21656677	BRD-K21656677-001-01-9	screen6:BRD-K21656677-001-01-9	25	25.000000uM	screen6	tb_screen6
kabx2:BRD-K21656677-001-01-9:50.000000uM	In non-predictive cluster	fitted	340	-0.0216389	0.0174147	0.029818	0.0388584	0.347398	0.2274	BRD-K21656677	BRD-K21656677-001-01-9	screen4wk_screen5wk_tbda1_kabx2:BRD-K21656677-001-01-9	50	50.000000uM	screen4wk_screen5wk_tbda1_kabx2	kabx2
screen6:BRD-K21656677-001-01-9:50.000000uM	In non-predictive cluster	fitted	339	-0.0576181	0.0713705	0.107323	0.13213	0.740094	0.4755	BRD-K21656677	BRD-K21656677-001-01-9	screen6:BRD-K21656677-001-01-9	50	50.000000uM	screen6	tb_screen6
kabx2:BRD-K22938173-003-01-5:0.097500uM	In PCL cluster	fitted	340	0.263418	0.950295	0.921807	0.0919659	1.02563	0.3428	BRD-K22938173	BRD-K22938173-003-01-5	screen4wk_screen5wk_tbda1_kabx2:BRD-K22938173-003-01-5	0.0975	0.097500uM	screen4wk_screen5wk_tbda1_kabx2	kabx2
screen6:BRD-K22938173-003-01-5:0.097500uM	In PCL cluster	fitted	340	0.35714	0.905285	0.878459	0.107083	1.01504	0.4188	BRD-K22938173	BRD-K22938173-003-01-5	screen6:BRD-K22938173-003-01-5	0.0975	0.097500uM	screen6	tb_screen6
kabx2:BRD-K22938173-003-01-5:0.195500uM	In PCL cluster	fitted	340	0.134685	0.89892	0.857954	0.148685	1.02563	NA	BRD-K22938173	BRD-K22938173-003-01-5	screen4wk_screen5wk_tbda1_kabx2:BRD-K22938173-003-01-5	0.1955	0.195500uM	screen4wk_screen5wk_tbda1_kabx2	kabx2
screen6:BRD-K22938173-003-01-5:0.195500uM	In PCL cluster	fitted	340	0.0526464	0.872368	0.813196	0.178316	1.00299	0.2902	BRD-K22938173	BRD-K22938173-003-01-5	screen6:BRD-K22938173-003-01-5	0.1955	0.195500uM	screen6	tb_screen6
kabx2:BRD-K22938173-003-01-5:0.390500uM	In PCL cluster	fitted	340	0.0683442	0.817481	0.76112	0.221313	1.02563	0.6917	BRD-K22938173	BRD-K22938173-003-01-5	screen4wk_screen5wk_tbda1_kabx2:BRD-K22938173-003-01-5	0.3905	0.390500uM	screen4wk_screen5wk_tbda1_kabx2	kabx2
screen6:BRD-K22938173-003-01-5:0.390500uM	In PCL cluster	fitted	340	0.0465415	0.847184	0.762084	0.214643	1.00299	0.4513	BRD-K22938173	BRD-K22938173-003-01-5	screen6:BRD-K22938173-003-01-5	0.3905	0.390500uM	screen6	tb_screen6
kabx2:BRD-K22938173-003-01-5:0.781250uM	In PCL cluster	fitted	340	0.0358714	0.687391	0.657565	0.281275	1.02563	0.816	BRD-K22938173	BRD-K22938173-003-01-5	screen4wk_screen5wk_tbda1_kabx2:BRD-K22938173-003-01-5	0.78125	0.781250uM	screen4wk_screen5wk_tbda1_kabx2	kabx2
screen6:BRD-K22938173-003-01-5:0.781250uM	In PCL cluster	fitted	340	0.0374546	0.798848	0.708536	0.248095	1.00299	0.5417	BRD-K22938173	BRD-K22938173-003-01-5	screen6:BRD-K22938173-003-01-5	0.78125	0.781250uM	screen6	tb_screen6
kabx2:BRD-K22938173-003-01-5:1.562500uM	In PCL cluster	fitted	340	0.0204734	0.498946	0.528824	0.30537	1.02563	0.7379	BRD-K22938173	BRD-K22938173-003-01-5	screen4wk_screen5wk_tbda1_kabx2:BRD-K22938173-003-01-5	1.5625	1.562500uM	screen4wk_screen5wk_tbda1_kabx2	kabx2
screen6:BRD-K22938173-003-01-5:1.562500uM	In PCL cluster	fitted	340	0.0206124	0.70322	0.649569	0.274929	1.00299	0.6843	BRD-K22938173	BRD-K22938173-003-01-5	screen6:BRD-K22938173-003-01-5	1.5625	1.562500uM	screen6	tb_screen6
kabx2:BRD-K22938173-003-01-5:3.125000uM	In PCL cluster	fitted	340	0.00464127	0.279408	0.344291	0.248323	1.01416	0.6232	BRD-K22938173	BRD-K22938173-003-01-5	screen4wk_screen5wk_tbda1_kabx2:BRD-K22938173-003-01-5	3.125	3.125000uM	screen4wk_screen5wk_tbda1_kabx2	kabx2
screen6:BRD-K22938173-003-01-5:3.125000uM	In PCL cluster	fitted	340	0.0147943	0.467595	0.515752	0.272294	0.989963	0.6334	BRD-K22938173	BRD-K22938173-003-01-5	screen6:BRD-K22938173-003-01-5	3.125	3.125000uM	screen6	tb_screen6
kabx2:BRD-K22938173-003-01-5:6.250000uM	Not in cluster - singleton	fitted	340	3.11286e-06	0.104708	0.123927	0.0989308	0.924624	0.3857	BRD-K22938173	BRD-K22938173-003-01-5	screen4wk_screen5wk_tbda1_kabx2:BRD-K22938173-003-01-5	6.25	6.250000uM	screen4wk_screen5wk_tbda1_kabx2	kabx2
screen6:BRD-K22938173-003-01-5:6.250000uM	In PCL cluster	fitted	340	-3.93146e-09	0.18248	0.205156	0.148228	0.908849	0.423	BRD-K22938173	BRD-K22938173-003-01-5	screen6:BRD-K22938173-003-01-5	6.25	6.250000uM	screen6	tb_screen6
kabx2:BRD-K22938173-003-01-5:12.500000uM	In non-predictive cluster	fitted	340	-0.0119635	0.0565603	0.0705626	0.0573514	0.38908	0.4168	BRD-K22938173	BRD-K22938173-003-01-5	screen4wk_screen5wk_tbda1_kabx2:BRD-K22938173-003-01-5	12.5	12.500000uM	screen4wk_screen5wk_tbda1_kabx2	kabx2
screen6:BRD-K22938173-003-01-5:12.500000uM	In non-predictive cluster	fitted	340	-0.00731045	0.0611683	0.0995229	0.117429	0.730375	0.4407	BRD-K22938173	BRD-K22938173-003-01-5	screen6:BRD-K22938173-003-01-5	12.5	12.500000uM	screen6	tb_screen6
kabx2:BRD-K22938173-003-01-5:25.000000uM	In non-predictive cluster	fitted	340	-0.0191687	0.0426258	0.0542039	0.0543017	0.369786	0.4261	BRD-K22938173	BRD-K22938173-003-01-5	screen4wk_screen5wk_tbda1_kabx2:BRD-K22938173-003-01-5	25	25.000000uM	screen4wk_screen5wk_tbda1_kabx2	kabx2
screen6:BRD-K22938173-003-01-5:25.000000uM	Not in cluster - singleton	fitted	340	-0.0133863	0.0393465	0.0746217	0.10615	0.730375	0.4405	BRD-K22938173	BRD-K22938173-003-01-5	screen6:BRD-K22938173-003-01-5	25	25.000000uM	screen6	tb_screen6
kabx2:BRD-K22938173-003-01-5:50.000000uM	In non-predictive cluster	fitted	340	-0.0459212	0.034683	0.0454717	0.0570413	0.356801	0.4035	BRD-K22938173	BRD-K22938173-003-01-5	screen4wk_screen5wk_tbda1_kabx2:BRD-K22938173-003-01-5	50	50.000000uM	screen4wk_screen5wk_tbda1_kabx2	kabx2
screen6:BRD-K22938173-003-01-5:50.000000uM	Not in cluster - singleton	fitted	340	-0.0558536	0.0311454	0.0640706	0.107036	0.730375	0.4451	BRD-K22938173	BRD-K22938173-003-01-5	screen6:BRD-K22938173-003-01-5	50	50.000000uM	screen6	tb_screen6
kabx2:BRD-K23586533-003-03-2:0.097500uM	In PCL cluster	fitted	340	0.729263	1.00844	1.00233	0.0286416	1.05113	0.1343	BRD-K23586533	BRD-K23586533-003-03-2	screen4wk_screen5wk_tbda1_kabx2:BRD-K23586533-003-03-2	0.0975	0.097500uM	screen4wk_screen5wk_tbda1_kabx2	kabx2
screen6:BRD-K23586533-003-03-2:0.097500uM	In PCL cluster	fitted	340	0.589783	0.927769	0.917963	0.0782178	1.05473	0.265	BRD-K23586533	BRD-K23586533-003-03-2	screen6:BRD-K23586533-003-03-2	0.0975	0.097500uM	screen6	tb_screen6
kabx2:BRD-K23586533-003-03-2:0.195500uM	In PCL cluster	fitted	340	0.626766	1.0157	1.01089	0.0322015	1.06567	0.024	BRD-K23586533	BRD-K23586533-003-03-2	screen4wk_screen5wk_tbda1_kabx2:BRD-K23586533-003-03-2	0.1955	0.195500uM	screen4wk_screen5wk_tbda1_kabx2	kabx2
screen6:BRD-K23586533-003-03-2:0.195500uM	In PCL cluster	fitted	340	0.578625	0.921679	0.909957	0.0905373	1.10266	0.4278	BRD-K23586533	BRD-K23586533-003-03-2	screen6:BRD-K23586533-003-03-2	0.1955	0.195500uM	screen6	tb_screen6
kabx2:BRD-K23586533-003-03-2:0.390500uM	In PCL cluster	fitted	340	0.53012	1.01628	1.01144	0.0380453	1.08732	0.4166	BRD-K23586533	BRD-K23586533-003-03-2	screen4wk_screen5wk_tbda1_kabx2:BRD-K23586533-003-03-2	0.3905	0.390500uM	screen4wk_screen5wk_tbda1_kabx2	kabx2
screen6:BRD-K23586533-003-03-2:0.390500uM	In PCL cluster	fitted	340	0.528284	0.915579	0.899804	0.10255	1.10266	0.4826	BRD-K23586533	BRD-K23586533-003-03-2	screen6:BRD-K23586533-003-03-2	0.3905	0.390500uM	screen6	tb_screen6
kabx2:BRD-K23586533-003-03-2:0.781250uM	In PCL cluster	fitted	340	0.450636	1.016	1.01014	0.0439689	1.09707	0.4028	BRD-K23586533	BRD-K23586533-003-03-2	screen4wk_screen5wk_tbda1_kabx2:BRD-K23586533-003-03-2	0.78125	0.781250uM	screen4wk_screen5wk_tbda1_kabx2	kabx2
screen6:BRD-K23586533-003-03-2:0.781250uM	In PCL cluster	fitted	340	0.495838	0.904497	0.88686	0.115205	1.12236	0.5431	BRD-K23586533	BRD-K23586533-003-03-2	screen6:BRD-K23586533-003-03-2	0.78125	0.781250uM	screen6	tb_screen6
kabx2:BRD-K23586533-003-03-2:1.562500uM	In PCL cluster	fitted	340	0.392838	1.01155	0.998992	0.0604241	1.1032	0.5172	BRD-K23586533	BRD-K23586533-003-03-2	screen4wk_screen5wk_tbda1_kabx2:BRD-K23586533-003-03-2	1.5625	1.562500uM	screen4wk_screen5wk_tbda1_kabx2	kabx2
screen6:BRD-K23586533-003-03-2:1.562500uM	In PCL cluster	fitted	340	0.33225	0.873229	0.861465	0.135149	1.13494	0.5065	BRD-K23586533	BRD-K23586533-003-03-2	screen6:BRD-K23586533-003-03-2	1.5625	1.562500uM	screen6	tb_screen6
kabx2:BRD-K23586533-003-03-2:3.125000uM	In PCL cluster	fitted	340	0.354362	1.01618	0.999369	0.0702648	1.10629	0.5042	BRD-K23586533	BRD-K23586533-003-03-2	screen4wk_screen5wk_tbda1_kabx2:BRD-K23586533-003-03-2	3.125	3.125000uM	screen4wk_screen5wk_tbda1_kabx2	kabx2
screen6:BRD-K23586533-003-03-2:3.125000uM	In PCL cluster	fitted	340	0.33225	0.846748	0.839417	0.150023	1.14115	0.5277	BRD-K23586533	BRD-K23586533-003-03-2	screen6:BRD-K23586533-003-03-2	3.125	3.125000uM	screen6	tb_screen6
kabx2:BRD-K23586533-003-03-2:6.250000uM	In PCL cluster	fitted	340	0.330239	1.01836	0.99685	0.0811153	1.10781	0.5659	BRD-K23586533	BRD-K23586533-003-03-2	screen4wk_screen5wk_tbda1_kabx2:BRD-K23586533-003-03-2	6.25	6.250000uM	screen4wk_screen5wk_tbda1_kabx2	kabx2
screen6:BRD-K23586533-003-03-2:6.250000uM	In PCL cluster	fitted	340	0.33225	0.78422	0.809945	0.162222	1.14397	0.582	BRD-K23586533	BRD-K23586533-003-03-2	screen6:BRD-K23586533-003-03-2	6.25	6.250000uM	screen6	tb_screen6
kabx2:BRD-K23586533-003-03-2:12.500000uM	In PCL cluster	fitted	340	0.315681	1.0163	0.985628	0.0970181	1.10855	0.642	BRD-K23586533	BRD-K23586533-003-03-2	screen4wk_screen5wk_tbda1_kabx2:BRD-K23586533-003-03-2	12.5	12.500000uM	screen4wk_screen5wk_tbda1_kabx2	kabx2
screen6:BRD-K23586533-003-03-2:12.500000uM	In PCL cluster	fitted	340	0.33225	0.742021	0.773557	0.172748	1.14522	0.6621	BRD-K23586533	BRD-K23586533-003-03-2	screen6:BRD-K23586533-003-03-2	12.5	12.500000uM	screen6	tb_screen6
kabx2:BRD-K23586533-003-03-2:25.000000uM	In PCL cluster	fitted	340	0.307095	1.01058	0.960619	0.123473	1.1089	0.6527	BRD-K23586533	BRD-K23586533-003-03-2	screen4wk_screen5wk_tbda1_kabx2:BRD-K23586533-003-03-2	25	25.000000uM	screen4wk_screen5wk_tbda1_kabx2	kabx2
screen6:BRD-K23586533-003-03-2:25.000000uM	In PCL cluster	fitted	340	0.289776	0.719114	0.747147	0.183443	1.14575	0.6263	BRD-K23586533	BRD-K23586533-003-03-2	screen6:BRD-K23586533-003-03-2	25	25.000000uM	screen6	tb_screen6
kabx2:BRD-K23586533-003-03-2:50.000000uM	In PCL cluster	fitted	340	0.191247	0.962183	0.896132	0.176371	1.10908	0.6699	BRD-K23586533	BRD-K23586533-003-03-2	screen4wk_screen5wk_tbda1_kabx2:BRD-K23586533-003-03-2	50	50.000000uM	screen4wk_screen5wk_tbda1_kabx2	kabx2
screen6:BRD-K23586533-003-03-2:50.000000uM	In PCL cluster	fitted	340	0.0366589	0.705257	0.719721	0.202332	1.15111	0.6294	BRD-K23586533	BRD-K23586533-003-03-2	screen6:BRD-K23586533-003-03-2	50	50.000000uM	screen6	tb_screen6
kabx2:BRD-K27771035-001-03-3:0.097500uM	In PCL cluster	fitted	340	0.905906	1.00685	1.00294	0.0168016	1.03427	-0.0044	BRD-K27771035	BRD-K27771035-001-03-3	screen4wk_screen5wk_tbda1_kabx2:BRD-K27771035-001-03-3	0.0975	0.097500uM	screen4wk_screen5wk_tbda1_kabx2	kabx2
screen6:BRD-K27771035-001-03-3:0.097500uM	Not in cluster - singleton	fitted	340	0.724846	0.963804	0.946085	0.05668	1.02379	0.1749	BRD-K27771035	BRD-K27771035-001-03-3	screen6:BRD-K27771035-001-03-3	0.0975	0.097500uM	screen6	tb_screen6
kabx2:BRD-K27771035-001-03-3:0.195500uM	In PCL cluster	fitted	340	0.905908	1.00787	1.00327	0.0176813	1.03831	0.0164	BRD-K27771035	BRD-K27771035-001-03-3	screen4wk_screen5wk_tbda1_kabx2:BRD-K27771035-001-03-3	0.1955	0.195500uM	screen4wk_screen5wk_tbda1_kabx2	kabx2
screen6:BRD-K27771035-001-03-3:0.195500uM	In PCL cluster	fitted	340	0.724846	0.955012	0.939625	0.0558616	1.0206	0.1918	BRD-K27771035	BRD-K27771035-001-03-3	screen6:BRD-K27771035-001-03-3	0.1955	0.195500uM	screen6	tb_screen6
kabx2:BRD-K27771035-001-03-3:0.390500uM	In PCL cluster	fitted	340	0.904755	1.00566	1.00212	0.0190118	1.04425	0.0348	BRD-K27771035	BRD-K27771035-001-03-3	screen4wk_screen5wk_tbda1_kabx2:BRD-K27771035-001-03-3	0.3905	0.390500uM	screen4wk_screen5wk_tbda1_kabx2	kabx2
screen6:BRD-K27771035-001-03-3:0.390500uM	In non-predictive cluster	fitted	340	0.724846	0.966729	0.949856	0.0569086	1.05559	-0.0595	BRD-K27771035	BRD-K27771035-001-03-3	screen6:BRD-K27771035-001-03-3	0.3905	0.390500uM	screen6	tb_screen6
kabx2:BRD-K27771035-001-03-3:0.781250uM	In PCL cluster	fitted	340	0.869997	1.003	0.997584	0.0243131	1.04846	0.1171	BRD-K27771035	BRD-K27771035-001-03-3	screen4wk_screen5wk_tbda1_kabx2:BRD-K27771035-001-03-3	0.78125	0.781250uM	screen4wk_screen5wk_tbda1_kabx2	kabx2
screen6:BRD-K27771035-001-03-3:0.781250uM	In PCL cluster	fitted	340	0.718438	0.972244	0.956543	0.0588191	1.06799	0.0184	BRD-K27771035	BRD-K27771035-001-03-3	screen6:BRD-K27771035-001-03-3	0.78125	0.781250uM	screen6	tb_screen6
kabx2:BRD-K27771035-001-03-3:1.562500uM	In PCL cluster	fitted	340	0.745666	0.996621	0.984709	0.0421331	1.05132	0.2048	BRD-K27771035	BRD-K27771035-001-03-3	screen4wk_screen5wk_tbda1_kabx2:BRD-K27771035-001-03-3	1.5625	1.562500uM	screen4wk_screen5wk_tbda1_kabx2	kabx2
screen6:BRD-K27771035-001-03-3:1.562500uM	In PCL cluster	fitted	340	0.676547	0.979011	0.96281	0.0596918	1.08346	0.0347	BRD-K27771035	BRD-K27771035-001-03-3	screen6:BRD-K27771035-001-03-3	1.5625	1.562500uM	screen6	tb_screen6
kabx2:BRD-K27771035-001-03-3:3.125000uM	In PCL cluster	fitted	340	0.577858	0.988692	0.966598	0.0654185	1.05321	0.3167	BRD-K27771035	BRD-K27771035-001-03-3	screen4wk_screen5wk_tbda1_kabx2:BRD-K27771035-001-03-3	3.125	3.125000uM	screen4wk_screen5wk_tbda1_kabx2	kabx2
screen6:BRD-K27771035-001-03-3:3.125000uM	In PCL cluster	fitted	340	0.631942	0.979321	0.964271	0.0615878	1.08865	0.0575	BRD-K27771035	BRD-K27771035-001-03-3	screen6:BRD-K27771035-001-03-3	3.125	3.125000uM	screen6	tb_screen6
kabx2:BRD-K27771035-001-03-3:6.250000uM	In PCL cluster	fitted	340	0.577858	0.956153	0.929664	0.0926973	1.06415	0.377	BRD-K27771035	BRD-K27771035-001-03-3	screen4wk_screen5wk_tbda1_kabx2:BRD-K27771035-001-03-3	6.25	6.250000uM	screen4wk_screen5wk_tbda1_kabx2	kabx2
screen6:BRD-K27771035-001-03-3:6.250000uM	In PCL cluster	fitted	340	0.584503	0.978433	0.958336	0.0706312	1.09526	0.2366	BRD-K27771035	BRD-K27771035-001-03-3	screen6:BRD-K27771035-001-03-3	6.25	6.250000uM	screen6	tb_screen6
kabx2:BRD-K27771035-001-03-3:12.500000uM	In PCL cluster	fitted	340	0.55569	0.896861	0.888466	0.113701	1.07632	0.5318	BRD-K27771035	BRD-K27771035-001-03-3	screen4wk_screen5wk_tbda1_kabx2:BRD-K27771035-001-03-3	12.5	12.500000uM	screen4wk_screen5wk_tbda1_kabx2	kabx2
screen6:BRD-K27771035-001-03-3:12.500000uM	In PCL cluster	fitted	340	0.493303	0.977984	0.952338	0.0862933	1.1284	0.2892	BRD-K27771035	BRD-K27771035-001-03-3	screen6:BRD-K27771035-001-03-3	12.5	12.500000uM	screen6	tb_screen6
kabx2:BRD-K27771035-001-03-3:25.000000uM	In PCL cluster	fitted	340	0.404454	0.835585	0.846295	0.130263	1.08916	0.5426	BRD-K27771035	BRD-K27771035-001-03-3	screen4wk_screen5wk_tbda1_kabx2:BRD-K27771035-001-03-3	25	25.000000uM	screen4wk_screen5wk_tbda1_kabx2	kabx2
screen6:BRD-K27771035-001-03-3:25.000000uM	In PCL cluster	fitted	340	0.375457	0.961752	0.937125	0.107567	1.1846	0.246	BRD-K27771035	BRD-K27771035-001-03-3	screen6:BRD-K27771035-001-03-3	25	25.000000uM	screen6	tb_screen6
kabx2:BRD-K27771035-001-03-3:50.000000uM	In PCL cluster	fitted	340	0.173071	0.768437	0.781566	0.155382	1.10248	0.588	BRD-K27771035	BRD-K27771035-001-03-3	screen4wk_screen5wk_tbda1_kabx2:BRD-K27771035-001-03-3	50	50.000000uM	screen4wk_screen5wk_tbda1_kabx2	kabx2
screen6:BRD-K27771035-001-03-3:50.000000uM	In PCL cluster	fitted	340	0.375457	0.960588	0.936901	0.114282	1.25002	0.4694	BRD-K27771035	BRD-K27771035-001-03-3	screen6:BRD-K27771035-001-03-3	50	50.000000uM	screen6	tb_screen6
kabx2:BRD-K32256160-001-02-7:0.097500uM	In PCL cluster	fitted	340	0.590088	0.89766	0.889048	0.0706393	1.01021	0.2793	BRD-K32256160	BRD-K32256160-001-02-7	screen4wk_screen5wk_tbda1_kabx2:BRD-K32256160-001-02-7	0.0975	0.097500uM	screen4wk_screen5wk_tbda1_kabx2	kabx2
screen6:BRD-K32256160-001-02-7:0.097500uM	Not in cluster - singleton	fitted	340	0.560239	0.886006	0.871961	0.0825215	1.01403	0.1297	BRD-K32256160	BRD-K32256160-001-02-7	screen6:BRD-K32256160-001-02-7	0.0975	0.097500uM	screen6	tb_screen6
kabx2:BRD-K32256160-001-02-7:0.195500uM	In PCL cluster	fitted	340	0.442905	0.857296	0.845899	0.0920751	1.00835	0.2971	BRD-K32256160	BRD-K32256160-001-02-7	screen4wk_screen5wk_tbda1_kabx2:BRD-K32256160-001-02-7	0.1955	0.195500uM	screen4wk_screen5wk_tbda1_kabx2	kabx2
screen6:BRD-K32256160-001-02-7:0.195500uM	In PCL cluster	fitted	340	0.293945	0.867099	0.846626	0.108191	1.01403	0.1761	BRD-K32256160	BRD-K32256160-001-02-7	screen6:BRD-K32256160-001-02-7	0.1955	0.195500uM	screen6	tb_screen6
kabx2:BRD-K32256160-001-02-7:0.390500uM	In PCL cluster	fitted	340	0.324472	0.806677	0.792204	0.117009	0.99964	0.4329	BRD-K32256160	BRD-K32256160-001-02-7	screen4wk_screen5wk_tbda1_kabx2:BRD-K32256160-001-02-7	0.3905	0.390500uM	screen4wk_screen5wk_tbda1_kabx2	kabx2
screen6:BRD-K32256160-001-02-7:0.390500uM	In PCL cluster	fitted	340	0.118293	0.845518	0.81768	0.134777	1.01403	0.4405	BRD-K32256160	BRD-K32256160-001-02-7	screen6:BRD-K32256160-001-02-7	0.3905	0.390500uM	screen6	tb_screen6
kabx2:BRD-K32256160-001-02-7:0.781250uM	In PCL cluster	fitted	340	0.0583718	0.731981	0.722284	0.141914	0.99964	0.505	BRD-K32256160	BRD-K32256160-001-02-7	screen4wk_screen5wk_tbda1_kabx2:BRD-K32256160-001-02-7	0.78125	0.781250uM	screen4wk_screen5wk_tbda1_kabx2	kabx2
screen6:BRD-K32256160-001-02-7:0.781250uM	In PCL cluster	fitted	340	0.0757869	0.819829	0.780094	0.164508	1.01403	0.5217	BRD-K32256160	BRD-K32256160-001-02-7	screen6:BRD-K32256160-001-02-7	0.78125	0.781250uM	screen6	tb_screen6
kabx2:BRD-K32256160-001-02-7:1.562500uM	In PCL cluster	fitted	340	0.0242392	0.631445	0.627988	0.158334	0.99964	0.4955	BRD-K32256160	BRD-K32256160-001-02-7	screen4wk_screen5wk_tbda1_kabx2:BRD-K32256160-001-02-7	1.5625	1.562500uM	screen4wk_screen5wk_tbda1_kabx2	kabx2
screen6:BRD-K32256160-001-02-7:1.562500uM	In PCL cluster	fitted	340	0.0649193	0.770469	0.735377	0.191186	1.01403	0.5941	BRD-K32256160	BRD-K32256160-001-02-7	screen6:BRD-K32256160-001-02-7	1.5625	1.562500uM	screen6	tb_screen6
kabx2:BRD-K32256160-001-02-7:3.125000uM	In PCL cluster	fitted	340	0.0242392	0.499281	0.501156	0.163566	0.99964	0.513	BRD-K32256160	BRD-K32256160-001-02-7	screen4wk_screen5wk_tbda1_kabx2:BRD-K32256160-001-02-7	3.125	3.125000uM	screen4wk_screen5wk_tbda1_kabx2	kabx2
screen6:BRD-K32256160-001-02-7:3.125000uM	In PCL cluster	fitted	340	0.0571836	0.68386	0.676631	0.212947	1.01402	0.6214	BRD-K32256160	BRD-K32256160-001-02-7	screen6:BRD-K32256160-001-02-7	3.125	3.125000uM	screen6	tb_screen6
kabx2:BRD-K32256160-001-02-7:6.250000uM	In PCL cluster	fitted	340	0.0242392	0.345451	0.355372	0.160366	0.970198	0.5526	BRD-K32256160	BRD-K32256160-001-02-7	screen4wk_screen5wk_tbda1_kabx2:BRD-K32256160-001-02-7	6.25	6.250000uM	screen4wk_screen5wk_tbda1_kabx2	kabx2
screen6:BRD-K32256160-001-02-7:6.250000uM	In PCL cluster	fitted	340	0.0481522	0.570871	0.577931	0.225565	1.0061	0.6532	BRD-K32256160	BRD-K32256160-001-02-7	screen6:BRD-K32256160-001-02-7	6.25	6.250000uM	screen6	tb_screen6
kabx2:BRD-K32256160-001-02-7:12.500000uM	In PCL cluster	fitted	340	-9.04113e-09	0.202204	0.221767	0.134049	0.907714	0.3775	BRD-K32256160	BRD-K32256160-001-02-7	screen4wk_screen5wk_tbda1_kabx2:BRD-K32256160-001-02-7	12.5	12.500000uM	screen4wk_screen5wk_tbda1_kabx2	kabx2
screen6:BRD-K32256160-001-02-7:12.500000uM	In PCL cluster	fitted	340	-9.34795e-08	0.369151	0.382534	0.200612	1.00271	0.6365	BRD-K32256160	BRD-K32256160-001-02-7	screen6:BRD-K32256160-001-02-7	12.5	12.500000uM	screen6	tb_screen6
kabx2:BRD-K32256160-001-02-7:25.000000uM	In PCL cluster	fitted	340	-0.00097467	0.0961832	0.109863	0.0854607	0.907714	0.4013	BRD-K32256160	BRD-K32256160-001-02-7	screen4wk_screen5wk_tbda1_kabx2:BRD-K32256160-001-02-7	25	25.000000uM	screen4wk_screen5wk_tbda1_kabx2	kabx2
screen6:BRD-K32256160-001-02-7:25.000000uM	In PCL cluster	fitted	340	-0.00229648	0.171901	0.185737	0.14342	0.995378	0.5478	BRD-K32256160	BRD-K32256160-001-02-7	screen6:BRD-K32256160-001-02-7	25	25.000000uM	screen6	tb_screen6
kabx2:BRD-K32256160-001-02-7:50.000000uM	In non-predictive cluster	fitted	340	-0.0674238	0.0216361	0.0357537	0.0625752	0.444576	0.322	BRD-K32256160	BRD-K32256160-001-02-7	screen4wk_screen5wk_tbda1_kabx2:BRD-K32256160-001-02-7	50	50.000000uM	screen4wk_screen5wk_tbda1_kabx2	kabx2
screen6:BRD-K32256160-001-02-7:50.000000uM	In non-predictive cluster	fitted	340	-0.060081	0.00322517	0.030475	0.094286	0.995378	0.469	BRD-K32256160	BRD-K32256160-001-02-7	screen6:BRD-K32256160-001-02-7	50	50.000000uM	screen6	tb_screen6
kabx2:BRD-K33127883-001-01-7:0.097500uM	In PCL cluster	fitted	340	0.665376	0.942006	0.937082	0.0544911	1.0257	0.1667	BRD-K33127883	BRD-K33127883-001-01-7	screen4wk_screen5wk_tbda1_kabx2:BRD-K33127883-001-01-7	0.0975	0.097500uM	screen4wk_screen5wk_tbda1_kabx2	kabx2
screen6:BRD-K33127883-001-01-7:0.097500uM	In non-predictive cluster	fitted	340	0.652272	0.929802	0.921094	0.0610249	1.02451	0.1436	BRD-K33127883	BRD-K33127883-001-01-7	screen6:BRD-K33127883-001-01-7	0.0975	0.097500uM	screen6	tb_screen6
kabx2:BRD-K33127883-001-01-7:0.195500uM	In PCL cluster	fitted	340	0.192657	0.925581	0.917262	0.0744048	1.02494	0.2145	BRD-K33127883	BRD-K33127883-001-01-7	screen4wk_screen5wk_tbda1_kabx2:BRD-K33127883-001-01-7	0.1955	0.195500uM	screen4wk_screen5wk_tbda1_kabx2	kabx2
screen6:BRD-K33127883-001-01-7:0.195500uM	In PCL cluster	fitted	340	0.52868	0.921267	0.907623	0.0774407	1.02451	0.2238	BRD-K33127883	BRD-K33127883-001-01-7	screen6:BRD-K33127883-001-01-7	0.1955	0.195500uM	screen6	tb_screen6
kabx2:BRD-K33127883-001-01-7:0.390500uM	In PCL cluster	fitted	340	0.171922	0.903965	0.888437	0.093226	1.02297	0.3655	BRD-K33127883	BRD-K33127883-001-01-7	screen4wk_screen5wk_tbda1_kabx2:BRD-K33127883-001-01-7	0.3905	0.390500uM	screen4wk_screen5wk_tbda1_kabx2	kabx2
screen6:BRD-K33127883-001-01-7:0.390500uM	In PCL cluster	fitted	340	0.426632	0.915033	0.892934	0.1005	1.02451	0.4608	BRD-K33127883	BRD-K33127883-001-01-7	screen6:BRD-K33127883-001-01-7	0.3905	0.390500uM	screen6	tb_screen6
kabx2:BRD-K33127883-001-01-7:0.781250uM	In PCL cluster	fitted	340	0.171305	0.877811	0.845876	0.125249	1.02214	0.5159	BRD-K33127883	BRD-K33127883-001-01-7	screen4wk_screen5wk_tbda1_kabx2:BRD-K33127883-001-01-7	0.78125	0.781250uM	screen4wk_screen5wk_tbda1_kabx2	kabx2
screen6:BRD-K33127883-001-01-7:0.781250uM	In PCL cluster	fitted	340	0.323629	0.907706	0.873688	0.128815	1.02451	0.5196	BRD-K33127883	BRD-K33127883-001-01-7	screen6:BRD-K33127883-001-01-7	0.78125	0.781250uM	screen6	tb_screen6
kabx2:BRD-K33127883-001-01-7:1.562500uM	In PCL cluster	fitted	340	0.00968304	0.832128	0.786008	0.165622	1.02214	0.6267	BRD-K33127883	BRD-K33127883-001-01-7	screen4wk_screen5wk_tbda1_kabx2:BRD-K33127883-001-01-7	1.5625	1.562500uM	screen4wk_screen5wk_tbda1_kabx2	kabx2
screen6:BRD-K33127883-001-01-7:1.562500uM	In PCL cluster	fitted	340	0.219733	0.890427	0.836887	0.162458	1.02582	0.5798	BRD-K33127883	BRD-K33127883-001-01-7	screen6:BRD-K33127883-001-01-7	1.5625	1.562500uM	screen6	tb_screen6
kabx2:BRD-K33127883-001-01-7:3.125000uM	In PCL cluster	fitted	340	0.00968304	0.739559	0.707485	0.201969	1.02214	0.7466	BRD-K33127883	BRD-K33127883-001-01-7	screen4wk_screen5wk_tbda1_kabx2:BRD-K33127883-001-01-7	3.125	3.125000uM	screen4wk_screen5wk_tbda1_kabx2	kabx2
screen6:BRD-K33127883-001-01-7:3.125000uM	In PCL cluster	fitted	340	0.0710385	0.778112	0.725043	0.204868	1.02582	0.6791	BRD-K33127883	BRD-K33127883-001-01-7	screen6:BRD-K33127883-001-01-7	3.125	3.125000uM	screen6	tb_screen6
kabx2:BRD-K33127883-001-01-7:6.250000uM	In PCL cluster	fitted	340	0.00968304	0.580244	0.588149	0.226475	1.02214	0.708	BRD-K33127883	BRD-K33127883-001-01-7	screen4wk_screen5wk_tbda1_kabx2:BRD-K33127883-001-01-7	6.25	6.250000uM	screen4wk_screen5wk_tbda1_kabx2	kabx2
screen6:BRD-K33127883-001-01-7:6.250000uM	In PCL cluster	fitted	340	0.0362386	0.552008	0.527878	0.221761	1.02582	0.6729	BRD-K33127883	BRD-K33127883-001-01-7	screen6:BRD-K33127883-001-01-7	6.25	6.250000uM	screen6	tb_screen6
kabx2:BRD-K33127883-001-01-7:12.500000uM	In PCL cluster	fitted	340	0.00312783	0.387452	0.421575	0.205226	1.02214	0.6364	BRD-K33127883	BRD-K33127883-001-01-7	screen4wk_screen5wk_tbda1_kabx2:BRD-K33127883-001-01-7	12.5	12.500000uM	screen4wk_screen5wk_tbda1_kabx2	kabx2
screen6:BRD-K33127883-001-01-7:12.500000uM	In PCL cluster	fitted	340	0.00344634	0.395407	0.410817	0.202664	1.02582	0.6757	BRD-K33127883	BRD-K33127883-001-01-7	screen6:BRD-K33127883-001-01-7	12.5	12.500000uM	screen6	tb_screen6
kabx2:BRD-K33127883-001-01-7:25.000000uM	In PCL cluster	fitted	340	0.00304422	0.209686	0.22696	0.129423	1.02165	0.5398	BRD-K33127883	BRD-K33127883-001-01-7	screen4wk_screen5wk_tbda1_kabx2:BRD-K33127883-001-01-7	25	25.000000uM	screen4wk_screen5wk_tbda1_kabx2	kabx2
screen6:BRD-K33127883-001-01-7:25.000000uM	In PCL cluster	fitted	340	0.00344634	0.292471	0.324643	0.181177	1.02582	0.5734	BRD-K33127883	BRD-K33127883-001-01-7	screen6:BRD-K33127883-001-01-7	25	25.000000uM	screen6	tb_screen6
kabx2:BRD-K33127883-001-01-7:50.000000uM	Not in cluster - singleton	fitted	340	-0.0593718	0.0496124	0.0678332	0.0737803	0.312044	0.4267	BRD-K33127883	BRD-K33127883-001-01-7	screen4wk_screen5wk_tbda1_kabx2:BRD-K33127883-001-01-7	50	50.000000uM	screen4wk_screen5wk_tbda1_kabx2	kabx2
screen6:BRD-K33127883-001-01-7:50.000000uM	In PCL cluster	fitted	340	-0.0143034	0.2284	0.277063	0.184746	1.02582	0.5475	BRD-K33127883	BRD-K33127883-001-01-7	screen6:BRD-K33127883-001-01-7	50	50.000000uM	screen6	tb_screen6
kabx2:BRD-K36796419-001-02-7:0.097500uM	In PCL cluster	fitted	340	0.658685	0.954663	0.943898	0.0529645	1.02171	0.1677	BRD-K36796419	BRD-K36796419-001-02-7	screen4wk_screen5wk_tbda1_kabx2:BRD-K36796419-001-02-7	0.0975	0.097500uM	screen4wk_screen5wk_tbda1_kabx2	kabx2
screen6:BRD-K36796419-001-02-7:0.097500uM	In PCL cluster	fitted	340	0.473774	0.871645	0.857444	0.0879603	0.995185	0.2104	BRD-K36796419	BRD-K36796419-001-02-7	screen6:BRD-K36796419-001-02-7	0.0975	0.097500uM	screen6	tb_screen6
kabx2:BRD-K36796419-001-02-7:0.195500uM	In PCL cluster	fitted	340	0.595534	0.940955	0.923405	0.0714279	1.02171	0.3666	BRD-K36796419	BRD-K36796419-001-02-7	screen4wk_screen5wk_tbda1_kabx2:BRD-K36796419-001-02-7	0.1955	0.195500uM	screen4wk_screen5wk_tbda1_kabx2	kabx2
screen6:BRD-K36796419-001-02-7:0.195500uM	In PCL cluster	fitted	340	0.351517	0.849461	0.820144	0.114086	0.992947	0.3717	BRD-K36796419	BRD-K36796419-001-02-7	screen6:BRD-K36796419-001-02-7	0.1955	0.195500uM	screen6	tb_screen6
kabx2:BRD-K36796419-001-02-7:0.390500uM	In PCL cluster	fitted	340	0.497671	0.924518	0.894257	0.0998186	1.02171	0.4581	BRD-K36796419	BRD-K36796419-001-02-7	screen4wk_screen5wk_tbda1_kabx2:BRD-K36796419-001-02-7	0.3905	0.390500uM	screen4wk_screen5wk_tbda1_kabx2	kabx2
screen6:BRD-K36796419-001-02-7:0.390500uM	In PCL cluster	fitted	340	0.262337	0.814185	0.778889	0.142832	0.99294	0.4049	BRD-K36796419	BRD-K36796419-001-02-7	screen6:BRD-K36796419-001-02-7	0.3905	0.390500uM	screen6	tb_screen6
kabx2:BRD-K36796419-001-02-7:0.781250uM	In PCL cluster	fitted	340	0.328411	0.902204	0.852968	0.13654	1.02171	0.4555	BRD-K36796419	BRD-K36796419-001-02-7	screen4wk_screen5wk_tbda1_kabx2:BRD-K36796419-001-02-7	0.78125	0.781250uM	screen4wk_screen5wk_tbda1_kabx2	kabx2
screen6:BRD-K36796419-001-02-7:0.781250uM	In PCL cluster	fitted	340	0.200486	0.762082	0.72831	0.172104	0.991124	0.5281	BRD-K36796419	BRD-K36796419-001-02-7	screen6:BRD-K36796419-001-02-7	0.78125	0.781250uM	screen6	tb_screen6
kabx2:BRD-K36796419-001-02-7:1.562500uM	In PCL cluster	fitted	340	0.124319	0.860362	0.795262	0.181804	1.02171	0.5076	BRD-K36796419	BRD-K36796419-001-02-7	screen4wk_screen5wk_tbda1_kabx2:BRD-K36796419-001-02-7	1.5625	1.562500uM	screen4wk_screen5wk_tbda1_kabx2	kabx2
screen6:BRD-K36796419-001-02-7:1.562500uM	In PCL cluster	fitted	340	0.151226	0.670079	0.662235	0.199582	0.988858	0.5824	BRD-K36796419	BRD-K36796419-001-02-7	screen6:BRD-K36796419-001-02-7	1.5625	1.562500uM	screen6	tb_screen6
kabx2:BRD-K36796419-001-02-7:3.125000uM	In PCL cluster	fitted	340	0.122906	0.764018	0.732847	0.216519	1.02171	0.4962	BRD-K36796419	BRD-K36796419-001-02-7	screen4wk_screen5wk_tbda1_kabx2:BRD-K36796419-001-02-7	3.125	3.125000uM	screen4wk_screen5wk_tbda1_kabx2	kabx2
screen6:BRD-K36796419-001-02-7:3.125000uM	In PCL cluster	fitted	340	0.0888164	0.547854	0.560448	0.215214	0.982848	0.5612	BRD-K36796419	BRD-K36796419-001-02-7	screen6:BRD-K36796419-001-02-7	3.125	3.125000uM	screen6	tb_screen6
kabx2:BRD-K36796419-001-02-7:6.250000uM	In PCL cluster	fitted	340	0.122906	0.626229	0.64584	0.24196	1.02171	0.5073	BRD-K36796419	BRD-K36796419-001-02-7	screen4wk_screen5wk_tbda1_kabx2:BRD-K36796419-001-02-7	6.25	6.250000uM	screen4wk_screen5wk_tbda1_kabx2	kabx2
screen6:BRD-K36796419-001-02-7:6.250000uM	In PCL cluster	fitted	340	0.0025848	0.331259	0.342796	0.169651	0.963722	0.5571	BRD-K36796419	BRD-K36796419-001-02-7	screen6:BRD-K36796419-001-02-7	6.25	6.250000uM	screen6	tb_screen6
kabx2:BRD-K36796419-001-02-7:12.500000uM	In PCL cluster	fitted	340	0.0319546	0.41202	0.429464	0.178027	1.01279	0.4627	BRD-K36796419	BRD-K36796419-001-02-7	screen4wk_screen5wk_tbda1_kabx2:BRD-K36796419-001-02-7	12.5	12.500000uM	screen4wk_screen5wk_tbda1_kabx2	kabx2
screen6:BRD-K36796419-001-02-7:12.500000uM	In PCL cluster	fitted	340	-0.00268025	0.165108	0.191279	0.140661	0.936533	0.457	BRD-K36796419	BRD-K36796419-001-02-7	screen6:BRD-K36796419-001-02-7	12.5	12.500000uM	screen6	tb_screen6
kabx2:BRD-K36796419-001-02-7:25.000000uM	In PCL cluster	fitted	340	-1.36323e-07	0.232988	0.244411	0.109127	0.745901	0.4332	BRD-K36796419	BRD-K36796419-001-02-7	screen4wk_screen5wk_tbda1_kabx2:BRD-K36796419-001-02-7	25	25.000000uM	screen4wk_screen5wk_tbda1_kabx2	kabx2
screen6:BRD-K36796419-001-02-7:25.000000uM	In PCL cluster	fitted	340	-0.0127947	0.0922894	0.111046	0.102943	0.936533	0.4826	BRD-K36796419	BRD-K36796419-001-02-7	screen6:BRD-K36796419-001-02-7	25	25.000000uM	screen6	tb_screen6
kabx2:BRD-K36796419-001-02-7:50.000000uM	In PCL cluster	fitted	340	-0.0544216	0.133199	0.136037	0.097233	0.741877	0.3922	BRD-K36796419	BRD-K36796419-001-02-7	screen4wk_screen5wk_tbda1_kabx2:BRD-K36796419-001-02-7	50	50.000000uM	screen4wk_screen5wk_tbda1_kabx2	kabx2
screen6:BRD-K36796419-001-02-7:50.000000uM	In PCL cluster	fitted	340	-0.0678677	0.0299938	0.0453329	0.0728499	0.461697	0.396	BRD-K36796419	BRD-K36796419-001-02-7	screen6:BRD-K36796419-001-02-7	50	50.000000uM	screen6	tb_screen6
kabx2:BRD-K37130656-001-05-3:0.097500uM	In PCL cluster	fitted	340	0.890388	0.989608	0.984817	0.0230344	1.023	0.0426	BRD-K37130656	BRD-K37130656-001-05-3	screen4wk_screen5wk_tbda1_kabx2:BRD-K37130656-001-05-3	0.0975	0.097500uM	screen4wk_screen5wk_tbda1_kabx2	kabx2
screen6:BRD-K37130656-001-05-3:0.097500uM	In PCL cluster	fitted	340	0.760188	0.936593	0.932203	0.0477245	1.0215	0.097	BRD-K37130656	BRD-K37130656-001-05-3	screen6:BRD-K37130656-001-05-3	0.0975	0.097500uM	screen6	tb_screen6
kabx2:BRD-K37130656-001-05-3:0.195500uM	In PCL cluster	fitted	340	0.890388	0.987534	0.982455	0.0239198	1.02459	0.1998	BRD-K37130656	BRD-K37130656-001-05-3	screen4wk_screen5wk_tbda1_kabx2:BRD-K37130656-001-05-3	0.1955	0.195500uM	screen4wk_screen5wk_tbda1_kabx2	kabx2
screen6:BRD-K37130656-001-05-3:0.195500uM	In PCL cluster	fitted	340	0.760188	0.935572	0.931371	0.0482795	1.0215	0.0638	BRD-K37130656	BRD-K37130656-001-05-3	screen6:BRD-K37130656-001-05-3	0.1955	0.195500uM	screen6	tb_screen6
kabx2:BRD-K37130656-001-05-3:0.390500uM	In non-predictive cluster	fitted	340	0.875463	0.982364	0.977996	0.0259576	1.02459	-0.0736	BRD-K37130656	BRD-K37130656-001-05-3	screen4wk_screen5wk_tbda1_kabx2:BRD-K37130656-001-05-3	0.3905	0.390500uM	screen4wk_screen5wk_tbda1_kabx2	kabx2
screen6:BRD-K37130656-001-05-3:0.390500uM	In PCL cluster	fitted	340	0.760188	0.935039	0.929785	0.0486837	1.0215	0.0307	BRD-K37130656	BRD-K37130656-001-05-3	screen6:BRD-K37130656-001-05-3	0.3905	0.390500uM	screen6	tb_screen6
kabx2:BRD-K37130656-001-05-3:0.781250uM	Not in cluster - singleton	fitted	340	0.84297	0.975931	0.97108	0.0306553	1.02459	0.088	BRD-K37130656	BRD-K37130656-001-05-3	screen4wk_screen5wk_tbda1_kabx2:BRD-K37130656-001-05-3	0.78125	0.781250uM	screen4wk_screen5wk_tbda1_kabx2	kabx2
screen6:BRD-K37130656-001-05-3:0.781250uM	In non-predictive cluster	fitted	340	0.745184	0.935583	0.931111	0.0513666	1.02811	0.1953	BRD-K37130656	BRD-K37130656-001-05-3	screen6:BRD-K37130656-001-05-3	0.78125	0.781250uM	screen6	tb_screen6
kabx2:BRD-K37130656-001-05-3:1.562500uM	In non-predictive cluster	fitted	340	0.800789	0.967566	0.959	0.0394079	1.02459	0.0394	BRD-K37130656	BRD-K37130656-001-05-3	screen4wk_screen5wk_tbda1_kabx2:BRD-K37130656-001-05-3	1.5625	1.562500uM	screen4wk_screen5wk_tbda1_kabx2	kabx2
screen6:BRD-K37130656-001-05-3:1.562500uM	Not in cluster - singleton	fitted	340	0.69065	0.935925	0.930389	0.0538049	1.02811	0.134	BRD-K37130656	BRD-K37130656-001-05-3	screen6:BRD-K37130656-001-05-3	1.5625	1.562500uM	screen6	tb_screen6
kabx2:BRD-K37130656-001-05-3:3.125000uM	In PCL cluster	fitted	340	0.746011	0.935905	0.927721	0.0563193	1.02459	0.1355	BRD-K37130656	BRD-K37130656-001-05-3	screen4wk_screen5wk_tbda1_kabx2:BRD-K37130656-001-05-3	3.125	3.125000uM	screen4wk_screen5wk_tbda1_kabx2	kabx2
screen6:BRD-K37130656-001-05-3:3.125000uM	In PCL cluster	fitted	340	0.628559	0.931907	0.927569	0.0594446	1.02811	0.2117	BRD-K37130656	BRD-K37130656-001-05-3	screen6:BRD-K37130656-001-05-3	3.125	3.125000uM	screen6	tb_screen6
kabx2:BRD-K37130656-001-05-3:6.250000uM	In PCL cluster	fitted	340	0.500446	0.874927	0.855723	0.101176	1.02459	0.2205	BRD-K37130656	BRD-K37130656-001-05-3	screen4wk_screen5wk_tbda1_kabx2:BRD-K37130656-001-05-3	6.25	6.250000uM	screen4wk_screen5wk_tbda1_kabx2	kabx2
screen6:BRD-K37130656-001-05-3:6.250000uM	In PCL cluster	fitted	340	0.558424	0.927813	0.916338	0.0734561	1.04256	0.2213	BRD-K37130656	BRD-K37130656-001-05-3	screen6:BRD-K37130656-001-05-3	6.25	6.250000uM	screen6	tb_screen6
kabx2:BRD-K37130656-001-05-3:12.500000uM	In PCL cluster	fitted	340	0.386889	0.777284	0.772232	0.134163	1.02459	0.291	BRD-K37130656	BRD-K37130656-001-05-3	screen4wk_screen5wk_tbda1_kabx2:BRD-K37130656-001-05-3	12.5	12.500000uM	screen4wk_screen5wk_tbda1_kabx2	kabx2
screen6:BRD-K37130656-001-05-3:12.500000uM	In PCL cluster	fitted	340	0.480424	0.914311	0.889802	0.101729	1.07005	0.4026	BRD-K37130656	BRD-K37130656-001-05-3	screen6:BRD-K37130656-001-05-3	12.5	12.500000uM	screen6	tb_screen6
kabx2:BRD-K37130656-001-05-3:25.000000uM	In PCL cluster	fitted	340	0.346691	0.652341	0.675459	0.156109	1.02459	0.5238	BRD-K37130656	BRD-K37130656-001-05-3	screen4wk_screen5wk_tbda1_kabx2:BRD-K37130656-001-05-3	25	25.000000uM	screen4wk_screen5wk_tbda1_kabx2	kabx2
screen6:BRD-K37130656-001-05-3:25.000000uM	In PCL cluster	fitted	340	0.232049	0.82745	0.80291	0.162315	1.09615	0.6253	BRD-K37130656	BRD-K37130656-001-05-3	screen6:BRD-K37130656-001-05-3	25	25.000000uM	screen6	tb_screen6
kabx2:BRD-K37130656-001-05-3:50.000000uM	In PCL cluster	fitted	340	0.0493382	0.458526	0.490665	0.179368	1.02459	0.5178	BRD-K37130656	BRD-K37130656-001-05-3	screen4wk_screen5wk_tbda1_kabx2:BRD-K37130656-001-05-3	50	50.000000uM	screen4wk_screen5wk_tbda1_kabx2	kabx2
screen6:BRD-K37130656-001-05-3:50.000000uM	In PCL cluster	fitted	340	0.00499052	0.510177	0.572225	0.249407	1.11383	0.6672	BRD-K37130656	BRD-K37130656-001-05-3	screen6:BRD-K37130656-001-05-3	50	50.000000uM	screen6	tb_screen6
screen6:BRD-K37753391:0.195312uM	In PCL cluster	fitted	340	0.437455	0.999095	0.957156	0.0918329	1.02877	0.3963	BRD-K37753391	BRD-K37753391	screen6:BRD-K37753391	0.19531	0.195312uM	screen6	tb_screen6
screen6:BRD-K37753391:0.390625uM	In PCL cluster	fitted	340	0.268101	0.998163	0.943106	0.116444	1.03586	0.4601	BRD-K37753391	BRD-K37753391	screen6:BRD-K37753391	0.39062	0.390625uM	screen6	tb_screen6
screen6:BRD-K37753391:0.781250uM	In PCL cluster	fitted	340	0.153584	0.989449	0.924094	0.135565	1.0367	0.4396	BRD-K37753391	BRD-K37753391	screen6:BRD-K37753391	0.78125	0.781250uM	screen6	tb_screen6
screen6:BRD-K37753391:1.562500uM	In PCL cluster	fitted	340	0.0826448	0.966838	0.89877	0.152201	1.04888	0.4384	BRD-K37753391	BRD-K37753391	screen6:BRD-K37753391	1.5625	1.562500uM	screen6	tb_screen6
screen6:BRD-K37753391:3.125000uM	In PCL cluster	fitted	340	0.0407996	0.946697	0.879714	0.1659	1.05332	0.472	BRD-K37753391	BRD-K37753391	screen6:BRD-K37753391	3.125	3.125000uM	screen6	tb_screen6
screen6:BRD-K37753391:6.250000uM	In PCL cluster	fitted	340	0.01678	0.924595	0.861452	0.177388	1.05634	0.5046	BRD-K37753391	BRD-K37753391	screen6:BRD-K37753391	6.25	6.250000uM	screen6	tb_screen6
screen6:BRD-K37753391:12.500000uM	In PCL cluster	fitted	340	0.00319977	0.877373	0.829326	0.189032	1.05758	0.5877	BRD-K37753391	BRD-K37753391	screen6:BRD-K37753391	12.5	12.500000uM	screen6	tb_screen6
screen6:BRD-K37753391:25.000000uM	In PCL cluster	fitted	340	-0.00441388	0.839346	0.78861	0.202949	1.05806	0.6452	BRD-K37753391	BRD-K37753391	screen6:BRD-K37753391	25	25.000000uM	screen6	tb_screen6
kabx2:BRD-K37753391-001-04-5:0.097500uM	In PCL cluster	fitted	340	0.719208	0.968708	0.956248	0.0472391	1.03751	0.2051	BRD-K37753391	BRD-K37753391-001-04-5	screen4wk_screen5wk_tbda1_kabx2:BRD-K37753391-001-04-5	0.0975	0.097500uM	screen4wk_screen5wk_tbda1_kabx2	kabx2
screen6:BRD-K37753391-001-04-5:0.097500uM	In PCL cluster	fitted	340	0.600288	0.969047	0.951624	0.0666763	1.03147	0.1811	BRD-K37753391	BRD-K37753391-001-04-5	screen6:BRD-K37753391-001-04-5	0.0975	0.097500uM	screen6	tb_screen6
screen5_wk:BRD-K37753391-001-04-5:0.097656uM	In PCL cluster	fitted	340	0.461953	0.961602	0.932549	0.0892782	1.04645	0.2626	BRD-K37753391	BRD-K37753391-001-04-5	screen5_wk:BRD-K37753391-001-04-5	0.097656	0.097656uM	screen5_wk	screen5_wk
screen5_wk:BRD-K37753391-001-04-5:0.195312uM	In PCL cluster	fitted	340	0.322627	0.964506	0.920885	0.11725	1.09204	0.4838	BRD-K37753391	BRD-K37753391-001-04-5	screen5_wk:BRD-K37753391-001-04-5	0.19531	0.195312uM	screen5_wk	screen5_wk
kabx2:BRD-K37753391-001-04-5:0.195500uM	In PCL cluster	fitted	340	0.611285	0.956247	0.940235	0.0622371	1.03751	0.1911	BRD-K37753391	BRD-K37753391-001-04-5	screen4wk_screen5wk_tbda1_kabx2:BRD-K37753391-001-04-5	0.1955	0.195500uM	screen4wk_screen5wk_tbda1_kabx2	kabx2
screen6:BRD-K37753391-001-04-5:0.195500uM	In PCL cluster	fitted	340	0.486795	0.947118	0.91866	0.0970512	1.03147	0.375	BRD-K37753391	BRD-K37753391-001-04-5	screen6:BRD-K37753391-001-04-5	0.1955	0.195500uM	screen6	tb_screen6
kabx2:BRD-K37753391-001-04-5:0.390500uM	In PCL cluster	fitted	340	0.377625	0.934868	0.914338	0.0874086	1.03751	0.4357	BRD-K37753391	BRD-K37753391-001-04-5	screen4wk_screen5wk_tbda1_kabx2:BRD-K37753391-001-04-5	0.3905	0.390500uM	screen4wk_screen5wk_tbda1_kabx2	kabx2
screen6:BRD-K37753391-001-04-5:0.390500uM	In PCL cluster	fitted	340	0.406474	0.937107	0.895857	0.117277	1.03147	0.3771	BRD-K37753391	BRD-K37753391-001-04-5	screen6:BRD-K37753391-001-04-5	0.3905	0.390500uM	screen6	tb_screen6
screen5_wk:BRD-K37753391-001-04-5:0.390625uM	In PCL cluster	fitted	340	0.220191	0.960597	0.90379	0.143069	1.09204	0.5068	BRD-K37753391	BRD-K37753391-001-04-5	screen5_wk:BRD-K37753391-001-04-5	0.39062	0.390625uM	screen5_wk	screen5_wk
kabx2:BRD-K37753391-001-04-5:0.781250uM	In PCL cluster	fitted	340	0.290915	0.908105	0.879734	0.110752	1.03751	0.4093	BRD-K37753391	BRD-K37753391-001-04-5	screen4wk_screen5wk_tbda1_kabx2:BRD-K37753391-001-04-5	0.78125	0.781250uM	screen4wk_screen5wk_tbda1_kabx2	kabx2
screen5_wk:BRD-K37753391-001-04-5:0.781250uM	In PCL cluster	fitted	340	0.149764	0.946688	0.882081	0.166771	1.09204	0.4026	BRD-K37753391	BRD-K37753391-001-04-5	screen5_wk:BRD-K37753391-001-04-5	0.78125	0.781250uM	screen5_wk	screen5_wk
screen6:BRD-K37753391-001-04-5:0.781250uM	In PCL cluster	fitted	340	0.309541	0.91431	0.873939	0.133286	1.03147	0.448	BRD-K37753391	BRD-K37753391-001-04-5	screen6:BRD-K37753391-001-04-5	0.78125	0.781250uM	screen6	tb_screen6
kabx2:BRD-K37753391-001-04-5:1.562500uM	In PCL cluster	fitted	340	0.27066	0.873706	0.84977	0.127259	1.03751	0.5047	BRD-K37753391	BRD-K37753391-001-04-5	screen4wk_screen5wk_tbda1_kabx2:BRD-K37753391-001-04-5	1.5625	1.562500uM	screen4wk_screen5wk_tbda1_kabx2	kabx2
screen5_wk:BRD-K37753391-001-04-5:1.562500uM	In PCL cluster	fitted	340	0.103314	0.873419	0.816968	0.188049	1.09204	0.528	BRD-K37753391	BRD-K37753391-001-04-5	screen5_wk:BRD-K37753391-001-04-5	1.5625	1.562500uM	screen5_wk	screen5_wk
screen6:BRD-K37753391-001-04-5:1.562500uM	In PCL cluster	fitted	340	0.227484	0.88585	0.849235	0.148511	1.03147	0.4315	BRD-K37753391	BRD-K37753391-001-04-5	screen6:BRD-K37753391-001-04-5	1.5625	1.562500uM	screen6	tb_screen6
kabx2:BRD-K37753391-001-04-5:3.125000uM	In PCL cluster	fitted	340	0.266492	0.828344	0.816718	0.144814	1.03751	0.5143	BRD-K37753391	BRD-K37753391-001-04-5	screen4wk_screen5wk_tbda1_kabx2:BRD-K37753391-001-04-5	3.125	3.125000uM	screen4wk_screen5wk_tbda1_kabx2	kabx2
screen5_wk:BRD-K37753391-001-04-5:3.125000uM	In PCL cluster	fitted	340	0.073456	0.852301	0.798245	0.202814	1.09204	0.4527	BRD-K37753391	BRD-K37753391-001-04-5	screen5_wk:BRD-K37753391-001-04-5	3.125	3.125000uM	screen5_wk	screen5_wk
screen6:BRD-K37753391-001-04-5:3.125000uM	In PCL cluster	fitted	340	0.160155	0.86205	0.828053	0.162849	1.03147	0.4861	BRD-K37753391	BRD-K37753391-001-04-5	screen6:BRD-K37753391-001-04-5	3.125	3.125000uM	screen6	tb_screen6
kabx2:BRD-K37753391-001-04-5:6.250000uM	In PCL cluster	fitted	340	0.265658	0.761782	0.761649	0.15843	1.03751	0.5159	BRD-K37753391	BRD-K37753391-001-04-5	screen4wk_screen5wk_tbda1_kabx2:BRD-K37753391-001-04-5	6.25	6.250000uM	screen4wk_screen5wk_tbda1_kabx2	kabx2
screen5_wk:BRD-K37753391-001-04-5:6.250000uM	In PCL cluster	fitted	340	0.0545651	0.802566	0.755294	0.213867	1.09204	0.4398	BRD-K37753391	BRD-K37753391-001-04-5	screen5_wk:BRD-K37753391-001-04-5	6.25	6.250000uM	screen5_wk	screen5_wk
screen6:BRD-K37753391-001-04-5:6.250000uM	In PCL cluster	fitted	340	0.106205	0.822269	0.795167	0.176992	1.03147	0.5404	BRD-K37753391	BRD-K37753391-001-04-5	screen6:BRD-K37753391-001-04-5	6.25	6.250000uM	screen6	tb_screen6
kabx2:BRD-K37753391-001-04-5:12.500000uM	In PCL cluster	fitted	340	0.176447	0.636511	0.629409	0.161566	1.007	0.5261	BRD-K37753391	BRD-K37753391-001-04-5	screen4wk_screen5wk_tbda1_kabx2:BRD-K37753391-001-04-5	12.5	12.500000uM	screen4wk_screen5wk_tbda1_kabx2	kabx2
screen5_wk:BRD-K37753391-001-04-5:12.500000uM	In PCL cluster	fitted	340	0.0427295	0.768121	0.719197	0.235258	1.09301	0.5987	BRD-K37753391	BRD-K37753391-001-04-5	screen5_wk:BRD-K37753391-001-04-5	12.5	12.500000uM	screen5_wk	screen5_wk
screen6:BRD-K37753391-001-04-5:12.500000uM	In PCL cluster	fitted	340	0.0637367	0.757465	0.738112	0.190379	1.03147	0.5914	BRD-K37753391	BRD-K37753391-001-04-5	screen6:BRD-K37753391-001-04-5	12.5	12.500000uM	screen6	tb_screen6
kabx2:BRD-K37753391-001-04-5:25.000000uM	In PCL cluster	fitted	340	0.0764296	0.566096	0.56456	0.164804	1.007	0.5725	BRD-K37753391	BRD-K37753391-001-04-5	screen4wk_screen5wk_tbda1_kabx2:BRD-K37753391-001-04-5	25	25.000000uM	screen4wk_screen5wk_tbda1_kabx2	kabx2
screen6:BRD-K37753391-001-04-5:25.000000uM	In PCL cluster	fitted	340	0.0307462	0.72231	0.699277	0.205029	1.03377	0.6889	BRD-K37753391	BRD-K37753391-001-04-5	screen6:BRD-K37753391-001-04-5	25	25.000000uM	screen6	tb_screen6
kabx2:BRD-K37753391-001-04-5:50.000000uM	In PCL cluster	fitted	340	-0.0295002	0.513612	0.511773	0.183107	1.007	0.5635	BRD-K37753391	BRD-K37753391-001-04-5	screen4wk_screen5wk_tbda1_kabx2:BRD-K37753391-001-04-5	50	50.000000uM	screen4wk_screen5wk_tbda1_kabx2	kabx2
screen6:BRD-K37753391-001-04-5:50.000000uM	In PCL cluster	fitted	340	0.00537123	0.69268	0.669249	0.221396	1.03728	0.6824	BRD-K37753391	BRD-K37753391-001-04-5	screen6:BRD-K37753391-001-04-5	50	50.000000uM	screen6	tb_screen6
kabx2:BRD-K37753391-046-04-0:0.097500uM	In PCL cluster	fitted	340	0.732881	1.0141	1.0032	0.0378314	1.04656	0.4345	BRD-K37753391	BRD-K37753391-046-04-0	screen4wk_screen5wk_tbda1_kabx2:BRD-K37753391-046-04-0	0.0975	0.097500uM	screen4wk_screen5wk_tbda1_kabx2	kabx2
screen6:BRD-K37753391-046-04-0:0.097500uM	In non-predictive cluster	fitted	340	0.638489	0.956169	0.940379	0.0615749	1.02597	0.3766	BRD-K37753391	BRD-K37753391-046-04-0	screen6:BRD-K37753391-046-04-0	0.0975	0.097500uM	screen6	tb_screen6
kabx2:BRD-K37753391-046-04-0:0.195500uM	In PCL cluster	fitted	340	0.496581	1.0116	0.991778	0.0581468	1.04306	0.2697	BRD-K37753391	BRD-K37753391-046-04-0	screen4wk_screen5wk_tbda1_kabx2:BRD-K37753391-046-04-0	0.1955	0.195500uM	screen4wk_screen5wk_tbda1_kabx2	kabx2
screen6:BRD-K37753391-046-04-0:0.195500uM	In PCL cluster	fitted	340	0.638489	0.95511	0.933918	0.072797	1.02597	0.2701	BRD-K37753391	BRD-K37753391-046-04-0	screen6:BRD-K37753391-046-04-0	0.1955	0.195500uM	screen6	tb_screen6
kabx2:BRD-K37753391-046-04-0:0.390500uM	In PCL cluster	fitted	340	0.297635	1.00593	0.969454	0.0928352	1.04271	0.5375	BRD-K37753391	BRD-K37753391-046-04-0	screen4wk_screen5wk_tbda1_kabx2:BRD-K37753391-046-04-0	0.3905	0.390500uM	screen4wk_screen5wk_tbda1_kabx2	kabx2
screen6:BRD-K37753391-046-04-0:0.390500uM	In PCL cluster	fitted	340	0.525728	0.948706	0.921295	0.0895476	1.02819	0.4521	BRD-K37753391	BRD-K37753391-046-04-0	screen6:BRD-K37753391-046-04-0	0.3905	0.390500uM	screen6	tb_screen6
kabx2:BRD-K37753391-046-04-0:0.781250uM	In PCL cluster	fitted	340	0.172427	0.989179	0.934418	0.133382	1.04271	0.5031	BRD-K37753391	BRD-K37753391-046-04-0	screen4wk_screen5wk_tbda1_kabx2:BRD-K37753391-046-04-0	0.78125	0.781250uM	screen4wk_screen5wk_tbda1_kabx2	kabx2
screen6:BRD-K37753391-046-04-0:0.781250uM	In PCL cluster	fitted	340	0.381779	0.942069	0.906041	0.108143	1.03204	0.4577	BRD-K37753391	BRD-K37753391-046-04-0	screen6:BRD-K37753391-046-04-0	0.78125	0.781250uM	screen6	tb_screen6
kabx2:BRD-K37753391-046-04-0:1.562500uM	In PCL cluster	fitted	340	0.103015	0.933397	0.879652	0.157393	1.03584	0.5207	BRD-K37753391	BRD-K37753391-046-04-0	screen4wk_screen5wk_tbda1_kabx2:BRD-K37753391-046-04-0	1.5625	1.562500uM	screen4wk_screen5wk_tbda1_kabx2	kabx2
screen6:BRD-K37753391-046-04-0:1.562500uM	In PCL cluster	fitted	340	0.233489	0.923029	0.884742	0.125617	1.03243	0.3215	BRD-K37753391	BRD-K37753391-046-04-0	screen6:BRD-K37753391-046-04-0	1.5625	1.562500uM	screen6	tb_screen6
kabx2:BRD-K37753391-046-04-0:3.125000uM	In PCL cluster	fitted	340	0.0668062	0.824977	0.80001	0.168496	1.03009	0.617	BRD-K37753391	BRD-K37753391-046-04-0	screen4wk_screen5wk_tbda1_kabx2:BRD-K37753391-046-04-0	3.125	3.125000uM	screen4wk_screen5wk_tbda1_kabx2	kabx2
screen6:BRD-K37753391-046-04-0:3.125000uM	In PCL cluster	fitted	340	0.136955	0.900397	0.859679	0.145082	1.03247	0.4771	BRD-K37753391	BRD-K37753391-046-04-0	screen6:BRD-K37753391-046-04-0	3.125	3.125000uM	screen6	tb_screen6
kabx2:BRD-K37753391-046-04-0:6.250000uM	In PCL cluster	fitted	340	0.0484821	0.741658	0.727663	0.175044	1.03009	0.6173	BRD-K37753391	BRD-K37753391-046-04-0	screen4wk_screen5wk_tbda1_kabx2:BRD-K37753391-046-04-0	6.25	6.250000uM	screen4wk_screen5wk_tbda1_kabx2	kabx2
screen6:BRD-K37753391-046-04-0:6.250000uM	In PCL cluster	fitted	340	0.0829249	0.868728	0.826849	0.16376	1.0354	0.4562	BRD-K37753391	BRD-K37753391-046-04-0	screen6:BRD-K37753391-046-04-0	6.25	6.250000uM	screen6	tb_screen6
kabx2:BRD-K37753391-046-04-0:12.500000uM	In PCL cluster	fitted	340	0.0393466	0.665085	0.660865	0.177105	1.02584	0.5454	BRD-K37753391	BRD-K37753391-046-04-0	screen4wk_screen5wk_tbda1_kabx2:BRD-K37753391-046-04-0	12.5	12.500000uM	screen4wk_screen5wk_tbda1_kabx2	kabx2
screen6:BRD-K37753391-046-04-0:12.500000uM	In PCL cluster	fitted	340	0.0552145	0.796462	0.763424	0.18973	1.03696	0.5826	BRD-K37753391	BRD-K37753391-046-04-0	screen6:BRD-K37753391-046-04-0	12.5	12.500000uM	screen6	tb_screen6
kabx2:BRD-K37753391-046-04-0:25.000000uM	In PCL cluster	fitted	340	0.0348255	0.61792	0.614747	0.184611	1.02584	0.7055	BRD-K37753391	BRD-K37753391-046-04-0	screen4wk_screen5wk_tbda1_kabx2:BRD-K37753391-046-04-0	25	25.000000uM	screen4wk_screen5wk_tbda1_kabx2	kabx2
screen6:BRD-K37753391-046-04-0:25.000000uM	In PCL cluster	fitted	340	0.0416381	0.705827	0.677314	0.211363	1.03766	0.646	BRD-K37753391	BRD-K37753391-046-04-0	screen6:BRD-K37753391-046-04-0	25	25.000000uM	screen6	tb_screen6
kabx2:BRD-K37753391-046-04-0:50.000000uM	In PCL cluster	fitted	340	0.0310265	0.565554	0.574386	0.201608	1.02584	0.7066	BRD-K37753391	BRD-K37753391-046-04-0	screen4wk_screen5wk_tbda1_kabx2:BRD-K37753391-046-04-0	50	50.000000uM	screen4wk_screen5wk_tbda1_kabx2	kabx2
screen6:BRD-K37753391-046-04-0:50.000000uM	In PCL cluster	fitted	340	-0.0094782	0.643102	0.612701	0.234418	1.03797	0.6229	BRD-K37753391	BRD-K37753391-046-04-0	screen6:BRD-K37753391-046-04-0	50	50.000000uM	screen6	tb_screen6
kabx2:BRD-K38684403-001-06-2:0.097500uM	In PCL cluster	fitted	340	0.458306	0.806008	0.809591	0.112528	1.03324	0.5087	BRD-K38684403	BRD-K38684403-001-06-2	screen4wk_screen5wk_tbda1_kabx2:BRD-K38684403-001-06-2	0.0975	0.097500uM	screen4wk_screen5wk_tbda1_kabx2	kabx2
screen6:BRD-K38684403-001-06-2:0.097500uM	In PCL cluster	fitted	340	0.436391	0.9264	0.884321	0.121944	1.05866	0.4855	BRD-K38684403	BRD-K38684403-001-06-2	screen6:BRD-K38684403-001-06-2	0.0975	0.097500uM	screen6	tb_screen6
kabx2:BRD-K38684403-001-06-2:0.195500uM	In PCL cluster	fitted	340	0.328874	0.777827	0.78716	0.12056	1.03324	0.4552	BRD-K38684403	BRD-K38684403-001-06-2	screen4wk_screen5wk_tbda1_kabx2:BRD-K38684403-001-06-2	0.1955	0.195500uM	screen4wk_screen5wk_tbda1_kabx2	kabx2
screen6:BRD-K38684403-001-06-2:0.195500uM	In PCL cluster	fitted	340	0.30308	0.871995	0.849758	0.14242	1.05866	0.4523	BRD-K38684403	BRD-K38684403-001-06-2	screen6:BRD-K38684403-001-06-2	0.1955	0.195500uM	screen6	tb_screen6
kabx2:BRD-K38684403-001-06-2:0.390500uM	In PCL cluster	fitted	340	0.328874	0.764084	0.776737	0.121538	1.03324	0.5188	BRD-K38684403	BRD-K38684403-001-06-2	screen4wk_screen5wk_tbda1_kabx2:BRD-K38684403-001-06-2	0.3905	0.390500uM	screen4wk_screen5wk_tbda1_kabx2	kabx2
screen6:BRD-K38684403-001-06-2:0.390500uM	In PCL cluster	fitted	340	0.30308	0.82605	0.815003	0.151602	1.05866	0.3792	BRD-K38684403	BRD-K38684403-001-06-2	screen6:BRD-K38684403-001-06-2	0.3905	0.390500uM	screen6	tb_screen6
kabx2:BRD-K38684403-001-06-2:0.781250uM	In PCL cluster	fitted	340	0.328874	0.752923	0.768241	0.123144	1.0332	0.5313	BRD-K38684403	BRD-K38684403-001-06-2	screen4wk_screen5wk_tbda1_kabx2:BRD-K38684403-001-06-2	0.78125	0.781250uM	screen4wk_screen5wk_tbda1_kabx2	kabx2
screen6:BRD-K38684403-001-06-2:0.781250uM	In PCL cluster	fitted	340	0.30308	0.777826	0.784593	0.154193	1.06012	0.2801	BRD-K38684403	BRD-K38684403-001-06-2	screen6:BRD-K38684403-001-06-2	0.78125	0.781250uM	screen6	tb_screen6
kabx2:BRD-K38684403-001-06-2:1.562500uM	In PCL cluster	fitted	340	0.328874	0.746596	0.760797	0.125923	1.03255	0.4416	BRD-K38684403	BRD-K38684403-001-06-2	screen4wk_screen5wk_tbda1_kabx2:BRD-K38684403-001-06-2	1.5625	1.562500uM	screen4wk_screen5wk_tbda1_kabx2	kabx2
screen6:BRD-K38684403-001-06-2:1.562500uM	In PCL cluster	fitted	340	0.30308	0.772737	0.780634	0.159594	1.06519	0.4204	BRD-K38684403	BRD-K38684403-001-06-2	screen6:BRD-K38684403-001-06-2	1.5625	1.562500uM	screen6	tb_screen6
kabx2:BRD-K38684403-001-06-2:3.125000uM	In PCL cluster	fitted	340	0.328874	0.736523	0.755121	0.133166	1.04863	0.6592	BRD-K38684403	BRD-K38684403-001-06-2	screen4wk_screen5wk_tbda1_kabx2:BRD-K38684403-001-06-2	3.125	3.125000uM	screen4wk_screen5wk_tbda1_kabx2	kabx2
screen6:BRD-K38684403-001-06-2:3.125000uM	In PCL cluster	fitted	340	0.30308	0.760319	0.776752	0.164612	1.06919	0.4584	BRD-K38684403	BRD-K38684403-001-06-2	screen6:BRD-K38684403-001-06-2	3.125	3.125000uM	screen6	tb_screen6
kabx2:BRD-K38684403-001-06-2:6.250000uM	In PCL cluster	fitted	340	0.328874	0.726962	0.740219	0.138167	1.06052	0.5505	BRD-K38684403	BRD-K38684403-001-06-2	screen4wk_screen5wk_tbda1_kabx2:BRD-K38684403-001-06-2	6.25	6.250000uM	screen4wk_screen5wk_tbda1_kabx2	kabx2
screen6:BRD-K38684403-001-06-2:6.250000uM	In PCL cluster	fitted	340	0.264912	0.758661	0.770025	0.167658	1.07228	0.5244	BRD-K38684403	BRD-K38684403-001-06-2	screen6:BRD-K38684403-001-06-2	6.25	6.250000uM	screen6	tb_screen6
kabx2:BRD-K38684403-001-06-2:12.500000uM	In PCL cluster	fitted	340	0.245126	0.714206	0.718121	0.14839	1.07998	0.5748	BRD-K38684403	BRD-K38684403-001-06-2	screen4wk_screen5wk_tbda1_kabx2:BRD-K38684403-001-06-2	12.5	12.500000uM	screen4wk_screen5wk_tbda1_kabx2	kabx2
screen6:BRD-K38684403-001-06-2:12.500000uM	In PCL cluster	fitted	340	0.222207	0.753665	0.757635	0.168578	1.07957	0.5725	BRD-K38684403	BRD-K38684403-001-06-2	screen6:BRD-K38684403-001-06-2	12.5	12.500000uM	screen6	tb_screen6
kabx2:BRD-K38684403-001-06-2:25.000000uM	In PCL cluster	fitted	340	0.245126	0.695224	0.692734	0.163884	1.09641	0.6658	BRD-K38684403	BRD-K38684403-001-06-2	screen4wk_screen5wk_tbda1_kabx2:BRD-K38684403-001-06-2	25	25.000000uM	screen4wk_screen5wk_tbda1_kabx2	kabx2
screen6:BRD-K38684403-001-06-2:25.000000uM	In PCL cluster	fitted	340	0.185631	0.717804	0.717941	0.168161	1.09613	0.6298	BRD-K38684403	BRD-K38684403-001-06-2	screen6:BRD-K38684403-001-06-2	25	25.000000uM	screen6	tb_screen6
kabx2:BRD-K38684403-001-06-2:50.000000uM	In PCL cluster	fitted	340	0.0461278	0.676934	0.659668	0.186319	1.10935	0.6939	BRD-K38684403	BRD-K38684403-001-06-2	screen4wk_screen5wk_tbda1_kabx2:BRD-K38684403-001-06-2	50	50.000000uM	screen4wk_screen5wk_tbda1_kabx2	kabx2
screen6:BRD-K38684403-001-06-2:50.000000uM	In PCL cluster	fitted	340	0.144404	0.711404	0.707998	0.176543	1.10496	0.6522	BRD-K38684403	BRD-K38684403-001-06-2	screen6:BRD-K38684403-001-06-2	50	50.000000uM	screen6	tb_screen6
kabx2:BRD-K49384696-001-02-1:0.097500uM	In non-predictive cluster	fitted	340	0.548021	0.90632	0.893562	0.0776203	1.02059	0.1844	BRD-K49384696	BRD-K49384696-001-02-1	screen4wk_screen5wk_tbda1_kabx2:BRD-K49384696-001-02-1	0.0975	0.097500uM	screen4wk_screen5wk_tbda1_kabx2	kabx2
screen6:BRD-K49384696-001-02-1:0.097500uM	In PCL cluster	fitted	340	0.638102	0.989523	0.976516	0.0463564	1.0407	0.0283	BRD-K49384696	BRD-K49384696-001-02-1	screen6:BRD-K49384696-001-02-1	0.0975	0.097500uM	screen6	tb_screen6
kabx2:BRD-K49384696-001-02-1:0.195500uM	In PCL cluster	fitted	340	0.438671	0.883342	0.872414	0.0933165	1.02059	0.0666	BRD-K49384696	BRD-K49384696-001-02-1	screen4wk_screen5wk_tbda1_kabx2:BRD-K49384696-001-02-1	0.1955	0.195500uM	screen4wk_screen5wk_tbda1_kabx2	kabx2
screen6:BRD-K49384696-001-02-1:0.195500uM	In PCL cluster	fitted	340	0.547362	0.991404	0.974636	0.0549648	1.05813	0.2214	BRD-K49384696	BRD-K49384696-001-02-1	screen6:BRD-K49384696-001-02-1	0.1955	0.195500uM	screen6	tb_screen6
kabx2:BRD-K49384696-001-02-1:0.390500uM	In PCL cluster	fitted	340	0.389048	0.853097	0.852239	0.10893	1.02813	0.323	BRD-K49384696	BRD-K49384696-001-02-1	screen4wk_screen5wk_tbda1_kabx2:BRD-K49384696-001-02-1	0.3905	0.390500uM	screen4wk_screen5wk_tbda1_kabx2	kabx2
screen6:BRD-K49384696-001-02-1:0.390500uM	In PCL cluster	fitted	340	0.479773	0.985832	0.963826	0.0730544	1.08125	0.2097	BRD-K49384696	BRD-K49384696-001-02-1	screen6:BRD-K49384696-001-02-1	0.3905	0.390500uM	screen6	tb_screen6
kabx2:BRD-K49384696-001-02-1:0.781250uM	In PCL cluster	fitted	340	0.389048	0.817722	0.830422	0.120563	1.05317	0.3724	BRD-K49384696	BRD-K49384696-001-02-1	screen4wk_screen5wk_tbda1_kabx2:BRD-K49384696-001-02-1	0.78125	0.781250uM	screen4wk_screen5wk_tbda1_kabx2	kabx2
screen6:BRD-K49384696-001-02-1:0.781250uM	In PCL cluster	fitted	340	0.432083	0.979776	0.948895	0.0908442	1.09817	0.2955	BRD-K49384696	BRD-K49384696-001-02-1	screen6:BRD-K49384696-001-02-1	0.78125	0.781250uM	screen6	tb_screen6
kabx2:BRD-K49384696-001-02-1:1.562500uM	In PCL cluster	fitted	340	0.389048	0.776193	0.798818	0.134941	1.06509	0.4886	BRD-K49384696	BRD-K49384696-001-02-1	screen4wk_screen5wk_tbda1_kabx2:BRD-K49384696-001-02-1	1.5625	1.562500uM	screen4wk_screen5wk_tbda1_kabx2	kabx2
screen6:BRD-K49384696-001-02-1:1.562500uM	In PCL cluster	fitted	340	0.367824	0.958844	0.921997	0.112462	1.10638	0.3952	BRD-K49384696	BRD-K49384696-001-02-1	screen6:BRD-K49384696-001-02-1	1.5625	1.562500uM	screen6	tb_screen6
kabx2:BRD-K49384696-001-02-1:3.125000uM	In PCL cluster	fitted	340	0.356078	0.743642	0.772075	0.146147	1.06938	0.4614	BRD-K49384696	BRD-K49384696-001-02-1	screen4wk_screen5wk_tbda1_kabx2:BRD-K49384696-001-02-1	3.125	3.125000uM	screen4wk_screen5wk_tbda1_kabx2	kabx2
screen6:BRD-K49384696-001-02-1:3.125000uM	In PCL cluster	fitted	340	0.343633	0.950276	0.911944	0.122037	1.11007	0.4605	BRD-K49384696	BRD-K49384696-001-02-1	screen6:BRD-K49384696-001-02-1	3.125	3.125000uM	screen6	tb_screen6
kabx2:BRD-K49384696-001-02-1:6.250000uM	In PCL cluster	fitted	340	0.234199	0.707582	0.744596	0.155849	1.07083	0.5514	BRD-K49384696	BRD-K49384696-001-02-1	screen4wk_screen5wk_tbda1_kabx2:BRD-K49384696-001-02-1	6.25	6.250000uM	screen4wk_screen5wk_tbda1_kabx2	kabx2
screen6:BRD-K49384696-001-02-1:6.250000uM	In PCL cluster	fitted	340	0.336247	0.93684	0.897458	0.131404	1.11169	0.4592	BRD-K49384696	BRD-K49384696-001-02-1	screen6:BRD-K49384696-001-02-1	6.25	6.250000uM	screen6	tb_screen6
kabx2:BRD-K49384696-001-02-1:12.500000uM	In PCL cluster	fitted	340	0.193653	0.673997	0.702566	0.15591	1.07132	0.5277	BRD-K49384696	BRD-K49384696-001-02-1	screen4wk_screen5wk_tbda1_kabx2:BRD-K49384696-001-02-1	12.5	12.500000uM	screen4wk_screen5wk_tbda1_kabx2	kabx2
screen6:BRD-K49384696-001-02-1:12.500000uM	In PCL cluster	fitted	340	0.256529	0.88873	0.864229	0.144571	1.11238	0.509	BRD-K49384696	BRD-K49384696-001-02-1	screen6:BRD-K49384696-001-02-1	12.5	12.500000uM	screen6	tb_screen6
kabx2:BRD-K49384696-001-02-1:25.000000uM	In PCL cluster	fitted	340	0.181286	0.658989	0.673485	0.159461	1.07148	0.5167	BRD-K49384696	BRD-K49384696-001-02-1	screen4wk_screen5wk_tbda1_kabx2:BRD-K49384696-001-02-1	25	25.000000uM	screen4wk_screen5wk_tbda1_kabx2	kabx2
screen6:BRD-K49384696-001-02-1:25.000000uM	In PCL cluster	fitted	340	0.170216	0.864379	0.845356	0.154853	1.11268	0.4611	BRD-K49384696	BRD-K49384696-001-02-1	screen6:BRD-K49384696-001-02-1	25	25.000000uM	screen6	tb_screen6
kabx2:BRD-K49384696-001-02-1:50.000000uM	In PCL cluster	fitted	340	0.156519	0.640937	0.648013	0.171354	1.07153	0.489	BRD-K49384696	BRD-K49384696-001-02-1	screen4wk_screen5wk_tbda1_kabx2:BRD-K49384696-001-02-1	50	50.000000uM	screen4wk_screen5wk_tbda1_kabx2	kabx2
screen6:BRD-K49384696-001-02-1:50.000000uM	In PCL cluster	fitted	340	0.111911	0.832973	0.816088	0.169489	1.1128	0.5851	BRD-K49384696	BRD-K49384696-001-02-1	screen6:BRD-K49384696-001-02-1	50	50.000000uM	screen6	tb_screen6
screen6:BRD-K49668410:0.097656uM	In PCL cluster	fitted	340	0.459098	0.889596	0.875393	0.122415	1.07782	0.5308	BRD-K49668410	BRD-K49668410	screen6:BRD-K49668410	0.097656	0.097656uM	screen6	tb_screen6
screen6:BRD-K49668410:0.195312uM	In PCL cluster	fitted	340	0.364221	0.877509	0.858586	0.137043	1.0895	0.5872	BRD-K49668410	BRD-K49668410	screen6:BRD-K49668410	0.19531	0.195312uM	screen6	tb_screen6
screen6:BRD-K49668410:0.390625uM	In PCL cluster	fitted	340	0.266691	0.868037	0.844332	0.1478	1.0895	0.5594	BRD-K49668410	BRD-K49668410	screen6:BRD-K49668410	0.39062	0.390625uM	screen6	tb_screen6
screen6:BRD-K49668410:0.781250uM	In PCL cluster	fitted	340	0.197125	0.845592	0.829062	0.159999	1.10073	0.5495	BRD-K49668410	BRD-K49668410	screen6:BRD-K49668410	0.78125	0.781250uM	screen6	tb_screen6
screen6:BRD-K49668410:1.562500uM	In PCL cluster	fitted	340	0.142216	0.828989	0.813544	0.175711	1.15101	0.5908	BRD-K49668410	BRD-K49668410	screen6:BRD-K49668410	1.5625	1.562500uM	screen6	tb_screen6
screen6:BRD-K49668410:3.125000uM	In PCL cluster	fitted	340	0.0904111	0.815815	0.800831	0.198643	1.20497	0.6435	BRD-K49668410	BRD-K49668410	screen6:BRD-K49668410	3.125	3.125000uM	screen6	tb_screen6
screen6:BRD-K49668410:6.250000uM	In PCL cluster	fitted	340	0.0561101	0.797496	0.779154	0.219327	1.22224	0.7138	BRD-K49668410	BRD-K49668410	screen6:BRD-K49668410	6.25	6.250000uM	screen6	tb_screen6
screen6:BRD-K49668410:12.500000uM	In PCL cluster	fitted	340	-0.0300854	0.772704	0.750049	0.240443	1.2246	0.7236	BRD-K49668410	BRD-K49668410	screen6:BRD-K49668410	12.5	12.500000uM	screen6	tb_screen6
kabx2:BRD-K49668410-001-19-6:0.097500uM	In PCL cluster	fitted	340	0.386846	0.917274	0.905155	0.0831315	1.05468	0.4817	BRD-K49668410	BRD-K49668410-001-19-6	screen4wk_screen5wk_tbda1_kabx2:BRD-K49668410-001-19-6	0.0975	0.097500uM	screen4wk_screen5wk_tbda1_kabx2	kabx2
screen6:BRD-K49668410-001-19-6:0.097500uM	In PCL cluster	fitted	340	0.272391	0.843074	0.818888	0.150693	1.10923	0.5461	BRD-K49668410	BRD-K49668410-001-19-6	screen6:BRD-K49668410-001-19-6	0.0975	0.097500uM	screen6	tb_screen6
kabx2:BRD-K49668410-001-19-6:0.195500uM	In PCL cluster	fitted	340	0.287518	0.906532	0.883124	0.105672	1.05468	0.5139	BRD-K49668410	BRD-K49668410-001-19-6	screen4wk_screen5wk_tbda1_kabx2:BRD-K49668410-001-19-6	0.1955	0.195500uM	screen4wk_screen5wk_tbda1_kabx2	kabx2
screen6:BRD-K49668410-001-19-6:0.195500uM	In PCL cluster	fitted	340	0.229697	0.820044	0.805045	0.162959	1.10919	0.548	BRD-K49668410	BRD-K49668410-001-19-6	screen6:BRD-K49668410-001-19-6	0.1955	0.195500uM	screen6	tb_screen6
kabx2:BRD-K49668410-001-19-6:0.390500uM	In PCL cluster	fitted	340	0.274748	0.891862	0.858592	0.127311	1.05468	0.542	BRD-K49668410	BRD-K49668410-001-19-6	screen4wk_screen5wk_tbda1_kabx2:BRD-K49668410-001-19-6	0.3905	0.390500uM	screen4wk_screen5wk_tbda1_kabx2	kabx2
screen6:BRD-K49668410-001-19-6:0.390500uM	In PCL cluster	fitted	340	0.229697	0.812142	0.793796	0.176341	1.13417	0.5559	BRD-K49668410	BRD-K49668410-001-19-6	screen6:BRD-K49668410-001-19-6	0.3905	0.390500uM	screen6	tb_screen6
kabx2:BRD-K49668410-001-19-6:0.781250uM	In PCL cluster	fitted	340	0.274748	0.877262	0.827015	0.153393	1.05468	0.5869	BRD-K49668410	BRD-K49668410-001-19-6	screen4wk_screen5wk_tbda1_kabx2:BRD-K49668410-001-19-6	0.78125	0.781250uM	screen4wk_screen5wk_tbda1_kabx2	kabx2
screen6:BRD-K49668410-001-19-6:0.781250uM	In PCL cluster	fitted	340	0.213815	0.80984	0.785255	0.193087	1.16952	0.5682	BRD-K49668410	BRD-K49668410-001-19-6	screen6:BRD-K49668410-001-19-6	0.78125	0.781250uM	screen6	tb_screen6
kabx2:BRD-K49668410-001-19-6:1.562500uM	In PCL cluster	fitted	340	0.150097	0.851689	0.791907	0.182113	1.05468	0.6103	BRD-K49668410	BRD-K49668410-001-19-6	screen4wk_screen5wk_tbda1_kabx2:BRD-K49668410-001-19-6	1.5625	1.562500uM	screen4wk_screen5wk_tbda1_kabx2	kabx2
screen6:BRD-K49668410-001-19-6:1.562500uM	In PCL cluster	fitted	340	0.154726	0.77645	0.762665	0.210261	1.20292	0.6084	BRD-K49668410	BRD-K49668410-001-19-6	screen6:BRD-K49668410-001-19-6	1.5625	1.562500uM	screen6	tb_screen6
kabx2:BRD-K49668410-001-19-6:3.125000uM	In PCL cluster	fitted	340	0.150097	0.82038	0.752649	0.208285	1.05468	0.6526	BRD-K49668410	BRD-K49668410-001-19-6	screen4wk_screen5wk_tbda1_kabx2:BRD-K49668410-001-19-6	3.125	3.125000uM	screen4wk_screen5wk_tbda1_kabx2	kabx2
screen6:BRD-K49668410-001-19-6:3.125000uM	In PCL cluster	fitted	340	0.111913	0.722641	0.724536	0.229935	1.23309	0.7062	BRD-K49668410	BRD-K49668410-001-19-6	screen6:BRD-K49668410-001-19-6	3.125	3.125000uM	screen6	tb_screen6
kabx2:BRD-K49668410-001-19-6:6.250000uM	In PCL cluster	fitted	340	0.150097	0.739214	0.705321	0.234807	1.05468	0.6611	BRD-K49668410	BRD-K49668410-001-19-6	screen4wk_screen5wk_tbda1_kabx2:BRD-K49668410-001-19-6	6.25	6.250000uM	screen4wk_screen5wk_tbda1_kabx2	kabx2
screen6:BRD-K49668410-001-19-6:6.250000uM	In PCL cluster	fitted	340	0.0814589	0.689202	0.685427	0.24323	1.25944	0.7219	BRD-K49668410	BRD-K49668410-001-19-6	screen6:BRD-K49668410-001-19-6	6.25	6.250000uM	screen6	tb_screen6
kabx2:BRD-K49668410-001-19-6:12.500000uM	In PCL cluster	fitted	340	0.112284	0.560636	0.564524	0.215985	1.02893	0.5918	BRD-K49668410	BRD-K49668410-001-19-6	screen4wk_screen5wk_tbda1_kabx2:BRD-K49668410-001-19-6	12.5	12.500000uM	screen4wk_screen5wk_tbda1_kabx2	kabx2
screen6:BRD-K49668410-001-19-6:12.500000uM	In PCL cluster	fitted	340	0.0320028	0.657326	0.653855	0.258189	1.28183	0.7105	BRD-K49668410	BRD-K49668410-001-19-6	screen6:BRD-K49668410-001-19-6	12.5	12.500000uM	screen6	tb_screen6
kabx2:BRD-K49668410-001-19-6:25.000000uM	In PCL cluster	fitted	340	0.0509353	0.381943	0.391632	0.161818	0.931107	0.4536	BRD-K49668410	BRD-K49668410-001-19-6	screen4wk_screen5wk_tbda1_kabx2:BRD-K49668410-001-19-6	25	25.000000uM	screen4wk_screen5wk_tbda1_kabx2	kabx2
screen6:BRD-K49668410-001-19-6:25.000000uM	In PCL cluster	fitted	340	-0.0167513	0.643807	0.627115	0.268937	1.30046	0.7124	BRD-K49668410	BRD-K49668410-001-19-6	screen6:BRD-K49668410-001-19-6	25	25.000000uM	screen6	tb_screen6
kabx2:BRD-K49668410-001-19-6:50.000000uM	In PCL cluster	fitted	340	4.61409e-13	0.300302	0.325302	0.166143	0.931107	0.5149	BRD-K49668410	BRD-K49668410-001-19-6	screen4wk_screen5wk_tbda1_kabx2:BRD-K49668410-001-19-6	50	50.000000uM	screen4wk_screen5wk_tbda1_kabx2	kabx2
screen6:BRD-K49668410-001-19-6:50.000000uM	In PCL cluster	fitted	340	-0.0569653	0.640399	0.614964	0.280984	1.31571	0.7322	BRD-K49668410	BRD-K49668410-001-19-6	screen6:BRD-K49668410-001-19-6	50	50.000000uM	screen6	tb_screen6
kabx2:BRD-K52756523-001-30-4:0.097500uM	In PCL cluster	fitted	340	0.600512	0.942043	0.914078	0.0865981	1.02907	0.347	BRD-K52756523	BRD-K52756523-001-30-4	screen4wk_screen5wk_tbda1_kabx2:BRD-K52756523-001-30-4	0.0975	0.097500uM	screen4wk_screen5wk_tbda1_kabx2	kabx2
screen6:BRD-K52756523-001-30-4:0.097500uM	In PCL cluster	fitted	340	0.338548	0.828549	0.827102	0.139156	1.13438	0.3949	BRD-K52756523	BRD-K52756523-001-30-4	screen6:BRD-K52756523-001-30-4	0.0975	0.097500uM	screen6	tb_screen6
kabx2:BRD-K52756523-001-30-4:0.195500uM	In PCL cluster	fitted	340	0.294285	0.889578	0.86542	0.119245	1.02907	0.2275	BRD-K52756523	BRD-K52756523-001-30-4	screen4wk_screen5wk_tbda1_kabx2:BRD-K52756523-001-30-4	0.1955	0.195500uM	screen4wk_screen5wk_tbda1_kabx2	kabx2
screen6:BRD-K52756523-001-30-4:0.195500uM	In PCL cluster	fitted	340	0.335896	0.740074	0.755021	0.161447	1.13438	0.4036	BRD-K52756523	BRD-K52756523-001-30-4	screen6:BRD-K52756523-001-30-4	0.1955	0.195500uM	screen6	tb_screen6
kabx2:BRD-K52756523-001-30-4:0.390500uM	In PCL cluster	fitted	340	0.294285	0.797845	0.800665	0.140253	1.02907	0.4709	BRD-K52756523	BRD-K52756523-001-30-4	screen4wk_screen5wk_tbda1_kabx2:BRD-K52756523-001-30-4	0.3905	0.390500uM	screen4wk_screen5wk_tbda1_kabx2	kabx2
screen6:BRD-K52756523-001-30-4:0.390500uM	In PCL cluster	fitted	340	0.335896	0.713954	0.740187	0.166761	1.13438	0.5027	BRD-K52756523	BRD-K52756523-001-30-4	screen6:BRD-K52756523-001-30-4	0.3905	0.390500uM	screen6	tb_screen6
kabx2:BRD-K52756523-001-30-4:0.781250uM	In PCL cluster	fitted	340	0.294285	0.696681	0.72061	0.151087	1.02891	0.4412	BRD-K52756523	BRD-K52756523-001-30-4	screen4wk_screen5wk_tbda1_kabx2:BRD-K52756523-001-30-4	0.78125	0.781250uM	screen4wk_screen5wk_tbda1_kabx2	kabx2
screen6:BRD-K52756523-001-30-4:0.781250uM	In PCL cluster	fitted	340	0.335896	0.69554	0.728937	0.172203	1.13437	0.4705	BRD-K52756523	BRD-K52756523-001-30-4	screen6:BRD-K52756523-001-30-4	0.78125	0.781250uM	screen6	tb_screen6
kabx2:BRD-K52756523-001-30-4:1.562500uM	In PCL cluster	fitted	340	0.239563	0.655818	0.672163	0.150839	1.02238	0.4676	BRD-K52756523	BRD-K52756523-001-30-4	screen4wk_screen5wk_tbda1_kabx2:BRD-K52756523-001-30-4	1.5625	1.562500uM	screen4wk_screen5wk_tbda1_kabx2	kabx2
screen6:BRD-K52756523-001-30-4:1.562500uM	In PCL cluster	fitted	340	0.296824	0.679612	0.716918	0.176525	1.13425	0.5357	BRD-K52756523	BRD-K52756523-001-30-4	screen6:BRD-K52756523-001-30-4	1.5625	1.562500uM	screen6	tb_screen6
kabx2:BRD-K52756523-001-30-4:3.125000uM	In PCL cluster	fitted	340	0.224945	0.626926	0.636236	0.146831	1.02238	0.3495	BRD-K52756523	BRD-K52756523-001-30-4	screen4wk_screen5wk_tbda1_kabx2:BRD-K52756523-001-30-4	3.125	3.125000uM	screen4wk_screen5wk_tbda1_kabx2	kabx2
screen6:BRD-K52756523-001-30-4:3.125000uM	In PCL cluster	fitted	340	0.260034	0.667027	0.701247	0.180299	1.13258	0.5283	BRD-K52756523	BRD-K52756523-001-30-4	screen6:BRD-K52756523-001-30-4	3.125	3.125000uM	screen6	tb_screen6
kabx2:BRD-K52756523-001-30-4:6.250000uM	In PCL cluster	fitted	340	0.154726	0.612558	0.623535	0.149989	1.02783	0.4773	BRD-K52756523	BRD-K52756523-001-30-4	screen4wk_screen5wk_tbda1_kabx2:BRD-K52756523-001-30-4	6.25	6.250000uM	screen4wk_screen5wk_tbda1_kabx2	kabx2
screen6:BRD-K52756523-001-30-4:6.250000uM	In PCL cluster	fitted	340	0.217581	0.657499	0.689687	0.185166	1.11214	0.5632	BRD-K52756523	BRD-K52756523-001-30-4	screen6:BRD-K52756523-001-30-4	6.25	6.250000uM	screen6	tb_screen6
kabx2:BRD-K52756523-001-30-4:12.500000uM	In PCL cluster	fitted	340	0.110175	0.603204	0.614165	0.15462	1.0529	0.5024	BRD-K52756523	BRD-K52756523-001-30-4	screen4wk_screen5wk_tbda1_kabx2:BRD-K52756523-001-30-4	12.5	12.500000uM	screen4wk_screen5wk_tbda1_kabx2	kabx2
screen6:BRD-K52756523-001-30-4:12.500000uM	In PCL cluster	fitted	340	0.16855	0.639593	0.669079	0.188241	1.09018	0.4902	BRD-K52756523	BRD-K52756523-001-30-4	screen6:BRD-K52756523-001-30-4	12.5	12.500000uM	screen6	tb_screen6
kabx2:BRD-K52756523-001-30-4:25.000000uM	In PCL cluster	fitted	340	0.0835028	0.591851	0.60476	0.15932	1.0529	0.5135	BRD-K52756523	BRD-K52756523-001-30-4	screen4wk_screen5wk_tbda1_kabx2:BRD-K52756523-001-30-4	25	25.000000uM	screen4wk_screen5wk_tbda1_kabx2	kabx2
screen6:BRD-K52756523-001-30-4:25.000000uM	In PCL cluster	fitted	340	0.114884	0.620899	0.625657	0.187688	1.07574	0.4017	BRD-K52756523	BRD-K52756523-001-30-4	screen6:BRD-K52756523-001-30-4	25	25.000000uM	screen6	tb_screen6
kabx2:BRD-K52756523-001-30-4:50.000000uM	In PCL cluster	fitted	340	0.0680844	0.585227	0.592409	0.164672	1.0529	0.4591	BRD-K52756523	BRD-K52756523-001-30-4	screen4wk_screen5wk_tbda1_kabx2:BRD-K52756523-001-30-4	50	50.000000uM	screen4wk_screen5wk_tbda1_kabx2	kabx2
screen6:BRD-K52756523-001-30-4:50.000000uM	In PCL cluster	fitted	340	0.00858237	0.616562	0.617837	0.198024	1.10713	0.5085	BRD-K52756523	BRD-K52756523-001-30-4	screen6:BRD-K52756523-001-30-4	50	50.000000uM	screen6	tb_screen6
kabx2:BRD-K59436580-001-02-5:0.097500uM	In PCL cluster	fitted	340	0.819249	0.970499	0.967816	0.0366472	1.0402	0.2549	BRD-K59436580	BRD-K59436580-001-02-5	screen4wk_screen5wk_tbda1_kabx2:BRD-K59436580-001-02-5	0.0975	0.097500uM	screen4wk_screen5wk_tbda1_kabx2	kabx2
screen6:BRD-K59436580-001-02-5:0.097500uM	In PCL cluster	fitted	340	0.782562	0.984528	0.976424	0.0457937	1.06178	0.275	BRD-K59436580	BRD-K59436580-001-02-5	screen6:BRD-K59436580-001-02-5	0.0975	0.097500uM	screen6	tb_screen6
kabx2:BRD-K59436580-001-02-5:0.195500uM	In PCL cluster	fitted	340	0.517669	0.964958	0.95345	0.0589912	1.0402	0.3191	BRD-K59436580	BRD-K59436580-001-02-5	screen4wk_screen5wk_tbda1_kabx2:BRD-K59436580-001-02-5	0.1955	0.195500uM	screen4wk_screen5wk_tbda1_kabx2	kabx2
screen6:BRD-K59436580-001-02-5:0.195500uM	In PCL cluster	fitted	340	0.670721	0.972465	0.958904	0.06511	1.06178	0.4522	BRD-K59436580	BRD-K59436580-001-02-5	screen6:BRD-K59436580-001-02-5	0.1955	0.195500uM	screen6	tb_screen6
kabx2:BRD-K59436580-001-02-5:0.390500uM	In PCL cluster	fitted	340	0.243887	0.941685	0.898229	0.121254	1.0402	0.5506	BRD-K59436580	BRD-K59436580-001-02-5	screen4wk_screen5wk_tbda1_kabx2:BRD-K59436580-001-02-5	0.3905	0.390500uM	screen4wk_screen5wk_tbda1_kabx2	kabx2
screen6:BRD-K59436580-001-02-5:0.390500uM	In PCL cluster	fitted	340	0.515977	0.962134	0.921843	0.110814	1.06178	0.759	BRD-K59436580	BRD-K59436580-001-02-5	screen6:BRD-K59436580-001-02-5	0.3905	0.390500uM	screen6	tb_screen6
kabx2:BRD-K59436580-001-02-5:0.781250uM	In PCL cluster	fitted	340	0.0582696	0.464407	0.492982	0.202885	1.03139	0.5017	BRD-K59436580	BRD-K59436580-001-02-5	screen4wk_screen5wk_tbda1_kabx2:BRD-K59436580-001-02-5	0.78125	0.781250uM	screen4wk_screen5wk_tbda1_kabx2	kabx2
screen6:BRD-K59436580-001-02-5:0.781250uM	In PCL cluster	fitted	340	0.261109	0.815628	0.781477	0.202273	1.06178	0.8033	BRD-K59436580	BRD-K59436580-001-02-5	screen6:BRD-K59436580-001-02-5	0.78125	0.781250uM	screen6	tb_screen6
kabx2:BRD-K59436580-001-02-5:1.562500uM	In PCL cluster	fitted	340	0.00490921	0.124335	0.147544	0.111226	0.795032	0.4577	BRD-K59436580	BRD-K59436580-001-02-5	screen4wk_screen5wk_tbda1_kabx2:BRD-K59436580-001-02-5	1.5625	1.562500uM	screen4wk_screen5wk_tbda1_kabx2	kabx2
screen6:BRD-K59436580-001-02-5:1.562500uM	In PCL cluster	fitted	340	9.39053e-11	0.0355492	0.0713622	0.10156	0.822588	0.4857	BRD-K59436580	BRD-K59436580-001-02-5	screen6:BRD-K59436580-001-02-5	1.5625	1.562500uM	screen6	tb_screen6
kabx2:BRD-K59436580-001-02-5:3.125000uM	Not in cluster - singleton	fitted	340	-0.00091945	0.075728	0.0815052	0.049535	0.519022	0.3588	BRD-K59436580	BRD-K59436580-001-02-5	screen4wk_screen5wk_tbda1_kabx2:BRD-K59436580-001-02-5	3.125	3.125000uM	screen4wk_screen5wk_tbda1_kabx2	kabx2
screen6:BRD-K59436580-001-02-5:3.125000uM	In PCL cluster	fitted	340	-0.00659375	0.0134905	0.0244541	0.0400355	0.521117	0.4174	BRD-K59436580	BRD-K59436580-001-02-5	screen6:BRD-K59436580-001-02-5	3.125	3.125000uM	screen6	tb_screen6
kabx2:BRD-K59436580-001-02-5:6.250000uM	In PCL cluster	fitted	340	-0.00117757	0.0680156	0.0709226	0.0412701	0.245748	0.4411	BRD-K59436580	BRD-K59436580-001-02-5	screen4wk_screen5wk_tbda1_kabx2:BRD-K59436580-001-02-5	6.25	6.250000uM	screen4wk_screen5wk_tbda1_kabx2	kabx2
screen6:BRD-K59436580-001-02-5:6.250000uM	In PCL cluster	fitted	340	-0.0106024	0.0127365	0.0214647	0.0317409	0.349928	0.4014	BRD-K59436580	BRD-K59436580-001-02-5	screen6:BRD-K59436580-001-02-5	6.25	6.250000uM	screen6	tb_screen6
kabx2:BRD-K59436580-001-02-5:12.500000uM	In PCL cluster	fitted	340	-0.00671802	0.0668629	0.0679063	0.0407371	0.211939	0.4019	BRD-K59436580	BRD-K59436580-001-02-5	screen4wk_screen5wk_tbda1_kabx2:BRD-K59436580-001-02-5	12.5	12.500000uM	screen4wk_screen5wk_tbda1_kabx2	kabx2
screen6:BRD-K59436580-001-02-5:12.500000uM	In PCL cluster	fitted	340	-0.0114633	0.012397	0.0206172	0.030375	0.310098	0.3738	BRD-K59436580	BRD-K59436580-001-02-5	screen6:BRD-K59436580-001-02-5	12.5	12.500000uM	screen6	tb_screen6
kabx2:BRD-K59436580-001-02-5:25.000000uM	In non-predictive cluster	fitted	340	-0.0192681	0.0660489	0.0669295	0.0412705	0.211939	0.3996	BRD-K59436580	BRD-K59436580-001-02-5	screen4wk_screen5wk_tbda1_kabx2:BRD-K59436580-001-02-5	25	25.000000uM	screen4wk_screen5wk_tbda1_kabx2	kabx2
screen6:BRD-K59436580-001-02-5:25.000000uM	In PCL cluster	fitted	340	-0.0340229	0.0122045	0.0203129	0.030297	0.303157	0.3641	BRD-K59436580	BRD-K59436580-001-02-5	screen6:BRD-K59436580-001-02-5	25	25.000000uM	screen6	tb_screen6
kabx2:BRD-K59436580-001-02-5:50.000000uM	In PCL cluster	fitted	340	-0.0238469	0.065717	0.0665891	0.041603	0.211939	0.3952	BRD-K59436580	BRD-K59436580-001-02-5	screen4wk_screen5wk_tbda1_kabx2:BRD-K59436580-001-02-5	50	50.000000uM	screen4wk_screen5wk_tbda1_kabx2	kabx2
screen6:BRD-K59436580-001-02-5:50.000000uM	In PCL cluster	fitted	340	-0.0489611	0.0120332	0.0201856	0.0303805	0.302014	0.3726	BRD-K59436580	BRD-K59436580-001-02-5	screen6:BRD-K59436580-001-02-5	50	50.000000uM	screen6	tb_screen6
kabx2:BRD-K63550407-001-15-0:0.097500uM	In non-predictive cluster	fitted	340	0.693029	0.924422	0.914778	0.0633544	1.02635	0.1579	BRD-K63550407	BRD-K63550407-001-15-0	screen4wk_screen5wk_tbda1_kabx2:BRD-K63550407-001-15-0	0.0975	0.097500uM	screen4wk_screen5wk_tbda1_kabx2	kabx2
screen6:BRD-K63550407-001-15-0:0.097500uM	Not in cluster - singleton	fitted	340	0.469997	0.904699	0.893149	0.0817148	1.01443	0.0694	BRD-K63550407	BRD-K63550407-001-15-0	screen6:BRD-K63550407-001-15-0	0.0975	0.097500uM	screen6	tb_screen6
screen5_wk:BRD-K63550407-001-15-0:0.097656uM	In PCL cluster	fitted	340	0.473808	0.946203	0.914854	0.0980142	1.085	0.2907	BRD-K63550407	BRD-K63550407-001-15-0	screen5_wk:BRD-K63550407-001-15-0	0.097656	0.097656uM	screen5_wk	screen5_wk
screen5_wk:BRD-K63550407-001-15-0:0.195312uM	In PCL cluster	fitted	340	0.280801	0.919632	0.874562	0.137548	1.085	0.3793	BRD-K63550407	BRD-K63550407-001-15-0	screen5_wk:BRD-K63550407-001-15-0	0.19531	0.195312uM	screen5_wk	screen5_wk
kabx2:BRD-K63550407-001-15-0:0.195500uM	In PCL cluster	fitted	340	0.668941	0.896133	0.887516	0.0752949	1.02635	0.2872	BRD-K63550407	BRD-K63550407-001-15-0	screen4wk_screen5wk_tbda1_kabx2:BRD-K63550407-001-15-0	0.1955	0.195500uM	screen4wk_screen5wk_tbda1_kabx2	kabx2
screen6:BRD-K63550407-001-15-0:0.195500uM	In non-predictive cluster	fitted	340	0.420424	0.862631	0.85371	0.0978153	1.02353	0.1737	BRD-K63550407	BRD-K63550407-001-15-0	screen6:BRD-K63550407-001-15-0	0.1955	0.195500uM	screen6	tb_screen6
kabx2:BRD-K63550407-001-15-0:0.390500uM	In non-predictive cluster	fitted	340	0.617369	0.861624	0.854682	0.0875585	1.02635	0.3892	BRD-K63550407	BRD-K63550407-001-15-0	screen4wk_screen5wk_tbda1_kabx2:BRD-K63550407-001-15-0	0.3905	0.390500uM	screen4wk_screen5wk_tbda1_kabx2	kabx2
screen6:BRD-K63550407-001-15-0:0.390500uM	In non-predictive cluster	fitted	340	0.420424	0.81841	0.822012	0.107874	1.07124	0.2604	BRD-K63550407	BRD-K63550407-001-15-0	screen6:BRD-K63550407-001-15-0	0.3905	0.390500uM	screen6	tb_screen6
screen5_wk:BRD-K63550407-001-15-0:0.390625uM	In PCL cluster	fitted	340	0.216609	0.808788	0.796417	0.162938	1.085	0.5181	BRD-K63550407	BRD-K63550407-001-15-0	screen5_wk:BRD-K63550407-001-15-0	0.39062	0.390625uM	screen5_wk	screen5_wk
kabx2:BRD-K63550407-001-15-0:0.781250uM	In PCL cluster	fitted	340	0.513075	0.810211	0.809896	0.102878	1.02635	0.4045	BRD-K63550407	BRD-K63550407-001-15-0	screen4wk_screen5wk_tbda1_kabx2:BRD-K63550407-001-15-0	0.78125	0.781250uM	screen4wk_screen5wk_tbda1_kabx2	kabx2
screen5_wk:BRD-K63550407-001-15-0:0.781250uM	In PCL cluster	fitted	340	0.189735	0.755948	0.759238	0.174609	1.085	0.4203	BRD-K63550407	BRD-K63550407-001-15-0	screen5_wk:BRD-K63550407-001-15-0	0.78125	0.781250uM	screen5_wk	screen5_wk
screen6:BRD-K63550407-001-15-0:0.781250uM	In PCL cluster	fitted	340	0.420424	0.769151	0.786258	0.1164	1.07124	0.3151	BRD-K63550407	BRD-K63550407-001-15-0	screen6:BRD-K63550407-001-15-0	0.78125	0.781250uM	screen6	tb_screen6
kabx2:BRD-K63550407-001-15-0:1.562500uM	In PCL cluster	fitted	340	0.411238	0.752686	0.766515	0.113426	1.02634	0.4609	BRD-K63550407	BRD-K63550407-001-15-0	screen4wk_screen5wk_tbda1_kabx2:BRD-K63550407-001-15-0	1.5625	1.562500uM	screen4wk_screen5wk_tbda1_kabx2	kabx2
screen5_wk:BRD-K63550407-001-15-0:1.562500uM	In PCL cluster	fitted	340	0.152456	0.714101	0.712441	0.175819	1.085	0.512	BRD-K63550407	BRD-K63550407-001-15-0	screen5_wk:BRD-K63550407-001-15-0	1.5625	1.562500uM	screen5_wk	screen5_wk
screen6:BRD-K63550407-001-15-0:1.562500uM	In PCL cluster	fitted	340	0.341763	0.713094	0.729537	0.124502	1.07124	0.3044	BRD-K63550407	BRD-K63550407-001-15-0	screen6:BRD-K63550407-001-15-0	1.5625	1.562500uM	screen6	tb_screen6
kabx2:BRD-K63550407-001-15-0:3.125000uM	In PCL cluster	fitted	340	0.366167	0.70903	0.728268	0.123472	1.02563	0.4366	BRD-K63550407	BRD-K63550407-001-15-0	screen4wk_screen5wk_tbda1_kabx2:BRD-K63550407-001-15-0	3.125	3.125000uM	screen4wk_screen5wk_tbda1_kabx2	kabx2
screen5_wk:BRD-K63550407-001-15-0:3.125000uM	In PCL cluster	fitted	340	0.132333	0.701393	0.697928	0.184625	1.085	0.5617	BRD-K63550407	BRD-K63550407-001-15-0	screen5_wk:BRD-K63550407-001-15-0	3.125	3.125000uM	screen5_wk	screen5_wk
screen6:BRD-K63550407-001-15-0:3.125000uM	In PCL cluster	fitted	340	0.278204	0.67913	0.706512	0.139299	1.07124	0.464	BRD-K63550407	BRD-K63550407-001-15-0	screen6:BRD-K63550407-001-15-0	3.125	3.125000uM	screen6	tb_screen6
kabx2:BRD-K63550407-001-15-0:6.250000uM	In PCL cluster	fitted	340	0.281444	0.665586	0.685898	0.133021	1.0205	0.5093	BRD-K63550407	BRD-K63550407-001-15-0	screen4wk_screen5wk_tbda1_kabx2:BRD-K63550407-001-15-0	6.25	6.250000uM	screen4wk_screen5wk_tbda1_kabx2	kabx2
screen5_wk:BRD-K63550407-001-15-0:6.250000uM	In PCL cluster	fitted	340	0.119657	0.690826	0.683287	0.193055	1.085	0.5621	BRD-K63550407	BRD-K63550407-001-15-0	screen5_wk:BRD-K63550407-001-15-0	6.25	6.250000uM	screen5_wk	screen5_wk
screen6:BRD-K63550407-001-15-0:6.250000uM	In PCL cluster	fitted	340	0.231981	0.661166	0.683401	0.151029	1.07124	0.5223	BRD-K63550407	BRD-K63550407-001-15-0	screen6:BRD-K63550407-001-15-0	6.25	6.250000uM	screen6	tb_screen6
kabx2:BRD-K63550407-001-15-0:12.500000uM	In PCL cluster	fitted	340	0.213	0.618601	0.631903	0.148167	1.0489	0.5732	BRD-K63550407	BRD-K63550407-001-15-0	screen4wk_screen5wk_tbda1_kabx2:BRD-K63550407-001-15-0	12.5	12.500000uM	screen4wk_screen5wk_tbda1_kabx2	kabx2
screen5_wk:BRD-K63550407-001-15-0:12.500000uM	In PCL cluster	fitted	340	0.0895914	0.666613	0.64062	0.191842	1.085	0.5452	BRD-K63550407	BRD-K63550407-001-15-0	screen5_wk:BRD-K63550407-001-15-0	12.5	12.500000uM	screen5_wk	screen5_wk
screen6:BRD-K63550407-001-15-0:12.500000uM	In PCL cluster	fitted	340	0.137658	0.648945	0.665746	0.160537	1.07334	0.5682	BRD-K63550407	BRD-K63550407-001-15-0	screen6:BRD-K63550407-001-15-0	12.5	12.500000uM	screen6	tb_screen6
kabx2:BRD-K63550407-001-15-0:25.000000uM	In PCL cluster	fitted	340	0.146061	0.580001	0.57758	0.169654	1.06149	0.5855	BRD-K63550407	BRD-K63550407-001-15-0	screen4wk_screen5wk_tbda1_kabx2:BRD-K63550407-001-15-0	25	25.000000uM	screen4wk_screen5wk_tbda1_kabx2	kabx2
screen6:BRD-K63550407-001-15-0:25.000000uM	In PCL cluster	fitted	340	0.100422	0.639169	0.649439	0.171575	1.0736	0.5335	BRD-K63550407	BRD-K63550407-001-15-0	screen6:BRD-K63550407-001-15-0	25	25.000000uM	screen6	tb_screen6
kabx2:BRD-K63550407-001-15-0:50.000000uM	In PCL cluster	fitted	340	0.030706	0.544773	0.529303	0.195488	1.0637	0.6215	BRD-K63550407	BRD-K63550407-001-15-0	screen4wk_screen5wk_tbda1_kabx2:BRD-K63550407-001-15-0	50	50.000000uM	screen4wk_screen5wk_tbda1_kabx2	kabx2
screen6:BRD-K63550407-001-15-0:50.000000uM	In PCL cluster	fitted	340	0.0827829	0.631771	0.630767	0.1852	1.07361	0.5945	BRD-K63550407	BRD-K63550407-001-15-0	screen6:BRD-K63550407-001-15-0	50	50.000000uM	screen6	tb_screen6
screen4wk:BRD-K66876909-001-11-8:0.390625uM	In PCL cluster	fitted	340	0.229223	0.794264	0.795138	0.170651	1.02066	0.711	BRD-K66876909	BRD-K66876909-001-11-8	screen4wk_screen5wk_tbda1_kabx2:BRD-K66876909-001-11-8	0.39062	0.390625uM	screen4wk_screen5wk_tbda1_kabx2	screen4wk
screen4wk:BRD-K66876909-001-11-8:0.781250uM	In PCL cluster	fitted	340	0.0458559	0.329927	0.372962	0.194131	1.02066	0.5959	BRD-K66876909	BRD-K66876909-001-11-8	screen4wk_screen5wk_tbda1_kabx2:BRD-K66876909-001-11-8	0.78125	0.781250uM	screen4wk_screen5wk_tbda1_kabx2	screen4wk
screen4wk:BRD-K66876909-001-11-8:1.562500uM	In PCL cluster	fitted	340	0.00366426	0.0987842	0.11123	0.0744011	0.513963	0.3677	BRD-K66876909	BRD-K66876909-001-11-8	screen4wk_screen5wk_tbda1_kabx2:BRD-K66876909-001-11-8	1.5625	1.562500uM	screen4wk_screen5wk_tbda1_kabx2	screen4wk
screen4wk:BRD-K66876909-001-11-8:3.125000uM	In non-predictive cluster	fitted	340	0.000951148	0.0559412	0.0666127	0.0441009	0.333243	0.4134	BRD-K66876909	BRD-K66876909-001-11-8	screen4wk_screen5wk_tbda1_kabx2:BRD-K66876909-001-11-8	3.125	3.125000uM	screen4wk_screen5wk_tbda1_kabx2	screen4wk
screen4wk:BRD-K66876909-001-11-8:6.250000uM	Not in cluster - singleton	fitted	340	-0.00101003	0.0490784	0.0587583	0.0407754	0.272098	0.4123	BRD-K66876909	BRD-K66876909-001-11-8	screen4wk_screen5wk_tbda1_kabx2:BRD-K66876909-001-11-8	6.25	6.250000uM	screen4wk_screen5wk_tbda1_kabx2	screen4wk
screen4wk:BRD-K66876909-001-11-8:12.500000uM	In non-predictive cluster	fitted	340	-0.0028241	0.0478001	0.056494	0.0403272	0.271978	0.4191	BRD-K66876909	BRD-K66876909-001-11-8	screen4wk_screen5wk_tbda1_kabx2:BRD-K66876909-001-11-8	12.5	12.500000uM	screen4wk_screen5wk_tbda1_kabx2	screen4wk
screen4wk:BRD-K66876909-001-11-8:25.000000uM	In non-predictive cluster	fitted	340	-0.00943173	0.0474099	0.0556818	0.0403535	0.271966	0.4415	BRD-K66876909	BRD-K66876909-001-11-8	screen4wk_screen5wk_tbda1_kabx2:BRD-K66876909-001-11-8	25	25.000000uM	screen4wk_screen5wk_tbda1_kabx2	screen4wk
screen4wk:BRD-K66876909-001-11-8:50.000000uM	In non-predictive cluster	fitted	340	-0.0202582	0.0474099	0.0553414	0.0404549	0.271965	0.3704	BRD-K66876909	BRD-K66876909-001-11-8	screen4wk_screen5wk_tbda1_kabx2:BRD-K66876909-001-11-8	50	50.000000uM	screen4wk_screen5wk_tbda1_kabx2	screen4wk
kabx2:BRD-K66876909-001-16-7:0.097500uM	In PCL cluster	fitted	340	0.756299	0.973779	0.96711	0.0372706	1.04059	-0.0001	BRD-K66876909	BRD-K66876909-001-16-7	screen4wk_screen5wk_tbda1_kabx2:BRD-K66876909-001-16-7	0.0975	0.097500uM	screen4wk_screen5wk_tbda1_kabx2	kabx2
screen6:BRD-K66876909-001-16-7:0.097500uM	In PCL cluster	fitted	339	0.487316	0.828709	0.828598	0.0930697	1.02173	0.0654	BRD-K66876909	BRD-K66876909-001-16-7	screen6:BRD-K66876909-001-16-7	0.0975	0.097500uM	screen6	tb_screen6
screen5_wk:BRD-K66876909-001-16-7:0.097656uM	Not in cluster - singleton	fitted	340	0.749883	0.997596	0.994177	0.0325467	1.06225	0.1871	BRD-K66876909	BRD-K66876909-001-16-7	screen5_wk:BRD-K66876909-001-16-7	0.097656	0.097656uM	screen5_wk	screen5_wk
screen5_wk:BRD-K66876909-001-16-7:0.195312uM	In PCL cluster	fitted	340	0.628247	0.996801	0.991708	0.039304	1.06225	0.2168	BRD-K66876909	BRD-K66876909-001-16-7	screen5_wk:BRD-K66876909-001-16-7	0.19531	0.195312uM	screen5_wk	screen5_wk
kabx2:BRD-K66876909-001-16-7:0.195500uM	In PCL cluster	fitted	340	0.623662	0.958863	0.947889	0.0563351	1.04059	0.2233	BRD-K66876909	BRD-K66876909-001-16-7	screen4wk_screen5wk_tbda1_kabx2:BRD-K66876909-001-16-7	0.1955	0.195500uM	screen4wk_screen5wk_tbda1_kabx2	kabx2
screen6:BRD-K66876909-001-16-7:0.195500uM	In PCL cluster	fitted	339	0.126218	0.770184	0.762319	0.137668	1.01805	0.2814	BRD-K66876909	BRD-K66876909-001-16-7	screen6:BRD-K66876909-001-16-7	0.1955	0.195500uM	screen6	tb_screen6
kabx2:BRD-K66876909-001-16-7:0.390500uM	In PCL cluster	fitted	340	0.489058	0.919059	0.896786	0.0970914	1.04059	0.5793	BRD-K66876909	BRD-K66876909-001-16-7	screen4wk_screen5wk_tbda1_kabx2:BRD-K66876909-001-16-7	0.3905	0.390500uM	screen4wk_screen5wk_tbda1_kabx2	kabx2
screen6:BRD-K66876909-001-16-7:0.390500uM	In PCL cluster	fitted	339	0.0496289	0.674098	0.682898	0.179634	1.00396	0.5656	BRD-K66876909	BRD-K66876909-001-16-7	screen6:BRD-K66876909-001-16-7	0.3905	0.390500uM	screen6	tb_screen6
screen5_wk:BRD-K66876909-001-16-7:0.390625uM	In PCL cluster	fitted	340	0.459275	0.98658	0.976845	0.0592496	1.06225	0.5204	BRD-K66876909	BRD-K66876909-001-16-7	screen5_wk:BRD-K66876909-001-16-7	0.39062	0.390625uM	screen5_wk	screen5_wk
kabx2:BRD-K66876909-001-16-7:0.781250uM	In PCL cluster	fitted	340	0.333307	0.759094	0.766967	0.171891	1.02773	0.6826	BRD-K66876909	BRD-K66876909-001-16-7	screen4wk_screen5wk_tbda1_kabx2:BRD-K66876909-001-16-7	0.78125	0.781250uM	screen4wk_screen5wk_tbda1_kabx2	kabx2
screen5_wk:BRD-K66876909-001-16-7:0.781250uM	In PCL cluster	fitted	340	0.0286835	0.682954	0.683918	0.204633	1.06203	0.5745	BRD-K66876909	BRD-K66876909-001-16-7	screen5_wk:BRD-K66876909-001-16-7	0.78125	0.781250uM	screen5_wk	screen5_wk
screen6:BRD-K66876909-001-16-7:0.781250uM	In PCL cluster	fitted	339	0.0458489	0.532465	0.586208	0.22133	1.00396	0.6846	BRD-K66876909	BRD-K66876909-001-16-7	screen6:BRD-K66876909-001-16-7	0.78125	0.781250uM	screen6	tb_screen6
kabx2:BRD-K66876909-001-16-7:1.562500uM	In PCL cluster	fitted	340	0.0927899	0.417801	0.461577	0.190992	1.01996	0.5509	BRD-K66876909	BRD-K66876909-001-16-7	screen4wk_screen5wk_tbda1_kabx2:BRD-K66876909-001-16-7	1.5625	1.562500uM	screen4wk_screen5wk_tbda1_kabx2	kabx2
screen5_wk:BRD-K66876909-001-16-7:1.562500uM	In PCL cluster	fitted	340	-2.07183e-08	0.194396	0.244917	0.200698	1.03664	0.4676	BRD-K66876909	BRD-K66876909-001-16-7	screen5_wk:BRD-K66876909-001-16-7	1.5625	1.562500uM	screen5_wk	screen5_wk
screen6:BRD-K66876909-001-16-7:1.562500uM	In PCL cluster	fitted	339	0.00591653	0.339424	0.417186	0.223906	1.0007	0.7068	BRD-K66876909	BRD-K66876909-001-16-7	screen6:BRD-K66876909-001-16-7	1.5625	1.562500uM	screen6	tb_screen6
kabx2:BRD-K66876909-001-16-7:3.125000uM	In PCL cluster	fitted	340	0.00810994	0.144452	0.150628	0.0776307	0.483381	0.3825	BRD-K66876909	BRD-K66876909-001-16-7	screen4wk_screen5wk_tbda1_kabx2:BRD-K66876909-001-16-7	3.125	3.125000uM	screen4wk_screen5wk_tbda1_kabx2	kabx2
screen5_wk:BRD-K66876909-001-16-7:3.125000uM	In non-predictive cluster	fitted	340	-3.65746e-07	0.0560556	0.0809852	0.0941853	0.712476	0.2976	BRD-K66876909	BRD-K66876909-001-16-7	screen5_wk:BRD-K66876909-001-16-7	3.125	3.125000uM	screen5_wk	screen5_wk
screen6:BRD-K66876909-001-16-7:3.125000uM	In PCL cluster	fitted	339	-2.07974e-07	0.0999786	0.117482	0.100031	0.63928	0.4489	BRD-K66876909	BRD-K66876909-001-16-7	screen6:BRD-K66876909-001-16-7	3.125	3.125000uM	screen6	tb_screen6
kabx2:BRD-K66876909-001-16-7:6.250000uM	In PCL cluster	fitted	340	-0.00204028	0.0821676	0.086695	0.0508361	0.300911	0.4196	BRD-K66876909	BRD-K66876909-001-16-7	screen4wk_screen5wk_tbda1_kabx2:BRD-K66876909-001-16-7	6.25	6.250000uM	screen4wk_screen5wk_tbda1_kabx2	kabx2
screen5_wk:BRD-K66876909-001-16-7:6.250000uM	In non-predictive cluster	fitted	340	-0.0130485	0.0255055	0.0366645	0.0495212	0.432343	0.284	BRD-K66876909	BRD-K66876909-001-16-7	screen5_wk:BRD-K66876909-001-16-7	6.25	6.250000uM	screen5_wk	screen5_wk
screen6:BRD-K66876909-001-16-7:6.250000uM	In PCL cluster	fitted	339	-0.00388666	0.0301408	0.0463921	0.0487994	0.234136	0.3233	BRD-K66876909	BRD-K66876909-001-16-7	screen6:BRD-K66876909-001-16-7	6.25	6.250000uM	screen6	tb_screen6
kabx2:BRD-K66876909-001-16-7:12.500000uM	In non-predictive cluster	fitted	340	-0.00293332	0.0626623	0.0700289	0.0459454	0.288991	0.4081	BRD-K66876909	BRD-K66876909-001-16-7	screen4wk_screen5wk_tbda1_kabx2:BRD-K66876909-001-16-7	12.5	12.500000uM	screen4wk_screen5wk_tbda1_kabx2	kabx2
screen5_wk:BRD-K66876909-001-16-7:12.500000uM	In non-predictive cluster	fitted	340	-0.0535622	0.012594	0.0223587	0.0391935	0.286023	0.2209	BRD-K66876909	BRD-K66876909-001-16-7	screen5_wk:BRD-K66876909-001-16-7	12.5	12.500000uM	screen5_wk	screen5_wk
screen6:BRD-K66876909-001-16-7:12.500000uM	In PCL cluster	fitted	339	-0.00635038	0.0191515	0.0273571	0.0294853	0.202473	0.3606	BRD-K66876909	BRD-K66876909-001-16-7	screen6:BRD-K66876909-001-16-7	12.5	12.500000uM	screen6	tb_screen6
kabx2:BRD-K66876909-001-16-7:25.000000uM	In non-predictive cluster	fitted	340	-0.0180374	0.0564371	0.0635894	0.0468191	0.288977	0.3759	BRD-K66876909	BRD-K66876909-001-16-7	screen4wk_screen5wk_tbda1_kabx2:BRD-K66876909-001-16-7	25	25.000000uM	screen4wk_screen5wk_tbda1_kabx2	kabx2
screen6:BRD-K66876909-001-16-7:25.000000uM	In PCL cluster	fitted	339	-0.0180313	0.00591701	0.01564	0.025838	0.202473	0.3268	BRD-K66876909	BRD-K66876909-001-16-7	screen6:BRD-K66876909-001-16-7	25	25.000000uM	screen6	tb_screen6
kabx2:BRD-K66876909-001-16-7:50.000000uM	Not in cluster - singleton	fitted	340	-0.032199	0.0538643	0.060803	0.0482034	0.288976	0.3861	BRD-K66876909	BRD-K66876909-001-16-7	screen4wk_screen5wk_tbda1_kabx2:BRD-K66876909-001-16-7	50	50.000000uM	screen4wk_screen5wk_tbda1_kabx2	kabx2
screen6:BRD-K66876909-001-16-7:50.000000uM	In PCL cluster	fitted	339	-0.0642695	0.00236586	0.00722717	0.0319564	0.202473	0.3842	BRD-K66876909	BRD-K66876909-001-16-7	screen6:BRD-K66876909-001-16-7	50	50.000000uM	screen6	tb_screen6
kabx2:BRD-K69553440-001-01-7:0.097500uM	In PCL cluster	fitted	340	0.689702	0.985148	0.975576	0.0403814	1.03306	0.0339	BRD-K69553440	BRD-K69553440-001-01-7	screen4wk_screen5wk_tbda1_kabx2:BRD-K69553440-001-01-7	0.0975	0.097500uM	screen4wk_screen5wk_tbda1_kabx2	kabx2
screen6:BRD-K69553440-001-01-7:0.097500uM	In PCL cluster	fitted	339	0.566515	0.929864	0.926062	0.072454	1.05886	0.1854	BRD-K69553440	BRD-K69553440-001-01-7	screen6:BRD-K69553440-001-01-7	0.0975	0.097500uM	screen6	tb_screen6
kabx2:BRD-K69553440-001-01-7:0.195500uM	In non-predictive cluster	fitted	340	0.563856	0.974576	0.957806	0.0611927	1.03247	NA	BRD-K69553440	BRD-K69553440-001-01-7	screen4wk_screen5wk_tbda1_kabx2:BRD-K69553440-001-01-7	0.1955	0.195500uM	screen4wk_screen5wk_tbda1_kabx2	kabx2
screen6:BRD-K69553440-001-01-7:0.195500uM	In PCL cluster	fitted	339	0.464745	0.914877	0.898575	0.0980775	1.05886	0.3653	BRD-K69553440	BRD-K69553440-001-01-7	screen6:BRD-K69553440-001-01-7	0.1955	0.195500uM	screen6	tb_screen6
kabx2:BRD-K69553440-001-01-7:0.390500uM	In PCL cluster	fitted	340	0.442379	0.955704	0.917625	0.102204	1.03247	NA	BRD-K69553440	BRD-K69553440-001-01-7	screen4wk_screen5wk_tbda1_kabx2:BRD-K69553440-001-01-7	0.3905	0.390500uM	screen4wk_screen5wk_tbda1_kabx2	kabx2
screen6:BRD-K69553440-001-01-7:0.390500uM	In PCL cluster	fitted	339	0.168756	0.889775	0.859457	0.137388	1.05886	0.6352	BRD-K69553440	BRD-K69553440-001-01-7	screen6:BRD-K69553440-001-01-7	0.3905	0.390500uM	screen6	tb_screen6
kabx2:BRD-K69553440-001-01-7:0.781250uM	In PCL cluster	fitted	340	0.297407	0.866728	0.817119	0.169412	1.03247	NA	BRD-K69553440	BRD-K69553440-001-01-7	screen4wk_screen5wk_tbda1_kabx2:BRD-K69553440-001-01-7	0.78125	0.781250uM	screen4wk_screen5wk_tbda1_kabx2	kabx2
screen6:BRD-K69553440-001-01-7:0.781250uM	In PCL cluster	fitted	339	0.0654473	0.854915	0.799881	0.18732	1.05859	0.7196	BRD-K69553440	BRD-K69553440-001-01-7	screen6:BRD-K69553440-001-01-7	0.78125	0.781250uM	screen6	tb_screen6
kabx2:BRD-K69553440-001-01-7:1.562500uM	In PCL cluster	fitted	340	0.126918	0.535074	0.576039	0.202977	1.03247	0.6127	BRD-K69553440	BRD-K69553440-001-01-7	screen4wk_screen5wk_tbda1_kabx2:BRD-K69553440-001-01-7	1.5625	1.562500uM	screen4wk_screen5wk_tbda1_kabx2	kabx2
screen6:BRD-K69553440-001-01-7:1.562500uM	In PCL cluster	fitted	339	0.0415861	0.611317	0.650419	0.238487	1.04896	0.7268	BRD-K69553440	BRD-K69553440-001-01-7	screen6:BRD-K69553440-001-01-7	1.5625	1.562500uM	screen6	tb_screen6
kabx2:BRD-K69553440-001-01-7:3.125000uM	In PCL cluster	fitted	340	0.0124953	0.270264	0.292076	0.128047	0.938159	0.4743	BRD-K69553440	BRD-K69553440-001-01-7	screen4wk_screen5wk_tbda1_kabx2:BRD-K69553440-001-01-7	3.125	3.125000uM	screen4wk_screen5wk_tbda1_kabx2	kabx2
screen6:BRD-K69553440-001-01-7:3.125000uM	In PCL cluster	fitted	339	0.016992	0.256713	0.319538	0.213054	1.03658	0.5321	BRD-K69553440	BRD-K69553440-001-01-7	screen6:BRD-K69553440-001-01-7	3.125	3.125000uM	screen6	tb_screen6
kabx2:BRD-K69553440-001-01-7:6.250000uM	In non-predictive cluster	fitted	340	-1.78817e-11	0.135802	0.144231	0.0793716	0.929318	0.4095	BRD-K69553440	BRD-K69553440-001-01-7	screen4wk_screen5wk_tbda1_kabx2:BRD-K69553440-001-01-7	6.25	6.250000uM	screen4wk_screen5wk_tbda1_kabx2	kabx2
screen6:BRD-K69553440-001-01-7:6.250000uM	In PCL cluster	fitted	339	-0.00610736	0.0579587	0.0763029	0.0812651	0.6489	0.3408	BRD-K69553440	BRD-K69553440-001-01-7	screen6:BRD-K69553440-001-01-7	6.25	6.250000uM	screen6	tb_screen6
kabx2:BRD-K69553440-001-01-7:12.500000uM	In non-predictive cluster	fitted	340	-0.00123414	0.0928128	0.100775	0.0608184	0.399898	NA	BRD-K69553440	BRD-K69553440-001-01-7	screen4wk_screen5wk_tbda1_kabx2:BRD-K69553440-001-01-7	12.5	12.500000uM	screen4wk_screen5wk_tbda1_kabx2	kabx2
screen6:BRD-K69553440-001-01-7:12.500000uM	Not in cluster - singleton	fitted	339	-0.00810403	0.0331405	0.0510036	0.067203	0.548823	0.3974	BRD-K69553440	BRD-K69553440-001-01-7	screen6:BRD-K69553440-001-01-7	12.5	12.500000uM	screen6	tb_screen6
kabx2:BRD-K69553440-001-01-7:25.000000uM	Not in cluster - singleton	fitted	340	-0.0125325	0.0763226	0.0845031	0.060958	0.399898	0.3416	BRD-K69553440	BRD-K69553440-001-01-7	screen4wk_screen5wk_tbda1_kabx2:BRD-K69553440-001-01-7	25	25.000000uM	screen4wk_screen5wk_tbda1_kabx2	kabx2
screen6:BRD-K69553440-001-01-7:25.000000uM	Not in cluster - singleton	fitted	339	-0.0220191	0.0246003	0.0426806	0.0644844	0.548823	0.309	BRD-K69553440	BRD-K69553440-001-01-7	screen6:BRD-K69553440-001-01-7	25	25.000000uM	screen6	tb_screen6
kabx2:BRD-K69553440-001-01-7:50.000000uM	In non-predictive cluster	fitted	340	-0.0207616	0.0652584	0.0770063	0.0628718	0.399898	0.4533	BRD-K69553440	BRD-K69553440-001-01-7	screen4wk_screen5wk_tbda1_kabx2:BRD-K69553440-001-01-7	50	50.000000uM	screen4wk_screen5wk_tbda1_kabx2	kabx2
screen6:BRD-K69553440-001-01-7:50.000000uM	In non-predictive cluster	fitted	339	-0.0738138	0.0229217	0.0383181	0.0657603	0.548823	0.3478	BRD-K69553440	BRD-K69553440-001-01-7	screen6:BRD-K69553440-001-01-7	50	50.000000uM	screen6	tb_screen6
kabx2:BRD-K74501079-335-02-7:0.097500uM	In PCL cluster	fitted	340	0.836063	0.996656	0.986179	0.0321023	1.03593	0.0772	BRD-K74501079	BRD-K74501079-335-02-7	screen4wk_screen5wk_tbda1_kabx2:BRD-K74501079-335-02-7	0.0975	0.097500uM	screen4wk_screen5wk_tbda1_kabx2	kabx2
screen6:BRD-K74501079-335-02-7:0.097500uM	In PCL cluster	fitted	340	0.517787	0.858248	0.854179	0.0851181	1.01661	0.1997	BRD-K74501079	BRD-K74501079-335-02-7	screen6:BRD-K74501079-335-02-7	0.0975	0.097500uM	screen6	tb_screen6
kabx2:BRD-K74501079-335-02-7:0.195500uM	Not in cluster - singleton	fitted	340	0.662828	0.980999	0.960301	0.0584841	1.03593	0.0939	BRD-K74501079	BRD-K74501079-335-02-7	screen4wk_screen5wk_tbda1_kabx2:BRD-K74501079-335-02-7	0.1955	0.195500uM	screen4wk_screen5wk_tbda1_kabx2	kabx2
screen6:BRD-K74501079-335-02-7:0.195500uM	In PCL cluster	fitted	340	0.173566	0.818172	0.817631	0.111269	1.01661	0.3903	BRD-K74501079	BRD-K74501079-335-02-7	screen6:BRD-K74501079-335-02-7	0.1955	0.195500uM	screen6	tb_screen6
kabx2:BRD-K74501079-335-02-7:0.390500uM	In PCL cluster	fitted	340	0.443551	0.867446	0.859086	0.110791	1.03593	0.3127	BRD-K74501079	BRD-K74501079-335-02-7	screen4wk_screen5wk_tbda1_kabx2:BRD-K74501079-335-02-7	0.3905	0.390500uM	screen4wk_screen5wk_tbda1_kabx2	kabx2
screen6:BRD-K74501079-335-02-7:0.390500uM	In PCL cluster	fitted	340	0.173566	0.773402	0.776756	0.130968	1.02367	0.4009	BRD-K74501079	BRD-K74501079-335-02-7	screen6:BRD-K74501079-335-02-7	0.3905	0.390500uM	screen6	tb_screen6
kabx2:BRD-K74501079-335-02-7:0.781250uM	In PCL cluster	fitted	340	0.316952	0.764844	0.772898	0.132202	1.03593	0.3357	BRD-K74501079	BRD-K74501079-335-02-7	screen4wk_screen5wk_tbda1_kabx2:BRD-K74501079-335-02-7	0.78125	0.781250uM	screen4wk_screen5wk_tbda1_kabx2	kabx2
screen6:BRD-K74501079-335-02-7:0.781250uM	In PCL cluster	fitted	340	0.173566	0.725599	0.732184	0.149045	1.02676	0.4852	BRD-K74501079	BRD-K74501079-335-02-7	screen6:BRD-K74501079-335-02-7	0.78125	0.781250uM	screen6	tb_screen6
kabx2:BRD-K74501079-335-02-7:1.562500uM	In PCL cluster	fitted	340	0.210429	0.718488	0.717318	0.134873	1.03593	0.4699	BRD-K74501079	BRD-K74501079-335-02-7	screen4wk_screen5wk_tbda1_kabx2:BRD-K74501079-335-02-7	1.5625	1.562500uM	screen4wk_screen5wk_tbda1_kabx2	kabx2
screen6:BRD-K74501079-335-02-7:1.562500uM	In PCL cluster	fitted	340	0.173566	0.671461	0.684151	0.165225	1.02678	0.4726	BRD-K74501079	BRD-K74501079-335-02-7	screen6:BRD-K74501079-335-02-7	1.5625	1.562500uM	screen6	tb_screen6
kabx2:BRD-K74501079-335-02-7:3.125000uM	In PCL cluster	fitted	340	0.147173	0.703025	0.688582	0.142869	1.03593	0.4607	BRD-K74501079	BRD-K74501079-335-02-7	screen4wk_screen5wk_tbda1_kabx2:BRD-K74501079-335-02-7	3.125	3.125000uM	screen4wk_screen5wk_tbda1_kabx2	kabx2
screen6:BRD-K74501079-335-02-7:3.125000uM	In PCL cluster	fitted	340	0.173566	0.614386	0.636006	0.179874	1.02678	0.544	BRD-K74501079	BRD-K74501079-335-02-7	screen6:BRD-K74501079-335-02-7	3.125	3.125000uM	screen6	tb_screen6
kabx2:BRD-K74501079-335-02-7:6.250000uM	In PCL cluster	fitted	340	0.147173	0.695422	0.677557	0.148518	1.03593	0.5473	BRD-K74501079	BRD-K74501079-335-02-7	screen4wk_screen5wk_tbda1_kabx2:BRD-K74501079-335-02-7	6.25	6.250000uM	screen4wk_screen5wk_tbda1_kabx2	kabx2
screen6:BRD-K74501079-335-02-7:6.250000uM	In PCL cluster	fitted	340	0.144678	0.549425	0.577745	0.189737	1.02678	0.4835	BRD-K74501079	BRD-K74501079-335-02-7	screen6:BRD-K74501079-335-02-7	6.25	6.250000uM	screen6	tb_screen6
kabx2:BRD-K74501079-335-02-7:12.500000uM	In PCL cluster	fitted	340	0.147173	0.683878	0.665587	0.148095	1.03593	0.4834	BRD-K74501079	BRD-K74501079-335-02-7	screen4wk_screen5wk_tbda1_kabx2:BRD-K74501079-335-02-7	12.5	12.500000uM	screen4wk_screen5wk_tbda1_kabx2	kabx2
screen6:BRD-K74501079-335-02-7:12.500000uM	In PCL cluster	fitted	340	0.00567814	0.480211	0.503771	0.198904	1.02678	0.502	BRD-K74501079	BRD-K74501079-335-02-7	screen6:BRD-K74501079-335-02-7	12.5	12.500000uM	screen6	tb_screen6
kabx2:BRD-K74501079-335-02-7:25.000000uM	In PCL cluster	fitted	340	0.141384	0.67992	0.657735	0.15276	1.03593	0.5115	BRD-K74501079	BRD-K74501079-335-02-7	screen4wk_screen5wk_tbda1_kabx2:BRD-K74501079-335-02-7	25	25.000000uM	screen4wk_screen5wk_tbda1_kabx2	kabx2
screen6:BRD-K74501079-335-02-7:25.000000uM	In PCL cluster	fitted	340	-0.000253373	0.407364	0.410946	0.194288	1.02677	0.448	BRD-K74501079	BRD-K74501079-335-02-7	screen6:BRD-K74501079-335-02-7	25	25.000000uM	screen6	tb_screen6
kabx2:BRD-K74501079-335-02-7:50.000000uM	In PCL cluster	fitted	340	0.00144942	0.67742	0.648513	0.164179	1.08636	0.3531	BRD-K74501079	BRD-K74501079-335-02-7	screen4wk_screen5wk_tbda1_kabx2:BRD-K74501079-335-02-7	50	50.000000uM	screen4wk_screen5wk_tbda1_kabx2	kabx2
screen6:BRD-K74501079-335-02-7:50.000000uM	In PCL cluster	fitted	340	-0.0550081	0.283626	0.27254	0.189057	1.02677	0.3859	BRD-K74501079	BRD-K74501079-335-02-7	screen6:BRD-K74501079-335-02-7	50	50.000000uM	screen6	tb_screen6
kabx2:BRD-K74722711-001-02-1:0.097500uM	In PCL cluster	fitted	339	0.804246	0.944205	0.941435	0.034966	1.00972	0.0224	BRD-K74722711	BRD-K74722711-001-02-1	screen4wk_screen5wk_tbda1_kabx2:BRD-K74722711-001-02-1	0.0975	0.097500uM	screen4wk_screen5wk_tbda1_kabx2	kabx2
screen6:BRD-K74722711-001-02-1:0.097500uM	In non-predictive cluster	fitted	339	0.263517	0.848166	0.844747	0.0824655	1.00279	0.1302	BRD-K74722711	BRD-K74722711-001-02-1	screen6:BRD-K74722711-001-02-1	0.0975	0.097500uM	screen6	tb_screen6
kabx2:BRD-K74722711-001-02-1:0.195500uM	In non-predictive cluster	fitted	339	0.804246	0.940556	0.93841	0.0357414	1.00972	-0.0194	BRD-K74722711	BRD-K74722711-001-02-1	screen4wk_screen5wk_tbda1_kabx2:BRD-K74722711-001-02-1	0.1955	0.195500uM	screen4wk_screen5wk_tbda1_kabx2	kabx2
screen6:BRD-K74722711-001-02-1:0.195500uM	In non-predictive cluster	fitted	339	0.263517	0.822698	0.810406	0.101668	1.00279	0.104	BRD-K74722711	BRD-K74722711-001-02-1	screen6:BRD-K74722711-001-02-1	0.1955	0.195500uM	screen6	tb_screen6
kabx2:BRD-K74722711-001-02-1:0.390500uM	In non-predictive cluster	fitted	339	0.759485	0.937756	0.933318	0.042641	1.00972	0.1542	BRD-K74722711	BRD-K74722711-001-02-1	screen4wk_screen5wk_tbda1_kabx2:BRD-K74722711-001-02-1	0.3905	0.390500uM	screen4wk_screen5wk_tbda1_kabx2	kabx2
screen6:BRD-K74722711-001-02-1:0.390500uM	In non-predictive cluster	fitted	339	0.12899	0.790684	0.759431	0.144151	1.00279	0.1884	BRD-K74722711	BRD-K74722711-001-02-1	screen6:BRD-K74722711-001-02-1	0.3905	0.390500uM	screen6	tb_screen6
kabx2:BRD-K74722711-001-02-1:0.781250uM	In non-predictive cluster	fitted	339	0.503345	0.936176	0.924315	0.0639507	1.00972	0.3566	BRD-K74722711	BRD-K74722711-001-02-1	screen4wk_screen5wk_tbda1_kabx2:BRD-K74722711-001-02-1	0.78125	0.781250uM	screen4wk_screen5wk_tbda1_kabx2	kabx2
screen6:BRD-K74722711-001-02-1:0.781250uM	In PCL cluster	fitted	339	0.0763542	0.770772	0.705114	0.197938	1.00279	0.3936	BRD-K74722711	BRD-K74722711-001-02-1	screen6:BRD-K74722711-001-02-1	0.78125	0.781250uM	screen6	tb_screen6
kabx2:BRD-K74722711-001-02-1:1.562500uM	In non-predictive cluster	fitted	339	0.200948	0.934319	0.91188	0.0937382	1.00972	0.557	BRD-K74722711	BRD-K74722711-001-02-1	screen4wk_screen5wk_tbda1_kabx2:BRD-K74722711-001-02-1	1.5625	1.562500uM	screen4wk_screen5wk_tbda1_kabx2	kabx2
screen6:BRD-K74722711-001-02-1:1.562500uM	In PCL cluster	fitted	339	0.0425718	0.732464	0.66123	0.228764	1.00279	0.4738	BRD-K74722711	BRD-K74722711-001-02-1	screen6:BRD-K74722711-001-02-1	1.5625	1.562500uM	screen6	tb_screen6
kabx2:BRD-K74722711-001-02-1:3.125000uM	In non-predictive cluster	fitted	339	0.0818093	0.933311	0.889596	0.132112	1.00972	0.4328	BRD-K74722711	BRD-K74722711-001-02-1	screen4wk_screen5wk_tbda1_kabx2:BRD-K74722711-001-02-1	3.125	3.125000uM	screen4wk_screen5wk_tbda1_kabx2	kabx2
screen6:BRD-K74722711-001-02-1:3.125000uM	In PCL cluster	fitted	339	0.0425718	0.661266	0.613549	0.262613	1.00279	0.3686	BRD-K74722711	BRD-K74722711-001-02-1	screen6:BRD-K74722711-001-02-1	3.125	3.125000uM	screen6	tb_screen6
kabx2:BRD-K74722711-001-02-1:6.250000uM	In non-predictive cluster	fitted	339	0.0441704	0.83226	0.774884	0.187727	1.0053	0.5162	BRD-K74722711	BRD-K74722711-001-02-1	screen4wk_screen5wk_tbda1_kabx2:BRD-K74722711-001-02-1	6.25	6.250000uM	screen4wk_screen5wk_tbda1_kabx2	kabx2
screen6:BRD-K74722711-001-02-1:6.250000uM	In PCL cluster	fitted	339	0.0224808	0.490904	0.51767	0.270347	1.00279	0.4768	BRD-K74722711	BRD-K74722711-001-02-1	screen6:BRD-K74722711-001-02-1	6.25	6.250000uM	screen6	tb_screen6
kabx2:BRD-K74722711-001-02-1:12.500000uM	In non-predictive cluster	fitted	339	1.30958e-09	0.0865776	0.0968619	0.0742742	0.381176	0.5036	BRD-K74722711	BRD-K74722711-001-02-1	screen4wk_screen5wk_tbda1_kabx2:BRD-K74722711-001-02-1	12.5	12.500000uM	screen4wk_screen5wk_tbda1_kabx2	kabx2
screen6:BRD-K74722711-001-02-1:12.500000uM	In non-predictive cluster	fitted	339	-0.0210302	0.0860203	0.102946	0.100188	0.540558	0.4371	BRD-K74722711	BRD-K74722711-001-02-1	screen6:BRD-K74722711-001-02-1	12.5	12.500000uM	screen6	tb_screen6
kabx2:BRD-K74722711-001-02-1:25.000000uM	In non-predictive cluster	fitted	339	-0.0209413	0.0434028	0.0620523	0.0670853	0.381176	0.5327	BRD-K74722711	BRD-K74722711-001-02-1	screen4wk_screen5wk_tbda1_kabx2:BRD-K74722711-001-02-1	25	25.000000uM	screen4wk_screen5wk_tbda1_kabx2	kabx2
screen6:BRD-K74722711-001-02-1:25.000000uM	In non-predictive cluster	fitted	339	-0.0210302	0.0268289	0.0511605	0.0772992	0.540558	0.4047	BRD-K74722711	BRD-K74722711-001-02-1	screen6:BRD-K74722711-001-02-1	25	25.000000uM	screen6	tb_screen6
kabx2:BRD-K74722711-001-02-1:50.000000uM	In non-predictive cluster	fitted	339	-0.0723228	0.0409314	0.0585074	0.0689644	0.381176	0.4689	BRD-K74722711	BRD-K74722711-001-02-1	screen4wk_screen5wk_tbda1_kabx2:BRD-K74722711-001-02-1	50	50.000000uM	screen4wk_screen5wk_tbda1_kabx2	kabx2
screen6:BRD-K74722711-001-02-1:50.000000uM	In PCL cluster	fitted	339	-0.0848581	-1.47633e-08	0.0158881	0.0809313	0.540558	0.4603	BRD-K74722711	BRD-K74722711-001-02-1	screen6:BRD-K74722711-001-02-1	50	50.000000uM	screen6	tb_screen6
kabx2:BRD-K79711234-001-19-1:0.097500uM	Not in cluster - singleton	fitted	340	0.851574	0.974747	0.970747	0.0267079	1.0165	0.0971	BRD-K79711234	BRD-K79711234-001-19-1	screen4wk_screen5wk_tbda1_kabx2:BRD-K79711234-001-19-1	0.0975	0.097500uM	screen4wk_screen5wk_tbda1_kabx2	kabx2
screen6:BRD-K79711234-001-19-1:0.097500uM	In non-predictive cluster	fitted	340	0.402887	0.870148	0.857918	0.0790979	1.01668	0.2026	BRD-K79711234	BRD-K79711234-001-19-1	screen6:BRD-K79711234-001-19-1	0.0975	0.097500uM	screen6	tb_screen6
kabx2:BRD-K79711234-001-19-1:0.195500uM	In non-predictive cluster	fitted	340	0.851564	0.97097	0.967997	0.0273323	1.01587	0.1479	BRD-K79711234	BRD-K79711234-001-19-1	screen4wk_screen5wk_tbda1_kabx2:BRD-K79711234-001-19-1	0.1955	0.195500uM	screen4wk_screen5wk_tbda1_kabx2	kabx2
screen6:BRD-K79711234-001-19-1:0.195500uM	In non-predictive cluster	fitted	340	0.402887	0.87003	0.857501	0.0791043	1.01668	0.1416	BRD-K79711234	BRD-K79711234-001-19-1	screen6:BRD-K79711234-001-19-1	0.1955	0.195500uM	screen6	tb_screen6
kabx2:BRD-K79711234-001-19-1:0.390500uM	In non-predictive cluster	fitted	340	0.841638	0.966297	0.963262	0.0293154	1.01587	0.0838	BRD-K79711234	BRD-K79711234-001-19-1	screen4wk_screen5wk_tbda1_kabx2:BRD-K79711234-001-19-1	0.3905	0.390500uM	screen4wk_screen5wk_tbda1_kabx2	kabx2
screen6:BRD-K79711234-001-19-1:0.390500uM	In non-predictive cluster	fitted	340	0.402887	0.870334	0.858697	0.0776127	1.01668	0.0493	BRD-K79711234	BRD-K79711234-001-19-1	screen6:BRD-K79711234-001-19-1	0.3905	0.390500uM	screen6	tb_screen6
kabx2:BRD-K79711234-001-19-1:0.781250uM	Not in cluster - singleton	fitted	340	0.815371	0.961466	0.954969	0.0345225	1.01587	0.0466	BRD-K79711234	BRD-K79711234-001-19-1	screen4wk_screen5wk_tbda1_kabx2:BRD-K79711234-001-19-1	0.78125	0.781250uM	screen4wk_screen5wk_tbda1_kabx2	kabx2
screen6:BRD-K79711234-001-19-1:0.781250uM	Not in cluster - singleton	fitted	340	0.402887	0.87003	0.858103	0.0789146	1.01668	0.0702	BRD-K79711234	BRD-K79711234-001-19-1	screen6:BRD-K79711234-001-19-1	0.78125	0.781250uM	screen6	tb_screen6
kabx2:BRD-K79711234-001-19-1:1.562500uM	Not in cluster - singleton	fitted	340	0.759921	0.94896	0.93949	0.0462854	1.01587	0.0058	BRD-K79711234	BRD-K79711234-001-19-1	screen4wk_screen5wk_tbda1_kabx2:BRD-K79711234-001-19-1	1.5625	1.562500uM	screen4wk_screen5wk_tbda1_kabx2	kabx2
screen6:BRD-K79711234-001-19-1:1.562500uM	In PCL cluster	fitted	340	0.402887	0.867054	0.855589	0.0807837	1.01668	0.1441	BRD-K79711234	BRD-K79711234-001-19-1	screen6:BRD-K79711234-001-19-1	1.5625	1.562500uM	screen6	tb_screen6
kabx2:BRD-K79711234-001-19-1:3.125000uM	In PCL cluster	fitted	340	0.642339	0.92802	0.908359	0.0708628	1.01554	0.0801	BRD-K79711234	BRD-K79711234-001-19-1	screen4wk_screen5wk_tbda1_kabx2:BRD-K79711234-001-19-1	3.125	3.125000uM	screen4wk_screen5wk_tbda1_kabx2	kabx2
screen6:BRD-K79711234-001-19-1:3.125000uM	In non-predictive cluster	fitted	340	0.402887	0.861278	0.84894	0.0850663	1.01668	0.1171	BRD-K79711234	BRD-K79711234-001-19-1	screen6:BRD-K79711234-001-19-1	3.125	3.125000uM	screen6	tb_screen6
kabx2:BRD-K79711234-001-19-1:6.250000uM	In PCL cluster	fitted	340	0.347608	0.849503	0.843459	0.11161	1.01131	0.3449	BRD-K79711234	BRD-K79711234-001-19-1	screen4wk_screen5wk_tbda1_kabx2:BRD-K79711234-001-19-1	6.25	6.250000uM	screen4wk_screen5wk_tbda1_kabx2	kabx2
screen6:BRD-K79711234-001-19-1:6.250000uM	In PCL cluster	fitted	340	0.402887	0.842143	0.828221	0.0974193	1.04378	0.3717	BRD-K79711234	BRD-K79711234-001-19-1	screen6:BRD-K79711234-001-19-1	6.25	6.250000uM	screen6	tb_screen6
kabx2:BRD-K79711234-001-19-1:12.500000uM	In PCL cluster	fitted	340	0.235688	0.68028	0.701722	0.163682	1.09486	0.609	BRD-K79711234	BRD-K79711234-001-19-1	screen4wk_screen5wk_tbda1_kabx2:BRD-K79711234-001-19-1	12.5	12.500000uM	screen4wk_screen5wk_tbda1_kabx2	kabx2
screen6:BRD-K79711234-001-19-1:12.500000uM	In PCL cluster	fitted	340	0.236429	0.765229	0.745831	0.149245	1.11807	0.6935	BRD-K79711234	BRD-K79711234-001-19-1	screen6:BRD-K79711234-001-19-1	12.5	12.500000uM	screen6	tb_screen6
kabx2:BRD-K79711234-001-19-1:25.000000uM	In PCL cluster	fitted	340	0.0651306	0.431574	0.471929	0.188253	1.15269	0.664	BRD-K79711234	BRD-K79711234-001-19-1	screen4wk_screen5wk_tbda1_kabx2:BRD-K79711234-001-19-1	25	25.000000uM	screen4wk_screen5wk_tbda1_kabx2	kabx2
screen6:BRD-K79711234-001-19-1:25.000000uM	In PCL cluster	fitted	340	-2.99836e-08	0.42907	0.474322	0.232003	1.16577	0.711	BRD-K79711234	BRD-K79711234-001-19-1	screen6:BRD-K79711234-001-19-1	25	25.000000uM	screen6	tb_screen6
kabx2:BRD-K79711234-001-19-1:50.000000uM	In PCL cluster	fitted	340	-0.0148908	0.194752	0.212182	0.151638	1.19257	0.5679	BRD-K79711234	BRD-K79711234-001-19-1	screen4wk_screen5wk_tbda1_kabx2:BRD-K79711234-001-19-1	50	50.000000uM	screen4wk_screen5wk_tbda1_kabx2	kabx2
screen6:BRD-K79711234-001-19-1:50.000000uM	In PCL cluster	fitted	340	-0.0106243	0.0635879	0.136086	0.208165	1.24203	0.5757	BRD-K79711234	BRD-K79711234-001-19-1	screen6:BRD-K79711234-001-19-1	50	50.000000uM	screen6	tb_screen6
kabx2:BRD-K86670086-001-03-3:0.097500uM	In PCL cluster	fitted	340	0.43109	0.95158	0.946891	0.0615812	1.07494	0.1201	BRD-K86670086	BRD-K86670086-001-03-3	screen4wk_screen5wk_tbda1_kabx2:BRD-K86670086-001-03-3	0.0975	0.097500uM	screen4wk_screen5wk_tbda1_kabx2	kabx2
screen6:BRD-K86670086-001-03-3:0.097500uM	In PCL cluster	fitted	340	0.13956	0.864055	0.850607	0.117723	1.13698	0.2374	BRD-K86670086	BRD-K86670086-001-03-3	screen6:BRD-K86670086-001-03-3	0.0975	0.097500uM	screen6	tb_screen6
screen5_wk:BRD-K86670086-001-03-3:0.097656uM	In PCL cluster	fitted	340	0.647957	0.998189	0.985377	0.0408549	1.07474	0.0791	BRD-K86670086	BRD-K86670086-001-03-3	screen5_wk:BRD-K86670086-001-03-3	0.097656	0.097656uM	screen5_wk	screen5_wk
screen5_wk:BRD-K86670086-001-03-3:0.195312uM	In PCL cluster	fitted	340	0.497266	0.990407	0.969468	0.0622752	1.07474	0.3727	BRD-K86670086	BRD-K86670086-001-03-3	screen5_wk:BRD-K86670086-001-03-3	0.19531	0.195312uM	screen5_wk	screen5_wk
kabx2:BRD-K86670086-001-03-3:0.195500uM	In PCL cluster	fitted	340	0.297054	0.949162	0.939122	0.0733153	1.07494	0.3265	BRD-K86670086	BRD-K86670086-001-03-3	screen4wk_screen5wk_tbda1_kabx2:BRD-K86670086-001-03-3	0.1955	0.195500uM	screen4wk_screen5wk_tbda1_kabx2	kabx2
screen6:BRD-K86670086-001-03-3:0.195500uM	In PCL cluster	fitted	340	0.0704651	0.787465	0.774246	0.165543	1.13698	0.4858	BRD-K86670086	BRD-K86670086-001-03-3	screen6:BRD-K86670086-001-03-3	0.1955	0.195500uM	screen6	tb_screen6
kabx2:BRD-K86670086-001-03-3:0.390500uM	In PCL cluster	fitted	340	0.200822	0.947006	0.925689	0.094437	1.07494	0.5579	BRD-K86670086	BRD-K86670086-001-03-3	screen4wk_screen5wk_tbda1_kabx2:BRD-K86670086-001-03-3	0.3905	0.390500uM	screen4wk_screen5wk_tbda1_kabx2	kabx2
screen6:BRD-K86670086-001-03-3:0.390500uM	In PCL cluster	fitted	340	0.0480938	0.654092	0.670442	0.216284	1.13698	0.5769	BRD-K86670086	BRD-K86670086-001-03-3	screen6:BRD-K86670086-001-03-3	0.3905	0.390500uM	screen6	tb_screen6
screen5_wk:BRD-K86670086-001-03-3:0.390625uM	In PCL cluster	fitted	340	0.28578	0.950021	0.901694	0.131142	1.07474	0.4869	BRD-K86670086	BRD-K86670086-001-03-3	screen5_wk:BRD-K86670086-001-03-3	0.39062	0.390625uM	screen5_wk	screen5_wk
kabx2:BRD-K86670086-001-03-3:0.781250uM	In PCL cluster	fitted	340	0.135278	0.932737	0.891924	0.134192	1.07494	0.578	BRD-K86670086	BRD-K86670086-001-03-3	screen4wk_screen5wk_tbda1_kabx2:BRD-K86670086-001-03-3	0.78125	0.781250uM	screen4wk_screen5wk_tbda1_kabx2	kabx2
screen5_wk:BRD-K86670086-001-03-3:0.781250uM	In PCL cluster	fitted	340	0.0396849	0.530099	0.553879	0.230364	1.07469	0.2528	BRD-K86670086	BRD-K86670086-001-03-3	screen5_wk:BRD-K86670086-001-03-3	0.78125	0.781250uM	screen5_wk	screen5_wk
screen6:BRD-K86670086-001-03-3:0.781250uM	In PCL cluster	fitted	340	0.0410198	0.450741	0.518484	0.265892	1.13698	0.7229	BRD-K86670086	BRD-K86670086-001-03-3	screen6:BRD-K86670086-001-03-3	0.78125	0.781250uM	screen6	tb_screen6
kabx2:BRD-K86670086-001-03-3:1.562500uM	In PCL cluster	fitted	340	0.00381671	0.49129	0.547404	0.222878	1.06692	0.5769	BRD-K86670086	BRD-K86670086-001-03-3	screen4wk_screen5wk_tbda1_kabx2:BRD-K86670086-001-03-3	1.5625	1.562500uM	screen4wk_screen5wk_tbda1_kabx2	kabx2
screen5_wk:BRD-K86670086-001-03-3:1.562500uM	In PCL cluster	fitted	340	-5.91179e-08	0.0582474	0.10159	0.145873	1.00603	0.3471	BRD-K86670086	BRD-K86670086-001-03-3	screen5_wk:BRD-K86670086-001-03-3	1.5625	1.562500uM	screen5_wk	screen5_wk
screen6:BRD-K86670086-001-03-3:1.562500uM	In PCL cluster	fitted	340	-6.1784e-09	0.184812	0.25386	0.224874	1.13698	0.4721	BRD-K86670086	BRD-K86670086-001-03-3	screen6:BRD-K86670086-001-03-3	1.5625	1.562500uM	screen6	tb_screen6
kabx2:BRD-K86670086-001-03-3:3.125000uM	In PCL cluster	fitted	340	-0.000751167	0.105157	0.127466	0.108443	0.683052	0.4433	BRD-K86670086	BRD-K86670086-001-03-3	screen4wk_screen5wk_tbda1_kabx2:BRD-K86670086-001-03-3	3.125	3.125000uM	screen4wk_screen5wk_tbda1_kabx2	kabx2
screen5_wk:BRD-K86670086-001-03-3:3.125000uM	In non-predictive cluster	fitted	340	-0.00931199	0.0100096	0.0283953	0.0527608	0.449723	0.2523	BRD-K86670086	BRD-K86670086-001-03-3	screen5_wk:BRD-K86670086-001-03-3	3.125	3.125000uM	screen5_wk	screen5_wk
screen6:BRD-K86670086-001-03-3:3.125000uM	In PCL cluster	fitted	340	-0.000581276	0.0334375	0.0689775	0.121372	1.00538	0.4136	BRD-K86670086	BRD-K86670086-001-03-3	screen6:BRD-K86670086-001-03-3	3.125	3.125000uM	screen6	tb_screen6
kabx2:BRD-K86670086-001-03-3:6.250000uM	Not in cluster - singleton	fitted	340	-0.00153577	0.0352061	0.0479478	0.0466718	0.378121	0.4434	BRD-K86670086	BRD-K86670086-001-03-3	screen4wk_screen5wk_tbda1_kabx2:BRD-K86670086-001-03-3	6.25	6.250000uM	screen4wk_screen5wk_tbda1_kabx2	kabx2
screen5_wk:BRD-K86670086-001-03-3:6.250000uM	In non-predictive cluster	fitted	340	-0.0229174	0.000921566	0.0200399	0.0488578	0.43862	0.1977	BRD-K86670086	BRD-K86670086-001-03-3	screen5_wk:BRD-K86670086-001-03-3	6.25	6.250000uM	screen5_wk	screen5_wk
screen6:BRD-K86670086-001-03-3:6.250000uM	In non-predictive cluster	fitted	340	-0.0020441	0.0167068	0.0345855	0.0699999	0.6462	0.4682	BRD-K86670086	BRD-K86670086-001-03-3	screen6:BRD-K86670086-001-03-3	6.25	6.250000uM	screen6	tb_screen6
kabx2:BRD-K86670086-001-03-3:12.500000uM	In non-predictive cluster	fitted	340	-0.00322902	0.0255182	0.0366701	0.0411415	0.378121	0.3899	BRD-K86670086	BRD-K86670086-001-03-3	screen4wk_screen5wk_tbda1_kabx2:BRD-K86670086-001-03-3	12.5	12.500000uM	screen4wk_screen5wk_tbda1_kabx2	kabx2
screen5_wk:BRD-K86670086-001-03-3:12.500000uM	In non-predictive cluster	fitted	340	-0.0302135	4.60498e-05	0.0182521	0.0489649	0.4354	0.3394	BRD-K86670086	BRD-K86670086-001-03-3	screen5_wk:BRD-K86670086-001-03-3	12.5	12.500000uM	screen5_wk	screen5_wk
screen6:BRD-K86670086-001-03-3:12.500000uM	In non-predictive cluster	fitted	340	-0.0121389	0.0077869	0.0265609	0.067934	0.6462	0.4632	BRD-K86670086	BRD-K86670086-001-03-3	screen6:BRD-K86670086-001-03-3	12.5	12.500000uM	screen6	tb_screen6
kabx2:BRD-K86670086-001-03-3:25.000000uM	In non-predictive cluster	fitted	340	-0.0143243	0.0229166	0.0342922	0.0409105	0.378121	0.3853	BRD-K86670086	BRD-K86670086-001-03-3	screen4wk_screen5wk_tbda1_kabx2:BRD-K86670086-001-03-3	25	25.000000uM	screen4wk_screen5wk_tbda1_kabx2	kabx2
screen6:BRD-K86670086-001-03-3:25.000000uM	In non-predictive cluster	fitted	340	-0.029309	0.00510302	0.0230764	0.0682347	0.6462	0.5138	BRD-K86670086	BRD-K86670086-001-03-3	screen6:BRD-K86670086-001-03-3	25	25.000000uM	screen6	tb_screen6
kabx2:BRD-K86670086-001-03-3:50.000000uM	In non-predictive cluster	fitted	340	-0.0201368	0.0228259	0.0336713	0.0409801	0.378121	0.3465	BRD-K86670086	BRD-K86670086-001-03-3	screen4wk_screen5wk_tbda1_kabx2:BRD-K86670086-001-03-3	50	50.000000uM	screen4wk_screen5wk_tbda1_kabx2	kabx2
screen6:BRD-K86670086-001-03-3:50.000000uM	In non-predictive cluster	fitted	340	-0.0483182	0.00352916	0.0211284	0.0687472	0.6462	0.4753	BRD-K86670086	BRD-K86670086-001-03-3	screen6:BRD-K86670086-001-03-3	50	50.000000uM	screen6	tb_screen6
kabx2:BRD-A88442245-001-01-9:0.097500uM	Not in cluster - singleton	fitted	340	0.925738	1.00014	0.996644	0.0165662	1.02745	0.1246	BRD-A88442245	BRD-A88442245-001-01-9	screen4wk_screen5wk_tbda1_kabx2:BRD-A88442245-001-01-9	0.0975	0.097500uM	screen4wk_screen5wk_tbda1_kabx2	kabx2
screen6:BRD-A88442245-001-01-9:0.097500uM	In PCL cluster	fitted	340	0.599033	0.896534	0.892837	0.0605264	1.00705	0.099	BRD-A88442245	BRD-A88442245-001-01-9	screen6:BRD-A88442245-001-01-9	0.0975	0.097500uM	screen6	tb_screen6
kabx2:BRD-A88442245-001-01-9:0.195500uM	In non-predictive cluster	fitted	340	0.89906	0.999152	0.995109	0.0190705	1.02745	0.0179	BRD-A88442245	BRD-A88442245-001-01-9	screen4wk_screen5wk_tbda1_kabx2:BRD-A88442245-001-01-9	0.1955	0.195500uM	screen4wk_screen5wk_tbda1_kabx2	kabx2
screen6:BRD-A88442245-001-01-9:0.195500uM	In PCL cluster	fitted	340	0.599033	0.890392	0.883216	0.0704281	1.00705	0.0595	BRD-A88442245	BRD-A88442245-001-01-9	screen6:BRD-A88442245-001-01-9	0.1955	0.195500uM	screen6	tb_screen6
kabx2:BRD-A88442245-001-01-9:0.390500uM	Not in cluster - singleton	fitted	340	0.89906	0.999104	0.994827	0.0194631	1.02745	0.1223	BRD-A88442245	BRD-A88442245-001-01-9	screen4wk_screen5wk_tbda1_kabx2:BRD-A88442245-001-01-9	0.3905	0.390500uM	screen4wk_screen5wk_tbda1_kabx2	kabx2
screen6:BRD-A88442245-001-01-9:0.390500uM	In PCL cluster	fitted	340	0.518303	0.884567	0.872982	0.0830899	1.00705	0.2714	BRD-A88442245	BRD-A88442245-001-01-9	screen6:BRD-A88442245-001-01-9	0.3905	0.390500uM	screen6	tb_screen6
kabx2:BRD-A88442245-001-01-9:0.781250uM	In non-predictive cluster	fitted	340	0.890184	0.999025	0.993329	0.0223553	1.02745	-0.0391	BRD-A88442245	BRD-A88442245-001-01-9	screen4wk_screen5wk_tbda1_kabx2:BRD-A88442245-001-01-9	0.78125	0.781250uM	screen4wk_screen5wk_tbda1_kabx2	kabx2
screen6:BRD-A88442245-001-01-9:0.781250uM	In PCL cluster	fitted	340	0.397518	0.881323	0.860586	0.0987277	1.00705	0.273	BRD-A88442245	BRD-A88442245-001-01-9	screen6:BRD-A88442245-001-01-9	0.78125	0.781250uM	screen6	tb_screen6
kabx2:BRD-A88442245-001-01-9:1.562500uM	In non-predictive cluster	fitted	340	0.73786	0.998694	0.991286	0.029499	1.02745	0.113	BRD-A88442245	BRD-A88442245-001-01-9	screen4wk_screen5wk_tbda1_kabx2:BRD-A88442245-001-01-9	1.5625	1.562500uM	screen4wk_screen5wk_tbda1_kabx2	kabx2
screen6:BRD-A88442245-001-01-9:1.562500uM	In PCL cluster	fitted	340	0.293978	0.877326	0.84388	0.119487	1.00705	0.4167	BRD-A88442245	BRD-A88442245-001-01-9	screen6:BRD-A88442245-001-01-9	1.5625	1.562500uM	screen6	tb_screen6
kabx2:BRD-A88442245-001-01-9:3.125000uM	In PCL cluster	fitted	340	0.73786	0.998332	0.990096	0.033019	1.02745	0.1146	BRD-A88442245	BRD-A88442245-001-01-9	screen4wk_screen5wk_tbda1_kabx2:BRD-A88442245-001-01-9	3.125	3.125000uM	screen4wk_screen5wk_tbda1_kabx2	kabx2
screen6:BRD-A88442245-001-01-9:3.125000uM	In PCL cluster	fitted	340	0.214431	0.8685	0.82146	0.146151	1.00705	0.5383	BRD-A88442245	BRD-A88442245-001-01-9	screen6:BRD-A88442245-001-01-9	3.125	3.125000uM	screen6	tb_screen6
kabx2:BRD-A88442245-001-01-9:6.250000uM	In PCL cluster	fitted	340	0.73786	0.996639	0.984558	0.041328	1.03428	0.0133	BRD-A88442245	BRD-A88442245-001-01-9	screen4wk_screen5wk_tbda1_kabx2:BRD-A88442245-001-01-9	6.25	6.250000uM	screen4wk_screen5wk_tbda1_kabx2	kabx2
screen6:BRD-A88442245-001-01-9:6.250000uM	In PCL cluster	fitted	340	0.144387	0.850319	0.786283	0.174393	1.00686	0.7004	BRD-A88442245	BRD-A88442245-001-01-9	screen6:BRD-A88442245-001-01-9	6.25	6.250000uM	screen6	tb_screen6
kabx2:BRD-A88442245-001-01-9:12.500000uM	Not in cluster - singleton	fitted	340	0.5856	0.919089	0.899748	0.0918417	1.03965	0.0939	BRD-A88442245	BRD-A88442245-001-01-9	screen4wk_screen5wk_tbda1_kabx2:BRD-A88442245-001-01-9	12.5	12.500000uM	screen4wk_screen5wk_tbda1_kabx2	kabx2
screen6:BRD-A88442245-001-01-9:12.500000uM	In PCL cluster	fitted	340	0.0945993	0.78238	0.718691	0.201423	1.00139	0.6823	BRD-A88442245	BRD-A88442245-001-01-9	screen6:BRD-A88442245-001-01-9	12.5	12.500000uM	screen6	tb_screen6
kabx2:BRD-A88442245-001-01-9:25.000000uM	In non-predictive cluster	fitted	340	0.343163	0.788543	0.782845	0.0987151	1.04291	-0.018	BRD-A88442245	BRD-A88442245-001-01-9	screen4wk_screen5wk_tbda1_kabx2:BRD-A88442245-001-01-9	25	25.000000uM	screen4wk_screen5wk_tbda1_kabx2	kabx2
screen6:BRD-A88442245-001-01-9:25.000000uM	In PCL cluster	fitted	340	0.0705193	0.505732	0.519361	0.199989	0.993495	0.6749	BRD-A88442245	BRD-A88442245-001-01-9	screen6:BRD-A88442245-001-01-9	25	25.000000uM	screen6	tb_screen6
kabx2:BRD-A88442245-001-01-9:50.000000uM	In non-predictive cluster	fitted	340	0.213568	0.7816	0.772425	0.0984276	1.04483	-0.0069	BRD-A88442245	BRD-A88442245-001-01-9	screen4wk_screen5wk_tbda1_kabx2:BRD-A88442245-001-01-9	50	50.000000uM	screen4wk_screen5wk_tbda1_kabx2	kabx2
screen6:BRD-A88442245-001-01-9:50.000000uM	In PCL cluster	fitted	340	-0.0428476	0.243969	0.277066	0.165664	0.964323	0.5402	BRD-A88442245	BRD-A88442245-001-01-9	screen6:BRD-A88442245-001-01-9	50	50.000000uM	screen6	tb_screen6
kabx2:BRD-K78355918-001-08-4:0.097500uM	In PCL cluster	fitted	340	0.76832	0.973216	0.968518	0.0342493	1.02197	0.1945	BRD-K78355918	BRD-K78355918-001-08-4	screen4wk_screen5wk_tbda1_kabx2:BRD-K78355918-001-08-4	0.0975	0.097500uM	screen4wk_screen5wk_tbda1_kabx2	kabx2
screen6:BRD-K78355918-001-08-4:0.097500uM	In PCL cluster	fitted	340	0.740207	0.931704	0.928954	0.0492807	1.03358	0.1704	BRD-K78355918	BRD-K78355918-001-08-4	screen6:BRD-K78355918-001-08-4	0.0975	0.097500uM	screen6	tb_screen6
kabx2:BRD-K78355918-001-08-4:0.195500uM	In PCL cluster	fitted	340	0.76832	0.96763	0.963156	0.0357646	1.02197	0.1684	BRD-K78355918	BRD-K78355918-001-08-4	screen4wk_screen5wk_tbda1_kabx2:BRD-K78355918-001-08-4	0.1955	0.195500uM	screen4wk_screen5wk_tbda1_kabx2	kabx2
screen6:BRD-K78355918-001-08-4:0.195500uM	In PCL cluster	fitted	340	0.650401	0.92972	0.921981	0.0579464	1.03347	0.0406	BRD-K78355918	BRD-K78355918-001-08-4	screen6:BRD-K78355918-001-08-4	0.1955	0.195500uM	screen6	tb_screen6
kabx2:BRD-K78355918-001-08-4:0.390500uM	In PCL cluster	fitted	340	0.713032	0.95855	0.951765	0.0432339	1.02193	0.1022	BRD-K78355918	BRD-K78355918-001-08-4	screen4wk_screen5wk_tbda1_kabx2:BRD-K78355918-001-08-4	0.3905	0.390500uM	screen4wk_screen5wk_tbda1_kabx2	kabx2
screen6:BRD-K78355918-001-08-4:0.390500uM	In PCL cluster	fitted	340	0.649393	0.928262	0.91559	0.0655983	1.03208	0.1899	BRD-K78355918	BRD-K78355918-001-08-4	screen6:BRD-K78355918-001-08-4	0.3905	0.390500uM	screen6	tb_screen6
kabx2:BRD-K78355918-001-08-4:0.781250uM	In PCL cluster	fitted	340	0.57669	0.948878	0.933509	0.0621917	1.02118	0.2978	BRD-K78355918	BRD-K78355918-001-08-4	screen4wk_screen5wk_tbda1_kabx2:BRD-K78355918-001-08-4	0.78125	0.781250uM	screen4wk_screen5wk_tbda1_kabx2	kabx2
screen6:BRD-K78355918-001-08-4:0.781250uM	In PCL cluster	fitted	340	0.5344	0.924101	0.904653	0.0803044	1.02889	0.2566	BRD-K78355918	BRD-K78355918-001-08-4	screen6:BRD-K78355918-001-08-4	0.78125	0.781250uM	screen6	tb_screen6
kabx2:BRD-K78355918-001-08-4:1.562500uM	In PCL cluster	fitted	340	0.319894	0.93391	0.90336	0.0969694	1.01802	0.3855	BRD-K78355918	BRD-K78355918-001-08-4	screen4wk_screen5wk_tbda1_kabx2:BRD-K78355918-001-08-4	1.5625	1.562500uM	screen4wk_screen5wk_tbda1_kabx2	kabx2
screen6:BRD-K78355918-001-08-4:1.562500uM	In PCL cluster	fitted	340	0.41925	0.916579	0.88716	0.102871	1.02875	0.4546	BRD-K78355918	BRD-K78355918-001-08-4	screen6:BRD-K78355918-001-08-4	1.5625	1.562500uM	screen6	tb_screen6
kabx2:BRD-K78355918-001-08-4:3.125000uM	In PCL cluster	fitted	340	0.213659	0.903937	0.852907	0.140258	1.01801	0.5824	BRD-K78355918	BRD-K78355918-001-08-4	screen4wk_screen5wk_tbda1_kabx2:BRD-K78355918-001-08-4	3.125	3.125000uM	screen4wk_screen5wk_tbda1_kabx2	kabx2
screen6:BRD-K78355918-001-08-4:3.125000uM	In PCL cluster	fitted	340	0.282598	0.893264	0.853386	0.135967	1.0292	0.5379	BRD-K78355918	BRD-K78355918-001-08-4	screen6:BRD-K78355918-001-08-4	3.125	3.125000uM	screen6	tb_screen6
kabx2:BRD-K78355918-001-08-4:6.250000uM	In PCL cluster	fitted	340	0.18449	0.736402	0.726464	0.184307	1.01597	0.6657	BRD-K78355918	BRD-K78355918-001-08-4	screen4wk_screen5wk_tbda1_kabx2:BRD-K78355918-001-08-4	6.25	6.250000uM	screen4wk_screen5wk_tbda1_kabx2	kabx2
screen6:BRD-K78355918-001-08-4:6.250000uM	In PCL cluster	fitted	340	0.200516	0.849931	0.793039	0.177671	1.02962	0.7079	BRD-K78355918	BRD-K78355918-001-08-4	screen6:BRD-K78355918-001-08-4	6.25	6.250000uM	screen6	tb_screen6
kabx2:BRD-K78355918-001-08-4:12.500000uM	In PCL cluster	fitted	340	0.040577	0.390449	0.421777	0.177184	1.00596	0.5714	BRD-K78355918	BRD-K78355918-001-08-4	screen4wk_screen5wk_tbda1_kabx2:BRD-K78355918-001-08-4	12.5	12.500000uM	screen4wk_screen5wk_tbda1_kabx2	kabx2
screen6:BRD-K78355918-001-08-4:12.500000uM	In PCL cluster	fitted	340	0.0948588	0.71109	0.68005	0.21788	1.02968	0.7597	BRD-K78355918	BRD-K78355918-001-08-4	screen6:BRD-K78355918-001-08-4	12.5	12.500000uM	screen6	tb_screen6
kabx2:BRD-K78355918-001-08-4:25.000000uM	In PCL cluster	fitted	340	-7.88828e-08	0.174068	0.182334	0.104376	0.724874	0.4359	BRD-K78355918	BRD-K78355918-001-08-4	screen4wk_screen5wk_tbda1_kabx2:BRD-K78355918-001-08-4	25	25.000000uM	screen4wk_screen5wk_tbda1_kabx2	kabx2
screen6:BRD-K78355918-001-08-4:25.000000uM	In PCL cluster	fitted	340	0.0459297	0.469861	0.501461	0.229182	1.02969	0.7452	BRD-K78355918	BRD-K78355918-001-08-4	screen6:BRD-K78355918-001-08-4	25	25.000000uM	screen6	tb_screen6
kabx2:BRD-K78355918-001-08-4:50.000000uM	In PCL cluster	fitted	340	-0.044302	0.0904042	0.103838	0.0868291	0.495594	0.3414	BRD-K78355918	BRD-K78355918-001-08-4	screen4wk_screen5wk_tbda1_kabx2:BRD-K78355918-001-08-4	50	50.000000uM	screen4wk_screen5wk_tbda1_kabx2	kabx2
screen6:BRD-K78355918-001-08-4:50.000000uM	In PCL cluster	fitted	340	-0.015764	0.19699	0.24198	0.194473	1.02969	0.6435	BRD-K78355918	BRD-K78355918-001-08-4	screen6:BRD-K78355918-001-08-4	50	50.000000uM	screen6	tb_screen6
screen_bi2_kabxlow:BRD-K90817094-001-04-2:0.006104uM	In PCL cluster	fitted	340	0.406635	0.958726	0.935635	0.0735039	1.04913	0.2337	BRD-K90817094	BRD-K90817094-001-04-2	screen_bi2_kabxlow:BRD-K90817094-001-04-2	0.0061035	0.006104uM	screen_bi2_kabxlow	kabxlow
screen_bi2_kabxlow:BRD-K90817094-001-04-2:0.012207uM	In PCL cluster	fitted	340	0.265429	0.955972	0.915999	0.108267	1.04913	0.3951	BRD-K90817094	BRD-K90817094-001-04-2	screen_bi2_kabxlow:BRD-K90817094-001-04-2	0.012207	0.012207uM	screen_bi2_kabxlow	kabxlow
screen_bi2_kabxlow:BRD-K90817094-001-04-2:0.024414uM	In PCL cluster	fitted	340	0.187605	0.955304	0.894625	0.147237	1.04913	0.4658	BRD-K90817094	BRD-K90817094-001-04-2	screen_bi2_kabxlow:BRD-K90817094-001-04-2	0.024414	0.024414uM	screen_bi2_kabxlow	kabxlow
screen_bi2_kabxlow:BRD-K90817094-001-04-2:0.048828uM	In PCL cluster	fitted	340	0.0727048	0.954765	0.870439	0.188234	1.04913	0.7168	BRD-K90817094	BRD-K90817094-001-04-2	screen_bi2_kabxlow:BRD-K90817094-001-04-2	0.048828	0.048828uM	screen_bi2_kabxlow	kabxlow
screen_bi2_kabxlow:BRD-K90817094-001-04-2:0.097656uM	In PCL cluster	fitted	340	0.0699202	0.941195	0.826804	0.226172	1.04911	0.7665	BRD-K90817094	BRD-K90817094-001-04-2	screen_bi2_kabxlow:BRD-K90817094-001-04-2	0.097656	0.097656uM	screen_bi2_kabxlow	kabxlow
screen_bi2_kabxlow:BRD-K90817094-001-04-2:0.195312uM	In PCL cluster	fitted	340	0.0445545	0.31274	0.331187	0.140391	1.01343	0.4051	BRD-K90817094	BRD-K90817094-001-04-2	screen_bi2_kabxlow:BRD-K90817094-001-04-2	0.19531	0.195312uM	screen_bi2_kabxlow	kabxlow
screen_bi2_kabxlow:BRD-K90817094-001-04-2:0.390625uM	In PCL cluster	fitted	340	0.00975307	0.162253	0.180166	0.111424	1.01341	0.4093	BRD-K90817094	BRD-K90817094-001-04-2	screen_bi2_kabxlow:BRD-K90817094-001-04-2	0.39062	0.390625uM	screen_bi2_kabxlow	kabxlow
screen_bi2_kabxlow:BRD-K90817094-001-04-2:0.781250uM	In PCL cluster	fitted	340	-6.68381e-10	0.14897	0.159678	0.0936761	0.76253	0.4066	BRD-K90817094	BRD-K90817094-001-04-2	screen_bi2_kabxlow:BRD-K90817094-001-04-2	0.78125	0.781250uM	screen_bi2_kabxlow	kabxlow
screen_bi2_kabxlow:BRD-K90817094-001-04-2:1.562500uM	In PCL cluster	fitted	340	-6.68383e-10	0.146371	0.152961	0.0895016	0.680929	0.4145	BRD-K90817094	BRD-K90817094-001-04-2	screen_bi2_kabxlow:BRD-K90817094-001-04-2	1.5625	1.562500uM	screen_bi2_kabxlow	kabxlow
screen_bi2_kabxlow:BRD-K90817094-001-04-2:3.125000uM	In PCL cluster	fitted	340	-0.00249209	0.143805	0.149032	0.0887614	0.642525	0.3792	BRD-K90817094	BRD-K90817094-001-04-2	screen_bi2_kabxlow:BRD-K90817094-001-04-2	3.125	3.125000uM	screen_bi2_kabxlow	kabxlow
kabx2:BRD-K90817094-001-07-5:0.097500uM	Not in cluster - singleton	fitted	339	0.760399	0.983664	0.979279	0.0274304	1.04257	-0.0159	BRD-K90817094	BRD-K90817094-001-07-5	screen4wk_screen5wk_tbda1_kabx2:BRD-K90817094-001-07-5	0.0975	0.097500uM	screen4wk_screen5wk_tbda1_kabx2	kabx2
screen6:BRD-K90817094-001-07-5:0.097500uM	Not in cluster - singleton	fitted	340	0.712811	0.978992	0.969273	0.0410903	1.02534	0.1991	BRD-K90817094	BRD-K90817094-001-07-5	screen6:BRD-K90817094-001-07-5	0.0975	0.097500uM	screen6	tb_screen6
kabx2:BRD-K90817094-001-07-5:0.195500uM	Not in cluster - singleton	fitted	339	0.760399	0.983794	0.979281	0.0276493	1.04257	-0.0562	BRD-K90817094	BRD-K90817094-001-07-5	screen4wk_screen5wk_tbda1_kabx2:BRD-K90817094-001-07-5	0.1955	0.195500uM	screen4wk_screen5wk_tbda1_kabx2	kabx2
screen6:BRD-K90817094-001-07-5:0.195500uM	Not in cluster - singleton	fitted	340	0.712811	0.978907	0.96907	0.0416654	1.02534	0.0282	BRD-K90817094	BRD-K90817094-001-07-5	screen6:BRD-K90817094-001-07-5	0.1955	0.195500uM	screen6	tb_screen6
kabx2:BRD-K90817094-001-07-5:0.390500uM	Not in cluster - singleton	fitted	339	0.760399	0.983502	0.978728	0.028042	1.04257	-0.0822	BRD-K90817094	BRD-K90817094-001-07-5	screen4wk_screen5wk_tbda1_kabx2:BRD-K90817094-001-07-5	0.3905	0.390500uM	screen4wk_screen5wk_tbda1_kabx2	kabx2
screen6:BRD-K90817094-001-07-5:0.390500uM	Not in cluster - singleton	fitted	340	0.712811	0.978907	0.968786	0.0425482	1.02534	0.2031	BRD-K90817094	BRD-K90817094-001-07-5	screen6:BRD-K90817094-001-07-5	0.3905	0.390500uM	screen6	tb_screen6
kabx2:BRD-K90817094-001-07-5:0.781250uM	Not in cluster - singleton	fitted	339	0.864968	0.982319	0.97818	0.0258952	1.04257	-0.0845	BRD-K90817094	BRD-K90817094-001-07-5	screen4wk_screen5wk_tbda1_kabx2:BRD-K90817094-001-07-5	0.78125	0.781250uM	screen4wk_screen5wk_tbda1_kabx2	kabx2
screen6:BRD-K90817094-001-07-5:0.781250uM	Not in cluster - singleton	fitted	340	0.704148	0.978712	0.968352	0.0439305	1.02534	0.1456	BRD-K90817094	BRD-K90817094-001-07-5	screen6:BRD-K90817094-001-07-5	0.78125	0.781250uM	screen6	tb_screen6
kabx2:BRD-K90817094-001-07-5:1.562500uM	Not in cluster - singleton	fitted	339	0.785254	0.978546	0.971903	0.0343772	1.04253	NA	BRD-K90817094	BRD-K90817094-001-07-5	screen4wk_screen5wk_tbda1_kabx2:BRD-K90817094-001-07-5	1.5625	1.562500uM	screen4wk_screen5wk_tbda1_kabx2	kabx2
screen6:BRD-K90817094-001-07-5:1.562500uM	Not in cluster - singleton	fitted	340	0.641555	0.978712	0.96762	0.0461902	1.02534	0.1912	BRD-K90817094	BRD-K90817094-001-07-5	screen6:BRD-K90817094-001-07-5	1.5625	1.562500uM	screen6	tb_screen6
kabx2:BRD-K90817094-001-07-5:3.125000uM	Not in cluster - singleton	fitted	339	0.785254	0.976453	0.969116	0.036539	1.036	-0.0823	BRD-K90817094	BRD-K90817094-001-07-5	screen4wk_screen5wk_tbda1_kabx2:BRD-K90817094-001-07-5	3.125	3.125000uM	screen4wk_screen5wk_tbda1_kabx2	kabx2
screen6:BRD-K90817094-001-07-5:3.125000uM	Not in cluster - singleton	fitted	340	0.566641	0.977735	0.965896	0.0503264	1.02534	0.1182	BRD-K90817094	BRD-K90817094-001-07-5	screen6:BRD-K90817094-001-07-5	3.125	3.125000uM	screen6	tb_screen6
kabx2:BRD-K90817094-001-07-5:6.250000uM	Not in cluster - singleton	fitted	339	0.616862	0.966727	0.949703	0.0562583	1.02119	NA	BRD-K90817094	BRD-K90817094-001-07-5	screen4wk_screen5wk_tbda1_kabx2:BRD-K90817094-001-07-5	6.25	6.250000uM	screen4wk_screen5wk_tbda1_kabx2	kabx2
screen6:BRD-K90817094-001-07-5:6.250000uM	Not in cluster - singleton	fitted	340	0.47698	0.970572	0.95086	0.0679968	1.02534	0.1711	BRD-K90817094	BRD-K90817094-001-07-5	screen6:BRD-K90817094-001-07-5	6.25	6.250000uM	screen6	tb_screen6
kabx2:BRD-K90817094-001-07-5:12.500000uM	In PCL cluster	fitted	339	0.388448	0.935109	0.88131	0.131495	1.02119	-0.1224	BRD-K90817094	BRD-K90817094-001-07-5	screen4wk_screen5wk_tbda1_kabx2:BRD-K90817094-001-07-5	12.5	12.500000uM	screen4wk_screen5wk_tbda1_kabx2	kabx2
screen6:BRD-K90817094-001-07-5:12.500000uM	Not in cluster - singleton	fitted	340	0.0838787	0.524447	0.55401	0.203632	1.01383	0.4189	BRD-K90817094	BRD-K90817094-001-07-5	screen6:BRD-K90817094-001-07-5	12.5	12.500000uM	screen6	tb_screen6
kabx2:BRD-K90817094-001-07-5:25.000000uM	In PCL cluster	fitted	339	0.363356	0.914013	0.860573	0.145823	1.03049	NA	BRD-K90817094	BRD-K90817094-001-07-5	screen4wk_screen5wk_tbda1_kabx2:BRD-K90817094-001-07-5	25	25.000000uM	screen4wk_screen5wk_tbda1_kabx2	kabx2
screen6:BRD-K90817094-001-07-5:25.000000uM	Not in cluster - singleton	fitted	340	-1.31506e-07	0.103564	0.135654	0.13821	0.825199	0.3839	BRD-K90817094	BRD-K90817094-001-07-5	screen6:BRD-K90817094-001-07-5	25	25.000000uM	screen6	tb_screen6
kabx2:BRD-K90817094-001-07-5:50.000000uM	Not in cluster - singleton	fitted	339	0.199132	0.68016	0.686078	0.1639	1.03778	0.2881	BRD-K90817094	BRD-K90817094-001-07-5	screen4wk_screen5wk_tbda1_kabx2:BRD-K90817094-001-07-5	50	50.000000uM	screen4wk_screen5wk_tbda1_kabx2	kabx2
screen6:BRD-K90817094-001-07-5:50.000000uM	Not in cluster - singleton	fitted	340	-0.0210648	0.0272132	0.0607455	0.0924116	0.58395	0.4133	BRD-K90817094	BRD-K90817094-001-07-5	screen6:BRD-K90817094-001-07-5	50	50.000000uM	screen6	tb_screen6
screen6:BRD-K90817094-999-99-9:0.006104uM	In PCL cluster	fitted	340	0.687013	0.965069	0.950855	0.0565877	1.04531	0.21	BRD-K90817094	BRD-K90817094-999-99-9	screen6:BRD-K90817094-999-99-9	0.0061035	0.006104uM	screen6	tb_screen6
screen6:BRD-K90817094-999-99-9:0.012207uM	In PCL cluster	fitted	340	0.442955	0.964041	0.944344	0.0690059	1.04531	0.1112	BRD-K90817094	BRD-K90817094-999-99-9	screen6:BRD-K90817094-999-99-9	0.012207	0.012207uM	screen6	tb_screen6
screen6:BRD-K90817094-999-99-9:0.024414uM	In PCL cluster	fitted	340	0.354302	0.962087	0.935646	0.0824274	1.04531	0.1791	BRD-K90817094	BRD-K90817094-999-99-9	screen6:BRD-K90817094-999-99-9	0.024414	0.024414uM	screen6	tb_screen6
screen6:BRD-K90817094-999-99-9:0.048828uM	In PCL cluster	fitted	340	0.335741	0.957961	0.922641	0.104067	1.04531	0.2644	BRD-K90817094	BRD-K90817094-999-99-9	screen6:BRD-K90817094-999-99-9	0.048828	0.048828uM	screen6	tb_screen6
screen6:BRD-K90817094-999-99-9:0.097656uM	In PCL cluster	fitted	340	0.332373	0.957736	0.90652	0.132693	1.04531	0.4654	BRD-K90817094	BRD-K90817094-999-99-9	screen6:BRD-K90817094-999-99-9	0.097656	0.097656uM	screen6	tb_screen6
screen6:BRD-K90817094-999-99-9:0.195312uM	In PCL cluster	fitted	340	0.106976	0.95052	0.873141	0.179928	1.04531	0.6557	BRD-K90817094	BRD-K90817094-999-99-9	screen6:BRD-K90817094-999-99-9	0.19531	0.195312uM	screen6	tb_screen6
screen6:BRD-K90817094-999-99-9:0.390625uM	In PCL cluster	fitted	340	0.0432707	0.898397	0.792384	0.240552	1.08282	0.7924	BRD-K90817094	BRD-K90817094-999-99-9	screen6:BRD-K90817094-999-99-9	0.39062	0.390625uM	screen6	tb_screen6
screen6:BRD-K90817094-999-99-9:0.781250uM	Not in cluster - singleton	fitted	340	-0.0154812	0.29828	0.361188	0.229604	1.16789	0.5789	BRD-K90817094	BRD-K90817094-999-99-9	screen6:BRD-K90817094-999-99-9	0.78125	0.781250uM	screen6	tb_screen6
kabx2:BRD-A34856796-001-01-8:0.097500uM	Not in cluster - singleton	fitted	340	0.903224	1.00151	0.995175	0.021029	1.03673	0.0251	BRD-A34856796	BRD-A34856796-001-01-8	screen4wk_screen5wk_tbda1_kabx2:BRD-A34856796-001-01-8	0.0975	0.097500uM	screen4wk_screen5wk_tbda1_kabx2	kabx2
screen6:BRD-A34856796-001-01-8:0.097500uM	Not in cluster - singleton	fitted	340	0.491944	0.881707	0.879101	0.0974948	1.01422	-0.1194	BRD-A34856796	BRD-A34856796-001-01-8	screen6:BRD-A34856796-001-01-8	0.0975	0.097500uM	screen6	tb_screen6
kabx2:BRD-A34856796-001-01-8:0.195500uM	In PCL cluster	fitted	340	0.913159	1.00147	0.995465	0.0211751	1.03673	0.0917	BRD-A34856796	BRD-A34856796-001-01-8	screen4wk_screen5wk_tbda1_kabx2:BRD-A34856796-001-01-8	0.1955	0.195500uM	screen4wk_screen5wk_tbda1_kabx2	kabx2
screen6:BRD-A34856796-001-01-8:0.195500uM	Not in cluster - singleton	fitted	340	0.425467	0.845334	0.843518	0.0957222	1.01219	0.054	BRD-A34856796	BRD-A34856796-001-01-8	screen6:BRD-A34856796-001-01-8	0.1955	0.195500uM	screen6	tb_screen6
kabx2:BRD-A34856796-001-01-8:0.390500uM	Not in cluster - singleton	fitted	340	0.846246	0.998608	0.991121	0.02552	1.03673	-0.0239	BRD-A34856796	BRD-A34856796-001-01-8	screen4wk_screen5wk_tbda1_kabx2:BRD-A34856796-001-01-8	0.3905	0.390500uM	screen4wk_screen5wk_tbda1_kabx2	kabx2
screen6:BRD-A34856796-001-01-8:0.390500uM	In PCL cluster	fitted	340	0.348094	0.831027	0.821146	0.084416	1.01145	0.0949	BRD-A34856796	BRD-A34856796-001-01-8	screen6:BRD-A34856796-001-01-8	0.3905	0.390500uM	screen6	tb_screen6
kabx2:BRD-A34856796-001-01-8:0.781250uM	Not in cluster - singleton	fitted	340	0.846246	0.99826	0.990527	0.0262899	1.03673	0.0578	BRD-A34856796	BRD-A34856796-001-01-8	screen4wk_screen5wk_tbda1_kabx2:BRD-A34856796-001-01-8	0.78125	0.781250uM	screen4wk_screen5wk_tbda1_kabx2	kabx2
screen6:BRD-A34856796-001-01-8:0.781250uM	Not in cluster - singleton	fitted	340	0.323576	0.829296	0.820342	0.0848937	1.01145	-0.0783	BRD-A34856796	BRD-A34856796-001-01-8	screen6:BRD-A34856796-001-01-8	0.78125	0.781250uM	screen6	tb_screen6
kabx2:BRD-A34856796-001-01-8:1.562500uM	Not in cluster - singleton	fitted	340	0.846246	0.994398	0.987503	0.0274142	1.03673	-0.0881	BRD-A34856796	BRD-A34856796-001-01-8	screen4wk_screen5wk_tbda1_kabx2:BRD-A34856796-001-01-8	1.5625	1.562500uM	screen4wk_screen5wk_tbda1_kabx2	kabx2
screen6:BRD-A34856796-001-01-8:1.562500uM	Not in cluster - singleton	fitted	340	0.318344	0.831182	0.827911	0.0929841	1.01583	0.1609	BRD-A34856796	BRD-A34856796-001-01-8	screen6:BRD-A34856796-001-01-8	1.5625	1.562500uM	screen6	tb_screen6
kabx2:BRD-A34856796-001-01-8:3.125000uM	In PCL cluster	fitted	340	0.846246	0.995367	0.987268	0.0283779	1.03338	-0.0417	BRD-A34856796	BRD-A34856796-001-01-8	screen4wk_screen5wk_tbda1_kabx2:BRD-A34856796-001-01-8	3.125	3.125000uM	screen4wk_screen5wk_tbda1_kabx2	kabx2
screen6:BRD-A34856796-001-01-8:3.125000uM	Not in cluster - singleton	fitted	340	0.317265	0.832187	0.830389	0.095376	1.01583	0.0384	BRD-A34856796	BRD-A34856796-001-01-8	screen6:BRD-A34856796-001-01-8	3.125	3.125000uM	screen6	tb_screen6
kabx2:BRD-A34856796-001-01-8:6.250000uM	Not in cluster - singleton	fitted	340	0.812686	0.989998	0.982435	0.0330371	1.03338	0.0312	BRD-A34856796	BRD-A34856796-001-01-8	screen4wk_screen5wk_tbda1_kabx2:BRD-A34856796-001-01-8	6.25	6.250000uM	screen4wk_screen5wk_tbda1_kabx2	kabx2
screen6:BRD-A34856796-001-01-8:6.250000uM	In PCL cluster	fitted	340	0.317045	0.832446	0.831457	0.0963217	1.01583	0.106	BRD-A34856796	BRD-A34856796-001-01-8	screen6:BRD-A34856796-001-01-8	6.25	6.250000uM	screen6	tb_screen6
kabx2:BRD-A34856796-001-01-8:12.500000uM	Not in cluster - singleton	fitted	340	0.812686	1.00092	0.988353	0.0348951	1.03338	-0.091	BRD-A34856796	BRD-A34856796-001-01-8	screen4wk_screen5wk_tbda1_kabx2:BRD-A34856796-001-01-8	12.5	12.500000uM	screen4wk_screen5wk_tbda1_kabx2	kabx2
screen6:BRD-A34856796-001-01-8:12.500000uM	Not in cluster - singleton	fitted	340	0.316999	0.831699	0.830993	0.0965544	1.01583	0.1346	BRD-A34856796	BRD-A34856796-001-01-8	screen6:BRD-A34856796-001-01-8	12.5	12.500000uM	screen6	tb_screen6
kabx2:BRD-A34856796-001-01-8:25.000000uM	Not in cluster - singleton	fitted	340	0.778355	1.00455	0.987396	0.0405375	1.08745	0.05	BRD-A34856796	BRD-A34856796-001-01-8	screen4wk_screen5wk_tbda1_kabx2:BRD-A34856796-001-01-8	25	25.000000uM	screen4wk_screen5wk_tbda1_kabx2	kabx2
screen6:BRD-A34856796-001-01-8:25.000000uM	In non-predictive cluster	fitted	340	0.31699	0.829296	0.828749	0.0976367	1.01583	0.0065	BRD-A34856796	BRD-A34856796-001-01-8	screen6:BRD-A34856796-001-01-8	25	25.000000uM	screen6	tb_screen6
kabx2:BRD-A34856796-001-01-8:50.000000uM	Not in cluster - singleton	fitted	340	0.729975	1.0032	0.984504	0.0468612	1.08745	0.199	BRD-A34856796	BRD-A34856796-001-01-8	screen4wk_screen5wk_tbda1_kabx2:BRD-A34856796-001-01-8	50	50.000000uM	screen4wk_screen5wk_tbda1_kabx2	kabx2
screen6:BRD-A34856796-001-01-8:50.000000uM	Not in cluster - singleton	fitted	340	0.316988	0.828573	0.827184	0.101654	1.04619	0.1466	BRD-A34856796	BRD-A34856796-001-01-8	screen6:BRD-A34856796-001-01-8	50	50.000000uM	screen6	tb_screen6
kabx2:BRD-A42812271-001-01-5:0.097500uM	In PCL cluster	fitted	340	0.820032	0.975147	0.964431	0.0381459	1.01594	0.021	BRD-A42812271	BRD-A42812271-001-01-5	screen4wk_screen5wk_tbda1_kabx2:BRD-A42812271-001-01-5	0.0975	0.097500uM	screen4wk_screen5wk_tbda1_kabx2	kabx2
screen6:BRD-A42812271-001-01-5:0.097500uM	Not in cluster - singleton	fitted	340	0.546355	0.969077	0.949883	0.0659792	1.02752	-0.0659	BRD-A42812271	BRD-A42812271-001-01-5	screen6:BRD-A42812271-001-01-5	0.0975	0.097500uM	screen6	tb_screen6
kabx2:BRD-A42812271-001-01-5:0.195500uM	Not in cluster - singleton	fitted	340	0.820032	0.964164	0.957212	0.0399987	1.02379	0.0485	BRD-A42812271	BRD-A42812271-001-01-5	screen4wk_screen5wk_tbda1_kabx2:BRD-A42812271-001-01-5	0.1955	0.195500uM	screen4wk_screen5wk_tbda1_kabx2	kabx2
screen6:BRD-A42812271-001-01-5:0.195500uM	Not in cluster - singleton	fitted	340	0.546355	0.962754	0.944623	0.0697338	1.02752	0.1415	BRD-A42812271	BRD-A42812271-001-01-5	screen6:BRD-A42812271-001-01-5	0.1955	0.195500uM	screen6	tb_screen6
kabx2:BRD-A42812271-001-01-5:0.390500uM	Not in cluster - singleton	fitted	340	0.820032	0.950259	0.944773	0.0406132	1.02379	0.1151	BRD-A42812271	BRD-A42812271-001-01-5	screen4wk_screen5wk_tbda1_kabx2:BRD-A42812271-001-01-5	0.3905	0.390500uM	screen4wk_screen5wk_tbda1_kabx2	kabx2
screen6:BRD-A42812271-001-01-5:0.390500uM	In non-predictive cluster	fitted	340	0.546355	0.97688	0.953677	0.0722111	1.03793	0.2167	BRD-A42812271	BRD-A42812271-001-01-5	screen6:BRD-A42812271-001-01-5	0.3905	0.390500uM	screen6	tb_screen6
kabx2:BRD-A42812271-001-01-5:0.781250uM	Not in cluster - singleton	fitted	340	0.82385	0.954258	0.948647	0.0429625	1.02441	0.1389	BRD-A42812271	BRD-A42812271-001-01-5	screen4wk_screen5wk_tbda1_kabx2:BRD-A42812271-001-01-5	0.78125	0.781250uM	screen4wk_screen5wk_tbda1_kabx2	kabx2
screen6:BRD-A42812271-001-01-5:0.781250uM	Not in cluster - singleton	fitted	340	0.546355	0.98192	0.957841	0.0728959	1.03793	0.0184	BRD-A42812271	BRD-A42812271-001-01-5	screen6:BRD-A42812271-001-01-5	0.78125	0.781250uM	screen6	tb_screen6
kabx2:BRD-A42812271-001-01-5:1.562500uM	In non-predictive cluster	fitted	340	0.79776	0.954506	0.94966	0.0441387	1.02571	0.0511	BRD-A42812271	BRD-A42812271-001-01-5	screen4wk_screen5wk_tbda1_kabx2:BRD-A42812271-001-01-5	1.5625	1.562500uM	screen4wk_screen5wk_tbda1_kabx2	kabx2
screen6:BRD-A42812271-001-01-5:1.562500uM	Not in cluster - singleton	fitted	340	0.546355	0.982001	0.957814	0.073176	1.03793	-0.0588	BRD-A42812271	BRD-A42812271-001-01-5	screen6:BRD-A42812271-001-01-5	1.5625	1.562500uM	screen6	tb_screen6
kabx2:BRD-A42812271-001-01-5:3.125000uM	In PCL cluster	fitted	340	0.775868	0.95281	0.948904	0.0446421	1.02757	0.0722	BRD-A42812271	BRD-A42812271-001-01-5	screen4wk_screen5wk_tbda1_kabx2:BRD-A42812271-001-01-5	3.125	3.125000uM	screen4wk_screen5wk_tbda1_kabx2	kabx2
screen6:BRD-A42812271-001-01-5:3.125000uM	Not in cluster - singleton	fitted	340	0.546355	0.988916	0.959316	0.0738295	1.03793	0.0534	BRD-A42812271	BRD-A42812271-001-01-5	screen6:BRD-A42812271-001-01-5	3.125	3.125000uM	screen6	tb_screen6
kabx2:BRD-A42812271-001-01-5:6.250000uM	Not in cluster - singleton	fitted	340	0.758023	0.954735	0.951041	0.0463281	1.02784	-0.0115	BRD-A42812271	BRD-A42812271-001-01-5	screen4wk_screen5wk_tbda1_kabx2:BRD-A42812271-001-01-5	6.25	6.250000uM	screen4wk_screen5wk_tbda1_kabx2	kabx2
screen6:BRD-A42812271-001-01-5:6.250000uM	Not in cluster - singleton	fitted	340	0.546355	0.988281	0.959299	0.0743778	1.03793	0.0908	BRD-A42812271	BRD-A42812271-001-01-5	screen6:BRD-A42812271-001-01-5	6.25	6.250000uM	screen6	tb_screen6
kabx2:BRD-A42812271-001-01-5:12.500000uM	In non-predictive cluster	fitted	340	0.743792	0.96763	0.959365	0.0506193	1.0466	0.2298	BRD-A42812271	BRD-A42812271-001-01-5	screen4wk_screen5wk_tbda1_kabx2:BRD-A42812271-001-01-5	12.5	12.500000uM	screen4wk_screen5wk_tbda1_kabx2	kabx2
screen6:BRD-A42812271-001-01-5:12.500000uM	Not in cluster - singleton	fitted	340	0.546355	0.990598	0.958489	0.0761722	1.04122	0.024	BRD-A42812271	BRD-A42812271-001-01-5	screen6:BRD-A42812271-001-01-5	12.5	12.500000uM	screen6	tb_screen6
kabx2:BRD-A42812271-001-01-5:25.000000uM	In non-predictive cluster	fitted	340	0.732625	0.96763	0.959541	0.0518514	1.0466	0.183	BRD-A42812271	BRD-A42812271-001-01-5	screen4wk_screen5wk_tbda1_kabx2:BRD-A42812271-001-01-5	25	25.000000uM	screen4wk_screen5wk_tbda1_kabx2	kabx2
screen6:BRD-A42812271-001-01-5:25.000000uM	In non-predictive cluster	fitted	340	0.546355	0.997791	0.960696	0.0785849	1.05903	0.1854	BRD-A42812271	BRD-A42812271-001-01-5	screen6:BRD-A42812271-001-01-5	25	25.000000uM	screen6	tb_screen6
kabx2:BRD-A42812271-001-01-5:50.000000uM	Not in cluster - singleton	fitted	340	0.109432	0.955627	0.945845	0.0802245	1.0466	0.1194	BRD-A42812271	BRD-A42812271-001-01-5	screen4wk_screen5wk_tbda1_kabx2:BRD-A42812271-001-01-5	50	50.000000uM	screen4wk_screen5wk_tbda1_kabx2	kabx2
screen6:BRD-A42812271-001-01-5:50.000000uM	Not in cluster - singleton	fitted	340	0.546355	0.997147	0.95779	0.0826604	1.07293	-0.0375	BRD-A42812271	BRD-A42812271-001-01-5	screen6:BRD-A42812271-001-01-5	50	50.000000uM	screen6	tb_screen6
kabx2:BRD-A59733260-001-01-6:0.097500uM	Not in cluster - singleton	fitted	340	0.793491	0.958689	0.952509	0.0447015	1.0233	NA	BRD-A59733260	BRD-A59733260-001-01-6	screen4wk_screen5wk_tbda1_kabx2:BRD-A59733260-001-01-6	0.0975	0.097500uM	screen4wk_screen5wk_tbda1_kabx2	kabx2
screen6:BRD-A59733260-001-01-6:0.097500uM	Not in cluster - singleton	fitted	340	0.698286	1.00678	0.985661	0.0550783	1.04286	0.6433	BRD-A59733260	BRD-A59733260-001-01-6	screen6:BRD-A59733260-001-01-6	0.0975	0.097500uM	screen6	tb_screen6
kabx2:BRD-A59733260-001-01-6:0.195500uM	In PCL cluster	fitted	340	0.793491	0.949608	0.943511	0.0469885	1.01435	0.0651	BRD-A59733260	BRD-A59733260-001-01-6	screen4wk_screen5wk_tbda1_kabx2:BRD-A59733260-001-01-6	0.1955	0.195500uM	screen4wk_screen5wk_tbda1_kabx2	kabx2
screen6:BRD-A59733260-001-01-6:0.195500uM	In PCL cluster	fitted	340	0.739237	1.00239	0.983056	0.0488214	1.03106	0.085	BRD-A59733260	BRD-A59733260-001-01-6	screen6:BRD-A59733260-001-01-6	0.1955	0.195500uM	screen6	tb_screen6
kabx2:BRD-A59733260-001-01-6:0.390500uM	Not in cluster - singleton	fitted	340	0.75633	0.927712	0.923993	0.0460407	1.01435	NA	BRD-A59733260	BRD-A59733260-001-01-6	screen4wk_screen5wk_tbda1_kabx2:BRD-A59733260-001-01-6	0.3905	0.390500uM	screen4wk_screen5wk_tbda1_kabx2	kabx2
screen6:BRD-A59733260-001-01-6:0.390500uM	In non-predictive cluster	fitted	340	0.739237	0.999219	0.979901	0.0502644	1.02998	0.1367	BRD-A59733260	BRD-A59733260-001-01-6	screen6:BRD-A59733260-001-01-6	0.3905	0.390500uM	screen6	tb_screen6
kabx2:BRD-A59733260-001-01-6:0.781250uM	Not in cluster - singleton	fitted	340	0.755092	0.924714	0.920883	0.0452365	1.01303	0.0891	BRD-A59733260	BRD-A59733260-001-01-6	screen4wk_screen5wk_tbda1_kabx2:BRD-A59733260-001-01-6	0.78125	0.781250uM	screen4wk_screen5wk_tbda1_kabx2	kabx2
screen6:BRD-A59733260-001-01-6:0.781250uM	In PCL cluster	fitted	340	0.739237	0.99487	0.977497	0.0498547	1.04337	0.1378	BRD-A59733260	BRD-A59733260-001-01-6	screen6:BRD-A59733260-001-01-6	0.78125	0.781250uM	screen6	tb_screen6
kabx2:BRD-A59733260-001-01-6:1.562500uM	Not in cluster - singleton	fitted	340	0.755076	0.92087	0.916986	0.0440361	1.01303	NA	BRD-A59733260	BRD-A59733260-001-01-6	screen4wk_screen5wk_tbda1_kabx2:BRD-A59733260-001-01-6	1.5625	1.562500uM	screen4wk_screen5wk_tbda1_kabx2	kabx2
screen6:BRD-A59733260-001-01-6:1.562500uM	In PCL cluster	fitted	340	0.739237	0.995046	0.977925	0.0501078	1.04337	0.148	BRD-A59733260	BRD-A59733260-001-01-6	screen6:BRD-A59733260-001-01-6	1.5625	1.562500uM	screen6	tb_screen6
kabx2:BRD-A59733260-001-01-6:3.125000uM	In PCL cluster	fitted	340	0.755076	0.918543	0.917099	0.0464202	1.01069	0.1335	BRD-A59733260	BRD-A59733260-001-01-6	screen4wk_screen5wk_tbda1_kabx2:BRD-A59733260-001-01-6	3.125	3.125000uM	screen4wk_screen5wk_tbda1_kabx2	kabx2
screen6:BRD-A59733260-001-01-6:3.125000uM	In PCL cluster	fitted	340	0.739237	0.993761	0.975951	0.0499727	1.04337	0.0936	BRD-A59733260	BRD-A59733260-001-01-6	screen6:BRD-A59733260-001-01-6	3.125	3.125000uM	screen6	tb_screen6
kabx2:BRD-A59733260-001-01-6:6.250000uM	In non-predictive cluster	fitted	340	0.657455	0.912317	0.907646	0.0524842	1.01265	NA	BRD-A59733260	BRD-A59733260-001-01-6	screen4wk_screen5wk_tbda1_kabx2:BRD-A59733260-001-01-6	6.25	6.250000uM	screen4wk_screen5wk_tbda1_kabx2	kabx2
screen6:BRD-A59733260-001-01-6:6.250000uM	In PCL cluster	fitted	340	0.739237	0.991992	0.973563	0.0509657	1.04337	0.1561	BRD-A59733260	BRD-A59733260-001-01-6	screen6:BRD-A59733260-001-01-6	6.25	6.250000uM	screen6	tb_screen6
kabx2:BRD-A59733260-001-01-6:12.500000uM	Not in cluster - singleton	fitted	340	0.657455	0.908541	0.904024	0.0547199	1.01265	0.0557	BRD-A59733260	BRD-A59733260-001-01-6	screen4wk_screen5wk_tbda1_kabx2:BRD-A59733260-001-01-6	12.5	12.500000uM	screen4wk_screen5wk_tbda1_kabx2	kabx2
screen6:BRD-A59733260-001-01-6:12.500000uM	In non-predictive cluster	fitted	340	0.739237	0.976142	0.959009	0.0564221	1.04337	0.1115	BRD-A59733260	BRD-A59733260-001-01-6	screen6:BRD-A59733260-001-01-6	12.5	12.500000uM	screen6	tb_screen6
kabx2:BRD-A59733260-001-01-6:25.000000uM	In non-predictive cluster	fitted	340	0.657455	0.902796	0.897692	0.0613689	1.01927	NA	BRD-A59733260	BRD-A59733260-001-01-6	screen4wk_screen5wk_tbda1_kabx2:BRD-A59733260-001-01-6	25	25.000000uM	screen4wk_screen5wk_tbda1_kabx2	kabx2
screen6:BRD-A59733260-001-01-6:25.000000uM	In PCL cluster	fitted	340	0.739237	0.967342	0.954529	0.0575888	1.04337	0.1018	BRD-A59733260	BRD-A59733260-001-01-6	screen6:BRD-A59733260-001-01-6	25	25.000000uM	screen6	tb_screen6
kabx2:BRD-A59733260-001-01-6:50.000000uM	Not in cluster - singleton	fitted	340	0.412262	0.899049	0.888696	0.0782345	1.13629	0.0972	BRD-A59733260	BRD-A59733260-001-01-6	screen4wk_screen5wk_tbda1_kabx2:BRD-A59733260-001-01-6	50	50.000000uM	screen4wk_screen5wk_tbda1_kabx2	kabx2
screen6:BRD-A59733260-001-01-6:50.000000uM	In non-predictive cluster	fitted	340	0.680814	0.961247	0.94963	0.0637982	1.06444	0.0072	BRD-A59733260	BRD-A59733260-001-01-6	screen6:BRD-A59733260-001-01-6	50	50.000000uM	screen6	tb_screen6
kabx2:BRD-K01802697-001-03-5:0.097500uM	In non-predictive cluster	fitted	340	0.92151	1.01931	1.01776	0.0141397	1.04615	0.0165	BRD-K01802697	BRD-K01802697-001-03-5	screen4wk_screen5wk_tbda1_kabx2:BRD-K01802697-001-03-5	0.0975	0.097500uM	screen4wk_screen5wk_tbda1_kabx2	kabx2
screen6:BRD-K01802697-001-03-5:0.097500uM	In non-predictive cluster	fitted	340	0.448279	0.912663	0.894231	0.0831113	1.03353	0.0166	BRD-K01802697	BRD-K01802697-001-03-5	screen6:BRD-K01802697-001-03-5	0.0975	0.097500uM	screen6	tb_screen6
kabx2:BRD-K01802697-001-03-5:0.195500uM	Not in cluster - singleton	fitted	340	0.92151	1.0196	1.01811	0.0143019	1.04615	0.0639	BRD-K01802697	BRD-K01802697-001-03-5	screen4wk_screen5wk_tbda1_kabx2:BRD-K01802697-001-03-5	0.1955	0.195500uM	screen4wk_screen5wk_tbda1_kabx2	kabx2
screen6:BRD-K01802697-001-03-5:0.195500uM	In non-predictive cluster	fitted	340	0.448279	0.91153	0.890394	0.08331	1.03353	0.0755	BRD-K01802697	BRD-K01802697-001-03-5	screen6:BRD-K01802697-001-03-5	0.1955	0.195500uM	screen6	tb_screen6
kabx2:BRD-K01802697-001-03-5:0.390500uM	Not in cluster - singleton	fitted	340	0.92151	1.01959	1.01836	0.0140169	1.04615	0.0793	BRD-K01802697	BRD-K01802697-001-03-5	screen4wk_screen5wk_tbda1_kabx2:BRD-K01802697-001-03-5	0.3905	0.390500uM	screen4wk_screen5wk_tbda1_kabx2	kabx2
screen6:BRD-K01802697-001-03-5:0.390500uM	Not in cluster - singleton	fitted	340	0.448279	0.914332	0.893655	0.084324	1.03353	0.2397	BRD-K01802697	BRD-K01802697-001-03-5	screen6:BRD-K01802697-001-03-5	0.3905	0.390500uM	screen6	tb_screen6
kabx2:BRD-K01802697-001-03-5:0.781250uM	In non-predictive cluster	fitted	340	0.92151	1.01959	1.01854	0.0135692	1.04615	0.0549	BRD-K01802697	BRD-K01802697-001-03-5	screen4wk_screen5wk_tbda1_kabx2:BRD-K01802697-001-03-5	0.78125	0.781250uM	screen4wk_screen5wk_tbda1_kabx2	kabx2
screen6:BRD-K01802697-001-03-5:0.781250uM	In non-predictive cluster	fitted	340	0.448279	0.916767	0.895918	0.0848061	1.03353	0.1502	BRD-K01802697	BRD-K01802697-001-03-5	screen6:BRD-K01802697-001-03-5	0.78125	0.781250uM	screen6	tb_screen6
kabx2:BRD-K01802697-001-03-5:1.562500uM	Not in cluster - singleton	fitted	340	0.954093	1.01956	1.01864	0.012717	1.04615	0.0992	BRD-K01802697	BRD-K01802697-001-03-5	screen4wk_screen5wk_tbda1_kabx2:BRD-K01802697-001-03-5	1.5625	1.562500uM	screen4wk_screen5wk_tbda1_kabx2	kabx2
screen6:BRD-K01802697-001-03-5:1.562500uM	Not in cluster - singleton	fitted	340	0.448279	0.917072	0.89667	0.0848778	1.03353	0.2192	BRD-K01802697	BRD-K01802697-001-03-5	screen6:BRD-K01802697-001-03-5	1.5625	1.562500uM	screen6	tb_screen6
kabx2:BRD-K01802697-001-03-5:3.125000uM	Not in cluster - singleton	fitted	340	0.911817	1.01762	1.01447	0.016556	1.04526	0.0603	BRD-K01802697	BRD-K01802697-001-03-5	screen4wk_screen5wk_tbda1_kabx2:BRD-K01802697-001-03-5	3.125	3.125000uM	screen4wk_screen5wk_tbda1_kabx2	kabx2
screen6:BRD-K01802697-001-03-5:3.125000uM	Not in cluster - singleton	fitted	340	0.448279	0.917522	0.897094	0.0855742	1.03353	0.2104	BRD-K01802697	BRD-K01802697-001-03-5	screen6:BRD-K01802697-001-03-5	3.125	3.125000uM	screen6	tb_screen6
kabx2:BRD-K01802697-001-03-5:6.250000uM	Not in cluster - singleton	fitted	340	0.911483	1.01373	1.0087	0.0192043	1.04221	-0.0199	BRD-K01802697	BRD-K01802697-001-03-5	screen4wk_screen5wk_tbda1_kabx2:BRD-K01802697-001-03-5	6.25	6.250000uM	screen4wk_screen5wk_tbda1_kabx2	kabx2
screen6:BRD-K01802697-001-03-5:6.250000uM	Not in cluster - singleton	fitted	340	0.448279	0.917522	0.896781	0.0863628	1.03353	0.0974	BRD-K01802697	BRD-K01802697-001-03-5	screen6:BRD-K01802697-001-03-5	6.25	6.250000uM	screen6	tb_screen6
kabx2:BRD-K01802697-001-03-5:12.500000uM	In non-predictive cluster	fitted	340	0.850558	1.00101	0.990924	0.0319741	1.04221	0.0807	BRD-K01802697	BRD-K01802697-001-03-5	screen4wk_screen5wk_tbda1_kabx2:BRD-K01802697-001-03-5	12.5	12.500000uM	screen4wk_screen5wk_tbda1_kabx2	kabx2
screen6:BRD-K01802697-001-03-5:12.500000uM	Not in cluster - singleton	fitted	340	0.448279	0.913193	0.892251	0.0900281	1.03353	0.085	BRD-K01802697	BRD-K01802697-001-03-5	screen6:BRD-K01802697-001-03-5	12.5	12.500000uM	screen6	tb_screen6
kabx2:BRD-K01802697-001-03-5:25.000000uM	Not in cluster - singleton	fitted	340	0.821944	0.995386	0.985251	0.0376657	1.04221	0.1466	BRD-K01802697	BRD-K01802697-001-03-5	screen4wk_screen5wk_tbda1_kabx2:BRD-K01802697-001-03-5	25	25.000000uM	screen4wk_screen5wk_tbda1_kabx2	kabx2
screen6:BRD-K01802697-001-03-5:25.000000uM	Not in cluster - singleton	fitted	340	0.174744	0.857313	0.848091	0.113646	1.02469	0.1208	BRD-K01802697	BRD-K01802697-001-03-5	screen6:BRD-K01802697-001-03-5	25	25.000000uM	screen6	tb_screen6
kabx2:BRD-K01802697-001-03-5:50.000000uM	Not in cluster - singleton	fitted	340	0.802109	0.990511	0.98076	0.0428447	1.04508	0.1114	BRD-K01802697	BRD-K01802697-001-03-5	screen4wk_screen5wk_tbda1_kabx2:BRD-K01802697-001-03-5	50	50.000000uM	screen4wk_screen5wk_tbda1_kabx2	kabx2
screen6:BRD-K01802697-001-03-5:50.000000uM	In non-predictive cluster	fitted	340	0.158065	0.797172	0.784932	0.132787	1.09472	0.0012	BRD-K01802697	BRD-K01802697-001-03-5	screen6:BRD-K01802697-001-03-5	50	50.000000uM	screen6	tb_screen6
kabx2:BRD-K03950661-001-04-0:0.097500uM	In PCL cluster	fitted	340	0.896033	0.992986	0.988967	0.0212906	1.02877	-0.0432	BRD-K03950661	BRD-K03950661-001-04-0	screen4wk_screen5wk_tbda1_kabx2:BRD-K03950661-001-04-0	0.0975	0.097500uM	screen4wk_screen5wk_tbda1_kabx2	kabx2
screen6:BRD-K03950661-001-04-0:0.097500uM	In non-predictive cluster	fitted	340	0.580133	0.938197	0.929184	0.0505681	1.01754	0.1925	BRD-K03950661	BRD-K03950661-001-04-0	screen6:BRD-K03950661-001-04-0	0.0975	0.097500uM	screen6	tb_screen6
kabx2:BRD-K03950661-001-04-0:0.195500uM	In PCL cluster	fitted	340	0.896033	0.992705	0.988697	0.0213842	1.02877	-0.03	BRD-K03950661	BRD-K03950661-001-04-0	screen4wk_screen5wk_tbda1_kabx2:BRD-K03950661-001-04-0	0.1955	0.195500uM	screen4wk_screen5wk_tbda1_kabx2	kabx2
screen6:BRD-K03950661-001-04-0:0.195500uM	In non-predictive cluster	fitted	340	0.580133	0.936646	0.927118	0.0534942	1.01754	0.1398	BRD-K03950661	BRD-K03950661-001-04-0	screen6:BRD-K03950661-001-04-0	0.1955	0.195500uM	screen6	tb_screen6
kabx2:BRD-K03950661-001-04-0:0.390500uM	In non-predictive cluster	fitted	340	0.896033	0.991781	0.98822	0.0220204	1.02877	-0.0903	BRD-K03950661	BRD-K03950661-001-04-0	screen4wk_screen5wk_tbda1_kabx2:BRD-K03950661-001-04-0	0.3905	0.390500uM	screen4wk_screen5wk_tbda1_kabx2	kabx2
screen6:BRD-K03950661-001-04-0:0.390500uM	In non-predictive cluster	fitted	340	0.580133	0.93528	0.925383	0.0551027	1.01754	0.0963	BRD-K03950661	BRD-K03950661-001-04-0	screen6:BRD-K03950661-001-04-0	0.3905	0.390500uM	screen6	tb_screen6
kabx2:BRD-K03950661-001-04-0:0.781250uM	In non-predictive cluster	fitted	340	0.824804	0.991272	0.986933	0.025246	1.02877	-0.0005	BRD-K03950661	BRD-K03950661-001-04-0	screen4wk_screen5wk_tbda1_kabx2:BRD-K03950661-001-04-0	0.78125	0.781250uM	screen4wk_screen5wk_tbda1_kabx2	kabx2
screen6:BRD-K03950661-001-04-0:0.781250uM	In non-predictive cluster	fitted	340	0.580133	0.935836	0.924591	0.0587354	1.01754	0.1743	BRD-K03950661	BRD-K03950661-001-04-0	screen6:BRD-K03950661-001-04-0	0.78125	0.781250uM	screen6	tb_screen6
kabx2:BRD-K03950661-001-04-0:1.562500uM	Not in cluster - singleton	fitted	340	0.683953	0.991272	0.985595	0.0311645	1.02877	0.2091	BRD-K03950661	BRD-K03950661-001-04-0	screen4wk_screen5wk_tbda1_kabx2:BRD-K03950661-001-04-0	1.5625	1.562500uM	screen4wk_screen5wk_tbda1_kabx2	kabx2
screen6:BRD-K03950661-001-04-0:1.562500uM	In PCL cluster	fitted	340	0.538224	0.94054	0.930084	0.0588178	1.03142	0.3667	BRD-K03950661	BRD-K03950661-001-04-0	screen6:BRD-K03950661-001-04-0	1.5625	1.562500uM	screen6	tb_screen6
kabx2:BRD-K03950661-001-04-0:3.125000uM	In PCL cluster	fitted	340	0.504856	0.991695	0.984372	0.0410403	1.04422	0.3141	BRD-K03950661	BRD-K03950661-001-04-0	screen4wk_screen5wk_tbda1_kabx2:BRD-K03950661-001-04-0	3.125	3.125000uM	screen4wk_screen5wk_tbda1_kabx2	kabx2
screen6:BRD-K03950661-001-04-0:3.125000uM	In PCL cluster	fitted	340	0.50925	0.94054	0.930631	0.0660183	1.10771	0.369	BRD-K03950661	BRD-K03950661-001-04-0	screen6:BRD-K03950661-001-04-0	3.125	3.125000uM	screen6	tb_screen6
kabx2:BRD-K03950661-001-04-0:6.250000uM	In PCL cluster	fitted	340	0.332319	0.990515	0.980534	0.0552129	1.05504	0.6829	BRD-K03950661	BRD-K03950661-001-04-0	screen4wk_screen5wk_tbda1_kabx2:BRD-K03950661-001-04-0	6.25	6.250000uM	screen4wk_screen5wk_tbda1_kabx2	kabx2
screen6:BRD-K03950661-001-04-0:6.250000uM	In PCL cluster	fitted	340	0.366165	0.935634	0.918668	0.0925675	1.15391	0.4851	BRD-K03950661	BRD-K03950661-001-04-0	screen6:BRD-K03950661-001-04-0	6.25	6.250000uM	screen6	tb_screen6
kabx2:BRD-K03950661-001-04-0:12.500000uM	In PCL cluster	fitted	340	0.205258	0.983235	0.9397	0.109842	1.05693	0.8508	BRD-K03950661	BRD-K03950661-001-04-0	screen4wk_screen5wk_tbda1_kabx2:BRD-K03950661-001-04-0	12.5	12.500000uM	screen4wk_screen5wk_tbda1_kabx2	kabx2
screen6:BRD-K03950661-001-04-0:12.500000uM	In PCL cluster	fitted	340	2.80692e-09	0.333026	0.444123	0.300229	1.16902	0.698	BRD-K03950661	BRD-K03950661-001-04-0	screen6:BRD-K03950661-001-04-0	12.5	12.500000uM	screen6	tb_screen6
kabx2:BRD-K03950661-001-04-0:25.000000uM	In PCL cluster	fitted	340	0.128994	0.528318	0.566364	0.1831	1.05699	0.6809	BRD-K03950661	BRD-K03950661-001-04-0	screen4wk_screen5wk_tbda1_kabx2:BRD-K03950661-001-04-0	25	25.000000uM	screen4wk_screen5wk_tbda1_kabx2	kabx2
screen6:BRD-K03950661-001-04-0:25.000000uM	In PCL cluster	fitted	340	-5.73449e-06	0.13254	0.246392	0.280489	1.17361	0.5986	BRD-K03950661	BRD-K03950661-001-04-0	screen6:BRD-K03950661-001-04-0	25	25.000000uM	screen6	tb_screen6
kabx2:BRD-K03950661-001-04-0:50.000000uM	Not in cluster - singleton	fitted	340	0.0335217	0.353936	0.372465	0.142381	1.05699	0.5411	BRD-K03950661	BRD-K03950661-001-04-0	screen4wk_screen5wk_tbda1_kabx2:BRD-K03950661-001-04-0	50	50.000000uM	screen4wk_screen5wk_tbda1_kabx2	kabx2
screen6:BRD-K03950661-001-04-0:50.000000uM	In PCL cluster	fitted	340	-1.06465e-05	0.117524	0.225709	0.273677	1.17498	0.5821	BRD-K03950661	BRD-K03950661-001-04-0	screen6:BRD-K03950661-001-04-0	50	50.000000uM	screen6	tb_screen6
kabx2:BRD-K08893438-001-07-2:0.097500uM	In PCL cluster	fitted	340	0.782236	0.989807	0.982444	0.0302269	1.01875	-0.0777	BRD-K08893438	BRD-K08893438-001-07-2	screen4wk_screen5wk_tbda1_kabx2:BRD-K08893438-001-07-2	0.0975	0.097500uM	screen4wk_screen5wk_tbda1_kabx2	kabx2
screen6:BRD-K08893438-001-07-2:0.097500uM	In PCL cluster	fitted	340	0.658736	0.948572	0.933872	0.0629424	1.02731	0.2209	BRD-K08893438	BRD-K08893438-001-07-2	screen6:BRD-K08893438-001-07-2	0.0975	0.097500uM	screen6	tb_screen6
kabx2:BRD-K08893438-001-07-2:0.195500uM	In PCL cluster	fitted	340	0.782236	0.987352	0.979003	0.0337572	1.01838	0.061	BRD-K08893438	BRD-K08893438-001-07-2	screen4wk_screen5wk_tbda1_kabx2:BRD-K08893438-001-07-2	0.1955	0.195500uM	screen4wk_screen5wk_tbda1_kabx2	kabx2
screen6:BRD-K08893438-001-07-2:0.195500uM	Not in cluster - singleton	fitted	340	0.658736	0.942302	0.92776	0.0660198	1.02731	0.267	BRD-K08893438	BRD-K08893438-001-07-2	screen6:BRD-K08893438-001-07-2	0.1955	0.195500uM	screen6	tb_screen6
kabx2:BRD-K08893438-001-07-2:0.390500uM	In non-predictive cluster	fitted	340	0.782236	0.980466	0.971774	0.0367463	1.0218	NA	BRD-K08893438	BRD-K08893438-001-07-2	screen4wk_screen5wk_tbda1_kabx2:BRD-K08893438-001-07-2	0.3905	0.390500uM	screen4wk_screen5wk_tbda1_kabx2	kabx2
screen6:BRD-K08893438-001-07-2:0.390500uM	In non-predictive cluster	fitted	340	0.658736	0.94032	0.925072	0.0686733	1.02731	0.2445	BRD-K08893438	BRD-K08893438-001-07-2	screen6:BRD-K08893438-001-07-2	0.3905	0.390500uM	screen6	tb_screen6
kabx2:BRD-K08893438-001-07-2:0.781250uM	In non-predictive cluster	fitted	340	0.782236	0.977527	0.969771	0.0373545	1.02593	-0.0904	BRD-K08893438	BRD-K08893438-001-07-2	screen4wk_screen5wk_tbda1_kabx2:BRD-K08893438-001-07-2	0.78125	0.781250uM	screen4wk_screen5wk_tbda1_kabx2	kabx2
screen6:BRD-K08893438-001-07-2:0.781250uM	Not in cluster - singleton	fitted	340	0.658736	0.93652	0.922302	0.0707698	1.02731	0.3663	BRD-K08893438	BRD-K08893438-001-07-2	screen6:BRD-K08893438-001-07-2	0.78125	0.781250uM	screen6	tb_screen6
kabx2:BRD-K08893438-001-07-2:1.562500uM	Not in cluster - singleton	fitted	340	0.782236	0.980466	0.971401	0.0388398	1.03049	0.1433	BRD-K08893438	BRD-K08893438-001-07-2	screen4wk_screen5wk_tbda1_kabx2:BRD-K08893438-001-07-2	1.5625	1.562500uM	screen4wk_screen5wk_tbda1_kabx2	kabx2
screen6:BRD-K08893438-001-07-2:1.562500uM	Not in cluster - singleton	fitted	340	0.658736	0.921256	0.907491	0.0760343	1.02731	0.2196	BRD-K08893438	BRD-K08893438-001-07-2	screen6:BRD-K08893438-001-07-2	1.5625	1.562500uM	screen6	tb_screen6
kabx2:BRD-K08893438-001-07-2:3.125000uM	In non-predictive cluster	fitted	340	0.782236	0.972693	0.963851	0.0454159	1.03049	NA	BRD-K08893438	BRD-K08893438-001-07-2	screen4wk_screen5wk_tbda1_kabx2:BRD-K08893438-001-07-2	3.125	3.125000uM	screen4wk_screen5wk_tbda1_kabx2	kabx2
screen6:BRD-K08893438-001-07-2:3.125000uM	In PCL cluster	fitted	340	0.658736	0.911071	0.899945	0.0809804	1.02731	0.2525	BRD-K08893438	BRD-K08893438-001-07-2	screen6:BRD-K08893438-001-07-2	3.125	3.125000uM	screen6	tb_screen6
kabx2:BRD-K08893438-001-07-2:6.250000uM	Not in cluster - singleton	fitted	340	0.672683	0.968945	0.956531	0.0520484	1.0359	NA	BRD-K08893438	BRD-K08893438-001-07-2	screen4wk_screen5wk_tbda1_kabx2:BRD-K08893438-001-07-2	6.25	6.250000uM	screen4wk_screen5wk_tbda1_kabx2	kabx2
screen6:BRD-K08893438-001-07-2:6.250000uM	Not in cluster - singleton	fitted	340	0.658736	0.909173	0.894486	0.0865476	1.02731	0.2322	BRD-K08893438	BRD-K08893438-001-07-2	screen6:BRD-K08893438-001-07-2	6.25	6.250000uM	screen6	tb_screen6
kabx2:BRD-K08893438-001-07-2:12.500000uM	Not in cluster - singleton	fitted	340	0.573171	0.967866	0.954661	0.0601356	1.0359	NA	BRD-K08893438	BRD-K08893438-001-07-2	screen4wk_screen5wk_tbda1_kabx2:BRD-K08893438-001-07-2	12.5	12.500000uM	screen4wk_screen5wk_tbda1_kabx2	kabx2
screen6:BRD-K08893438-001-07-2:12.500000uM	In PCL cluster	fitted	340	0.568979	0.850012	0.851692	0.0944809	1.0255	0.2798	BRD-K08893438	BRD-K08893438-001-07-2	screen6:BRD-K08893438-001-07-2	12.5	12.500000uM	screen6	tb_screen6
kabx2:BRD-K08893438-001-07-2:25.000000uM	In PCL cluster	fitted	340	0.573171	0.961472	0.948262	0.0679984	1.0359	NA	BRD-K08893438	BRD-K08893438-001-07-2	screen4wk_screen5wk_tbda1_kabx2:BRD-K08893438-001-07-2	25	25.000000uM	screen4wk_screen5wk_tbda1_kabx2	kabx2
screen6:BRD-K08893438-001-07-2:25.000000uM	In PCL cluster	fitted	340	0.288977	0.8112	0.809499	0.107081	1.01761	0.3655	BRD-K08893438	BRD-K08893438-001-07-2	screen6:BRD-K08893438-001-07-2	25	25.000000uM	screen6	tb_screen6
kabx2:BRD-K08893438-001-07-2:50.000000uM	In PCL cluster	fitted	340	0.527541	0.921353	0.895868	0.105139	1.03722	0.3381	BRD-K08893438	BRD-K08893438-001-07-2	screen4wk_screen5wk_tbda1_kabx2:BRD-K08893438-001-07-2	50	50.000000uM	screen4wk_screen5wk_tbda1_kabx2	kabx2
screen6:BRD-K08893438-001-07-2:50.000000uM	In PCL cluster	fitted	340	0.288977	0.802563	0.800858	0.113508	1.03747	0.337	BRD-K08893438	BRD-K08893438-001-07-2	screen6:BRD-K08893438-001-07-2	50	50.000000uM	screen6	tb_screen6
kabx2:BRD-K09343855-001-02-2:0.097500uM	Not in cluster - singleton	fitted	340	0.840945	0.975541	0.970144	0.0309795	1.02859	0.0657	BRD-K09343855	BRD-K09343855-001-02-2	screen4wk_screen5wk_tbda1_kabx2:BRD-K09343855-001-02-2	0.0975	0.097500uM	screen4wk_screen5wk_tbda1_kabx2	kabx2
screen6:BRD-K09343855-001-02-2:0.097500uM	In non-predictive cluster	fitted	340	0.715402	0.999445	0.986758	0.0414456	1.05835	-0.1311	BRD-K09343855	BRD-K09343855-001-02-2	screen6:BRD-K09343855-001-02-2	0.0975	0.097500uM	screen6	tb_screen6
kabx2:BRD-K09343855-001-02-2:0.195500uM	Not in cluster - singleton	fitted	340	0.840945	0.975459	0.970253	0.0322492	1.02859	0.0246	BRD-K09343855	BRD-K09343855-001-02-2	screen4wk_screen5wk_tbda1_kabx2:BRD-K09343855-001-02-2	0.1955	0.195500uM	screen4wk_screen5wk_tbda1_kabx2	kabx2
screen6:BRD-K09343855-001-02-2:0.195500uM	In non-predictive cluster	fitted	340	0.644018	1.00684	0.992942	0.0443424	1.06722	0.1049	BRD-K09343855	BRD-K09343855-001-02-2	screen6:BRD-K09343855-001-02-2	0.1955	0.195500uM	screen6	tb_screen6
kabx2:BRD-K09343855-001-02-2:0.390500uM	In non-predictive cluster	fitted	340	0.856383	0.981822	0.977367	0.0330079	1.03297	0.2138	BRD-K09343855	BRD-K09343855-001-02-2	screen4wk_screen5wk_tbda1_kabx2:BRD-K09343855-001-02-2	0.3905	0.390500uM	screen4wk_screen5wk_tbda1_kabx2	kabx2
screen6:BRD-K09343855-001-02-2:0.390500uM	In non-predictive cluster	fitted	340	0.644018	1.00985	0.996508	0.0460254	1.07957	0.2401	BRD-K09343855	BRD-K09343855-001-02-2	screen6:BRD-K09343855-001-02-2	0.3905	0.390500uM	screen6	tb_screen6
kabx2:BRD-K09343855-001-02-2:0.781250uM	In non-predictive cluster	fitted	340	0.856383	0.989758	0.983122	0.0321298	1.03297	0.1585	BRD-K09343855	BRD-K09343855-001-02-2	screen4wk_screen5wk_tbda1_kabx2:BRD-K09343855-001-02-2	0.78125	0.781250uM	screen4wk_screen5wk_tbda1_kabx2	kabx2
screen6:BRD-K09343855-001-02-2:0.781250uM	In PCL cluster	fitted	340	0.644018	1.0107	0.997219	0.0469714	1.07957	-0.1104	BRD-K09343855	BRD-K09343855-001-02-2	screen6:BRD-K09343855-001-02-2	0.78125	0.781250uM	screen6	tb_screen6
kabx2:BRD-K09343855-001-02-2:1.562500uM	Not in cluster - singleton	fitted	340	0.856383	0.991738	0.984865	0.0322251	1.03297	0.1518	BRD-K09343855	BRD-K09343855-001-02-2	screen4wk_screen5wk_tbda1_kabx2:BRD-K09343855-001-02-2	1.5625	1.562500uM	screen4wk_screen5wk_tbda1_kabx2	kabx2
screen6:BRD-K09343855-001-02-2:1.562500uM	In non-predictive cluster	fitted	340	0.644018	1.01517	1.00136	0.0480514	1.07957	0.2183	BRD-K09343855	BRD-K09343855-001-02-2	screen6:BRD-K09343855-001-02-2	1.5625	1.562500uM	screen6	tb_screen6
kabx2:BRD-K09343855-001-02-2:3.125000uM	In non-predictive cluster	fitted	340	0.856383	1.00934	1.00016	0.0265022	1.0351	0.2466	BRD-K09343855	BRD-K09343855-001-02-2	screen4wk_screen5wk_tbda1_kabx2:BRD-K09343855-001-02-2	3.125	3.125000uM	screen4wk_screen5wk_tbda1_kabx2	kabx2
screen6:BRD-K09343855-001-02-2:3.125000uM	Not in cluster - singleton	fitted	340	0.644018	1.01566	1.00053	0.0500131	1.07957	0.0182	BRD-K09343855	BRD-K09343855-001-02-2	screen6:BRD-K09343855-001-02-2	3.125	3.125000uM	screen6	tb_screen6
kabx2:BRD-K09343855-001-02-2:6.250000uM	In non-predictive cluster	fitted	340	0.856383	1.01389	1.0051	0.0266374	1.05703	0.1634	BRD-K09343855	BRD-K09343855-001-02-2	screen4wk_screen5wk_tbda1_kabx2:BRD-K09343855-001-02-2	6.25	6.250000uM	screen4wk_screen5wk_tbda1_kabx2	kabx2
screen6:BRD-K09343855-001-02-2:6.250000uM	In PCL cluster	fitted	340	0.644018	1.025	1.01062	0.049015	1.07957	0.1336	BRD-K09343855	BRD-K09343855-001-02-2	screen6:BRD-K09343855-001-02-2	6.25	6.250000uM	screen6	tb_screen6
kabx2:BRD-K09343855-001-02-2:12.500000uM	In non-predictive cluster	fitted	340	0.856383	1.01719	1.01076	0.023922	1.05703	0.299	BRD-K09343855	BRD-K09343855-001-02-2	screen4wk_screen5wk_tbda1_kabx2:BRD-K09343855-001-02-2	12.5	12.500000uM	screen4wk_screen5wk_tbda1_kabx2	kabx2
screen6:BRD-K09343855-001-02-2:12.500000uM	In PCL cluster	fitted	340	0.516833	1.02741	1.00889	0.0630386	1.07957	0.2082	BRD-K09343855	BRD-K09343855-001-02-2	screen6:BRD-K09343855-001-02-2	12.5	12.500000uM	screen6	tb_screen6
kabx2:BRD-K09343855-001-02-2:25.000000uM	In PCL cluster	fitted	340	0.856383	1.01833	1.01259	0.0246316	1.06202	0.4153	BRD-K09343855	BRD-K09343855-001-02-2	screen4wk_screen5wk_tbda1_kabx2:BRD-K09343855-001-02-2	25	25.000000uM	screen4wk_screen5wk_tbda1_kabx2	kabx2
screen6:BRD-K09343855-001-02-2:25.000000uM	In PCL cluster	fitted	340	0.516833	1.02841	1.00789	0.0700438	1.07957	0.3017	BRD-K09343855	BRD-K09343855-001-02-2	screen6:BRD-K09343855-001-02-2	25	25.000000uM	screen6	tb_screen6
kabx2:BRD-K09343855-001-02-2:50.000000uM	In PCL cluster	fitted	340	0.796672	1.01853	1.00834	0.0372846	1.09747	0.4291	BRD-K09343855	BRD-K09343855-001-02-2	screen4wk_screen5wk_tbda1_kabx2:BRD-K09343855-001-02-2	50	50.000000uM	screen4wk_screen5wk_tbda1_kabx2	kabx2
screen6:BRD-K09343855-001-02-2:50.000000uM	In PCL cluster	fitted	340	0.516833	1.02899	1.00287	0.0854288	1.10952	0.4046	BRD-K09343855	BRD-K09343855-001-02-2	screen6:BRD-K09343855-001-02-2	50	50.000000uM	screen6	tb_screen6
kabx2:BRD-K11310996-001-01-9:0.097500uM	Not in cluster - singleton	fitted	340	0.843398	1.00025	0.992829	0.0287412	1.03262	0.0995	BRD-K11310996	BRD-K11310996-001-01-9	screen4wk_screen5wk_tbda1_kabx2:BRD-K11310996-001-01-9	0.0975	0.097500uM	screen4wk_screen5wk_tbda1_kabx2	kabx2
screen6:BRD-K11310996-001-01-9:0.097500uM	Not in cluster - singleton	fitted	340	0.811939	0.953441	0.948037	0.0423782	1.03085	0.0744	BRD-K11310996	BRD-K11310996-001-01-9	screen6:BRD-K11310996-001-01-9	0.0975	0.097500uM	screen6	tb_screen6
kabx2:BRD-K11310996-001-01-9:0.195500uM	Not in cluster - singleton	fitted	340	0.874481	1.00073	0.994239	0.0281219	1.03262	0.0001	BRD-K11310996	BRD-K11310996-001-01-9	screen4wk_screen5wk_tbda1_kabx2:BRD-K11310996-001-01-9	0.1955	0.195500uM	screen4wk_screen5wk_tbda1_kabx2	kabx2
screen6:BRD-K11310996-001-01-9:0.195500uM	In non-predictive cluster	fitted	340	0.798226	0.944426	0.940298	0.042841	1.03085	0.2193	BRD-K11310996	BRD-K11310996-001-01-9	screen6:BRD-K11310996-001-01-9	0.1955	0.195500uM	screen6	tb_screen6
kabx2:BRD-K11310996-001-01-9:0.390500uM	Not in cluster - singleton	fitted	340	0.902744	1.00842	1.00131	0.0262757	1.04153	NA	BRD-K11310996	BRD-K11310996-001-01-9	screen4wk_screen5wk_tbda1_kabx2:BRD-K11310996-001-01-9	0.3905	0.390500uM	screen4wk_screen5wk_tbda1_kabx2	kabx2
screen6:BRD-K11310996-001-01-9:0.390500uM	Not in cluster - singleton	fitted	340	0.798226	0.9409	0.936875	0.0432977	1.03085	0.2494	BRD-K11310996	BRD-K11310996-001-01-9	screen6:BRD-K11310996-001-01-9	0.3905	0.390500uM	screen6	tb_screen6
kabx2:BRD-K11310996-001-01-9:0.781250uM	Not in cluster - singleton	fitted	340	0.901723	1.00998	1.00312	0.0273241	1.05619	NA	BRD-K11310996	BRD-K11310996-001-01-9	screen4wk_screen5wk_tbda1_kabx2:BRD-K11310996-001-01-9	0.78125	0.781250uM	screen4wk_screen5wk_tbda1_kabx2	kabx2
screen6:BRD-K11310996-001-01-9:0.781250uM	Not in cluster - singleton	fitted	340	0.798226	0.947502	0.942827	0.0446386	1.03085	0.225	BRD-K11310996	BRD-K11310996-001-01-9	screen6:BRD-K11310996-001-01-9	0.78125	0.781250uM	screen6	tb_screen6
kabx2:BRD-K11310996-001-01-9:1.562500uM	In non-predictive cluster	fitted	340	0.87026	1.01096	1.00377	0.0277941	1.05619	NA	BRD-K11310996	BRD-K11310996-001-01-9	screen4wk_screen5wk_tbda1_kabx2:BRD-K11310996-001-01-9	1.5625	1.562500uM	screen4wk_screen5wk_tbda1_kabx2	kabx2
screen6:BRD-K11310996-001-01-9:1.562500uM	Not in cluster - singleton	fitted	340	0.783605	0.947389	0.942302	0.0464733	1.03085	0.2426	BRD-K11310996	BRD-K11310996-001-01-9	screen6:BRD-K11310996-001-01-9	1.5625	1.562500uM	screen6	tb_screen6
kabx2:BRD-K11310996-001-01-9:3.125000uM	In non-predictive cluster	fitted	340	0.824267	1.0194	1.01539	0.0233622	1.07432	0.0668	BRD-K11310996	BRD-K11310996-001-01-9	screen4wk_screen5wk_tbda1_kabx2:BRD-K11310996-001-01-9	3.125	3.125000uM	screen4wk_screen5wk_tbda1_kabx2	kabx2
screen6:BRD-K11310996-001-01-9:3.125000uM	In non-predictive cluster	fitted	340	0.666654	0.949968	0.944074	0.0502852	1.03085	0.2851	BRD-K11310996	BRD-K11310996-001-01-9	screen6:BRD-K11310996-001-01-9	3.125	3.125000uM	screen6	tb_screen6
kabx2:BRD-K11310996-001-01-9:6.250000uM	In PCL cluster	fitted	340	0.757036	1.02033	1.01457	0.0315042	1.07432	0.367	BRD-K11310996	BRD-K11310996-001-01-9	screen4wk_screen5wk_tbda1_kabx2:BRD-K11310996-001-01-9	6.25	6.250000uM	screen4wk_screen5wk_tbda1_kabx2	kabx2
screen6:BRD-K11310996-001-01-9:6.250000uM	In PCL cluster	fitted	340	0.481852	0.951866	0.93821	0.0665043	1.03085	0.1864	BRD-K11310996	BRD-K11310996-001-01-9	screen6:BRD-K11310996-001-01-9	6.25	6.250000uM	screen6	tb_screen6
kabx2:BRD-K11310996-001-01-9:12.500000uM	In PCL cluster	fitted	340	0.628154	1.02005	1.00663	0.0536928	1.07432	0.3084	BRD-K11310996	BRD-K11310996-001-01-9	screen4wk_screen5wk_tbda1_kabx2:BRD-K11310996-001-01-9	12.5	12.500000uM	screen4wk_screen5wk_tbda1_kabx2	kabx2
screen6:BRD-K11310996-001-01-9:12.500000uM	In PCL cluster	fitted	340	0.197628	0.943268	0.91418	0.114814	1.05009	0.3531	BRD-K11310996	BRD-K11310996-001-01-9	screen6:BRD-K11310996-001-01-9	12.5	12.500000uM	screen6	tb_screen6
kabx2:BRD-K11310996-001-01-9:25.000000uM	In PCL cluster	fitted	340	0.369894	1.01796	0.979406	0.107219	1.07432	0.6084	BRD-K11310996	BRD-K11310996-001-01-9	screen4wk_screen5wk_tbda1_kabx2:BRD-K11310996-001-01-9	25	25.000000uM	screen4wk_screen5wk_tbda1_kabx2	kabx2
screen6:BRD-K11310996-001-01-9:25.000000uM	In PCL cluster	fitted	340	0.118564	0.914082	0.830635	0.215794	1.08172	0.6016	BRD-K11310996	BRD-K11310996-001-01-9	screen6:BRD-K11310996-001-01-9	25	25.000000uM	screen6	tb_screen6
kabx2:BRD-K11310996-001-01-9:50.000000uM	In PCL cluster	fitted	340	0.149374	0.948888	0.82958	0.240777	1.12739	0.8105	BRD-K11310996	BRD-K11310996-001-01-9	screen4wk_screen5wk_tbda1_kabx2:BRD-K11310996-001-01-9	50	50.000000uM	screen4wk_screen5wk_tbda1_kabx2	kabx2
screen6:BRD-K11310996-001-01-9:50.000000uM	In PCL cluster	fitted	340	-0.00613069	0.782759	0.706899	0.296712	1.13934	0.8038	BRD-K11310996	BRD-K11310996-001-01-9	screen6:BRD-K11310996-001-01-9	50	50.000000uM	screen6	tb_screen6
kabx2:BRD-K16424896-001-02-2:0.097500uM	In non-predictive cluster	fitted	340	0.815385	0.979867	0.972354	0.0316014	1.03366	-0.0353	BRD-K16424896	BRD-K16424896-001-02-2	screen4wk_screen5wk_tbda1_kabx2:BRD-K16424896-001-02-2	0.0975	0.097500uM	screen4wk_screen5wk_tbda1_kabx2	kabx2
screen6:BRD-K16424896-001-02-2:0.097500uM	In non-predictive cluster	fitted	340	0.64837	0.917847	0.911586	0.0516328	1.0129	0.0464	BRD-K16424896	BRD-K16424896-001-02-2	screen6:BRD-K16424896-001-02-2	0.0975	0.097500uM	screen6	tb_screen6
kabx2:BRD-K16424896-001-02-2:0.195500uM	In PCL cluster	fitted	340	0.815385	0.981109	0.973379	0.031344	1.03089	0.1042	BRD-K16424896	BRD-K16424896-001-02-2	screen4wk_screen5wk_tbda1_kabx2:BRD-K16424896-001-02-2	0.1955	0.195500uM	screen4wk_screen5wk_tbda1_kabx2	kabx2
screen6:BRD-K16424896-001-02-2:0.195500uM	Not in cluster - singleton	fitted	340	0.64837	0.914892	0.908305	0.0510502	1.0129	0.0927	BRD-K16424896	BRD-K16424896-001-02-2	screen6:BRD-K16424896-001-02-2	0.1955	0.195500uM	screen6	tb_screen6
kabx2:BRD-K16424896-001-02-2:0.390500uM	In non-predictive cluster	fitted	340	0.815385	0.980599	0.973261	0.0321732	1.03371	0.1138	BRD-K16424896	BRD-K16424896-001-02-2	screen4wk_screen5wk_tbda1_kabx2:BRD-K16424896-001-02-2	0.3905	0.390500uM	screen4wk_screen5wk_tbda1_kabx2	kabx2
screen6:BRD-K16424896-001-02-2:0.390500uM	In non-predictive cluster	fitted	340	0.64837	0.916447	0.908766	0.051049	1.0129	0.1393	BRD-K16424896	BRD-K16424896-001-02-2	screen6:BRD-K16424896-001-02-2	0.3905	0.390500uM	screen6	tb_screen6
kabx2:BRD-K16424896-001-02-2:0.781250uM	In non-predictive cluster	fitted	340	0.815385	0.98869	0.979408	0.0321305	1.03371	0.1396	BRD-K16424896	BRD-K16424896-001-02-2	screen4wk_screen5wk_tbda1_kabx2:BRD-K16424896-001-02-2	0.78125	0.781250uM	screen4wk_screen5wk_tbda1_kabx2	kabx2
screen6:BRD-K16424896-001-02-2:0.781250uM	Not in cluster - singleton	fitted	340	0.635548	0.922112	0.915892	0.0514081	1.01634	0.0288	BRD-K16424896	BRD-K16424896-001-02-2	screen6:BRD-K16424896-001-02-2	0.78125	0.781250uM	screen6	tb_screen6
kabx2:BRD-K16424896-001-02-2:1.562500uM	In non-predictive cluster	fitted	340	0.749824	0.992815	0.983916	0.0377056	1.04777	0.2471	BRD-K16424896	BRD-K16424896-001-02-2	screen4wk_screen5wk_tbda1_kabx2:BRD-K16424896-001-02-2	1.5625	1.562500uM	screen4wk_screen5wk_tbda1_kabx2	kabx2
screen6:BRD-K16424896-001-02-2:1.562500uM	In PCL cluster	fitted	340	0.545506	0.927098	0.922644	0.0549554	1.06012	0.0776	BRD-K16424896	BRD-K16424896-001-02-2	screen6:BRD-K16424896-001-02-2	1.5625	1.562500uM	screen6	tb_screen6
kabx2:BRD-K16424896-001-02-2:3.125000uM	In PCL cluster	fitted	340	0.670435	1.00314	0.994428	0.0401172	1.05078	0.2322	BRD-K16424896	BRD-K16424896-001-02-2	screen4wk_screen5wk_tbda1_kabx2:BRD-K16424896-001-02-2	3.125	3.125000uM	screen4wk_screen5wk_tbda1_kabx2	kabx2
screen6:BRD-K16424896-001-02-2:3.125000uM	In PCL cluster	fitted	340	0.471134	0.930913	0.929473	0.0621893	1.06116	0.3067	BRD-K16424896	BRD-K16424896-001-02-2	screen6:BRD-K16424896-001-02-2	3.125	3.125000uM	screen6	tb_screen6
kabx2:BRD-K16424896-001-02-2:6.250000uM	In PCL cluster	fitted	340	0.49888	1.00828	1.0004	0.0508029	1.0825	0.5228	BRD-K16424896	BRD-K16424896-001-02-2	screen4wk_screen5wk_tbda1_kabx2:BRD-K16424896-001-02-2	6.25	6.250000uM	screen4wk_screen5wk_tbda1_kabx2	kabx2
screen6:BRD-K16424896-001-02-2:6.250000uM	In PCL cluster	fitted	340	0.416638	0.932979	0.933812	0.0872881	1.10401	0.5987	BRD-K16424896	BRD-K16424896-001-02-2	screen6:BRD-K16424896-001-02-2	6.25	6.250000uM	screen6	tb_screen6
kabx2:BRD-K16424896-001-02-2:12.500000uM	In PCL cluster	fitted	340	0.241678	1.00856	0.981958	0.101915	1.17641	0.8472	BRD-K16424896	BRD-K16424896-001-02-2	screen4wk_screen5wk_tbda1_kabx2:BRD-K16424896-001-02-2	12.5	12.500000uM	screen4wk_screen5wk_tbda1_kabx2	kabx2
screen6:BRD-K16424896-001-02-2:12.500000uM	In PCL cluster	fitted	340	0.111492	0.490532	0.608535	0.309305	1.28197	0.7277	BRD-K16424896	BRD-K16424896-001-02-2	screen6:BRD-K16424896-001-02-2	12.5	12.500000uM	screen6	tb_screen6
kabx2:BRD-K16424896-001-02-2:25.000000uM	In PCL cluster	fitted	340	0.241442	1.00442	0.950008	0.129858	1.21	0.8279	BRD-K16424896	BRD-K16424896-001-02-2	screen4wk_screen5wk_tbda1_kabx2:BRD-K16424896-001-02-2	25	25.000000uM	screen4wk_screen5wk_tbda1_kabx2	kabx2
screen6:BRD-K16424896-001-02-2:25.000000uM	In PCL cluster	fitted	340	1.67626e-09	0.487389	0.605821	0.319465	1.31948	0.7873	BRD-K16424896	BRD-K16424896-001-02-2	screen6:BRD-K16424896-001-02-2	25	25.000000uM	screen6	tb_screen6
kabx2:BRD-K16424896-001-02-2:50.000000uM	In PCL cluster	fitted	340	0.241442	1.00442	0.941874	0.137063	1.21737	0.818	BRD-K16424896	BRD-K16424896-001-02-2	screen4wk_screen5wk_tbda1_kabx2:BRD-K16424896-001-02-2	50	50.000000uM	screen4wk_screen5wk_tbda1_kabx2	kabx2
screen6:BRD-K16424896-001-02-2:50.000000uM	In PCL cluster	fitted	340	1.6567e-09	0.487191	0.60528	0.322178	1.34888	0.8006	BRD-K16424896	BRD-K16424896-001-02-2	screen6:BRD-K16424896-001-02-2	50	50.000000uM	screen6	tb_screen6
kabx2:BRD-K19854078-001-01-9:0.097500uM	Not in cluster - singleton	fitted	340	0.736085	0.963028	0.960362	0.0345083	1.01683	0.0052	BRD-K19854078	BRD-K19854078-001-01-9	screen4wk_screen5wk_tbda1_kabx2:BRD-K19854078-001-01-9	0.0975	0.097500uM	screen4wk_screen5wk_tbda1_kabx2	kabx2
screen6:BRD-K19854078-001-01-9:0.097500uM	In non-predictive cluster	fitted	340	0.614667	0.890767	0.895206	0.0729633	1.02058	0.0859	BRD-K19854078	BRD-K19854078-001-01-9	screen6:BRD-K19854078-001-01-9	0.0975	0.097500uM	screen6	tb_screen6
kabx2:BRD-K19854078-001-01-9:0.195500uM	In PCL cluster	fitted	340	0.736085	0.961327	0.9572	0.0349182	1.01683	0.0514	BRD-K19854078	BRD-K19854078-001-01-9	screen4wk_screen5wk_tbda1_kabx2:BRD-K19854078-001-01-9	0.1955	0.195500uM	screen4wk_screen5wk_tbda1_kabx2	kabx2
screen6:BRD-K19854078-001-01-9:0.195500uM	In non-predictive cluster	fitted	340	0.564014	0.87889	0.878753	0.0672915	1.01166	0.0319	BRD-K19854078	BRD-K19854078-001-01-9	screen6:BRD-K19854078-001-01-9	0.1955	0.195500uM	screen6	tb_screen6
kabx2:BRD-K19854078-001-01-9:0.390500uM	In PCL cluster	fitted	340	0.736085	0.961327	0.957932	0.0350624	1.01827	0.004	BRD-K19854078	BRD-K19854078-001-01-9	screen4wk_screen5wk_tbda1_kabx2:BRD-K19854078-001-01-9	0.3905	0.390500uM	screen4wk_screen5wk_tbda1_kabx2	kabx2
screen6:BRD-K19854078-001-01-9:0.390500uM	In PCL cluster	fitted	340	0.564014	0.873872	0.869829	0.0604263	1.00126	0.1772	BRD-K19854078	BRD-K19854078-001-01-9	screen6:BRD-K19854078-001-01-9	0.3905	0.390500uM	screen6	tb_screen6
kabx2:BRD-K19854078-001-01-9:0.781250uM	In PCL cluster	fitted	340	0.736085	0.963922	0.960292	0.0359102	1.01827	0.0771	BRD-K19854078	BRD-K19854078-001-01-9	screen4wk_screen5wk_tbda1_kabx2:BRD-K19854078-001-01-9	0.78125	0.781250uM	screen4wk_screen5wk_tbda1_kabx2	kabx2
screen6:BRD-K19854078-001-01-9:0.781250uM	Not in cluster - singleton	fitted	340	0.564014	0.878786	0.878407	0.0654708	1.01359	0.0687	BRD-K19854078	BRD-K19854078-001-01-9	screen6:BRD-K19854078-001-01-9	0.78125	0.781250uM	screen6	tb_screen6
kabx2:BRD-K19854078-001-01-9:1.562500uM	In PCL cluster	fitted	340	0.736085	0.963288	0.960224	0.0358556	1.01827	0.092	BRD-K19854078	BRD-K19854078-001-01-9	screen4wk_screen5wk_tbda1_kabx2:BRD-K19854078-001-01-9	1.5625	1.562500uM	screen4wk_screen5wk_tbda1_kabx2	kabx2
screen6:BRD-K19854078-001-01-9:1.562500uM	In non-predictive cluster	fitted	340	0.564014	0.884954	0.887737	0.0684588	1.03157	0.0572	BRD-K19854078	BRD-K19854078-001-01-9	screen6:BRD-K19854078-001-01-9	1.5625	1.562500uM	screen6	tb_screen6
kabx2:BRD-K19854078-001-01-9:3.125000uM	In non-predictive cluster	fitted	340	0.736085	0.962841	0.960293	0.037421	1.02609	0.1011	BRD-K19854078	BRD-K19854078-001-01-9	screen4wk_screen5wk_tbda1_kabx2:BRD-K19854078-001-01-9	3.125	3.125000uM	screen4wk_screen5wk_tbda1_kabx2	kabx2
screen6:BRD-K19854078-001-01-9:3.125000uM	In non-predictive cluster	fitted	340	0.564014	0.891876	0.895881	0.0693515	1.03714	0.1202	BRD-K19854078	BRD-K19854078-001-01-9	screen6:BRD-K19854078-001-01-9	3.125	3.125000uM	screen6	tb_screen6
kabx2:BRD-K19854078-001-01-9:6.250000uM	In non-predictive cluster	fitted	340	0.671824	0.97466	0.966707	0.0416313	1.03316	0.0391	BRD-K19854078	BRD-K19854078-001-01-9	screen4wk_screen5wk_tbda1_kabx2:BRD-K19854078-001-01-9	6.25	6.250000uM	screen4wk_screen5wk_tbda1_kabx2	kabx2
screen6:BRD-K19854078-001-01-9:6.250000uM	Not in cluster - singleton	fitted	340	0.564014	0.898678	0.905818	0.0733503	1.03783	0.2216	BRD-K19854078	BRD-K19854078-001-01-9	screen6:BRD-K19854078-001-01-9	6.25	6.250000uM	screen6	tb_screen6
kabx2:BRD-K19854078-001-01-9:12.500000uM	Not in cluster - singleton	fitted	340	0.671824	0.991708	0.973018	0.0473658	1.04188	0.0885	BRD-K19854078	BRD-K19854078-001-01-9	screen4wk_screen5wk_tbda1_kabx2:BRD-K19854078-001-01-9	12.5	12.500000uM	screen4wk_screen5wk_tbda1_kabx2	kabx2
screen6:BRD-K19854078-001-01-9:12.500000uM	In PCL cluster	fitted	340	0.564014	0.901262	0.907628	0.0809735	1.06444	0.2304	BRD-K19854078	BRD-K19854078-001-01-9	screen6:BRD-K19854078-001-01-9	12.5	12.500000uM	screen6	tb_screen6
kabx2:BRD-K19854078-001-01-9:25.000000uM	In PCL cluster	fitted	340	0.630508	1.0022	0.972121	0.0627533	1.04749	0.3583	BRD-K19854078	BRD-K19854078-001-01-9	screen4wk_screen5wk_tbda1_kabx2:BRD-K19854078-001-01-9	25	25.000000uM	screen4wk_screen5wk_tbda1_kabx2	kabx2
screen6:BRD-K19854078-001-01-9:25.000000uM	In PCL cluster	fitted	340	0.564014	0.961821	0.929109	0.0908454	1.08132	0.2784	BRD-K19854078	BRD-K19854078-001-01-9	screen6:BRD-K19854078-001-01-9	25	25.000000uM	screen6	tb_screen6
kabx2:BRD-K19854078-001-01-9:50.000000uM	In PCL cluster	fitted	340	0.421377	1.00813	0.966613	0.0937027	1.07743	0.7042	BRD-K19854078	BRD-K19854078-001-01-9	screen4wk_screen5wk_tbda1_kabx2:BRD-K19854078-001-01-9	50	50.000000uM	screen4wk_screen5wk_tbda1_kabx2	kabx2
screen6:BRD-K19854078-001-01-9:50.000000uM	In PCL cluster	fitted	340	0.564014	0.970419	0.934194	0.105915	1.12037	0.5999	BRD-K19854078	BRD-K19854078-001-01-9	screen6:BRD-K19854078-001-01-9	50	50.000000uM	screen6	tb_screen6
kabx2:BRD-K27030784-001-01-1:0.097500uM	In non-predictive cluster	fitted	340	0.850255	0.978961	0.974675	0.0292454	1.0148	0.0486	BRD-K27030784	BRD-K27030784-001-01-1	screen4wk_screen5wk_tbda1_kabx2:BRD-K27030784-001-01-1	0.0975	0.097500uM	screen4wk_screen5wk_tbda1_kabx2	kabx2
screen6:BRD-K27030784-001-01-1:0.097500uM	In non-predictive cluster	fitted	340	0.600846	0.932019	0.929443	0.059441	1.03813	0.1446	BRD-K27030784	BRD-K27030784-001-01-1	screen6:BRD-K27030784-001-01-1	0.0975	0.097500uM	screen6	tb_screen6
kabx2:BRD-K27030784-001-01-1:0.195500uM	In PCL cluster	fitted	340	0.850255	0.979521	0.975328	0.0292805	1.02485	0.0595	BRD-K27030784	BRD-K27030784-001-01-1	screen4wk_screen5wk_tbda1_kabx2:BRD-K27030784-001-01-1	0.1955	0.195500uM	screen4wk_screen5wk_tbda1_kabx2	kabx2
screen6:BRD-K27030784-001-01-1:0.195500uM	In non-predictive cluster	fitted	340	0.556483	0.910057	0.895847	0.0727157	1.01529	0.0174	BRD-K27030784	BRD-K27030784-001-01-1	screen6:BRD-K27030784-001-01-1	0.1955	0.195500uM	screen6	tb_screen6
kabx2:BRD-K27030784-001-01-1:0.390500uM	In non-predictive cluster	fitted	340	0.841223	0.978633	0.972615	0.0318828	1.02485	0.0018	BRD-K27030784	BRD-K27030784-001-01-1	screen4wk_screen5wk_tbda1_kabx2:BRD-K27030784-001-01-1	0.3905	0.390500uM	screen4wk_screen5wk_tbda1_kabx2	kabx2
screen6:BRD-K27030784-001-01-1:0.390500uM	In non-predictive cluster	fitted	340	0.51932	0.900376	0.881789	0.0786269	1.00741	0.1236	BRD-K27030784	BRD-K27030784-001-01-1	screen6:BRD-K27030784-001-01-1	0.3905	0.390500uM	screen6	tb_screen6
kabx2:BRD-K27030784-001-01-1:0.781250uM	Not in cluster - singleton	fitted	340	0.825196	0.976988	0.970588	0.0335204	1.02485	0.0936	BRD-K27030784	BRD-K27030784-001-01-1	screen4wk_screen5wk_tbda1_kabx2:BRD-K27030784-001-01-1	0.78125	0.781250uM	screen4wk_screen5wk_tbda1_kabx2	kabx2
screen6:BRD-K27030784-001-01-1:0.781250uM	In non-predictive cluster	fitted	340	0.443976	0.894024	0.878378	0.082843	1.00741	0.1238	BRD-K27030784	BRD-K27030784-001-01-1	screen6:BRD-K27030784-001-01-1	0.78125	0.781250uM	screen6	tb_screen6
kabx2:BRD-K27030784-001-01-1:1.562500uM	In non-predictive cluster	fitted	340	0.813436	0.973915	0.964921	0.0371833	1.02485	0.2118	BRD-K27030784	BRD-K27030784-001-01-1	screen4wk_screen5wk_tbda1_kabx2:BRD-K27030784-001-01-1	1.5625	1.562500uM	screen4wk_screen5wk_tbda1_kabx2	kabx2
screen6:BRD-K27030784-001-01-1:1.562500uM	Not in cluster - singleton	fitted	340	0.380796	0.889066	0.872171	0.0866125	1.00741	0.1868	BRD-K27030784	BRD-K27030784-001-01-1	screen6:BRD-K27030784-001-01-1	1.5625	1.562500uM	screen6	tb_screen6
kabx2:BRD-K27030784-001-01-1:3.125000uM	In PCL cluster	fitted	340	0.781387	0.970571	0.960725	0.0410737	1.02485	0.0945	BRD-K27030784	BRD-K27030784-001-01-1	screen4wk_screen5wk_tbda1_kabx2:BRD-K27030784-001-01-1	3.125	3.125000uM	screen4wk_screen5wk_tbda1_kabx2	kabx2
screen6:BRD-K27030784-001-01-1:3.125000uM	Not in cluster - singleton	fitted	340	0.329385	0.88498	0.864982	0.0920132	1.00741	0.2019	BRD-K27030784	BRD-K27030784-001-01-1	screen6:BRD-K27030784-001-01-1	3.125	3.125000uM	screen6	tb_screen6
kabx2:BRD-K27030784-001-01-1:6.250000uM	In non-predictive cluster	fitted	340	0.543442	0.956436	0.935914	0.063476	1.02485	0.1111	BRD-K27030784	BRD-K27030784-001-01-1	screen4wk_screen5wk_tbda1_kabx2:BRD-K27030784-001-01-1	6.25	6.250000uM	screen4wk_screen5wk_tbda1_kabx2	kabx2
screen6:BRD-K27030784-001-01-1:6.250000uM	In non-predictive cluster	fitted	340	0.288492	0.870604	0.849787	0.10108	1.00741	0.2352	BRD-K27030784	BRD-K27030784-001-01-1	screen6:BRD-K27030784-001-01-1	6.25	6.250000uM	screen6	tb_screen6
kabx2:BRD-K27030784-001-01-1:12.500000uM	In PCL cluster	fitted	340	0.475023	0.934787	0.913405	0.0803005	1.02485	0.208	BRD-K27030784	BRD-K27030784-001-01-1	screen4wk_screen5wk_tbda1_kabx2:BRD-K27030784-001-01-1	12.5	12.500000uM	screen4wk_screen5wk_tbda1_kabx2	kabx2
screen6:BRD-K27030784-001-01-1:12.500000uM	Not in cluster - singleton	fitted	340	0.256512	0.804852	0.804967	0.118908	1.03267	0.2993	BRD-K27030784	BRD-K27030784-001-01-1	screen6:BRD-K27030784-001-01-1	12.5	12.500000uM	screen6	tb_screen6
kabx2:BRD-K27030784-001-01-1:25.000000uM	In PCL cluster	fitted	340	0.469653	0.86292	0.858966	0.100802	1.05117	0.1507	BRD-K27030784	BRD-K27030784-001-01-1	screen4wk_screen5wk_tbda1_kabx2:BRD-K27030784-001-01-1	25	25.000000uM	screen4wk_screen5wk_tbda1_kabx2	kabx2
screen6:BRD-K27030784-001-01-1:25.000000uM	In non-predictive cluster	fitted	340	0.183276	0.714152	0.705764	0.144104	1.03267	0.1428	BRD-K27030784	BRD-K27030784-001-01-1	screen6:BRD-K27030784-001-01-1	25	25.000000uM	screen6	tb_screen6
kabx2:BRD-K27030784-001-01-1:50.000000uM	Not in cluster - singleton	fitted	340	0.179925	0.829572	0.823177	0.124255	1.05759	0.538	BRD-K27030784	BRD-K27030784-001-01-1	screen4wk_screen5wk_tbda1_kabx2:BRD-K27030784-001-01-1	50	50.000000uM	screen4wk_screen5wk_tbda1_kabx2	kabx2
screen6:BRD-K27030784-001-01-1:50.000000uM	Not in cluster - singleton	fitted	340	0.0379837	0.666472	0.670395	0.159192	1.15945	0.4233	BRD-K27030784	BRD-K27030784-001-01-1	screen6:BRD-K27030784-001-01-1	50	50.000000uM	screen6	tb_screen6
kabx2:BRD-K39339421-001-02-9:0.097500uM	In non-predictive cluster	fitted	339	0.81843	0.971902	0.963249	0.0395812	1.02205	-0.0028	BRD-K39339421	BRD-K39339421-001-02-9	screen4wk_screen5wk_tbda1_kabx2:BRD-K39339421-001-02-9	0.0975	0.097500uM	screen4wk_screen5wk_tbda1_kabx2	kabx2
screen6:BRD-K39339421-001-02-9:0.097500uM	Not in cluster - singleton	fitted	340	0.705721	0.941133	0.927108	0.0727387	1.01593	-0.0988	BRD-K39339421	BRD-K39339421-001-02-9	screen6:BRD-K39339421-001-02-9	0.0975	0.097500uM	screen6	tb_screen6
kabx2:BRD-K39339421-001-02-9:0.195500uM	In PCL cluster	fitted	339	0.801192	0.96021	0.953617	0.0405818	1.02205	-0.002	BRD-K39339421	BRD-K39339421-001-02-9	screen4wk_screen5wk_tbda1_kabx2:BRD-K39339421-001-02-9	0.1955	0.195500uM	screen4wk_screen5wk_tbda1_kabx2	kabx2
screen6:BRD-K39339421-001-02-9:0.195500uM	In PCL cluster	fitted	340	0.340708	0.82934	0.830849	0.0867929	0.999985	0.0572	BRD-K39339421	BRD-K39339421-001-02-9	screen6:BRD-K39339421-001-02-9	0.1955	0.195500uM	screen6	tb_screen6
kabx2:BRD-K39339421-001-02-9:0.390500uM	In PCL cluster	fitted	339	0.800079	0.953914	0.949346	0.0396706	1.01243	0.054	BRD-K39339421	BRD-K39339421-001-02-9	screen4wk_screen5wk_tbda1_kabx2:BRD-K39339421-001-02-9	0.3905	0.390500uM	screen4wk_screen5wk_tbda1_kabx2	kabx2
screen6:BRD-K39339421-001-02-9:0.390500uM	Not in cluster - singleton	fitted	340	0.340708	0.825542	0.82791	0.0859159	0.99889	0.0153	BRD-K39339421	BRD-K39339421-001-02-9	screen6:BRD-K39339421-001-02-9	0.3905	0.390500uM	screen6	tb_screen6
kabx2:BRD-K39339421-001-02-9:0.781250uM	In PCL cluster	fitted	339	0.800022	0.95299	0.949325	0.0405669	1.01318	0.0011	BRD-K39339421	BRD-K39339421-001-02-9	screen4wk_screen5wk_tbda1_kabx2:BRD-K39339421-001-02-9	0.78125	0.781250uM	screen4wk_screen5wk_tbda1_kabx2	kabx2
screen6:BRD-K39339421-001-02-9:0.781250uM	Not in cluster - singleton	fitted	340	0.340708	0.825242	0.827743	0.0864091	1.01198	0.1109	BRD-K39339421	BRD-K39339421-001-02-9	screen6:BRD-K39339421-001-02-9	0.78125	0.781250uM	screen6	tb_screen6
kabx2:BRD-K39339421-001-02-9:1.562500uM	Not in cluster - singleton	fitted	339	0.800019	0.952085	0.948876	0.0407913	1.01492	0.1207	BRD-K39339421	BRD-K39339421-001-02-9	screen4wk_screen5wk_tbda1_kabx2:BRD-K39339421-001-02-9	1.5625	1.562500uM	screen4wk_screen5wk_tbda1_kabx2	kabx2
screen6:BRD-K39339421-001-02-9:1.562500uM	In non-predictive cluster	fitted	340	0.340708	0.82498	0.827846	0.0875246	1.01198	0.1348	BRD-K39339421	BRD-K39339421-001-02-9	screen6:BRD-K39339421-001-02-9	1.5625	1.562500uM	screen6	tb_screen6
kabx2:BRD-K39339421-001-02-9:3.125000uM	In non-predictive cluster	fitted	339	0.792732	0.95654	0.951808	0.0429709	1.02018	0.0726	BRD-K39339421	BRD-K39339421-001-02-9	screen4wk_screen5wk_tbda1_kabx2:BRD-K39339421-001-02-9	3.125	3.125000uM	screen4wk_screen5wk_tbda1_kabx2	kabx2
screen6:BRD-K39339421-001-02-9:3.125000uM	In PCL cluster	fitted	340	0.340708	0.821474	0.823382	0.0864866	1.01198	0.0732	BRD-K39339421	BRD-K39339421-001-02-9	screen6:BRD-K39339421-001-02-9	3.125	3.125000uM	screen6	tb_screen6
kabx2:BRD-K39339421-001-02-9:6.250000uM	Not in cluster - singleton	fitted	339	0.792732	0.964777	0.958132	0.0441383	1.02205	-0.0286	BRD-K39339421	BRD-K39339421-001-02-9	screen4wk_screen5wk_tbda1_kabx2:BRD-K39339421-001-02-9	6.25	6.250000uM	screen4wk_screen5wk_tbda1_kabx2	kabx2
screen6:BRD-K39339421-001-02-9:6.250000uM	In PCL cluster	fitted	340	0.340708	0.816512	0.817067	0.0866664	1.01198	0.1837	BRD-K39339421	BRD-K39339421-001-02-9	screen6:BRD-K39339421-001-02-9	6.25	6.250000uM	screen6	tb_screen6
kabx2:BRD-K39339421-001-02-9:12.500000uM	In PCL cluster	fitted	339	0.792732	0.964777	0.9589	0.0449973	1.03457	0.0855	BRD-K39339421	BRD-K39339421-001-02-9	screen4wk_screen5wk_tbda1_kabx2:BRD-K39339421-001-02-9	12.5	12.500000uM	screen4wk_screen5wk_tbda1_kabx2	kabx2
screen6:BRD-K39339421-001-02-9:12.500000uM	Not in cluster - singleton	fitted	340	0.340708	0.809292	0.807885	0.0871357	1.01198	0.1867	BRD-K39339421	BRD-K39339421-001-02-9	screen6:BRD-K39339421-001-02-9	12.5	12.500000uM	screen6	tb_screen6
kabx2:BRD-K39339421-001-02-9:25.000000uM	In PCL cluster	fitted	339	0.725452	0.95255	0.952049	0.0510227	1.03558	0.1152	BRD-K39339421	BRD-K39339421-001-02-9	screen4wk_screen5wk_tbda1_kabx2:BRD-K39339421-001-02-9	25	25.000000uM	screen4wk_screen5wk_tbda1_kabx2	kabx2
screen6:BRD-K39339421-001-02-9:25.000000uM	In non-predictive cluster	fitted	340	0.340708	0.800804	0.796876	0.0889971	1.04861	0.1293	BRD-K39339421	BRD-K39339421-001-02-9	screen6:BRD-K39339421-001-02-9	25	25.000000uM	screen6	tb_screen6
kabx2:BRD-K39339421-001-02-9:50.000000uM	In non-predictive cluster	fitted	339	0.680205	0.943553	0.939613	0.0619746	1.07005	0.1142	BRD-K39339421	BRD-K39339421-001-02-9	screen4wk_screen5wk_tbda1_kabx2:BRD-K39339421-001-02-9	50	50.000000uM	screen4wk_screen5wk_tbda1_kabx2	kabx2
screen6:BRD-K39339421-001-02-9:50.000000uM	Not in cluster - singleton	fitted	340	0.27927	0.787846	0.773987	0.106194	1.09863	0.1302	BRD-K39339421	BRD-K39339421-001-02-9	screen6:BRD-K39339421-001-02-9	50	50.000000uM	screen6	tb_screen6
kabx2:BRD-K51096299-001-03-5:0.097500uM	In PCL cluster	fitted	340	0.829525	0.984823	0.978824	0.0297866	1.02318	-0.071	BRD-K51096299	BRD-K51096299-001-03-5	screen4wk_screen5wk_tbda1_kabx2:BRD-K51096299-001-03-5	0.0975	0.097500uM	screen4wk_screen5wk_tbda1_kabx2	kabx2
screen6:BRD-K51096299-001-03-5:0.097500uM	In PCL cluster	fitted	340	0.506023	0.922407	0.909751	0.0701013	1.01416	0.1047	BRD-K51096299	BRD-K51096299-001-03-5	screen6:BRD-K51096299-001-03-5	0.0975	0.097500uM	screen6	tb_screen6
kabx2:BRD-K51096299-001-03-5:0.195500uM	Not in cluster - singleton	fitted	340	0.829525	0.982308	0.975839	0.0308669	1.02318	-0.0014	BRD-K51096299	BRD-K51096299-001-03-5	screen4wk_screen5wk_tbda1_kabx2:BRD-K51096299-001-03-5	0.1955	0.195500uM	screen4wk_screen5wk_tbda1_kabx2	kabx2
screen6:BRD-K51096299-001-03-5:0.195500uM	In PCL cluster	fitted	340	0.506023	0.915041	0.901257	0.0727662	1.01416	0.1083	BRD-K51096299	BRD-K51096299-001-03-5	screen6:BRD-K51096299-001-03-5	0.1955	0.195500uM	screen6	tb_screen6
kabx2:BRD-K51096299-001-03-5:0.390500uM	In non-predictive cluster	fitted	340	0.829525	0.971061	0.967023	0.0328987	1.0223	0.0793	BRD-K51096299	BRD-K51096299-001-03-5	screen4wk_screen5wk_tbda1_kabx2:BRD-K51096299-001-03-5	0.3905	0.390500uM	screen4wk_screen5wk_tbda1_kabx2	kabx2
screen6:BRD-K51096299-001-03-5:0.390500uM	Not in cluster - singleton	fitted	340	0.506023	0.901699	0.889216	0.074794	1.0051	0.1499	BRD-K51096299	BRD-K51096299-001-03-5	screen6:BRD-K51096299-001-03-5	0.3905	0.390500uM	screen6	tb_screen6
kabx2:BRD-K51096299-001-03-5:0.781250uM	In PCL cluster	fitted	340	0.829525	0.971175	0.967113	0.0336537	1.02594	0.0635	BRD-K51096299	BRD-K51096299-001-03-5	screen4wk_screen5wk_tbda1_kabx2:BRD-K51096299-001-03-5	0.78125	0.781250uM	screen4wk_screen5wk_tbda1_kabx2	kabx2
screen6:BRD-K51096299-001-03-5:0.781250uM	Not in cluster - singleton	fitted	340	0.506023	0.894267	0.881096	0.0766579	1.0051	0.1342	BRD-K51096299	BRD-K51096299-001-03-5	screen6:BRD-K51096299-001-03-5	0.78125	0.781250uM	screen6	tb_screen6
kabx2:BRD-K51096299-001-03-5:1.562500uM	In PCL cluster	fitted	340	0.829525	0.978406	0.972841	0.0353663	1.02594	0.0783	BRD-K51096299	BRD-K51096299-001-03-5	screen4wk_screen5wk_tbda1_kabx2:BRD-K51096299-001-03-5	1.5625	1.562500uM	screen4wk_screen5wk_tbda1_kabx2	kabx2
screen6:BRD-K51096299-001-03-5:1.562500uM	In non-predictive cluster	fitted	340	0.506023	0.889356	0.875073	0.0793266	1.0051	0.0017	BRD-K51096299	BRD-K51096299-001-03-5	screen6:BRD-K51096299-001-03-5	1.5625	1.562500uM	screen6	tb_screen6
kabx2:BRD-K51096299-001-03-5:3.125000uM	Not in cluster - singleton	fitted	340	0.837199	0.985181	0.975916	0.0352193	1.02912	0.0994	BRD-K51096299	BRD-K51096299-001-03-5	screen4wk_screen5wk_tbda1_kabx2:BRD-K51096299-001-03-5	3.125	3.125000uM	screen4wk_screen5wk_tbda1_kabx2	kabx2
screen6:BRD-K51096299-001-03-5:3.125000uM	In non-predictive cluster	fitted	340	0.506023	0.881675	0.8647	0.08504	1.0051	0.0761	BRD-K51096299	BRD-K51096299-001-03-5	screen6:BRD-K51096299-001-03-5	3.125	3.125000uM	screen6	tb_screen6
kabx2:BRD-K51096299-001-03-5:6.250000uM	Not in cluster - singleton	fitted	340	0.837199	1.00148	0.987427	0.0346538	1.04017	0.1143	BRD-K51096299	BRD-K51096299-001-03-5	screen4wk_screen5wk_tbda1_kabx2:BRD-K51096299-001-03-5	6.25	6.250000uM	screen4wk_screen5wk_tbda1_kabx2	kabx2
screen6:BRD-K51096299-001-03-5:6.250000uM	In non-predictive cluster	fitted	340	0.506023	0.866929	0.848987	0.0940789	1.0051	0.1552	BRD-K51096299	BRD-K51096299-001-03-5	screen6:BRD-K51096299-001-03-5	6.25	6.250000uM	screen6	tb_screen6
kabx2:BRD-K51096299-001-03-5:12.500000uM	In PCL cluster	fitted	340	0.837199	1.00293	0.98813	0.0359586	1.04017	0.1063	BRD-K51096299	BRD-K51096299-001-03-5	screen4wk_screen5wk_tbda1_kabx2:BRD-K51096299-001-03-5	12.5	12.500000uM	screen4wk_screen5wk_tbda1_kabx2	kabx2
screen6:BRD-K51096299-001-03-5:12.500000uM	In non-predictive cluster	fitted	340	0.459216	0.817765	0.815557	0.101066	1.0051	0.1438	BRD-K51096299	BRD-K51096299-001-03-5	screen6:BRD-K51096299-001-03-5	12.5	12.500000uM	screen6	tb_screen6
kabx2:BRD-K51096299-001-03-5:25.000000uM	In PCL cluster	fitted	340	0.680856	1.00255	0.985252	0.0418328	1.04024	0.0439	BRD-K51096299	BRD-K51096299-001-03-5	screen4wk_screen5wk_tbda1_kabx2:BRD-K51096299-001-03-5	25	25.000000uM	screen4wk_screen5wk_tbda1_kabx2	kabx2
screen6:BRD-K51096299-001-03-5:25.000000uM	Not in cluster - singleton	fitted	340	0.239296	0.693225	0.67939	0.134936	1.00489	0.1209	BRD-K51096299	BRD-K51096299-001-03-5	screen6:BRD-K51096299-001-03-5	25	25.000000uM	screen6	tb_screen6
kabx2:BRD-K51096299-001-03-5:50.000000uM	Not in cluster - singleton	fitted	340	0.680856	1.00635	0.98521	0.0472684	1.10409	0.2354	BRD-K51096299	BRD-K51096299-001-03-5	screen4wk_screen5wk_tbda1_kabx2:BRD-K51096299-001-03-5	50	50.000000uM	screen4wk_screen5wk_tbda1_kabx2	kabx2
screen6:BRD-K51096299-001-03-5:50.000000uM	Not in cluster - singleton	fitted	340	0.239296	0.672883	0.669068	0.138153	1.15635	0.2342	BRD-K51096299	BRD-K51096299-001-03-5	screen6:BRD-K51096299-001-03-5	50	50.000000uM	screen6	tb_screen6
kabx2:BRD-K60362380-001-02-2:0.097500uM	Not in cluster - singleton	fitted	340	0.921574	1.00511	1.00213	0.016289	1.0321	0.0309	BRD-K60362380	BRD-K60362380-001-02-2	screen4wk_screen5wk_tbda1_kabx2:BRD-K60362380-001-02-2	0.0975	0.097500uM	screen4wk_screen5wk_tbda1_kabx2	kabx2
screen6:BRD-K60362380-001-02-2:0.097500uM	Not in cluster - singleton	fitted	340	0.67932	0.960798	0.951621	0.0524492	1.03424	-0.0246	BRD-K60362380	BRD-K60362380-001-02-2	screen6:BRD-K60362380-001-02-2	0.0975	0.097500uM	screen6	tb_screen6
kabx2:BRD-K60362380-001-02-2:0.195500uM	Not in cluster - singleton	fitted	340	0.917019	1.00562	1.00293	0.0157025	1.0321	0.1313	BRD-K60362380	BRD-K60362380-001-02-2	screen4wk_screen5wk_tbda1_kabx2:BRD-K60362380-001-02-2	0.1955	0.195500uM	screen4wk_screen5wk_tbda1_kabx2	kabx2
screen6:BRD-K60362380-001-02-2:0.195500uM	Not in cluster - singleton	fitted	340	0.65534	0.952533	0.941495	0.0606612	1.05045	0.0775	BRD-K60362380	BRD-K60362380-001-02-2	screen6:BRD-K60362380-001-02-2	0.1955	0.195500uM	screen6	tb_screen6
kabx2:BRD-K60362380-001-02-2:0.390500uM	Not in cluster - singleton	fitted	340	0.917019	1.00738	1.0052	0.015186	1.03366	0.152	BRD-K60362380	BRD-K60362380-001-02-2	screen4wk_screen5wk_tbda1_kabx2:BRD-K60362380-001-02-2	0.3905	0.390500uM	screen4wk_screen5wk_tbda1_kabx2	kabx2
screen6:BRD-K60362380-001-02-2:0.390500uM	Not in cluster - singleton	fitted	340	0.648275	0.934581	0.927743	0.0613223	1.05045	0.0417	BRD-K60362380	BRD-K60362380-001-02-2	screen6:BRD-K60362380-001-02-2	0.3905	0.390500uM	screen6	tb_screen6
kabx2:BRD-K60362380-001-02-2:0.781250uM	Not in cluster - singleton	fitted	340	0.909093	1.00664	1.00375	0.01697	1.03395	-0.0002	BRD-K60362380	BRD-K60362380-001-02-2	screen4wk_screen5wk_tbda1_kabx2:BRD-K60362380-001-02-2	0.78125	0.781250uM	screen4wk_screen5wk_tbda1_kabx2	kabx2
screen6:BRD-K60362380-001-02-2:0.781250uM	In non-predictive cluster	fitted	340	0.646238	0.941829	0.937773	0.0668552	1.05192	0.0735	BRD-K60362380	BRD-K60362380-001-02-2	screen6:BRD-K60362380-001-02-2	0.78125	0.781250uM	screen6	tb_screen6
kabx2:BRD-K60362380-001-02-2:1.562500uM	In non-predictive cluster	fitted	340	0.909093	1.00727	1.00355	0.0192475	1.039	0.1307	BRD-K60362380	BRD-K60362380-001-02-2	screen4wk_screen5wk_tbda1_kabx2:BRD-K60362380-001-02-2	1.5625	1.562500uM	screen4wk_screen5wk_tbda1_kabx2	kabx2
screen6:BRD-K60362380-001-02-2:1.562500uM	Not in cluster - singleton	fitted	340	0.645659	0.95594	0.945258	0.0689084	1.05717	0.0687	BRD-K60362380	BRD-K60362380-001-02-2	screen6:BRD-K60362380-001-02-2	1.5625	1.562500uM	screen6	tb_screen6
kabx2:BRD-K60362380-001-02-2:3.125000uM	Not in cluster - singleton	fitted	340	0.909093	1.00893	1.00507	0.0197211	1.04392	0.117	BRD-K60362380	BRD-K60362380-001-02-2	screen4wk_screen5wk_tbda1_kabx2:BRD-K60362380-001-02-2	3.125	3.125000uM	screen4wk_screen5wk_tbda1_kabx2	kabx2
screen6:BRD-K60362380-001-02-2:3.125000uM	In non-predictive cluster	fitted	340	0.645495	0.965163	0.950551	0.0711233	1.06054	0.0559	BRD-K60362380	BRD-K60362380-001-02-2	screen6:BRD-K60362380-001-02-2	3.125	3.125000uM	screen6	tb_screen6
kabx2:BRD-K60362380-001-02-2:6.250000uM	In non-predictive cluster	fitted	340	0.909093	1.00899	1.00492	0.020608	1.04392	0.1678	BRD-K60362380	BRD-K60362380-001-02-2	screen4wk_screen5wk_tbda1_kabx2:BRD-K60362380-001-02-2	6.25	6.250000uM	screen4wk_screen5wk_tbda1_kabx2	kabx2
screen6:BRD-K60362380-001-02-2:6.250000uM	In non-predictive cluster	fitted	340	0.645448	0.97452	0.954824	0.0720346	1.06479	0.2043	BRD-K60362380	BRD-K60362380-001-02-2	screen6:BRD-K60362380-001-02-2	6.25	6.250000uM	screen6	tb_screen6
kabx2:BRD-K60362380-001-02-2:12.500000uM	Not in cluster - singleton	fitted	340	0.842751	1.00364	0.992347	0.0337742	1.0442	0.1556	BRD-K60362380	BRD-K60362380-001-02-2	screen4wk_screen5wk_tbda1_kabx2:BRD-K60362380-001-02-2	12.5	12.500000uM	screen4wk_screen5wk_tbda1_kabx2	kabx2
screen6:BRD-K60362380-001-02-2:12.500000uM	In non-predictive cluster	fitted	340	0.645435	0.99007	0.960086	0.0734298	1.07706	0.0658	BRD-K60362380	BRD-K60362380-001-02-2	screen6:BRD-K60362380-001-02-2	12.5	12.500000uM	screen6	tb_screen6
kabx2:BRD-K60362380-001-02-2:25.000000uM	In non-predictive cluster	fitted	340	0.842751	1.00689	0.994117	0.0351059	1.05623	0.1629	BRD-K60362380	BRD-K60362380-001-02-2	screen4wk_screen5wk_tbda1_kabx2:BRD-K60362380-001-02-2	25	25.000000uM	screen4wk_screen5wk_tbda1_kabx2	kabx2
screen6:BRD-K60362380-001-02-2:25.000000uM	Not in cluster - singleton	fitted	340	0.645431	0.994975	0.960961	0.0744584	1.09128	-0.1474	BRD-K60362380	BRD-K60362380-001-02-2	screen6:BRD-K60362380-001-02-2	25	25.000000uM	screen6	tb_screen6
kabx2:BRD-K60362380-001-02-2:50.000000uM	Not in cluster - singleton	fitted	340	0.736559	0.987513	0.978486	0.0504345	1.05623	0.2	BRD-K60362380	BRD-K60362380-001-02-2	screen4wk_screen5wk_tbda1_kabx2:BRD-K60362380-001-02-2	50	50.000000uM	screen4wk_screen5wk_tbda1_kabx2	kabx2
screen6:BRD-K60362380-001-02-2:50.000000uM	Not in cluster - singleton	fitted	340	0.64543	0.997263	0.959647	0.0785061	1.10779	0.1683	BRD-K60362380	BRD-K60362380-001-02-2	screen6:BRD-K60362380-001-02-2	50	50.000000uM	screen6	tb_screen6
kabx2:BRD-K68017837-001-01-5:0.097500uM	In non-predictive cluster	fitted	340	0.829595	0.965624	0.960765	0.0352211	1.0322	0.0637	BRD-K68017837	BRD-K68017837-001-01-5	screen4wk_screen5wk_tbda1_kabx2:BRD-K68017837-001-01-5	0.0975	0.097500uM	screen4wk_screen5wk_tbda1_kabx2	kabx2
screen6:BRD-K68017837-001-01-5:0.097500uM	Not in cluster - singleton	fitted	340	0.783524	0.978917	0.964002	0.0460628	1.0442	0.0837	BRD-K68017837	BRD-K68017837-001-01-5	screen6:BRD-K68017837-001-01-5	0.0975	0.097500uM	screen6	tb_screen6
kabx2:BRD-K68017837-001-01-5:0.195500uM	In non-predictive cluster	fitted	340	0.829595	0.96742	0.961269	0.0351364	1.0322	0.0204	BRD-K68017837	BRD-K68017837-001-01-5	screen4wk_screen5wk_tbda1_kabx2:BRD-K68017837-001-01-5	0.1955	0.195500uM	screen4wk_screen5wk_tbda1_kabx2	kabx2
screen6:BRD-K68017837-001-01-5:0.195500uM	Not in cluster - singleton	fitted	340	0.661485	0.977755	0.9592	0.0537978	1.0442	0.1143	BRD-K68017837	BRD-K68017837-001-01-5	screen6:BRD-K68017837-001-01-5	0.1955	0.195500uM	screen6	tb_screen6
kabx2:BRD-K68017837-001-01-5:0.390500uM	In non-predictive cluster	fitted	340	0.829595	0.9694	0.962239	0.0361086	1.02302	0.1333	BRD-K68017837	BRD-K68017837-001-01-5	screen4wk_screen5wk_tbda1_kabx2:BRD-K68017837-001-01-5	0.3905	0.390500uM	screen4wk_screen5wk_tbda1_kabx2	kabx2
screen6:BRD-K68017837-001-01-5:0.390500uM	In PCL cluster	fitted	340	0.614405	0.971679	0.953056	0.0578204	1.03578	0.1451	BRD-K68017837	BRD-K68017837-001-01-5	screen6:BRD-K68017837-001-01-5	0.3905	0.390500uM	screen6	tb_screen6
kabx2:BRD-K68017837-001-01-5:0.781250uM	Not in cluster - singleton	fitted	340	0.829595	0.982563	0.970077	0.0389257	1.01964	0.1322	BRD-K68017837	BRD-K68017837-001-01-5	screen4wk_screen5wk_tbda1_kabx2:BRD-K68017837-001-01-5	0.78125	0.781250uM	screen4wk_screen5wk_tbda1_kabx2	kabx2
screen6:BRD-K68017837-001-01-5:0.781250uM	Not in cluster - singleton	fitted	340	0.599332	0.958345	0.945071	0.0609504	1.03578	0.1845	BRD-K68017837	BRD-K68017837-001-01-5	screen6:BRD-K68017837-001-01-5	0.78125	0.781250uM	screen6	tb_screen6
kabx2:BRD-K68017837-001-01-5:1.562500uM	Not in cluster - singleton	fitted	340	0.829595	0.984805	0.972709	0.0383809	1.01964	-0.0483	BRD-K68017837	BRD-K68017837-001-01-5	screen4wk_screen5wk_tbda1_kabx2:BRD-K68017837-001-01-5	1.5625	1.562500uM	screen4wk_screen5wk_tbda1_kabx2	kabx2
screen6:BRD-K68017837-001-01-5:1.562500uM	Not in cluster - singleton	fitted	340	0.594802	0.94981	0.938736	0.0644828	1.03578	0.2265	BRD-K68017837	BRD-K68017837-001-01-5	screen6:BRD-K68017837-001-01-5	1.5625	1.562500uM	screen6	tb_screen6
kabx2:BRD-K68017837-001-01-5:3.125000uM	In non-predictive cluster	fitted	340	0.829595	0.986989	0.974087	0.0384343	1.02357	0.0188	BRD-K68017837	BRD-K68017837-001-01-5	screen4wk_screen5wk_tbda1_kabx2:BRD-K68017837-001-01-5	3.125	3.125000uM	screen4wk_screen5wk_tbda1_kabx2	kabx2
screen6:BRD-K68017837-001-01-5:3.125000uM	Not in cluster - singleton	fitted	340	0.593463	0.948727	0.935298	0.066219	1.03578	0.2351	BRD-K68017837	BRD-K68017837-001-01-5	screen6:BRD-K68017837-001-01-5	3.125	3.125000uM	screen6	tb_screen6
kabx2:BRD-K68017837-001-01-5:6.250000uM	In PCL cluster	fitted	340	0.829595	0.991006	0.9769	0.0388675	1.02593	0.1158	BRD-K68017837	BRD-K68017837-001-01-5	screen4wk_screen5wk_tbda1_kabx2:BRD-K68017837-001-01-5	6.25	6.250000uM	screen4wk_screen5wk_tbda1_kabx2	kabx2
screen6:BRD-K68017837-001-01-5:6.250000uM	Not in cluster - singleton	fitted	340	0.593069	0.924069	0.916376	0.0700015	1.03578	0.2307	BRD-K68017837	BRD-K68017837-001-01-5	screen6:BRD-K68017837-001-01-5	6.25	6.250000uM	screen6	tb_screen6
kabx2:BRD-K68017837-001-01-5:12.500000uM	In PCL cluster	fitted	340	0.829595	0.997822	0.980711	0.0393019	1.03055	0.1052	BRD-K68017837	BRD-K68017837-001-01-5	screen4wk_screen5wk_tbda1_kabx2:BRD-K68017837-001-01-5	12.5	12.500000uM	screen4wk_screen5wk_tbda1_kabx2	kabx2
screen6:BRD-K68017837-001-01-5:12.500000uM	Not in cluster - singleton	fitted	340	0.592954	0.913584	0.908352	0.0733725	1.05988	0.0994	BRD-K68017837	BRD-K68017837-001-01-5	screen6:BRD-K68017837-001-01-5	12.5	12.500000uM	screen6	tb_screen6
kabx2:BRD-K68017837-001-01-5:25.000000uM	Not in cluster - singleton	fitted	340	0.829595	0.999793	0.981799	0.040807	1.03857	0.0832	BRD-K68017837	BRD-K68017837-001-01-5	screen4wk_screen5wk_tbda1_kabx2:BRD-K68017837-001-01-5	25	25.000000uM	screen4wk_screen5wk_tbda1_kabx2	kabx2
screen6:BRD-K68017837-001-01-5:25.000000uM	In non-predictive cluster	fitted	340	0.5519	0.895839	0.890223	0.0791938	1.05988	0.1253	BRD-K68017837	BRD-K68017837-001-01-5	screen6:BRD-K68017837-001-01-5	25	25.000000uM	screen6	tb_screen6
kabx2:BRD-K68017837-001-01-5:50.000000uM	Not in cluster - singleton	fitted	340	0.594441	1.0001	0.975975	0.0594191	1.09964	-0.0637	BRD-K68017837	BRD-K68017837-001-01-5	screen4wk_screen5wk_tbda1_kabx2:BRD-K68017837-001-01-5	50	50.000000uM	screen4wk_screen5wk_tbda1_kabx2	kabx2
screen6:BRD-K68017837-001-01-5:50.000000uM	In non-predictive cluster	fitted	340	0.5519	0.886434	0.879681	0.0913643	1.13464	0.0256	BRD-K68017837	BRD-K68017837-001-01-5	screen6:BRD-K68017837-001-01-5	50	50.000000uM	screen6	tb_screen6
kabx2:BRD-K80953170-001-02-8:0.097500uM	Not in cluster - singleton	fitted	340	0.792906	1.00251	0.996497	0.0229827	1.02935	0.0453	BRD-K80953170	BRD-K80953170-001-02-8	screen4wk_screen5wk_tbda1_kabx2:BRD-K80953170-001-02-8	0.0975	0.097500uM	screen4wk_screen5wk_tbda1_kabx2	kabx2
screen6:BRD-K80953170-001-02-8:0.097500uM	In non-predictive cluster	fitted	340	0.541391	0.860195	0.858556	0.0744963	1.00502	0.1082	BRD-K80953170	BRD-K80953170-001-02-8	screen6:BRD-K80953170-001-02-8	0.0975	0.097500uM	screen6	tb_screen6
kabx2:BRD-K80953170-001-02-8:0.195500uM	In non-predictive cluster	fitted	340	0.90629	1.00404	1.00024	0.0173283	1.02935	-0.0615	BRD-K80953170	BRD-K80953170-001-02-8	screen4wk_screen5wk_tbda1_kabx2:BRD-K80953170-001-02-8	0.1955	0.195500uM	screen4wk_screen5wk_tbda1_kabx2	kabx2
screen6:BRD-K80953170-001-02-8:0.195500uM	Not in cluster - singleton	fitted	340	0.498885	0.847517	0.840115	0.0790241	1.00479	0.1815	BRD-K80953170	BRD-K80953170-001-02-8	screen6:BRD-K80953170-001-02-8	0.1955	0.195500uM	screen6	tb_screen6
[truncated: 7,828 more rows]

## Sheet: SI Fig. 5f
pert_dose	Proportion - In PCL cluster	Proportion - In non-predictive cluster	Proportion - Not in cluster - singleton
[truncated: 10 more rows]
