# Supplementary material for: Reference-based chemical-genetic interaction profiling to elucidate small molecule mechanism of action in Mycobacterium tuberculosis
Source: Nat Commun. 2025 Nov 3;16:9673. doi: 10.1038/s41467-025-64662-x (PMC12583738; doi:10.1038/s41467-025-64662-x)
Supplement: Supplementary file 11 — Source data [file 41467_2025_64662_MOESM11_ESM.zip › Source Data SI Fig 6.xlsx]

## Sheet: SI Fig. 6a
pcl_desc	pcl_moa_cluster_id	pcl_rid	pcl_cluster_size	pcl_num_proj_broad_ids_unique	pcl_num_broad_ids_unique	pcl_num_pert_ids_unique	pcl_num_project_ids_unique	pcl_num_x_subproject_ids_unique	cluster_type	cluster_type_color
30S ribosome	1	30S ribosome:group1	4	3	3	3	1	1	PCL cluster	#0000c8ff
30S ribosome	4	30S ribosome:group4	2	2	2	2	1	1	PCL cluster	#0000c8ff
30S ribosome	6	30S ribosome:group6	5	3	3	3	1	1	PCL cluster	#0000c8ff
30S ribosome	7	30S ribosome:group7	2	2	2	2	1	1	PCL cluster	#0000c8ff
30S ribosome	8	30S ribosome:group8	21	8	7	7	2	2	PCL cluster	#0000c8ff
30S ribosome	19	30S ribosome:group19	10	2	1	1	2	2	PCL cluster	#0000c8ff
30S ribosome	34	30S ribosome:group34	6	1	1	1	1	1	PCL cluster	#0000c8ff
30S ribosome	39	30S ribosome:group39	6	4	4	4	1	1	PCL cluster	#0000c8ff
30S ribosome	41	30S ribosome:group41	2	2	2	2	1	1	PCL cluster	#0000c8ff
30S ribosome	51	30S ribosome:group51	20	4	3	3	3	3	PCL cluster	#0000c8ff
30S ribosome	88	30S ribosome:group88	10	4	3	3	2	2	PCL cluster	#0000c8ff
30S ribosome	89	30S ribosome:group89	4	1	1	1	1	1	PCL cluster	#0000c8ff
30S ribosome	92	30S ribosome:group92	4	2	2	2	1	1	PCL cluster	#0000c8ff
30S ribosome	93	30S ribosome:group93	25	7	7	7	1	1	PCL cluster	#0000c8ff
30S ribosome	94	30S ribosome:group94	6	6	6	6	1	1	PCL cluster	#0000c8ff
30S ribosome	95	30S ribosome:group95	9	6	6	6	1	1	PCL cluster	#0000c8ff
30S ribosome	96	30S ribosome:group96	11	8	8	8	1	1	PCL cluster	#0000c8ff
30S ribosome	97	30S ribosome:group97	16	9	9	9	1	1	PCL cluster	#0000c8ff
30S ribosome	98	30S ribosome:group98	26	10	10	10	1	1	PCL cluster	#0000c8ff
30S ribosome	99	30S ribosome:group99	8	8	8	8	1	1	PCL cluster	#0000c8ff
30S ribosome	100	30S ribosome:group100	17	10	10	10	1	1	PCL cluster	#0000c8ff
30S ribosome	102	30S ribosome:group102	27	8	8	8	1	1	PCL cluster	#0000c8ff
30S ribosome	106	30S ribosome:group106	6	1	1	1	1	1	PCL cluster	#0000c8ff
30S ribosome	112	30S ribosome:group112	11	3	2	2	2	2	PCL cluster	#0000c8ff
30S ribosome	116	30S ribosome:group116	2	1	1	1	1	1	PCL cluster	#0000c8ff
30S ribosome	154	30S ribosome:group154	2	2	2	2	1	1	PCL cluster	#0000c8ff
30S ribosome	159	30S ribosome:group159	2	1	1	1	1	1	PCL cluster	#0000c8ff
InfB	2	InfB:group2	3	2	2	2	1	1	PCL cluster	#0000c8ff
InfB	25	InfB:group25	3	1	1	1	1	1	PCL cluster	#0000c8ff
tRNA synthesis	12	tRNA synthesis:group12	5	2	2	2	1	1	PCL cluster	#0000c8ff
tRNA synthesis	24	tRNA synthesis:group24	2	1	1	1	1	1	PCL cluster	#0000c8ff
tRNA synthesis	35	tRNA synthesis:group35	16	4	3	3	2	3	PCL cluster	#0000c8ff
tRNA synthesis	56	tRNA synthesis:group56	6	2	1	1	2	2	PCL cluster	#0000c8ff
tRNA synthesis	62	tRNA synthesis:group62	2	1	1	1	1	1	PCL cluster	#0000c8ff
tRNA synthesis	67	tRNA synthesis:group67	2	1	1	1	1	1	PCL cluster	#0000c8ff
50S ribosome	5	50S ribosome:group5	7	2	2	2	1	1	PCL cluster	#0000c8ff
50S ribosome	6	50S ribosome:group6	10	3	3	3	1	1	PCL cluster	#0000c8ff
50S ribosome	7	50S ribosome:group7	5	4	3	3	2	2	PCL cluster	#0000c8ff
50S ribosome	16	50S ribosome:group16	7	6	6	6	2	2	PCL cluster	#0000c8ff
50S ribosome	18	50S ribosome:group18	8	1	1	1	1	1	PCL cluster	#0000c8ff
50S ribosome	19	50S ribosome:group19	6	3	3	3	1	2	PCL cluster	#0000c8ff
50S ribosome	20	50S ribosome:group20	20	5	4	3	2	2	PCL cluster	#0000c8ff
50S ribosome	21	50S ribosome:group21	7	3	3	3	1	1	PCL cluster	#0000c8ff
50S ribosome	22	50S ribosome:group22	12	2	2	2	1	1	PCL cluster	#0000c8ff
50S ribosome	23	50S ribosome:group23	22	6	6	6	1	1	PCL cluster	#0000c8ff
50S ribosome	24	50S ribosome:group24	4	3	3	3	2	2	PCL cluster	#0000c8ff
50S ribosome	25	50S ribosome:group25	22	8	7	7	2	2	PCL cluster	#0000c8ff
50S ribosome	26	50S ribosome:group26	7	2	2	2	1	1	PCL cluster	#0000c8ff
50S ribosome	27	50S ribosome:group27	11	4	4	3	1	1	PCL cluster	#0000c8ff
50S ribosome	28	50S ribosome:group28	10	6	6	4	1	1	PCL cluster	#0000c8ff
50S ribosome	29	50S ribosome:group29	9	5	5	3	1	1	PCL cluster	#0000c8ff
50S ribosome	30	50S ribosome:group30	7	3	3	1	1	1	PCL cluster	#0000c8ff
50S ribosome	31	50S ribosome:group31	7	5	5	4	1	1	PCL cluster	#0000c8ff
50S ribosome	32	50S ribosome:group32	8	4	4	4	1	1	PCL cluster	#0000c8ff
50S ribosome	33	50S ribosome:group33	3	2	1	1	2	2	PCL cluster	#0000c8ff
50S ribosome	34	50S ribosome:group34	5	2	2	2	1	1	PCL cluster	#0000c8ff
50S ribosome	35	50S ribosome:group35	17	3	3	3	1	1	PCL cluster	#0000c8ff
50S ribosome	36	50S ribosome:group36	12	3	3	2	1	1	PCL cluster	#0000c8ff
50S ribosome	37	50S ribosome:group37	10	2	2	2	1	1	PCL cluster	#0000c8ff
50S ribosome	38	50S ribosome:group38	5	2	2	2	1	1	PCL cluster	#0000c8ff
50S ribosome	39	50S ribosome:group39	3	2	2	2	1	1	PCL cluster	#0000c8ff
50S ribosome	40	50S ribosome:group40	7	2	2	2	1	1	PCL cluster	#0000c8ff
50S ribosome	41	50S ribosome:group41	6	2	2	2	1	1	PCL cluster	#0000c8ff
50S ribosome	45	50S ribosome:group45	8	5	5	5	1	1	PCL cluster	#0000c8ff
50S ribosome	46	50S ribosome:group46	3	1	1	1	1	1	PCL cluster	#0000c8ff
50S ribosome	47	50S ribosome:group47	7	3	3	3	1	1	PCL cluster	#0000c8ff
50S ribosome	52	50S ribosome:group52	19	6	3	3	3	4	PCL cluster	#0000c8ff
50S ribosome	54	50S ribosome:group54	6	3	3	3	1	1	PCL cluster	#0000c8ff
50S ribosome	55	50S ribosome:group55	39	14	7	6	3	4	PCL cluster	#0000c8ff
50S ribosome	56	50S ribosome:group56	8	5	5	5	2	2	PCL cluster	#0000c8ff
50S ribosome	57	50S ribosome:group57	10	7	5	5	2	2	PCL cluster	#0000c8ff
50S ribosome	58	50S ribosome:group58	4	3	3	3	1	1	PCL cluster	#0000c8ff
50S ribosome	59	50S ribosome:group59	8	4	4	4	1	1	PCL cluster	#0000c8ff
50S ribosome	60	50S ribosome:group60	3	3	2	2	2	2	PCL cluster	#0000c8ff
50S ribosome	63	50S ribosome:group63	2	2	2	2	1	1	PCL cluster	#0000c8ff
50S ribosome	75	50S ribosome:group75	2	2	2	2	1	1	PCL cluster	#0000c8ff
50S ribosome	83	50S ribosome:group83	3	3	3	3	1	1	PCL cluster	#0000c8ff
50S ribosome	85	50S ribosome:group85	2	1	1	1	1	1	PCL cluster	#0000c8ff
50S ribosome	86	50S ribosome:group86	3	2	2	2	1	1	PCL cluster	#0000c8ff
50S ribosome	89	50S ribosome:group89	20	5	5	5	1	1	PCL cluster	#0000c8ff
50S ribosome	90	50S ribosome:group90	26	6	6	5	1	1	PCL cluster	#0000c8ff
50S ribosome	91	50S ribosome:group91	12	3	3	3	2	2	PCL cluster	#0000c8ff
50S ribosome	92	50S ribosome:group92	7	5	5	5	1	1	PCL cluster	#0000c8ff
50S ribosome	93	50S ribosome:group93	14	5	5	5	1	1	PCL cluster	#0000c8ff
50S ribosome	94	50S ribosome:group94	12	3	3	3	2	2	PCL cluster	#0000c8ff
50S ribosome	99	50S ribosome:group99	21	4	4	4	1	1	PCL cluster	#0000c8ff
50S ribosome	101	50S ribosome:group101	5	1	1	1	1	1	PCL cluster	#0000c8ff
50S ribosome	102	50S ribosome:group102	9	7	7	6	1	1	PCL cluster	#0000c8ff
50S ribosome	103	50S ribosome:group103	24	7	7	6	1	1	PCL cluster	#0000c8ff
50S ribosome	104	50S ribosome:group104	21	3	3	3	1	1	PCL cluster	#0000c8ff
50S ribosome	105	50S ribosome:group105	2	1	1	1	1	1	PCL cluster	#0000c8ff
50S ribosome	109	50S ribosome:group109	2	1	1	1	1	1	PCL cluster	#0000c8ff
50S ribosome	115	50S ribosome:group115	3	1	1	1	1	1	PCL cluster	#0000c8ff
50S ribosome	118	50S ribosome:group118	2	2	2	2	2	2	PCL cluster	#0000c8ff
50S ribosome	120	50S ribosome:group120	3	1	1	1	1	1	PCL cluster	#0000c8ff
50S ribosome	122	50S ribosome:group122	2	2	2	2	2	2	PCL cluster	#0000c8ff
50S ribosome	124	50S ribosome:group124	18	7	6	6	2	2	PCL cluster	#0000c8ff
50S ribosome	126	50S ribosome:group126	14	3	3	2	1	1	PCL cluster	#0000c8ff
50S ribosome	129	50S ribosome:group129	3	2	2	2	1	1	PCL cluster	#0000c8ff
50S ribosome	131	50S ribosome:group131	4	1	1	1	1	1	PCL cluster	#0000c8ff
50S ribosome	140	50S ribosome:group140	5	1	1	1	1	1	PCL cluster	#0000c8ff
FusA1	2	FusA1:group2	3	1	1	1	1	1	PCL cluster	#0000c8ff
FusA1	5	FusA1:group5	3	1	1	1	1	1	PCL cluster	#0000c8ff
FusA1	9	FusA1:group9	15	4	2	2	2	2	PCL cluster	#0000c8ff
ATP synthase	6	ATP synthase:group6	2	1	1	1	1	1	PCL cluster	#0000c8ff
ATP synthase	7	ATP synthase:group7	3	1	1	1	1	1	PCL cluster	#0000c8ff
ATP synthase	21	ATP synthase:group21	4	1	1	1	1	1	PCL cluster	#0000c8ff
ATP synthase	22	ATP synthase:group22	8	2	2	1	2	2	PCL cluster	#0000c8ff
ATP synthase	23	ATP synthase:group23	2	1	1	1	1	1	PCL cluster	#0000c8ff
AccD6	10	AccD6:group10	2	1	1	1	1	1	PCL cluster	#0000c8ff
AccD6	12	AccD6:group12	2	1	1	1	1	1	PCL cluster	#0000c8ff
AccD6	14	AccD6:group14	4	1	1	1	1	1	PCL cluster	#0000c8ff
AccD6	27	AccD6:group27	5	2	1	1	2	2	PCL cluster	#0000c8ff
AccD6	28	AccD6:group28	2	1	1	1	1	1	PCL cluster	#0000c8ff
AccD6	30	AccD6:group30	2	1	1	1	1	1	PCL cluster	#0000c8ff
AccD6	31	AccD6:group31	3	1	1	1	1	1	PCL cluster	#0000c8ff
AccD6	32	AccD6:group32	5	1	1	1	1	1	PCL cluster	#0000c8ff
AccD6	40	AccD6:group40	2	2	2	2	1	1	PCL cluster	#0000c8ff
AccD6	43	AccD6:group43	2	1	1	1	1	1	PCL cluster	#0000c8ff
AccD6	44	AccD6:group44	2	2	2	2	1	1	PCL cluster	#0000c8ff
AccD6	52	AccD6:group52	2	1	1	1	1	1	PCL cluster	#0000c8ff
Alr	2	Alr:group2	2	1	1	1	1	1	PCL cluster	#0000c8ff
Alr	3	Alr:group3	10	4	2	2	2	2	PCL cluster	#0000c8ff
Alr	4	Alr:group4	3	1	1	1	1	1	PCL cluster	#0000c8ff
Alr	5	Alr:group5	4	2	1	1	2	2	PCL cluster	#0000c8ff
Alr	6	Alr:group6	2	1	1	1	1	1	PCL cluster	#0000c8ff
Alr	9	Alr:group9	2	1	1	1	1	1	PCL cluster	#0000c8ff
Alr	16	Alr:group16	6	3	2	2	2	2	PCL cluster	#0000c8ff
Alr	45	Alr:group45	2	1	1	1	1	1	PCL cluster	#0000c8ff
Alr	62	Alr:group62	2	2	2	2	1	1	PCL cluster	#0000c8ff
Alr	66	Alr:group66	3	3	3	3	1	1	PCL cluster	#0000c8ff
Alr	68	Alr:group68	2	2	2	2	1	1	PCL cluster	#0000c8ff
Alr	72	Alr:group72	3	2	2	2	1	1	PCL cluster	#0000c8ff
Alr	89	Alr:group89	2	1	1	1	1	1	PCL cluster	#0000c8ff
Alr	92	Alr:group92	3	2	2	2	1	1	PCL cluster	#0000c8ff
Alr	93	Alr:group93	4	3	3	3	1	1	PCL cluster	#0000c8ff
Alr	96	Alr:group96	2	2	2	2	1	1	PCL cluster	#0000c8ff
Alr	100	Alr:group100	2	1	1	1	1	1	PCL cluster	#0000c8ff
Alr	101	Alr:group101	2	2	2	2	1	1	PCL cluster	#0000c8ff
Alr	106	Alr:group106	4	2	2	2	1	1	PCL cluster	#0000c8ff
Alr	130	Alr:group130	4	1	1	1	1	1	PCL cluster	#0000c8ff
Alr	137	Alr:group137	3	2	2	2	1	1	PCL cluster	#0000c8ff
Alr	138	Alr:group138	2	1	1	1	1	1	PCL cluster	#0000c8ff
Alr	143	Alr:group143	5	3	3	3	1	1	PCL cluster	#0000c8ff
Alr	146	Alr:group146	2	2	2	2	1	1	PCL cluster	#0000c8ff
Alr	157	Alr:group157	2	1	1	1	1	1	PCL cluster	#0000c8ff
Alr	173	Alr:group173	2	1	1	1	1	1	PCL cluster	#0000c8ff
Alr	189	Alr:group189	2	1	1	1	1	1	PCL cluster	#0000c8ff
Alr	190	Alr:group190	4	2	2	2	2	2	PCL cluster	#0000c8ff
Alr	196	Alr:group196	3	1	1	1	1	1	PCL cluster	#0000c8ff
Alr	197	Alr:group197	2	1	1	1	1	1	PCL cluster	#0000c8ff
Alr	204	Alr:group204	2	1	1	1	1	1	PCL cluster	#0000c8ff
Alr	205	Alr:group205	2	1	1	1	1	1	PCL cluster	#0000c8ff
Alr	206	Alr:group206	3	3	3	3	1	1	PCL cluster	#0000c8ff
Alr	207	Alr:group207	2	2	1	1	2	2	PCL cluster	#0000c8ff
Alr	208	Alr:group208	3	3	2	2	2	2	PCL cluster	#0000c8ff
DdlA	8	DdlA:group8	2	1	1	1	1	1	PCL cluster	#0000c8ff
CoaBC	2	CoaBC:group2	3	2	2	2	1	1	PCL cluster	#0000c8ff
CoaBC	3	CoaBC:group3	3	1	1	1	1	1	PCL cluster	#0000c8ff
CoaBC	4	CoaBC:group4	4	2	2	2	1	1	PCL cluster	#0000c8ff
CoaBC	6	CoaBC:group6	4	1	1	1	1	1	PCL cluster	#0000c8ff
CydAB	1	CydAB:group1	12	3	3	3	1	2	PCL cluster	#0000c8ff
CydAB	2	CydAB:group2	5	3	3	3	1	2	PCL cluster	#0000c8ff
CydAB	6	CydAB:group6	2	1	1	1	1	1	PCL cluster	#0000c8ff
CydAB	9	CydAB:group9	2	1	1	1	1	1	PCL cluster	#0000c8ff
CydAB	11	CydAB:group11	5	1	1	1	1	1	PCL cluster	#0000c8ff
CydAB	12	CydAB:group12	2	1	1	1	1	1	PCL cluster	#0000c8ff
Cyp121	15	Cyp121:group15	2	1	1	1	1	1	PCL cluster	#0000c8ff
Cyp121	16	Cyp121:group16	3	3	2	2	2	2	PCL cluster	#0000c8ff
Cyp121	17	Cyp121:group17	2	2	2	2	1	1	PCL cluster	#0000c8ff
Cyp121	21	Cyp121:group21	2	1	1	1	1	1	PCL cluster	#0000c8ff
CysH	3	CysH:group3	2	1	1	1	1	1	PCL cluster	#0000c8ff
CysH	9	CysH:group9	2	1	1	1	1	1	PCL cluster	#0000c8ff
DHFR	29	DHFR:group29	6	2	2	2	1	1	PCL cluster	#0000c8ff
DHFR	48	DHFR:group48	6	2	2	2	1	1	PCL cluster	#0000c8ff
DHFR	57	DHFR:group57	2	1	1	1	1	1	PCL cluster	#0000c8ff
DHFR	60	DHFR:group60	2	1	1	1	1	1	PCL cluster	#0000c8ff
DHFR	61	DHFR:group61	10	4	3	2	2	3	PCL cluster	#0000c8ff
DHFR	62	DHFR:group62	4	2	2	2	1	1	PCL cluster	#0000c8ff
DHFR	63	DHFR:group63	22	5	3	3	2	2	PCL cluster	#0000c8ff
DHFR	64	DHFR:group64	3	2	1	1	2	2	PCL cluster	#0000c8ff
DHFR	65	DHFR:group65	14	3	3	2	1	1	PCL cluster	#0000c8ff
DHFR	66	DHFR:group66	3	2	2	2	1	1	PCL cluster	#0000c8ff
DHFR	68	DHFR:group68	7	2	2	2	1	1	PCL cluster	#0000c8ff
DHFR	77	DHFR:group77	2	1	1	1	1	1	PCL cluster	#0000c8ff
DHFR	81	DHFR:group81	2	1	1	1	1	1	PCL cluster	#0000c8ff
DHFR	92	DHFR:group92	4	4	3	2	3	3	PCL cluster	#0000c8ff
DHFR	93	DHFR:group93	14	6	2	1	6	6	PCL cluster	#0000c8ff
DHFR	94	DHFR:group94	25	10	4	3	6	7	PCL cluster	#0000c8ff
DHFR	95	DHFR:group95	9	7	3	3	5	5	PCL cluster	#0000c8ff
DHFR	96	DHFR:group96	8	7	3	2	6	7	PCL cluster	#0000c8ff
DHFR	97	DHFR:group97	15	11	4	3	6	7	PCL cluster	#0000c8ff
DHFR	98	DHFR:group98	4	1	1	1	1	1	PCL cluster	#0000c8ff
DHFR	99	DHFR:group99	3	1	1	1	1	1	PCL cluster	#0000c8ff
DHFR	102	DHFR:group102	2	2	2	1	2	2	PCL cluster	#0000c8ff
DHFR	103	DHFR:group103	19	2	2	2	1	1	PCL cluster	#0000c8ff
DHFR	108	DHFR:group108	9	1	1	1	1	1	PCL cluster	#0000c8ff
DHFR	109	DHFR:group109	3	2	2	2	1	1	PCL cluster	#0000c8ff
DHFR	110	DHFR:group110	6	3	2	2	2	2	PCL cluster	#0000c8ff
ThyAX	1	ThyAX:group1	3	1	1	1	1	1	PCL cluster	#0000c8ff
ThyAX	5	ThyAX:group5	9	1	1	1	1	1	PCL cluster	#0000c8ff
ThyAX	6	ThyAX:group6	4	4	2	1	4	4	PCL cluster	#0000c8ff
ThyAX	7	ThyAX:group7	22	4	1	1	4	4	PCL cluster	#0000c8ff
ThyAX	8	ThyAX:group8	7	2	2	1	2	2	PCL cluster	#0000c8ff
ThyAX	9	ThyAX:group9	21	6	2	1	6	6	PCL cluster	#0000c8ff
ThyAX	10	ThyAX:group10	11	8	4	3	3	3	PCL cluster	#0000c8ff
ThyAX	11	ThyAX:group11	3	1	1	1	1	1	PCL cluster	#0000c8ff
ThyAX	12	ThyAX:group12	6	2	2	2	1	1	PCL cluster	#0000c8ff
ThyAX	15	ThyAX:group15	6	2	2	2	1	1	PCL cluster	#0000c8ff
ThyAX	19	ThyAX:group19	4	1	1	1	1	1	PCL cluster	#0000c8ff
ThyAX	20	ThyAX:group20	5	1	1	1	1	1	PCL cluster	#0000c8ff
ThyAX	35	ThyAX:group35	2	1	1	1	1	1	PCL cluster	#0000c8ff
ThyAX	36	ThyAX:group36	8	1	1	1	1	1	PCL cluster	#0000c8ff
ThyAX	37	ThyAX:group37	4	1	1	1	1	1	PCL cluster	#0000c8ff
ThyAX	39	ThyAX:group39	5	2	2	2	1	1	PCL cluster	#0000c8ff
ThyAX	40	ThyAX:group40	6	3	3	3	2	2	PCL cluster	#0000c8ff
ThyAX	42	ThyAX:group42	3	3	3	3	2	2	PCL cluster	#0000c8ff
ThyAX	45	ThyAX:group45	6	3	3	3	2	2	PCL cluster	#0000c8ff
ThyAX	46	ThyAX:group46	11	6	3	3	2	2	PCL cluster	#0000c8ff
ThyAX	49	ThyAX:group49	2	2	2	2	1	1	PCL cluster	#0000c8ff
ThyAX	54	ThyAX:group54	2	1	1	1	1	1	PCL cluster	#0000c8ff
ThyAX	57	ThyAX:group57	6	1	1	1	1	1	PCL cluster	#0000c8ff
ThyAX	65	ThyAX:group65	9	9	5	4	3	3	PCL cluster	#0000c8ff
ThyAX	66	ThyAX:group66	4	4	2	2	3	3	PCL cluster	#0000c8ff
ThyAX	67	ThyAX:group67	9	9	5	4	2	2	PCL cluster	#0000c8ff
ThyAX	68	ThyAX:group68	5	5	4	4	2	2	PCL cluster	#0000c8ff
ThyAX	69	ThyAX:group69	3	3	3	2	2	2	PCL cluster	#0000c8ff
ThyAX	72	ThyAX:group72	6	3	3	3	1	1	PCL cluster	#0000c8ff
ThyAX	74	ThyAX:group74	7	3	3	3	1	1	PCL cluster	#0000c8ff
ThyAX	75	ThyAX:group75	7	4	3	2	2	2	PCL cluster	#0000c8ff
ThyAX	76	ThyAX:group76	14	4	3	3	2	2	PCL cluster	#0000c8ff
ThyAX	77	ThyAX:group77	3	3	3	3	1	1	PCL cluster	#0000c8ff
ThyAX	86	ThyAX:group86	4	2	2	2	1	1	PCL cluster	#0000c8ff
DHPS	4	DHPS:group4	6	5	5	5	1	1	PCL cluster	#0000c8ff
DHPS	5	DHPS:group5	4	1	1	1	1	1	PCL cluster	#0000c8ff
DHPS	7	DHPS:group7	2	2	2	2	2	2	PCL cluster	#0000c8ff
DHPS	9	DHPS:group9	2	2	2	2	2	2	PCL cluster	#0000c8ff
DHPS	12	DHPS:group12	10	3	3	3	1	1	PCL cluster	#0000c8ff
DHPS	14	DHPS:group14	3	1	1	1	1	1	PCL cluster	#0000c8ff
DHPS	25	DHPS:group25	4	3	2	2	2	2	PCL cluster	#0000c8ff
DHPS	27	DHPS:group27	3	3	3	3	1	1	PCL cluster	#0000c8ff
DHPS	28	DHPS:group28	5	4	4	4	1	1	PCL cluster	#0000c8ff
DHPS	29	DHPS:group29	4	4	4	4	2	3	PCL cluster	#0000c8ff
DHPS	35	DHPS:group35	2	1	1	1	1	1	PCL cluster	#0000c8ff
DHPS	37	DHPS:group37	3	3	3	3	2	2	PCL cluster	#0000c8ff
DHPS	38	DHPS:group38	2	2	2	2	2	2	PCL cluster	#0000c8ff
DHPS	39	DHPS:group39	3	3	3	3	1	1	PCL cluster	#0000c8ff
DHPS	50	DHPS:group50	3	3	3	3	1	1	PCL cluster	#0000c8ff
DHPS	51	DHPS:group51	4	3	3	3	1	1	PCL cluster	#0000c8ff
DHPS	55	DHPS:group55	3	1	1	1	1	1	PCL cluster	#0000c8ff
DHPS	61	DHPS:group61	2	2	2	2	1	1	PCL cluster	#0000c8ff
DHPS	70	DHPS:group70	5	2	2	2	1	1	PCL cluster	#0000c8ff
DHPS	86	DHPS:group86	5	3	3	3	1	1	PCL cluster	#0000c8ff
DHPS	87	DHPS:group87	4	1	1	1	1	1	PCL cluster	#0000c8ff
DHPS	88	DHPS:group88	4	2	2	2	1	1	PCL cluster	#0000c8ff
DHPS	94	DHPS:group94	16	7	7	7	1	1	PCL cluster	#0000c8ff
DHPS	95	DHPS:group95	10	6	6	6	1	1	PCL cluster	#0000c8ff
DHPS	96	DHPS:group96	7	4	4	4	1	1	PCL cluster	#0000c8ff
DHPS	98	DHPS:group98	10	6	6	6	1	1	PCL cluster	#0000c8ff
DHPS	99	DHPS:group99	15	13	13	12	1	2	PCL cluster	#0000c8ff
DHPS	100	DHPS:group100	5	3	3	3	1	2	PCL cluster	#0000c8ff
DHPS	102	DHPS:group102	3	1	1	1	1	1	PCL cluster	#0000c8ff
DHPS	103	DHPS:group103	5	5	5	5	2	2	PCL cluster	#0000c8ff
DHPS	104	DHPS:group104	3	3	3	3	2	2	PCL cluster	#0000c8ff
DHPS	105	DHPS:group105	12	10	10	10	1	1	PCL cluster	#0000c8ff
DHPS	106	DHPS:group106	7	6	6	6	1	1	PCL cluster	#0000c8ff
DHPS	107	DHPS:group107	9	9	8	8	2	3	PCL cluster	#0000c8ff
DHPS	108	DHPS:group108	3	3	3	3	1	1	PCL cluster	#0000c8ff
DHPS	109	DHPS:group109	4	4	4	4	1	1	PCL cluster	#0000c8ff
DHPS	110	DHPS:group110	9	8	8	8	1	1	PCL cluster	#0000c8ff
DHPS	111	DHPS:group111	18	14	8	7	2	3	PCL cluster	#0000c8ff
DHPS	113	DHPS:group113	4	3	3	3	1	2	PCL cluster	#0000c8ff
DHPS	115	DHPS:group115	3	2	2	2	1	1	PCL cluster	#0000c8ff
DHPS	116	DHPS:group116	5	5	5	5	1	1	PCL cluster	#0000c8ff
DHPS	119	DHPS:group119	4	1	1	1	1	1	PCL cluster	#0000c8ff
DHPS	121	DHPS:group121	4	2	2	2	1	1	PCL cluster	#0000c8ff
DHPS	122	DHPS:group122	9	2	1	1	2	2	PCL cluster	#0000c8ff
DHPS	132	DHPS:group132	3	1	1	1	1	1	PCL cluster	#0000c8ff
DHPS	136	DHPS:group136	2	2	1	1	2	2	PCL cluster	#0000c8ff
DprE1-DprE2 complex	5	DprE1-DprE2 complex:group5	2	2	2	2	1	1	PCL cluster	#0000c8ff
DprE1-DprE2 complex	6	DprE1-DprE2 complex:group6	2	2	2	2	1	1	PCL cluster	#0000c8ff
DprE1-DprE2 complex	9	DprE1-DprE2 complex:group9	2	1	1	1	1	1	PCL cluster	#0000c8ff
DprE1-DprE2 complex	28	DprE1-DprE2 complex:group28	2	2	2	2	1	1	PCL cluster	#0000c8ff
DprE1-DprE2 complex	29	DprE1-DprE2 complex:group29	7	4	2	2	3	3	PCL cluster	#0000c8ff
DprE1-DprE2 complex	30	DprE1-DprE2 complex:group30	7	7	4	3	2	2	PCL cluster	#0000c8ff
DprE1-DprE2 complex	31	DprE1-DprE2 complex:group31	9	6	6	6	1	1	PCL cluster	#0000c8ff
DprE1-DprE2 complex	33	DprE1-DprE2 complex:group33	4	3	3	3	1	1	PCL cluster	#0000c8ff
DprE1-DprE2 complex	37	DprE1-DprE2 complex:group37	7	1	1	1	1	1	PCL cluster	#0000c8ff
DprE1-DprE2 complex	38	DprE1-DprE2 complex:group38	8	4	3	2	3	3	PCL cluster	#0000c8ff
DprE1-DprE2 complex	39	DprE1-DprE2 complex:group39	4	3	1	1	3	3	PCL cluster	#0000c8ff
DprE1-DprE2 complex	40	DprE1-DprE2 complex:group40	4	4	4	3	2	2	PCL cluster	#0000c8ff
DprE1-DprE2 complex	41	DprE1-DprE2 complex:group41	4	4	3	3	2	2	PCL cluster	#0000c8ff
DprE1-DprE2 complex	42	DprE1-DprE2 complex:group42	3	3	3	3	2	2	PCL cluster	#0000c8ff
DprE1-DprE2 complex	43	DprE1-DprE2 complex:group43	4	3	3	3	1	1	PCL cluster	#0000c8ff
DprE1-DprE2 complex	44	DprE1-DprE2 complex:group44	12	3	3	3	1	1	PCL cluster	#0000c8ff
DprE1-DprE2 complex	45	DprE1-DprE2 complex:group45	4	4	4	4	1	1	PCL cluster	#0000c8ff
DprE1-DprE2 complex	46	DprE1-DprE2 complex:group46	13	5	5	4	1	1	PCL cluster	#0000c8ff
DprE1-DprE2 complex	47	DprE1-DprE2 complex:group47	4	4	4	4	1	1	PCL cluster	#0000c8ff
DprE1-DprE2 complex	48	DprE1-DprE2 complex:group48	5	2	2	2	1	1	PCL cluster	#0000c8ff
DprE1-DprE2 complex	49	DprE1-DprE2 complex:group49	2	1	1	1	1	1	PCL cluster	#0000c8ff
DprE1-DprE2 complex	50	DprE1-DprE2 complex:group50	3	1	1	1	1	1	PCL cluster	#0000c8ff
DprE1-DprE2 complex	51	DprE1-DprE2 complex:group51	3	2	2	2	1	1	PCL cluster	#0000c8ff
DprE1-DprE2 complex	53	DprE1-DprE2 complex:group53	26	7	7	6	1	1	PCL cluster	#0000c8ff
DprE1-DprE2 complex	57	DprE1-DprE2 complex:group57	4	2	2	2	1	1	PCL cluster	#0000c8ff
DprE1-DprE2 complex	58	DprE1-DprE2 complex:group58	4	3	3	3	1	1	PCL cluster	#0000c8ff
DprE1-DprE2 complex	59	DprE1-DprE2 complex:group59	10	3	3	3	1	1	PCL cluster	#0000c8ff
DprE1-DprE2 complex	60	DprE1-DprE2 complex:group60	3	3	3	3	1	1	PCL cluster	#0000c8ff
DprE1-DprE2 complex	61	DprE1-DprE2 complex:group61	3	2	2	2	1	1	PCL cluster	#0000c8ff
DprE1-DprE2 complex	62	DprE1-DprE2 complex:group62	5	2	2	2	1	1	PCL cluster	#0000c8ff
DprE1-DprE2 complex	63	DprE1-DprE2 complex:group63	11	2	2	2	1	1	PCL cluster	#0000c8ff
DprE1-DprE2 complex	65	DprE1-DprE2 complex:group65	9	5	5	4	1	1	PCL cluster	#0000c8ff
DprE1-DprE2 complex	66	DprE1-DprE2 complex:group66	4	4	4	4	1	1	PCL cluster	#0000c8ff
DprE1-DprE2 complex	67	DprE1-DprE2 complex:group67	10	1	1	1	1	1	PCL cluster	#0000c8ff
DprE1-DprE2 complex	68	DprE1-DprE2 complex:group68	8	1	1	1	1	1	PCL cluster	#0000c8ff
DprE1-DprE2 complex	69	DprE1-DprE2 complex:group69	3	1	1	1	1	1	PCL cluster	#0000c8ff
DprE1-DprE2 complex	70	DprE1-DprE2 complex:group70	4	1	1	1	1	1	PCL cluster	#0000c8ff
Dxr	1	Dxr:group1	4	1	1	1	1	1	PCL cluster	#0000c8ff
Dxr	2	Dxr:group2	4	1	1	1	1	1	PCL cluster	#0000c8ff
EmbABC	12	EmbABC:group12	4	3	1	1	3	3	PCL cluster	#0000c8ff
EmbABC	13	EmbABC:group13	3	3	1	1	3	3	PCL cluster	#0000c8ff
EmbABC	14	EmbABC:group14	3	2	1	1	2	2	PCL cluster	#0000c8ff
FadD32	1	FadD32:group1	3	3	3	3	1	1	PCL cluster	#0000c8ff
FadD32	2	FadD32:group2	3	3	3	3	1	1	PCL cluster	#0000c8ff
FadD32	5	FadD32:group5	5	3	3	3	1	1	PCL cluster	#0000c8ff
FadD32	6	FadD32:group6	9	4	4	4	1	1	PCL cluster	#0000c8ff
FadD32	7	FadD32:group7	7	7	7	7	1	1	PCL cluster	#0000c8ff
FadD32	9	FadD32:group9	12	9	9	7	2	2	PCL cluster	#0000c8ff
FadD32	10	FadD32:group10	7	6	6	5	2	2	PCL cluster	#0000c8ff
FadD32	11	FadD32:group11	7	7	7	6	2	2	PCL cluster	#0000c8ff
FadD32	12	FadD32:group12	9	7	7	6	2	2	PCL cluster	#0000c8ff
FtsZ	8	FtsZ:group8	6	1	1	1	1	1	PCL cluster	#0000c8ff
FtsZ	9	FtsZ:group9	6	1	1	1	1	1	PCL cluster	#0000c8ff
FtsZ	13	FtsZ:group13	7	1	1	1	1	1	PCL cluster	#0000c8ff
Fum	8	Fum:group8	2	1	1	1	1	1	PCL cluster	#0000c8ff
Fum	11	Fum:group11	2	1	1	1	1	1	PCL cluster	#0000c8ff
Glf	15	Glf:group15	2	1	1	1	1	1	PCL cluster	#0000c8ff
Glf	22	Glf:group22	4	1	1	1	1	1	PCL cluster	#0000c8ff
Glf	28	Glf:group28	2	1	1	1	1	1	PCL cluster	#0000c8ff
Glf	31	Glf:group31	2	1	1	1	1	1	PCL cluster	#0000c8ff
GlgB	8	GlgB:group8	8	2	1	1	2	2	PCL cluster	#0000c8ff
GlgB	11	GlgB:group11	3	2	1	1	2	2	PCL cluster	#0000c8ff
GlmU	2	GlmU:group2	2	1	1	1	1	1	PCL cluster	#0000c8ff
GlmU	3	GlmU:group3	2	2	2	2	1	1	PCL cluster	#0000c8ff
GlmU	4	GlmU:group4	3	3	2	1	2	2	PCL cluster	#0000c8ff
GlmU	7	GlmU:group7	3	2	2	1	1	1	PCL cluster	#0000c8ff
GlmU	18	GlmU:group18	4	1	1	1	1	1	PCL cluster	#0000c8ff
GlmU	23	GlmU:group23	2	1	1	1	1	1	PCL cluster	#0000c8ff
GlmU	24	GlmU:group24	3	1	1	1	1	1	PCL cluster	#0000c8ff
GlmU	25	GlmU:group25	2	2	2	2	1	1	PCL cluster	#0000c8ff
GlmU	26	GlmU:group26	2	1	1	1	1	1	PCL cluster	#0000c8ff
GlmU	71	GlmU:group71	3	1	1	1	1	1	PCL cluster	#0000c8ff
GlmU	77	GlmU:group77	2	1	1	1	1	1	PCL cluster	#0000c8ff
GlmU	88	GlmU:group88	4	2	2	2	1	1	PCL cluster	#0000c8ff
GlmU	91	GlmU:group91	2	1	1	1	1	1	PCL cluster	#0000c8ff
GlmU	96	GlmU:group96	2	1	1	1	1	1	PCL cluster	#0000c8ff
GyrAB	5	GyrAB:group5	15	6	5	5	2	2	PCL cluster	#0000c8ff
GyrAB	6	GyrAB:group6	7	2	2	2	1	1	PCL cluster	#0000c8ff
GyrAB	8	GyrAB:group8	5	3	3	3	1	1	PCL cluster	#0000c8ff
GyrAB	10	GyrAB:group10	7	4	4	4	2	2	PCL cluster	#0000c8ff
GyrAB	14	GyrAB:group14	2	2	2	2	1	1	PCL cluster	#0000c8ff
GyrAB	15	GyrAB:group15	2	2	2	2	1	1	PCL cluster	#0000c8ff
GyrAB	17	GyrAB:group17	6	5	5	5	1	1	PCL cluster	#0000c8ff
GyrAB	18	GyrAB:group18	9	7	7	6	1	1	PCL cluster	#0000c8ff
GyrAB	22	GyrAB:group22	5	3	3	3	1	1	PCL cluster	#0000c8ff
GyrAB	23	GyrAB:group23	5	4	4	4	1	1	PCL cluster	#0000c8ff
GyrAB	24	GyrAB:group24	2	2	2	2	2	2	PCL cluster	#0000c8ff
GyrAB	31	GyrAB:group31	2	2	2	2	2	2	PCL cluster	#0000c8ff
GyrAB	32	GyrAB:group32	4	4	4	4	1	1	PCL cluster	#0000c8ff
GyrAB	34	GyrAB:group34	3	3	3	3	1	1	PCL cluster	#0000c8ff
GyrAB	37	GyrAB:group37	7	7	7	7	2	2	PCL cluster	#0000c8ff
GyrAB	38	GyrAB:group38	12	11	11	10	3	4	PCL cluster	#0000c8ff
GyrAB	39	GyrAB:group39	6	6	6	6	2	2	PCL cluster	#0000c8ff
GyrAB	40	GyrAB:group40	11	10	10	9	1	2	PCL cluster	#0000c8ff
GyrAB	41	GyrAB:group41	3	3	3	3	1	2	PCL cluster	#0000c8ff
GyrAB	42	GyrAB:group42	20	6	6	6	1	1	PCL cluster	#0000c8ff
GyrAB	44	GyrAB:group44	3	2	2	2	1	2	PCL cluster	#0000c8ff
GyrAB	46	GyrAB:group46	4	3	3	3	1	1	PCL cluster	#0000c8ff
GyrAB	50	GyrAB:group50	15	7	6	6	2	2	PCL cluster	#0000c8ff
GyrAB	54	GyrAB:group54	6	4	4	4	1	1	PCL cluster	#0000c8ff
GyrAB	56	GyrAB:group56	6	5	5	5	1	1	PCL cluster	#0000c8ff
GyrAB	57	GyrAB:group57	14	11	8	8	2	2	PCL cluster	#0000c8ff
GyrAB	60	GyrAB:group60	5	5	5	5	2	2	PCL cluster	#0000c8ff
GyrAB	61	GyrAB:group61	2	2	2	2	2	2	PCL cluster	#0000c8ff
GyrAB	66	GyrAB:group66	4	3	3	3	2	2	PCL cluster	#0000c8ff
GyrAB	68	GyrAB:group68	14	9	9	9	3	3	PCL cluster	#0000c8ff
GyrAB	91	GyrAB:group91	4	3	3	3	1	1	PCL cluster	#0000c8ff
GyrAB	93	GyrAB:group93	2	2	2	2	1	1	PCL cluster	#0000c8ff
GyrAB	96	GyrAB:group96	6	2	2	2	1	1	PCL cluster	#0000c8ff
GyrAB	99	GyrAB:group99	51	13	9	7	2	3	PCL cluster	#0000c8ff
GyrAB	111	GyrAB:group111	15	8	8	8	3	3	PCL cluster	#0000c8ff
GyrAB	121	GyrAB:group121	8	3	3	3	1	1	PCL cluster	#0000c8ff
GyrAB	126	GyrAB:group126	6	4	4	4	1	1	PCL cluster	#0000c8ff
GyrAB	128	GyrAB:group128	5	3	3	3	1	1	PCL cluster	#0000c8ff
GyrAB	131	GyrAB:group131	4	2	2	2	1	1	PCL cluster	#0000c8ff
GyrAB	146	GyrAB:group146	6	5	5	5	1	1	PCL cluster	#0000c8ff
GyrAB	151	GyrAB:group151	2	2	2	2	1	1	PCL cluster	#0000c8ff
GyrAB	152	GyrAB:group152	2	1	1	1	1	1	PCL cluster	#0000c8ff
GyrAB	156	GyrAB:group156	16	11	7	7	3	3	PCL cluster	#0000c8ff
GyrAB	158	GyrAB:group158	4	3	3	3	2	2	PCL cluster	#0000c8ff
GyrAB	159	GyrAB:group159	5	5	5	5	3	3	PCL cluster	#0000c8ff
GyrAB	161	GyrAB:group161	2	2	2	2	1	2	PCL cluster	#0000c8ff
GyrAB	162	GyrAB:group162	40	11	11	11	1	1	PCL cluster	#0000c8ff
GyrAB	164	GyrAB:group164	6	3	3	3	1	1	PCL cluster	#0000c8ff
GyrAB	167	GyrAB:group167	11	4	4	4	1	1	PCL cluster	#0000c8ff
GyrAB	185	GyrAB:group185	7	6	6	6	2	2	PCL cluster	#0000c8ff
GyrAB	186	GyrAB:group186	7	4	4	4	3	3	PCL cluster	#0000c8ff
GyrAB	201	GyrAB:group201	2	2	2	2	1	1	PCL cluster	#0000c8ff
GyrAB	206	GyrAB:group206	8	8	8	8	1	1	PCL cluster	#0000c8ff
GyrAB	207	GyrAB:group207	4	4	4	4	1	2	PCL cluster	#0000c8ff
GyrAB	210	GyrAB:group210	6	6	6	6	1	2	PCL cluster	#0000c8ff
GyrAB	212	GyrAB:group212	5	2	1	1	2	2	PCL cluster	#0000c8ff
GyrAB	213	GyrAB:group213	7	4	2	2	2	2	PCL cluster	#0000c8ff
GyrAB	214	GyrAB:group214	15	12	10	9	2	3	PCL cluster	#0000c8ff
GyrAB	215	GyrAB:group215	17	16	15	14	2	3	PCL cluster	#0000c8ff
GyrAB	216	GyrAB:group216	14	14	13	12	2	3	PCL cluster	#0000c8ff
GyrAB	217	GyrAB:group217	8	8	7	7	3	3	PCL cluster	#0000c8ff
GyrAB	218	GyrAB:group218	6	6	6	6	2	2	PCL cluster	#0000c8ff
GyrAB	219	GyrAB:group219	29	25	25	22	1	2	PCL cluster	#0000c8ff
GyrAB	225	GyrAB:group225	2	2	2	2	1	1	PCL cluster	#0000c8ff
GyrAB	228	GyrAB:group228	10	10	10	8	1	1	PCL cluster	#0000c8ff
GyrAB	229	GyrAB:group229	3	1	1	1	1	1	PCL cluster	#0000c8ff
GyrAB	248	GyrAB:group248	8	4	4	3	2	2	PCL cluster	#0000c8ff
GyrAB	252	GyrAB:group252	9	5	5	5	1	1	PCL cluster	#0000c8ff
GyrAB	253	GyrAB:group253	7	7	6	6	2	2	PCL cluster	#0000c8ff
GyrAB	254	GyrAB:group254	27	24	21	17	2	3	PCL cluster	#0000c8ff
GyrAB	267	GyrAB:group267	11	11	11	8	2	2	PCL cluster	#0000c8ff
GyrAB	268	GyrAB:group268	4	4	4	4	1	1	PCL cluster	#0000c8ff
GyrAB	269	GyrAB:group269	3	3	3	3	1	1	PCL cluster	#0000c8ff
GyrAB	298	GyrAB:group298	2	2	2	2	2	2	PCL cluster	#0000c8ff
GyrAB	303	GyrAB:group303	4	2	2	2	1	1	PCL cluster	#0000c8ff
GyrAB	308	GyrAB:group308	2	2	2	2	1	1	PCL cluster	#0000c8ff
GyrAB	309	GyrAB:group309	2	2	2	2	1	1	PCL cluster	#0000c8ff
GyrAB	312	GyrAB:group312	4	4	4	4	1	1	PCL cluster	#0000c8ff
GyrAB	313	GyrAB:group313	4	4	4	4	1	1	PCL cluster	#0000c8ff
GyrAB	315	GyrAB:group315	3	3	3	3	1	1	PCL cluster	#0000c8ff
GyrAB	320	GyrAB:group320	2	2	2	2	1	1	PCL cluster	#0000c8ff
GyrAB	322	GyrAB:group322	3	2	2	2	1	1	PCL cluster	#0000c8ff
GyrAB	325	GyrAB:group325	8	4	4	3	1	1	PCL cluster	#0000c8ff
GyrAB	326	GyrAB:group326	18	10	6	5	2	2	PCL cluster	#0000c8ff
GyrAB	328	GyrAB:group328	2	1	1	1	1	1	PCL cluster	#0000c8ff
GyrAB	342	GyrAB:group342	2	1	1	1	1	1	PCL cluster	#0000c8ff
GyrAB	350	GyrAB:group350	4	4	4	4	1	1	PCL cluster	#0000c8ff
GyrAB	355	GyrAB:group355	6	3	3	3	1	1	PCL cluster	#0000c8ff
GyrAB	366	GyrAB:group366	4	2	2	2	2	2	PCL cluster	#0000c8ff
GyrAB	376	GyrAB:group376	7	4	4	4	1	1	PCL cluster	#0000c8ff
GyrAB	378	GyrAB:group378	3	3	3	3	1	1	PCL cluster	#0000c8ff
GyrAB	410	GyrAB:group410	2	1	1	1	1	1	PCL cluster	#0000c8ff
GyrAB	411	GyrAB:group411	8	5	5	5	1	1	PCL cluster	#0000c8ff
GyrAB	412	GyrAB:group412	2	2	2	2	1	1	PCL cluster	#0000c8ff
DnaG	7	DnaG:group7	5	4	3	3	2	2	PCL cluster	#0000c8ff
DnaG	13	DnaG:group13	2	1	1	1	1	1	PCL cluster	#0000c8ff
DnaG	38	DnaG:group38	9	3	2	2	2	2	PCL cluster	#0000c8ff
DnaG	45	DnaG:group45	49	12	7	5	2	3	PCL cluster	#0000c8ff
DnaG	59	DnaG:group59	2	1	1	1	1	1	PCL cluster	#0000c8ff
DnaG	74	DnaG:group74	3	1	1	1	1	1	PCL cluster	#0000c8ff
DnaG	75	DnaG:group75	5	3	3	3	2	2	PCL cluster	#0000c8ff
TopA	3	TopA:group3	3	2	2	2	1	1	PCL cluster	#0000c8ff
TopA	6	TopA:group6	2	2	2	2	2	2	PCL cluster	#0000c8ff
TopA	16	TopA:group16	2	2	2	2	1	1	PCL cluster	#0000c8ff
TopA	19	TopA:group19	7	4	4	4	1	1	PCL cluster	#0000c8ff
TopA	20	TopA:group20	3	2	2	2	1	1	PCL cluster	#0000c8ff
TopA	46	TopA:group46	5	3	3	3	1	1	PCL cluster	#0000c8ff
TopA	52	TopA:group52	2	2	2	2	1	1	PCL cluster	#0000c8ff
TopA	53	TopA:group53	4	3	3	3	1	1	PCL cluster	#0000c8ff
TopA	55	TopA:group55	2	2	2	2	1	1	PCL cluster	#0000c8ff
TopA	57	TopA:group57	2	1	1	1	1	1	PCL cluster	#0000c8ff
TopA	65	TopA:group65	6	5	4	3	2	2	PCL cluster	#0000c8ff
TopA	66	TopA:group66	6	3	3	3	1	1	PCL cluster	#0000c8ff
TopA	67	TopA:group67	2	2	2	2	2	2	PCL cluster	#0000c8ff
TopA	70	TopA:group70	3	2	2	2	1	1	PCL cluster	#0000c8ff
TopA	74	TopA:group74	3	2	2	2	1	1	PCL cluster	#0000c8ff
TopA	75	TopA:group75	3	2	2	2	1	1	PCL cluster	#0000c8ff
TopA	76	TopA:group76	2	2	2	2	1	1	PCL cluster	#0000c8ff
TopA	80	TopA:group80	5	4	4	4	1	1	PCL cluster	#0000c8ff
TopA	81	TopA:group81	4	4	4	4	1	1	PCL cluster	#0000c8ff
TopA	82	TopA:group82	2	2	2	2	1	1	PCL cluster	#0000c8ff
TopA	83	TopA:group83	5	2	2	2	1	1	PCL cluster	#0000c8ff
TopA	85	TopA:group85	5	1	1	1	1	1	PCL cluster	#0000c8ff
TopA	96	TopA:group96	3	2	2	2	1	1	PCL cluster	#0000c8ff
TopA	106	TopA:group106	2	1	1	1	1	1	PCL cluster	#0000c8ff
TopA	107	TopA:group107	3	2	2	2	1	1	PCL cluster	#0000c8ff
TopA	112	TopA:group112	2	1	1	1	1	1	PCL cluster	#0000c8ff
TopA	114	TopA:group114	4	2	2	2	1	1	PCL cluster	#0000c8ff
TopA	123	TopA:group123	3	1	1	1	1	1	PCL cluster	#0000c8ff
TopA	130	TopA:group130	2	1	1	1	1	1	PCL cluster	#0000c8ff
TopA	131	TopA:group131	4	1	1	1	1	1	PCL cluster	#0000c8ff
TopA	134	TopA:group134	2	1	1	1	1	1	PCL cluster	#0000c8ff
TopA	135	TopA:group135	3	3	3	3	1	1	PCL cluster	#0000c8ff
TopA	137	TopA:group137	4	3	3	3	1	1	PCL cluster	#0000c8ff
TopA	139	TopA:group139	3	1	1	1	1	1	PCL cluster	#0000c8ff
TopA	142	TopA:group142	3	2	2	2	1	1	PCL cluster	#0000c8ff
TopA	143	TopA:group143	3	2	1	1	2	2	PCL cluster	#0000c8ff
TopA	146	TopA:group146	3	1	1	1	1	1	PCL cluster	#0000c8ff
TopA	151	TopA:group151	4	3	3	3	1	1	PCL cluster	#0000c8ff
TopA	152	TopA:group152	4	1	1	1	1	1	PCL cluster	#0000c8ff
TopA	153	TopA:group153	3	1	1	1	1	1	PCL cluster	#0000c8ff
TopA	154	TopA:group154	2	1	1	1	1	1	PCL cluster	#0000c8ff
TopA	156	TopA:group156	3	3	3	3	1	1	PCL cluster	#0000c8ff
TopA	165	TopA:group165	2	2	2	2	1	1	PCL cluster	#0000c8ff
TopA	170	TopA:group170	2	1	1	1	1	1	PCL cluster	#0000c8ff
TopA	171	TopA:group171	2	2	2	2	1	1	PCL cluster	#0000c8ff
TopA	174	TopA:group174	4	2	2	2	1	1	PCL cluster	#0000c8ff
TopA	180	TopA:group180	3	1	1	1	1	1	PCL cluster	#0000c8ff
TopA	186	TopA:group186	2	1	1	1	1	1	PCL cluster	#0000c8ff
TopA	194	TopA:group194	2	1	1	1	1	1	PCL cluster	#0000c8ff
TopA	195	TopA:group195	2	2	2	2	1	1	PCL cluster	#0000c8ff
TopA	198	TopA:group198	3	2	2	2	1	1	PCL cluster	#0000c8ff
TopA	219	TopA:group219	2	1	1	1	1	1	PCL cluster	#0000c8ff
TopA	227	TopA:group227	2	1	1	1	1	1	PCL cluster	#0000c8ff
TopA	235	TopA:group235	2	2	2	2	1	1	PCL cluster	#0000c8ff
TopA	236	TopA:group236	4	2	2	2	1	1	PCL cluster	#0000c8ff
TopA	252	TopA:group252	2	2	1	1	2	2	PCL cluster	#0000c8ff
TopA	253	TopA:group253	4	2	1	1	2	2	PCL cluster	#0000c8ff
TopA	264	TopA:group264	2	2	2	2	1	1	PCL cluster	#0000c8ff
TopA	283	TopA:group283	2	1	1	1	1	1	PCL cluster	#0000c8ff
TopA	287	TopA:group287	3	1	1	1	1	1	PCL cluster	#0000c8ff
HadABC	2	HadABC:group2	9	4	3	2	3	3	PCL cluster	#0000c8ff
HadABC	3	HadABC:group3	11	3	2	1	3	3	PCL cluster	#0000c8ff
HadABC	4	HadABC:group4	11	3	2	2	2	2	PCL cluster	#0000c8ff
HadABC	11	HadABC:group11	2	1	1	1	1	1	PCL cluster	#0000c8ff
Icl	3	Icl:group3	3	2	2	2	1	1	PCL cluster	#0000c8ff
IlvB1	1	IlvB1:group1	16	3	3	3	1	1	PCL cluster	#0000c8ff
IlvB1	2	IlvB1:group2	8	3	3	3	1	1	PCL cluster	#0000c8ff
InhA	17	InhA:group17	3	3	3	3	1	1	PCL cluster	#0000c8ff
InhA	24	InhA:group24	11	11	11	9	1	1	PCL cluster	#0000c8ff
InhA	32	InhA:group32	13	11	11	10	1	1	PCL cluster	#0000c8ff
InhA	33	InhA:group33	3	3	3	3	1	1	PCL cluster	#0000c8ff
InhA	34	InhA:group34	2	2	2	2	1	1	PCL cluster	#0000c8ff
InhA	36	InhA:group36	3	2	2	2	1	1	PCL cluster	#0000c8ff
InhA	37	InhA:group37	3	2	2	2	1	1	PCL cluster	#0000c8ff
InhA	39	InhA:group39	6	3	3	3	1	1	PCL cluster	#0000c8ff
InhA	42	InhA:group42	3	3	3	3	1	1	PCL cluster	#0000c8ff
InhA	44	InhA:group44	3	1	1	1	1	1	PCL cluster	#0000c8ff
InhA	54	InhA:group54	4	4	4	4	1	1	PCL cluster	#0000c8ff
InhA	57	InhA:group57	8	3	2	2	2	2	PCL cluster	#0000c8ff
InhA	67	InhA:group67	3	3	3	3	2	2	PCL cluster	#0000c8ff
InhA	74	InhA:group74	4	1	1	1	1	1	PCL cluster	#0000c8ff
InhA	75	InhA:group75	2	2	2	2	1	1	PCL cluster	#0000c8ff
InhA	76	InhA:group76	9	9	9	9	2	2	PCL cluster	#0000c8ff
InhA	80	InhA:group80	4	3	3	3	1	1	PCL cluster	#0000c8ff
InhA	81	InhA:group81	2	2	2	2	2	2	PCL cluster	#0000c8ff
InhA	85	InhA:group85	2	2	2	2	1	1	PCL cluster	#0000c8ff
InhA	86	InhA:group86	2	2	2	2	1	1	PCL cluster	#0000c8ff
InhA	87	InhA:group87	2	2	2	2	1	1	PCL cluster	#0000c8ff
InhA	88	InhA:group88	4	4	4	4	1	1	PCL cluster	#0000c8ff
InhA	89	InhA:group89	7	7	7	7	1	1	PCL cluster	#0000c8ff
InhA	90	InhA:group90	8	8	8	8	1	1	PCL cluster	#0000c8ff
InhA	91	InhA:group91	10	10	10	10	1	1	PCL cluster	#0000c8ff
InhA	92	InhA:group92	3	2	2	2	1	1	PCL cluster	#0000c8ff
InhA	93	InhA:group93	3	2	1	1	2	2	PCL cluster	#0000c8ff
InhA	95	InhA:group95	4	1	1	1	1	1	PCL cluster	#0000c8ff
InhA	97	InhA:group97	2	1	1	1	1	1	PCL cluster	#0000c8ff
InhA	98	InhA:group98	2	1	1	1	1	1	PCL cluster	#0000c8ff
InhA	105	InhA:group105	3	2	2	2	1	1	PCL cluster	#0000c8ff
InhA	106	InhA:group106	5	3	3	3	1	1	PCL cluster	#0000c8ff
InhA	108	InhA:group108	3	2	2	2	1	1	PCL cluster	#0000c8ff
InhA	111	InhA:group111	2	2	2	2	1	1	PCL cluster	#0000c8ff
InhA	112	InhA:group112	3	2	2	2	1	1	PCL cluster	#0000c8ff
InhA	113	InhA:group113	2	2	2	2	1	1	PCL cluster	#0000c8ff
InhA	115	InhA:group115	4	2	1	1	2	2	PCL cluster	#0000c8ff
InhA	116	InhA:group116	3	2	2	2	1	1	PCL cluster	#0000c8ff
InhA	118	InhA:group118	3	3	3	3	1	1	PCL cluster	#0000c8ff
InhA	124	InhA:group124	4	4	4	4	1	1	PCL cluster	#0000c8ff
InhA	127	InhA:group127	2	2	2	2	1	1	PCL cluster	#0000c8ff
InhA	131	InhA:group131	3	3	2	2	2	2	PCL cluster	#0000c8ff
InhA	137	InhA:group137	2	1	1	1	1	1	PCL cluster	#0000c8ff
InhA	138	InhA:group138	3	3	3	3	1	1	PCL cluster	#0000c8ff
InhA	140	InhA:group140	3	2	2	2	1	1	PCL cluster	#0000c8ff
InhA	141	InhA:group141	4	4	2	1	2	2	PCL cluster	#0000c8ff
InhA	143	InhA:group143	2	1	1	1	1	1	PCL cluster	#0000c8ff
InhA	144	InhA:group144	5	2	2	2	1	1	PCL cluster	#0000c8ff
InhA	146	InhA:group146	6	4	4	4	2	2	PCL cluster	#0000c8ff
InhA	157	InhA:group157	3	3	3	3	2	2	PCL cluster	#0000c8ff
InhA	159	InhA:group159	19	6	4	4	3	3	PCL cluster	#0000c8ff
InhA	160	InhA:group160	6	6	6	6	1	1	PCL cluster	#0000c8ff
InhA	162	InhA:group162	19	18	18	14	1	1	PCL cluster	#0000c8ff
InhA	163	InhA:group163	3	3	3	3	1	1	PCL cluster	#0000c8ff
InhA	164	InhA:group164	3	3	3	3	1	1	PCL cluster	#0000c8ff
InhA	165	InhA:group165	8	7	7	7	1	1	PCL cluster	#0000c8ff
InhA	166	InhA:group166	4	4	4	4	1	1	PCL cluster	#0000c8ff
InhA	167	InhA:group167	12	12	12	10	1	2	PCL cluster	#0000c8ff
InhA	168	InhA:group168	4	4	4	4	1	1	PCL cluster	#0000c8ff
InhA	169	InhA:group169	3	2	2	2	1	1	PCL cluster	#0000c8ff
InhA	170	InhA:group170	4	4	4	4	1	1	PCL cluster	#0000c8ff
InhA	171	InhA:group171	4	4	4	4	1	1	PCL cluster	#0000c8ff
InhA	172	InhA:group172	2	2	2	2	1	1	PCL cluster	#0000c8ff
InhA	174	InhA:group174	2	2	2	2	1	1	PCL cluster	#0000c8ff
InhA	176	InhA:group176	2	2	2	2	1	1	PCL cluster	#0000c8ff
InhA	180	InhA:group180	2	1	1	1	1	1	PCL cluster	#0000c8ff
InhA	188	InhA:group188	2	2	2	2	1	1	PCL cluster	#0000c8ff
InhA	196	InhA:group196	2	2	2	2	1	1	PCL cluster	#0000c8ff
InhA	207	InhA:group207	6	6	6	6	1	1	PCL cluster	#0000c8ff
InhA	208	InhA:group208	3	3	3	3	1	1	PCL cluster	#0000c8ff
InhA	214	InhA:group214	3	3	3	3	1	1	PCL cluster	#0000c8ff
InhA	215	InhA:group215	3	3	3	3	1	1	PCL cluster	#0000c8ff
InhA	217	InhA:group217	2	2	2	2	1	1	PCL cluster	#0000c8ff
InhA	218	InhA:group218	6	2	2	2	1	1	PCL cluster	#0000c8ff
InhA	221	InhA:group221	4	2	2	2	1	1	PCL cluster	#0000c8ff
InhA	228	InhA:group228	4	4	4	4	1	1	PCL cluster	#0000c8ff
InhA	231	InhA:group231	2	1	1	1	1	1	PCL cluster	#0000c8ff
InhA	244	InhA:group244	5	4	4	4	1	1	PCL cluster	#0000c8ff
InhA	246	InhA:group246	4	4	4	4	1	1	PCL cluster	#0000c8ff
InhA	248	InhA:group248	2	1	1	1	1	1	PCL cluster	#0000c8ff
InhA	250	InhA:group250	3	3	3	3	1	1	PCL cluster	#0000c8ff
InhA	251	InhA:group251	3	2	2	2	1	1	PCL cluster	#0000c8ff
InhA	252	InhA:group252	2	1	1	1	1	1	PCL cluster	#0000c8ff
InhA	257	InhA:group257	3	3	3	3	1	1	PCL cluster	#0000c8ff
InhA	261	InhA:group261	2	2	2	2	1	1	PCL cluster	#0000c8ff
InhA	270	InhA:group270	3	3	3	3	1	1	PCL cluster	#0000c8ff
InhA	271	InhA:group271	2	1	1	1	1	1	PCL cluster	#0000c8ff
InhA	278	InhA:group278	3	3	3	3	2	2	PCL cluster	#0000c8ff
InhA	280	InhA:group280	2	2	2	2	1	1	PCL cluster	#0000c8ff
InhA	282	InhA:group282	2	2	2	2	2	2	PCL cluster	#0000c8ff
InhA	286	InhA:group286	4	3	3	3	2	2	PCL cluster	#0000c8ff
InhA	288	InhA:group288	3	3	3	3	1	1	PCL cluster	#0000c8ff
InhA	290	InhA:group290	4	2	2	2	1	1	PCL cluster	#0000c8ff
InhA	291	InhA:group291	3	3	3	3	2	2	PCL cluster	#0000c8ff
InhA	292	InhA:group292	3	3	3	3	1	1	PCL cluster	#0000c8ff
InhA	311	InhA:group311	4	2	2	2	1	2	PCL cluster	#0000c8ff
InhA	312	InhA:group312	2	2	2	2	1	1	PCL cluster	#0000c8ff
InhA	314	InhA:group314	5	5	5	5	1	1	PCL cluster	#0000c8ff
InhA	315	InhA:group315	5	4	4	4	1	1	PCL cluster	#0000c8ff
InhA	317	InhA:group317	2	2	2	2	1	1	PCL cluster	#0000c8ff
InhA	318	InhA:group318	5	3	3	3	1	2	PCL cluster	#0000c8ff
InhA	319	InhA:group319	8	6	6	5	1	1	PCL cluster	#0000c8ff
InhA	321	InhA:group321	3	3	3	3	1	1	PCL cluster	#0000c8ff
InhA	322	InhA:group322	3	3	3	3	2	2	PCL cluster	#0000c8ff
InhA	323	InhA:group323	2	1	1	1	1	1	PCL cluster	#0000c8ff
InhA	324	InhA:group324	4	3	3	3	1	1	PCL cluster	#0000c8ff
InhA	325	InhA:group325	6	6	6	6	1	1	PCL cluster	#0000c8ff
InhA	327	InhA:group327	5	5	5	5	1	1	PCL cluster	#0000c8ff
InhA	329	InhA:group329	3	3	3	3	1	1	PCL cluster	#0000c8ff
InhA	330	InhA:group330	3	2	2	2	1	1	PCL cluster	#0000c8ff
InhA	331	InhA:group331	6	6	6	5	1	1	PCL cluster	#0000c8ff
InhA	332	InhA:group332	6	5	5	5	1	1	PCL cluster	#0000c8ff
InhA	334	InhA:group334	2	2	2	2	1	1	PCL cluster	#0000c8ff
InhA	335	InhA:group335	2	2	2	2	1	1	PCL cluster	#0000c8ff
InhA	338	InhA:group338	2	2	2	2	1	1	PCL cluster	#0000c8ff
InhA	339	InhA:group339	2	2	2	2	1	1	PCL cluster	#0000c8ff
InhA	340	InhA:group340	5	4	4	4	1	1	PCL cluster	#0000c8ff
InhA	342	InhA:group342	2	1	1	1	1	1	PCL cluster	#0000c8ff
InhA	343	InhA:group343	6	6	6	6	2	2	PCL cluster	#0000c8ff
InhA	344	InhA:group344	3	3	3	3	1	1	PCL cluster	#0000c8ff
InhA	348	InhA:group348	3	3	3	3	1	1	PCL cluster	#0000c8ff
InhA	350	InhA:group350	2	2	2	2	2	2	PCL cluster	#0000c8ff
InhA	353	InhA:group353	2	2	2	2	1	1	PCL cluster	#0000c8ff
InhA	354	InhA:group354	5	5	4	4	2	2	PCL cluster	#0000c8ff
InhA	355	InhA:group355	4	3	2	2	2	2	PCL cluster	#0000c8ff
InhA	356	InhA:group356	2	2	2	2	2	2	PCL cluster	#0000c8ff
InhA	357	InhA:group357	4	3	2	1	2	2	PCL cluster	#0000c8ff
InhA	359	InhA:group359	4	4	4	4	2	2	PCL cluster	#0000c8ff
InhA	360	InhA:group360	11	11	11	9	1	1	PCL cluster	#0000c8ff
InhA	361	InhA:group361	3	3	3	3	1	1	PCL cluster	#0000c8ff
InhA	362	InhA:group362	3	3	2	2	2	2	PCL cluster	#0000c8ff
InhA	363	InhA:group363	2	2	2	2	2	2	PCL cluster	#0000c8ff
InhA	364	InhA:group364	4	4	4	4	1	1	PCL cluster	#0000c8ff
InhA	367	InhA:group367	2	1	1	1	1	1	PCL cluster	#0000c8ff
InhA	370	InhA:group370	4	2	2	2	1	1	PCL cluster	#0000c8ff
InhA	371	InhA:group371	3	2	2	2	1	1	PCL cluster	#0000c8ff
InhA	377	InhA:group377	2	2	2	2	1	1	PCL cluster	#0000c8ff
InhA	380	InhA:group380	2	1	1	1	1	1	PCL cluster	#0000c8ff
InhA	385	InhA:group385	6	3	3	3	1	1	PCL cluster	#0000c8ff
InhA	388	InhA:group388	4	2	2	2	1	1	PCL cluster	#0000c8ff
InhA	392	InhA:group392	4	3	3	3	1	1	PCL cluster	#0000c8ff
InhA	395	InhA:group395	2	2	2	2	1	1	PCL cluster	#0000c8ff
InhA	403	InhA:group403	2	2	2	2	1	1	PCL cluster	#0000c8ff
InhA	409	InhA:group409	3	1	1	1	1	1	PCL cluster	#0000c8ff
InhA	416	InhA:group416	2	2	2	2	1	1	PCL cluster	#0000c8ff
InhA	427	InhA:group427	2	2	2	2	1	1	PCL cluster	#0000c8ff
InhA	444	InhA:group444	4	4	4	3	1	1	PCL cluster	#0000c8ff
InhA	449	InhA:group449	2	2	2	1	2	2	PCL cluster	#0000c8ff
InhA	450	InhA:group450	2	2	2	2	1	1	PCL cluster	#0000c8ff
InhA	451	InhA:group451	2	2	2	2	1	1	PCL cluster	#0000c8ff
InhA	452	InhA:group452	2	2	2	1	1	1	PCL cluster	#0000c8ff
InhA	453	InhA:group453	2	2	2	2	1	1	PCL cluster	#0000c8ff
InhA	454	InhA:group454	3	3	3	3	1	1	PCL cluster	#0000c8ff
InhA	455	InhA:group455	2	2	2	2	1	1	PCL cluster	#0000c8ff
InhA	457	InhA:group457	2	2	2	2	1	1	PCL cluster	#0000c8ff
InhA	460	InhA:group460	12	8	8	8	1	1	PCL cluster	#0000c8ff
InhA	461	InhA:group461	6	6	6	5	1	1	PCL cluster	#0000c8ff
InhA	462	InhA:group462	4	4	4	3	1	1	PCL cluster	#0000c8ff
InhA	467	InhA:group467	15	5	5	5	1	1	PCL cluster	#0000c8ff
InhA	468	InhA:group468	9	5	5	5	1	1	PCL cluster	#0000c8ff
InhA	469	InhA:group469	6	6	6	5	1	1	PCL cluster	#0000c8ff
InhA	471	InhA:group471	3	3	3	3	1	1	PCL cluster	#0000c8ff
InhA	472	InhA:group472	10	6	6	6	1	1	PCL cluster	#0000c8ff
InhA	474	InhA:group474	2	2	2	2	1	1	PCL cluster	#0000c8ff
InhA	475	InhA:group475	2	1	1	1	1	1	PCL cluster	#0000c8ff
InhA	482	InhA:group482	3	3	3	3	1	1	PCL cluster	#0000c8ff
InhA	484	InhA:group484	2	2	2	2	1	1	PCL cluster	#0000c8ff
InhA	486	InhA:group486	2	2	2	2	1	1	PCL cluster	#0000c8ff
InhA	489	InhA:group489	2	2	2	2	1	1	PCL cluster	#0000c8ff
InhA	490	InhA:group490	2	2	2	2	1	1	PCL cluster	#0000c8ff
InhA	494	InhA:group494	6	3	3	2	1	1	PCL cluster	#0000c8ff
InhA	496	InhA:group496	3	3	3	2	1	1	PCL cluster	#0000c8ff
InhA	497	InhA:group497	2	2	2	1	1	1	PCL cluster	#0000c8ff
InhA	498	InhA:group498	3	2	2	1	1	1	PCL cluster	#0000c8ff
KasA	9	KasA:group9	5	2	1	1	2	2	PCL cluster	#0000c8ff
KasA	10	KasA:group10	2	1	1	1	1	1	PCL cluster	#0000c8ff
KasA	11	KasA:group11	2	1	1	1	1	1	PCL cluster	#0000c8ff
KasA	12	KasA:group12	5	1	1	1	1	1	PCL cluster	#0000c8ff
KasA	14	KasA:group14	5	1	1	1	1	1	PCL cluster	#0000c8ff
LprG	3	LprG:group3	3	2	2	2	1	1	PCL cluster	#0000c8ff
MbtI	2	MbtI:group2	5	1	1	1	1	1	PCL cluster	#0000c8ff
MbtI	4	MbtI:group4	2	1	1	1	1	1	PCL cluster	#0000c8ff
MbtI	6	MbtI:group6	2	1	1	1	1	1	PCL cluster	#0000c8ff
MbtI	9	MbtI:group9	4	2	1	1	2	2	PCL cluster	#0000c8ff
MbtI	11	MbtI:group11	2	1	1	1	1	1	PCL cluster	#0000c8ff
MbtI	33	MbtI:group33	2	1	1	1	1	1	PCL cluster	#0000c8ff
MbtI	34	MbtI:group34	3	1	1	1	1	1	PCL cluster	#0000c8ff
MbtI	35	MbtI:group35	2	1	1	1	1	1	PCL cluster	#0000c8ff
MbtI	46	MbtI:group46	2	1	1	1	1	1	PCL cluster	#0000c8ff
MbtI	48	MbtI:group48	2	1	1	1	1	1	PCL cluster	#0000c8ff
MbtI	50	MbtI:group50	2	1	1	1	1	1	PCL cluster	#0000c8ff
MbtI	51	MbtI:group51	2	1	1	1	1	1	PCL cluster	#0000c8ff
MbtI	68	MbtI:group68	3	2	2	2	1	1	PCL cluster	#0000c8ff
MbtI	74	MbtI:group74	2	1	1	1	1	1	PCL cluster	#0000c8ff
MbtI	88	MbtI:group88	4	1	1	1	1	1	PCL cluster	#0000c8ff
Mdh	6	Mdh:group6	2	1	1	1	1	1	PCL cluster	#0000c8ff
Mdh	15	Mdh:group15	2	1	1	1	1	1	PCL cluster	#0000c8ff
MmpL3	1	MmpL3:group1	6	2	2	2	2	2	PCL cluster	#0000c8ff
MmpL3	7	MmpL3:group7	3	3	3	3	2	2	PCL cluster	#0000c8ff
MmpL3	14	MmpL3:group14	2	1	1	1	1	1	PCL cluster	#0000c8ff
MmpL3	19	MmpL3:group19	4	1	1	1	1	1	PCL cluster	#0000c8ff
MmpL3	20	MmpL3:group20	2	1	1	1	1	1	PCL cluster	#0000c8ff
MmpL3	22	MmpL3:group22	3	3	3	2	1	1	PCL cluster	#0000c8ff
MmpL3	24	MmpL3:group24	3	2	2	2	1	1	PCL cluster	#0000c8ff
MmpL3	25	MmpL3:group25	16	3	3	3	1	1	PCL cluster	#0000c8ff
MmpL3	30	MmpL3:group30	3	3	2	2	2	3	PCL cluster	#0000c8ff
MmpL3	31	MmpL3:group31	2	1	1	1	1	1	PCL cluster	#0000c8ff
MmpL3	33	MmpL3:group33	5	3	3	3	1	1	PCL cluster	#0000c8ff
MmpL3	34	MmpL3:group34	7	2	2	2	1	1	PCL cluster	#0000c8ff
MmpL3	35	MmpL3:group35	6	3	3	3	1	2	PCL cluster	#0000c8ff
MmpL3	36	MmpL3:group36	5	1	1	1	1	1	PCL cluster	#0000c8ff
MmpL3	37	MmpL3:group37	2	2	2	2	1	1	PCL cluster	#0000c8ff
MmpL3	40	MmpL3:group40	2	1	1	1	1	1	PCL cluster	#0000c8ff
MmpL3	41	MmpL3:group41	3	1	1	1	1	1	PCL cluster	#0000c8ff
MmpL3	45	MmpL3:group45	2	1	1	1	1	1	PCL cluster	#0000c8ff
MmpL3	49	MmpL3:group49	5	5	5	4	2	2	PCL cluster	#0000c8ff
MmpL3	50	MmpL3:group50	3	2	1	1	2	2	PCL cluster	#0000c8ff
MmpL3	54	MmpL3:group54	2	1	1	1	1	1	PCL cluster	#0000c8ff
MmpL3	55	MmpL3:group55	2	1	1	1	1	1	PCL cluster	#0000c8ff
MmpL3	58	MmpL3:group58	2	1	1	1	1	1	PCL cluster	#0000c8ff
EchA6	6	EchA6:group6	2	1	1	1	1	1	PCL cluster	#0000c8ff
EchA6	9	EchA6:group9	4	1	1	1	1	1	PCL cluster	#0000c8ff
EchA6	10	EchA6:group10	3	1	1	1	1	1	PCL cluster	#0000c8ff
EchA6	13	EchA6:group13	3	3	2	2	2	3	PCL cluster	#0000c8ff
EchA6	14	EchA6:group14	2	1	1	1	1	1	PCL cluster	#0000c8ff
EchA6	15	EchA6:group15	3	1	1	1	1	1	PCL cluster	#0000c8ff
MshC	2	MshC:group2	2	1	1	1	1	1	PCL cluster	#0000c8ff
MurI	10	MurI:group10	2	1	1	1	1	1	PCL cluster	#0000c8ff
MurI	14	MurI:group14	2	1	1	1	1	1	PCL cluster	#0000c8ff
NADH dehydrogenase	1	NADH dehydrogenase:group1	12	5	5	5	2	2	PCL cluster	#0000c8ff
NADH dehydrogenase	2	NADH dehydrogenase:group2	4	3	2	2	2	2	PCL cluster	#0000c8ff
NADH dehydrogenase	3	NADH dehydrogenase:group3	3	1	1	1	1	1	PCL cluster	#0000c8ff
NADH dehydrogenase	4	NADH dehydrogenase:group4	14	12	8	8	2	2	PCL cluster	#0000c8ff
NADH dehydrogenase	5	NADH dehydrogenase:group5	36	21	11	11	2	2	PCL cluster	#0000c8ff
NADH dehydrogenase	9	NADH dehydrogenase:group9	15	3	1	1	3	3	PCL cluster	#0000c8ff
NADH dehydrogenase	13	NADH dehydrogenase:group13	3	1	1	1	1	1	PCL cluster	#0000c8ff
NADH dehydrogenase	18	NADH dehydrogenase:group18	5	1	1	1	1	1	PCL cluster	#0000c8ff
NADH dehydrogenase	25	NADH dehydrogenase:group25	7	4	3	2	2	2	PCL cluster	#0000c8ff
NADH dehydrogenase	26	NADH dehydrogenase:group26	12	4	3	2	2	2	PCL cluster	#0000c8ff
NADH dehydrogenase	28	NADH dehydrogenase:group28	4	2	2	2	1	1	PCL cluster	#0000c8ff
NADH dehydrogenase	54	NADH dehydrogenase:group54	3	3	3	3	1	1	PCL cluster	#0000c8ff
NADH dehydrogenase	91	NADH dehydrogenase:group91	2	1	1	1	1	1	PCL cluster	#0000c8ff
NADH dehydrogenase	117	NADH dehydrogenase:group117	6	3	3	3	1	1	PCL cluster	#0000c8ff
NADH dehydrogenase	119	NADH dehydrogenase:group119	8	2	2	2	1	1	PCL cluster	#0000c8ff
phenazine-like	3	phenazine-like:group3	24	8	4	4	3	3	PCL cluster	#0000c8ff
phenazine-like	4	phenazine-like:group4	6	2	2	2	1	1	PCL cluster	#0000c8ff
phenazine-like	5	phenazine-like:group5	2	1	1	1	1	1	PCL cluster	#0000c8ff
phenazine-like	9	phenazine-like:group9	4	1	1	1	1	1	PCL cluster	#0000c8ff
phenazine-like	14	phenazine-like:group14	4	1	1	1	1	1	PCL cluster	#0000c8ff
phenazine-like	15	phenazine-like:group15	5	2	2	2	1	1	PCL cluster	#0000c8ff
phenazine-like	23	phenazine-like:group23	6	1	1	1	1	1	PCL cluster	#0000c8ff
phenazine-like	25	phenazine-like:group25	4	2	2	2	1	1	PCL cluster	#0000c8ff
PG transpeptidation and transport	25	PG transpeptidation and transport:group25	3	3	3	3	1	1	PCL cluster	#0000c8ff
PG transpeptidation and transport	26	PG transpeptidation and transport:group26	4	1	1	1	1	1	PCL cluster	#0000c8ff
PG transpeptidation and transport	60	PG transpeptidation and transport:group60	2	1	1	1	1	1	PCL cluster	#0000c8ff
PG transpeptidation and transport	61	PG transpeptidation and transport:group61	4	2	2	2	1	1	PCL cluster	#0000c8ff
PG transpeptidation and transport	68	PG transpeptidation and transport:group68	8	3	3	3	2	2	PCL cluster	#0000c8ff
PG transpeptidation and transport	69	PG transpeptidation and transport:group69	4	1	1	1	1	1	PCL cluster	#0000c8ff
PG transpeptidation and transport	75	PG transpeptidation and transport:group75	2	2	2	2	1	1	PCL cluster	#0000c8ff
PG transpeptidation and transport	76	PG transpeptidation and transport:group76	7	4	4	4	2	2	PCL cluster	#0000c8ff
PG transpeptidation and transport	79	PG transpeptidation and transport:group79	4	3	3	3	1	1	PCL cluster	#0000c8ff
PG transpeptidation and transport	80	PG transpeptidation and transport:group80	3	2	2	2	1	1	PCL cluster	#0000c8ff
PG transpeptidation and transport	86	PG transpeptidation and transport:group86	2	2	2	2	1	1	PCL cluster	#0000c8ff
PG transpeptidation and transport	88	PG transpeptidation and transport:group88	3	1	1	1	1	1	PCL cluster	#0000c8ff
PG transpeptidation and transport	89	PG transpeptidation and transport:group89	8	4	4	4	1	1	PCL cluster	#0000c8ff
PG transpeptidation and transport	90	PG transpeptidation and transport:group90	2	2	1	1	2	2	PCL cluster	#0000c8ff
PG transpeptidation and transport	92	PG transpeptidation and transport:group92	8	6	6	6	1	2	PCL cluster	#0000c8ff
PG transpeptidation and transport	95	PG transpeptidation and transport:group95	2	1	1	1	1	1	PCL cluster	#0000c8ff
PG transpeptidation and transport	96	PG transpeptidation and transport:group96	4	3	3	2	2	2	PCL cluster	#0000c8ff
PG transpeptidation and transport	97	PG transpeptidation and transport:group97	4	2	1	1	2	2	PCL cluster	#0000c8ff
PG transpeptidation and transport	98	PG transpeptidation and transport:group98	4	2	2	2	1	1	PCL cluster	#0000c8ff
PG transpeptidation and transport	99	PG transpeptidation and transport:group99	2	2	2	2	1	1	PCL cluster	#0000c8ff
PG transpeptidation and transport	100	PG transpeptidation and transport:group100	21	8	8	8	1	1	PCL cluster	#0000c8ff
PG transpeptidation and transport	101	PG transpeptidation and transport:group101	5	3	3	3	1	1	PCL cluster	#0000c8ff
PG transpeptidation and transport	102	PG transpeptidation and transport:group102	3	2	2	2	1	1	PCL cluster	#0000c8ff
PG transpeptidation and transport	103	PG transpeptidation and transport:group103	17	11	9	9	2	3	PCL cluster	#0000c8ff
PG transpeptidation and transport	110	PG transpeptidation and transport:group110	5	2	2	2	1	1	PCL cluster	#0000c8ff
PG transpeptidation and transport	111	PG transpeptidation and transport:group111	6	4	3	3	2	2	PCL cluster	#0000c8ff
PG transpeptidation and transport	113	PG transpeptidation and transport:group113	5	3	3	3	1	1	PCL cluster	#0000c8ff
PG transpeptidation and transport	114	PG transpeptidation and transport:group114	7	2	1	1	2	2	PCL cluster	#0000c8ff
PG transpeptidation and transport	115	PG transpeptidation and transport:group115	8	2	2	2	1	2	PCL cluster	#0000c8ff
PG transpeptidation and transport	116	PG transpeptidation and transport:group116	5	2	2	2	1	2	PCL cluster	#0000c8ff
PG transpeptidation and transport	122	PG transpeptidation and transport:group122	4	2	2	2	1	1	PCL cluster	#0000c8ff
PG transpeptidation and transport	123	PG transpeptidation and transport:group123	2	1	1	1	1	1	PCL cluster	#0000c8ff
PanC	4	PanC:group4	4	2	2	2	1	1	PCL cluster	#0000c8ff
PanC	19	PanC:group19	4	2	1	1	2	2	PCL cluster	#0000c8ff
ParA	4	ParA:group4	2	2	1	1	2	2	PCL cluster	#0000c8ff
ParA	5	ParA:group5	2	1	1	1	1	1	PCL cluster	#0000c8ff
ParA	6	ParA:group6	2	2	1	1	2	2	PCL cluster	#0000c8ff
ParA	21	ParA:group21	3	1	1	1	1	1	PCL cluster	#0000c8ff
ParA	23	ParA:group23	2	1	1	1	1	1	PCL cluster	#0000c8ff
ParA	37	ParA:group37	2	1	1	1	1	1	PCL cluster	#0000c8ff
membrane potential disruption and efflux	5	membrane potential disruption and efflux:group5	4	4	4	4	1	1	PCL cluster	#0000c8ff
membrane potential disruption and efflux	8	membrane potential disruption and efflux:group8	4	4	4	4	1	1	PCL cluster	#0000c8ff
membrane potential disruption and efflux	21	membrane potential disruption and efflux:group21	2	2	2	2	1	1	PCL cluster	#0000c8ff
membrane potential disruption and efflux	32	membrane potential disruption and efflux:group32	3	2	2	2	1	1	PCL cluster	#0000c8ff
membrane potential disruption and efflux	34	membrane potential disruption and efflux:group34	3	3	3	3	1	1	PCL cluster	#0000c8ff
membrane potential disruption and efflux	40	membrane potential disruption and efflux:group40	3	1	1	1	1	1	PCL cluster	#0000c8ff
membrane potential disruption and efflux	41	membrane potential disruption and efflux:group41	3	1	1	1	1	1	PCL cluster	#0000c8ff
membrane potential disruption and efflux	52	membrane potential disruption and efflux:group52	5	3	3	3	1	1	PCL cluster	#0000c8ff
membrane potential disruption and efflux	60	membrane potential disruption and efflux:group60	2	1	1	1	1	1	PCL cluster	#0000c8ff
membrane potential disruption and efflux	64	membrane potential disruption and efflux:group64	2	2	2	2	1	1	PCL cluster	#0000c8ff
membrane potential disruption and efflux	65	membrane potential disruption and efflux:group65	2	1	1	1	1	1	PCL cluster	#0000c8ff
membrane potential disruption and efflux	66	membrane potential disruption and efflux:group66	3	2	2	2	1	1	PCL cluster	#0000c8ff
membrane potential disruption and efflux	74	membrane potential disruption and efflux:group74	3	2	2	2	1	1	PCL cluster	#0000c8ff
membrane potential disruption and efflux	79	membrane potential disruption and efflux:group79	2	1	1	1	1	1	PCL cluster	#0000c8ff
membrane potential disruption and efflux	89	membrane potential disruption and efflux:group89	3	3	3	3	2	2	PCL cluster	#0000c8ff
membrane potential disruption and efflux	90	membrane potential disruption and efflux:group90	6	4	4	4	2	2	PCL cluster	#0000c8ff
membrane potential disruption and efflux	92	membrane potential disruption and efflux:group92	3	2	2	2	1	1	PCL cluster	#0000c8ff
membrane potential disruption and efflux	93	membrane potential disruption and efflux:group93	5	5	4	4	2	2	PCL cluster	#0000c8ff
membrane potential disruption and efflux	94	membrane potential disruption and efflux:group94	8	8	8	8	2	2	PCL cluster	#0000c8ff
membrane potential disruption and efflux	96	membrane potential disruption and efflux:group96	6	4	3	3	2	2	PCL cluster	#0000c8ff
membrane potential disruption and efflux	97	membrane potential disruption and efflux:group97	5	5	5	5	1	1	PCL cluster	#0000c8ff
membrane potential disruption and efflux	98	membrane potential disruption and efflux:group98	2	2	2	2	1	1	PCL cluster	#0000c8ff
membrane potential disruption and efflux	99	membrane potential disruption and efflux:group99	2	2	2	2	2	2	PCL cluster	#0000c8ff
membrane potential disruption and efflux	105	membrane potential disruption and efflux:group105	7	2	1	1	2	2	PCL cluster	#0000c8ff
membrane potential disruption and efflux	113	membrane potential disruption and efflux:group113	2	1	1	1	1	1	PCL cluster	#0000c8ff
membrane potential disruption and efflux	114	membrane potential disruption and efflux:group114	3	1	1	1	1	1	PCL cluster	#0000c8ff
membrane potential disruption and efflux	119	membrane potential disruption and efflux:group119	4	3	3	3	1	1	PCL cluster	#0000c8ff
membrane potential disruption and efflux	126	membrane potential disruption and efflux:group126	5	2	2	2	1	1	PCL cluster	#0000c8ff
membrane potential disruption and efflux	137	membrane potential disruption and efflux:group137	3	3	3	3	1	1	PCL cluster	#0000c8ff
membrane potential disruption and efflux	142	membrane potential disruption and efflux:group142	5	4	4	4	1	1	PCL cluster	#0000c8ff
membrane potential disruption and efflux	148	membrane potential disruption and efflux:group148	4	2	2	2	1	1	PCL cluster	#0000c8ff
membrane potential disruption and efflux	152	membrane potential disruption and efflux:group152	8	3	3	3	1	1	PCL cluster	#0000c8ff
membrane potential disruption and efflux	153	membrane potential disruption and efflux:group153	5	3	3	3	1	1	PCL cluster	#0000c8ff
membrane potential disruption and efflux	156	membrane potential disruption and efflux:group156	2	1	1	1	1	1	PCL cluster	#0000c8ff
membrane potential disruption and efflux	158	membrane potential disruption and efflux:group158	4	2	2	2	1	1	PCL cluster	#0000c8ff
membrane potential disruption and efflux	160	membrane potential disruption and efflux:group160	4	1	1	1	1	1	PCL cluster	#0000c8ff
membrane potential disruption and efflux	161	membrane potential disruption and efflux:group161	8	2	2	2	1	1	PCL cluster	#0000c8ff
membrane potential disruption and efflux	164	membrane potential disruption and efflux:group164	2	1	1	1	1	1	PCL cluster	#0000c8ff
membrane potential disruption and efflux	168	membrane potential disruption and efflux:group168	2	2	2	2	1	1	PCL cluster	#0000c8ff
membrane potential disruption and efflux	181	membrane potential disruption and efflux:group181	2	2	2	2	1	1	PCL cluster	#0000c8ff
membrane potential disruption and efflux	199	membrane potential disruption and efflux:group199	3	2	2	2	1	1	PCL cluster	#0000c8ff
membrane potential disruption and efflux	206	membrane potential disruption and efflux:group206	5	5	5	5	1	1	PCL cluster	#0000c8ff
membrane potential disruption and efflux	207	membrane potential disruption and efflux:group207	3	3	3	3	2	2	PCL cluster	#0000c8ff
PknAG	13	PknAG:group13	2	1	1	1	1	1	PCL cluster	#0000c8ff
PknB	2	PknB:group2	2	2	1	1	2	2	PCL cluster	#0000c8ff
PknB	3	PknB:group3	2	1	1	1	1	1	PCL cluster	#0000c8ff
PknB	7	PknB:group7	2	1	1	1	1	1	PCL cluster	#0000c8ff
Pks13	2	Pks13:group2	4	3	2	2	2	2	PCL cluster	#0000c8ff
Pks13	3	Pks13:group3	2	1	1	1	1	1	PCL cluster	#0000c8ff
Pks13	6	Pks13:group6	2	2	2	2	2	2	PCL cluster	#0000c8ff
Pks13	14	Pks13:group14	2	1	1	1	1	1	PCL cluster	#0000c8ff
Pks13	15	Pks13:group15	4	2	1	1	2	2	PCL cluster	#0000c8ff
Pks13	16	Pks13:group16	3	1	1	1	1	1	PCL cluster	#0000c8ff
Pks13	21	Pks13:group21	2	2	2	2	1	1	PCL cluster	#0000c8ff
Pks13	23	Pks13:group23	3	1	1	1	1	1	PCL cluster	#0000c8ff
Pks13	25	Pks13:group25	2	1	1	1	1	1	PCL cluster	#0000c8ff
Pks13	27	Pks13:group27	9	2	2	2	1	1	PCL cluster	#0000c8ff
PptT	5	PptT:group5	2	1	1	1	1	1	PCL cluster	#0000c8ff
PrrB	1	PrrB:group1	11	5	2	2	3	3	PCL cluster	#0000c8ff
PrrB	2	PrrB:group2	4	1	1	1	1	1	PCL cluster	#0000c8ff
PrrB	3	PrrB:group3	4	2	1	1	2	2	PCL cluster	#0000c8ff
PrrB	12	PrrB:group12	3	1	1	1	1	1	PCL cluster	#0000c8ff
PrrB	14	PrrB:group14	2	1	1	1	1	1	PCL cluster	#0000c8ff
PrrB	16	PrrB:group16	2	1	1	1	1	1	PCL cluster	#0000c8ff
PrrB	18	PrrB:group18	2	1	1	1	1	1	PCL cluster	#0000c8ff
PrrB	19	PrrB:group19	3	2	2	2	2	2	PCL cluster	#0000c8ff
PrrB	20	PrrB:group20	2	2	2	2	1	1	PCL cluster	#0000c8ff
QcrB	10	QcrB:group10	4	2	2	2	1	1	PCL cluster	#0000c8ff
QcrB	11	QcrB:group11	4	2	2	2	1	1	PCL cluster	#0000c8ff
QcrB	12	QcrB:group12	3	2	2	2	1	1	PCL cluster	#0000c8ff
QcrB	22	QcrB:group22	5	2	2	2	2	2	PCL cluster	#0000c8ff
QcrB	25	QcrB:group25	29	4	4	4	1	2	PCL cluster	#0000c8ff
QcrB	26	QcrB:group26	31	5	5	4	1	1	PCL cluster	#0000c8ff
QcrB	27	QcrB:group27	4	3	3	3	1	1	PCL cluster	#0000c8ff
QcrB	29	QcrB:group29	7	1	1	1	1	1	PCL cluster	#0000c8ff
QcrB	30	QcrB:group30	4	1	1	1	1	1	PCL cluster	#0000c8ff
RpoB	5	RpoB:group5	5	4	4	4	2	2	PCL cluster	#0000c8ff
RpoB	6	RpoB:group6	3	3	3	3	1	2	PCL cluster	#0000c8ff
RpoB	8	RpoB:group8	4	2	2	2	1	1	PCL cluster	#0000c8ff
RpoB	9	RpoB:group9	4	3	3	3	1	1	PCL cluster	#0000c8ff
RpoB	16	RpoB:group16	5	3	1	1	3	3	PCL cluster	#0000c8ff
RpoB	17	RpoB:group17	6	5	2	2	5	5	PCL cluster	#0000c8ff
RpoB	18	RpoB:group18	6	6	3	2	5	5	PCL cluster	#0000c8ff
RpoB	19	RpoB:group19	4	4	2	2	4	4	PCL cluster	#0000c8ff
RpoB	20	RpoB:group20	5	5	5	4	1	1	PCL cluster	#0000c8ff
RpoB	21	RpoB:group21	3	3	3	3	1	1	PCL cluster	#0000c8ff
RpoB	22	RpoB:group22	11	10	5	4	6	7	PCL cluster	#0000c8ff
RpoB	23	RpoB:group23	2	2	1	1	2	2	PCL cluster	#0000c8ff
RpoB	24	RpoB:group24	4	2	2	2	1	1	PCL cluster	#0000c8ff
RpoB	25	RpoB:group25	2	2	2	2	1	1	PCL cluster	#0000c8ff
RpoB	26	RpoB:group26	5	3	3	2	2	2	PCL cluster	#0000c8ff
RpoB	27	RpoB:group27	5	3	3	3	1	1	PCL cluster	#0000c8ff
RpoB	32	RpoB:group32	3	2	2	2	2	2	PCL cluster	#0000c8ff
RpoB	33	RpoB:group33	5	4	4	4	1	1	PCL cluster	#0000c8ff
RpoB	34	RpoB:group34	3	1	1	1	1	1	PCL cluster	#0000c8ff
RpoB	36	RpoB:group36	4	3	3	3	1	1	PCL cluster	#0000c8ff
RpoB	37	RpoB:group37	4	1	1	1	1	1	PCL cluster	#0000c8ff
RpoB	43	RpoB:group43	3	2	2	2	1	1	PCL cluster	#0000c8ff
RpoB	44	RpoB:group44	2	1	1	1	1	1	PCL cluster	#0000c8ff
RpoB	46	RpoB:group46	3	3	3	3	1	1	PCL cluster	#0000c8ff
RpoB	48	RpoB:group48	4	3	3	3	1	1	PCL cluster	#0000c8ff
RpoB	51	RpoB:group51	3	3	3	3	1	1	PCL cluster	#0000c8ff
RpoB	53	RpoB:group53	3	2	2	2	1	1	PCL cluster	#0000c8ff
RpoB	59	RpoB:group59	2	2	2	2	1	1	PCL cluster	#0000c8ff
RpoB	60	RpoB:group60	5	5	5	4	1	1	PCL cluster	#0000c8ff
RpoB	62	RpoB:group62	3	2	2	2	1	1	PCL cluster	#0000c8ff
RpoB	67	RpoB:group67	2	2	2	2	2	2	PCL cluster	#0000c8ff
RpoB	68	RpoB:group68	6	2	2	2	1	1	PCL cluster	#0000c8ff
RpoB	69	RpoB:group69	4	3	3	2	2	3	PCL cluster	#0000c8ff
RpoB	70	RpoB:group70	5	4	1	1	4	4	PCL cluster	#0000c8ff
RpoB	71	RpoB:group71	7	6	4	3	3	4	PCL cluster	#0000c8ff
RpoB	73	RpoB:group73	2	1	1	1	1	1	PCL cluster	#0000c8ff
RpoB	77	RpoB:group77	5	1	1	1	1	1	PCL cluster	#0000c8ff
RpoB	78	RpoB:group78	4	3	2	1	2	2	PCL cluster	#0000c8ff
RpoB	81	RpoB:group81	3	1	1	1	1	1	PCL cluster	#0000c8ff
RpoB	82	RpoB:group82	6	2	1	1	2	2	PCL cluster	#0000c8ff
RpoB	83	RpoB:group83	3	2	1	1	2	2	PCL cluster	#0000c8ff
RpoB	84	RpoB:group84	4	3	2	1	3	3	PCL cluster	#0000c8ff
RpoB	90	RpoB:group90	3	3	3	3	1	1	PCL cluster	#0000c8ff
TrpAB	1	TrpAB:group1	36	6	2	1	6	6	PCL cluster	#0000c8ff
TrpAB	3	TrpAB:group3	23	6	2	1	6	6	PCL cluster	#0000c8ff
TrxC	1	TrxC:group1	2	1	1	1	1	1	PCL cluster	#0000c8ff
TrxC	2	TrxC:group2	2	1	1	1	1	1	PCL cluster	#0000c8ff
TrxC	12	TrxC:group12	2	1	1	1	1	1	PCL cluster	#0000c8ff
TrxC	13	TrxC:group13	2	1	1	1	1	1	PCL cluster	#0000c8ff
UppS	3	UppS:group3	2	1	1	1	1	1	PCL cluster	#0000c8ff
beta-lactamase	5	beta-lactamase:group5	2	1	1	1	1	1	PCL cluster	#0000c8ff
beta-lactamase	6	beta-lactamase:group6	2	1	1	1	1	1	PCL cluster	#0000c8ff
beta-lactamase	40	beta-lactamase:group40	2	2	2	2	1	1	PCL cluster	#0000c8ff
beta-lactamase	41	beta-lactamase:group41	4	1	1	1	1	1	PCL cluster	#0000c8ff
beta-lactamase	42	beta-lactamase:group42	2	1	1	1	1	1	PCL cluster	#0000c8ff
cAMP modulation	5	cAMP modulation:group5	5	1	1	1	1	1	PCL cluster	#0000c8ff
cAMP modulation	6	cAMP modulation:group6	5	1	1	1	1	1	PCL cluster	#0000c8ff
clp protease / proteasome	1	clp protease / proteasome:group1	3	1	1	1	1	1	PCL cluster	#0000c8ff
clp protease / proteasome	4	clp protease / proteasome:group4	5	3	3	3	1	1	PCL cluster	#0000c8ff
clp protease / proteasome	5	clp protease / proteasome:group5	2	2	2	2	1	1	PCL cluster	#0000c8ff
clp protease / proteasome	12	clp protease / proteasome:group12	4	4	4	3	3	3	PCL cluster	#0000c8ff
clp protease / proteasome	13	clp protease / proteasome:group13	3	2	2	2	1	1	PCL cluster	#0000c8ff
clp protease / proteasome	14	clp protease / proteasome:group14	3	2	2	2	1	1	PCL cluster	#0000c8ff
clp protease / proteasome	15	clp protease / proteasome:group15	3	1	1	1	1	1	PCL cluster	#0000c8ff
clp protease / proteasome	29	clp protease / proteasome:group29	4	1	1	1	1	1	PCL cluster	#0000c8ff
clp protease / proteasome	31	clp protease / proteasome:group31	5	2	2	2	1	1	PCL cluster	#0000c8ff
clp protease / proteasome	37	clp protease / proteasome:group37	3	1	1	1	1	1	PCL cluster	#0000c8ff
clp protease / proteasome	52	clp protease / proteasome:group52	4	3	3	3	1	1	PCL cluster	#0000c8ff
clp protease / proteasome	53	clp protease / proteasome:group53	2	2	2	2	1	1	PCL cluster	#0000c8ff
clp protease / proteasome	55	clp protease / proteasome:group55	4	3	3	3	1	1	PCL cluster	#0000c8ff
clp protease / proteasome	56	clp protease / proteasome:group56	3	2	2	2	1	1	PCL cluster	#0000c8ff
clp protease / proteasome	58	clp protease / proteasome:group58	3	2	2	2	1	1	PCL cluster	#0000c8ff
clp protease / proteasome	59	clp protease / proteasome:group59	2	2	2	2	1	1	PCL cluster	#0000c8ff
clp protease / proteasome	60	clp protease / proteasome:group60	2	2	2	2	1	1	PCL cluster	#0000c8ff
clp protease / proteasome	70	clp protease / proteasome:group70	4	1	1	1	1	1	PCL cluster	#0000c8ff
clp protease / proteasome	94	clp protease / proteasome:group94	3	1	1	1	1	1	PCL cluster	#0000c8ff
clp protease / proteasome	95	clp protease / proteasome:group95	2	1	1	1	1	1	PCL cluster	#0000c8ff
clp protease / proteasome	100	clp protease / proteasome:group100	6	2	2	2	1	1	PCL cluster	#0000c8ff
clp protease / proteasome	102	clp protease / proteasome:group102	4	2	2	2	1	1	PCL cluster	#0000c8ff
clp protease / proteasome	103	clp protease / proteasome:group103	4	2	2	2	1	1	PCL cluster	#0000c8ff
clp protease / proteasome	104	clp protease / proteasome:group104	2	2	2	2	1	1	PCL cluster	#0000c8ff
clp protease / proteasome	106	clp protease / proteasome:group106	2	1	1	1	1	1	PCL cluster	#0000c8ff
clp protease / proteasome	108	clp protease / proteasome:group108	2	1	1	1	1	1	PCL cluster	#0000c8ff
clp protease / proteasome	109	clp protease / proteasome:group109	2	1	1	1	1	1	PCL cluster	#0000c8ff
clp protease / proteasome	110	clp protease / proteasome:group110	5	4	3	3	2	2	PCL cluster	#0000c8ff
clp protease / proteasome	111	clp protease / proteasome:group111	3	3	3	3	2	2	PCL cluster	#0000c8ff
clp protease / proteasome	113	clp protease / proteasome:group113	4	3	3	3	1	1	PCL cluster	#0000c8ff
clp protease / proteasome	114	clp protease / proteasome:group114	4	1	1	1	1	1	PCL cluster	#0000c8ff
clp protease / proteasome	117	clp protease / proteasome:group117	7	3	3	3	1	1	PCL cluster	#0000c8ff
clp protease / proteasome	118	clp protease / proteasome:group118	3	1	1	1	1	1	PCL cluster	#0000c8ff
clp protease / proteasome	120	clp protease / proteasome:group120	2	1	1	1	1	1	PCL cluster	#0000c8ff
clp protease / proteasome	179	clp protease / proteasome:group179	2	2	2	2	1	1	PCL cluster	#0000c8ff
clp protease / proteasome	186	clp protease / proteasome:group186	3	3	3	3	1	1	PCL cluster	#0000c8ff
clp protease / proteasome	194	clp protease / proteasome:group194	2	2	2	2	1	1	PCL cluster	#0000c8ff
clp protease / proteasome	198	clp protease / proteasome:group198	3	3	3	3	1	1	PCL cluster	#0000c8ff
clp protease / proteasome	199	clp protease / proteasome:group199	3	2	2	2	1	1	PCL cluster	#0000c8ff
clp protease / proteasome	213	clp protease / proteasome:group213	3	3	3	3	1	1	PCL cluster	#0000c8ff
clp protease / proteasome	223	clp protease / proteasome:group223	2	2	2	2	1	1	PCL cluster	#0000c8ff
clp protease / proteasome	227	clp protease / proteasome:group227	6	2	2	1	1	1	PCL cluster	#0000c8ff
clp protease / proteasome	235	clp protease / proteasome:group235	3	1	1	1	1	1	PCL cluster	#0000c8ff
clp protease / proteasome	249	clp protease / proteasome:group249	2	2	2	2	1	1	PCL cluster	#0000c8ff
clp protease / proteasome	252	clp protease / proteasome:group252	2	2	2	2	1	1	PCL cluster	#0000c8ff
clp protease / proteasome	255	clp protease / proteasome:group255	2	2	2	2	1	1	PCL cluster	#0000c8ff
membrane integrity	3	membrane integrity:group3	9	2	2	2	1	1	PCL cluster	#0000c8ff
membrane integrity	8	membrane integrity:group8	7	1	1	1	1	1	PCL cluster	#0000c8ff
membrane integrity	13	membrane integrity:group13	2	1	1	1	1	1	PCL cluster	#0000c8ff
membrane integrity	16	membrane integrity:group16	2	2	2	2	1	1	PCL cluster	#0000c8ff
menaquinone synthesis	2	menaquinone synthesis:group2	7	2	1	1	2	2	PCL cluster	#0000c8ff
menaquinone synthesis	4	menaquinone synthesis:group4	7	1	1	1	1	1	PCL cluster	#0000c8ff
menaquinone synthesis	5	menaquinone synthesis:group5	3	1	1	1	1	1	PCL cluster	#0000c8ff
metal ion chelation	8	metal ion chelation:group8	3	1	1	1	1	1	PCL cluster	#0000c8ff
purine metabolism	5	purine metabolism:group5	8	2	1	1	2	2	PCL cluster	#0000c8ff
purine metabolism	6	purine metabolism:group6	5	2	2	2	2	2	PCL cluster	#0000c8ff
purine metabolism	10	purine metabolism:group10	5	3	3	3	1	1	PCL cluster	#0000c8ff
purine metabolism	13	purine metabolism:group13	2	2	2	2	1	1	PCL cluster	#0000c8ff
purine metabolism	22	purine metabolism:group22	5	2	1	1	2	2	PCL cluster	#0000c8ff
purine metabolism	28	purine metabolism:group28	2	2	2	2	1	1	PCL cluster	#0000c8ff
purine metabolism	31	purine metabolism:group31	3	1	1	1	1	1	PCL cluster	#0000c8ff
purine metabolism	33	purine metabolism:group33	3	1	1	1	1	1	PCL cluster	#0000c8ff
purine metabolism	34	purine metabolism:group34	3	3	2	2	2	2	PCL cluster	#0000c8ff
purine metabolism	35	purine metabolism:group35	4	2	2	2	1	1	PCL cluster	#0000c8ff
purine metabolism	39	purine metabolism:group39	5	1	1	1	1	1	PCL cluster	#0000c8ff
purine metabolism	40	purine metabolism:group40	2	1	1	1	1	1	PCL cluster	#0000c8ff
purine metabolism	43	purine metabolism:group43	4	2	2	2	1	1	PCL cluster	#0000c8ff
purine metabolism	50	purine metabolism:group50	4	1	1	1	1	1	PCL cluster	#0000c8ff
purine metabolism	53	purine metabolism:group53	3	1	1	1	1	1	PCL cluster	#0000c8ff
purine metabolism	67	purine metabolism:group67	2	1	1	1	1	1	PCL cluster	#0000c8ff
purine metabolism	69	purine metabolism:group69	3	1	1	1	1	1	PCL cluster	#0000c8ff
purine metabolism	70	purine metabolism:group70	5	2	1	1	2	2	PCL cluster	#0000c8ff
purine metabolism	71	purine metabolism:group71	2	2	1	1	2	2	PCL cluster	#0000c8ff
purine metabolism	81	purine metabolism:group81	6	1	1	1	1	1	PCL cluster	#0000c8ff
purine metabolism	86	purine metabolism:group86	3	1	1	1	1	1	PCL cluster	#0000c8ff
purine metabolism	101	purine metabolism:group101	3	3	3	3	2	2	PCL cluster	#0000c8ff
purine metabolism	109	purine metabolism:group109	6	1	1	1	1	1	PCL cluster	#0000c8ff
purine metabolism	118	purine metabolism:group118	14	5	3	2	2	2	PCL cluster	#0000c8ff
purine metabolism	122	purine metabolism:group122	11	6	3	3	2	2	PCL cluster	#0000c8ff
purine metabolism	125	purine metabolism:group125	4	2	1	1	2	2	PCL cluster	#0000c8ff
purine metabolism	131	purine metabolism:group131	3	2	2	2	1	1	PCL cluster	#0000c8ff
purine metabolism	132	purine metabolism:group132	2	1	1	1	1	1	PCL cluster	#0000c8ff
purine metabolism	133	purine metabolism:group133	3	3	2	2	2	2	PCL cluster	#0000c8ff
purine metabolism	134	purine metabolism:group134	4	3	2	2	2	2	PCL cluster	#0000c8ff
GuaB2	4	GuaB2:group4	6	1	1	1	1	1	PCL cluster	#0000c8ff
GuaB2	6	GuaB2:group6	7	1	1	1	1	1	PCL cluster	#0000c8ff
GuaB2	12	GuaB2:group12	2	2	2	2	1	1	PCL cluster	#0000c8ff
GuaB2	25	GuaB2:group25	3	3	3	3	1	1	PCL cluster	#0000c8ff
GuaB2	26	GuaB2:group26	3	1	1	1	1	1	PCL cluster	#0000c8ff
GuaB2	43	GuaB2:group43	5	2	1	1	2	2	PCL cluster	#0000c8ff
GuaB2	44	GuaB2:group44	11	6	3	3	2	2	PCL cluster	#0000c8ff
GuaB2	45	GuaB2:group45	2	2	2	2	1	1	PCL cluster	#0000c8ff
GuaB2	46	GuaB2:group46	3	2	2	2	1	1	PCL cluster	#0000c8ff
NrdF2	6	NrdF2:group6	3	1	1	1	1	1	PCL cluster	#0000c8ff
NrdF2	26	NrdF2:group26	2	1	1	1	1	1	PCL cluster	#0000c8ff
NrdF2	27	NrdF2:group27	2	1	1	1	1	1	PCL cluster	#0000c8ff
NrdF2	28	NrdF2:group28	4	1	1	1	1	1	PCL cluster	#0000c8ff
NrdF2	29	NrdF2:group29	3	2	1	1	2	2	PCL cluster	#0000c8ff
NrdF2	30	NrdF2:group30	2	1	1	1	1	1	PCL cluster	#0000c8ff
NrdF2	32	NrdF2:group32	5	4	2	2	2	2	PCL cluster	#0000c8ff
NrdF2	37	NrdF2:group37	2	1	1	1	1	1	PCL cluster	#0000c8ff
NrdF2	38	NrdF2:group38	3	1	1	1	1	1	PCL cluster	#0000c8ff
NrdF2	39	NrdF2:group39	2	1	1	1	1	1	PCL cluster	#0000c8ff
NrdF2	53	NrdF2:group53	2	1	1	1	1	1	PCL cluster	#0000c8ff
NrdF2	60	NrdF2:group60	2	1	1	1	1	1	PCL cluster	#0000c8ff
NrdF2	61	NrdF2:group61	2	1	1	1	1	1	PCL cluster	#0000c8ff
pyrimidine metabolism	1	pyrimidine metabolism:group1	18	11	7	7	3	3	PCL cluster	#0000c8ff
pyrimidine metabolism	2	pyrimidine metabolism:group2	7	6	3	2	3	3	PCL cluster	#0000c8ff
pyrimidine metabolism	3	pyrimidine metabolism:group3	3	3	2	2	2	2	PCL cluster	#0000c8ff
pyrimidine metabolism	5	pyrimidine metabolism:group5	6	2	2	2	1	1	PCL cluster	#0000c8ff
pyrimidine metabolism	6	pyrimidine metabolism:group6	2	1	1	1	1	1	PCL cluster	#0000c8ff
pyrimidine metabolism	7	pyrimidine metabolism:group7	3	1	1	1	1	1	PCL cluster	#0000c8ff
pyrimidine metabolism	11	pyrimidine metabolism:group11	2	1	1	1	1	1	PCL cluster	#0000c8ff
pyrimidine metabolism	13	pyrimidine metabolism:group13	3	1	1	1	1	1	PCL cluster	#0000c8ff
pyrimidine metabolism	14	pyrimidine metabolism:group14	5	3	3	3	1	1	PCL cluster	#0000c8ff
pyrimidine metabolism	15	pyrimidine metabolism:group15	5	2	2	2	1	1	PCL cluster	#0000c8ff
pyrimidine metabolism	17	pyrimidine metabolism:group17	7	2	2	2	1	1	PCL cluster	#0000c8ff
pyrimidine metabolism	19	pyrimidine metabolism:group19	3	1	1	1	1	1	PCL cluster	#0000c8ff
pyrimidine metabolism	22	pyrimidine metabolism:group22	4	2	2	2	1	1	PCL cluster	#0000c8ff
pyrimidine metabolism	28	pyrimidine metabolism:group28	7	1	1	1	1	1	PCL cluster	#0000c8ff
pyrimidine metabolism	34	pyrimidine metabolism:group34	5	3	3	3	1	2	PCL cluster	#0000c8ff
pyrimidine metabolism	35	pyrimidine metabolism:group35	3	3	3	3	1	1	PCL cluster	#0000c8ff
pyrimidine metabolism	36	pyrimidine metabolism:group36	7	2	2	2	1	1	PCL cluster	#0000c8ff
pyrimidine metabolism	44	pyrimidine metabolism:group44	10	5	4	3	2	2	PCL cluster	#0000c8ff
pyrimidine metabolism	45	pyrimidine metabolism:group45	3	3	3	3	2	2	PCL cluster	#0000c8ff
pyrimidine metabolism	51	pyrimidine metabolism:group51	3	3	3	3	1	1	PCL cluster	#0000c8ff
pyrimidine metabolism	52	pyrimidine metabolism:group52	5	2	2	2	1	1	PCL cluster	#0000c8ff
pyrimidine metabolism	53	pyrimidine metabolism:group53	2	2	2	2	1	1	PCL cluster	#0000c8ff
pyrimidine metabolism	55	pyrimidine metabolism:group55	3	2	1	1	2	2	PCL cluster	#0000c8ff
pyrimidine metabolism	61	pyrimidine metabolism:group61	2	1	1	1	1	1	PCL cluster	#0000c8ff
pyrimidine metabolism	62	pyrimidine metabolism:group62	6	3	3	3	1	1	PCL cluster	#0000c8ff
pyrimidine metabolism	63	pyrimidine metabolism:group63	3	1	1	1	1	1	PCL cluster	#0000c8ff
pyrimidine metabolism	64	pyrimidine metabolism:group64	2	1	1	1	1	1	PCL cluster	#0000c8ff
pyrimidine metabolism	65	pyrimidine metabolism:group65	8	4	3	3	2	2	PCL cluster	#0000c8ff
pyrimidine metabolism	67	pyrimidine metabolism:group67	3	1	1	1	1	1	PCL cluster	#0000c8ff
pyrimidine metabolism	71	pyrimidine metabolism:group71	2	1	1	1	1	1	PCL cluster	#0000c8ff
pyrimidine metabolism	85	pyrimidine metabolism:group85	5	1	1	1	1	1	PCL cluster	#0000c8ff
pyrimidine metabolism	87	pyrimidine metabolism:group87	2	1	1	1	1	1	PCL cluster	#0000c8ff
pyrimidine metabolism	88	pyrimidine metabolism:group88	6	2	2	2	1	1	PCL cluster	#0000c8ff
pyrimidine metabolism	89	pyrimidine metabolism:group89	4	2	2	2	1	2	PCL cluster	#0000c8ff
pyrimidine metabolism	90	pyrimidine metabolism:group90	4	1	1	1	1	1	PCL cluster	#0000c8ff
pyrimidine metabolism	93	pyrimidine metabolism:group93	4	3	3	3	1	1	PCL cluster	#0000c8ff
pyrimidine metabolism	94	pyrimidine metabolism:group94	3	2	2	2	2	2	PCL cluster	#0000c8ff
pyrimidine metabolism	95	pyrimidine metabolism:group95	5	4	4	4	1	1	PCL cluster	#0000c8ff
pyrimidine metabolism	96	pyrimidine metabolism:group96	3	1	1	1	1	1	PCL cluster	#0000c8ff
pyrimidine metabolism	97	pyrimidine metabolism:group97	3	3	3	2	2	2	PCL cluster	#0000c8ff
pyrimidine metabolism	99	pyrimidine metabolism:group99	2	1	1	1	1	1	PCL cluster	#0000c8ff
pyrimidine metabolism	101	pyrimidine metabolism:group101	4	3	3	3	2	2	PCL cluster	#0000c8ff
pyrimidine metabolism	102	pyrimidine metabolism:group102	2	2	2	2	1	1	PCL cluster	#0000c8ff
pyrimidine metabolism	103	pyrimidine metabolism:group103	4	2	2	2	1	1	PCL cluster	#0000c8ff
pyrimidine metabolism	104	pyrimidine metabolism:group104	9	4	4	4	1	1	PCL cluster	#0000c8ff
pyrimidine metabolism	105	pyrimidine metabolism:group105	5	3	3	3	1	1	PCL cluster	#0000c8ff
pyrimidine metabolism	108	pyrimidine metabolism:group108	3	1	1	1	1	1	PCL cluster	#0000c8ff
pyrimidine metabolism	109	pyrimidine metabolism:group109	3	2	2	2	1	1	PCL cluster	#0000c8ff
pyrimidine metabolism	113	pyrimidine metabolism:group113	3	1	1	1	1	1	PCL cluster	#0000c8ff
pyrimidine metabolism	114	pyrimidine metabolism:group114	8	8	5	4	3	3	PCL cluster	#0000c8ff
pyrimidine metabolism	115	pyrimidine metabolism:group115	4	4	2	2	3	3	PCL cluster	#0000c8ff
pyrimidine metabolism	116	pyrimidine metabolism:group116	5	4	4	4	1	1	PCL cluster	#0000c8ff
pyrimidine metabolism	117	pyrimidine metabolism:group117	5	5	5	4	3	3	PCL cluster	#0000c8ff
pyrimidine metabolism	118	pyrimidine metabolism:group118	2	2	2	1	1	1	PCL cluster	#0000c8ff
pyrimidine metabolism	119	pyrimidine metabolism:group119	3	3	3	3	1	1	PCL cluster	#0000c8ff
pyrimidine metabolism	120	pyrimidine metabolism:group120	6	6	4	4	2	2	PCL cluster	#0000c8ff
pyrimidine metabolism	123	pyrimidine metabolism:group123	2	1	1	1	1	1	PCL cluster	#0000c8ff
pyrimidine metabolism	125	pyrimidine metabolism:group125	2	2	2	2	1	1	PCL cluster	#0000c8ff
pyrimidine metabolism	127	pyrimidine metabolism:group127	6	4	3	3	2	2	PCL cluster	#0000c8ff
pyrimidine metabolism	128	pyrimidine metabolism:group128	4	2	2	2	1	1	PCL cluster	#0000c8ff
pyrimidine metabolism	129	pyrimidine metabolism:group129	4	2	2	2	1	1	PCL cluster	#0000c8ff
pyrimidine metabolism	132	pyrimidine metabolism:group132	2	1	1	1	1	1	PCL cluster	#0000c8ff
pyrimidine metabolism	133	pyrimidine metabolism:group133	2	1	1	1	1	1	PCL cluster	#0000c8ff
CoaA and PyrG	4	CoaA and PyrG:group4	6	4	4	4	1	2	PCL cluster	#0000c8ff
CoaA and PyrG	6	CoaA and PyrG:group6	2	1	1	1	1	1	PCL cluster	#0000c8ff
CoaA and PyrG	9	CoaA and PyrG:group9	5	3	3	3	1	1	PCL cluster	#0000c8ff
CoaA and PyrG	10	CoaA and PyrG:group10	7	3	3	3	1	1	PCL cluster	#0000c8ff
CoaA and PyrG	11	CoaA and PyrG:group11	7	2	2	2	1	1	PCL cluster	#0000c8ff
CoaA and PyrG	12	CoaA and PyrG:group12	3	1	1	1	1	1	PCL cluster	#0000c8ff
CoaA and PyrG	14	CoaA and PyrG:group14	2	1	1	1	1	1	PCL cluster	#0000c8ff
CoaA and PyrG	16	CoaA and PyrG:group16	2	1	1	1	1	1	PCL cluster	#0000c8ff
CoaA and PyrG	17	CoaA and PyrG:group17	3	1	1	1	1	1	PCL cluster	#0000c8ff
CoaA and PyrG	18	CoaA and PyrG:group18	3	1	1	1	1	1	PCL cluster	#0000c8ff
CoaA and PyrG	19	CoaA and PyrG:group19	6	3	3	3	1	1	PCL cluster	#0000c8ff
CoaA and PyrG	23	CoaA and PyrG:group23	3	1	1	1	1	1	PCL cluster	#0000c8ff
CoaA and PyrG	26	CoaA and PyrG:group26	12	6	5	5	2	3	PCL cluster	#0000c8ff
CoaA and PyrG	27	CoaA and PyrG:group27	8	3	3	3	1	1	PCL cluster	#0000c8ff
CoaA and PyrG	28	CoaA and PyrG:group28	8	2	2	2	1	1	PCL cluster	#0000c8ff
CoaA and PyrG	30	CoaA and PyrG:group30	6	4	4	4	1	1	PCL cluster	#0000c8ff
CoaA and PyrG	31	CoaA and PyrG:group31	4	2	2	2	2	2	PCL cluster	#0000c8ff
CoaA and PyrG	32	CoaA and PyrG:group32	3	2	2	2	1	1	PCL cluster	#0000c8ff
CoaA and PyrG	33	CoaA and PyrG:group33	3	2	2	1	1	2	PCL cluster	#0000c8ff
CoaA and PyrG	37	CoaA and PyrG:group37	3	1	1	1	1	1	PCL cluster	#0000c8ff
CoaA and PyrG	42	CoaA and PyrG:group42	4	2	2	2	1	1	PCL cluster	#0000c8ff
sterol metabolism	7	sterol metabolism:group7	3	2	1	1	2	2	PCL cluster	#0000c8ff
sterol metabolism	8	sterol metabolism:group8	3	2	1	1	2	2	PCL cluster	#0000c8ff

## Sheet: SI Fig. 6b
target_description	moa_size	moa_num_conditions	moa_size_bins	pcl_desc	num_pcls
ATP synthase	1	38	MOAs with 1 compound	ATP synthase	5
CysH	1	20	MOAs with 1 compound	CysH	2
DdlA	1	28	MOAs with 1 compound	DdlA	1
Dxr	1	8	MOAs with 1 compound	Dxr	2
EmbABC	1	28	MOAs with 1 compound	EmbABC	3
Fum	1	20	MOAs with 1 compound	Fum	2
GlgB	1	20	MOAs with 1 compound	GlgB	2
Mdh	1	20	MOAs with 1 compound	Mdh	2
MshC	1	20	MOAs with 1 compound	MshC	1
MurI	1	20	MOAs with 1 compound	MurI	2
PknAG	1	20	MOAs with 1 compound	PknAG	1
PknB	1	19	MOAs with 1 compound	PknB	3
PptT	1	20	MOAs with 1 compound	PptT	1
TrpAB	1	60	MOAs with 1 compound	TrpAB	2
TrxC	1	20	MOAs with 1 compound	TrxC	4
UppS	1	8	MOAs with 1 compound	UppS	1
cAMP modulation	1	20	MOAs with 1 compound	cAMP modulation	2
menaquinone synthesis	1	20	MOAs with 1 compound	menaquinone synthesis	3
sterol metabolism	1	20	MOAs with 1 compound	sterol metabolism	2
CoaBC	2	16	MOAs with 2 - 5 compounds	CoaBC	4
EchA6	2	28	MOAs with 2 - 5 compounds	EchA6	6
FtsZ	2	38	MOAs with 2 - 5 compounds	FtsZ	3
FusA1	2	40	MOAs with 2 - 5 compounds	FusA1	3
Glf	2	40	MOAs with 2 - 5 compounds	Glf	4
HadABC	2	48	MOAs with 2 - 5 compounds	HadABC	4
Icl	2	16	MOAs with 2 - 5 compounds	Icl	1
InfB	2	40	MOAs with 2 - 5 compounds	InfB	2
KasA	2	40	MOAs with 2 - 5 compounds	KasA	5
LprG	2	16	MOAs with 2 - 5 compounds	LprG	1
PrrB	2	48	MOAs with 2 - 5 compounds	PrrB	9
membrane integrity	2	38	MOAs with 2 - 5 compounds	membrane integrity	4
CydAB	3	36	MOAs with 2 - 5 compounds	CydAB	6
Cyp121	3	60	MOAs with 2 - 5 compounds	Cyp121	4
IlvB1	3	24	MOAs with 2 - 5 compounds	IlvB1	2
PanC	3	36	MOAs with 2 - 5 compounds	PanC	2
ParA	3	60	MOAs with 2 - 5 compounds	ParA	6
beta-lactamase	3	60	MOAs with 2 - 5 compounds	beta-lactamase	5
metal ion chelation	3	36	MOAs with 2 - 5 compounds	metal ion chelation	1
AccD6	4	80	MOAs with 2 - 5 compounds	AccD6	12
GlmU	4	140	MOAs with 2 - 5 compounds	GlmU	14
Pks13	4	69	MOAs with 2 - 5 compounds	Pks13	10
phenazine-like	4	89	MOAs with 2 - 5 compounds	phenazine-like	8
GuaB2	5	100	MOAs with 2 - 5 compounds	GuaB2	9
CoaA and PyrG	6	140	MOAs with 6 - 10 compounds	CoaA and PyrG	21
DnaG	6	164	MOAs with 6 - 10 compounds	DnaG	7
NrdF2	6	120	MOAs with 6 - 10 compounds	NrdF2	13
tRNA synthesis	6	107	MOAs with 6 - 10 compounds	tRNA synthesis	6
FadD32	7	76	MOAs with 6 - 10 compounds	FadD32	9
MbtI	7	140	MOAs with 6 - 10 compounds	MbtI	15
QcrB	7	130	MOAs with 6 - 10 compounds	QcrB	9
MmpL3	8	143	MOAs with 6 - 10 compounds	MmpL3	23
RpoB	8	270	MOAs with 6 - 10 compounds	RpoB	43
DHFR	11	360	MOAs with 11 - 20 compounds	DHFR	26
DprE1-DprE2 complex	11	286	MOAs with 11 - 20 compounds	DprE1-DprE2 complex	37
ThyAX	11	308	MOAs with 11 - 20 compounds	ThyAX	34
NADH dehydrogenase	14	284	MOAs with 11 - 20 compounds	NADH dehydrogenase	15
purine metabolism	14	300	MOAs with 11 - 20 compounds	purine metabolism	30
PG transpeptidation and transport	16	316	MOAs with 11 - 20 compounds	PG transpeptidation and transport	32
Alr	17	348	MOAs with 11 - 20 compounds	Alr	35
pyrimidine metabolism	18	400	MOAs with 11 - 20 compounds	pyrimidine metabolism	63
DHPS	20	416	MOAs with 11 - 20 compounds	DHPS	46
membrane potential disruption and efflux	20	399	MOAs with 11 - 20 compounds	membrane potential disruption and efflux	43
clp protease / proteasome	22	457	MOAs with >20 compounds	clp protease / proteasome	46
TopA	23	500	MOAs with >20 compounds	TopA	60
30S ribosome	25	477	MOAs with >20 compounds	30S ribosome	27
50S ribosome	34	780	MOAs with >20 compounds	50S ribosome	66
InhA	51	1222	MOAs with >20 compounds	InhA	174
GyrAB	53	1251	MOAs with >20 compounds	GyrAB	94

## Sheet: SI Fig. 6c
target_description	moa_size	moa_num_conditions	moa_size_bins	pcl_desc	num_pcls	rid	pcl_size
ATP synthase	1	38	MOAs with 1 compound	ATP synthase	5	ATP synthase:group6	2
ATP synthase	1	38	MOAs with 1 compound	ATP synthase	5	ATP synthase:group7	3
ATP synthase	1	38	MOAs with 1 compound	ATP synthase	5	ATP synthase:group21	4
ATP synthase	1	38	MOAs with 1 compound	ATP synthase	5	ATP synthase:group22	8
ATP synthase	1	38	MOAs with 1 compound	ATP synthase	5	ATP synthase:group23	2
CysH	1	20	MOAs with 1 compound	CysH	2	CysH:group3	2
CysH	1	20	MOAs with 1 compound	CysH	2	CysH:group9	2
DdlA	1	28	MOAs with 1 compound	DdlA	1	DdlA:group8	2
Dxr	1	8	MOAs with 1 compound	Dxr	2	Dxr:group1	4
Dxr	1	8	MOAs with 1 compound	Dxr	2	Dxr:group2	4
EmbABC	1	28	MOAs with 1 compound	EmbABC	3	EmbABC:group12	4
EmbABC	1	28	MOAs with 1 compound	EmbABC	3	EmbABC:group13	3
EmbABC	1	28	MOAs with 1 compound	EmbABC	3	EmbABC:group14	3
Fum	1	20	MOAs with 1 compound	Fum	2	Fum:group8	2
Fum	1	20	MOAs with 1 compound	Fum	2	Fum:group11	2
GlgB	1	20	MOAs with 1 compound	GlgB	2	GlgB:group8	8
GlgB	1	20	MOAs with 1 compound	GlgB	2	GlgB:group11	3
Mdh	1	20	MOAs with 1 compound	Mdh	2	Mdh:group6	2
Mdh	1	20	MOAs with 1 compound	Mdh	2	Mdh:group15	2
MshC	1	20	MOAs with 1 compound	MshC	1	MshC:group2	2
MurI	1	20	MOAs with 1 compound	MurI	2	MurI:group10	2
MurI	1	20	MOAs with 1 compound	MurI	2	MurI:group14	2
PknAG	1	20	MOAs with 1 compound	PknAG	1	PknAG:group13	2
PknB	1	19	MOAs with 1 compound	PknB	3	PknB:group2	2
PknB	1	19	MOAs with 1 compound	PknB	3	PknB:group3	2
PknB	1	19	MOAs with 1 compound	PknB	3	PknB:group7	2
PptT	1	20	MOAs with 1 compound	PptT	1	PptT:group5	2
TrpAB	1	60	MOAs with 1 compound	TrpAB	2	TrpAB:group1	36
TrpAB	1	60	MOAs with 1 compound	TrpAB	2	TrpAB:group3	23
TrxC	1	20	MOAs with 1 compound	TrxC	4	TrxC:group1	2
TrxC	1	20	MOAs with 1 compound	TrxC	4	TrxC:group2	2
TrxC	1	20	MOAs with 1 compound	TrxC	4	TrxC:group12	2
TrxC	1	20	MOAs with 1 compound	TrxC	4	TrxC:group13	2
UppS	1	8	MOAs with 1 compound	UppS	1	UppS:group3	2
cAMP modulation	1	20	MOAs with 1 compound	cAMP modulation	2	cAMP modulation:group5	5
cAMP modulation	1	20	MOAs with 1 compound	cAMP modulation	2	cAMP modulation:group6	5
menaquinone synthesis	1	20	MOAs with 1 compound	menaquinone synthesis	3	menaquinone synthesis:group2	7
menaquinone synthesis	1	20	MOAs with 1 compound	menaquinone synthesis	3	menaquinone synthesis:group4	7
menaquinone synthesis	1	20	MOAs with 1 compound	menaquinone synthesis	3	menaquinone synthesis:group5	3
sterol metabolism	1	20	MOAs with 1 compound	sterol metabolism	2	sterol metabolism:group7	3
sterol metabolism	1	20	MOAs with 1 compound	sterol metabolism	2	sterol metabolism:group8	3
CoaBC	2	16	MOAs with 2 - 5 compounds	CoaBC	4	CoaBC:group2	3
CoaBC	2	16	MOAs with 2 - 5 compounds	CoaBC	4	CoaBC:group3	3
CoaBC	2	16	MOAs with 2 - 5 compounds	CoaBC	4	CoaBC:group4	4
CoaBC	2	16	MOAs with 2 - 5 compounds	CoaBC	4	CoaBC:group6	4
EchA6	2	28	MOAs with 2 - 5 compounds	EchA6	6	EchA6:group6	2
EchA6	2	28	MOAs with 2 - 5 compounds	EchA6	6	EchA6:group9	4
EchA6	2	28	MOAs with 2 - 5 compounds	EchA6	6	EchA6:group10	3
EchA6	2	28	MOAs with 2 - 5 compounds	EchA6	6	EchA6:group13	3
EchA6	2	28	MOAs with 2 - 5 compounds	EchA6	6	EchA6:group14	2
EchA6	2	28	MOAs with 2 - 5 compounds	EchA6	6	EchA6:group15	3
FtsZ	2	38	MOAs with 2 - 5 compounds	FtsZ	3	FtsZ:group8	6
FtsZ	2	38	MOAs with 2 - 5 compounds	FtsZ	3	FtsZ:group9	6
FtsZ	2	38	MOAs with 2 - 5 compounds	FtsZ	3	FtsZ:group13	7
FusA1	2	40	MOAs with 2 - 5 compounds	FusA1	3	FusA1:group2	3
FusA1	2	40	MOAs with 2 - 5 compounds	FusA1	3	FusA1:group5	3
FusA1	2	40	MOAs with 2 - 5 compounds	FusA1	3	FusA1:group9	15
Glf	2	40	MOAs with 2 - 5 compounds	Glf	4	Glf:group15	2
Glf	2	40	MOAs with 2 - 5 compounds	Glf	4	Glf:group22	4
Glf	2	40	MOAs with 2 - 5 compounds	Glf	4	Glf:group28	2
Glf	2	40	MOAs with 2 - 5 compounds	Glf	4	Glf:group31	2
HadABC	2	48	MOAs with 2 - 5 compounds	HadABC	4	HadABC:group2	9
HadABC	2	48	MOAs with 2 - 5 compounds	HadABC	4	HadABC:group3	11
HadABC	2	48	MOAs with 2 - 5 compounds	HadABC	4	HadABC:group4	11
HadABC	2	48	MOAs with 2 - 5 compounds	HadABC	4	HadABC:group11	2
Icl	2	16	MOAs with 2 - 5 compounds	Icl	1	Icl:group3	3
InfB	2	40	MOAs with 2 - 5 compounds	InfB	2	InfB:group2	3
InfB	2	40	MOAs with 2 - 5 compounds	InfB	2	InfB:group25	3
KasA	2	40	MOAs with 2 - 5 compounds	KasA	5	KasA:group9	5
KasA	2	40	MOAs with 2 - 5 compounds	KasA	5	KasA:group10	2
KasA	2	40	MOAs with 2 - 5 compounds	KasA	5	KasA:group11	2
KasA	2	40	MOAs with 2 - 5 compounds	KasA	5	KasA:group12	5
KasA	2	40	MOAs with 2 - 5 compounds	KasA	5	KasA:group14	5
LprG	2	16	MOAs with 2 - 5 compounds	LprG	1	LprG:group3	3
PrrB	2	48	MOAs with 2 - 5 compounds	PrrB	9	PrrB:group1	11
PrrB	2	48	MOAs with 2 - 5 compounds	PrrB	9	PrrB:group2	4
PrrB	2	48	MOAs with 2 - 5 compounds	PrrB	9	PrrB:group3	4
PrrB	2	48	MOAs with 2 - 5 compounds	PrrB	9	PrrB:group12	3
PrrB	2	48	MOAs with 2 - 5 compounds	PrrB	9	PrrB:group14	2
PrrB	2	48	MOAs with 2 - 5 compounds	PrrB	9	PrrB:group16	2
PrrB	2	48	MOAs with 2 - 5 compounds	PrrB	9	PrrB:group18	2
PrrB	2	48	MOAs with 2 - 5 compounds	PrrB	9	PrrB:group19	3
PrrB	2	48	MOAs with 2 - 5 compounds	PrrB	9	PrrB:group20	2
membrane integrity	2	38	MOAs with 2 - 5 compounds	membrane integrity	4	membrane integrity:group3	9
membrane integrity	2	38	MOAs with 2 - 5 compounds	membrane integrity	4	membrane integrity:group8	7
membrane integrity	2	38	MOAs with 2 - 5 compounds	membrane integrity	4	membrane integrity:group13	2
membrane integrity	2	38	MOAs with 2 - 5 compounds	membrane integrity	4	membrane integrity:group16	2
CydAB	3	36	MOAs with 2 - 5 compounds	CydAB	6	CydAB:group1	12
CydAB	3	36	MOAs with 2 - 5 compounds	CydAB	6	CydAB:group2	5
CydAB	3	36	MOAs with 2 - 5 compounds	CydAB	6	CydAB:group6	2
CydAB	3	36	MOAs with 2 - 5 compounds	CydAB	6	CydAB:group9	2
CydAB	3	36	MOAs with 2 - 5 compounds	CydAB	6	CydAB:group11	5
CydAB	3	36	MOAs with 2 - 5 compounds	CydAB	6	CydAB:group12	2
Cyp121	3	60	MOAs with 2 - 5 compounds	Cyp121	4	Cyp121:group15	2
Cyp121	3	60	MOAs with 2 - 5 compounds	Cyp121	4	Cyp121:group16	3
Cyp121	3	60	MOAs with 2 - 5 compounds	Cyp121	4	Cyp121:group17	2
Cyp121	3	60	MOAs with 2 - 5 compounds	Cyp121	4	Cyp121:group21	2
IlvB1	3	24	MOAs with 2 - 5 compounds	IlvB1	2	IlvB1:group1	16
IlvB1	3	24	MOAs with 2 - 5 compounds	IlvB1	2	IlvB1:group2	8
PanC	3	36	MOAs with 2 - 5 compounds	PanC	2	PanC:group4	4
PanC	3	36	MOAs with 2 - 5 compounds	PanC	2	PanC:group19	4
ParA	3	60	MOAs with 2 - 5 compounds	ParA	6	ParA:group4	2
ParA	3	60	MOAs with 2 - 5 compounds	ParA	6	ParA:group5	2
ParA	3	60	MOAs with 2 - 5 compounds	ParA	6	ParA:group6	2
ParA	3	60	MOAs with 2 - 5 compounds	ParA	6	ParA:group21	3
ParA	3	60	MOAs with 2 - 5 compounds	ParA	6	ParA:group23	2
ParA	3	60	MOAs with 2 - 5 compounds	ParA	6	ParA:group37	2
beta-lactamase	3	60	MOAs with 2 - 5 compounds	beta-lactamase	5	beta-lactamase:group5	2
beta-lactamase	3	60	MOAs with 2 - 5 compounds	beta-lactamase	5	beta-lactamase:group6	2
beta-lactamase	3	60	MOAs with 2 - 5 compounds	beta-lactamase	5	beta-lactamase:group40	2
beta-lactamase	3	60	MOAs with 2 - 5 compounds	beta-lactamase	5	beta-lactamase:group41	4
beta-lactamase	3	60	MOAs with 2 - 5 compounds	beta-lactamase	5	beta-lactamase:group42	2
metal ion chelation	3	36	MOAs with 2 - 5 compounds	metal ion chelation	1	metal ion chelation:group8	3
AccD6	4	80	MOAs with 2 - 5 compounds	AccD6	12	AccD6:group10	2
AccD6	4	80	MOAs with 2 - 5 compounds	AccD6	12	AccD6:group12	2
AccD6	4	80	MOAs with 2 - 5 compounds	AccD6	12	AccD6:group14	4
AccD6	4	80	MOAs with 2 - 5 compounds	AccD6	12	AccD6:group27	5
AccD6	4	80	MOAs with 2 - 5 compounds	AccD6	12	AccD6:group28	2
AccD6	4	80	MOAs with 2 - 5 compounds	AccD6	12	AccD6:group30	2
AccD6	4	80	MOAs with 2 - 5 compounds	AccD6	12	AccD6:group31	3
AccD6	4	80	MOAs with 2 - 5 compounds	AccD6	12	AccD6:group32	5
AccD6	4	80	MOAs with 2 - 5 compounds	AccD6	12	AccD6:group40	2
AccD6	4	80	MOAs with 2 - 5 compounds	AccD6	12	AccD6:group43	2
AccD6	4	80	MOAs with 2 - 5 compounds	AccD6	12	AccD6:group44	2
AccD6	4	80	MOAs with 2 - 5 compounds	AccD6	12	AccD6:group52	2
GlmU	4	140	MOAs with 2 - 5 compounds	GlmU	14	GlmU:group2	2
GlmU	4	140	MOAs with 2 - 5 compounds	GlmU	14	GlmU:group3	2
GlmU	4	140	MOAs with 2 - 5 compounds	GlmU	14	GlmU:group4	3
GlmU	4	140	MOAs with 2 - 5 compounds	GlmU	14	GlmU:group7	3
GlmU	4	140	MOAs with 2 - 5 compounds	GlmU	14	GlmU:group18	4
GlmU	4	140	MOAs with 2 - 5 compounds	GlmU	14	GlmU:group23	2
GlmU	4	140	MOAs with 2 - 5 compounds	GlmU	14	GlmU:group24	3
GlmU	4	140	MOAs with 2 - 5 compounds	GlmU	14	GlmU:group25	2
GlmU	4	140	MOAs with 2 - 5 compounds	GlmU	14	GlmU:group26	2
GlmU	4	140	MOAs with 2 - 5 compounds	GlmU	14	GlmU:group71	3
GlmU	4	140	MOAs with 2 - 5 compounds	GlmU	14	GlmU:group77	2
GlmU	4	140	MOAs with 2 - 5 compounds	GlmU	14	GlmU:group88	4
GlmU	4	140	MOAs with 2 - 5 compounds	GlmU	14	GlmU:group91	2
GlmU	4	140	MOAs with 2 - 5 compounds	GlmU	14	GlmU:group96	2
Pks13	4	69	MOAs with 2 - 5 compounds	Pks13	10	Pks13:group2	4
Pks13	4	69	MOAs with 2 - 5 compounds	Pks13	10	Pks13:group3	2
Pks13	4	69	MOAs with 2 - 5 compounds	Pks13	10	Pks13:group6	2
Pks13	4	69	MOAs with 2 - 5 compounds	Pks13	10	Pks13:group14	2
Pks13	4	69	MOAs with 2 - 5 compounds	Pks13	10	Pks13:group15	4
Pks13	4	69	MOAs with 2 - 5 compounds	Pks13	10	Pks13:group16	3
Pks13	4	69	MOAs with 2 - 5 compounds	Pks13	10	Pks13:group21	2
Pks13	4	69	MOAs with 2 - 5 compounds	Pks13	10	Pks13:group23	3
Pks13	4	69	MOAs with 2 - 5 compounds	Pks13	10	Pks13:group25	2
Pks13	4	69	MOAs with 2 - 5 compounds	Pks13	10	Pks13:group27	9
phenazine-like	4	89	MOAs with 2 - 5 compounds	phenazine-like	8	phenazine-like:group3	24
phenazine-like	4	89	MOAs with 2 - 5 compounds	phenazine-like	8	phenazine-like:group4	6
phenazine-like	4	89	MOAs with 2 - 5 compounds	phenazine-like	8	phenazine-like:group5	2
phenazine-like	4	89	MOAs with 2 - 5 compounds	phenazine-like	8	phenazine-like:group9	4
phenazine-like	4	89	MOAs with 2 - 5 compounds	phenazine-like	8	phenazine-like:group14	4
phenazine-like	4	89	MOAs with 2 - 5 compounds	phenazine-like	8	phenazine-like:group15	5
phenazine-like	4	89	MOAs with 2 - 5 compounds	phenazine-like	8	phenazine-like:group23	6
phenazine-like	4	89	MOAs with 2 - 5 compounds	phenazine-like	8	phenazine-like:group25	4
GuaB2	5	100	MOAs with 2 - 5 compounds	GuaB2	9	GuaB2:group4	6
GuaB2	5	100	MOAs with 2 - 5 compounds	GuaB2	9	GuaB2:group6	7
GuaB2	5	100	MOAs with 2 - 5 compounds	GuaB2	9	GuaB2:group12	2
GuaB2	5	100	MOAs with 2 - 5 compounds	GuaB2	9	GuaB2:group25	3
GuaB2	5	100	MOAs with 2 - 5 compounds	GuaB2	9	GuaB2:group26	3
GuaB2	5	100	MOAs with 2 - 5 compounds	GuaB2	9	GuaB2:group43	5
GuaB2	5	100	MOAs with 2 - 5 compounds	GuaB2	9	GuaB2:group44	11
GuaB2	5	100	MOAs with 2 - 5 compounds	GuaB2	9	GuaB2:group45	2
GuaB2	5	100	MOAs with 2 - 5 compounds	GuaB2	9	GuaB2:group46	3
CoaA and PyrG	6	140	MOAs with 6 - 10 compounds	CoaA and PyrG	21	CoaA and PyrG:group4	6
CoaA and PyrG	6	140	MOAs with 6 - 10 compounds	CoaA and PyrG	21	CoaA and PyrG:group6	2
CoaA and PyrG	6	140	MOAs with 6 - 10 compounds	CoaA and PyrG	21	CoaA and PyrG:group9	5
CoaA and PyrG	6	140	MOAs with 6 - 10 compounds	CoaA and PyrG	21	CoaA and PyrG:group10	7
CoaA and PyrG	6	140	MOAs with 6 - 10 compounds	CoaA and PyrG	21	CoaA and PyrG:group11	7
CoaA and PyrG	6	140	MOAs with 6 - 10 compounds	CoaA and PyrG	21	CoaA and PyrG:group12	3
CoaA and PyrG	6	140	MOAs with 6 - 10 compounds	CoaA and PyrG	21	CoaA and PyrG:group14	2
CoaA and PyrG	6	140	MOAs with 6 - 10 compounds	CoaA and PyrG	21	CoaA and PyrG:group16	2
CoaA and PyrG	6	140	MOAs with 6 - 10 compounds	CoaA and PyrG	21	CoaA and PyrG:group17	3
CoaA and PyrG	6	140	MOAs with 6 - 10 compounds	CoaA and PyrG	21	CoaA and PyrG:group18	3
CoaA and PyrG	6	140	MOAs with 6 - 10 compounds	CoaA and PyrG	21	CoaA and PyrG:group19	6
CoaA and PyrG	6	140	MOAs with 6 - 10 compounds	CoaA and PyrG	21	CoaA and PyrG:group23	3
CoaA and PyrG	6	140	MOAs with 6 - 10 compounds	CoaA and PyrG	21	CoaA and PyrG:group26	12
CoaA and PyrG	6	140	MOAs with 6 - 10 compounds	CoaA and PyrG	21	CoaA and PyrG:group27	8
CoaA and PyrG	6	140	MOAs with 6 - 10 compounds	CoaA and PyrG	21	CoaA and PyrG:group28	8
CoaA and PyrG	6	140	MOAs with 6 - 10 compounds	CoaA and PyrG	21	CoaA and PyrG:group30	6
CoaA and PyrG	6	140	MOAs with 6 - 10 compounds	CoaA and PyrG	21	CoaA and PyrG:group31	4
CoaA and PyrG	6	140	MOAs with 6 - 10 compounds	CoaA and PyrG	21	CoaA and PyrG:group32	3
CoaA and PyrG	6	140	MOAs with 6 - 10 compounds	CoaA and PyrG	21	CoaA and PyrG:group33	3
CoaA and PyrG	6	140	MOAs with 6 - 10 compounds	CoaA and PyrG	21	CoaA and PyrG:group37	3
CoaA and PyrG	6	140	MOAs with 6 - 10 compounds	CoaA and PyrG	21	CoaA and PyrG:group42	4
DnaG	6	164	MOAs with 6 - 10 compounds	DnaG	7	DnaG:group7	5
DnaG	6	164	MOAs with 6 - 10 compounds	DnaG	7	DnaG:group13	2
DnaG	6	164	MOAs with 6 - 10 compounds	DnaG	7	DnaG:group38	9
DnaG	6	164	MOAs with 6 - 10 compounds	DnaG	7	DnaG:group45	49
DnaG	6	164	MOAs with 6 - 10 compounds	DnaG	7	DnaG:group59	2
DnaG	6	164	MOAs with 6 - 10 compounds	DnaG	7	DnaG:group74	3
DnaG	6	164	MOAs with 6 - 10 compounds	DnaG	7	DnaG:group75	5
NrdF2	6	120	MOAs with 6 - 10 compounds	NrdF2	13	NrdF2:group6	3
NrdF2	6	120	MOAs with 6 - 10 compounds	NrdF2	13	NrdF2:group26	2
NrdF2	6	120	MOAs with 6 - 10 compounds	NrdF2	13	NrdF2:group27	2
NrdF2	6	120	MOAs with 6 - 10 compounds	NrdF2	13	NrdF2:group28	4
NrdF2	6	120	MOAs with 6 - 10 compounds	NrdF2	13	NrdF2:group29	3
NrdF2	6	120	MOAs with 6 - 10 compounds	NrdF2	13	NrdF2:group30	2
NrdF2	6	120	MOAs with 6 - 10 compounds	NrdF2	13	NrdF2:group32	5
NrdF2	6	120	MOAs with 6 - 10 compounds	NrdF2	13	NrdF2:group37	2
NrdF2	6	120	MOAs with 6 - 10 compounds	NrdF2	13	NrdF2:group38	3
NrdF2	6	120	MOAs with 6 - 10 compounds	NrdF2	13	NrdF2:group39	2
NrdF2	6	120	MOAs with 6 - 10 compounds	NrdF2	13	NrdF2:group53	2
NrdF2	6	120	MOAs with 6 - 10 compounds	NrdF2	13	NrdF2:group60	2
NrdF2	6	120	MOAs with 6 - 10 compounds	NrdF2	13	NrdF2:group61	2
tRNA synthesis	6	107	MOAs with 6 - 10 compounds	tRNA synthesis	6	tRNA synthesis:group12	5
tRNA synthesis	6	107	MOAs with 6 - 10 compounds	tRNA synthesis	6	tRNA synthesis:group24	2
tRNA synthesis	6	107	MOAs with 6 - 10 compounds	tRNA synthesis	6	tRNA synthesis:group35	16
tRNA synthesis	6	107	MOAs with 6 - 10 compounds	tRNA synthesis	6	tRNA synthesis:group56	6
tRNA synthesis	6	107	MOAs with 6 - 10 compounds	tRNA synthesis	6	tRNA synthesis:group62	2
tRNA synthesis	6	107	MOAs with 6 - 10 compounds	tRNA synthesis	6	tRNA synthesis:group67	2
FadD32	7	76	MOAs with 6 - 10 compounds	FadD32	9	FadD32:group1	3
FadD32	7	76	MOAs with 6 - 10 compounds	FadD32	9	FadD32:group2	3
FadD32	7	76	MOAs with 6 - 10 compounds	FadD32	9	FadD32:group5	5
FadD32	7	76	MOAs with 6 - 10 compounds	FadD32	9	FadD32:group6	9
FadD32	7	76	MOAs with 6 - 10 compounds	FadD32	9	FadD32:group7	7
FadD32	7	76	MOAs with 6 - 10 compounds	FadD32	9	FadD32:group9	12
FadD32	7	76	MOAs with 6 - 10 compounds	FadD32	9	FadD32:group10	7
FadD32	7	76	MOAs with 6 - 10 compounds	FadD32	9	FadD32:group11	7
FadD32	7	76	MOAs with 6 - 10 compounds	FadD32	9	FadD32:group12	9
MbtI	7	140	MOAs with 6 - 10 compounds	MbtI	15	MbtI:group2	5
MbtI	7	140	MOAs with 6 - 10 compounds	MbtI	15	MbtI:group4	2
MbtI	7	140	MOAs with 6 - 10 compounds	MbtI	15	MbtI:group6	2
MbtI	7	140	MOAs with 6 - 10 compounds	MbtI	15	MbtI:group9	4
MbtI	7	140	MOAs with 6 - 10 compounds	MbtI	15	MbtI:group11	2
MbtI	7	140	MOAs with 6 - 10 compounds	MbtI	15	MbtI:group33	2
MbtI	7	140	MOAs with 6 - 10 compounds	MbtI	15	MbtI:group34	3
MbtI	7	140	MOAs with 6 - 10 compounds	MbtI	15	MbtI:group35	2
MbtI	7	140	MOAs with 6 - 10 compounds	MbtI	15	MbtI:group46	2
MbtI	7	140	MOAs with 6 - 10 compounds	MbtI	15	MbtI:group48	2
MbtI	7	140	MOAs with 6 - 10 compounds	MbtI	15	MbtI:group50	2
MbtI	7	140	MOAs with 6 - 10 compounds	MbtI	15	MbtI:group51	2
MbtI	7	140	MOAs with 6 - 10 compounds	MbtI	15	MbtI:group68	3
MbtI	7	140	MOAs with 6 - 10 compounds	MbtI	15	MbtI:group74	2
MbtI	7	140	MOAs with 6 - 10 compounds	MbtI	15	MbtI:group88	4
QcrB	7	130	MOAs with 6 - 10 compounds	QcrB	9	QcrB:group10	4
QcrB	7	130	MOAs with 6 - 10 compounds	QcrB	9	QcrB:group11	4
QcrB	7	130	MOAs with 6 - 10 compounds	QcrB	9	QcrB:group12	3
QcrB	7	130	MOAs with 6 - 10 compounds	QcrB	9	QcrB:group22	5
QcrB	7	130	MOAs with 6 - 10 compounds	QcrB	9	QcrB:group25	29
QcrB	7	130	MOAs with 6 - 10 compounds	QcrB	9	QcrB:group26	31
QcrB	7	130	MOAs with 6 - 10 compounds	QcrB	9	QcrB:group27	4
QcrB	7	130	MOAs with 6 - 10 compounds	QcrB	9	QcrB:group29	7
QcrB	7	130	MOAs with 6 - 10 compounds	QcrB	9	QcrB:group30	4
MmpL3	8	143	MOAs with 6 - 10 compounds	MmpL3	23	MmpL3:group1	6
MmpL3	8	143	MOAs with 6 - 10 compounds	MmpL3	23	MmpL3:group7	3
MmpL3	8	143	MOAs with 6 - 10 compounds	MmpL3	23	MmpL3:group14	2
MmpL3	8	143	MOAs with 6 - 10 compounds	MmpL3	23	MmpL3:group19	4
MmpL3	8	143	MOAs with 6 - 10 compounds	MmpL3	23	MmpL3:group20	2
MmpL3	8	143	MOAs with 6 - 10 compounds	MmpL3	23	MmpL3:group22	3
MmpL3	8	143	MOAs with 6 - 10 compounds	MmpL3	23	MmpL3:group24	3
MmpL3	8	143	MOAs with 6 - 10 compounds	MmpL3	23	MmpL3:group25	16
MmpL3	8	143	MOAs with 6 - 10 compounds	MmpL3	23	MmpL3:group30	3
MmpL3	8	143	MOAs with 6 - 10 compounds	MmpL3	23	MmpL3:group31	2
MmpL3	8	143	MOAs with 6 - 10 compounds	MmpL3	23	MmpL3:group33	5
MmpL3	8	143	MOAs with 6 - 10 compounds	MmpL3	23	MmpL3:group34	7
MmpL3	8	143	MOAs with 6 - 10 compounds	MmpL3	23	MmpL3:group35	6
MmpL3	8	143	MOAs with 6 - 10 compounds	MmpL3	23	MmpL3:group36	5
MmpL3	8	143	MOAs with 6 - 10 compounds	MmpL3	23	MmpL3:group37	2
MmpL3	8	143	MOAs with 6 - 10 compounds	MmpL3	23	MmpL3:group40	2
MmpL3	8	143	MOAs with 6 - 10 compounds	MmpL3	23	MmpL3:group41	3
MmpL3	8	143	MOAs with 6 - 10 compounds	MmpL3	23	MmpL3:group45	2
MmpL3	8	143	MOAs with 6 - 10 compounds	MmpL3	23	MmpL3:group49	5
MmpL3	8	143	MOAs with 6 - 10 compounds	MmpL3	23	MmpL3:group50	3
MmpL3	8	143	MOAs with 6 - 10 compounds	MmpL3	23	MmpL3:group54	2
MmpL3	8	143	MOAs with 6 - 10 compounds	MmpL3	23	MmpL3:group55	2
MmpL3	8	143	MOAs with 6 - 10 compounds	MmpL3	23	MmpL3:group58	2
RpoB	8	270	MOAs with 6 - 10 compounds	RpoB	43	RpoB:group5	5
RpoB	8	270	MOAs with 6 - 10 compounds	RpoB	43	RpoB:group6	3
RpoB	8	270	MOAs with 6 - 10 compounds	RpoB	43	RpoB:group8	4
RpoB	8	270	MOAs with 6 - 10 compounds	RpoB	43	RpoB:group9	4
RpoB	8	270	MOAs with 6 - 10 compounds	RpoB	43	RpoB:group16	5
RpoB	8	270	MOAs with 6 - 10 compounds	RpoB	43	RpoB:group17	6
RpoB	8	270	MOAs with 6 - 10 compounds	RpoB	43	RpoB:group18	6
RpoB	8	270	MOAs with 6 - 10 compounds	RpoB	43	RpoB:group19	4
RpoB	8	270	MOAs with 6 - 10 compounds	RpoB	43	RpoB:group20	5
RpoB	8	270	MOAs with 6 - 10 compounds	RpoB	43	RpoB:group21	3
RpoB	8	270	MOAs with 6 - 10 compounds	RpoB	43	RpoB:group22	11
RpoB	8	270	MOAs with 6 - 10 compounds	RpoB	43	RpoB:group23	2
RpoB	8	270	MOAs with 6 - 10 compounds	RpoB	43	RpoB:group24	4
RpoB	8	270	MOAs with 6 - 10 compounds	RpoB	43	RpoB:group25	2
RpoB	8	270	MOAs with 6 - 10 compounds	RpoB	43	RpoB:group26	5
RpoB	8	270	MOAs with 6 - 10 compounds	RpoB	43	RpoB:group27	5
RpoB	8	270	MOAs with 6 - 10 compounds	RpoB	43	RpoB:group32	3
RpoB	8	270	MOAs with 6 - 10 compounds	RpoB	43	RpoB:group33	5
RpoB	8	270	MOAs with 6 - 10 compounds	RpoB	43	RpoB:group34	3
RpoB	8	270	MOAs with 6 - 10 compounds	RpoB	43	RpoB:group36	4
RpoB	8	270	MOAs with 6 - 10 compounds	RpoB	43	RpoB:group37	4
RpoB	8	270	MOAs with 6 - 10 compounds	RpoB	43	RpoB:group43	3
RpoB	8	270	MOAs with 6 - 10 compounds	RpoB	43	RpoB:group44	2
RpoB	8	270	MOAs with 6 - 10 compounds	RpoB	43	RpoB:group46	3
RpoB	8	270	MOAs with 6 - 10 compounds	RpoB	43	RpoB:group48	4
RpoB	8	270	MOAs with 6 - 10 compounds	RpoB	43	RpoB:group51	3
RpoB	8	270	MOAs with 6 - 10 compounds	RpoB	43	RpoB:group53	3
RpoB	8	270	MOAs with 6 - 10 compounds	RpoB	43	RpoB:group59	2
RpoB	8	270	MOAs with 6 - 10 compounds	RpoB	43	RpoB:group60	5
RpoB	8	270	MOAs with 6 - 10 compounds	RpoB	43	RpoB:group62	3
RpoB	8	270	MOAs with 6 - 10 compounds	RpoB	43	RpoB:group67	2
RpoB	8	270	MOAs with 6 - 10 compounds	RpoB	43	RpoB:group68	6
RpoB	8	270	MOAs with 6 - 10 compounds	RpoB	43	RpoB:group69	4
RpoB	8	270	MOAs with 6 - 10 compounds	RpoB	43	RpoB:group70	5
RpoB	8	270	MOAs with 6 - 10 compounds	RpoB	43	RpoB:group71	7
RpoB	8	270	MOAs with 6 - 10 compounds	RpoB	43	RpoB:group73	2
RpoB	8	270	MOAs with 6 - 10 compounds	RpoB	43	RpoB:group77	5
RpoB	8	270	MOAs with 6 - 10 compounds	RpoB	43	RpoB:group78	4
RpoB	8	270	MOAs with 6 - 10 compounds	RpoB	43	RpoB:group81	3
RpoB	8	270	MOAs with 6 - 10 compounds	RpoB	43	RpoB:group82	6
RpoB	8	270	MOAs with 6 - 10 compounds	RpoB	43	RpoB:group83	3
RpoB	8	270	MOAs with 6 - 10 compounds	RpoB	43	RpoB:group84	4
RpoB	8	270	MOAs with 6 - 10 compounds	RpoB	43	RpoB:group90	3
DHFR	11	360	MOAs with 11 - 20 compounds	DHFR	26	DHFR:group29	6
DHFR	11	360	MOAs with 11 - 20 compounds	DHFR	26	DHFR:group48	6
DHFR	11	360	MOAs with 11 - 20 compounds	DHFR	26	DHFR:group57	2
DHFR	11	360	MOAs with 11 - 20 compounds	DHFR	26	DHFR:group60	2
DHFR	11	360	MOAs with 11 - 20 compounds	DHFR	26	DHFR:group61	10
DHFR	11	360	MOAs with 11 - 20 compounds	DHFR	26	DHFR:group62	4
DHFR	11	360	MOAs with 11 - 20 compounds	DHFR	26	DHFR:group63	22
DHFR	11	360	MOAs with 11 - 20 compounds	DHFR	26	DHFR:group64	3
DHFR	11	360	MOAs with 11 - 20 compounds	DHFR	26	DHFR:group65	14
DHFR	11	360	MOAs with 11 - 20 compounds	DHFR	26	DHFR:group66	3
DHFR	11	360	MOAs with 11 - 20 compounds	DHFR	26	DHFR:group68	7
DHFR	11	360	MOAs with 11 - 20 compounds	DHFR	26	DHFR:group77	2
DHFR	11	360	MOAs with 11 - 20 compounds	DHFR	26	DHFR:group81	2
DHFR	11	360	MOAs with 11 - 20 compounds	DHFR	26	DHFR:group92	4
DHFR	11	360	MOAs with 11 - 20 compounds	DHFR	26	DHFR:group93	14
DHFR	11	360	MOAs with 11 - 20 compounds	DHFR	26	DHFR:group94	25
DHFR	11	360	MOAs with 11 - 20 compounds	DHFR	26	DHFR:group95	9
DHFR	11	360	MOAs with 11 - 20 compounds	DHFR	26	DHFR:group96	8
DHFR	11	360	MOAs with 11 - 20 compounds	DHFR	26	DHFR:group97	15
DHFR	11	360	MOAs with 11 - 20 compounds	DHFR	26	DHFR:group98	4
DHFR	11	360	MOAs with 11 - 20 compounds	DHFR	26	DHFR:group99	3
DHFR	11	360	MOAs with 11 - 20 compounds	DHFR	26	DHFR:group102	2
DHFR	11	360	MOAs with 11 - 20 compounds	DHFR	26	DHFR:group103	19
DHFR	11	360	MOAs with 11 - 20 compounds	DHFR	26	DHFR:group108	9
DHFR	11	360	MOAs with 11 - 20 compounds	DHFR	26	DHFR:group109	3
DHFR	11	360	MOAs with 11 - 20 compounds	DHFR	26	DHFR:group110	6
DprE1-DprE2 complex	11	286	MOAs with 11 - 20 compounds	DprE1-DprE2 complex	37	DprE1-DprE2 complex:group5	2
DprE1-DprE2 complex	11	286	MOAs with 11 - 20 compounds	DprE1-DprE2 complex	37	DprE1-DprE2 complex:group6	2
DprE1-DprE2 complex	11	286	MOAs with 11 - 20 compounds	DprE1-DprE2 complex	37	DprE1-DprE2 complex:group9	2
DprE1-DprE2 complex	11	286	MOAs with 11 - 20 compounds	DprE1-DprE2 complex	37	DprE1-DprE2 complex:group28	2
DprE1-DprE2 complex	11	286	MOAs with 11 - 20 compounds	DprE1-DprE2 complex	37	DprE1-DprE2 complex:group29	7
DprE1-DprE2 complex	11	286	MOAs with 11 - 20 compounds	DprE1-DprE2 complex	37	DprE1-DprE2 complex:group30	7
DprE1-DprE2 complex	11	286	MOAs with 11 - 20 compounds	DprE1-DprE2 complex	37	DprE1-DprE2 complex:group31	9
DprE1-DprE2 complex	11	286	MOAs with 11 - 20 compounds	DprE1-DprE2 complex	37	DprE1-DprE2 complex:group33	4
DprE1-DprE2 complex	11	286	MOAs with 11 - 20 compounds	DprE1-DprE2 complex	37	DprE1-DprE2 complex:group37	7
DprE1-DprE2 complex	11	286	MOAs with 11 - 20 compounds	DprE1-DprE2 complex	37	DprE1-DprE2 complex:group38	8
DprE1-DprE2 complex	11	286	MOAs with 11 - 20 compounds	DprE1-DprE2 complex	37	DprE1-DprE2 complex:group39	4
DprE1-DprE2 complex	11	286	MOAs with 11 - 20 compounds	DprE1-DprE2 complex	37	DprE1-DprE2 complex:group40	4
DprE1-DprE2 complex	11	286	MOAs with 11 - 20 compounds	DprE1-DprE2 complex	37	DprE1-DprE2 complex:group41	4
DprE1-DprE2 complex	11	286	MOAs with 11 - 20 compounds	DprE1-DprE2 complex	37	DprE1-DprE2 complex:group42	3
DprE1-DprE2 complex	11	286	MOAs with 11 - 20 compounds	DprE1-DprE2 complex	37	DprE1-DprE2 complex:group43	4
DprE1-DprE2 complex	11	286	MOAs with 11 - 20 compounds	DprE1-DprE2 complex	37	DprE1-DprE2 complex:group44	12
DprE1-DprE2 complex	11	286	MOAs with 11 - 20 compounds	DprE1-DprE2 complex	37	DprE1-DprE2 complex:group45	4
DprE1-DprE2 complex	11	286	MOAs with 11 - 20 compounds	DprE1-DprE2 complex	37	DprE1-DprE2 complex:group46	13
DprE1-DprE2 complex	11	286	MOAs with 11 - 20 compounds	DprE1-DprE2 complex	37	DprE1-DprE2 complex:group47	4
DprE1-DprE2 complex	11	286	MOAs with 11 - 20 compounds	DprE1-DprE2 complex	37	DprE1-DprE2 complex:group48	5
DprE1-DprE2 complex	11	286	MOAs with 11 - 20 compounds	DprE1-DprE2 complex	37	DprE1-DprE2 complex:group49	2
DprE1-DprE2 complex	11	286	MOAs with 11 - 20 compounds	DprE1-DprE2 complex	37	DprE1-DprE2 complex:group50	3
DprE1-DprE2 complex	11	286	MOAs with 11 - 20 compounds	DprE1-DprE2 complex	37	DprE1-DprE2 complex:group51	3
DprE1-DprE2 complex	11	286	MOAs with 11 - 20 compounds	DprE1-DprE2 complex	37	DprE1-DprE2 complex:group53	26
DprE1-DprE2 complex	11	286	MOAs with 11 - 20 compounds	DprE1-DprE2 complex	37	DprE1-DprE2 complex:group57	4
DprE1-DprE2 complex	11	286	MOAs with 11 - 20 compounds	DprE1-DprE2 complex	37	DprE1-DprE2 complex:group58	4
DprE1-DprE2 complex	11	286	MOAs with 11 - 20 compounds	DprE1-DprE2 complex	37	DprE1-DprE2 complex:group59	10
DprE1-DprE2 complex	11	286	MOAs with 11 - 20 compounds	DprE1-DprE2 complex	37	DprE1-DprE2 complex:group60	3
DprE1-DprE2 complex	11	286	MOAs with 11 - 20 compounds	DprE1-DprE2 complex	37	DprE1-DprE2 complex:group61	3
DprE1-DprE2 complex	11	286	MOAs with 11 - 20 compounds	DprE1-DprE2 complex	37	DprE1-DprE2 complex:group62	5
DprE1-DprE2 complex	11	286	MOAs with 11 - 20 compounds	DprE1-DprE2 complex	37	DprE1-DprE2 complex:group63	11
DprE1-DprE2 complex	11	286	MOAs with 11 - 20 compounds	DprE1-DprE2 complex	37	DprE1-DprE2 complex:group65	9
DprE1-DprE2 complex	11	286	MOAs with 11 - 20 compounds	DprE1-DprE2 complex	37	DprE1-DprE2 complex:group66	4
DprE1-DprE2 complex	11	286	MOAs with 11 - 20 compounds	DprE1-DprE2 complex	37	DprE1-DprE2 complex:group67	10
DprE1-DprE2 complex	11	286	MOAs with 11 - 20 compounds	DprE1-DprE2 complex	37	DprE1-DprE2 complex:group68	8
DprE1-DprE2 complex	11	286	MOAs with 11 - 20 compounds	DprE1-DprE2 complex	37	DprE1-DprE2 complex:group69	3
DprE1-DprE2 complex	11	286	MOAs with 11 - 20 compounds	DprE1-DprE2 complex	37	DprE1-DprE2 complex:group70	4
ThyAX	11	308	MOAs with 11 - 20 compounds	ThyAX	34	ThyAX:group1	3
ThyAX	11	308	MOAs with 11 - 20 compounds	ThyAX	34	ThyAX:group5	9
ThyAX	11	308	MOAs with 11 - 20 compounds	ThyAX	34	ThyAX:group6	4
ThyAX	11	308	MOAs with 11 - 20 compounds	ThyAX	34	ThyAX:group7	22
ThyAX	11	308	MOAs with 11 - 20 compounds	ThyAX	34	ThyAX:group8	7
ThyAX	11	308	MOAs with 11 - 20 compounds	ThyAX	34	ThyAX:group9	21
ThyAX	11	308	MOAs with 11 - 20 compounds	ThyAX	34	ThyAX:group10	11
ThyAX	11	308	MOAs with 11 - 20 compounds	ThyAX	34	ThyAX:group11	3
ThyAX	11	308	MOAs with 11 - 20 compounds	ThyAX	34	ThyAX:group12	6
ThyAX	11	308	MOAs with 11 - 20 compounds	ThyAX	34	ThyAX:group15	6
ThyAX	11	308	MOAs with 11 - 20 compounds	ThyAX	34	ThyAX:group19	4
ThyAX	11	308	MOAs with 11 - 20 compounds	ThyAX	34	ThyAX:group20	5
ThyAX	11	308	MOAs with 11 - 20 compounds	ThyAX	34	ThyAX:group35	2
ThyAX	11	308	MOAs with 11 - 20 compounds	ThyAX	34	ThyAX:group36	8
ThyAX	11	308	MOAs with 11 - 20 compounds	ThyAX	34	ThyAX:group37	4
ThyAX	11	308	MOAs with 11 - 20 compounds	ThyAX	34	ThyAX:group39	5
ThyAX	11	308	MOAs with 11 - 20 compounds	ThyAX	34	ThyAX:group40	6
ThyAX	11	308	MOAs with 11 - 20 compounds	ThyAX	34	ThyAX:group42	3
ThyAX	11	308	MOAs with 11 - 20 compounds	ThyAX	34	ThyAX:group45	6
ThyAX	11	308	MOAs with 11 - 20 compounds	ThyAX	34	ThyAX:group46	11
ThyAX	11	308	MOAs with 11 - 20 compounds	ThyAX	34	ThyAX:group49	2
ThyAX	11	308	MOAs with 11 - 20 compounds	ThyAX	34	ThyAX:group54	2
ThyAX	11	308	MOAs with 11 - 20 compounds	ThyAX	34	ThyAX:group57	6
ThyAX	11	308	MOAs with 11 - 20 compounds	ThyAX	34	ThyAX:group65	9
ThyAX	11	308	MOAs with 11 - 20 compounds	ThyAX	34	ThyAX:group66	4
ThyAX	11	308	MOAs with 11 - 20 compounds	ThyAX	34	ThyAX:group67	9
ThyAX	11	308	MOAs with 11 - 20 compounds	ThyAX	34	ThyAX:group68	5
ThyAX	11	308	MOAs with 11 - 20 compounds	ThyAX	34	ThyAX:group69	3
ThyAX	11	308	MOAs with 11 - 20 compounds	ThyAX	34	ThyAX:group72	6
ThyAX	11	308	MOAs with 11 - 20 compounds	ThyAX	34	ThyAX:group74	7
ThyAX	11	308	MOAs with 11 - 20 compounds	ThyAX	34	ThyAX:group75	7
ThyAX	11	308	MOAs with 11 - 20 compounds	ThyAX	34	ThyAX:group76	14
ThyAX	11	308	MOAs with 11 - 20 compounds	ThyAX	34	ThyAX:group77	3
ThyAX	11	308	MOAs with 11 - 20 compounds	ThyAX	34	ThyAX:group86	4
NADH dehydrogenase	14	284	MOAs with 11 - 20 compounds	NADH dehydrogenase	15	NADH dehydrogenase:group1	12
NADH dehydrogenase	14	284	MOAs with 11 - 20 compounds	NADH dehydrogenase	15	NADH dehydrogenase:group2	4
NADH dehydrogenase	14	284	MOAs with 11 - 20 compounds	NADH dehydrogenase	15	NADH dehydrogenase:group3	3
NADH dehydrogenase	14	284	MOAs with 11 - 20 compounds	NADH dehydrogenase	15	NADH dehydrogenase:group4	14
NADH dehydrogenase	14	284	MOAs with 11 - 20 compounds	NADH dehydrogenase	15	NADH dehydrogenase:group5	36
NADH dehydrogenase	14	284	MOAs with 11 - 20 compounds	NADH dehydrogenase	15	NADH dehydrogenase:group9	15
NADH dehydrogenase	14	284	MOAs with 11 - 20 compounds	NADH dehydrogenase	15	NADH dehydrogenase:group13	3
NADH dehydrogenase	14	284	MOAs with 11 - 20 compounds	NADH dehydrogenase	15	NADH dehydrogenase:group18	5
NADH dehydrogenase	14	284	MOAs with 11 - 20 compounds	NADH dehydrogenase	15	NADH dehydrogenase:group25	7
NADH dehydrogenase	14	284	MOAs with 11 - 20 compounds	NADH dehydrogenase	15	NADH dehydrogenase:group26	12
NADH dehydrogenase	14	284	MOAs with 11 - 20 compounds	NADH dehydrogenase	15	NADH dehydrogenase:group28	4
NADH dehydrogenase	14	284	MOAs with 11 - 20 compounds	NADH dehydrogenase	15	NADH dehydrogenase:group54	3
NADH dehydrogenase	14	284	MOAs with 11 - 20 compounds	NADH dehydrogenase	15	NADH dehydrogenase:group91	2
NADH dehydrogenase	14	284	MOAs with 11 - 20 compounds	NADH dehydrogenase	15	NADH dehydrogenase:group117	6
NADH dehydrogenase	14	284	MOAs with 11 - 20 compounds	NADH dehydrogenase	15	NADH dehydrogenase:group119	8
purine metabolism	14	300	MOAs with 11 - 20 compounds	purine metabolism	30	purine metabolism:group5	8
purine metabolism	14	300	MOAs with 11 - 20 compounds	purine metabolism	30	purine metabolism:group6	5
purine metabolism	14	300	MOAs with 11 - 20 compounds	purine metabolism	30	purine metabolism:group10	5
purine metabolism	14	300	MOAs with 11 - 20 compounds	purine metabolism	30	purine metabolism:group13	2
purine metabolism	14	300	MOAs with 11 - 20 compounds	purine metabolism	30	purine metabolism:group22	5
purine metabolism	14	300	MOAs with 11 - 20 compounds	purine metabolism	30	purine metabolism:group28	2
purine metabolism	14	300	MOAs with 11 - 20 compounds	purine metabolism	30	purine metabolism:group31	3
purine metabolism	14	300	MOAs with 11 - 20 compounds	purine metabolism	30	purine metabolism:group33	3
purine metabolism	14	300	MOAs with 11 - 20 compounds	purine metabolism	30	purine metabolism:group34	3
purine metabolism	14	300	MOAs with 11 - 20 compounds	purine metabolism	30	purine metabolism:group35	4
purine metabolism	14	300	MOAs with 11 - 20 compounds	purine metabolism	30	purine metabolism:group39	5
purine metabolism	14	300	MOAs with 11 - 20 compounds	purine metabolism	30	purine metabolism:group40	2
purine metabolism	14	300	MOAs with 11 - 20 compounds	purine metabolism	30	purine metabolism:group43	4
purine metabolism	14	300	MOAs with 11 - 20 compounds	purine metabolism	30	purine metabolism:group50	4
purine metabolism	14	300	MOAs with 11 - 20 compounds	purine metabolism	30	purine metabolism:group53	3
purine metabolism	14	300	MOAs with 11 - 20 compounds	purine metabolism	30	purine metabolism:group67	2
purine metabolism	14	300	MOAs with 11 - 20 compounds	purine metabolism	30	purine metabolism:group69	3
purine metabolism	14	300	MOAs with 11 - 20 compounds	purine metabolism	30	purine metabolism:group70	5
purine metabolism	14	300	MOAs with 11 - 20 compounds	purine metabolism	30	purine metabolism:group71	2
purine metabolism	14	300	MOAs with 11 - 20 compounds	purine metabolism	30	purine metabolism:group81	6
purine metabolism	14	300	MOAs with 11 - 20 compounds	purine metabolism	30	purine metabolism:group86	3
purine metabolism	14	300	MOAs with 11 - 20 compounds	purine metabolism	30	purine metabolism:group101	3
purine metabolism	14	300	MOAs with 11 - 20 compounds	purine metabolism	30	purine metabolism:group109	6
purine metabolism	14	300	MOAs with 11 - 20 compounds	purine metabolism	30	purine metabolism:group118	14
purine metabolism	14	300	MOAs with 11 - 20 compounds	purine metabolism	30	purine metabolism:group122	11
purine metabolism	14	300	MOAs with 11 - 20 compounds	purine metabolism	30	purine metabolism:group125	4
purine metabolism	14	300	MOAs with 11 - 20 compounds	purine metabolism	30	purine metabolism:group131	3
purine metabolism	14	300	MOAs with 11 - 20 compounds	purine metabolism	30	purine metabolism:group132	2
purine metabolism	14	300	MOAs with 11 - 20 compounds	purine metabolism	30	purine metabolism:group133	3
purine metabolism	14	300	MOAs with 11 - 20 compounds	purine metabolism	30	purine metabolism:group134	4
PG transpeptidation and transport	16	316	MOAs with 11 - 20 compounds	PG transpeptidation and transport	32	PG transpeptidation and transport:group25	3
PG transpeptidation and transport	16	316	MOAs with 11 - 20 compounds	PG transpeptidation and transport	32	PG transpeptidation and transport:group26	4
PG transpeptidation and transport	16	316	MOAs with 11 - 20 compounds	PG transpeptidation and transport	32	PG transpeptidation and transport:group60	2
PG transpeptidation and transport	16	316	MOAs with 11 - 20 compounds	PG transpeptidation and transport	32	PG transpeptidation and transport:group61	4
PG transpeptidation and transport	16	316	MOAs with 11 - 20 compounds	PG transpeptidation and transport	32	PG transpeptidation and transport:group68	8
PG transpeptidation and transport	16	316	MOAs with 11 - 20 compounds	PG transpeptidation and transport	32	PG transpeptidation and transport:group69	4
PG transpeptidation and transport	16	316	MOAs with 11 - 20 compounds	PG transpeptidation and transport	32	PG transpeptidation and transport:group75	2
PG transpeptidation and transport	16	316	MOAs with 11 - 20 compounds	PG transpeptidation and transport	32	PG transpeptidation and transport:group76	7
PG transpeptidation and transport	16	316	MOAs with 11 - 20 compounds	PG transpeptidation and transport	32	PG transpeptidation and transport:group79	4
PG transpeptidation and transport	16	316	MOAs with 11 - 20 compounds	PG transpeptidation and transport	32	PG transpeptidation and transport:group80	3
PG transpeptidation and transport	16	316	MOAs with 11 - 20 compounds	PG transpeptidation and transport	32	PG transpeptidation and transport:group86	2
PG transpeptidation and transport	16	316	MOAs with 11 - 20 compounds	PG transpeptidation and transport	32	PG transpeptidation and transport:group88	3
PG transpeptidation and transport	16	316	MOAs with 11 - 20 compounds	PG transpeptidation and transport	32	PG transpeptidation and transport:group89	8
PG transpeptidation and transport	16	316	MOAs with 11 - 20 compounds	PG transpeptidation and transport	32	PG transpeptidation and transport:group90	2
PG transpeptidation and transport	16	316	MOAs with 11 - 20 compounds	PG transpeptidation and transport	32	PG transpeptidation and transport:group92	8
PG transpeptidation and transport	16	316	MOAs with 11 - 20 compounds	PG transpeptidation and transport	32	PG transpeptidation and transport:group95	2
PG transpeptidation and transport	16	316	MOAs with 11 - 20 compounds	PG transpeptidation and transport	32	PG transpeptidation and transport:group96	4
PG transpeptidation and transport	16	316	MOAs with 11 - 20 compounds	PG transpeptidation and transport	32	PG transpeptidation and transport:group97	4
PG transpeptidation and transport	16	316	MOAs with 11 - 20 compounds	PG transpeptidation and transport	32	PG transpeptidation and transport:group98	4
PG transpeptidation and transport	16	316	MOAs with 11 - 20 compounds	PG transpeptidation and transport	32	PG transpeptidation and transport:group99	2
PG transpeptidation and transport	16	316	MOAs with 11 - 20 compounds	PG transpeptidation and transport	32	PG transpeptidation and transport:group100	21
PG transpeptidation and transport	16	316	MOAs with 11 - 20 compounds	PG transpeptidation and transport	32	PG transpeptidation and transport:group101	5
PG transpeptidation and transport	16	316	MOAs with 11 - 20 compounds	PG transpeptidation and transport	32	PG transpeptidation and transport:group102	3
PG transpeptidation and transport	16	316	MOAs with 11 - 20 compounds	PG transpeptidation and transport	32	PG transpeptidation and transport:group103	17
PG transpeptidation and transport	16	316	MOAs with 11 - 20 compounds	PG transpeptidation and transport	32	PG transpeptidation and transport:group110	5
PG transpeptidation and transport	16	316	MOAs with 11 - 20 compounds	PG transpeptidation and transport	32	PG transpeptidation and transport:group111	6
PG transpeptidation and transport	16	316	MOAs with 11 - 20 compounds	PG transpeptidation and transport	32	PG transpeptidation and transport:group113	5
PG transpeptidation and transport	16	316	MOAs with 11 - 20 compounds	PG transpeptidation and transport	32	PG transpeptidation and transport:group114	7
PG transpeptidation and transport	16	316	MOAs with 11 - 20 compounds	PG transpeptidation and transport	32	PG transpeptidation and transport:group115	8
PG transpeptidation and transport	16	316	MOAs with 11 - 20 compounds	PG transpeptidation and transport	32	PG transpeptidation and transport:group116	5
PG transpeptidation and transport	16	316	MOAs with 11 - 20 compounds	PG transpeptidation and transport	32	PG transpeptidation and transport:group122	4
PG transpeptidation and transport	16	316	MOAs with 11 - 20 compounds	PG transpeptidation and transport	32	PG transpeptidation and transport:group123	2
Alr	17	348	MOAs with 11 - 20 compounds	Alr	35	Alr:group2	2
Alr	17	348	MOAs with 11 - 20 compounds	Alr	35	Alr:group3	10
Alr	17	348	MOAs with 11 - 20 compounds	Alr	35	Alr:group4	3
Alr	17	348	MOAs with 11 - 20 compounds	Alr	35	Alr:group5	4
Alr	17	348	MOAs with 11 - 20 compounds	Alr	35	Alr:group6	2
Alr	17	348	MOAs with 11 - 20 compounds	Alr	35	Alr:group9	2
Alr	17	348	MOAs with 11 - 20 compounds	Alr	35	Alr:group16	6
Alr	17	348	MOAs with 11 - 20 compounds	Alr	35	Alr:group45	2
Alr	17	348	MOAs with 11 - 20 compounds	Alr	35	Alr:group62	2
Alr	17	348	MOAs with 11 - 20 compounds	Alr	35	Alr:group66	3
Alr	17	348	MOAs with 11 - 20 compounds	Alr	35	Alr:group68	2
Alr	17	348	MOAs with 11 - 20 compounds	Alr	35	Alr:group72	3
Alr	17	348	MOAs with 11 - 20 compounds	Alr	35	Alr:group89	2
Alr	17	348	MOAs with 11 - 20 compounds	Alr	35	Alr:group92	3
Alr	17	348	MOAs with 11 - 20 compounds	Alr	35	Alr:group93	4
Alr	17	348	MOAs with 11 - 20 compounds	Alr	35	Alr:group96	2
Alr	17	348	MOAs with 11 - 20 compounds	Alr	35	Alr:group100	2
Alr	17	348	MOAs with 11 - 20 compounds	Alr	35	Alr:group101	2
Alr	17	348	MOAs with 11 - 20 compounds	Alr	35	Alr:group106	4
Alr	17	348	MOAs with 11 - 20 compounds	Alr	35	Alr:group130	4
Alr	17	348	MOAs with 11 - 20 compounds	Alr	35	Alr:group137	3
Alr	17	348	MOAs with 11 - 20 compounds	Alr	35	Alr:group138	2
Alr	17	348	MOAs with 11 - 20 compounds	Alr	35	Alr:group143	5
Alr	17	348	MOAs with 11 - 20 compounds	Alr	35	Alr:group146	2
Alr	17	348	MOAs with 11 - 20 compounds	Alr	35	Alr:group157	2
Alr	17	348	MOAs with 11 - 20 compounds	Alr	35	Alr:group173	2
Alr	17	348	MOAs with 11 - 20 compounds	Alr	35	Alr:group189	2
Alr	17	348	MOAs with 11 - 20 compounds	Alr	35	Alr:group190	4
Alr	17	348	MOAs with 11 - 20 compounds	Alr	35	Alr:group196	3
Alr	17	348	MOAs with 11 - 20 compounds	Alr	35	Alr:group197	2
Alr	17	348	MOAs with 11 - 20 compounds	Alr	35	Alr:group204	2
Alr	17	348	MOAs with 11 - 20 compounds	Alr	35	Alr:group205	2
Alr	17	348	MOAs with 11 - 20 compounds	Alr	35	Alr:group206	3
Alr	17	348	MOAs with 11 - 20 compounds	Alr	35	Alr:group207	2
Alr	17	348	MOAs with 11 - 20 compounds	Alr	35	Alr:group208	3
pyrimidine metabolism	18	400	MOAs with 11 - 20 compounds	pyrimidine metabolism	63	pyrimidine metabolism:group1	18
pyrimidine metabolism	18	400	MOAs with 11 - 20 compounds	pyrimidine metabolism	63	pyrimidine metabolism:group2	7
pyrimidine metabolism	18	400	MOAs with 11 - 20 compounds	pyrimidine metabolism	63	pyrimidine metabolism:group3	3
pyrimidine metabolism	18	400	MOAs with 11 - 20 compounds	pyrimidine metabolism	63	pyrimidine metabolism:group5	6
pyrimidine metabolism	18	400	MOAs with 11 - 20 compounds	pyrimidine metabolism	63	pyrimidine metabolism:group6	2
pyrimidine metabolism	18	400	MOAs with 11 - 20 compounds	pyrimidine metabolism	63	pyrimidine metabolism:group7	3
pyrimidine metabolism	18	400	MOAs with 11 - 20 compounds	pyrimidine metabolism	63	pyrimidine metabolism:group11	2
pyrimidine metabolism	18	400	MOAs with 11 - 20 compounds	pyrimidine metabolism	63	pyrimidine metabolism:group13	3
pyrimidine metabolism	18	400	MOAs with 11 - 20 compounds	pyrimidine metabolism	63	pyrimidine metabolism:group14	5
pyrimidine metabolism	18	400	MOAs with 11 - 20 compounds	pyrimidine metabolism	63	pyrimidine metabolism:group15	5
pyrimidine metabolism	18	400	MOAs with 11 - 20 compounds	pyrimidine metabolism	63	pyrimidine metabolism:group17	7
pyrimidine metabolism	18	400	MOAs with 11 - 20 compounds	pyrimidine metabolism	63	pyrimidine metabolism:group19	3
pyrimidine metabolism	18	400	MOAs with 11 - 20 compounds	pyrimidine metabolism	63	pyrimidine metabolism:group22	4
pyrimidine metabolism	18	400	MOAs with 11 - 20 compounds	pyrimidine metabolism	63	pyrimidine metabolism:group28	7
pyrimidine metabolism	18	400	MOAs with 11 - 20 compounds	pyrimidine metabolism	63	pyrimidine metabolism:group34	5
pyrimidine metabolism	18	400	MOAs with 11 - 20 compounds	pyrimidine metabolism	63	pyrimidine metabolism:group35	3
pyrimidine metabolism	18	400	MOAs with 11 - 20 compounds	pyrimidine metabolism	63	pyrimidine metabolism:group36	7
pyrimidine metabolism	18	400	MOAs with 11 - 20 compounds	pyrimidine metabolism	63	pyrimidine metabolism:group44	10
pyrimidine metabolism	18	400	MOAs with 11 - 20 compounds	pyrimidine metabolism	63	pyrimidine metabolism:group45	3
pyrimidine metabolism	18	400	MOAs with 11 - 20 compounds	pyrimidine metabolism	63	pyrimidine metabolism:group51	3
pyrimidine metabolism	18	400	MOAs with 11 - 20 compounds	pyrimidine metabolism	63	pyrimidine metabolism:group52	5
pyrimidine metabolism	18	400	MOAs with 11 - 20 compounds	pyrimidine metabolism	63	pyrimidine metabolism:group53	2
pyrimidine metabolism	18	400	MOAs with 11 - 20 compounds	pyrimidine metabolism	63	pyrimidine metabolism:group55	3
pyrimidine metabolism	18	400	MOAs with 11 - 20 compounds	pyrimidine metabolism	63	pyrimidine metabolism:group61	2
pyrimidine metabolism	18	400	MOAs with 11 - 20 compounds	pyrimidine metabolism	63	pyrimidine metabolism:group62	6
pyrimidine metabolism	18	400	MOAs with 11 - 20 compounds	pyrimidine metabolism	63	pyrimidine metabolism:group63	3
pyrimidine metabolism	18	400	MOAs with 11 - 20 compounds	pyrimidine metabolism	63	pyrimidine metabolism:group64	2
pyrimidine metabolism	18	400	MOAs with 11 - 20 compounds	pyrimidine metabolism	63	pyrimidine metabolism:group65	8
pyrimidine metabolism	18	400	MOAs with 11 - 20 compounds	pyrimidine metabolism	63	pyrimidine metabolism:group67	3
pyrimidine metabolism	18	400	MOAs with 11 - 20 compounds	pyrimidine metabolism	63	pyrimidine metabolism:group71	2
pyrimidine metabolism	18	400	MOAs with 11 - 20 compounds	pyrimidine metabolism	63	pyrimidine metabolism:group85	5
pyrimidine metabolism	18	400	MOAs with 11 - 20 compounds	pyrimidine metabolism	63	pyrimidine metabolism:group87	2
pyrimidine metabolism	18	400	MOAs with 11 - 20 compounds	pyrimidine metabolism	63	pyrimidine metabolism:group88	6
pyrimidine metabolism	18	400	MOAs with 11 - 20 compounds	pyrimidine metabolism	63	pyrimidine metabolism:group89	4
pyrimidine metabolism	18	400	MOAs with 11 - 20 compounds	pyrimidine metabolism	63	pyrimidine metabolism:group90	4
pyrimidine metabolism	18	400	MOAs with 11 - 20 compounds	pyrimidine metabolism	63	pyrimidine metabolism:group93	4
pyrimidine metabolism	18	400	MOAs with 11 - 20 compounds	pyrimidine metabolism	63	pyrimidine metabolism:group94	3
pyrimidine metabolism	18	400	MOAs with 11 - 20 compounds	pyrimidine metabolism	63	pyrimidine metabolism:group95	5
pyrimidine metabolism	18	400	MOAs with 11 - 20 compounds	pyrimidine metabolism	63	pyrimidine metabolism:group96	3
pyrimidine metabolism	18	400	MOAs with 11 - 20 compounds	pyrimidine metabolism	63	pyrimidine metabolism:group97	3
pyrimidine metabolism	18	400	MOAs with 11 - 20 compounds	pyrimidine metabolism	63	pyrimidine metabolism:group99	2
pyrimidine metabolism	18	400	MOAs with 11 - 20 compounds	pyrimidine metabolism	63	pyrimidine metabolism:group101	4
pyrimidine metabolism	18	400	MOAs with 11 - 20 compounds	pyrimidine metabolism	63	pyrimidine metabolism:group102	2
pyrimidine metabolism	18	400	MOAs with 11 - 20 compounds	pyrimidine metabolism	63	pyrimidine metabolism:group103	4
pyrimidine metabolism	18	400	MOAs with 11 - 20 compounds	pyrimidine metabolism	63	pyrimidine metabolism:group104	9
pyrimidine metabolism	18	400	MOAs with 11 - 20 compounds	pyrimidine metabolism	63	pyrimidine metabolism:group105	5
pyrimidine metabolism	18	400	MOAs with 11 - 20 compounds	pyrimidine metabolism	63	pyrimidine metabolism:group108	3
pyrimidine metabolism	18	400	MOAs with 11 - 20 compounds	pyrimidine metabolism	63	pyrimidine metabolism:group109	3
pyrimidine metabolism	18	400	MOAs with 11 - 20 compounds	pyrimidine metabolism	63	pyrimidine metabolism:group113	3
pyrimidine metabolism	18	400	MOAs with 11 - 20 compounds	pyrimidine metabolism	63	pyrimidine metabolism:group114	8
pyrimidine metabolism	18	400	MOAs with 11 - 20 compounds	pyrimidine metabolism	63	pyrimidine metabolism:group115	4
pyrimidine metabolism	18	400	MOAs with 11 - 20 compounds	pyrimidine metabolism	63	pyrimidine metabolism:group116	5
pyrimidine metabolism	18	400	MOAs with 11 - 20 compounds	pyrimidine metabolism	63	pyrimidine metabolism:group117	5
pyrimidine metabolism	18	400	MOAs with 11 - 20 compounds	pyrimidine metabolism	63	pyrimidine metabolism:group118	2
pyrimidine metabolism	18	400	MOAs with 11 - 20 compounds	pyrimidine metabolism	63	pyrimidine metabolism:group119	3
pyrimidine metabolism	18	400	MOAs with 11 - 20 compounds	pyrimidine metabolism	63	pyrimidine metabolism:group120	6
pyrimidine metabolism	18	400	MOAs with 11 - 20 compounds	pyrimidine metabolism	63	pyrimidine metabolism:group123	2
pyrimidine metabolism	18	400	MOAs with 11 - 20 compounds	pyrimidine metabolism	63	pyrimidine metabolism:group125	2
pyrimidine metabolism	18	400	MOAs with 11 - 20 compounds	pyrimidine metabolism	63	pyrimidine metabolism:group127	6
pyrimidine metabolism	18	400	MOAs with 11 - 20 compounds	pyrimidine metabolism	63	pyrimidine metabolism:group128	4
pyrimidine metabolism	18	400	MOAs with 11 - 20 compounds	pyrimidine metabolism	63	pyrimidine metabolism:group129	4
pyrimidine metabolism	18	400	MOAs with 11 - 20 compounds	pyrimidine metabolism	63	pyrimidine metabolism:group132	2
pyrimidine metabolism	18	400	MOAs with 11 - 20 compounds	pyrimidine metabolism	63	pyrimidine metabolism:group133	2
DHPS	20	416	MOAs with 11 - 20 compounds	DHPS	46	DHPS:group4	6
DHPS	20	416	MOAs with 11 - 20 compounds	DHPS	46	DHPS:group5	4
DHPS	20	416	MOAs with 11 - 20 compounds	DHPS	46	DHPS:group7	2
DHPS	20	416	MOAs with 11 - 20 compounds	DHPS	46	DHPS:group9	2
DHPS	20	416	MOAs with 11 - 20 compounds	DHPS	46	DHPS:group12	10
DHPS	20	416	MOAs with 11 - 20 compounds	DHPS	46	DHPS:group14	3
DHPS	20	416	MOAs with 11 - 20 compounds	DHPS	46	DHPS:group25	4
DHPS	20	416	MOAs with 11 - 20 compounds	DHPS	46	DHPS:group27	3
DHPS	20	416	MOAs with 11 - 20 compounds	DHPS	46	DHPS:group28	5
DHPS	20	416	MOAs with 11 - 20 compounds	DHPS	46	DHPS:group29	4
DHPS	20	416	MOAs with 11 - 20 compounds	DHPS	46	DHPS:group35	2
DHPS	20	416	MOAs with 11 - 20 compounds	DHPS	46	DHPS:group37	3
DHPS	20	416	MOAs with 11 - 20 compounds	DHPS	46	DHPS:group38	2
DHPS	20	416	MOAs with 11 - 20 compounds	DHPS	46	DHPS:group39	3
DHPS	20	416	MOAs with 11 - 20 compounds	DHPS	46	DHPS:group50	3
DHPS	20	416	MOAs with 11 - 20 compounds	DHPS	46	DHPS:group51	4
DHPS	20	416	MOAs with 11 - 20 compounds	DHPS	46	DHPS:group55	3
DHPS	20	416	MOAs with 11 - 20 compounds	DHPS	46	DHPS:group61	2
DHPS	20	416	MOAs with 11 - 20 compounds	DHPS	46	DHPS:group70	5
DHPS	20	416	MOAs with 11 - 20 compounds	DHPS	46	DHPS:group86	5
DHPS	20	416	MOAs with 11 - 20 compounds	DHPS	46	DHPS:group87	4
DHPS	20	416	MOAs with 11 - 20 compounds	DHPS	46	DHPS:group88	4
DHPS	20	416	MOAs with 11 - 20 compounds	DHPS	46	DHPS:group94	16
DHPS	20	416	MOAs with 11 - 20 compounds	DHPS	46	DHPS:group95	10
DHPS	20	416	MOAs with 11 - 20 compounds	DHPS	46	DHPS:group96	7
DHPS	20	416	MOAs with 11 - 20 compounds	DHPS	46	DHPS:group98	10
DHPS	20	416	MOAs with 11 - 20 compounds	DHPS	46	DHPS:group99	15
DHPS	20	416	MOAs with 11 - 20 compounds	DHPS	46	DHPS:group100	5
DHPS	20	416	MOAs with 11 - 20 compounds	DHPS	46	DHPS:group102	3
DHPS	20	416	MOAs with 11 - 20 compounds	DHPS	46	DHPS:group103	5
DHPS	20	416	MOAs with 11 - 20 compounds	DHPS	46	DHPS:group104	3
DHPS	20	416	MOAs with 11 - 20 compounds	DHPS	46	DHPS:group105	12
DHPS	20	416	MOAs with 11 - 20 compounds	DHPS	46	DHPS:group106	7
DHPS	20	416	MOAs with 11 - 20 compounds	DHPS	46	DHPS:group107	9
DHPS	20	416	MOAs with 11 - 20 compounds	DHPS	46	DHPS:group108	3
DHPS	20	416	MOAs with 11 - 20 compounds	DHPS	46	DHPS:group109	4
DHPS	20	416	MOAs with 11 - 20 compounds	DHPS	46	DHPS:group110	9
DHPS	20	416	MOAs with 11 - 20 compounds	DHPS	46	DHPS:group111	18
DHPS	20	416	MOAs with 11 - 20 compounds	DHPS	46	DHPS:group113	4
DHPS	20	416	MOAs with 11 - 20 compounds	DHPS	46	DHPS:group115	3
DHPS	20	416	MOAs with 11 - 20 compounds	DHPS	46	DHPS:group116	5
DHPS	20	416	MOAs with 11 - 20 compounds	DHPS	46	DHPS:group119	4
DHPS	20	416	MOAs with 11 - 20 compounds	DHPS	46	DHPS:group121	4
DHPS	20	416	MOAs with 11 - 20 compounds	DHPS	46	DHPS:group122	9
DHPS	20	416	MOAs with 11 - 20 compounds	DHPS	46	DHPS:group132	3
DHPS	20	416	MOAs with 11 - 20 compounds	DHPS	46	DHPS:group136	2
membrane potential disruption and efflux	20	399	MOAs with 11 - 20 compounds	membrane potential disruption and efflux	43	membrane potential disruption and efflux:group5	4
membrane potential disruption and efflux	20	399	MOAs with 11 - 20 compounds	membrane potential disruption and efflux	43	membrane potential disruption and efflux:group8	4
membrane potential disruption and efflux	20	399	MOAs with 11 - 20 compounds	membrane potential disruption and efflux	43	membrane potential disruption and efflux:group21	2
membrane potential disruption and efflux	20	399	MOAs with 11 - 20 compounds	membrane potential disruption and efflux	43	membrane potential disruption and efflux:group32	3
membrane potential disruption and efflux	20	399	MOAs with 11 - 20 compounds	membrane potential disruption and efflux	43	membrane potential disruption and efflux:group34	3
membrane potential disruption and efflux	20	399	MOAs with 11 - 20 compounds	membrane potential disruption and efflux	43	membrane potential disruption and efflux:group40	3
membrane potential disruption and efflux	20	399	MOAs with 11 - 20 compounds	membrane potential disruption and efflux	43	membrane potential disruption and efflux:group41	3
membrane potential disruption and efflux	20	399	MOAs with 11 - 20 compounds	membrane potential disruption and efflux	43	membrane potential disruption and efflux:group52	5
membrane potential disruption and efflux	20	399	MOAs with 11 - 20 compounds	membrane potential disruption and efflux	43	membrane potential disruption and efflux:group60	2
membrane potential disruption and efflux	20	399	MOAs with 11 - 20 compounds	membrane potential disruption and efflux	43	membrane potential disruption and efflux:group64	2
membrane potential disruption and efflux	20	399	MOAs with 11 - 20 compounds	membrane potential disruption and efflux	43	membrane potential disruption and efflux:group65	2
membrane potential disruption and efflux	20	399	MOAs with 11 - 20 compounds	membrane potential disruption and efflux	43	membrane potential disruption and efflux:group66	3
membrane potential disruption and efflux	20	399	MOAs with 11 - 20 compounds	membrane potential disruption and efflux	43	membrane potential disruption and efflux:group74	3
membrane potential disruption and efflux	20	399	MOAs with 11 - 20 compounds	membrane potential disruption and efflux	43	membrane potential disruption and efflux:group79	2
membrane potential disruption and efflux	20	399	MOAs with 11 - 20 compounds	membrane potential disruption and efflux	43	membrane potential disruption and efflux:group89	3
membrane potential disruption and efflux	20	399	MOAs with 11 - 20 compounds	membrane potential disruption and efflux	43	membrane potential disruption and efflux:group90	6
membrane potential disruption and efflux	20	399	MOAs with 11 - 20 compounds	membrane potential disruption and efflux	43	membrane potential disruption and efflux:group92	3
membrane potential disruption and efflux	20	399	MOAs with 11 - 20 compounds	membrane potential disruption and efflux	43	membrane potential disruption and efflux:group93	5
membrane potential disruption and efflux	20	399	MOAs with 11 - 20 compounds	membrane potential disruption and efflux	43	membrane potential disruption and efflux:group94	8
membrane potential disruption and efflux	20	399	MOAs with 11 - 20 compounds	membrane potential disruption and efflux	43	membrane potential disruption and efflux:group96	6
membrane potential disruption and efflux	20	399	MOAs with 11 - 20 compounds	membrane potential disruption and efflux	43	membrane potential disruption and efflux:group97	5
membrane potential disruption and efflux	20	399	MOAs with 11 - 20 compounds	membrane potential disruption and efflux	43	membrane potential disruption and efflux:group98	2
membrane potential disruption and efflux	20	399	MOAs with 11 - 20 compounds	membrane potential disruption and efflux	43	membrane potential disruption and efflux:group99	2
membrane potential disruption and efflux	20	399	MOAs with 11 - 20 compounds	membrane potential disruption and efflux	43	membrane potential disruption and efflux:group105	7
membrane potential disruption and efflux	20	399	MOAs with 11 - 20 compounds	membrane potential disruption and efflux	43	membrane potential disruption and efflux:group113	2
membrane potential disruption and efflux	20	399	MOAs with 11 - 20 compounds	membrane potential disruption and efflux	43	membrane potential disruption and efflux:group114	3
membrane potential disruption and efflux	20	399	MOAs with 11 - 20 compounds	membrane potential disruption and efflux	43	membrane potential disruption and efflux:group119	4
membrane potential disruption and efflux	20	399	MOAs with 11 - 20 compounds	membrane potential disruption and efflux	43	membrane potential disruption and efflux:group126	5
membrane potential disruption and efflux	20	399	MOAs with 11 - 20 compounds	membrane potential disruption and efflux	43	membrane potential disruption and efflux:group137	3
membrane potential disruption and efflux	20	399	MOAs with 11 - 20 compounds	membrane potential disruption and efflux	43	membrane potential disruption and efflux:group142	5
membrane potential disruption and efflux	20	399	MOAs with 11 - 20 compounds	membrane potential disruption and efflux	43	membrane potential disruption and efflux:group148	4
membrane potential disruption and efflux	20	399	MOAs with 11 - 20 compounds	membrane potential disruption and efflux	43	membrane potential disruption and efflux:group152	8
membrane potential disruption and efflux	20	399	MOAs with 11 - 20 compounds	membrane potential disruption and efflux	43	membrane potential disruption and efflux:group153	5
membrane potential disruption and efflux	20	399	MOAs with 11 - 20 compounds	membrane potential disruption and efflux	43	membrane potential disruption and efflux:group156	2
membrane potential disruption and efflux	20	399	MOAs with 11 - 20 compounds	membrane potential disruption and efflux	43	membrane potential disruption and efflux:group158	4
membrane potential disruption and efflux	20	399	MOAs with 11 - 20 compounds	membrane potential disruption and efflux	43	membrane potential disruption and efflux:group160	4
membrane potential disruption and efflux	20	399	MOAs with 11 - 20 compounds	membrane potential disruption and efflux	43	membrane potential disruption and efflux:group161	8
membrane potential disruption and efflux	20	399	MOAs with 11 - 20 compounds	membrane potential disruption and efflux	43	membrane potential disruption and efflux:group164	2
membrane potential disruption and efflux	20	399	MOAs with 11 - 20 compounds	membrane potential disruption and efflux	43	membrane potential disruption and efflux:group168	2
membrane potential disruption and efflux	20	399	MOAs with 11 - 20 compounds	membrane potential disruption and efflux	43	membrane potential disruption and efflux:group181	2
membrane potential disruption and efflux	20	399	MOAs with 11 - 20 compounds	membrane potential disruption and efflux	43	membrane potential disruption and efflux:group199	3
membrane potential disruption and efflux	20	399	MOAs with 11 - 20 compounds	membrane potential disruption and efflux	43	membrane potential disruption and efflux:group206	5
membrane potential disruption and efflux	20	399	MOAs with 11 - 20 compounds	membrane potential disruption and efflux	43	membrane potential disruption and efflux:group207	3
clp protease / proteasome	22	457	MOAs with >20 compounds	clp protease / proteasome	46	clp protease / proteasome:group1	3
clp protease / proteasome	22	457	MOAs with >20 compounds	clp protease / proteasome	46	clp protease / proteasome:group4	5
clp protease / proteasome	22	457	MOAs with >20 compounds	clp protease / proteasome	46	clp protease / proteasome:group5	2
clp protease / proteasome	22	457	MOAs with >20 compounds	clp protease / proteasome	46	clp protease / proteasome:group12	4
clp protease / proteasome	22	457	MOAs with >20 compounds	clp protease / proteasome	46	clp protease / proteasome:group13	3
clp protease / proteasome	22	457	MOAs with >20 compounds	clp protease / proteasome	46	clp protease / proteasome:group14	3
clp protease / proteasome	22	457	MOAs with >20 compounds	clp protease / proteasome	46	clp protease / proteasome:group15	3
clp protease / proteasome	22	457	MOAs with >20 compounds	clp protease / proteasome	46	clp protease / proteasome:group29	4
clp protease / proteasome	22	457	MOAs with >20 compounds	clp protease / proteasome	46	clp protease / proteasome:group31	5
clp protease / proteasome	22	457	MOAs with >20 compounds	clp protease / proteasome	46	clp protease / proteasome:group37	3
clp protease / proteasome	22	457	MOAs with >20 compounds	clp protease / proteasome	46	clp protease / proteasome:group52	4
clp protease / proteasome	22	457	MOAs with >20 compounds	clp protease / proteasome	46	clp protease / proteasome:group53	2
clp protease / proteasome	22	457	MOAs with >20 compounds	clp protease / proteasome	46	clp protease / proteasome:group55	4
clp protease / proteasome	22	457	MOAs with >20 compounds	clp protease / proteasome	46	clp protease / proteasome:group56	3
clp protease / proteasome	22	457	MOAs with >20 compounds	clp protease / proteasome	46	clp protease / proteasome:group58	3
clp protease / proteasome	22	457	MOAs with >20 compounds	clp protease / proteasome	46	clp protease / proteasome:group59	2
clp protease / proteasome	22	457	MOAs with >20 compounds	clp protease / proteasome	46	clp protease / proteasome:group60	2
clp protease / proteasome	22	457	MOAs with >20 compounds	clp protease / proteasome	46	clp protease / proteasome:group70	4
clp protease / proteasome	22	457	MOAs with >20 compounds	clp protease / proteasome	46	clp protease / proteasome:group94	3
clp protease / proteasome	22	457	MOAs with >20 compounds	clp protease / proteasome	46	clp protease / proteasome:group95	2
clp protease / proteasome	22	457	MOAs with >20 compounds	clp protease / proteasome	46	clp protease / proteasome:group100	6
clp protease / proteasome	22	457	MOAs with >20 compounds	clp protease / proteasome	46	clp protease / proteasome:group102	4
clp protease / proteasome	22	457	MOAs with >20 compounds	clp protease / proteasome	46	clp protease / proteasome:group103	4
clp protease / proteasome	22	457	MOAs with >20 compounds	clp protease / proteasome	46	clp protease / proteasome:group104	2
clp protease / proteasome	22	457	MOAs with >20 compounds	clp protease / proteasome	46	clp protease / proteasome:group106	2
clp protease / proteasome	22	457	MOAs with >20 compounds	clp protease / proteasome	46	clp protease / proteasome:group108	2
clp protease / proteasome	22	457	MOAs with >20 compounds	clp protease / proteasome	46	clp protease / proteasome:group109	2
clp protease / proteasome	22	457	MOAs with >20 compounds	clp protease / proteasome	46	clp protease / proteasome:group110	5
clp protease / proteasome	22	457	MOAs with >20 compounds	clp protease / proteasome	46	clp protease / proteasome:group111	3
clp protease / proteasome	22	457	MOAs with >20 compounds	clp protease / proteasome	46	clp protease / proteasome:group113	4
clp protease / proteasome	22	457	MOAs with >20 compounds	clp protease / proteasome	46	clp protease / proteasome:group114	4
clp protease / proteasome	22	457	MOAs with >20 compounds	clp protease / proteasome	46	clp protease / proteasome:group117	7
clp protease / proteasome	22	457	MOAs with >20 compounds	clp protease / proteasome	46	clp protease / proteasome:group118	3
clp protease / proteasome	22	457	MOAs with >20 compounds	clp protease / proteasome	46	clp protease / proteasome:group120	2
clp protease / proteasome	22	457	MOAs with >20 compounds	clp protease / proteasome	46	clp protease / proteasome:group179	2
clp protease / proteasome	22	457	MOAs with >20 compounds	clp protease / proteasome	46	clp protease / proteasome:group186	3
clp protease / proteasome	22	457	MOAs with >20 compounds	clp protease / proteasome	46	clp protease / proteasome:group194	2
clp protease / proteasome	22	457	MOAs with >20 compounds	clp protease / proteasome	46	clp protease / proteasome:group198	3
clp protease / proteasome	22	457	MOAs with >20 compounds	clp protease / proteasome	46	clp protease / proteasome:group199	3
clp protease / proteasome	22	457	MOAs with >20 compounds	clp protease / proteasome	46	clp protease / proteasome:group213	3
clp protease / proteasome	22	457	MOAs with >20 compounds	clp protease / proteasome	46	clp protease / proteasome:group223	2
clp protease / proteasome	22	457	MOAs with >20 compounds	clp protease / proteasome	46	clp protease / proteasome:group227	6
clp protease / proteasome	22	457	MOAs with >20 compounds	clp protease / proteasome	46	clp protease / proteasome:group235	3
clp protease / proteasome	22	457	MOAs with >20 compounds	clp protease / proteasome	46	clp protease / proteasome:group249	2
clp protease / proteasome	22	457	MOAs with >20 compounds	clp protease / proteasome	46	clp protease / proteasome:group252	2
clp protease / proteasome	22	457	MOAs with >20 compounds	clp protease / proteasome	46	clp protease / proteasome:group255	2
TopA	23	500	MOAs with >20 compounds	TopA	60	TopA:group3	3
TopA	23	500	MOAs with >20 compounds	TopA	60	TopA:group6	2
TopA	23	500	MOAs with >20 compounds	TopA	60	TopA:group16	2
TopA	23	500	MOAs with >20 compounds	TopA	60	TopA:group19	7
TopA	23	500	MOAs with >20 compounds	TopA	60	TopA:group20	3
TopA	23	500	MOAs with >20 compounds	TopA	60	TopA:group46	5
TopA	23	500	MOAs with >20 compounds	TopA	60	TopA:group52	2
TopA	23	500	MOAs with >20 compounds	TopA	60	TopA:group53	4
TopA	23	500	MOAs with >20 compounds	TopA	60	TopA:group55	2
TopA	23	500	MOAs with >20 compounds	TopA	60	TopA:group57	2
TopA	23	500	MOAs with >20 compounds	TopA	60	TopA:group65	6
TopA	23	500	MOAs with >20 compounds	TopA	60	TopA:group66	6
TopA	23	500	MOAs with >20 compounds	TopA	60	TopA:group67	2
TopA	23	500	MOAs with >20 compounds	TopA	60	TopA:group70	3
TopA	23	500	MOAs with >20 compounds	TopA	60	TopA:group74	3
TopA	23	500	MOAs with >20 compounds	TopA	60	TopA:group75	3
TopA	23	500	MOAs with >20 compounds	TopA	60	TopA:group76	2
TopA	23	500	MOAs with >20 compounds	TopA	60	TopA:group80	5
TopA	23	500	MOAs with >20 compounds	TopA	60	TopA:group81	4
TopA	23	500	MOAs with >20 compounds	TopA	60	TopA:group82	2
TopA	23	500	MOAs with >20 compounds	TopA	60	TopA:group83	5
TopA	23	500	MOAs with >20 compounds	TopA	60	TopA:group85	5
TopA	23	500	MOAs with >20 compounds	TopA	60	TopA:group96	3
TopA	23	500	MOAs with >20 compounds	TopA	60	TopA:group106	2
TopA	23	500	MOAs with >20 compounds	TopA	60	TopA:group107	3
TopA	23	500	MOAs with >20 compounds	TopA	60	TopA:group112	2
TopA	23	500	MOAs with >20 compounds	TopA	60	TopA:group114	4
TopA	23	500	MOAs with >20 compounds	TopA	60	TopA:group123	3
TopA	23	500	MOAs with >20 compounds	TopA	60	TopA:group130	2
TopA	23	500	MOAs with >20 compounds	TopA	60	TopA:group131	4
TopA	23	500	MOAs with >20 compounds	TopA	60	TopA:group134	2
TopA	23	500	MOAs with >20 compounds	TopA	60	TopA:group135	3
TopA	23	500	MOAs with >20 compounds	TopA	60	TopA:group137	4
TopA	23	500	MOAs with >20 compounds	TopA	60	TopA:group139	3
TopA	23	500	MOAs with >20 compounds	TopA	60	TopA:group142	3
TopA	23	500	MOAs with >20 compounds	TopA	60	TopA:group143	3
TopA	23	500	MOAs with >20 compounds	TopA	60	TopA:group146	3
TopA	23	500	MOAs with >20 compounds	TopA	60	TopA:group151	4
TopA	23	500	MOAs with >20 compounds	TopA	60	TopA:group152	4
TopA	23	500	MOAs with >20 compounds	TopA	60	TopA:group153	3
TopA	23	500	MOAs with >20 compounds	TopA	60	TopA:group154	2
TopA	23	500	MOAs with >20 compounds	TopA	60	TopA:group156	3
TopA	23	500	MOAs with >20 compounds	TopA	60	TopA:group165	2
TopA	23	500	MOAs with >20 compounds	TopA	60	TopA:group170	2
TopA	23	500	MOAs with >20 compounds	TopA	60	TopA:group171	2
TopA	23	500	MOAs with >20 compounds	TopA	60	TopA:group174	4
TopA	23	500	MOAs with >20 compounds	TopA	60	TopA:group180	3
TopA	23	500	MOAs with >20 compounds	TopA	60	TopA:group186	2
TopA	23	500	MOAs with >20 compounds	TopA	60	TopA:group194	2
TopA	23	500	MOAs with >20 compounds	TopA	60	TopA:group195	2
TopA	23	500	MOAs with >20 compounds	TopA	60	TopA:group198	3
TopA	23	500	MOAs with >20 compounds	TopA	60	TopA:group219	2
TopA	23	500	MOAs with >20 compounds	TopA	60	TopA:group227	2
TopA	23	500	MOAs with >20 compounds	TopA	60	TopA:group235	2
TopA	23	500	MOAs with >20 compounds	TopA	60	TopA:group236	4
TopA	23	500	MOAs with >20 compounds	TopA	60	TopA:group252	2
TopA	23	500	MOAs with >20 compounds	TopA	60	TopA:group253	4
TopA	23	500	MOAs with >20 compounds	TopA	60	TopA:group264	2
TopA	23	500	MOAs with >20 compounds	TopA	60	TopA:group283	2
TopA	23	500	MOAs with >20 compounds	TopA	60	TopA:group287	3
30S ribosome	25	477	MOAs with >20 compounds	30S ribosome	27	30S ribosome:group1	4
30S ribosome	25	477	MOAs with >20 compounds	30S ribosome	27	30S ribosome:group4	2
30S ribosome	25	477	MOAs with >20 compounds	30S ribosome	27	30S ribosome:group6	5
30S ribosome	25	477	MOAs with >20 compounds	30S ribosome	27	30S ribosome:group7	2
30S ribosome	25	477	MOAs with >20 compounds	30S ribosome	27	30S ribosome:group8	21
30S ribosome	25	477	MOAs with >20 compounds	30S ribosome	27	30S ribosome:group19	10
30S ribosome	25	477	MOAs with >20 compounds	30S ribosome	27	30S ribosome:group34	6
30S ribosome	25	477	MOAs with >20 compounds	30S ribosome	27	30S ribosome:group39	6
30S ribosome	25	477	MOAs with >20 compounds	30S ribosome	27	30S ribosome:group41	2
30S ribosome	25	477	MOAs with >20 compounds	30S ribosome	27	30S ribosome:group51	20
30S ribosome	25	477	MOAs with >20 compounds	30S ribosome	27	30S ribosome:group88	10
30S ribosome	25	477	MOAs with >20 compounds	30S ribosome	27	30S ribosome:group89	4
30S ribosome	25	477	MOAs with >20 compounds	30S ribosome	27	30S ribosome:group92	4
30S ribosome	25	477	MOAs with >20 compounds	30S ribosome	27	30S ribosome:group93	25
30S ribosome	25	477	MOAs with >20 compounds	30S ribosome	27	30S ribosome:group94	6
30S ribosome	25	477	MOAs with >20 compounds	30S ribosome	27	30S ribosome:group95	9
30S ribosome	25	477	MOAs with >20 compounds	30S ribosome	27	30S ribosome:group96	11
30S ribosome	25	477	MOAs with >20 compounds	30S ribosome	27	30S ribosome:group97	16
30S ribosome	25	477	MOAs with >20 compounds	30S ribosome	27	30S ribosome:group98	26
30S ribosome	25	477	MOAs with >20 compounds	30S ribosome	27	30S ribosome:group99	8
30S ribosome	25	477	MOAs with >20 compounds	30S ribosome	27	30S ribosome:group100	17
30S ribosome	25	477	MOAs with >20 compounds	30S ribosome	27	30S ribosome:group102	27
30S ribosome	25	477	MOAs with >20 compounds	30S ribosome	27	30S ribosome:group106	6
30S ribosome	25	477	MOAs with >20 compounds	30S ribosome	27	30S ribosome:group112	11
30S ribosome	25	477	MOAs with >20 compounds	30S ribosome	27	30S ribosome:group116	2
30S ribosome	25	477	MOAs with >20 compounds	30S ribosome	27	30S ribosome:group154	2
30S ribosome	25	477	MOAs with >20 compounds	30S ribosome	27	30S ribosome:group159	2
50S ribosome	34	780	MOAs with >20 compounds	50S ribosome	66	50S ribosome:group5	7
50S ribosome	34	780	MOAs with >20 compounds	50S ribosome	66	50S ribosome:group6	10
50S ribosome	34	780	MOAs with >20 compounds	50S ribosome	66	50S ribosome:group7	5
50S ribosome	34	780	MOAs with >20 compounds	50S ribosome	66	50S ribosome:group16	7
50S ribosome	34	780	MOAs with >20 compounds	50S ribosome	66	50S ribosome:group18	8
50S ribosome	34	780	MOAs with >20 compounds	50S ribosome	66	50S ribosome:group19	6
50S ribosome	34	780	MOAs with >20 compounds	50S ribosome	66	50S ribosome:group20	20
50S ribosome	34	780	MOAs with >20 compounds	50S ribosome	66	50S ribosome:group21	7
50S ribosome	34	780	MOAs with >20 compounds	50S ribosome	66	50S ribosome:group22	12
50S ribosome	34	780	MOAs with >20 compounds	50S ribosome	66	50S ribosome:group23	22
50S ribosome	34	780	MOAs with >20 compounds	50S ribosome	66	50S ribosome:group24	4
50S ribosome	34	780	MOAs with >20 compounds	50S ribosome	66	50S ribosome:group25	22
50S ribosome	34	780	MOAs with >20 compounds	50S ribosome	66	50S ribosome:group26	7
50S ribosome	34	780	MOAs with >20 compounds	50S ribosome	66	50S ribosome:group27	11
50S ribosome	34	780	MOAs with >20 compounds	50S ribosome	66	50S ribosome:group28	10
50S ribosome	34	780	MOAs with >20 compounds	50S ribosome	66	50S ribosome:group29	9
50S ribosome	34	780	MOAs with >20 compounds	50S ribosome	66	50S ribosome:group30	7
50S ribosome	34	780	MOAs with >20 compounds	50S ribosome	66	50S ribosome:group31	7
50S ribosome	34	780	MOAs with >20 compounds	50S ribosome	66	50S ribosome:group32	8
50S ribosome	34	780	MOAs with >20 compounds	50S ribosome	66	50S ribosome:group33	3
50S ribosome	34	780	MOAs with >20 compounds	50S ribosome	66	50S ribosome:group34	5
50S ribosome	34	780	MOAs with >20 compounds	50S ribosome	66	50S ribosome:group35	17
50S ribosome	34	780	MOAs with >20 compounds	50S ribosome	66	50S ribosome:group36	12
50S ribosome	34	780	MOAs with >20 compounds	50S ribosome	66	50S ribosome:group37	10
50S ribosome	34	780	MOAs with >20 compounds	50S ribosome	66	50S ribosome:group38	5
50S ribosome	34	780	MOAs with >20 compounds	50S ribosome	66	50S ribosome:group39	3
50S ribosome	34	780	MOAs with >20 compounds	50S ribosome	66	50S ribosome:group40	7
50S ribosome	34	780	MOAs with >20 compounds	50S ribosome	66	50S ribosome:group41	6
50S ribosome	34	780	MOAs with >20 compounds	50S ribosome	66	50S ribosome:group45	8
50S ribosome	34	780	MOAs with >20 compounds	50S ribosome	66	50S ribosome:group46	3
50S ribosome	34	780	MOAs with >20 compounds	50S ribosome	66	50S ribosome:group47	7
50S ribosome	34	780	MOAs with >20 compounds	50S ribosome	66	50S ribosome:group52	19
50S ribosome	34	780	MOAs with >20 compounds	50S ribosome	66	50S ribosome:group54	6
50S ribosome	34	780	MOAs with >20 compounds	50S ribosome	66	50S ribosome:group55	39
50S ribosome	34	780	MOAs with >20 compounds	50S ribosome	66	50S ribosome:group56	8
50S ribosome	34	780	MOAs with >20 compounds	50S ribosome	66	50S ribosome:group57	10
50S ribosome	34	780	MOAs with >20 compounds	50S ribosome	66	50S ribosome:group58	4
50S ribosome	34	780	MOAs with >20 compounds	50S ribosome	66	50S ribosome:group59	8
50S ribosome	34	780	MOAs with >20 compounds	50S ribosome	66	50S ribosome:group60	3
50S ribosome	34	780	MOAs with >20 compounds	50S ribosome	66	50S ribosome:group63	2
50S ribosome	34	780	MOAs with >20 compounds	50S ribosome	66	50S ribosome:group75	2
50S ribosome	34	780	MOAs with >20 compounds	50S ribosome	66	50S ribosome:group83	3
50S ribosome	34	780	MOAs with >20 compounds	50S ribosome	66	50S ribosome:group85	2
50S ribosome	34	780	MOAs with >20 compounds	50S ribosome	66	50S ribosome:group86	3
50S ribosome	34	780	MOAs with >20 compounds	50S ribosome	66	50S ribosome:group89	20
50S ribosome	34	780	MOAs with >20 compounds	50S ribosome	66	50S ribosome:group90	26
50S ribosome	34	780	MOAs with >20 compounds	50S ribosome	66	50S ribosome:group91	12
50S ribosome	34	780	MOAs with >20 compounds	50S ribosome	66	50S ribosome:group92	7
50S ribosome	34	780	MOAs with >20 compounds	50S ribosome	66	50S ribosome:group93	14
50S ribosome	34	780	MOAs with >20 compounds	50S ribosome	66	50S ribosome:group94	12
50S ribosome	34	780	MOAs with >20 compounds	50S ribosome	66	50S ribosome:group99	21
50S ribosome	34	780	MOAs with >20 compounds	50S ribosome	66	50S ribosome:group101	5
50S ribosome	34	780	MOAs with >20 compounds	50S ribosome	66	50S ribosome:group102	9
50S ribosome	34	780	MOAs with >20 compounds	50S ribosome	66	50S ribosome:group103	24
50S ribosome	34	780	MOAs with >20 compounds	50S ribosome	66	50S ribosome:group104	21
50S ribosome	34	780	MOAs with >20 compounds	50S ribosome	66	50S ribosome:group105	2
50S ribosome	34	780	MOAs with >20 compounds	50S ribosome	66	50S ribosome:group109	2
50S ribosome	34	780	MOAs with >20 compounds	50S ribosome	66	50S ribosome:group115	3
50S ribosome	34	780	MOAs with >20 compounds	50S ribosome	66	50S ribosome:group118	2
50S ribosome	34	780	MOAs with >20 compounds	50S ribosome	66	50S ribosome:group120	3
50S ribosome	34	780	MOAs with >20 compounds	50S ribosome	66	50S ribosome:group122	2
50S ribosome	34	780	MOAs with >20 compounds	50S ribosome	66	50S ribosome:group124	18
50S ribosome	34	780	MOAs with >20 compounds	50S ribosome	66	50S ribosome:group126	14
50S ribosome	34	780	MOAs with >20 compounds	50S ribosome	66	50S ribosome:group129	3
50S ribosome	34	780	MOAs with >20 compounds	50S ribosome	66	50S ribosome:group131	4
50S ribosome	34	780	MOAs with >20 compounds	50S ribosome	66	50S ribosome:group140	5
InhA	51	1222	MOAs with >20 compounds	InhA	174	InhA:group17	3
InhA	51	1222	MOAs with >20 compounds	InhA	174	InhA:group24	11
InhA	51	1222	MOAs with >20 compounds	InhA	174	InhA:group32	13
InhA	51	1222	MOAs with >20 compounds	InhA	174	InhA:group33	3
InhA	51	1222	MOAs with >20 compounds	InhA	174	InhA:group34	2
InhA	51	1222	MOAs with >20 compounds	InhA	174	InhA:group36	3
InhA	51	1222	MOAs with >20 compounds	InhA	174	InhA:group37	3
InhA	51	1222	MOAs with >20 compounds	InhA	174	InhA:group39	6
InhA	51	1222	MOAs with >20 compounds	InhA	174	InhA:group42	3
InhA	51	1222	MOAs with >20 compounds	InhA	174	InhA:group44	3
InhA	51	1222	MOAs with >20 compounds	InhA	174	InhA:group54	4
InhA	51	1222	MOAs with >20 compounds	InhA	174	InhA:group57	8
InhA	51	1222	MOAs with >20 compounds	InhA	174	InhA:group67	3
InhA	51	1222	MOAs with >20 compounds	InhA	174	InhA:group74	4
InhA	51	1222	MOAs with >20 compounds	InhA	174	InhA:group75	2
InhA	51	1222	MOAs with >20 compounds	InhA	174	InhA:group76	9
InhA	51	1222	MOAs with >20 compounds	InhA	174	InhA:group80	4
InhA	51	1222	MOAs with >20 compounds	InhA	174	InhA:group81	2
InhA	51	1222	MOAs with >20 compounds	InhA	174	InhA:group85	2
InhA	51	1222	MOAs with >20 compounds	InhA	174	InhA:group86	2
InhA	51	1222	MOAs with >20 compounds	InhA	174	InhA:group87	2
InhA	51	1222	MOAs with >20 compounds	InhA	174	InhA:group88	4
InhA	51	1222	MOAs with >20 compounds	InhA	174	InhA:group89	7
InhA	51	1222	MOAs with >20 compounds	InhA	174	InhA:group90	8
InhA	51	1222	MOAs with >20 compounds	InhA	174	InhA:group91	10
InhA	51	1222	MOAs with >20 compounds	InhA	174	InhA:group92	3
InhA	51	1222	MOAs with >20 compounds	InhA	174	InhA:group93	3
InhA	51	1222	MOAs with >20 compounds	InhA	174	InhA:group95	4
InhA	51	1222	MOAs with >20 compounds	InhA	174	InhA:group97	2
InhA	51	1222	MOAs with >20 compounds	InhA	174	InhA:group98	2
InhA	51	1222	MOAs with >20 compounds	InhA	174	InhA:group105	3
InhA	51	1222	MOAs with >20 compounds	InhA	174	InhA:group106	5
InhA	51	1222	MOAs with >20 compounds	InhA	174	InhA:group108	3
InhA	51	1222	MOAs with >20 compounds	InhA	174	InhA:group111	2
InhA	51	1222	MOAs with >20 compounds	InhA	174	InhA:group112	3
InhA	51	1222	MOAs with >20 compounds	InhA	174	InhA:group113	2
InhA	51	1222	MOAs with >20 compounds	InhA	174	InhA:group115	4
InhA	51	1222	MOAs with >20 compounds	InhA	174	InhA:group116	3
InhA	51	1222	MOAs with >20 compounds	InhA	174	InhA:group118	3
InhA	51	1222	MOAs with >20 compounds	InhA	174	InhA:group124	4
InhA	51	1222	MOAs with >20 compounds	InhA	174	InhA:group127	2
InhA	51	1222	MOAs with >20 compounds	InhA	174	InhA:group131	3
InhA	51	1222	MOAs with >20 compounds	InhA	174	InhA:group137	2
InhA	51	1222	MOAs with >20 compounds	InhA	174	InhA:group138	3
InhA	51	1222	MOAs with >20 compounds	InhA	174	InhA:group140	3
InhA	51	1222	MOAs with >20 compounds	InhA	174	InhA:group141	4
InhA	51	1222	MOAs with >20 compounds	InhA	174	InhA:group143	2
InhA	51	1222	MOAs with >20 compounds	InhA	174	InhA:group144	5
InhA	51	1222	MOAs with >20 compounds	InhA	174	InhA:group146	6
InhA	51	1222	MOAs with >20 compounds	InhA	174	InhA:group157	3
InhA	51	1222	MOAs with >20 compounds	InhA	174	InhA:group159	19
InhA	51	1222	MOAs with >20 compounds	InhA	174	InhA:group160	6
InhA	51	1222	MOAs with >20 compounds	InhA	174	InhA:group162	19
InhA	51	1222	MOAs with >20 compounds	InhA	174	InhA:group163	3
InhA	51	1222	MOAs with >20 compounds	InhA	174	InhA:group164	3
InhA	51	1222	MOAs with >20 compounds	InhA	174	InhA:group165	8
InhA	51	1222	MOAs with >20 compounds	InhA	174	InhA:group166	4
InhA	51	1222	MOAs with >20 compounds	InhA	174	InhA:group167	12
InhA	51	1222	MOAs with >20 compounds	InhA	174	InhA:group168	4
InhA	51	1222	MOAs with >20 compounds	InhA	174	InhA:group169	3
InhA	51	1222	MOAs with >20 compounds	InhA	174	InhA:group170	4
InhA	51	1222	MOAs with >20 compounds	InhA	174	InhA:group171	4
InhA	51	1222	MOAs with >20 compounds	InhA	174	InhA:group172	2
InhA	51	1222	MOAs with >20 compounds	InhA	174	InhA:group174	2
InhA	51	1222	MOAs with >20 compounds	InhA	174	InhA:group176	2
InhA	51	1222	MOAs with >20 compounds	InhA	174	InhA:group180	2
InhA	51	1222	MOAs with >20 compounds	InhA	174	InhA:group188	2
InhA	51	1222	MOAs with >20 compounds	InhA	174	InhA:group196	2
InhA	51	1222	MOAs with >20 compounds	InhA	174	InhA:group207	6
InhA	51	1222	MOAs with >20 compounds	InhA	174	InhA:group208	3
InhA	51	1222	MOAs with >20 compounds	InhA	174	InhA:group214	3
InhA	51	1222	MOAs with >20 compounds	InhA	174	InhA:group215	3
InhA	51	1222	MOAs with >20 compounds	InhA	174	InhA:group217	2
InhA	51	1222	MOAs with >20 compounds	InhA	174	InhA:group218	6
InhA	51	1222	MOAs with >20 compounds	InhA	174	InhA:group221	4
InhA	51	1222	MOAs with >20 compounds	InhA	174	InhA:group228	4
InhA	51	1222	MOAs with >20 compounds	InhA	174	InhA:group231	2
InhA	51	1222	MOAs with >20 compounds	InhA	174	InhA:group244	5
InhA	51	1222	MOAs with >20 compounds	InhA	174	InhA:group246	4
InhA	51	1222	MOAs with >20 compounds	InhA	174	InhA:group248	2
InhA	51	1222	MOAs with >20 compounds	InhA	174	InhA:group250	3
InhA	51	1222	MOAs with >20 compounds	InhA	174	InhA:group251	3
InhA	51	1222	MOAs with >20 compounds	InhA	174	InhA:group252	2
InhA	51	1222	MOAs with >20 compounds	InhA	174	InhA:group257	3
InhA	51	1222	MOAs with >20 compounds	InhA	174	InhA:group261	2
InhA	51	1222	MOAs with >20 compounds	InhA	174	InhA:group270	3
InhA	51	1222	MOAs with >20 compounds	InhA	174	InhA:group271	2
InhA	51	1222	MOAs with >20 compounds	InhA	174	InhA:group278	3
InhA	51	1222	MOAs with >20 compounds	InhA	174	InhA:group280	2
InhA	51	1222	MOAs with >20 compounds	InhA	174	InhA:group282	2
InhA	51	1222	MOAs with >20 compounds	InhA	174	InhA:group286	4
InhA	51	1222	MOAs with >20 compounds	InhA	174	InhA:group288	3
InhA	51	1222	MOAs with >20 compounds	InhA	174	InhA:group290	4
InhA	51	1222	MOAs with >20 compounds	InhA	174	InhA:group291	3
InhA	51	1222	MOAs with >20 compounds	InhA	174	InhA:group292	3
InhA	51	1222	MOAs with >20 compounds	InhA	174	InhA:group311	4
InhA	51	1222	MOAs with >20 compounds	InhA	174	InhA:group312	2
InhA	51	1222	MOAs with >20 compounds	InhA	174	InhA:group314	5
InhA	51	1222	MOAs with >20 compounds	InhA	174	InhA:group315	5
InhA	51	1222	MOAs with >20 compounds	InhA	174	InhA:group317	2
InhA	51	1222	MOAs with >20 compounds	InhA	174	InhA:group318	5
InhA	51	1222	MOAs with >20 compounds	InhA	174	InhA:group319	8
InhA	51	1222	MOAs with >20 compounds	InhA	174	InhA:group321	3
InhA	51	1222	MOAs with >20 compounds	InhA	174	InhA:group322	3
InhA	51	1222	MOAs with >20 compounds	InhA	174	InhA:group323	2
InhA	51	1222	MOAs with >20 compounds	InhA	174	InhA:group324	4
InhA	51	1222	MOAs with >20 compounds	InhA	174	InhA:group325	6
InhA	51	1222	MOAs with >20 compounds	InhA	174	InhA:group327	5
InhA	51	1222	MOAs with >20 compounds	InhA	174	InhA:group329	3
InhA	51	1222	MOAs with >20 compounds	InhA	174	InhA:group330	3
InhA	51	1222	MOAs with >20 compounds	InhA	174	InhA:group331	6
InhA	51	1222	MOAs with >20 compounds	InhA	174	InhA:group332	6
InhA	51	1222	MOAs with >20 compounds	InhA	174	InhA:group334	2
InhA	51	1222	MOAs with >20 compounds	InhA	174	InhA:group335	2
InhA	51	1222	MOAs with >20 compounds	InhA	174	InhA:group338	2
InhA	51	1222	MOAs with >20 compounds	InhA	174	InhA:group339	2
InhA	51	1222	MOAs with >20 compounds	InhA	174	InhA:group340	5
InhA	51	1222	MOAs with >20 compounds	InhA	174	InhA:group342	2
InhA	51	1222	MOAs with >20 compounds	InhA	174	InhA:group343	6
InhA	51	1222	MOAs with >20 compounds	InhA	174	InhA:group344	3
InhA	51	1222	MOAs with >20 compounds	InhA	174	InhA:group348	3
InhA	51	1222	MOAs with >20 compounds	InhA	174	InhA:group350	2
InhA	51	1222	MOAs with >20 compounds	InhA	174	InhA:group353	2
InhA	51	1222	MOAs with >20 compounds	InhA	174	InhA:group354	5
InhA	51	1222	MOAs with >20 compounds	InhA	174	InhA:group355	4
InhA	51	1222	MOAs with >20 compounds	InhA	174	InhA:group356	2
InhA	51	1222	MOAs with >20 compounds	InhA	174	InhA:group357	4
InhA	51	1222	MOAs with >20 compounds	InhA	174	InhA:group359	4
InhA	51	1222	MOAs with >20 compounds	InhA	174	InhA:group360	11
InhA	51	1222	MOAs with >20 compounds	InhA	174	InhA:group361	3
InhA	51	1222	MOAs with >20 compounds	InhA	174	InhA:group362	3
InhA	51	1222	MOAs with >20 compounds	InhA	174	InhA:group363	2
InhA	51	1222	MOAs with >20 compounds	InhA	174	InhA:group364	4
InhA	51	1222	MOAs with >20 compounds	InhA	174	InhA:group367	2
InhA	51	1222	MOAs with >20 compounds	InhA	174	InhA:group370	4
InhA	51	1222	MOAs with >20 compounds	InhA	174	InhA:group371	3
InhA	51	1222	MOAs with >20 compounds	InhA	174	InhA:group377	2
InhA	51	1222	MOAs with >20 compounds	InhA	174	InhA:group380	2
InhA	51	1222	MOAs with >20 compounds	InhA	174	InhA:group385	6
InhA	51	1222	MOAs with >20 compounds	InhA	174	InhA:group388	4
InhA	51	1222	MOAs with >20 compounds	InhA	174	InhA:group392	4
InhA	51	1222	MOAs with >20 compounds	InhA	174	InhA:group395	2
InhA	51	1222	MOAs with >20 compounds	InhA	174	InhA:group403	2
InhA	51	1222	MOAs with >20 compounds	InhA	174	InhA:group409	3
InhA	51	1222	MOAs with >20 compounds	InhA	174	InhA:group416	2
InhA	51	1222	MOAs with >20 compounds	InhA	174	InhA:group427	2
InhA	51	1222	MOAs with >20 compounds	InhA	174	InhA:group444	4
InhA	51	1222	MOAs with >20 compounds	InhA	174	InhA:group449	2
InhA	51	1222	MOAs with >20 compounds	InhA	174	InhA:group450	2
InhA	51	1222	MOAs with >20 compounds	InhA	174	InhA:group451	2
InhA	51	1222	MOAs with >20 compounds	InhA	174	InhA:group452	2
InhA	51	1222	MOAs with >20 compounds	InhA	174	InhA:group453	2
InhA	51	1222	MOAs with >20 compounds	InhA	174	InhA:group454	3
InhA	51	1222	MOAs with >20 compounds	InhA	174	InhA:group455	2
InhA	51	1222	MOAs with >20 compounds	InhA	174	InhA:group457	2
InhA	51	1222	MOAs with >20 compounds	InhA	174	InhA:group460	12
InhA	51	1222	MOAs with >20 compounds	InhA	174	InhA:group461	6
InhA	51	1222	MOAs with >20 compounds	InhA	174	InhA:group462	4
InhA	51	1222	MOAs with >20 compounds	InhA	174	InhA:group467	15
InhA	51	1222	MOAs with >20 compounds	InhA	174	InhA:group468	9
InhA	51	1222	MOAs with >20 compounds	InhA	174	InhA:group469	6
InhA	51	1222	MOAs with >20 compounds	InhA	174	InhA:group471	3
InhA	51	1222	MOAs with >20 compounds	InhA	174	InhA:group472	10
InhA	51	1222	MOAs with >20 compounds	InhA	174	InhA:group474	2
InhA	51	1222	MOAs with >20 compounds	InhA	174	InhA:group475	2
InhA	51	1222	MOAs with >20 compounds	InhA	174	InhA:group482	3
InhA	51	1222	MOAs with >20 compounds	InhA	174	InhA:group484	2
InhA	51	1222	MOAs with >20 compounds	InhA	174	InhA:group486	2
InhA	51	1222	MOAs with >20 compounds	InhA	174	InhA:group489	2
InhA	51	1222	MOAs with >20 compounds	InhA	174	InhA:group490	2
InhA	51	1222	MOAs with >20 compounds	InhA	174	InhA:group494	6
InhA	51	1222	MOAs with >20 compounds	InhA	174	InhA:group496	3
InhA	51	1222	MOAs with >20 compounds	InhA	174	InhA:group497	2
InhA	51	1222	MOAs with >20 compounds	InhA	174	InhA:group498	3
GyrAB	53	1251	MOAs with >20 compounds	GyrAB	94	GyrAB:group5	15
GyrAB	53	1251	MOAs with >20 compounds	GyrAB	94	GyrAB:group6	7
GyrAB	53	1251	MOAs with >20 compounds	GyrAB	94	GyrAB:group8	5
GyrAB	53	1251	MOAs with >20 compounds	GyrAB	94	GyrAB:group10	7
GyrAB	53	1251	MOAs with >20 compounds	GyrAB	94	GyrAB:group14	2
GyrAB	53	1251	MOAs with >20 compounds	GyrAB	94	GyrAB:group15	2
GyrAB	53	1251	MOAs with >20 compounds	GyrAB	94	GyrAB:group17	6
GyrAB	53	1251	MOAs with >20 compounds	GyrAB	94	GyrAB:group18	9
GyrAB	53	1251	MOAs with >20 compounds	GyrAB	94	GyrAB:group22	5
GyrAB	53	1251	MOAs with >20 compounds	GyrAB	94	GyrAB:group23	5
GyrAB	53	1251	MOAs with >20 compounds	GyrAB	94	GyrAB:group24	2
GyrAB	53	1251	MOAs with >20 compounds	GyrAB	94	GyrAB:group31	2
GyrAB	53	1251	MOAs with >20 compounds	GyrAB	94	GyrAB:group32	4
GyrAB	53	1251	MOAs with >20 compounds	GyrAB	94	GyrAB:group34	3
GyrAB	53	1251	MOAs with >20 compounds	GyrAB	94	GyrAB:group37	7
GyrAB	53	1251	MOAs with >20 compounds	GyrAB	94	GyrAB:group38	12
GyrAB	53	1251	MOAs with >20 compounds	GyrAB	94	GyrAB:group39	6
GyrAB	53	1251	MOAs with >20 compounds	GyrAB	94	GyrAB:group40	11
GyrAB	53	1251	MOAs with >20 compounds	GyrAB	94	GyrAB:group41	3
GyrAB	53	1251	MOAs with >20 compounds	GyrAB	94	GyrAB:group42	20
GyrAB	53	1251	MOAs with >20 compounds	GyrAB	94	GyrAB:group44	3
GyrAB	53	1251	MOAs with >20 compounds	GyrAB	94	GyrAB:group46	4
GyrAB	53	1251	MOAs with >20 compounds	GyrAB	94	GyrAB:group50	15
GyrAB	53	1251	MOAs with >20 compounds	GyrAB	94	GyrAB:group54	6
GyrAB	53	1251	MOAs with >20 compounds	GyrAB	94	GyrAB:group56	6
GyrAB	53	1251	MOAs with >20 compounds	GyrAB	94	GyrAB:group57	14
GyrAB	53	1251	MOAs with >20 compounds	GyrAB	94	GyrAB:group60	5
GyrAB	53	1251	MOAs with >20 compounds	GyrAB	94	GyrAB:group61	2
GyrAB	53	1251	MOAs with >20 compounds	GyrAB	94	GyrAB:group66	4
GyrAB	53	1251	MOAs with >20 compounds	GyrAB	94	GyrAB:group68	14
GyrAB	53	1251	MOAs with >20 compounds	GyrAB	94	GyrAB:group91	4
GyrAB	53	1251	MOAs with >20 compounds	GyrAB	94	GyrAB:group93	2
GyrAB	53	1251	MOAs with >20 compounds	GyrAB	94	GyrAB:group96	6
GyrAB	53	1251	MOAs with >20 compounds	GyrAB	94	GyrAB:group99	51
GyrAB	53	1251	MOAs with >20 compounds	GyrAB	94	GyrAB:group111	15
GyrAB	53	1251	MOAs with >20 compounds	GyrAB	94	GyrAB:group121	8
GyrAB	53	1251	MOAs with >20 compounds	GyrAB	94	GyrAB:group126	6
GyrAB	53	1251	MOAs with >20 compounds	GyrAB	94	GyrAB:group128	5
GyrAB	53	1251	MOAs with >20 compounds	GyrAB	94	GyrAB:group131	4
GyrAB	53	1251	MOAs with >20 compounds	GyrAB	94	GyrAB:group146	6
GyrAB	53	1251	MOAs with >20 compounds	GyrAB	94	GyrAB:group151	2
GyrAB	53	1251	MOAs with >20 compounds	GyrAB	94	GyrAB:group152	2
GyrAB	53	1251	MOAs with >20 compounds	GyrAB	94	GyrAB:group156	16
GyrAB	53	1251	MOAs with >20 compounds	GyrAB	94	GyrAB:group158	4
GyrAB	53	1251	MOAs with >20 compounds	GyrAB	94	GyrAB:group159	5
GyrAB	53	1251	MOAs with >20 compounds	GyrAB	94	GyrAB:group161	2
GyrAB	53	1251	MOAs with >20 compounds	GyrAB	94	GyrAB:group162	40
GyrAB	53	1251	MOAs with >20 compounds	GyrAB	94	GyrAB:group164	6
GyrAB	53	1251	MOAs with >20 compounds	GyrAB	94	GyrAB:group167	11
GyrAB	53	1251	MOAs with >20 compounds	GyrAB	94	GyrAB:group185	7
GyrAB	53	1251	MOAs with >20 compounds	GyrAB	94	GyrAB:group186	7
GyrAB	53	1251	MOAs with >20 compounds	GyrAB	94	GyrAB:group201	2
GyrAB	53	1251	MOAs with >20 compounds	GyrAB	94	GyrAB:group206	8
GyrAB	53	1251	MOAs with >20 compounds	GyrAB	94	GyrAB:group207	4
GyrAB	53	1251	MOAs with >20 compounds	GyrAB	94	GyrAB:group210	6
GyrAB	53	1251	MOAs with >20 compounds	GyrAB	94	GyrAB:group212	5
GyrAB	53	1251	MOAs with >20 compounds	GyrAB	94	GyrAB:group213	7
GyrAB	53	1251	MOAs with >20 compounds	GyrAB	94	GyrAB:group214	15
GyrAB	53	1251	MOAs with >20 compounds	GyrAB	94	GyrAB:group215	17
GyrAB	53	1251	MOAs with >20 compounds	GyrAB	94	GyrAB:group216	14
GyrAB	53	1251	MOAs with >20 compounds	GyrAB	94	GyrAB:group217	8
GyrAB	53	1251	MOAs with >20 compounds	GyrAB	94	GyrAB:group218	6
GyrAB	53	1251	MOAs with >20 compounds	GyrAB	94	GyrAB:group219	29
GyrAB	53	1251	MOAs with >20 compounds	GyrAB	94	GyrAB:group225	2
GyrAB	53	1251	MOAs with >20 compounds	GyrAB	94	GyrAB:group228	10
GyrAB	53	1251	MOAs with >20 compounds	GyrAB	94	GyrAB:group229	3
GyrAB	53	1251	MOAs with >20 compounds	GyrAB	94	GyrAB:group248	8
GyrAB	53	1251	MOAs with >20 compounds	GyrAB	94	GyrAB:group252	9
GyrAB	53	1251	MOAs with >20 compounds	GyrAB	94	GyrAB:group253	7
GyrAB	53	1251	MOAs with >20 compounds	GyrAB	94	GyrAB:group254	27
GyrAB	53	1251	MOAs with >20 compounds	GyrAB	94	GyrAB:group267	11
GyrAB	53	1251	MOAs with >20 compounds	GyrAB	94	GyrAB:group268	4
GyrAB	53	1251	MOAs with >20 compounds	GyrAB	94	GyrAB:group269	3
GyrAB	53	1251	MOAs with >20 compounds	GyrAB	94	GyrAB:group298	2
GyrAB	53	1251	MOAs with >20 compounds	GyrAB	94	GyrAB:group303	4
GyrAB	53	1251	MOAs with >20 compounds	GyrAB	94	GyrAB:group308	2
GyrAB	53	1251	MOAs with >20 compounds	GyrAB	94	GyrAB:group309	2
GyrAB	53	1251	MOAs with >20 compounds	GyrAB	94	GyrAB:group312	4
GyrAB	53	1251	MOAs with >20 compounds	GyrAB	94	GyrAB:group313	4
GyrAB	53	1251	MOAs with >20 compounds	GyrAB	94	GyrAB:group315	3
GyrAB	53	1251	MOAs with >20 compounds	GyrAB	94	GyrAB:group320	2
GyrAB	53	1251	MOAs with >20 compounds	GyrAB	94	GyrAB:group322	3
GyrAB	53	1251	MOAs with >20 compounds	GyrAB	94	GyrAB:group325	8
GyrAB	53	1251	MOAs with >20 compounds	GyrAB	94	GyrAB:group326	18
GyrAB	53	1251	MOAs with >20 compounds	GyrAB	94	GyrAB:group328	2
GyrAB	53	1251	MOAs with >20 compounds	GyrAB	94	GyrAB:group342	2
GyrAB	53	1251	MOAs with >20 compounds	GyrAB	94	GyrAB:group350	4
GyrAB	53	1251	MOAs with >20 compounds	GyrAB	94	GyrAB:group355	6
GyrAB	53	1251	MOAs with >20 compounds	GyrAB	94	GyrAB:group366	4
GyrAB	53	1251	MOAs with >20 compounds	GyrAB	94	GyrAB:group376	7
GyrAB	53	1251	MOAs with >20 compounds	GyrAB	94	GyrAB:group378	3
GyrAB	53	1251	MOAs with >20 compounds	GyrAB	94	GyrAB:group410	2
GyrAB	53	1251	MOAs with >20 compounds	GyrAB	94	GyrAB:group411	8
GyrAB	53	1251	MOAs with >20 compounds	GyrAB	94	GyrAB:group412	2
