# Supplementary material for: Reference-based chemical-genetic interaction profiling to elucidate small molecule mechanism of action in Mycobacterium tuberculosis
Source: Nat Commun. 2025 Nov 3;16:9673. doi: 10.1038/s41467-025-64662-x (PMC12583738; doi:10.1038/s41467-025-64662-x)
Supplement: Supplementary file 11 — Source data [file 41467_2025_64662_MOESM11_ESM.zip › Source Data SI Fig 7.xlsx]

## Sheet: SI Fig. 7a-c
pcl_desc	pcl_moa_cluster_id	pcl_rid	high_confidence_pcl_similarity_score_threshold	pcl_size	pcl_num_pert_ids_unique	pcl_pert_ids	pcl_broad_ids	pcl_cids	moa_class	target_process_title	target_process_fill
30S ribosome	1	30S ribosome:group1	0.218025	4	3	BRD-K01825150|BRD-A62336573|BRD-K40939496	BRD-K01825150-001-16-9|BRD-A62336573-001-05-6|BRD-K40939496-001-01-5	kabx2:BRD-K01825150-001-16-9:50.000000uM|kabx2:BRD-A62336573-001-05-6:0.781250uM|kabx2:BRD-K40939496-001-01-5:3.125000uM|kabx2:BRD-K40939496-001-01-5:0.781250uM	30S ribosome	Translation	#6BD76BFF
30S ribosome	4	30S ribosome:group4	0.24019	2	2	BRD-A25492003|BRD-A22740840	BRD-A25492003-003-16-6|BRD-A22740840-003-07-7	kabx2:BRD-A25492003-003-16-6:0.097500uM|kabx2:BRD-A22740840-003-07-7:0.781250uM	30S ribosome	Translation	#6BD76BFF
30S ribosome	6	30S ribosome:group6	0.502587	5	3	BRD-A50987946|BRD-M68646745|BRD-K71772032	BRD-A50987946-001-01-9|BRD-M68646745-311-10-4|BRD-K71772032-001-02-1	screen6:BRD-A50987946-001-01-9:0.781250uM|screen6:BRD-M68646745-311-10-4:12.500000uM|screen6:BRD-K71772032-001-02-1:50.000000uM|screen6:BRD-K71772032-001-02-1:25.000000uM|screen6:BRD-K71772032-001-02-1:12.500000uM	30S ribosome	Translation	#6BD76BFF
30S ribosome	7	30S ribosome:group7	0.436971	2	2	BRD-K01666773|BRD-A34145622	BRD-K01666773-001-01-9|BRD-A34145622-003-26-9	screen6:BRD-K01666773-001-01-9:0.195500uM|screen6:BRD-A34145622-003-26-9:0.097500uM	30S ribosome	Translation	#6BD76BFF
30S ribosome	8	30S ribosome:group8	0.603309	21	7	BRD-A54142827|BRD-A25492003|BRD-M68646745|BRD-A34145622|BRD-A22740840|BRD-K01666773|BRD-A50987946	BRD-A54142827-003-01-7|BRD-A25492003-003-16-6|BRD-M68646745-311-10-4|BRD-A34145622-003-26-9|BRD-A22740840-003-07-7|BRD-K01666773-001-01-9|BRD-A50987946-001-01-9	screen6:BRD-A54142827-003-01-7:6.250000uM|screen6:BRD-A25492003-003-16-6:0.781250uM|screen6:BRD-M68646745-311-10-4:0.097500uM|screen6:BRD-A34145622-003-26-9:0.390500uM|screen6:BRD-A22740840-003-07-7:1.562500uM|screen6:BRD-A22740840-003-07-7:3.125000uM|screen6:BRD-M68646745-311-10-4:3.125000uM|screen6:BRD-M68646745-311-10-4:6.250000uM|screen6:BRD-A22740840-003-07-7:6.250000uM|screen6:BRD-K01666773…	30S ribosome	Translation	#6BD76BFF
30S ribosome	19	30S ribosome:group19	0.300159	10	1	BRD-A70638330	BRD-A70638330-001-01-8	kabx2:BRD-A70638330-001-01-8:0.390500uM|screen6:BRD-A70638330-001-01-8:6.250000uM|kabx2:BRD-A70638330-001-01-8:1.562500uM|kabx2:BRD-A70638330-001-01-8:6.250000uM|kabx2:BRD-A70638330-001-01-8:25.000000uM|kabx2:BRD-A70638330-001-01-8:50.000000uM|screen6:BRD-A70638330-001-01-8:25.000000uM|screen6:BRD-A70638330-001-01-8:50.000000uM|kabx2:BRD-A70638330-001-01-8:12.500000uM|kabx2:BRD-A70638330-001-01-8…	30S ribosome	Translation	#6BD76BFF
30S ribosome	34	30S ribosome:group34	0.467477	6	1	BRD-A70638330	BRD-A70638330-001-01-8	screen6:BRD-A70638330-001-01-8:1.562500uM|screen6:BRD-A70638330-001-01-8:0.781250uM|screen6:BRD-A70638330-001-01-8:0.195500uM|screen6:BRD-A70638330-001-01-8:0.390500uM|screen6:BRD-A70638330-001-01-8:3.125000uM|screen6:BRD-A70638330-001-01-8:12.500000uM	30S ribosome	Translation	#6BD76BFF
30S ribosome	39	30S ribosome:group39	0.490876	6	4	BRD-A22740840|BRD-K01666774|BRD-K74759733|BRD-A25492003	BRD-A22740840-003-07-7|BRD-K01666774-002-01-9|BRD-K74759733-065-02-2|BRD-A25492003-003-16-6	screen6:BRD-A22740840-003-07-7:0.097500uM|screen6:BRD-K01666774-002-01-9:50.000000uM|screen6:BRD-A22740840-003-07-7:0.195500uM|screen6:BRD-K74759733-065-02-2:0.390500uM|screen6:BRD-K74759733-065-02-2:1.562500uM|screen6:BRD-A25492003-003-16-6:0.195500uM	30S ribosome	Translation	#6BD76BFF
30S ribosome	41	30S ribosome:group41	0.524203	2	2	BRD-A34145622|BRD-A22740840	BRD-A34145622-003-26-9|BRD-A22740840-003-07-7	screen6:BRD-A34145622-003-26-9:0.195500uM|screen6:BRD-A22740840-003-07-7:0.390500uM	30S ribosome	Translation	#6BD76BFF
30S ribosome	51	30S ribosome:group51	0.278464	20	3	BRD-K11905747|BRD-K74759733|BRD-M50166410	BRD-K11905747-333-01-5|BRD-K74759733-065-02-2|BRD-M50166410-326-01-4	kabx2:BRD-K11905747-333-01-5:12.500000uM|kabx2:BRD-K11905747-333-01-5:6.250000uM|kabx2:BRD-K11905747-333-01-5:3.125000uM|screen6:BRD-K11905747-333-01-5:12.500000uM|screen6:BRD-K74759733-065-02-2:0.195500uM|screen_bi2_kabxlow:BRD-M50166410-326-01-4:0.006104uM|screen_bi2_kabxlow:BRD-M50166410-326-01-4:0.012207uM|screen_bi2_kabxlow:BRD-M50166410-326-01-4:0.024414uM|screen6:BRD-K11905747-333-01-5:6.2…	30S ribosome	Translation	#6BD76BFF
30S ribosome	88	30S ribosome:group88	0.285166	10	3	BRD-K40939496|BRD-K71772032|BRD-K00005140	BRD-K40939496-001-01-5|BRD-K71772032-001-02-1|BRD-K00005140-999-99-9	screen6:BRD-K40939496-001-01-5:25.000000uM|screen6:BRD-K40939496-001-01-5:50.000000uM|kabx2:BRD-K40939496-001-01-5:50.000000uM|kabx2:BRD-K40939496-001-01-5:25.000000uM|kabx2:BRD-K71772032-001-02-1:50.000000uM|kabx2:BRD-K71772032-001-02-1:25.000000uM|screen6:BRD-K00005140-999-99-9:3.125000uM|screen6:BRD-K00005140-999-99-9:6.250000uM|screen6:BRD-K00005140-999-99-9:0.781250uM|screen6:BRD-K00005140-9…	30S ribosome	Translation	#6BD76BFF
30S ribosome	89	30S ribosome:group89	0.354071	4	1	BRD-K00005140	BRD-K00005140-999-99-9	screen6:BRD-K00005140-999-99-9:12.500000uM|screen6:BRD-K00005140-999-99-9:25.000000uM|screen6:BRD-K00005140-999-99-9:100.000000uM|screen6:BRD-K00005140-999-99-9:50.000000uM	30S ribosome	Translation	#6BD76BFF
30S ribosome	92	30S ribosome:group92	0.599447	4	2	BRD-A49035384|BRD-A50987946	BRD-A49035384-003-31-3|BRD-A50987946-001-01-9	screen6:BRD-A49035384-003-31-3:25.000000uM|screen6:BRD-A49035384-003-31-3:12.500000uM|screen6:BRD-A50987946-001-01-9:50.000000uM|screen6:BRD-A50987946-001-01-9:12.500000uM	30S ribosome	Translation	#6BD76BFF
30S ribosome	93	30S ribosome:group93	0.815786	25	7	BRD-A34145622|BRD-A69651145|BRD-A15637061|BRD-A25492003|BRD-K01666773|BRD-A22740840|BRD-A49035384	BRD-A34145622-003-26-9|BRD-A69651145-003-12-2|BRD-A15637061-003-01-9|BRD-A25492003-003-16-6|BRD-K01666773-001-01-9|BRD-A22740840-003-07-7|BRD-A49035384-003-31-3	screen6:BRD-A34145622-003-26-9:25.000000uM|screen6:BRD-A34145622-003-26-9:50.000000uM|screen6:BRD-A69651145-003-12-2:25.000000uM|screen6:BRD-A69651145-003-12-2:12.500000uM|screen6:BRD-A15637061-003-01-9:25.000000uM|screen6:BRD-A15637061-003-01-9:50.000000uM|screen6:BRD-A25492003-003-16-6:50.000000uM|screen6:BRD-K01666773-001-01-9:50.000000uM|screen6:BRD-K01666773-001-01-9:12.500000uM|screen6:BRD-…	30S ribosome	Translation	#6BD76BFF
30S ribosome	94	30S ribosome:group94	0.797632	6	6	BRD-A49035384|BRD-A34145622|BRD-A25492003|BRD-K01666773|BRD-A69651145|BRD-A15637061	BRD-A49035384-003-31-3|BRD-A34145622-003-26-9|BRD-A25492003-003-16-6|BRD-K01666773-001-01-9|BRD-A69651145-003-12-2|BRD-A15637061-003-01-9	screen6:BRD-A49035384-003-31-3:0.390500uM|screen6:BRD-A34145622-003-26-9:3.125000uM|screen6:BRD-A25492003-003-16-6:6.250000uM|screen6:BRD-K01666773-001-01-9:6.250000uM|screen6:BRD-A69651145-003-12-2:1.562500uM|screen6:BRD-A15637061-003-01-9:0.781250uM	30S ribosome	Translation	#6BD76BFF
30S ribosome	95	30S ribosome:group95	0.736945	9	6	BRD-A34145622|BRD-A15637061|BRD-A22740840|BRD-A54142827|BRD-A69651145|BRD-K01666773	BRD-A34145622-003-26-9|BRD-A15637061-003-01-9|BRD-A22740840-003-07-7|BRD-A54142827-003-01-7|BRD-A69651145-003-12-2|BRD-K01666773-001-01-9	kabx2:BRD-A34145622-003-26-9:3.125000uM|kabx2:BRD-A15637061-003-01-9:0.781250uM|kabx2:BRD-A22740840-003-07-7:25.000000uM|kabx2:BRD-A54142827-003-01-7:25.000000uM|kabx2:BRD-A69651145-003-12-2:1.562500uM|kabx2:BRD-A69651145-003-12-2:3.125000uM|kabx2:BRD-K01666773-001-01-9:6.250000uM|kabx2:BRD-K01666773-001-01-9:12.500000uM|kabx2:BRD-A15637061-003-01-9:1.562500uM	30S ribosome	Translation	#6BD76BFF
30S ribosome	96	30S ribosome:group96	0.708333	11	8	BRD-A69651145|BRD-A15637061|BRD-A25492003|BRD-A49035384|BRD-M68646745|BRD-A54142827|BRD-A34145622|BRD-A22740840	BRD-A69651145-003-12-2|BRD-A15637061-003-01-9|BRD-A25492003-003-16-6|BRD-A49035384-003-31-3|BRD-M68646745-311-10-4|BRD-A54142827-003-01-7|BRD-A34145622-003-26-9|BRD-A22740840-003-07-7	kabx2:BRD-A69651145-003-12-2:0.781250uM|kabx2:BRD-A15637061-003-01-9:0.390500uM|kabx2:BRD-A25492003-003-16-6:6.250000uM|kabx2:BRD-A49035384-003-31-3:0.781250uM|kabx2:BRD-M68646745-311-10-4:0.781250uM|kabx2:BRD-M68646745-311-10-4:3.125000uM|kabx2:BRD-M68646745-311-10-4:1.562500uM|kabx2:BRD-A54142827-003-01-7:50.000000uM|kabx2:BRD-A34145622-003-26-9:1.562500uM|kabx2:BRD-A22740840-003-07-7:12.500000…	30S ribosome	Translation	#6BD76BFF
30S ribosome	97	30S ribosome:group97	0.706684	16	9	BRD-A15637061|BRD-A49035384|BRD-A25492003|BRD-A50987946|BRD-M68646745|BRD-A54142827|BRD-A69651145|BRD-K01666773|BRD-A22740840	BRD-A15637061-003-01-9|BRD-A49035384-003-31-3|BRD-A25492003-003-16-6|BRD-A50987946-001-01-9|BRD-M68646745-311-10-4|BRD-A54142827-003-01-7|BRD-A69651145-003-12-2|BRD-K01666773-001-01-9|BRD-A22740840-003-07-7	kabx2:BRD-A15637061-003-01-9:0.195500uM|kabx2:BRD-A49035384-003-31-3:0.390500uM|kabx2:BRD-A25492003-003-16-6:1.562500uM|kabx2:BRD-A50987946-001-01-9:6.250000uM|kabx2:BRD-A49035384-003-31-3:1.562500uM|kabx2:BRD-M68646745-311-10-4:0.390500uM|kabx2:BRD-M68646745-311-10-4:0.195500uM|kabx2:BRD-A54142827-003-01-7:12.500000uM|kabx2:BRD-A69651145-003-12-2:0.390500uM|kabx2:BRD-K01666773-001-01-9:3.125000u…	30S ribosome	Translation	#6BD76BFF
30S ribosome	98	30S ribosome:group98	0.65542	26	10	BRD-A69651145|BRD-M68646745|BRD-A50987946|BRD-A34145622|BRD-K01666773|BRD-A25492003|BRD-A49035384|BRD-A15637061|BRD-A54142827|BRD-A22740840	BRD-A69651145-003-12-2|BRD-M68646745-311-10-4|BRD-A50987946-001-01-9|BRD-A34145622-003-26-9|BRD-K01666773-001-01-9|BRD-A25492003-003-16-6|BRD-A49035384-003-31-3|BRD-A15637061-003-01-9|BRD-A54142827-003-01-7|BRD-A22740840-003-07-7	kabx2:BRD-A69651145-003-12-2:0.195500uM|kabx2:BRD-M68646745-311-10-4:0.097500uM|kabx2:BRD-M68646745-311-10-4:6.250000uM|kabx2:BRD-M68646745-311-10-4:25.000000uM|kabx2:BRD-A69651145-003-12-2:0.097500uM|kabx2:BRD-A50987946-001-01-9:1.562500uM|kabx2:BRD-A34145622-003-26-9:0.781250uM|kabx2:BRD-K01666773-001-01-9:0.390500uM|kabx2:BRD-A25492003-003-16-6:0.390500uM|kabx2:BRD-A49035384-003-31-3:0.097500u…	30S ribosome	Translation	#6BD76BFF
30S ribosome	99	30S ribosome:group99	0.805232	8	8	BRD-A54142827|BRD-K01666773|BRD-A25492003|BRD-A15637061|BRD-A34145622|BRD-M68646745|BRD-A69651145|BRD-A22740840	BRD-A54142827-003-01-7|BRD-K01666773-001-01-9|BRD-A25492003-003-16-6|BRD-A15637061-003-01-9|BRD-A34145622-003-26-9|BRD-M68646745-311-10-4|BRD-A69651145-003-12-2|BRD-A22740840-003-07-7	screen6:BRD-A54142827-003-01-7:50.000000uM|screen6:BRD-K01666773-001-01-9:3.125000uM|screen6:BRD-A25492003-003-16-6:3.125000uM|screen6:BRD-A15637061-003-01-9:0.390500uM|screen6:BRD-A34145622-003-26-9:1.562500uM|screen6:BRD-M68646745-311-10-4:0.781250uM|screen6:BRD-A69651145-003-12-2:0.781250uM|screen6:BRD-A22740840-003-07-7:25.000000uM	30S ribosome	Translation	#6BD76BFF
30S ribosome	100	30S ribosome:group100	0.750701	17	10	BRD-M68646745|BRD-A69651145|BRD-A22740840|BRD-A34145622|BRD-K01666773|BRD-A54142827|BRD-A25492003|BRD-A15637061|BRD-A49035384|BRD-A50987946	BRD-M68646745-311-10-4|BRD-A69651145-003-12-2|BRD-A22740840-003-07-7|BRD-A34145622-003-26-9|BRD-K01666773-001-01-9|BRD-A54142827-003-01-7|BRD-A25492003-003-16-6|BRD-A15637061-003-01-9|BRD-A49035384-003-31-3|BRD-A50987946-001-01-9	screen6:BRD-M68646745-311-10-4:1.562500uM|screen6:BRD-A69651145-003-12-2:0.390500uM|screen6:BRD-A22740840-003-07-7:12.500000uM|screen6:BRD-A34145622-003-26-9:0.781250uM|screen6:BRD-A69651145-003-12-2:0.195500uM|screen6:BRD-K01666773-001-01-9:0.781250uM|screen6:BRD-K01666773-001-01-9:1.562500uM|screen6:BRD-A54142827-003-01-7:25.000000uM|screen6:BRD-A25492003-003-16-6:1.562500uM|screen6:BRD-M686467…	30S ribosome	Translation	#6BD76BFF
30S ribosome	102	30S ribosome:group102	0.658588	27	8	BRD-A34145622|BRD-A15637061|BRD-A69651145|BRD-A49035384|BRD-A22740840|BRD-A25492003|BRD-K01666773|BRD-A50987946	BRD-A34145622-003-26-9|BRD-A15637061-003-01-9|BRD-A69651145-003-12-2|BRD-A49035384-003-31-3|BRD-A22740840-003-07-7|BRD-A25492003-003-16-6|BRD-K01666773-001-01-9|BRD-A50987946-001-01-9	kabx2:BRD-A34145622-003-26-9:50.000000uM|kabx2:BRD-A15637061-003-01-9:50.000000uM|kabx2:BRD-A69651145-003-12-2:50.000000uM|kabx2:BRD-A69651145-003-12-2:25.000000uM|kabx2:BRD-A69651145-003-12-2:12.500000uM|kabx2:BRD-A69651145-003-12-2:6.250000uM|kabx2:BRD-A49035384-003-31-3:25.000000uM|kabx2:BRD-A15637061-003-01-9:12.500000uM|kabx2:BRD-A15637061-003-01-9:25.000000uM|kabx2:BRD-A49035384-003-31-3:6.…	30S ribosome	Translation	#6BD76BFF
30S ribosome	106	30S ribosome:group106	0.762543	6	1	BRD-M29626677	BRD-M29626677-343-04-2	screen6:BRD-M29626677-343-04-2:25.000000uM|screen6:BRD-M29626677-343-04-2:12.500000uM|screen6:BRD-M29626677-343-04-2:50.000000uM|screen6:BRD-M29626677-343-04-2:3.125000uM|screen6:BRD-M29626677-343-04-2:6.250000uM|screen6:BRD-M29626677-343-04-2:1.562500uM	30S ribosome	Translation	#6BD76BFF
30S ribosome	112	30S ribosome:group112	0.663031	11	2	BRD-K88043978|BRD-M29626677	BRD-K88043978-001-01-6|BRD-M29626677-343-04-2	screen6:BRD-K88043978-001-01-6:0.195500uM|screen6:BRD-M29626677-343-04-2:0.195500uM|screen6:BRD-M29626677-343-04-2:0.781250uM|screen6:BRD-K88043978-001-01-6:0.097500uM|screen6:BRD-M29626677-343-04-2:0.390500uM|kabx2:BRD-M29626677-343-04-2:25.000000uM|kabx2:BRD-M29626677-343-04-2:6.250000uM|kabx2:BRD-M29626677-343-04-2:12.500000uM|kabx2:BRD-M29626677-343-04-2:50.000000uM|kabx2:BRD-M29626677-343-04…	30S ribosome	Translation	#6BD76BFF
30S ribosome	116	30S ribosome:group116	0.39989	2	1	BRD-A62336573	BRD-A62336573-001-05-6	screen6:BRD-A62336573-001-05-6:3.125000uM|screen6:BRD-A62336573-001-05-6:25.000000uM	30S ribosome	Translation	#6BD76BFF
30S ribosome	154	30S ribosome:group154	0.268578	2	2	BRD-K01825150|BRD-A17411484	BRD-K01825150-001-16-9|BRD-A17411484-001-12-7	kabx2:BRD-K01825150-001-16-9:12.500000uM|kabx2:BRD-A17411484-001-12-7:1.562500uM	30S ribosome	Translation	#6BD76BFF
30S ribosome	159	30S ribosome:group159	0.346041	2	1	BRD-A17655518	BRD-A17655518-001-27-7	kabx2:BRD-A17655518-001-27-7:25.000000uM|kabx2:BRD-A17655518-001-27-7:50.000000uM	30S ribosome	Translation	#6BD76BFF
InfB	2	InfB:group2	0.225484	3	2	BRD-A17411484|BRD-A17655518	BRD-A17411484-001-12-7|BRD-A17655518-001-27-7	kabx2:BRD-A17411484-001-12-7:6.250000uM|kabx2:BRD-A17411484-001-12-7:50.000000uM|kabx2:BRD-A17655518-001-27-7:1.562500uM	InfB	Translation	#6BD76BFF
InfB	25	InfB:group25	0.346041	3	1	BRD-A17655518	BRD-A17655518-001-27-7	kabx2:BRD-A17655518-001-27-7:0.390500uM|kabx2:BRD-A17655518-001-27-7:50.000000uM|kabx2:BRD-A17655518-001-27-7:25.000000uM	InfB	Translation	#6BD76BFF
tRNA synthesis	12	tRNA synthesis:group12	0.315703	5	2	BRD-K03924778|BRD-K15262564	BRD-K03924778-001-01-1|BRD-K15262564-001-17-6	kabx2:BRD-K03924778-001-01-1:0.781250uM|kabx2:BRD-K03924778-001-01-1:3.125000uM|kabx2:BRD-K15262564-001-17-6:25.000000uM|kabx2:BRD-K03924778-001-01-1:0.097500uM|kabx2:BRD-K03924778-001-01-1:6.250000uM	tRNA synthesis	Translation	#6BD76BFF
tRNA synthesis	24	tRNA synthesis:group24	0.23189	2	1	BRD-K36007650	BRD-K36007650-300-04-9	kabx2:BRD-K36007650-300-04-9:0.781250uM|kabx2:BRD-K36007650-300-04-9:0.390500uM	tRNA synthesis	Translation	#6BD76BFF
tRNA synthesis	35	tRNA synthesis:group35	0.335218	16	3	BRD-K76713213|BRD-K13447729|BRD-K20683639	BRD-K76713213-001-03-9|BRD-K13447729-001-09-4|BRD-K20683639-001-02-9	kabx2:BRD-K76713213-001-03-9:12.500000uM|screen4wk:BRD-K13447729-001-09-4:1.562500uM|screen6:BRD-K20683639-001-02-9:0.195500uM|screen6:BRD-K20683639-001-02-9:0.097500uM|kabx2:BRD-K20683639-001-02-9:0.390500uM|kabx2:BRD-K20683639-001-02-9:0.781250uM|kabx2:BRD-K76713213-001-03-9:50.000000uM|kabx2:BRD-K76713213-001-03-9:25.000000uM|screen4wk:BRD-K13447729-001-09-4:12.500000uM|screen4wk:BRD-K13447729…	tRNA synthesis	Translation	#6BD76BFF
tRNA synthesis	56	tRNA synthesis:group56	0.578581	6	1	BRD-K36007650	BRD-K36007650-300-04-9	screen6:BRD-K36007650-300-04-9:3.125000uM|screen6:BRD-K36007650-300-04-9:6.250000uM|kabx2:BRD-K36007650-300-04-9:12.500000uM|screen6:BRD-K36007650-300-04-9:12.500000uM|screen6:BRD-K36007650-300-04-9:25.000000uM|kabx2:BRD-K36007650-300-04-9:25.000000uM	tRNA synthesis	Translation	#6BD76BFF
tRNA synthesis	62	tRNA synthesis:group62	0.399496	2	1	BRD-K20683639	BRD-K20683639-001-02-9	screen6:BRD-K20683639-001-02-9:12.500000uM|screen6:BRD-K20683639-001-02-9:50.000000uM	tRNA synthesis	Translation	#6BD76BFF
tRNA synthesis	67	tRNA synthesis:group67	0.339753	2	1	BRD-K20683639	BRD-K20683639-001-02-9	kabx2:BRD-K20683639-001-02-9:25.000000uM|kabx2:BRD-K20683639-001-02-9:12.500000uM	tRNA synthesis	Translation	#6BD76BFF
50S ribosome	5	50S ribosome:group5	0.650076	7	2	BRD-K21656677|BRD-K74722711	BRD-K21656677-001-01-9|BRD-K74722711-001-02-1	screen6:BRD-K21656677-001-01-9:3.125000uM|screen6:BRD-K21656677-001-01-9:12.500000uM|screen6:BRD-K21656677-001-01-9:6.250000uM|screen6:BRD-K74722711-001-02-1:0.781250uM|screen6:BRD-K74722711-001-02-1:1.562500uM|screen6:BRD-K74722711-001-02-1:6.250000uM|screen6:BRD-K74722711-001-02-1:3.125000uM	50S ribosome	Translation	#6BD76BFF
50S ribosome	6	50S ribosome:group6	0.303267	10	3	BRD-K59436580|BRD-K36796419|BRD-K66876909	BRD-K59436580-001-02-5|BRD-K36796419-001-02-7|BRD-K66876909-001-16-7	screen6:BRD-K59436580-001-02-5:3.125000uM|screen6:BRD-K59436580-001-02-5:6.250000uM|screen6:BRD-K36796419-001-02-7:50.000000uM|screen6:BRD-K66876909-001-16-7:50.000000uM|screen6:BRD-K59436580-001-02-5:25.000000uM|screen6:BRD-K59436580-001-02-5:12.500000uM|screen6:BRD-K59436580-001-02-5:50.000000uM|screen6:BRD-K66876909-001-16-7:12.500000uM|screen6:BRD-K66876909-001-16-7:25.000000uM|screen6:BRD-K6…	50S ribosome	Translation	#6BD76BFF
50S ribosome	7	50S ribosome:group7	0.297959	5	3	BRD-K66876909|BRD-K59436580|BRD-K36796419	BRD-K66876909-001-16-7|BRD-K59436580-001-02-5|BRD-K36796419-001-02-7	screen6:BRD-K66876909-001-16-7:3.125000uM|screen6:BRD-K59436580-001-02-5:1.562500uM|kabx2:BRD-K36796419-001-02-7:25.000000uM|screen6:BRD-K36796419-001-02-7:12.500000uM|screen6:BRD-K36796419-001-02-7:25.000000uM	50S ribosome	Translation	#6BD76BFF
50S ribosome	16	50S ribosome:group16	0.235295	7	6	BRD-K11298197|BRD-K49384696|BRD-A84854230|BRD-A19584055|BRD-K78355918|BRD-K27771035	BRD-K11298197-001-14-6|BRD-K49384696-001-02-1|BRD-A84854230-001-01-6|BRD-A19584055-001-01-1|BRD-K78355918-001-08-4|BRD-K27771035-001-03-3	kabx2:BRD-K11298197-001-14-6:0.781250uM|kabx2:BRD-K49384696-001-02-1:0.195500uM|screen6:BRD-A84854230-001-01-6:0.390500uM|screen6:BRD-A19584055-001-01-1:0.195500uM|screen6:BRD-K78355918-001-08-4:0.097500uM|screen6:BRD-K27771035-001-03-3:0.781250uM|screen6:BRD-K78355918-001-08-4:0.195500uM	50S ribosome	Translation	#6BD76BFF
50S ribosome	18	50S ribosome:group18	0.292549	8	1	BRD-K23586533	BRD-K23586533-003-03-2	kabx2:BRD-K23586533-003-03-2:0.195500uM|kabx2:BRD-K23586533-003-03-2:0.390500uM|kabx2:BRD-K23586533-003-03-2:0.781250uM|kabx2:BRD-K23586533-003-03-2:3.125000uM|kabx2:BRD-K23586533-003-03-2:6.250000uM|kabx2:BRD-K23586533-003-03-2:12.500000uM|kabx2:BRD-K23586533-003-03-2:25.000000uM|kabx2:BRD-K23586533-003-03-2:50.000000uM	50S ribosome	Translation	#6BD76BFF
50S ribosome	19	50S ribosome:group19	0.219347	6	3	BRD-K11298197|BRD-K69553440|BRD-K66876909	BRD-K11298197-001-14-6|BRD-K69553440-001-01-7|BRD-K66876909-001-11-8	kabx2:BRD-K11298197-001-14-6:25.000000uM|kabx2:BRD-K11298197-001-14-6:12.500000uM|kabx2:BRD-K11298197-001-14-6:6.250000uM|kabx2:BRD-K69553440-001-01-7:3.125000uM|kabx2:BRD-K11298197-001-14-6:50.000000uM|screen4wk:BRD-K66876909-001-11-8:0.781250uM	50S ribosome	Translation	#6BD76BFF
50S ribosome	20	50S ribosome:group20	0.414397	20	3	BRD-K66876909|BRD-K37753391|BRD-K63550407	BRD-K66876909-001-16-7|BRD-K37753391-001-04-5|BRD-K37753391-046-04-0|BRD-K63550407-001-15-0	screen5_wk:BRD-K66876909-001-16-7:0.390625uM|kabx2:BRD-K37753391-001-04-5:0.781250uM|kabx2:BRD-K37753391-001-04-5:3.125000uM|kabx2:BRD-K37753391-001-04-5:6.250000uM|kabx2:BRD-K37753391-001-04-5:1.562500uM|kabx2:BRD-K37753391-046-04-0:3.125000uM|kabx2:BRD-K37753391-046-04-0:6.250000uM|kabx2:BRD-K37753391-046-04-0:12.500000uM|kabx2:BRD-K37753391-001-04-5:12.500000uM|kabx2:BRD-K37753391-001-04-5:25.…	50S ribosome	Translation	#6BD76BFF
50S ribosome	21	50S ribosome:group21	0.265093	7	3	BRD-A19584055|BRD-K37753391|BRD-K22938173	BRD-A19584055-001-01-1|BRD-K37753391-001-04-5|BRD-K22938173-003-01-5	kabx2:BRD-A19584055-001-01-1:0.195500uM|kabx2:BRD-K37753391-001-04-5:0.097500uM|kabx2:BRD-K37753391-001-04-5:0.195500uM|kabx2:BRD-K37753391-001-04-5:0.390500uM|kabx2:BRD-A19584055-001-01-1:0.390500uM|kabx2:BRD-K22938173-003-01-5:0.195500uM|kabx2:BRD-K22938173-003-01-5:0.097500uM	50S ribosome	Translation	#6BD76BFF
50S ribosome	22	50S ribosome:group22	0.275481	12	2	BRD-K32256160|BRD-A11805855	BRD-K32256160-001-02-7|BRD-A11805855-001-01-0	kabx2:BRD-K32256160-001-02-7:0.097500uM|kabx2:BRD-K32256160-001-02-7:1.562500uM|kabx2:BRD-A11805855-001-01-0:6.250000uM|kabx2:BRD-A11805855-001-01-0:3.125000uM|kabx2:BRD-K32256160-001-02-7:0.195500uM|kabx2:BRD-K32256160-001-02-7:0.390500uM|kabx2:BRD-A11805855-001-01-0:0.195500uM|kabx2:BRD-K32256160-001-02-7:0.781250uM|kabx2:BRD-A11805855-001-01-0:1.562500uM|kabx2:BRD-A11805855-001-01-0:0.390500uM…	50S ribosome	Translation	#6BD76BFF
50S ribosome	23	50S ribosome:group23	0.608936	22	6	BRD-K37753391|BRD-A43748923|BRD-K33127883|BRD-A19584055|BRD-K36796419|BRD-K22938173	BRD-K37753391-046-04-0|BRD-A43748923-001-01-2|BRD-K33127883-001-01-7|BRD-A19584055-001-01-1|BRD-K36796419-001-02-7|BRD-K22938173-003-01-5	kabx2:BRD-K37753391-046-04-0:50.000000uM|kabx2:BRD-A43748923-001-01-2:12.500000uM|kabx2:BRD-K33127883-001-01-7:3.125000uM|kabx2:BRD-K33127883-001-01-7:1.562500uM|kabx2:BRD-A19584055-001-01-1:0.781250uM|kabx2:BRD-K36796419-001-02-7:0.781250uM|kabx2:BRD-K36796419-001-02-7:6.250000uM|kabx2:BRD-K37753391-046-04-0:1.562500uM|kabx2:BRD-K37753391-046-04-0:0.781250uM|kabx2:BRD-K37753391-046-04-0:0.390500…	50S ribosome	Translation	#6BD76BFF
50S ribosome	24	50S ribosome:group24	0.215445	4	3	BRD-K37753391|BRD-K78355918|BRD-K08111712	BRD-K37753391-001-04-5|BRD-K78355918-001-08-4|BRD-K08111712-001-17-5	screen5_wk:BRD-K37753391-001-04-5:0.097656uM|kabx2:BRD-K78355918-001-08-4:0.390500uM|kabx2:BRD-K08111712-001-17-5:3.125000uM|kabx2:BRD-K78355918-001-08-4:0.781250uM	50S ribosome	Translation	#6BD76BFF
50S ribosome	25	50S ribosome:group25	0.271489	22	7	BRD-K63550407|BRD-A39183045|BRD-K49668410|BRD-K74501079|BRD-K38684403|BRD-K01825145|BRD-K52756523	BRD-K63550407-001-15-0|BRD-A39183045-001-01-1|BRD-K49668410-001-19-6|BRD-K74501079-335-02-7|BRD-K38684403-001-06-2|BRD-K01825145-001-03-9|BRD-K52756523-001-30-4	screen5_wk:BRD-K63550407-001-15-0:12.500000uM|kabx2:BRD-A39183045-001-01-1:50.000000uM|kabx2:BRD-K49668410-001-19-6:25.000000uM|kabx2:BRD-K49668410-001-19-6:50.000000uM|kabx2:BRD-K74501079-335-02-7:50.000000uM|kabx2:BRD-K49668410-001-19-6:3.125000uM|kabx2:BRD-K49668410-001-19-6:12.500000uM|kabx2:BRD-K49668410-001-19-6:6.250000uM|kabx2:BRD-K49668410-001-19-6:1.562500uM|kabx2:BRD-K38684403-001-06-2…	50S ribosome	Translation	#6BD76BFF
50S ribosome	26	50S ribosome:group26	0.447066	7	2	BRD-K01825145|BRD-K36796419	BRD-K01825145-001-03-9|BRD-K36796419-001-02-7	kabx2:BRD-K01825145-001-03-9:0.781250uM|kabx2:BRD-K01825145-001-03-9:0.195500uM|kabx2:BRD-K01825145-001-03-9:0.390500uM|kabx2:BRD-K36796419-001-02-7:0.195500uM|kabx2:BRD-K36796419-001-02-7:0.390500uM|kabx2:BRD-K36796419-001-02-7:3.125000uM|kabx2:BRD-K01825145-001-03-9:0.097500uM	50S ribosome	Translation	#6BD76BFF
50S ribosome	27	50S ribosome:group27	0.535879	11	3	BRD-K22938173|BRD-K37753391|BRD-A19584055	BRD-K22938173-003-01-5|BRD-K37753391|BRD-A19584055|BRD-A19584055-001-01-1	screen6:BRD-K22938173-003-01-5:0.097500uM|screen6:BRD-K37753391:25.000000uM|screen6:BRD-K37753391:6.250000uM|screen6:BRD-K37753391:3.125000uM|screen6:BRD-K37753391:1.562500uM|screen6:BRD-K37753391:0.781250uM|screen6:BRD-K37753391:0.390625uM|screen6:BRD-K37753391:0.195312uM|screen6:BRD-A19584055:0.195312uM|screen6:BRD-A19584055:0.390625uM|screen6:BRD-A19584055-001-01-1:0.781250uM	50S ribosome	Translation	#6BD76BFF
50S ribosome	28	50S ribosome:group28	0.554833	10	4	BRD-K22938173|BRD-A19584055|BRD-A43748923|BRD-K33127883	BRD-K22938173-003-01-5|BRD-A19584055|BRD-A43748923|BRD-A19584055-001-01-1|BRD-K33127883-001-01-7|BRD-A43748923-001-01-2	screen6:BRD-K22938173-003-01-5:0.195500uM|screen6:BRD-K22938173-003-01-5:0.390500uM|screen6:BRD-A19584055:0.781250uM|screen6:BRD-A19584055:1.562500uM|screen6:BRD-A43748923:6.250000uM|screen6:BRD-A43748923:12.500000uM|screen6:BRD-A19584055-001-01-1:1.562500uM|screen6:BRD-K33127883-001-01-7:3.125000uM|screen6:BRD-K33127883-001-01-7:1.562500uM|screen6:BRD-A43748923-001-01-2:6.250000uM	50S ribosome	Translation	#6BD76BFF
50S ribosome	29	50S ribosome:group29	0.528188	9	3	BRD-K22938173|BRD-A43748923|BRD-A19584055	BRD-K22938173-003-01-5|BRD-A43748923|BRD-A19584055|BRD-A43748923-001-01-2|BRD-A19584055-001-01-1	screen6:BRD-K22938173-003-01-5:0.781250uM|screen6:BRD-A43748923:25.000000uM|screen6:BRD-A19584055:6.250000uM|screen6:BRD-A19584055:3.125000uM|screen6:BRD-K22938173-003-01-5:1.562500uM|screen6:BRD-K22938173-003-01-5:3.125000uM|screen6:BRD-A43748923-001-01-2:25.000000uM|screen6:BRD-A43748923-001-01-2:12.500000uM|screen6:BRD-A19584055-001-01-1:3.125000uM	50S ribosome	Translation	#6BD76BFF
50S ribosome	30	50S ribosome:group30	0.452888	7	1	BRD-K37753391	BRD-K37753391|BRD-K37753391-001-04-5|BRD-K37753391-046-04-0	screen6:BRD-K37753391:12.500000uM|screen6:BRD-K37753391-001-04-5:25.000000uM|screen6:BRD-K37753391-001-04-5:50.000000uM|screen6:BRD-K37753391-046-04-0:50.000000uM|screen6:BRD-K37753391-046-04-0:12.500000uM|screen6:BRD-K37753391-046-04-0:25.000000uM|screen6:BRD-K37753391-001-04-5:12.500000uM	50S ribosome	Translation	#6BD76BFF
50S ribosome	31	50S ribosome:group31	0.465748	7	4	BRD-A43748923|BRD-K32256160|BRD-A19584055|BRD-K33127883	BRD-A43748923|BRD-K32256160-001-02-7|BRD-A19584055-001-01-1|BRD-A43748923-001-01-2|BRD-K33127883-001-01-7	screen6:BRD-A43748923:50.000000uM|screen6:BRD-K32256160-001-02-7:25.000000uM|screen6:BRD-A19584055-001-01-1:12.500000uM|screen6:BRD-A43748923-001-01-2:50.000000uM|screen6:BRD-K33127883-001-01-7:6.250000uM|screen6:BRD-K33127883-001-01-7:12.500000uM|screen6:BRD-A19584055-001-01-1:6.250000uM	50S ribosome	Translation	#6BD76BFF
50S ribosome	32	50S ribosome:group32	0.41319	8	4	BRD-K33127883|BRD-A43748923|BRD-K32256160|BRD-A11805855	BRD-K33127883-001-01-7|BRD-A43748923-001-01-2|BRD-K32256160-001-02-7|BRD-A11805855-001-01-0	kabx2:BRD-K33127883-001-01-7:25.000000uM|kabx2:BRD-A43748923-001-01-2:50.000000uM|kabx2:BRD-K32256160-001-02-7:6.250000uM|kabx2:BRD-A11805855-001-01-0:25.000000uM|kabx2:BRD-A11805855-001-01-0:50.000000uM|kabx2:BRD-K32256160-001-02-7:12.500000uM|kabx2:BRD-A11805855-001-01-0:12.500000uM|kabx2:BRD-K32256160-001-02-7:3.125000uM	50S ribosome	Translation	#6BD76BFF
50S ribosome	33	50S ribosome:group33	0.371498	3	1	BRD-K36796419	BRD-K36796419-001-02-7	kabx2:BRD-K36796419-001-02-7:12.500000uM|screen6:BRD-K36796419-001-02-7:6.250000uM|kabx2:BRD-K36796419-001-02-7:1.562500uM	50S ribosome	Translation	#6BD76BFF
50S ribosome	34	50S ribosome:group34	0.44346	5	2	BRD-K32256160|BRD-K36796419	BRD-K32256160-001-02-7|BRD-K36796419-001-02-7	screen6:BRD-K32256160-001-02-7:12.500000uM|screen6:BRD-K36796419-001-02-7:0.390500uM|screen6:BRD-K36796419-001-02-7:0.781250uM|screen6:BRD-K36796419-001-02-7:3.125000uM|screen6:BRD-K36796419-001-02-7:1.562500uM	50S ribosome	Translation	#6BD76BFF
50S ribosome	35	50S ribosome:group35	0.411444	17	3	BRD-A11805855|BRD-K32256160|BRD-K78355918	BRD-A11805855-001-01-0|BRD-K32256160-001-02-7|BRD-K78355918-001-08-4	screen6:BRD-A11805855-001-01-0:25.000000uM|screen6:BRD-A11805855-001-01-0:50.000000uM|screen6:BRD-K32256160-001-02-7:6.250000uM|screen6:BRD-K32256160-001-02-7:3.125000uM|screen6:BRD-K32256160-001-02-7:0.195500uM|screen6:BRD-K78355918-001-08-4:1.562500uM|screen6:BRD-A11805855-001-01-0:1.562500uM|screen6:BRD-A11805855-001-01-0:12.500000uM|screen6:BRD-A11805855-001-01-0:6.250000uM|screen6:BRD-A11805…	50S ribosome	Translation	#6BD76BFF
50S ribosome	36	50S ribosome:group36	0.265259	12	2	BRD-K33127883|BRD-A43748923	BRD-K33127883-001-01-7|BRD-A43748923-001-01-2|BRD-A43748923	screen6:BRD-K33127883-001-01-7:0.781250uM|screen6:BRD-A43748923-001-01-2:0.195500uM|screen6:BRD-A43748923-001-01-2:0.390500uM|screen6:BRD-K33127883-001-01-7:0.195500uM|screen6:BRD-A43748923-001-01-2:0.781250uM|screen6:BRD-K33127883-001-01-7:0.390500uM|screen6:BRD-A43748923-001-01-2:1.562500uM|screen6:BRD-A43748923-001-01-2:3.125000uM|screen6:BRD-A43748923:3.125000uM|screen6:BRD-A43748923:1.562500…	50S ribosome	Translation	#6BD76BFF
50S ribosome	37	50S ribosome:group37	0.27813	10	2	BRD-A43748923|BRD-K33127883	BRD-A43748923-001-01-2|BRD-K33127883-001-01-7	kabx2:BRD-A43748923-001-01-2:3.125000uM|kabx2:BRD-K33127883-001-01-7:0.781250uM|kabx2:BRD-A43748923-001-01-2:6.250000uM|kabx2:BRD-A43748923-001-01-2:0.195500uM|kabx2:BRD-A43748923-001-01-2:0.390500uM|kabx2:BRD-K33127883-001-01-7:0.097500uM|kabx2:BRD-A43748923-001-01-2:0.781250uM|kabx2:BRD-A43748923-001-01-2:1.562500uM|kabx2:BRD-K33127883-001-01-7:0.390500uM|kabx2:BRD-K33127883-001-01-7:0.195500uM	50S ribosome	Translation	#6BD76BFF
50S ribosome	38	50S ribosome:group38	0.349272	5	2	BRD-K36796419|BRD-A88442245	BRD-K36796419-001-02-7|BRD-A88442245-001-01-9	screen6:BRD-K36796419-001-02-7:0.195500uM|screen6:BRD-A88442245-001-01-9:0.781250uM|screen6:BRD-A88442245-001-01-9:0.097500uM|screen6:BRD-A88442245-001-01-9:0.390500uM|screen6:BRD-K36796419-001-02-7:0.097500uM	50S ribosome	Translation	#6BD76BFF
50S ribosome	39	50S ribosome:group39	0.469707	3	2	BRD-A88442245|BRD-A84854230	BRD-A88442245-001-01-9|BRD-A84854230-001-01-6	screen6:BRD-A88442245-001-01-9:1.562500uM|screen6:BRD-A88442245-001-01-9:3.125000uM|screen6:BRD-A84854230-001-01-6:6.250000uM	50S ribosome	Translation	#6BD76BFF
50S ribosome	40	50S ribosome:group40	0.560064	7	2	BRD-A88442245|BRD-K78355918	BRD-A88442245-001-01-9|BRD-K78355918-001-08-4	screen6:BRD-A88442245-001-01-9:6.250000uM|screen6:BRD-A88442245-001-01-9:12.500000uM|screen6:BRD-K78355918-001-08-4:6.250000uM|screen6:BRD-K78355918-001-08-4:12.500000uM|screen6:BRD-K78355918-001-08-4:25.000000uM|screen6:BRD-A88442245-001-01-9:25.000000uM|screen6:BRD-K78355918-001-08-4:3.125000uM	50S ribosome	Translation	#6BD76BFF
50S ribosome	41	50S ribosome:group41	0.366709	6	2	BRD-K78355918|BRD-A88442245	BRD-K78355918-001-08-4|BRD-A88442245-001-01-9	kabx2:BRD-K78355918-001-08-4:12.500000uM|kabx2:BRD-K78355918-001-08-4:6.250000uM|kabx2:BRD-K78355918-001-08-4:3.125000uM|kabx2:BRD-K78355918-001-08-4:1.562500uM|kabx2:BRD-A88442245-001-01-9:3.125000uM|kabx2:BRD-A88442245-001-01-9:6.250000uM	50S ribosome	Translation	#6BD76BFF
50S ribosome	45	50S ribosome:group45	0.49839	8	5	BRD-A84854230|BRD-K22938173|BRD-K33127883|BRD-A19584055|BRD-A88442245	BRD-A84854230-001-01-6|BRD-K22938173-003-01-5|BRD-K33127883-001-01-7|BRD-A19584055|BRD-A88442245-001-01-9	screen6:BRD-A84854230-001-01-6:50.000000uM|screen6:BRD-A84854230-001-01-6:25.000000uM|screen6:BRD-K22938173-003-01-5:6.250000uM|screen6:BRD-K33127883-001-01-7:50.000000uM|screen6:BRD-K33127883-001-01-7:25.000000uM|screen6:BRD-A19584055:12.500000uM|screen6:BRD-A19584055:25.000000uM|screen6:BRD-A88442245-001-01-9:50.000000uM	50S ribosome	Translation	#6BD76BFF
50S ribosome	46	50S ribosome:group46	0.488689	3	1	BRD-A84854230	BRD-A84854230-001-01-6	kabx2:BRD-A84854230-001-01-6:25.000000uM|kabx2:BRD-A84854230-001-01-6:12.500000uM|kabx2:BRD-A84854230-001-01-6:50.000000uM	50S ribosome	Translation	#6BD76BFF
50S ribosome	47	50S ribosome:group47	0.189844	7	3	BRD-K59436580|BRD-K66876909|BRD-K36796419	BRD-K59436580-001-02-5|BRD-K66876909-001-16-7|BRD-K36796419-001-02-7	kabx2:BRD-K59436580-001-02-5:12.500000uM|kabx2:BRD-K59436580-001-02-5:6.250000uM|kabx2:BRD-K66876909-001-16-7:6.250000uM|kabx2:BRD-K59436580-001-02-5:50.000000uM|kabx2:BRD-K36796419-001-02-7:50.000000uM|kabx2:BRD-K66876909-001-16-7:3.125000uM|kabx2:BRD-K59436580-001-02-5:1.562500uM	50S ribosome	Translation	#6BD76BFF
50S ribosome	52	50S ribosome:group52	0.259646	19	3	BRD-K66876909|BRD-K79711234|BRD-K08111712	BRD-K66876909-001-11-8|BRD-K79711234-001-19-1|BRD-K08111712-001-17-5	screen4wk:BRD-K66876909-001-11-8:1.562500uM|screen6:BRD-K79711234-001-19-1:25.000000uM|screen6:BRD-K08111712-001-17-5:12.500000uM|kabx2:BRD-K79711234-001-19-1:12.500000uM|kabx2:BRD-K08111712-001-17-5:12.500000uM|kabx2:BRD-K79711234-001-19-1:25.000000uM|kabx2:BRD-K08111712-001-17-5:25.000000uM|kabx2:BRD-K08111712-001-17-5:50.000000uM|kabx2:BRD-K79711234-001-19-1:50.000000uM|screen6:BRD-K08111712-0…	50S ribosome	Translation	#6BD76BFF
50S ribosome	54	50S ribosome:group54	0.343442	6	3	BRD-K78355918|BRD-A19584055|BRD-K32256160	BRD-K78355918-001-08-4|BRD-A19584055-001-01-1|BRD-K32256160-001-02-7	kabx2:BRD-K78355918-001-08-4:25.000000uM|kabx2:BRD-A19584055-001-01-1:12.500000uM|kabx2:BRD-K32256160-001-02-7:25.000000uM|kabx2:BRD-K78355918-001-08-4:50.000000uM|kabx2:BRD-A19584055-001-01-1:25.000000uM|kabx2:BRD-A19584055-001-01-1:50.000000uM	50S ribosome	Translation	#6BD76BFF
50S ribosome	55	50S ribosome:group55	0.301742	39	6	BRD-K69553440|BRD-K66876909|BRD-K37130656|BRD-K59436580|BRD-K86670086|BRD-K08111712	BRD-K69553440-001-01-7|BRD-K66876909-001-16-7|BRD-K66876909-001-11-8|BRD-K37130656-001-05-3|BRD-K59436580-001-02-5|BRD-K86670086-001-03-3|BRD-K08111712-001-17-5	kabx2:BRD-K69553440-001-01-7:0.390500uM|kabx2:BRD-K69553440-001-01-7:0.781250uM|kabx2:BRD-K66876909-001-16-7:0.390500uM|screen4wk:BRD-K66876909-001-11-8:0.390625uM|screen6:BRD-K69553440-001-01-7:0.390500uM|screen6:BRD-K69553440-001-01-7:0.781250uM|screen6:BRD-K66876909-001-16-7:0.390500uM|screen6:BRD-K66876909-001-16-7:0.781250uM|screen6:BRD-K37130656-001-05-3:50.000000uM|kabx2:BRD-K37130656-001-…	50S ribosome	Translation	#6BD76BFF
50S ribosome	56	50S ribosome:group56	0.412113	8	5	BRD-K69553440|BRD-K11298197|BRD-K66876909|BRD-K59436580|BRD-K08111712	BRD-K69553440-001-01-7|BRD-K11298197-001-14-6|BRD-K66876909-001-16-7|BRD-K59436580-001-02-5|BRD-K08111712-001-17-5	screen6:BRD-K69553440-001-01-7:1.562500uM|screen6:BRD-K11298197-001-14-6:25.000000uM|screen6:BRD-K11298197-001-14-6:50.000000uM|screen6:BRD-K69553440-001-01-7:3.125000uM|screen6:BRD-K66876909-001-16-7:1.562500uM|screen6:BRD-K59436580-001-02-5:0.781250uM|screen6:BRD-K59436580-001-02-5:0.097500uM|screen5_wk:BRD-K08111712-001-17-5:3.125000uM	50S ribosome	Translation	#6BD76BFF
50S ribosome	57	50S ribosome:group57	0.259989	10	5	BRD-K59436580|BRD-K37130656|BRD-K08111712|BRD-K78355918|BRD-K36796419	BRD-K59436580-001-02-5|BRD-K37130656-001-05-3|BRD-K08111712-001-17-5|BRD-K78355918-001-08-4|BRD-K36796419-001-02-7	screen6:BRD-K59436580-001-02-5:0.195500uM|screen6:BRD-K37130656-001-05-3:12.500000uM|kabx2:BRD-K08111712-001-17-5:1.562500uM|kabx2:BRD-K78355918-001-08-4:0.195500uM|kabx2:BRD-K36796419-001-02-7:0.097500uM|kabx2:BRD-K59436580-001-02-5:0.097500uM|kabx2:BRD-K59436580-001-02-5:0.195500uM|kabx2:BRD-K37130656-001-05-3:12.500000uM|kabx2:BRD-K37130656-001-05-3:6.250000uM|kabx2:BRD-K37130656-001-05-3:0.19…	50S ribosome	Translation	#6BD76BFF
50S ribosome	58	50S ribosome:group58	0.283719	4	3	BRD-K08111712|BRD-K11298197|BRD-A03433762	BRD-K08111712-001-17-5|BRD-K11298197-001-14-6|BRD-A03433762-001-01-3	screen6:BRD-K08111712-001-17-5:6.250000uM|screen6:BRD-K11298197-001-14-6:6.250000uM|screen6:BRD-K11298197-001-14-6:12.500000uM|screen6:BRD-A03433762-001-01-3:0.781250uM	50S ribosome	Translation	#6BD76BFF
50S ribosome	59	50S ribosome:group59	0.434159	8	4	BRD-K79711234|BRD-K11298197|BRD-K08111712|BRD-K78355918	BRD-K79711234-001-19-1|BRD-K11298197-001-14-6|BRD-K08111712-001-17-5|BRD-K78355918-001-08-4	screen6:BRD-K79711234-001-19-1:6.250000uM|screen6:BRD-K11298197-001-14-6:0.781250uM|screen6:BRD-K11298197-001-14-6:0.390500uM|screen6:BRD-K11298197-001-14-6:1.562500uM|screen6:BRD-K11298197-001-14-6:3.125000uM|screen6:BRD-K08111712-001-17-5:3.125000uM|screen6:BRD-K08111712-001-17-5:1.562500uM|screen6:BRD-K78355918-001-08-4:0.390500uM	50S ribosome	Translation	#6BD76BFF
50S ribosome	60	50S ribosome:group60	0.441801	3	2	BRD-K86670086|BRD-K66876909	BRD-K86670086-001-03-3|BRD-K66876909-001-16-7	screen5_wk:BRD-K86670086-001-03-3:1.562500uM|screen5_wk:BRD-K66876909-001-16-7:1.562500uM|screen6:BRD-K86670086-001-03-3:3.125000uM	50S ribosome	Translation	#6BD76BFF
50S ribosome	63	50S ribosome:group63	0.394171	2	2	BRD-K74722711|BRD-K69553440	BRD-K74722711-001-02-1|BRD-K69553440-001-01-7	screen6:BRD-K74722711-001-02-1:50.000000uM|screen6:BRD-K69553440-001-01-7:6.250000uM	50S ribosome	Translation	#6BD76BFF
50S ribosome	75	50S ribosome:group75	0.691267	2	2	BRD-A19584055|BRD-K78355918	BRD-A19584055-001-01-1|BRD-K78355918-001-08-4	screen6:BRD-A19584055-001-01-1:25.000000uM|screen6:BRD-K78355918-001-08-4:50.000000uM	50S ribosome	Translation	#6BD76BFF
50S ribosome	83	50S ribosome:group83	0.266146	3	3	BRD-K74722711|BRD-K37130656|BRD-K66876909	BRD-K74722711-001-02-1|BRD-K37130656-001-05-3|BRD-K66876909-001-16-7	kabx2:BRD-K74722711-001-02-1:0.097500uM|kabx2:BRD-K37130656-001-05-3:0.097500uM|kabx2:BRD-K66876909-001-16-7:0.097500uM	50S ribosome	Translation	#6BD76BFF
50S ribosome	85	50S ribosome:group85	0.254674	2	1	BRD-A84854230	BRD-A84854230-001-01-6	kabx2:BRD-A84854230-001-01-6:1.562500uM|kabx2:BRD-A84854230-001-01-6:6.250000uM	50S ribosome	Translation	#6BD76BFF
50S ribosome	86	50S ribosome:group86	0.240993	3	2	BRD-A84854230|BRD-K37130656	BRD-A84854230-001-01-6|BRD-K37130656-001-05-3	kabx2:BRD-A84854230-001-01-6:3.125000uM|kabx2:BRD-K37130656-001-05-3:3.125000uM|kabx2:BRD-A84854230-001-01-6:0.781250uM	50S ribosome	Translation	#6BD76BFF
50S ribosome	89	50S ribosome:group89	0.316221	20	5	BRD-K63550407|BRD-K74501079|BRD-K52756523|BRD-K49668410|BRD-K38684403	BRD-K63550407-001-15-0|BRD-K74501079-335-02-7|BRD-K52756523-001-30-4|BRD-K49668410-001-19-6|BRD-K38684403-001-06-2	kabx2:BRD-K63550407-001-15-0:0.195500uM|kabx2:BRD-K74501079-335-02-7:0.390500uM|kabx2:BRD-K52756523-001-30-4:0.097500uM|kabx2:BRD-K52756523-001-30-4:0.195500uM|kabx2:BRD-K63550407-001-15-0:3.125000uM|kabx2:BRD-K63550407-001-15-0:1.562500uM|kabx2:BRD-K63550407-001-15-0:0.781250uM|kabx2:BRD-K52756523-001-30-4:0.390500uM|kabx2:BRD-K49668410-001-19-6:0.097500uM|kabx2:BRD-K38684403-001-06-2:0.097500uM…	50S ribosome	Translation	#6BD76BFF
50S ribosome	90	50S ribosome:group90	0.424723	26	5	BRD-K01825145|BRD-K52756523|BRD-A96252257|BRD-K38684403|BRD-K49668410	BRD-K01825145-001-03-9|BRD-K52756523-001-30-4|BRD-A96252257-011-02-4|BRD-K38684403-001-06-2|BRD-K49668410|BRD-K49668410-001-19-6	screen6:BRD-K01825145-001-03-9:0.781250uM|screen6:BRD-K01825145-001-03-9:1.562500uM|screen6:BRD-K01825145-001-03-9:0.390500uM|screen6:BRD-K01825145-001-03-9:0.195500uM|screen6:BRD-K52756523-001-30-4:0.195500uM|screen6:BRD-K52756523-001-30-4:0.097500uM|screen6:BRD-K01825145-001-03-9:0.097500uM|screen6:BRD-A96252257-011-02-4:50.000000uM|screen6:BRD-A96252257-011-02-4:12.500000uM|screen6:BRD-K386844…	50S ribosome	Translation	#6BD76BFF
50S ribosome	91	50S ribosome:group91	0.290037	12	3	BRD-A96252257|BRD-A03433762|BRD-A22164928	BRD-A96252257-011-02-4|BRD-A03433762-001-01-3|BRD-A22164928-001-01-2	screen6:BRD-A96252257-011-02-4:25.000000uM|kabx2:BRD-A03433762-001-01-3:25.000000uM|kabx2:BRD-A03433762-001-01-3:6.250000uM|kabx2:BRD-A03433762-001-01-3:12.500000uM|screen6:BRD-A22164928-001-01-2:25.000000uM|screen6:BRD-A22164928-001-01-2:50.000000uM|screen6:BRD-A96252257-011-02-4:6.250000uM|screen6:BRD-A22164928-001-01-2:12.500000uM|screen6:BRD-A22164928-001-01-2:6.250000uM|screen6:BRD-A22164928…	50S ribosome	Translation	#6BD76BFF
50S ribosome	92	50S ribosome:group92	0.286149	7	5	BRD-K66876909|BRD-K69553440|BRD-K74501079|BRD-K37130656|BRD-A88442245	BRD-K66876909-001-16-7|BRD-K69553440-001-01-7|BRD-K74501079-335-02-7|BRD-K37130656-001-05-3|BRD-A88442245-001-01-9	screen6:BRD-K66876909-001-16-7:0.195500uM|screen6:BRD-K69553440-001-01-7:0.097500uM|screen6:BRD-K74501079-335-02-7:0.195500uM|screen6:BRD-K37130656-001-05-3:6.250000uM|screen6:BRD-K66876909-001-16-7:0.097500uM|screen6:BRD-A88442245-001-01-9:0.195500uM|screen6:BRD-K37130656-001-05-3:0.390500uM	50S ribosome	Translation	#6BD76BFF
50S ribosome	93	50S ribosome:group93	0.383301	14	5	BRD-A19584055|BRD-K74501079|BRD-K23586533|BRD-K49384696|BRD-K27771035	BRD-A19584055-001-01-1|BRD-K74501079-335-02-7|BRD-K23586533-003-03-2|BRD-K49384696-001-02-1|BRD-K27771035-001-03-3	kabx2:BRD-A19584055-001-01-1:0.097500uM|kabx2:BRD-K74501079-335-02-7:0.097500uM|kabx2:BRD-K23586533-003-03-2:0.097500uM|kabx2:BRD-K49384696-001-02-1:50.000000uM|kabx2:BRD-K49384696-001-02-1:25.000000uM|kabx2:BRD-K49384696-001-02-1:1.562500uM|kabx2:BRD-K49384696-001-02-1:0.781250uM|kabx2:BRD-K23586533-003-03-2:1.562500uM|kabx2:BRD-K27771035-001-03-3:50.000000uM|kabx2:BRD-K27771035-001-03-3:6.25000…	50S ribosome	Translation	#6BD76BFF
50S ribosome	94	50S ribosome:group94	0.406496	12	3	BRD-K49384696|BRD-K23586533|BRD-K27771035	BRD-K49384696-001-02-1|BRD-K23586533-003-03-2|BRD-K27771035-001-03-3	kabx2:BRD-K49384696-001-02-1:0.390500uM|screen6:BRD-K23586533-003-03-2:1.562500uM|screen6:BRD-K23586533-003-03-2:3.125000uM|screen6:BRD-K23586533-003-03-2:6.250000uM|screen6:BRD-K23586533-003-03-2:12.500000uM|screen6:BRD-K23586533-003-03-2:25.000000uM|screen6:BRD-K23586533-003-03-2:50.000000uM|kabx2:BRD-K49384696-001-02-1:12.500000uM|kabx2:BRD-K49384696-001-02-1:6.250000uM|kabx2:BRD-K49384696-001…	50S ribosome	Translation	#6BD76BFF
50S ribosome	99	50S ribosome:group99	0.294133	21	4	BRD-A03433762|BRD-A39183045|BRD-A22164928|BRD-A96252257	BRD-A03433762-001-01-3|BRD-A39183045-001-01-1|BRD-A22164928-001-01-2|BRD-A96252257-011-02-4	kabx2:BRD-A03433762-001-01-3:3.125000uM|kabx2:BRD-A03433762-001-01-3:50.000000uM|kabx2:BRD-A39183045-001-01-1:6.250000uM|kabx2:BRD-A39183045-001-01-1:12.500000uM|kabx2:BRD-A39183045-001-01-1:1.562500uM|kabx2:BRD-A39183045-001-01-1:3.125000uM|kabx2:BRD-A22164928-001-01-2:6.250000uM|kabx2:BRD-A22164928-001-01-2:12.500000uM|kabx2:BRD-A22164928-001-01-2:50.000000uM|kabx2:BRD-A22164928-001-01-2:25.000…	50S ribosome	Translation	#6BD76BFF
50S ribosome	101	50S ribosome:group101	0.420931	5	1	BRD-K74501079	BRD-K74501079-335-02-7	screen6:BRD-K74501079-335-02-7:0.097500uM|screen6:BRD-K74501079-335-02-7:0.390500uM|screen6:BRD-K74501079-335-02-7:0.781250uM|screen6:BRD-K74501079-335-02-7:1.562500uM|screen6:BRD-K74501079-335-02-7:3.125000uM	50S ribosome	Translation	#6BD76BFF
50S ribosome	102	50S ribosome:group102	0.354452	9	6	BRD-K38684403|BRD-K49668410|BRD-K01825145|BRD-K52756523|BRD-K74501079|BRD-K63550407	BRD-K38684403-001-06-2|BRD-K49668410-001-19-6|BRD-K01825145-001-03-9|BRD-K52756523-001-30-4|BRD-K49668410|BRD-K74501079-335-02-7|BRD-K63550407-001-15-0	screen6:BRD-K38684403-001-06-2:6.250000uM|screen6:BRD-K49668410-001-19-6:0.390500uM|screen6:BRD-K01825145-001-03-9:12.500000uM|screen6:BRD-K01825145-001-03-9:6.250000uM|screen6:BRD-K52756523-001-30-4:12.500000uM|screen6:BRD-K49668410:0.781250uM|screen6:BRD-K74501079-335-02-7:6.250000uM|screen6:BRD-K63550407-001-15-0:6.250000uM|screen6:BRD-K63550407-001-15-0:3.125000uM	50S ribosome	Translation	#6BD76BFF
50S ribosome	103	50S ribosome:group103	0.28636	24	6	BRD-K49668410|BRD-K63550407|BRD-K01825145|BRD-K38684403|BRD-K74501079|BRD-K52756523	BRD-K49668410|BRD-K49668410-001-19-6|BRD-K63550407-001-15-0|BRD-K01825145-001-03-9|BRD-K38684403-001-06-2|BRD-K74501079-335-02-7|BRD-K52756523-001-30-4	screen6:BRD-K49668410:1.562500uM|screen6:BRD-K49668410-001-19-6:1.562500uM|screen6:BRD-K49668410-001-19-6:0.781250uM|screen6:BRD-K63550407-001-15-0:12.500000uM|screen6:BRD-K63550407-001-15-0:25.000000uM|screen6:BRD-K63550407-001-15-0:50.000000uM|screen6:BRD-K01825145-001-03-9:25.000000uM|screen6:BRD-K01825145-001-03-9:50.000000uM|screen6:BRD-K38684403-001-06-2:50.000000uM|screen6:BRD-K38684403-00…	50S ribosome	Translation	#6BD76BFF
50S ribosome	104	50S ribosome:group104	0.26302	21	3	BRD-K49384696|BRD-K27771035|BRD-K23586533	BRD-K49384696-001-02-1|BRD-K27771035-001-03-3|BRD-K23586533-003-03-2	screen6:BRD-K49384696-001-02-1:50.000000uM|screen6:BRD-K49384696-001-02-1:25.000000uM|screen6:BRD-K49384696-001-02-1:3.125000uM|screen6:BRD-K49384696-001-02-1:6.250000uM|screen6:BRD-K49384696-001-02-1:12.500000uM|screen6:BRD-K49384696-001-02-1:1.562500uM|screen6:BRD-K49384696-001-02-1:0.781250uM|screen6:BRD-K49384696-001-02-1:0.390500uM|screen6:BRD-K27771035-001-03-3:6.250000uM|screen6:BRD-K23586…	50S ribosome	Translation	#6BD76BFF
50S ribosome	105	50S ribosome:group105	0.313911	2	1	BRD-K27771035	BRD-K27771035-001-03-3	kabx2:BRD-K27771035-001-03-3:0.195500uM|kabx2:BRD-K27771035-001-03-3:0.097500uM	50S ribosome	Translation	#6BD76BFF
50S ribosome	109	50S ribosome:group109	0.316952	2	1	BRD-A39183045	BRD-A39183045-001-01-1	kabx2:BRD-A39183045-001-01-1:0.195500uM|kabx2:BRD-A39183045-001-01-1:0.781250uM	50S ribosome	Translation	#6BD76BFF
50S ribosome	115	50S ribosome:group115	0.319462	3	1	BRD-A84854230	BRD-A84854230-001-01-6	screen6:BRD-A84854230-001-01-6:3.125000uM|screen6:BRD-A84854230-001-01-6:1.562500uM|screen6:BRD-A84854230-001-01-6:0.781250uM	50S ribosome	Translation	#6BD76BFF
50S ribosome	118	50S ribosome:group118	0.197079	2	2	BRD-K08111712|BRD-K78355918	BRD-K08111712-001-17-5|BRD-K78355918-001-08-4	screen6:BRD-K08111712-001-17-5:0.097500uM|kabx2:BRD-K78355918-001-08-4:0.097500uM	50S ribosome	Translation	#6BD76BFF
50S ribosome	120	50S ribosome:group120	0.329769	3	1	BRD-K37130656	BRD-K37130656-001-05-3	screen6:BRD-K37130656-001-05-3:0.097500uM|screen6:BRD-K37130656-001-05-3:0.195500uM|screen6:BRD-K37130656-001-05-3:3.125000uM	50S ribosome	Translation	#6BD76BFF
50S ribosome	122	50S ribosome:group122	0.255182	2	2	BRD-A22164928|BRD-K79711234	BRD-A22164928-001-01-2|BRD-K79711234-001-19-1	screen6:BRD-A22164928-001-01-2:0.097500uM|kabx2:BRD-K79711234-001-19-1:3.125000uM	50S ribosome	Translation	#6BD76BFF
50S ribosome	124	50S ribosome:group124	0.299072	18	6	BRD-K01825145|BRD-K49668410|BRD-K38684403|BRD-K52756523|BRD-K63550407|BRD-K74501079	BRD-K01825145-001-03-9|BRD-K49668410-001-19-6|BRD-K38684403-001-06-2|BRD-K52756523-001-30-4|BRD-K63550407-001-15-0|BRD-K74501079-335-02-7	kabx2:BRD-K01825145-001-03-9:6.250000uM|kabx2:BRD-K01825145-001-03-9:1.562500uM|kabx2:BRD-K01825145-001-03-9:3.125000uM|kabx2:BRD-K49668410-001-19-6:0.195500uM|kabx2:BRD-K38684403-001-06-2:3.125000uM|kabx2:BRD-K52756523-001-30-4:12.500000uM|kabx2:BRD-K52756523-001-30-4:25.000000uM|kabx2:BRD-K63550407-001-15-0:12.500000uM|screen5_wk:BRD-K63550407-001-15-0:0.097656uM|screen5_wk:BRD-K63550407-001-15…	50S ribosome	Translation	#6BD76BFF
50S ribosome	126	50S ribosome:group126	0.306921	14	2	BRD-K37753391|BRD-A19584055	BRD-K37753391-001-04-5|BRD-A19584055-001-01-1|BRD-K37753391-046-04-0	screen6:BRD-K37753391-001-04-5:0.097500uM|screen6:BRD-A19584055-001-01-1:0.390500uM|screen6:BRD-K37753391-001-04-5:0.781250uM|screen6:BRD-K37753391-001-04-5:0.390500uM|screen6:BRD-K37753391-001-04-5:0.195500uM|screen6:BRD-K37753391-001-04-5:6.250000uM|screen6:BRD-K37753391-001-04-5:3.125000uM|screen6:BRD-K37753391-001-04-5:1.562500uM|screen6:BRD-K37753391-046-04-0:6.250000uM|screen6:BRD-K37753391…	50S ribosome	Translation	#6BD76BFF
50S ribosome	129	50S ribosome:group129	0.361217	3	2	BRD-K63550407|BRD-K78355918	BRD-K63550407-001-15-0|BRD-K78355918-001-08-4	screen6:BRD-K63550407-001-15-0:1.562500uM|screen6:BRD-K63550407-001-15-0:0.781250uM|screen6:BRD-K78355918-001-08-4:0.781250uM	50S ribosome	Translation	#6BD76BFF
50S ribosome	131	50S ribosome:group131	0.287541	4	1	BRD-A03433762	BRD-A03433762-001-01-3	screen6:BRD-A03433762-001-01-3:6.250000uM|screen6:BRD-A03433762-001-01-3:12.500000uM|screen6:BRD-A03433762-001-01-3:50.000000uM|screen6:BRD-A03433762-001-01-3:25.000000uM	50S ribosome	Translation	#6BD76BFF
50S ribosome	140	50S ribosome:group140	0.55178	5	1	BRD-A39183045	BRD-A39183045-001-01-1	screen6:BRD-A39183045-001-01-1:1.562500uM|screen6:BRD-A39183045-001-01-1:3.125000uM|screen6:BRD-A39183045-001-01-1:12.500000uM|screen6:BRD-A39183045-001-01-1:6.250000uM|screen6:BRD-A39183045-001-01-1:0.781250uM	50S ribosome	Translation	#6BD76BFF
FusA1	2	FusA1:group2	0.490111	3	1	BRD-K78355918	BRD-K78355918-001-08-4	screen6:BRD-K78355918-001-08-4:0.781250uM|screen6:BRD-K78355918-001-08-4:0.390500uM|screen6:BRD-K78355918-001-08-4:1.562500uM	FusA1	Translation	#6BD76BFF
FusA1	5	FusA1:group5	0.382337	3	1	BRD-A88442245	BRD-A88442245-001-01-9	screen6:BRD-A88442245-001-01-9:0.097500uM|screen6:BRD-A88442245-001-01-9:0.390500uM|screen6:BRD-A88442245-001-01-9:0.781250uM	FusA1	Translation	#6BD76BFF
FusA1	9	FusA1:group9	0.510658	15	2	BRD-K78355918|BRD-A88442245	BRD-K78355918-001-08-4|BRD-A88442245-001-01-9	screen6:BRD-K78355918-001-08-4:3.125000uM|screen6:BRD-A88442245-001-01-9:3.125000uM|screen6:BRD-A88442245-001-01-9:6.250000uM|screen6:BRD-A88442245-001-01-9:12.500000uM|screen6:BRD-K78355918-001-08-4:6.250000uM|screen6:BRD-K78355918-001-08-4:12.500000uM|screen6:BRD-K78355918-001-08-4:25.000000uM|screen6:BRD-A88442245-001-01-9:25.000000uM|kabx2:BRD-K78355918-001-08-4:12.500000uM|kabx2:BRD-K7835591…	FusA1	Translation	#6BD76BFF
ATP synthase	6	ATP synthase:group6	0.540821	2	1	BRD-K90817094	BRD-K90817094-001-04-2	screen_bi2_kabxlow:BRD-K90817094-001-04-2:0.195312uM|screen_bi2_kabxlow:BRD-K90817094-001-04-2:0.390625uM	ATP synthase	Respiration	#BA6338FF
ATP synthase	7	ATP synthase:group7	0.437884	3	1	BRD-K90817094	BRD-K90817094-001-04-2	screen_bi2_kabxlow:BRD-K90817094-001-04-2:3.125000uM|screen_bi2_kabxlow:BRD-K90817094-001-04-2:0.781250uM|screen_bi2_kabxlow:BRD-K90817094-001-04-2:1.562500uM	ATP synthase	Respiration	#BA6338FF
ATP synthase	21	ATP synthase:group21	0.360184	4	1	BRD-K90817094	BRD-K90817094-999-99-9	screen6:BRD-K90817094-999-99-9:0.012207uM|screen6:BRD-K90817094-999-99-9:0.006104uM|screen6:BRD-K90817094-999-99-9:0.024414uM|screen6:BRD-K90817094-999-99-9:0.048828uM	ATP synthase	Respiration	#BA6338FF
ATP synthase	22	ATP synthase:group22	0.583777	8	1	BRD-K90817094	BRD-K90817094-999-99-9|BRD-K90817094-001-04-2	screen6:BRD-K90817094-999-99-9:0.097656uM|screen6:BRD-K90817094-999-99-9:0.195312uM|screen6:BRD-K90817094-999-99-9:0.390625uM|screen_bi2_kabxlow:BRD-K90817094-001-04-2:0.097656uM|screen_bi2_kabxlow:BRD-K90817094-001-04-2:0.048828uM|screen_bi2_kabxlow:BRD-K90817094-001-04-2:0.024414uM|screen_bi2_kabxlow:BRD-K90817094-001-04-2:0.012207uM|screen_bi2_kabxlow:BRD-K90817094-001-04-2:0.006104uM	ATP synthase	Respiration	#BA6338FF
ATP synthase	23	ATP synthase:group23	0.659035	2	1	BRD-K90817094	BRD-K90817094-001-07-5	kabx2:BRD-K90817094-001-07-5:12.500000uM|kabx2:BRD-K90817094-001-07-5:25.000000uM	ATP synthase	Respiration	#BA6338FF
AccD6	10	AccD6:group10	0.522628	2	1	BRD-A34856796	BRD-A34856796-001-01-8	screen6:BRD-A34856796-001-01-8:6.250000uM|screen6:BRD-A34856796-001-01-8:0.390500uM	AccD6	Cell Shape/Integrity	#749B58FF
AccD6	12	AccD6:group12	0.291847	2	1	BRD-A59733260	BRD-A59733260-001-01-6	screen6:BRD-A59733260-001-01-6:3.125000uM|screen6:BRD-A59733260-001-01-6:0.195500uM	AccD6	Cell Shape/Integrity	#749B58FF
AccD6	14	AccD6:group14	0.329357	4	1	BRD-A59733260	BRD-A59733260-001-01-6	screen6:BRD-A59733260-001-01-6:6.250000uM|screen6:BRD-A59733260-001-01-6:1.562500uM|screen6:BRD-A59733260-001-01-6:25.000000uM|screen6:BRD-A59733260-001-01-6:0.781250uM	AccD6	Cell Shape/Integrity	#749B58FF
AccD6	27	AccD6:group27	0.402721	5	1	BRD-K52075040	BRD-K52075040-001-12-1	kabx2:BRD-K52075040-001-12-1:1.562500uM|kabx2:BRD-K52075040-001-12-1:0.781250uM|kabx2:BRD-K52075040-001-12-1:0.390500uM|screen6:BRD-K52075040-001-12-1:0.781250uM|screen6:BRD-K52075040-001-12-1:0.390500uM	AccD6	Cell Shape/Integrity	#749B58FF
AccD6	28	AccD6:group28	0.40656	2	1	BRD-K52075040	BRD-K52075040-001-12-1	screen6:BRD-K52075040-001-12-1:0.195500uM|screen6:BRD-K52075040-001-12-1:0.097500uM	AccD6	Cell Shape/Integrity	#749B58FF
AccD6	30	AccD6:group30	0.355797	2	1	BRD-K52075040	BRD-K52075040-001-12-1	kabx2:BRD-K52075040-001-12-1:50.000000uM|kabx2:BRD-K52075040-001-12-1:25.000000uM	AccD6	Cell Shape/Integrity	#749B58FF
AccD6	31	AccD6:group31	0.456693	3	1	BRD-K52075040	BRD-K52075040-001-12-1	kabx2:BRD-K52075040-001-12-1:6.250000uM|kabx2:BRD-K52075040-001-12-1:3.125000uM|kabx2:BRD-K52075040-001-12-1:12.500000uM	AccD6	Cell Shape/Integrity	#749B58FF
AccD6	32	AccD6:group32	0.827694	5	1	BRD-K52075040	BRD-K52075040-001-12-1	screen6:BRD-K52075040-001-12-1:25.000000uM|screen6:BRD-K52075040-001-12-1:50.000000uM|screen6:BRD-K52075040-001-12-1:12.500000uM|screen6:BRD-K52075040-001-12-1:6.250000uM|screen6:BRD-K52075040-001-12-1:3.125000uM	AccD6	Cell Shape/Integrity	#749B58FF
AccD6	40	AccD6:group40	0.239609	2	2	BRD-A34856796|BRD-A42812271	BRD-A34856796-001-01-8|BRD-A42812271-001-01-5	kabx2:BRD-A34856796-001-01-8:3.125000uM|kabx2:BRD-A42812271-001-01-5:0.097500uM	AccD6	Cell Shape/Integrity	#749B58FF
AccD6	43	AccD6:group43	0.324199	2	1	BRD-K52075040	BRD-K52075040-001-12-1	kabx2:BRD-K52075040-001-12-1:0.195500uM|kabx2:BRD-K52075040-001-12-1:0.097500uM	AccD6	Cell Shape/Integrity	#749B58FF
AccD6	44	AccD6:group44	0.297428	2	2	BRD-A34856796|BRD-A42812271	BRD-A34856796-001-01-8|BRD-A42812271-001-01-5	kabx2:BRD-A34856796-001-01-8:0.195500uM|kabx2:BRD-A42812271-001-01-5:3.125000uM	AccD6	Cell Shape/Integrity	#749B58FF
AccD6	52	AccD6:group52	0.265078	2	1	BRD-A59733260	BRD-A59733260-001-01-6	kabx2:BRD-A59733260-001-01-6:3.125000uM|kabx2:BRD-A59733260-001-01-6:0.195500uM	AccD6	Cell Shape/Integrity	#749B58FF
Alr	2	Alr:group2	0.856831	2	1	BRD-K03950661	BRD-K03950661-001-04-0	screen6:BRD-K03950661-001-04-0:50.000000uM|screen6:BRD-K03950661-001-04-0:25.000000uM	Alr	Cell Shape/Integrity	#749B58FF
Alr	3	Alr:group3	0.609568	10	2	BRD-K03950661|BRD-K16424896	BRD-K03950661-001-04-0|BRD-K16424896-001-02-2	screen6:BRD-K03950661-001-04-0:12.500000uM|screen6:BRD-K16424896-001-02-2:12.500000uM|screen6:BRD-K16424896-001-02-2:50.000000uM|screen6:BRD-K16424896-001-02-2:25.000000uM|screen6:BRD-K03950661-001-04-0:6.250000uM|kabx2:BRD-K16424896-001-02-2:12.500000uM|kabx2:BRD-K03950661-001-04-0:12.500000uM|kabx2:BRD-K16424896-001-02-2:50.000000uM|kabx2:BRD-K16424896-001-02-2:25.000000uM|kabx2:BRD-K03950661-0…	Alr	Cell Shape/Integrity	#749B58FF
Alr	4	Alr:group4	0.422815	3	1	BRD-K80953170	BRD-K80953170-001-02-8	kabx2:BRD-K80953170-001-02-8:50.000000uM|kabx2:BRD-K80953170-001-02-8:25.000000uM|kabx2:BRD-K80953170-001-02-8:12.500000uM	Alr	Cell Shape/Integrity	#749B58FF
Alr	5	Alr:group5	0.309213	4	1	BRD-K11310996	BRD-K11310996-001-01-9	screen6:BRD-K11310996-001-01-9:6.250000uM|screen6:BRD-K11310996-001-01-9:12.500000uM|kabx2:BRD-K11310996-001-01-9:12.500000uM|kabx2:BRD-K11310996-001-01-9:6.250000uM	Alr	Cell Shape/Integrity	#749B58FF
Alr	6	Alr:group6	0.574758	2	1	BRD-K11310996	BRD-K11310996-001-01-9	screen6:BRD-K11310996-001-01-9:25.000000uM|screen6:BRD-K11310996-001-01-9:50.000000uM	Alr	Cell Shape/Integrity	#749B58FF
Alr	9	Alr:group9	0.256996	2	1	BRD-K08893438	BRD-K08893438-001-07-2	kabx2:BRD-K08893438-001-07-2:0.097500uM|kabx2:BRD-K08893438-001-07-2:0.195500uM	Alr	Cell Shape/Integrity	#749B58FF
Alr	16	Alr:group16	0.380387	6	2	BRD-K08893438|BRD-K87685179	BRD-K08893438-001-07-2|BRD-K87685179-001-02-0	kabx2:BRD-K08893438-001-07-2:50.000000uM|kabx2:BRD-K08893438-001-07-2:25.000000uM|kabx2:BRD-K87685179-001-02-0:12.500000uM|screen6:BRD-K08893438-001-07-2:25.000000uM|screen6:BRD-K08893438-001-07-2:50.000000uM|screen6:BRD-K08893438-001-07-2:12.500000uM	Alr	Cell Shape/Integrity	#749B58FF
Alr	45	Alr:group45	0.430253	2	1	BRD-K08893438	BRD-K08893438-001-07-2	screen6:BRD-K08893438-001-07-2:3.125000uM|screen6:BRD-K08893438-001-07-2:0.097500uM	Alr	Cell Shape/Integrity	#749B58FF
Alr	62	Alr:group62	0.305145	2	2	BRD-K51096299|BRD-K39339421	BRD-K51096299-001-03-5|BRD-K39339421-001-02-9	kabx2:BRD-K51096299-001-03-5:0.781250uM|kabx2:BRD-K39339421-001-02-9:25.000000uM	Alr	Cell Shape/Integrity	#749B58FF
Alr	66	Alr:group66	0.299318	3	3	BRD-K19854078|BRD-K16424896|BRD-K39339421	BRD-K19854078-001-01-9|BRD-K16424896-001-02-2|BRD-K39339421-001-02-9	kabx2:BRD-K19854078-001-01-9:0.195500uM|kabx2:BRD-K16424896-001-02-2:0.195500uM|kabx2:BRD-K39339421-001-02-9:0.390500uM	Alr	Cell Shape/Integrity	#749B58FF
Alr	68	Alr:group68	0.286716	2	2	BRD-K51096299|BRD-K83910486	BRD-K51096299-001-03-5|BRD-K83910486-001-01-6	kabx2:BRD-K51096299-001-03-5:1.562500uM|kabx2:BRD-K83910486-001-01-6:6.250000uM	Alr	Cell Shape/Integrity	#749B58FF
Alr	72	Alr:group72	0.243613	3	2	BRD-K39339421|BRD-K19854078	BRD-K39339421-001-02-9|BRD-K19854078-001-01-9	kabx2:BRD-K39339421-001-02-9:0.195500uM|kabx2:BRD-K39339421-001-02-9:12.500000uM|kabx2:BRD-K19854078-001-01-9:0.781250uM	Alr	Cell Shape/Integrity	#749B58FF
Alr	89	Alr:group89	0.308245	2	1	BRD-K68017837	BRD-K68017837-001-01-5	kabx2:BRD-K68017837-001-01-5:12.500000uM|kabx2:BRD-K68017837-001-01-5:6.250000uM	Alr	Cell Shape/Integrity	#749B58FF
Alr	92	Alr:group92	0.282355	3	2	BRD-K03950661|BRD-K27030784	BRD-K03950661-001-04-0|BRD-K27030784-001-01-1	kabx2:BRD-K03950661-001-04-0:0.195500uM|kabx2:BRD-K03950661-001-04-0:0.097500uM|kabx2:BRD-K27030784-001-01-1:0.195500uM	Alr	Cell Shape/Integrity	#749B58FF
Alr	93	Alr:group93	0.251715	4	3	BRD-K51096299|BRD-K83910486|BRD-K19854078	BRD-K51096299-001-03-5|BRD-K83910486-001-01-6|BRD-K19854078-001-01-9	kabx2:BRD-K51096299-001-03-5:0.097500uM|kabx2:BRD-K51096299-001-03-5:25.000000uM|kabx2:BRD-K83910486-001-01-6:0.781250uM|kabx2:BRD-K19854078-001-01-9:1.562500uM	Alr	Cell Shape/Integrity	#749B58FF
Alr	96	Alr:group96	0.244222	2	2	BRD-K39339421|BRD-K19854078	BRD-K39339421-001-02-9|BRD-K19854078-001-01-9	kabx2:BRD-K39339421-001-02-9:0.781250uM|kabx2:BRD-K19854078-001-01-9:0.390500uM	Alr	Cell Shape/Integrity	#749B58FF
Alr	100	Alr:group100	0.317254	2	1	BRD-K27030784	BRD-K27030784-001-01-1	kabx2:BRD-K27030784-001-01-1:25.000000uM|kabx2:BRD-K27030784-001-01-1:12.500000uM	Alr	Cell Shape/Integrity	#749B58FF
Alr	101	Alr:group101	0.333549	2	2	BRD-K27030784|BRD-K51096299	BRD-K27030784-001-01-1|BRD-K51096299-001-03-5	kabx2:BRD-K27030784-001-01-1:3.125000uM|kabx2:BRD-K51096299-001-03-5:12.500000uM	Alr	Cell Shape/Integrity	#749B58FF
Alr	106	Alr:group106	0.463077	4	2	BRD-K09343855|BRD-K87685179	BRD-K09343855-001-02-2|BRD-K87685179-001-02-0	screen6:BRD-K09343855-001-02-2:0.781250uM|screen6:BRD-K87685179-001-02-0:6.250000uM|screen6:BRD-K09343855-001-02-2:6.250000uM|screen6:BRD-K87685179-001-02-0:0.390500uM	Alr	Cell Shape/Integrity	#749B58FF
Alr	130	Alr:group130	0.495476	4	1	BRD-K87226815	BRD-K87226815-001-22-1	screen6:BRD-K87226815-001-22-1:0.781250uM|screen6:BRD-K87226815-001-22-1:0.097500uM|screen6:BRD-K87226815-001-22-1:0.195500uM|screen6:BRD-K87226815-001-22-1:1.562500uM	Alr	Cell Shape/Integrity	#749B58FF
Alr	137	Alr:group137	0.407334	3	2	BRD-K16424896|BRD-K03950661	BRD-K16424896-001-02-2|BRD-K03950661-001-04-0	screen6:BRD-K16424896-001-02-2:3.125000uM|screen6:BRD-K03950661-001-04-0:3.125000uM|screen6:BRD-K03950661-001-04-0:1.562500uM	Alr	Cell Shape/Integrity	#749B58FF
Alr	138	Alr:group138	0.216312	2	1	BRD-K19854078	BRD-K19854078-001-01-9	screen6:BRD-K19854078-001-01-9:12.500000uM|screen6:BRD-K19854078-001-01-9:25.000000uM	Alr	Cell Shape/Integrity	#749B58FF
Alr	143	Alr:group143	0.274178	5	3	BRD-K19854078|BRD-K39339421|BRD-K83910486	BRD-K19854078-001-01-9|BRD-K39339421-001-02-9|BRD-K83910486-001-01-6	screen6:BRD-K19854078-001-01-9:0.390500uM|screen6:BRD-K39339421-001-02-9:0.195500uM|screen6:BRD-K39339421-001-02-9:6.250000uM|screen6:BRD-K83910486-001-01-6:0.781250uM|screen6:BRD-K39339421-001-02-9:3.125000uM	Alr	Cell Shape/Integrity	#749B58FF
Alr	146	Alr:group146	0.44875	2	2	BRD-K68017837|BRD-K16424896	BRD-K68017837-001-01-5|BRD-K16424896-001-02-2	screen6:BRD-K68017837-001-01-5:0.390500uM|screen6:BRD-K16424896-001-02-2:1.562500uM	Alr	Cell Shape/Integrity	#749B58FF
Alr	157	Alr:group157	0.292189	2	1	BRD-K51096299	BRD-K51096299-001-03-5	screen6:BRD-K51096299-001-03-5:0.097500uM|screen6:BRD-K51096299-001-03-5:0.195500uM	Alr	Cell Shape/Integrity	#749B58FF
Alr	173	Alr:group173	0.302948	2	1	BRD-K83910486	BRD-K83910486-001-01-6	screen6:BRD-K83910486-001-01-6:3.125000uM|screen6:BRD-K83910486-001-01-6:6.250000uM	Alr	Cell Shape/Integrity	#749B58FF
Alr	189	Alr:group189	0.502553	2	1	BRD-K80953170	BRD-K80953170-001-02-8	screen6:BRD-K80953170-001-02-8:6.250000uM|screen6:BRD-K80953170-001-02-8:12.500000uM	Alr	Cell Shape/Integrity	#749B58FF
Alr	190	Alr:group190	0.580484	4	2	BRD-K80953170|BRD-K11310996	BRD-K80953170-001-02-8|BRD-K11310996-001-01-9	screen6:BRD-K80953170-001-02-8:25.000000uM|kabx2:BRD-K11310996-001-01-9:25.000000uM|kabx2:BRD-K11310996-001-01-9:50.000000uM|screen6:BRD-K80953170-001-02-8:50.000000uM	Alr	Cell Shape/Integrity	#749B58FF
Alr	196	Alr:group196	0.57902	3	1	BRD-K09343855	BRD-K09343855-001-02-2	screen6:BRD-K09343855-001-02-2:12.500000uM|screen6:BRD-K09343855-001-02-2:25.000000uM|screen6:BRD-K09343855-001-02-2:50.000000uM	Alr	Cell Shape/Integrity	#749B58FF
Alr	197	Alr:group197	0.420343	2	1	BRD-K09343855	BRD-K09343855-001-02-2	kabx2:BRD-K09343855-001-02-2:25.000000uM|kabx2:BRD-K09343855-001-02-2:50.000000uM	Alr	Cell Shape/Integrity	#749B58FF
Alr	204	Alr:group204	0.300234	2	1	BRD-K83910486	BRD-K83910486-001-01-6	kabx2:BRD-K83910486-001-01-6:25.000000uM|kabx2:BRD-K83910486-001-01-6:50.000000uM	Alr	Cell Shape/Integrity	#749B58FF
Alr	205	Alr:group205	0.295217	2	1	BRD-K83910486	BRD-K83910486-001-01-6	screen6:BRD-K83910486-001-01-6:50.000000uM|screen6:BRD-K83910486-001-01-6:25.000000uM	Alr	Cell Shape/Integrity	#749B58FF
Alr	206	Alr:group206	0.392587	3	3	BRD-K19854078|BRD-K03950661|BRD-K16424896	BRD-K19854078-001-01-9|BRD-K03950661-001-04-0|BRD-K16424896-001-02-2	kabx2:BRD-K19854078-001-01-9:25.000000uM|kabx2:BRD-K03950661-001-04-0:3.125000uM|kabx2:BRD-K16424896-001-02-2:3.125000uM	Alr	Cell Shape/Integrity	#749B58FF
Alr	207	Alr:group207	0.528624	2	1	BRD-K19854078	BRD-K19854078-001-01-9	kabx2:BRD-K19854078-001-01-9:50.000000uM|screen6:BRD-K19854078-001-01-9:50.000000uM	Alr	Cell Shape/Integrity	#749B58FF
Alr	208	Alr:group208	0.697479	3	2	BRD-K16424896|BRD-K03950661	BRD-K16424896-001-02-2|BRD-K03950661-001-04-0	screen6:BRD-K16424896-001-02-2:6.250000uM|kabx2:BRD-K03950661-001-04-0:6.250000uM|kabx2:BRD-K16424896-001-02-2:6.250000uM	Alr	Cell Shape/Integrity	#749B58FF
DdlA	8	DdlA:group8	0.502965	2	1	BRD-K87226815	BRD-K87226815-001-22-1	screen6:BRD-K87226815-001-22-1:0.781250uM|screen6:BRD-K87226815-001-22-1:0.195500uM	DdlA	Cell Shape/Integrity	#749B58FF
CoaBC	2	CoaBC:group2	0.318597	3	2	BRD-K00092684|BRD-K00092683	BRD-K00092684-001-01-9|BRD-K00092683-001-01-9	screen6:BRD-K00092684-001-01-9:0.781250uM|screen6:BRD-K00092683-001-01-9:0.781250uM|screen6:BRD-K00092683-001-01-9:12.500000uM	CoaBC	Carbon, Amino Acid, And Cofactor Metabolism	#CE3D32FF
CoaBC	3	CoaBC:group3	0.369808	3	1	BRD-K00092683	BRD-K00092683-001-01-9	screen6:BRD-K00092683-001-01-9:1.562500uM|screen6:BRD-K00092683-001-01-9:50.000000uM|screen6:BRD-K00092683-001-01-9:6.250000uM	CoaBC	Carbon, Amino Acid, And Cofactor Metabolism	#CE3D32FF
CoaBC	4	CoaBC:group4	0.403757	4	2	BRD-K00092683|BRD-K00092684	BRD-K00092683-001-01-9|BRD-K00092684-001-01-9	screen6:BRD-K00092683-001-01-9:3.125000uM|screen6:BRD-K00092684-001-01-9:12.500000uM|screen6:BRD-K00092684-001-01-9:50.000000uM|screen6:BRD-K00092683-001-01-9:100.000000uM	CoaBC	Carbon, Amino Acid, And Cofactor Metabolism	#CE3D32FF
CoaBC	6	CoaBC:group6	0.314629	4	1	BRD-K00092684	BRD-K00092684-001-01-9	screen6:BRD-K00092684-001-01-9:25.000000uM|screen6:BRD-K00092684-001-01-9:1.562500uM|screen6:BRD-K00092684-001-01-9:3.125000uM|screen6:BRD-K00092684-001-01-9:6.250000uM	CoaBC	Carbon, Amino Acid, And Cofactor Metabolism	#CE3D32FF
CydAB	1	CydAB:group1	0.348136	12	3	BRD-K05614754|BRD-K92184319|BRD-K76372632	BRD-K05614754-001-01-4|BRD-K92184319-001-16-9|BRD-K76372632-001-08-6	kabx2:BRD-K05614754-001-01-4:0.097500uM|kabx2:BRD-K05614754-001-01-4:0.781250uM|kabx2:BRD-K05614754-001-01-4:0.390500uM|kabx2:BRD-K05614754-001-01-4:1.562500uM|kabx2:BRD-K05614754-001-01-4:6.250000uM|kabx2:BRD-K05614754-001-01-4:12.500000uM|kabx2:BRD-K05614754-001-01-4:50.000000uM|kabx2:BRD-K05614754-001-01-4:25.000000uM|screen4wk:BRD-K92184319-001-16-9:12.500000uM|screen4wk:BRD-K76372632-001-08-…	CydAB	Respiration	#BA6338FF
CydAB	2	CydAB:group2	0.405261	5	3	BRD-K05614754|BRD-K92184319|BRD-K76372632	BRD-K05614754-001-01-4|BRD-K92184319-001-16-9|BRD-K76372632-001-08-6	kabx2:BRD-K05614754-001-01-4:0.195500uM|screen4wk:BRD-K92184319-001-16-9:6.250000uM|screen4wk:BRD-K76372632-001-08-6:25.000000uM|screen4wk:BRD-K76372632-001-08-6:12.500000uM|kabx2:BRD-K05614754-001-01-4:3.125000uM	CydAB	Respiration	#BA6338FF
CydAB	6	CydAB:group6	0.322794	2	1	BRD-K76372632	BRD-K76372632-001-08-6	screen4wk:BRD-K76372632-001-08-6:0.781250uM|screen4wk:BRD-K76372632-001-08-6:6.250000uM	CydAB	Respiration	#BA6338FF
CydAB	9	CydAB:group9	0.274944	2	1	BRD-K05614754	BRD-K05614754-001-01-4	screen6:BRD-K05614754-001-01-4:0.195500uM|screen6:BRD-K05614754-001-01-4:0.781250uM	CydAB	Respiration	#BA6338FF
CydAB	11	CydAB:group11	0.271208	5	1	BRD-K05614754	BRD-K05614754-001-01-4	screen6:BRD-K05614754-001-01-4:25.000000uM|screen6:BRD-K05614754-001-01-4:12.500000uM|screen6:BRD-K05614754-001-01-4:50.000000uM|screen6:BRD-K05614754-001-01-4:6.250000uM|screen6:BRD-K05614754-001-01-4:3.125000uM	CydAB	Respiration	#BA6338FF
CydAB	12	CydAB:group12	0.582428	2	1	BRD-K92184319	BRD-K92184319-001-16-9	screen4wk:BRD-K92184319-001-16-9:0.781250uM|screen4wk:BRD-K92184319-001-16-9:3.125000uM	CydAB	Respiration	#BA6338FF
Cyp121	15	Cyp121:group15	0.235207	2	1	BRD-K45179240	BRD-K45179240-001-03-8	kabx2:BRD-K45179240-001-03-8:12.500000uM|kabx2:BRD-K45179240-001-03-8:25.000000uM	Cyp121	Carbon, Amino Acid, And Cofactor Metabolism	#CE3D32FF
Cyp121	16	Cyp121:group16	0.55424	3	2	BRD-K60731427|BRD-K45179240	BRD-K60731427-001-04-9|BRD-K45179240-001-03-8	kabx2:BRD-K60731427-001-04-9:25.000000uM|screen6:BRD-K60731427-001-04-9:25.000000uM|screen6:BRD-K45179240-001-03-8:25.000000uM	Cyp121	Carbon, Amino Acid, And Cofactor Metabolism	#CE3D32FF
Cyp121	17	Cyp121:group17	0.346973	2	2	BRD-K45179240|BRD-K60731427	BRD-K45179240-001-03-8|BRD-K60731427-001-04-9	screen6:BRD-K45179240-001-03-8:12.500000uM|screen6:BRD-K60731427-001-04-9:12.500000uM	Cyp121	Carbon, Amino Acid, And Cofactor Metabolism	#CE3D32FF
Cyp121	21	Cyp121:group21	0.327212	2	1	BRD-K60731427	BRD-K60731427-001-04-9	screen6:BRD-K60731427-001-04-9:1.562500uM|screen6:BRD-K60731427-001-04-9:0.781250uM	Cyp121	Carbon, Amino Acid, And Cofactor Metabolism	#CE3D32FF
CysH	3	CysH:group3	0.510225	2	1	BRD-K85985071	BRD-K85985071-001-26-4	screen6:BRD-K85985071-001-26-4:6.250000uM|screen6:BRD-K85985071-001-26-4:3.125000uM	CysH	Stress And Metal Ion Homeostasis	#5DB1DDFF
CysH	9	CysH:group9	0.347289	2	1	BRD-K85985071	BRD-K85985071-001-26-4	kabx2:BRD-K85985071-001-26-4:0.390500uM|kabx2:BRD-K85985071-001-26-4:0.195500uM	CysH	Stress And Metal Ion Homeostasis	#5DB1DDFF
DHFR	29	DHFR:group29	0.502172	6	2	BRD-K08151102|BRD-K58069855	BRD-K08151102-001-04-9|BRD-K58069855-001-01-5	screen6:BRD-K08151102-001-04-9:0.390500uM|screen6:BRD-K08151102-001-04-9:50.000000uM|screen6:BRD-K08151102-001-04-9:1.562500uM|screen6:BRD-K08151102-001-04-9:12.500000uM|screen6:BRD-K58069855-001-01-5:0.390500uM|screen6:BRD-K08151102-001-04-9:0.781250uM	DHFR	Carbon, Amino Acid, And Cofactor Metabolism	#CE3D32FF
DHFR	48	DHFR:group48	0.211247	6	2	BRD-K74016539|BRD-K59456551	BRD-K74016539-001-01-0|BRD-K59456551-335-01-2	kabx2:BRD-K74016539-001-01-0:0.781250uM|kabx2:BRD-K59456551-335-01-2:0.097500uM|kabx2:BRD-K59456551-335-01-2:0.390500uM|kabx2:BRD-K59456551-335-01-2:0.781250uM|kabx2:BRD-K59456551-335-01-2:1.562500uM|kabx2:BRD-K59456551-335-01-2:3.125000uM	DHFR	Carbon, Amino Acid, And Cofactor Metabolism	#CE3D32FF
DHFR	57	DHFR:group57	0.366444	2	1	BRD-K59456551	BRD-K59456551-335-01-2	screen6:BRD-K59456551-335-01-2:3.125000uM|screen6:BRD-K59456551-335-01-2:0.781250uM	DHFR	Carbon, Amino Acid, And Cofactor Metabolism	#CE3D32FF
DHFR	60	DHFR:group60	0.346775	2	1	BRD-K08151102	BRD-K08151102-001-04-9	kabx2:BRD-K08151102-001-04-9:0.781250uM|kabx2:BRD-K08151102-001-04-9:25.000000uM	DHFR	Carbon, Amino Acid, And Cofactor Metabolism	#CE3D32FF
DHFR	61	DHFR:group61	0.400536	10	2	BRD-K59456551|BRD-K07208025	BRD-K59456551-335-01-2|BRD-K07208025-001-03-2|BRD-K07208025-001-37-0	screen5_wk:BRD-K59456551-335-01-2:1.562500uM|screen4wk_screen5wk_tbda1_kabx2:BRD-K07208025-001-03-2:3.363281uM|screen4wk_screen5wk_tbda1_kabx2:BRD-K07208025-001-03-2:6.726562uM|screen4wk_screen5wk_tbda1_kabx2:BRD-K59456551-335-01-2:0.859375uM|screen4wk_screen5wk_tbda1_kabx2:BRD-K59456551-335-01-2:13.750000uM|screen4wk_screen5wk_tbda1_kabx2:BRD-K59456551-335-01-2:1.718750uM|screen4wk_screen5wk_tbd…	DHFR	Carbon, Amino Acid, And Cofactor Metabolism	#CE3D32FF
DHFR	62	DHFR:group62	0.480432	4	2	BRD-K59456551|BRD-K07208025	BRD-K59456551-335-01-2|BRD-K07208025-001-03-2	screen4wk_screen5wk_tbda1_kabx2:BRD-K59456551-335-01-2:27.500000uM|screen4wk_screen5wk_tbda1_kabx2:BRD-K07208025-001-03-2:26.906250uM|screen4wk_screen5wk_tbda1_kabx2:BRD-K07208025-001-03-2:53.812500uM|screen4wk_screen5wk_tbda1_kabx2:BRD-K07208025-001-03-2:107.625000uM	DHFR	Carbon, Amino Acid, And Cofactor Metabolism	#CE3D32FF
DHFR	63	DHFR:group63	0.38594	22	3	BRD-K59456551|BRD-K07208025|BRD-K65278948	BRD-K59456551-335-01-2|BRD-K07208025-001-03-2|BRD-K65278948-004-01-6	screen_bi2_kabxlow:BRD-K59456551-335-01-2:13.750000uM|screen_bi2_kabxlow:BRD-K59456551-335-01-2:6.875000uM|screen_bi2_kabxlow:BRD-K59456551-335-01-2:3.437500uM|screen_bi2_kabxlow:BRD-K59456551-335-01-2:1.718750uM|screen_bi2_kabxlow:BRD-K59456551-335-01-2:0.859375uM|screen_bi1_tbda2:BRD-K07208025-001-03-2:53.812500uM|screen_bi1_tbda2:BRD-K07208025-001-03-2:26.906250uM|screen_bi1_tbda2:BRD-K0720802…	DHFR	Carbon, Amino Acid, And Cofactor Metabolism	#CE3D32FF
DHFR	64	DHFR:group64	0.426878	3	1	BRD-K07208025	BRD-K07208025-001-03-2	screen_bi1_tbda2:BRD-K07208025-001-03-2:107.625000uM|screen_bi2_kabxlow:BRD-K07208025-001-03-2:107.625000uM|screen_bi2_kabxlow:BRD-K07208025-001-03-2:215.250000uM	DHFR	Carbon, Amino Acid, And Cofactor Metabolism	#CE3D32FF
DHFR	65	DHFR:group65	0.649692	14	2	BRD-K07208025|BRD-K59456551	BRD-K07208025-001-37-0|BRD-K07208025-999-99-9|BRD-K59456551-999-99-9	screen6:BRD-K07208025-001-37-0:25.000000uM|screen6:BRD-K07208025-999-99-9:107.625000uM|screen6:BRD-K07208025-999-99-9:53.812500uM|screen6:BRD-K07208025-999-99-9:26.906250uM|screen6:BRD-K07208025-999-99-9:13.453125uM|screen6:BRD-K07208025-999-99-9:3.363281uM|screen6:BRD-K07208025-999-99-9:6.726562uM|screen6:BRD-K59456551-999-99-9:1.718750uM|screen6:BRD-K59456551-999-99-9:0.859375uM|screen6:BRD-K59…	DHFR	Carbon, Amino Acid, And Cofactor Metabolism	#CE3D32FF
DHFR	66	DHFR:group66	0.330234	3	2	BRD-K59456551|BRD-K07208025	BRD-K59456551-335-01-2|BRD-K07208025-001-37-0	screen6:BRD-K59456551-335-01-2:1.562500uM|screen6:BRD-K59456551-335-01-2:0.390500uM|screen6:BRD-K07208025-001-37-0:6.250000uM	DHFR	Carbon, Amino Acid, And Cofactor Metabolism	#CE3D32FF
DHFR	68	DHFR:group68	0.393265	7	2	BRD-K74016539|BRD-K07208025	BRD-K74016539-001-01-0|BRD-K07208025-001-37-0	screen6:BRD-K74016539-001-01-0:12.500000uM|screen6:BRD-K74016539-001-01-0:6.250000uM|screen6:BRD-K74016539-001-01-0:3.125000uM|screen6:BRD-K74016539-001-01-0:1.562500uM|screen6:BRD-K74016539-001-01-0:0.781250uM|screen6:BRD-K07208025-001-37-0:3.125000uM|screen6:BRD-K07208025-001-37-0:12.500000uM	DHFR	Carbon, Amino Acid, And Cofactor Metabolism	#CE3D32FF
DHFR	77	DHFR:group77	0.658806	2	1	BRD-K65278948	BRD-K65278948-004-01-6	screen_bi2_kabxlow:BRD-K65278948-004-01-6:3.125000uM|screen_bi2_kabxlow:BRD-K65278948-004-01-6:1.562500uM	DHFR	Carbon, Amino Acid, And Cofactor Metabolism	#CE3D32FF
DHFR	81	DHFR:group81	0.525106	2	1	BRD-K59456551	BRD-K59456551-335-01-2	screen5cp:BRD-K59456551-335-01-2:3.437500uM|screen5cp:BRD-K59456551-335-01-2:6.875000uM	DHFR	Carbon, Amino Acid, And Cofactor Metabolism	#CE3D32FF
DHFR	92	DHFR:group92	0.456998	4	2	BRD-K07208025|BRD-K74016539	BRD-K07208025-001-03-2|BRD-K07208025-999-99-9|BRD-K74016539-001-01-0	screen5_wk:BRD-K07208025-001-03-2:1722.000000uM|screen_bi1_tbda2:BRD-K07208025-001-03-2:1722.000000uM|screen6:BRD-K07208025-999-99-9:1722.000000uM|screen6:BRD-K74016539-001-01-0:25.000000uM	DHFR	Carbon, Amino Acid, And Cofactor Metabolism	#CE3D32FF
DHFR	93	DHFR:group93	0.325702	14	1	BRD-K07208025	BRD-K07208025-001-03-2|BRD-K07208025-999-99-9	screen5_wk:BRD-K07208025-001-03-2:861.000000uM|screen4wk_screen5wk_tbda1_kabx2:BRD-K07208025-001-03-2:861.000000uM|screen5cp:BRD-K07208025-001-03-2:1722.000000uM|screen_bi2_kabxlow:BRD-K07208025-001-03-2:1722.000000uM|screen6:BRD-K07208025-999-99-9:861.000000uM|screen5cp:BRD-K07208025-001-03-2:861.000000uM|screen_bi2_kabxlow:BRD-K07208025-001-03-2:861.000000uM|screen_bi1_tbda2:BRD-K07208025-001-0…	DHFR	Carbon, Amino Acid, And Cofactor Metabolism	#CE3D32FF
DHFR	94	DHFR:group94	0.365912	25	3	BRD-K80267133|BRD-K59456551|BRD-K65278948	BRD-K80267133-001-21-9|BRD-K59456551-335-01-2|BRD-K59456551-999-99-9|BRD-K65278948-001-01-2	kabx2:BRD-K80267133-001-21-9:50.000000uM|kabx2:BRD-K80267133-001-21-9:25.000000uM|kabx2:BRD-K80267133-001-21-9:12.500000uM|kabx2:BRD-K80267133-001-21-9:6.250000uM|screen_bi1_tbda2:BRD-K59456551-335-01-2:440.000000uM|screen_bi2_kabxlow:BRD-K59456551-335-01-2:440.000000uM|screen5cp:BRD-K59456551-335-01-2:220.000000uM|screen6:BRD-K59456551-999-99-9:440.000000uM|screen5_wk:BRD-K80267133-001-21-9:1.56…	DHFR	Carbon, Amino Acid, And Cofactor Metabolism	#CE3D32FF
DHFR	95	DHFR:group95	0.497414	9	3	BRD-K80267133|BRD-K65278948|BRD-K59456551	BRD-K80267133-001-21-9|BRD-K65278948-001-01-2|BRD-K59456551-335-01-2	kabx2:BRD-K80267133-001-21-9:3.125000uM|kabx2:BRD-K80267133-001-21-9:1.562500uM|kabx2:BRD-K65278948-001-01-2:3.125000uM|screen6:BRD-K65278948-001-01-2:3.125000uM|screen5_wk:BRD-K59456551-335-01-2:110.000000uM|screen_bi1_tbda2:BRD-K59456551-335-01-2:220.000000uM|screen_bi2_kabxlow:BRD-K59456551-335-01-2:220.000000uM|screen5_wk:BRD-K80267133-001-21-9:0.390625uM|screen5_wk:BRD-K80267133-001-21-9:0.7…	DHFR	Carbon, Amino Acid, And Cofactor Metabolism	#CE3D32FF
DHFR	96	DHFR:group96	0.545672	8	2	BRD-K80267133|BRD-K59456551	BRD-K80267133-001-21-9|BRD-K59456551-335-01-2|BRD-K59456551-999-99-9	kabx2:BRD-K80267133-001-21-9:0.781250uM|screen4wk_screen5wk_tbda1_kabx2:BRD-K59456551-335-01-2:110.000000uM|screen_bi2_kabxlow:BRD-K59456551-335-01-2:110.000000uM|screen_bi1_tbda2:BRD-K59456551-335-01-2:110.000000uM|screen5cp:BRD-K59456551-335-01-2:110.000000uM|screen6:BRD-K59456551-999-99-9:220.000000uM|screen5_wk:BRD-K80267133-001-21-9:0.195312uM|kabx2:BRD-K80267133-001-21-9:0.390500uM	DHFR	Carbon, Amino Acid, And Cofactor Metabolism	#CE3D32FF
DHFR	97	DHFR:group97	0.469469	15	3	BRD-K59456551|BRD-K80267133|BRD-K65278948	BRD-K59456551-999-99-9|BRD-K59456551-335-01-2|BRD-K80267133-001-21-9|BRD-K65278948-001-01-2	screen6:BRD-K59456551-999-99-9:110.000000uM|screen5_wk:BRD-K59456551-335-01-2:55.000000uM|screen_bi1_tbda2:BRD-K59456551-335-01-2:55.000000uM|screen_bi2_kabxlow:BRD-K59456551-335-01-2:55.000000uM|screen4wk_screen5wk_tbda1_kabx2:BRD-K59456551-335-01-2:55.000000uM|screen5cp:BRD-K59456551-335-01-2:55.000000uM|kabx2:BRD-K80267133-001-21-9:0.097500uM|kabx2:BRD-K80267133-001-21-9:0.195500uM|screen5_wk:…	DHFR	Carbon, Amino Acid, And Cofactor Metabolism	#CE3D32FF
DHFR	98	DHFR:group98	0.754393	4	1	BRD-K80267133	BRD-K80267133-001-21-9	screen6:BRD-K80267133-001-21-9:6.250000uM|screen6:BRD-K80267133-001-21-9:12.500000uM|screen6:BRD-K80267133-001-21-9:25.000000uM|screen6:BRD-K80267133-001-21-9:50.000000uM	DHFR	Carbon, Amino Acid, And Cofactor Metabolism	#CE3D32FF
DHFR	99	DHFR:group99	0.347551	3	1	BRD-K08151102	BRD-K08151102-001-04-9	kabx2:BRD-K08151102-001-04-9:1.562500uM|kabx2:BRD-K08151102-001-04-9:6.250000uM|kabx2:BRD-K08151102-001-04-9:0.390500uM	DHFR	Carbon, Amino Acid, And Cofactor Metabolism	#CE3D32FF
DHFR	102	DHFR:group102	0.412804	2	1	BRD-K07208025	BRD-K07208025-999-99-9|BRD-K07208025-001-03-2	screen6:BRD-K07208025-999-99-9:430.500000uM|screen5cp:BRD-K07208025-001-03-2:430.500000uM	DHFR	Carbon, Amino Acid, And Cofactor Metabolism	#CE3D32FF
DHFR	103	DHFR:group103	0.508732	19	2	BRD-K07208025|BRD-K59456551	BRD-K07208025-001-03-2|BRD-K59456551-335-01-2	screen5_wk:BRD-K07208025-001-03-2:215.250000uM|screen5_wk:BRD-K59456551-335-01-2:3.125000uM|screen5_wk:BRD-K59456551-335-01-2:0.195312uM|screen5_wk:BRD-K59456551-335-01-2:0.781250uM|screen5_wk:BRD-K07208025-001-03-2:6.726562uM|screen5_wk:BRD-K07208025-001-03-2:13.453125uM|screen5_wk:BRD-K07208025-001-03-2:53.812500uM|screen5_wk:BRD-K07208025-001-03-2:107.625000uM|screen5_wk:BRD-K07208025-001-03-2…	DHFR	Carbon, Amino Acid, And Cofactor Metabolism	#CE3D32FF
DHFR	108	DHFR:group108	0.453816	9	1	BRD-A74914197	BRD-A74914197-001-04-5	kabx2:BRD-A74914197-001-04-5:0.781250uM|kabx2:BRD-A74914197-001-04-5:50.000000uM|kabx2:BRD-A74914197-001-04-5:3.125000uM|kabx2:BRD-A74914197-001-04-5:0.390500uM|kabx2:BRD-A74914197-001-04-5:0.195500uM|kabx2:BRD-A74914197-001-04-5:1.562500uM|kabx2:BRD-A74914197-001-04-5:6.250000uM|kabx2:BRD-A74914197-001-04-5:25.000000uM|kabx2:BRD-A74914197-001-04-5:12.500000uM	DHFR	Carbon, Amino Acid, And Cofactor Metabolism	#CE3D32FF
DHFR	109	DHFR:group109	0.221763	3	2	BRD-K65278948|BRD-K07208025	BRD-K65278948-001-01-2|BRD-K07208025-001-37-0	kabx2:BRD-K65278948-001-01-2:0.097500uM|kabx2:BRD-K07208025-001-37-0:6.250000uM|kabx2:BRD-K07208025-001-37-0:0.781250uM	DHFR	Carbon, Amino Acid, And Cofactor Metabolism	#CE3D32FF
DHFR	110	DHFR:group110	0.279215	6	2	BRD-K65278948|BRD-K88429204	BRD-K65278948-001-01-2|BRD-K88429204-001-39-3	kabx2:BRD-K65278948-001-01-2:0.195500uM|kabx2:BRD-K65278948-001-01-2:0.390500uM|screen6:BRD-K88429204-001-39-3:25.000000uM|screen6:BRD-K88429204-001-39-3:50.000000uM|kabx2:BRD-K88429204-001-39-3:50.000000uM|kabx2:BRD-K88429204-001-39-3:25.000000uM	DHFR	Carbon, Amino Acid, And Cofactor Metabolism	#CE3D32FF
ThyAX	1	ThyAX:group1	0.347551	3	1	BRD-K08151102	BRD-K08151102-001-04-9	kabx2:BRD-K08151102-001-04-9:1.562500uM|kabx2:BRD-K08151102-001-04-9:6.250000uM|kabx2:BRD-K08151102-001-04-9:0.390500uM	ThyAX	Carbon, Amino Acid, And Cofactor Metabolism	#CE3D32FF
ThyAX	5	ThyAX:group5	0.453816	9	1	BRD-A74914197	BRD-A74914197-001-04-5	kabx2:BRD-A74914197-001-04-5:0.781250uM|kabx2:BRD-A74914197-001-04-5:50.000000uM|kabx2:BRD-A74914197-001-04-5:3.125000uM|kabx2:BRD-A74914197-001-04-5:0.390500uM|kabx2:BRD-A74914197-001-04-5:0.195500uM|kabx2:BRD-A74914197-001-04-5:1.562500uM|kabx2:BRD-A74914197-001-04-5:6.250000uM|kabx2:BRD-A74914197-001-04-5:25.000000uM|kabx2:BRD-A74914197-001-04-5:12.500000uM	ThyAX	Carbon, Amino Acid, And Cofactor Metabolism	#CE3D32FF
ThyAX	6	ThyAX:group6	0.546983	4	1	BRD-K59456551	BRD-K59456551-335-01-2|BRD-K59456551-999-99-9	screen_bi1_tbda2:BRD-K59456551-335-01-2:27.500000uM|screen6:BRD-K59456551-999-99-9:55.000000uM|screen4wk_screen5wk_tbda1_kabx2:BRD-K59456551-335-01-2:55.000000uM|screen_bi2_kabxlow:BRD-K59456551-335-01-2:55.000000uM	ThyAX	Carbon, Amino Acid, And Cofactor Metabolism	#CE3D32FF
ThyAX	7	ThyAX:group7	0.373459	22	1	BRD-K59456551	BRD-K59456551-335-01-2	screen_bi2_kabxlow:BRD-K59456551-335-01-2:27.500000uM|screen_bi1_tbda2:BRD-K59456551-335-01-2:0.859375uM|screen_bi1_tbda2:BRD-K59456551-335-01-2:1.718750uM|screen_bi1_tbda2:BRD-K59456551-335-01-2:3.437500uM|screen_bi1_tbda2:BRD-K59456551-335-01-2:13.750000uM|screen_bi1_tbda2:BRD-K59456551-335-01-2:6.875000uM|screen_bi2_kabxlow:BRD-K59456551-335-01-2:13.750000uM|screen_bi2_kabxlow:BRD-K59456551-33…	ThyAX	Carbon, Amino Acid, And Cofactor Metabolism	#CE3D32FF
ThyAX	8	ThyAX:group8	0.733253	7	1	BRD-K59456551	BRD-K59456551-999-99-9|BRD-K59456551-335-01-2	screen6:BRD-K59456551-999-99-9:27.500000uM|screen_bi2_kabxlow:BRD-K59456551-335-01-2:0.859375uM|screen6:BRD-K59456551-999-99-9:1.718750uM|screen6:BRD-K59456551-999-99-9:13.750000uM|screen6:BRD-K59456551-999-99-9:6.875000uM|screen6:BRD-K59456551-999-99-9:3.437500uM|screen6:BRD-K59456551-999-99-9:0.859375uM	ThyAX	Carbon, Amino Acid, And Cofactor Metabolism	#CE3D32FF
ThyAX	9	ThyAX:group9	0.666509	21	1	BRD-K59456551	BRD-K59456551-335-01-2|BRD-K59456551-999-99-9	screen5cp:BRD-K59456551-335-01-2:55.000000uM|screen_bi1_tbda2:BRD-K59456551-335-01-2:55.000000uM|screen5_wk:BRD-K59456551-335-01-2:55.000000uM|screen6:BRD-K59456551-999-99-9:110.000000uM|screen_bi2_kabxlow:BRD-K59456551-335-01-2:110.000000uM|screen_bi1_tbda2:BRD-K59456551-335-01-2:110.000000uM|screen5cp:BRD-K59456551-335-01-2:110.000000uM|screen4wk_screen5wk_tbda1_kabx2:BRD-K59456551-335-01-2:110…	ThyAX	Carbon, Amino Acid, And Cofactor Metabolism	#CE3D32FF
ThyAX	10	ThyAX:group10	0.589344	11	3	BRD-K24844714|BRD-K11630072|BRD-A79903587	BRD-K24844714-001-31-0|BRD-K11630072-001-14-0|BRD-K11630072|BRD-A79903587-001-19-9	screen5_wk:BRD-K24844714-001-31-0:12.500000uM|screen5_wk:BRD-K11630072-001-14-0:12.500000uM|screen6:BRD-K11630072:12.500000uM|screen6:BRD-K11630072-001-14-0:6.250000uM|screen6:BRD-A79903587-001-19-9:50.000000uM|screen6:BRD-K11630072:6.250000uM|screen5_wk:BRD-K24844714-001-31-0:6.250000uM|screen5_wk:BRD-K11630072-001-14-0:6.250000uM|kabx2:BRD-A79903587-001-19-9:50.000000uM|kabx2:BRD-K24844714-001-…	ThyAX	Carbon, Amino Acid, And Cofactor Metabolism	#CE3D32FF
ThyAX	11	ThyAX:group11	0.476682	3	1	BRD-K11630072	BRD-K11630072-001-14-0	kabx2:BRD-K11630072-001-14-0:6.250000uM|kabx2:BRD-K11630072-001-14-0:25.000000uM|kabx2:BRD-K11630072-001-14-0:12.500000uM	ThyAX	Carbon, Amino Acid, And Cofactor Metabolism	#CE3D32FF
ThyAX	12	ThyAX:group12	0.475955	6	2	BRD-K24844714|BRD-K11630072	BRD-K24844714-001-31-0|BRD-K11630072-001-14-0	screen6:BRD-K24844714-001-31-0:12.500000uM|screen6:BRD-K24844714-001-31-0:25.000000uM|screen6:BRD-K24844714-001-31-0:50.000000uM|screen6:BRD-K11630072-001-14-0:25.000000uM|screen6:BRD-K11630072-001-14-0:12.500000uM|screen6:BRD-K11630072-001-14-0:50.000000uM	ThyAX	Carbon, Amino Acid, And Cofactor Metabolism	#CE3D32FF
ThyAX	15	ThyAX:group15	0.200391	6	2	BRD-K59456551|BRD-A79903587	BRD-K59456551-335-01-2|BRD-A79903587-001-19-9	kabx2:BRD-K59456551-335-01-2:0.097500uM|kabx2:BRD-A79903587-001-19-9:0.097500uM|kabx2:BRD-K59456551-335-01-2:3.125000uM|kabx2:BRD-K59456551-335-01-2:0.781250uM|kabx2:BRD-K59456551-335-01-2:0.390500uM|kabx2:BRD-K59456551-335-01-2:1.562500uM	ThyAX	Carbon, Amino Acid, And Cofactor Metabolism	#CE3D32FF
ThyAX	19	ThyAX:group19	0.45897	4	1	BRD-K61192372	BRD-K61192372-001-09-7	kabx2:BRD-K61192372-001-09-7:25.000000uM|kabx2:BRD-K61192372-001-09-7:6.250000uM|kabx2:BRD-K61192372-001-09-7:3.125000uM|kabx2:BRD-K61192372-001-09-7:1.562500uM	ThyAX	Carbon, Amino Acid, And Cofactor Metabolism	#CE3D32FF
ThyAX	20	ThyAX:group20	0.329006	5	1	BRD-K61192372	BRD-K61192372-001-09-7	kabx2:BRD-K61192372-001-09-7:12.500000uM|kabx2:BRD-K61192372-001-09-7:50.000000uM|kabx2:BRD-K61192372-001-09-7:0.195500uM|kabx2:BRD-K61192372-001-09-7:0.097500uM|kabx2:BRD-K61192372-001-09-7:0.781250uM	ThyAX	Carbon, Amino Acid, And Cofactor Metabolism	#CE3D32FF
ThyAX	35	ThyAX:group35	0.459427	2	1	BRD-A79903587	BRD-A79903587-001-19-9	screen5_wk:BRD-A79903587-001-19-9:0.097656uM|screen5_wk:BRD-A79903587-001-19-9:0.195312uM	ThyAX	Carbon, Amino Acid, And Cofactor Metabolism	#CE3D32FF
ThyAX	36	ThyAX:group36	0.568804	8	1	BRD-K59456551	BRD-K59456551-335-01-2	screen5_wk:BRD-K59456551-335-01-2:0.390625uM|screen5_wk:BRD-K59456551-335-01-2:12.500000uM|screen5_wk:BRD-K59456551-335-01-2:0.097656uM|screen5_wk:BRD-K59456551-335-01-2:0.781250uM|screen5_wk:BRD-K59456551-335-01-2:0.195312uM|screen5_wk:BRD-K59456551-335-01-2:3.125000uM|screen5_wk:BRD-K59456551-335-01-2:1.718750uM|screen5_wk:BRD-K59456551-335-01-2:0.859375uM	ThyAX	Carbon, Amino Acid, And Cofactor Metabolism	#CE3D32FF
ThyAX	37	ThyAX:group37	0.653836	4	1	BRD-K59456551	BRD-K59456551-335-01-2	screen5_wk:BRD-K59456551-335-01-2:27.500000uM|screen5_wk:BRD-K59456551-335-01-2:13.750000uM|screen5_wk:BRD-K59456551-335-01-2:3.437500uM|screen5_wk:BRD-K59456551-335-01-2:6.875000uM	ThyAX	Carbon, Amino Acid, And Cofactor Metabolism	#CE3D32FF
ThyAX	39	ThyAX:group39	0.193816	5	2	BRD-K47832606|BRD-A79903587	BRD-K47832606-001-31-9|BRD-A79903587-001-19-9	kabx2:BRD-K47832606-001-31-9:0.390500uM|kabx2:BRD-K47832606-001-31-9:0.781250uM|kabx2:BRD-K47832606-001-31-9:0.097500uM|kabx2:BRD-A79903587-001-19-9:0.195500uM|kabx2:BRD-A79903587-001-19-9:0.390500uM	ThyAX	Carbon, Amino Acid, And Cofactor Metabolism	#CE3D32FF
ThyAX	40	ThyAX:group40	0.346726	6	3	BRD-K47832606|BRD-K11630072|BRD-K58262659	BRD-K47832606-001-31-9|BRD-K11630072-001-14-0|BRD-K58262659-001-11-3	kabx2:BRD-K47832606-001-31-9:0.195500uM|screen6:BRD-K11630072-001-14-0:0.195500uM|screen6:BRD-K58262659-001-11-3:0.097500uM|screen6:BRD-K11630072-001-14-0:0.097500uM|screen6:BRD-K58262659-001-11-3:0.390500uM|screen6:BRD-K58262659-001-11-3:0.195500uM	ThyAX	Carbon, Amino Acid, And Cofactor Metabolism	#CE3D32FF
ThyAX	42	ThyAX:group42	0.287474	3	3	BRD-K47832606|BRD-K59456551|BRD-A74914197	BRD-K47832606-001-31-9|BRD-K59456551-335-01-2|BRD-A74914197-001-04-5	screen6:BRD-K47832606-001-31-9:0.390500uM|screen5_wk:BRD-K59456551-335-01-2:6.250000uM|screen6:BRD-A74914197-001-04-5:25.000000uM	ThyAX	Carbon, Amino Acid, And Cofactor Metabolism	#CE3D32FF
ThyAX	45	ThyAX:group45	0.494983	6	3	BRD-K58262659|BRD-K47832606|BRD-A79903587	BRD-K58262659-001-11-3|BRD-K47832606-001-31-9|BRD-A79903587-001-19-9	kabx2:BRD-K58262659-001-11-3:0.781250uM|kabx2:BRD-K58262659-001-11-3:1.562500uM|kabx2:BRD-K58262659-001-11-3:0.390500uM|kabx2:BRD-K58262659-001-11-3:0.195500uM|screen6:BRD-K47832606-001-31-9:3.125000uM|screen6:BRD-A79903587-001-19-9:1.562500uM	ThyAX	Carbon, Amino Acid, And Cofactor Metabolism	#CE3D32FF
ThyAX	46	ThyAX:group46	0.634719	11	3	BRD-K58262659|BRD-K47832606|BRD-A79903587	BRD-K58262659-001-11-3|BRD-K47832606-001-31-9|BRD-A79903587-001-19-9	kabx2:BRD-K58262659-001-11-3:3.125000uM|kabx2:BRD-K58262659-001-11-3:6.250000uM|screen6:BRD-K58262659-001-11-3:6.250000uM|screen6:BRD-K47832606-001-31-9:25.000000uM|screen6:BRD-K47832606-001-31-9:12.500000uM|screen6:BRD-A79903587-001-19-9:6.250000uM|screen6:BRD-A79903587-001-19-9:3.125000uM|screen6:BRD-K47832606-001-31-9:6.250000uM|kabx2:BRD-K47832606-001-31-9:6.250000uM|kabx2:BRD-K47832606-001-3…	ThyAX	Carbon, Amino Acid, And Cofactor Metabolism	#CE3D32FF
ThyAX	49	ThyAX:group49	0.381296	2	2	BRD-A79903587|BRD-K47832606	BRD-A79903587-001-19-9|BRD-K47832606-001-31-9	kabx2:BRD-A79903587-001-19-9:1.562500uM|kabx2:BRD-K47832606-001-31-9:1.562500uM	ThyAX	Carbon, Amino Acid, And Cofactor Metabolism	#CE3D32FF
ThyAX	54	ThyAX:group54	0.366444	2	1	BRD-K59456551	BRD-K59456551-335-01-2	screen6:BRD-K59456551-335-01-2:3.125000uM|screen6:BRD-K59456551-335-01-2:0.781250uM	ThyAX	Carbon, Amino Acid, And Cofactor Metabolism	#CE3D32FF
ThyAX	57	ThyAX:group57	0.364957	6	1	BRD-K36137799	BRD-K36137799-001-08-9	screen6:BRD-K36137799-001-08-9:50.000000uM|screen6:BRD-K36137799-001-08-9:25.000000uM|screen6:BRD-K36137799-001-08-9:6.250000uM|screen6:BRD-K36137799-001-08-9:12.500000uM|screen6:BRD-K36137799-001-08-9:3.125000uM|screen6:BRD-K36137799-001-08-9:0.390625uM	ThyAX	Carbon, Amino Acid, And Cofactor Metabolism	#CE3D32FF
ThyAX	65	ThyAX:group65	0.770767	9	4	BRD-K24844714|BRD-K11630072|BRD-A79903587|BRD-K58262659	BRD-K24844714-001-31-0|BRD-K11630072-001-14-0|BRD-K11630072|BRD-A79903587-001-19-9|BRD-K58262659-001-11-3	kabx2:BRD-K24844714-001-31-0:1.562500uM|kabx2:BRD-K11630072-001-14-0:3.125000uM|screen5_wk:BRD-K11630072-001-14-0:3.125000uM|screen6:BRD-K11630072:3.125000uM|screen6:BRD-A79903587-001-19-9:25.000000uM|screen6:BRD-K58262659-001-11-3:50.000000uM|screen6:BRD-K24844714-001-31-0:1.562500uM|screen6:BRD-K11630072-001-14-0:1.562500uM|kabx2:BRD-A79903587-001-19-9:25.000000uM	ThyAX	Carbon, Amino Acid, And Cofactor Metabolism	#CE3D32FF
ThyAX	66	ThyAX:group66	0.673654	4	2	BRD-K24844714|BRD-K11630072	BRD-K24844714-001-31-0|BRD-K11630072-001-14-0	kabx2:BRD-K24844714-001-31-0:3.125000uM|screen5_wk:BRD-K24844714-001-31-0:3.125000uM|screen6:BRD-K11630072-001-14-0:3.125000uM|screen6:BRD-K24844714-001-31-0:3.125000uM	ThyAX	Carbon, Amino Acid, And Cofactor Metabolism	#CE3D32FF
ThyAX	67	ThyAX:group67	0.749174	9	4	BRD-K58262659|BRD-K47832606|BRD-A79903587|BRD-K11630072	BRD-K58262659-001-11-3|BRD-K47832606-001-31-9|BRD-A79903587-001-19-9|BRD-K11630072|BRD-K11630072-001-14-0	screen6:BRD-K58262659-001-11-3:25.000000uM|screen6:BRD-K47832606-001-31-9:50.000000uM|screen6:BRD-A79903587-001-19-9:12.500000uM|screen6:BRD-K11630072:0.781250uM|screen6:BRD-K11630072-001-14-0:0.781250uM|kabx2:BRD-K47832606-001-31-9:50.000000uM|kabx2:BRD-A79903587-001-19-9:12.500000uM|kabx2:BRD-K58262659-001-11-3:25.000000uM|kabx2:BRD-K11630072-001-14-0:0.781250uM	ThyAX	Carbon, Amino Acid, And Cofactor Metabolism	#CE3D32FF
ThyAX	68	ThyAX:group68	0.640153	5	4	BRD-K58262659|BRD-K24844714|BRD-A79903587|BRD-K47832606	BRD-K58262659-001-11-3|BRD-K24844714-001-31-0|BRD-A79903587-001-19-9|BRD-K47832606-001-31-9	screen6:BRD-K58262659-001-11-3:12.500000uM|screen6:BRD-K24844714-001-31-0:0.781250uM|kabx2:BRD-A79903587-001-19-9:6.250000uM|kabx2:BRD-K47832606-001-31-9:25.000000uM|kabx2:BRD-K58262659-001-11-3:12.500000uM	ThyAX	Carbon, Amino Acid, And Cofactor Metabolism	#CE3D32FF
ThyAX	69	ThyAX:group69	0.754337	3	2	BRD-K11630072|BRD-K58262659	BRD-K11630072|BRD-K11630072-001-14-0|BRD-K58262659-001-11-3	screen6:BRD-K11630072:1.562500uM|kabx2:BRD-K11630072-001-14-0:1.562500uM|kabx2:BRD-K58262659-001-11-3:50.000000uM	ThyAX	Carbon, Amino Acid, And Cofactor Metabolism	#CE3D32FF
ThyAX	72	ThyAX:group72	0.634297	6	3	BRD-K47832606|BRD-K58262659|BRD-K61192372	BRD-K47832606-001-31-9|BRD-K58262659-001-11-3|BRD-K61192372-001-09-7	screen6:BRD-K47832606-001-31-9:1.562500uM|screen6:BRD-K58262659-001-11-3:3.125000uM|screen6:BRD-K61192372-001-09-7:25.000000uM|screen6:BRD-K61192372-001-09-7:50.000000uM|screen6:BRD-K61192372-001-09-7:12.500000uM|screen6:BRD-K61192372-001-09-7:6.250000uM	ThyAX	Carbon, Amino Acid, And Cofactor Metabolism	#CE3D32FF
ThyAX	74	ThyAX:group74	0.57628	7	3	BRD-A79903587|BRD-K47832606|BRD-K24844714	BRD-A79903587-001-19-9|BRD-K47832606-001-31-9|BRD-K24844714-001-31-0	screen6:BRD-A79903587-001-19-9:0.195500uM|screen6:BRD-A79903587-001-19-9:0.097500uM|screen6:BRD-K47832606-001-31-9:0.195500uM|screen6:BRD-K47832606-001-31-9:0.781250uM|screen6:BRD-A79903587-001-19-9:0.390500uM|screen6:BRD-A79903587-001-19-9:0.781250uM|screen6:BRD-K24844714-001-31-0:0.097500uM	ThyAX	Carbon, Amino Acid, And Cofactor Metabolism	#CE3D32FF
ThyAX	75	ThyAX:group75	0.474153	7	2	BRD-K24844714|BRD-K11630072	BRD-K24844714-001-31-0|BRD-K11630072|BRD-K11630072-001-14-0	screen6:BRD-K24844714-001-31-0:0.390500uM|screen6:BRD-K24844714-001-31-0:0.195500uM|screen6:BRD-K11630072:0.097656uM|screen6:BRD-K11630072:0.195312uM|screen6:BRD-K11630072:0.390625uM|screen6:BRD-K11630072-001-14-0:0.390500uM|kabx2:BRD-K11630072-001-14-0:0.390500uM	ThyAX	Carbon, Amino Acid, And Cofactor Metabolism	#CE3D32FF
ThyAX	76	ThyAX:group76	0.301497	14	3	BRD-K11630072|BRD-K24844714|BRD-A79903587	BRD-K11630072-001-14-0|BRD-K24844714-001-31-0|BRD-A79903587-001-19-9	kabx2:BRD-K11630072-001-14-0:0.195500uM|kabx2:BRD-K11630072-001-14-0:0.097500uM|screen5_wk:BRD-K11630072-001-14-0:0.781250uM|screen5_wk:BRD-K24844714-001-31-0:0.781250uM|screen5_wk:BRD-K24844714-001-31-0:0.390625uM|screen5_wk:BRD-A79903587-001-19-9:6.250000uM|screen5_wk:BRD-A79903587-001-19-9:3.125000uM|screen5_wk:BRD-A79903587-001-19-9:1.562500uM|screen5_wk:BRD-K11630072-001-14-0:0.390625uM|scre…	ThyAX	Carbon, Amino Acid, And Cofactor Metabolism	#CE3D32FF
ThyAX	77	ThyAX:group77	0.653675	3	3	BRD-A79903587|BRD-K11630072|BRD-K24844714	BRD-A79903587-001-19-9|BRD-K11630072-001-14-0|BRD-K24844714-001-31-0	screen5_wk:BRD-A79903587-001-19-9:12.500000uM|screen5_wk:BRD-K11630072-001-14-0:1.562500uM|screen5_wk:BRD-K24844714-001-31-0:1.562500uM	ThyAX	Carbon, Amino Acid, And Cofactor Metabolism	#CE3D32FF
ThyAX	86	ThyAX:group86	0.451406	4	2	BRD-K61192372|BRD-K58262659	BRD-K61192372-001-09-7|BRD-K58262659-001-11-3	screen6:BRD-K61192372-001-09-7:1.562500uM|screen6:BRD-K58262659-001-11-3:0.781250uM|screen6:BRD-K58262659-001-11-3:1.562500uM|screen6:BRD-K61192372-001-09-7:3.125000uM	ThyAX	Carbon, Amino Acid, And Cofactor Metabolism	#CE3D32FF
DHPS	4	DHPS:group4	0.311668	6	5	BRD-K93524252|BRD-K28494619|BRD-K14705039|BRD-K32273377|BRD-K87492696	BRD-K93524252-001-26-2|BRD-K28494619-001-30-8|BRD-K14705039-001-17-2|BRD-K32273377-001-19-5|BRD-K87492696-001-17-3	screen6:BRD-K93524252-001-26-2:1.562500uM|screen6:BRD-K28494619-001-30-8:1.562500uM|screen6:BRD-K14705039-001-17-2:0.781250uM|screen6:BRD-K32273377-001-19-5:1.562500uM|screen6:BRD-K87492696-001-17-3:6.250000uM|screen6:BRD-K87492696-001-17-3:12.500000uM	DHPS	Carbon, Amino Acid, And Cofactor Metabolism	#CE3D32FF
DHPS	5	DHPS:group5	0.518168	4	1	BRD-K02594908	BRD-K02594908-001-18-0	screen5_wk:BRD-K02594908-001-18-0:1.562500uM|screen5_wk:BRD-K02594908-001-18-0:0.781250uM|screen5_wk:BRD-K02594908-001-18-0:0.195312uM|screen5_wk:BRD-K02594908-001-18-0:0.097656uM	DHPS	Carbon, Amino Acid, And Cofactor Metabolism	#CE3D32FF
DHPS	7	DHPS:group7	0.371792	2	2	BRD-K02594908|BRD-K10671814	BRD-K02594908-001-18-0|BRD-K10671814-001-16-3	screen5_wk:BRD-K02594908-001-18-0:6.250000uM|screen6:BRD-K10671814-001-16-3:0.390500uM	DHPS	Carbon, Amino Acid, And Cofactor Metabolism	#CE3D32FF
DHPS	9	DHPS:group9	0.347638	2	2	BRD-K52416806|BRD-K55250441	BRD-K52416806-001-03-0|BRD-K55250441-001-16-3	screen6:BRD-K52416806-001-03-0:1.562500uM|kabx2:BRD-K55250441-001-16-3:0.390500uM	DHPS	Carbon, Amino Acid, And Cofactor Metabolism	#CE3D32FF
DHPS	12	DHPS:group12	0.532311	10	3	BRD-K11640013|BRD-K02594908|BRD-K19742012	BRD-K11640013-001-16-6|BRD-K02594908-001-18-0|BRD-K19742012-001-03-1	kabx2:BRD-K11640013-001-16-6:0.390500uM|kabx2:BRD-K02594908-001-18-0:0.781250uM|kabx2:BRD-K02594908-001-18-0:0.195500uM|kabx2:BRD-K11640013-001-16-6:0.097500uM|kabx2:BRD-K02594908-001-18-0:3.125000uM|kabx2:BRD-K11640013-001-16-6:0.781250uM|kabx2:BRD-K11640013-001-16-6:1.562500uM|kabx2:BRD-K11640013-001-16-6:0.195500uM|kabx2:BRD-K11640013-001-16-6:3.125000uM|kabx2:BRD-K19742012-001-03-1:1.562500uM	DHPS	Carbon, Amino Acid, And Cofactor Metabolism	#CE3D32FF
DHPS	14	DHPS:group14	0.426348	3	1	BRD-K02594908	BRD-K02594908-001-18-0	kabx2:BRD-K02594908-001-18-0:12.500000uM|kabx2:BRD-K02594908-001-18-0:50.000000uM|kabx2:BRD-K02594908-001-18-0:25.000000uM	DHPS	Carbon, Amino Acid, And Cofactor Metabolism	#CE3D32FF
DHPS	25	DHPS:group25	0.339112	4	2	BRD-K55250441|BRD-K21520694	BRD-K55250441-001-16-3|BRD-K21520694-001-22-2	kabx2:BRD-K55250441-001-16-3:3.125000uM|screen6:BRD-K21520694-001-22-2:12.500000uM|screen6:BRD-K55250441-001-16-3:6.250000uM|screen6:BRD-K21520694-001-22-2:6.250000uM	DHPS	Carbon, Amino Acid, And Cofactor Metabolism	#CE3D32FF
DHPS	27	DHPS:group27	0.355369	3	3	BRD-K28494619|BRD-K11640013|BRD-K55250441	BRD-K28494619-001-30-8|BRD-K11640013-001-16-6|BRD-K55250441-001-16-3	screen6:BRD-K28494619-001-30-8:6.250000uM|screen6:BRD-K11640013-001-16-6:25.000000uM|screen6:BRD-K55250441-001-16-3:12.500000uM	DHPS	Carbon, Amino Acid, And Cofactor Metabolism	#CE3D32FF
DHPS	28	DHPS:group28	0.400063	5	4	BRD-K28494619|BRD-K02594908|BRD-K17205817|BRD-K11640013	BRD-K28494619-001-30-8|BRD-K02594908-001-18-0|BRD-K17205817-001-07-9|BRD-K11640013-001-16-6	screen6:BRD-K28494619-001-30-8:0.781250uM|screen6:BRD-K02594908-001-18-0:25.000000uM|screen6:BRD-K17205817-001-07-9:0.195500uM|screen6:BRD-K02594908-001-18-0:50.000000uM|screen6:BRD-K11640013-001-16-6:12.500000uM	DHPS	Carbon, Amino Acid, And Cofactor Metabolism	#CE3D32FF
DHPS	29	DHPS:group29	0.281695	4	4	BRD-K93524252|BRD-K50859149|BRD-K87492696|BRD-K52416806	BRD-K93524252-001-26-2|BRD-K50859149-001-17-9|BRD-K87492696-001-17-3|BRD-K52416806-001-03-0	screen6:BRD-K93524252-001-26-2:0.097500uM|screen4wk:BRD-K50859149-001-17-9:6.250000uM|kabx2:BRD-K87492696-001-17-3:12.500000uM|kabx2:BRD-K52416806-001-03-0:0.390500uM	DHPS	Carbon, Amino Acid, And Cofactor Metabolism	#CE3D32FF
DHPS	35	DHPS:group35	0.551194	2	1	BRD-K21520694	BRD-K21520694-001-22-2	screen6:BRD-K21520694-001-22-2:1.562500uM|screen6:BRD-K21520694-001-22-2:0.781250uM	DHPS	Carbon, Amino Acid, And Cofactor Metabolism	#CE3D32FF
DHPS	37	DHPS:group37	0.281778	3	3	BRD-K28494619|BRD-K50859149|BRD-K76845197	BRD-K28494619-001-30-8|BRD-K50859149-001-17-9|BRD-K76845197-001-06-2	screen6:BRD-K28494619-001-30-8:0.390500uM|screen4wk:BRD-K50859149-001-17-9:0.390625uM|screen6:BRD-K76845197-001-06-2:50.000000uM	DHPS	Carbon, Amino Acid, And Cofactor Metabolism	#CE3D32FF
DHPS	38	DHPS:group38	0.186261	2	2	BRD-K17205817|BRD-K31682896	BRD-K17205817-001-07-9|BRD-K31682896-001-25-7	screen6:BRD-K17205817-001-07-9:1.562500uM|kabx2:BRD-K31682896-001-25-7:0.195500uM	DHPS	Carbon, Amino Acid, And Cofactor Metabolism	#CE3D32FF
DHPS	39	DHPS:group39	0.278227	3	3	BRD-K55250441|BRD-K28494619|BRD-K25799961	BRD-K55250441-001-16-3|BRD-K28494619-001-30-8|BRD-K25799961-001-01-8	screen6:BRD-K55250441-001-16-3:3.125000uM|screen6:BRD-K28494619-001-30-8:0.097500uM|screen6:BRD-K25799961-001-01-8:3.125000uM	DHPS	Carbon, Amino Acid, And Cofactor Metabolism	#CE3D32FF
DHPS	50	DHPS:group50	0.538476	3	3	BRD-K14116214|BRD-K32273377|BRD-K50859149	BRD-K14116214-001-11-2|BRD-K32273377-001-19-5|BRD-K50859149-001-21-1	screen6:BRD-K14116214-001-11-2:0.390500uM|screen6:BRD-K32273377-001-19-5:3.125000uM|screen6:BRD-K50859149-001-21-1:0.781250uM	DHPS	Carbon, Amino Acid, And Cofactor Metabolism	#CE3D32FF
DHPS	51	DHPS:group51	0.382651	4	3	BRD-K50859149|BRD-K17205817|BRD-K14116214	BRD-K50859149-001-21-1|BRD-K17205817-001-07-9|BRD-K14116214-001-11-2	screen6:BRD-K50859149-001-21-1:0.097500uM|screen6:BRD-K17205817-001-07-9:0.097500uM|screen6:BRD-K50859149-001-21-1:0.390500uM|screen6:BRD-K14116214-001-11-2:0.781250uM	DHPS	Carbon, Amino Acid, And Cofactor Metabolism	#CE3D32FF
DHPS	55	DHPS:group55	0.251935	3	1	BRD-K76845197	BRD-K76845197-001-06-2	kabx2:BRD-K76845197-001-06-2:50.000000uM|kabx2:BRD-K76845197-001-06-2:25.000000uM|kabx2:BRD-K76845197-001-06-2:1.562500uM	DHPS	Carbon, Amino Acid, And Cofactor Metabolism	#CE3D32FF
DHPS	61	DHPS:group61	0.149051	2	2	BRD-K76845197|BRD-K14705039	BRD-K76845197-001-06-2|BRD-K14705039-001-17-2	kabx2:BRD-K76845197-001-06-2:12.500000uM|kabx2:BRD-K14705039-001-17-2:1.562500uM	DHPS	Carbon, Amino Acid, And Cofactor Metabolism	#CE3D32FF
DHPS	70	DHPS:group70	0.417697	5	2	BRD-K71125014|BRD-K52416806	BRD-K71125014-001-30-5|BRD-K52416806-001-03-0	screen6:BRD-K71125014-001-30-5:1.562500uM|screen6:BRD-K71125014-001-30-5:3.125000uM|screen6:BRD-K71125014-001-30-5:6.250000uM|screen6:BRD-K71125014-001-30-5:0.390500uM|screen6:BRD-K52416806-001-03-0:12.500000uM	DHPS	Carbon, Amino Acid, And Cofactor Metabolism	#CE3D32FF
DHPS	86	DHPS:group86	0.254318	5	3	BRD-K25799961|BRD-K71125014|BRD-K14705039	BRD-K25799961-001-01-8|BRD-K71125014-001-30-5|BRD-K14705039-001-17-2	kabx2:BRD-K25799961-001-01-8:12.500000uM|kabx2:BRD-K25799961-001-01-8:3.125000uM|kabx2:BRD-K71125014-001-30-5:1.562500uM|kabx2:BRD-K25799961-001-01-8:25.000000uM|kabx2:BRD-K14705039-001-17-2:0.781250uM	DHPS	Carbon, Amino Acid, And Cofactor Metabolism	#CE3D32FF
DHPS	87	DHPS:group87	0.364765	4	1	BRD-K25799961	BRD-K25799961-001-01-8	screen6:BRD-K25799961-001-01-8:25.000000uM|screen6:BRD-K25799961-001-01-8:0.781250uM|screen6:BRD-K25799961-001-01-8:12.500000uM|screen6:BRD-K25799961-001-01-8:1.562500uM	DHPS	Carbon, Amino Acid, And Cofactor Metabolism	#CE3D32FF
DHPS	88	DHPS:group88	0.616672	4	2	BRD-K25799961|BRD-K71125014	BRD-K25799961-001-01-8|BRD-K71125014-001-30-5	screen6:BRD-K25799961-001-01-8:0.195500uM|screen6:BRD-K25799961-001-01-8:0.097500uM|screen6:BRD-K71125014-001-30-5:0.097500uM|screen6:BRD-K71125014-001-30-5:0.781250uM	DHPS	Carbon, Amino Acid, And Cofactor Metabolism	#CE3D32FF
DHPS	94	DHPS:group94	0.238269	16	7	BRD-K32273377|BRD-K17205817|BRD-K50859149|BRD-K14116214|BRD-K93524252|BRD-K28494619|BRD-K14705039	BRD-K32273377-001-19-5|BRD-K17205817-001-07-9|BRD-K50859149-001-21-1|BRD-K14116214-001-11-2|BRD-K93524252-001-26-2|BRD-K28494619-001-30-8|BRD-K14705039-001-17-2	kabx2:BRD-K32273377-001-19-5:0.390500uM|kabx2:BRD-K17205817-001-07-9:0.097500uM|kabx2:BRD-K50859149-001-21-1:0.390500uM|kabx2:BRD-K17205817-001-07-9:0.390500uM|kabx2:BRD-K14116214-001-11-2:0.390500uM|kabx2:BRD-K14116214-001-11-2:0.195500uM|kabx2:BRD-K93524252-001-26-2:0.781250uM|kabx2:BRD-K28494619-001-30-8:0.097500uM|kabx2:BRD-K14116214-001-11-2:0.097500uM|kabx2:BRD-K50859149-001-21-1:0.781250uM…	DHPS	Carbon, Amino Acid, And Cofactor Metabolism	#CE3D32FF
DHPS	95	DHPS:group95	0.262751	10	6	BRD-K14116214|BRD-K93524252|BRD-K17205817|BRD-K28494619|BRD-K32273377|BRD-K50859149	BRD-K14116214-001-11-2|BRD-K93524252-001-26-2|BRD-K17205817-001-07-9|BRD-K28494619-001-30-8|BRD-K32273377-001-19-5|BRD-K50859149-001-21-1	kabx2:BRD-K14116214-001-11-2:0.781250uM|kabx2:BRD-K93524252-001-26-2:3.125000uM|kabx2:BRD-K17205817-001-07-9:0.781250uM|kabx2:BRD-K28494619-001-30-8:0.781250uM|kabx2:BRD-K17205817-001-07-9:1.562500uM|kabx2:BRD-K32273377-001-19-5:6.250000uM|kabx2:BRD-K50859149-001-21-1:1.562500uM|kabx2:BRD-K14116214-001-11-2:1.562500uM|kabx2:BRD-K28494619-001-30-8:1.562500uM|kabx2:BRD-K32273377-001-19-5:3.125000uM	DHPS	Carbon, Amino Acid, And Cofactor Metabolism	#CE3D32FF
DHPS	96	DHPS:group96	0.282464	7	4	BRD-K32273377|BRD-K93524252|BRD-K17205817|BRD-K50859149	BRD-K32273377-001-19-5|BRD-K93524252-001-26-2|BRD-K17205817-001-07-9|BRD-K50859149-001-21-1	kabx2:BRD-K32273377-001-19-5:0.781250uM|kabx2:BRD-K93524252-001-26-2:0.195500uM|kabx2:BRD-K32273377-001-19-5:0.195500uM|kabx2:BRD-K17205817-001-07-9:0.195500uM|kabx2:BRD-K93524252-001-26-2:0.097500uM|kabx2:BRD-K50859149-001-21-1:0.097500uM|kabx2:BRD-K93524252-001-26-2:0.390500uM	DHPS	Carbon, Amino Acid, And Cofactor Metabolism	#CE3D32FF
DHPS	98	DHPS:group98	0.341731	10	6	BRD-K93524252|BRD-K17205817|BRD-K14116214|BRD-K28494619|BRD-K50859149|BRD-K32273377	BRD-K93524252-001-26-2|BRD-K17205817-001-07-9|BRD-K14116214-001-11-2|BRD-K28494619-001-30-8|BRD-K50859149-001-21-1|BRD-K32273377-001-19-5	kabx2:BRD-K93524252-001-26-2:6.250000uM|kabx2:BRD-K17205817-001-07-9:3.125000uM|kabx2:BRD-K14116214-001-11-2:3.125000uM|kabx2:BRD-K28494619-001-30-8:6.250000uM|kabx2:BRD-K28494619-001-30-8:3.125000uM|kabx2:BRD-K17205817-001-07-9:6.250000uM|kabx2:BRD-K50859149-001-21-1:6.250000uM|kabx2:BRD-K32273377-001-19-5:12.500000uM|kabx2:BRD-K93524252-001-26-2:12.500000uM|kabx2:BRD-K50859149-001-21-1:3.125000…	DHPS	Carbon, Amino Acid, And Cofactor Metabolism	#CE3D32FF
DHPS	99	DHPS:group99	0.534268	15	12	BRD-K28494619|BRD-K50859149|BRD-K17205817|BRD-K14116214|BRD-K55250441|BRD-K71125014|BRD-K14705039|BRD-K93524252|BRD-K11640013|BRD-K25799961|BRD-K21520694|BRD-K52416806	BRD-K28494619-001-30-8|BRD-K50859149-001-21-1|BRD-K17205817-001-07-9|BRD-K14116214-001-11-2|BRD-K55250441-001-16-3|BRD-K71125014-001-30-5|BRD-K14705039-001-17-2|BRD-K50859149-001-17-9|BRD-K93524252-001-26-2|BRD-K11640013-001-16-6|BRD-K25799961-001-01-8|BRD-K21520694-001-22-2|BRD-K52416806-001-03-0	kabx2:BRD-K28494619-001-30-8:12.500000uM|kabx2:BRD-K50859149-001-21-1:12.500000uM|kabx2:BRD-K17205817-001-07-9:12.500000uM|kabx2:BRD-K14116214-001-11-2:6.250000uM|kabx2:BRD-K55250441-001-16-3:25.000000uM|kabx2:BRD-K71125014-001-30-5:12.500000uM|kabx2:BRD-K14705039-001-17-2:3.125000uM|screen4wk:BRD-K50859149-001-17-9:12.500000uM|kabx2:BRD-K50859149-001-21-1:25.000000uM|kabx2:BRD-K14116214-001-11-2…	DHPS	Carbon, Amino Acid, And Cofactor Metabolism	#CE3D32FF
DHPS	100	DHPS:group100	0.235231	5	3	BRD-K11640013|BRD-K50859149|BRD-K52416806	BRD-K11640013-001-16-6|BRD-K50859149-001-17-9|BRD-K52416806-001-03-0	kabx2:BRD-K11640013-001-16-6:12.500000uM|screen4wk:BRD-K50859149-001-17-9:0.781250uM|kabx2:BRD-K11640013-001-16-6:25.000000uM|kabx2:BRD-K52416806-001-03-0:6.250000uM|kabx2:BRD-K52416806-001-03-0:12.500000uM	DHPS	Carbon, Amino Acid, And Cofactor Metabolism	#CE3D32FF
DHPS	102	DHPS:group102	0.382418	3	1	BRD-K10671814	BRD-K10671814-001-16-3	kabx2:BRD-K10671814-001-16-3:12.500000uM|kabx2:BRD-K10671814-001-16-3:25.000000uM|kabx2:BRD-K10671814-001-16-3:6.250000uM	DHPS	Carbon, Amino Acid, And Cofactor Metabolism	#CE3D32FF
DHPS	103	DHPS:group103	0.573423	5	5	BRD-K62363391|BRD-K87492696|BRD-K14705039|BRD-K10671814|BRD-K31682896	BRD-K62363391-001-25-6|BRD-K87492696-001-17-3|BRD-K14705039-001-17-2|BRD-K10671814-001-16-3|BRD-K31682896-001-25-7	kabx2:BRD-K62363391-001-25-6:50.000000uM|kabx2:BRD-K87492696-001-17-3:50.000000uM|kabx2:BRD-K14705039-001-17-2:6.250000uM|screen6:BRD-K10671814-001-16-3:25.000000uM|screen6:BRD-K31682896-001-25-7:12.500000uM	DHPS	Carbon, Amino Acid, And Cofactor Metabolism	#CE3D32FF
DHPS	104	DHPS:group104	0.539258	3	3	BRD-K14705039|BRD-K50859149|BRD-K28494619	BRD-K14705039-001-17-2|BRD-K50859149-001-21-1|BRD-K28494619-001-30-8	kabx2:BRD-K14705039-001-17-2:12.500000uM|screen6:BRD-K50859149-001-21-1:50.000000uM|screen6:BRD-K28494619-001-30-8:25.000000uM	DHPS	Carbon, Amino Acid, And Cofactor Metabolism	#CE3D32FF
DHPS	105	DHPS:group105	0.458291	12	10	BRD-K10671814|BRD-K62363391|BRD-K14705039|BRD-K14116214|BRD-K50859149|BRD-K87492696|BRD-K93524252|BRD-K55250441|BRD-K17205817|BRD-K71125014	BRD-K10671814-001-16-3|BRD-K62363391-001-25-6|BRD-K14705039-001-17-2|BRD-K14116214-001-11-2|BRD-K50859149-001-21-1|BRD-K87492696-001-17-3|BRD-K93524252-001-26-2|BRD-K55250441-001-16-3|BRD-K17205817-001-07-9|BRD-K71125014-001-30-5	screen6:BRD-K10671814-001-16-3:50.000000uM|screen6:BRD-K62363391-001-25-6:50.000000uM|screen6:BRD-K14705039-001-17-2:12.500000uM|screen6:BRD-K14116214-001-11-2:25.000000uM|screen6:BRD-K50859149-001-21-1:25.000000uM|screen6:BRD-K62363391-001-25-6:25.000000uM|screen6:BRD-K14705039-001-17-2:6.250000uM|screen6:BRD-K87492696-001-17-3:50.000000uM|screen6:BRD-K93524252-001-26-2:50.000000uM|screen6:BRD-K…	DHPS	Carbon, Amino Acid, And Cofactor Metabolism	#CE3D32FF
DHPS	106	DHPS:group106	0.620583	7	6	BRD-K21520694|BRD-K32273377|BRD-K31682896|BRD-K87492696|BRD-K62363391|BRD-K52416806	BRD-K21520694-001-22-2|BRD-K32273377-001-19-5|BRD-K31682896-001-25-7|BRD-K87492696-001-17-3|BRD-K62363391-001-25-6|BRD-K52416806-001-03-0	kabx2:BRD-K21520694-001-22-2:50.000000uM|kabx2:BRD-K32273377-001-19-5:25.000000uM|kabx2:BRD-K31682896-001-25-7:3.125000uM|kabx2:BRD-K31682896-001-25-7:6.250000uM|kabx2:BRD-K87492696-001-17-3:25.000000uM|kabx2:BRD-K62363391-001-25-6:25.000000uM|kabx2:BRD-K52416806-001-03-0:50.000000uM	DHPS	Carbon, Amino Acid, And Cofactor Metabolism	#CE3D32FF
DHPS	107	DHPS:group107	0.577696	9	8	BRD-K93524252|BRD-K55250441|BRD-K17205817|BRD-K14116214|BRD-K28494619|BRD-K71125014|BRD-K50859149|BRD-K31682896	BRD-K93524252-001-26-2|BRD-K55250441-001-16-3|BRD-K17205817-001-07-9|BRD-K14116214-001-11-2|BRD-K28494619-001-30-8|BRD-K71125014-001-30-5|BRD-K50859149-001-17-9|BRD-K31682896-001-25-7	kabx2:BRD-K93524252-001-26-2:50.000000uM|kabx2:BRD-K55250441-001-16-3:50.000000uM|kabx2:BRD-K17205817-001-07-9:25.000000uM|kabx2:BRD-K14116214-001-11-2:25.000000uM|kabx2:BRD-K28494619-001-30-8:25.000000uM|kabx2:BRD-K71125014-001-30-5:25.000000uM|screen4wk:BRD-K50859149-001-17-9:25.000000uM|kabx2:BRD-K31682896-001-25-7:12.500000uM|screen6:BRD-K31682896-001-25-7:6.250000uM	DHPS	Carbon, Amino Acid, And Cofactor Metabolism	#CE3D32FF
DHPS	108	DHPS:group108	0.486345	3	3	BRD-K14705039|BRD-K21520694|BRD-K93524252	BRD-K14705039-001-17-2|BRD-K21520694-001-22-2|BRD-K93524252-001-26-2	screen6:BRD-K14705039-001-17-2:3.125000uM|screen6:BRD-K21520694-001-22-2:25.000000uM|screen6:BRD-K93524252-001-26-2:25.000000uM	DHPS	Carbon, Amino Acid, And Cofactor Metabolism	#CE3D32FF
DHPS	109	DHPS:group109	0.49717	4	4	BRD-K52416806|BRD-K25799961|BRD-K71125014|BRD-K87492696	BRD-K52416806-001-03-0|BRD-K25799961-001-01-8|BRD-K71125014-001-30-5|BRD-K87492696-001-17-3	screen6:BRD-K52416806-001-03-0:25.000000uM|screen6:BRD-K25799961-001-01-8:50.000000uM|screen6:BRD-K71125014-001-30-5:12.500000uM|screen6:BRD-K87492696-001-17-3:25.000000uM	DHPS	Carbon, Amino Acid, And Cofactor Metabolism	#CE3D32FF
DHPS	110	DHPS:group110	0.535064	9	8	BRD-K17205817|BRD-K55250441|BRD-K11640013|BRD-K10671814|BRD-K14116214|BRD-K32273377|BRD-K21520694|BRD-K52416806	BRD-K17205817-001-07-9|BRD-K55250441-001-16-3|BRD-K11640013-001-16-6|BRD-K10671814-001-16-3|BRD-K14116214-001-11-2|BRD-K32273377-001-19-5|BRD-K21520694-001-22-2|BRD-K52416806-001-03-0	screen6:BRD-K17205817-001-07-9:12.500000uM|screen6:BRD-K55250441-001-16-3:25.000000uM|screen6:BRD-K11640013-001-16-6:50.000000uM|screen6:BRD-K10671814-001-16-3:12.500000uM|screen6:BRD-K14116214-001-11-2:12.500000uM|screen6:BRD-K32273377-001-19-5:25.000000uM|screen6:BRD-K32273377-001-19-5:50.000000uM|screen6:BRD-K21520694-001-22-2:50.000000uM|screen6:BRD-K52416806-001-03-0:50.000000uM	DHPS	Carbon, Amino Acid, And Cofactor Metabolism	#CE3D32FF
DHPS	111	DHPS:group111	0.61097	18	7	BRD-K28494619|BRD-K31682896|BRD-K71125014|BRD-K17205817|BRD-K14116214|BRD-K14705039|BRD-K50859149	BRD-K28494619-001-30-8|BRD-K31682896-001-25-7|BRD-K71125014-001-30-5|BRD-K17205817-001-07-9|BRD-K14116214-001-11-2|BRD-K14705039-001-17-2|BRD-K50859149-001-21-1|BRD-K50859149-001-17-9	screen6:BRD-K28494619-001-30-8:50.000000uM|screen6:BRD-K31682896-001-25-7:25.000000uM|screen6:BRD-K71125014-001-30-5:50.000000uM|screen6:BRD-K17205817-001-07-9:50.000000uM|screen6:BRD-K14116214-001-11-2:50.000000uM|screen6:BRD-K14705039-001-17-2:25.000000uM|screen6:BRD-K14705039-001-17-2:50.000000uM|screen6:BRD-K31682896-001-25-7:50.000000uM|kabx2:BRD-K14705039-001-17-2:50.000000uM|kabx2:BRD-K316…	DHPS	Carbon, Amino Acid, And Cofactor Metabolism	#CE3D32FF
DHPS	113	DHPS:group113	0.350791	4	3	BRD-K50859149|BRD-K21520694|BRD-K55250441	BRD-K50859149-001-17-9|BRD-K21520694-001-22-2|BRD-K55250441-001-16-3	screen4wk:BRD-K50859149-001-17-9:1.562500uM|kabx2:BRD-K21520694-001-22-2:12.500000uM|kabx2:BRD-K55250441-001-16-3:12.500000uM|kabx2:BRD-K55250441-001-16-3:6.250000uM	DHPS	Carbon, Amino Acid, And Cofactor Metabolism	#CE3D32FF
DHPS	115	DHPS:group115	0.277816	3	2	BRD-K71125014|BRD-K21520694	BRD-K71125014-001-30-5|BRD-K21520694-001-22-2	kabx2:BRD-K71125014-001-30-5:3.125000uM|kabx2:BRD-K71125014-001-30-5:6.250000uM|kabx2:BRD-K21520694-001-22-2:6.250000uM	DHPS	Carbon, Amino Acid, And Cofactor Metabolism	#CE3D32FF
DHPS	116	DHPS:group116	0.351592	5	5	BRD-K17205817|BRD-K14116214|BRD-K28494619|BRD-K50859149|BRD-K32273377	BRD-K17205817-001-07-9|BRD-K14116214-001-11-2|BRD-K28494619-001-30-8|BRD-K50859149-001-21-1|BRD-K32273377-001-19-5	screen6:BRD-K17205817-001-07-9:6.250000uM|screen6:BRD-K14116214-001-11-2:6.250000uM|screen6:BRD-K28494619-001-30-8:12.500000uM|screen6:BRD-K50859149-001-21-1:12.500000uM|screen6:BRD-K32273377-001-19-5:12.500000uM	DHPS	Carbon, Amino Acid, And Cofactor Metabolism	#CE3D32FF
DHPS	119	DHPS:group119	0.360817	4	1	BRD-K52416806	BRD-K52416806-001-03-0	kabx2:BRD-K52416806-001-03-0:3.125000uM|kabx2:BRD-K52416806-001-03-0:0.781250uM|kabx2:BRD-K52416806-001-03-0:1.562500uM|kabx2:BRD-K52416806-001-03-0:0.195500uM	DHPS	Carbon, Amino Acid, And Cofactor Metabolism	#CE3D32FF
DHPS	121	DHPS:group121	0.372859	4	2	BRD-K10671814|BRD-K31682896	BRD-K10671814-001-16-3|BRD-K31682896-001-25-7	screen6:BRD-K10671814-001-16-3:0.781250uM|screen6:BRD-K31682896-001-25-7:0.781250uM|screen6:BRD-K10671814-001-16-3:3.125000uM|screen6:BRD-K31682896-001-25-7:0.195500uM	DHPS	Carbon, Amino Acid, And Cofactor Metabolism	#CE3D32FF
DHPS	122	DHPS:group122	0.370565	9	1	BRD-K62363391	BRD-K62363391-001-25-6	screen6:BRD-K62363391-001-25-6:0.097500uM|screen6:BRD-K62363391-001-25-6:0.195500uM|screen6:BRD-K62363391-001-25-6:0.390500uM|screen6:BRD-K62363391-001-25-6:0.781250uM|screen6:BRD-K62363391-001-25-6:1.562500uM|screen6:BRD-K62363391-001-25-6:3.125000uM|kabx2:BRD-K62363391-001-25-6:3.125000uM|kabx2:BRD-K62363391-001-25-6:6.250000uM|screen6:BRD-K62363391-001-25-6:6.250000uM	DHPS	Carbon, Amino Acid, And Cofactor Metabolism	#CE3D32FF
DHPS	132	DHPS:group132	0.237649	3	1	BRD-K62363391	BRD-K62363391-001-25-6	kabx2:BRD-K62363391-001-25-6:1.562500uM|kabx2:BRD-K62363391-001-25-6:0.390500uM|kabx2:BRD-K62363391-001-25-6:0.781250uM	DHPS	Carbon, Amino Acid, And Cofactor Metabolism	#CE3D32FF
DHPS	136	DHPS:group136	0.621139	2	1	BRD-K62363391	BRD-K62363391-001-25-6	screen6:BRD-K62363391-001-25-6:12.500000uM|kabx2:BRD-K62363391-001-25-6:12.500000uM	DHPS	Carbon, Amino Acid, And Cofactor Metabolism	#CE3D32FF
DprE1-DprE2 complex	5	DprE1-DprE2 complex:group5	0.40824	2	2	BRD-K76257682|BRD-K00005141	BRD-K76257682-001-02-1|BRD-K00005141-999-99-9	screen6:BRD-K76257682-001-02-1:0.195500uM|screen6:BRD-K00005141-999-99-9:0.006104uM	DprE1-DprE2 complex	Cell Shape/Integrity	#749B58FF
DprE1-DprE2 complex	6	DprE1-DprE2 complex:group6	0.423555	2	2	BRD-K87395897|BRD-K00005141	BRD-K87395897-999-99-9|BRD-K00005141-999-99-9	screen6:BRD-K87395897-999-99-9:0.001526uM|screen6:BRD-K00005141-999-99-9:0.003052uM	DprE1-DprE2 complex	Cell Shape/Integrity	#749B58FF
DprE1-DprE2 complex	9	DprE1-DprE2 complex:group9	0.369934	2	1	BRD-K17480742	BRD-K17480742-001-02-9	screen5_wk:BRD-K17480742-001-02-9:0.781250uM|screen5_wk:BRD-K17480742-001-02-9:0.390625uM	DprE1-DprE2 complex	Cell Shape/Integrity	#749B58FF
DprE1-DprE2 complex	28	DprE1-DprE2 complex:group28	0.630734	2	2	BRD-K76257682|BRD-K14661019	BRD-K76257682-001-03-9|BRD-K14661019-001-01-5	kabx2:BRD-K76257682-001-03-9:0.390500uM|kabx2:BRD-K14661019-001-01-5:0.390500uM	DprE1-DprE2 complex	Cell Shape/Integrity	#749B58FF
DprE1-DprE2 complex	29	DprE1-DprE2 complex:group29	0.566768	7	2	BRD-K96671969|BRD-K14661019	BRD-K96671969-001-04-9|BRD-K14661019-001-01-5	screen5_wk:BRD-K96671969-001-04-9:0.097656uM|screen5_wk:BRD-K96671969-001-04-9:0.195312uM|screen6:BRD-K96671969-001-04-9:0.097500uM|screen6:BRD-K96671969-001-04-9:0.195500uM|kabx2:BRD-K96671969-001-04-9:0.195500uM|kabx2:BRD-K96671969-001-04-9:0.097500uM|screen6:BRD-K14661019-001-01-5:0.390500uM	DprE1-DprE2 complex	Cell Shape/Integrity	#749B58FF
DprE1-DprE2 complex	30	DprE1-DprE2 complex:group30	0.737402	7	3	BRD-K76257682|BRD-K14661019|BRD-K66039912	BRD-K76257682-001-02-1|BRD-K76257682-001-03-9|BRD-K14661019-001-01-5|BRD-K66039912-001-01-9	kabx2:BRD-K76257682-001-02-1:0.390500uM|kabx2:BRD-K76257682-001-03-9:0.781250uM|kabx2:BRD-K14661019-001-01-5:0.781250uM|kabx2:BRD-K66039912-001-01-9:0.097500uM|screen6:BRD-K66039912-001-01-9:0.097500uM|screen6:BRD-K76257682-001-03-9:0.781250uM|screen6:BRD-K76257682-001-02-1:0.390500uM	DprE1-DprE2 complex	Cell Shape/Integrity	#749B58FF
DprE1-DprE2 complex	31	DprE1-DprE2 complex:group31	0.540699	9	6	BRD-K58597051|BRD-A23080907|BRD-K87395897|BRD-K63155003|BRD-K16343284|BRD-K00005141	BRD-K58597051-001-03-3|BRD-A23080907-001-01-4|BRD-K87395897-999-99-9|BRD-K63155003-001-01-6|BRD-K16343284-999-99-9|BRD-K00005141-999-99-9	screen6:BRD-K58597051-001-03-3:1.562500uM|screen6:BRD-K58597051-001-03-3:3.125000uM|screen6:BRD-A23080907-001-01-4:6.250000uM|screen6:BRD-K87395897-999-99-9:0.003052uM|screen6:BRD-K63155003-001-01-6:0.195500uM|screen6:BRD-K16343284-999-99-9:0.001526uM|screen6:BRD-K00005141-999-99-9:0.012207uM|screen6:BRD-K63155003-001-01-6:0.390500uM|screen6:BRD-K58597051-001-03-3:6.250000uM	DprE1-DprE2 complex	Cell Shape/Integrity	#749B58FF
DprE1-DprE2 complex	33	DprE1-DprE2 complex:group33	0.641994	4	3	BRD-K63155003|BRD-A23080907|BRD-K58597051	BRD-K63155003-001-01-6|BRD-A23080907-001-01-4|BRD-K58597051-001-03-3	kabx2:BRD-K63155003-001-01-6:0.195500uM|kabx2:BRD-A23080907-001-01-4:6.250000uM|kabx2:BRD-K63155003-001-01-6:0.390500uM|kabx2:BRD-K58597051-001-03-3:3.125000uM	DprE1-DprE2 complex	Cell Shape/Integrity	#749B58FF
DprE1-DprE2 complex	37	DprE1-DprE2 complex:group37	0.450495	7	1	BRD-K17480742	BRD-K17480742-999-99-9	screen_bi2_kabxlow:BRD-K17480742-999-99-9:0.195312uM|screen_bi2_kabxlow:BRD-K17480742-999-99-9:3.125000uM|screen_bi2_kabxlow:BRD-K17480742-999-99-9:0.097656uM|screen_bi2_kabxlow:BRD-K17480742-999-99-9:0.390625uM|screen_bi2_kabxlow:BRD-K17480742-999-99-9:0.781250uM|screen_bi2_kabxlow:BRD-K17480742-999-99-9:1.562500uM|screen_bi2_kabxlow:BRD-K17480742-999-99-9:0.048828uM	DprE1-DprE2 complex	Cell Shape/Integrity	#749B58FF
DprE1-DprE2 complex	38	DprE1-DprE2 complex:group38	0.420562	8	2	BRD-K17480742|BRD-K63155003	BRD-K17480742-999-99-9|BRD-K17480742-001-02-9|BRD-K63155003-001-01-6	screen_bi2_kabxlow:BRD-K17480742-999-99-9:0.024414uM|screen_bi2_kabxlow:BRD-K17480742-999-99-9:0.006104uM|screen_bi2_kabxlow:BRD-K17480742-999-99-9:0.012207uM|screen5_wk:BRD-K17480742-001-02-9:0.195312uM|screen5_wk:BRD-K17480742-001-02-9:0.097656uM|kabx2:BRD-K17480742-001-02-9:0.097500uM|kabx2:BRD-K63155003-001-01-6:0.781250uM|kabx2:BRD-K17480742-001-02-9:0.195500uM	DprE1-DprE2 complex	Cell Shape/Integrity	#749B58FF
DprE1-DprE2 complex	39	DprE1-DprE2 complex:group39	0.522046	4	1	BRD-K96671969	BRD-K96671969-001-04-9	screen5_wk:BRD-K96671969-001-04-9:0.390625uM|kabx2:BRD-K96671969-001-04-9:0.390500uM|screen6:BRD-K96671969-001-04-9:0.390500uM|screen5_wk:BRD-K96671969-001-04-9:0.781250uM	DprE1-DprE2 complex	Cell Shape/Integrity	#749B58FF
DprE1-DprE2 complex	40	DprE1-DprE2 complex:group40	0.780656	4	3	BRD-K76257682|BRD-K14661019|BRD-K66039912	BRD-K76257682-001-02-1|BRD-K76257682-001-03-9|BRD-K14661019-001-01-5|BRD-K66039912-001-01-9	screen6:BRD-K76257682-001-02-1:0.781250uM|kabx2:BRD-K76257682-001-03-9:1.562500uM|kabx2:BRD-K14661019-001-01-5:1.562500uM|kabx2:BRD-K66039912-001-01-9:0.195500uM	DprE1-DprE2 complex	Cell Shape/Integrity	#749B58FF
DprE1-DprE2 complex	41	DprE1-DprE2 complex:group41	0.703787	4	3	BRD-K76257682|BRD-K66039912|BRD-K14661019	BRD-K76257682-001-03-9|BRD-K66039912-001-01-9|BRD-K14661019-001-01-5	screen6:BRD-K76257682-001-03-9:1.562500uM|screen6:BRD-K66039912-001-01-9:0.390500uM|kabx2:BRD-K66039912-001-01-9:0.390500uM|screen6:BRD-K14661019-001-01-5:1.562500uM	DprE1-DprE2 complex	Cell Shape/Integrity	#749B58FF
DprE1-DprE2 complex	42	DprE1-DprE2 complex:group42	0.777799	3	3	BRD-K76257682|BRD-K14661019|BRD-K66039912	BRD-K76257682-001-02-1|BRD-K14661019-001-01-5|BRD-K66039912-001-01-9	kabx2:BRD-K76257682-001-02-1:0.781250uM|screen6:BRD-K14661019-001-01-5:0.781250uM|screen6:BRD-K66039912-001-01-9:0.195500uM	DprE1-DprE2 complex	Cell Shape/Integrity	#749B58FF
DprE1-DprE2 complex	43	DprE1-DprE2 complex:group43	0.622765	4	3	BRD-K00005141|BRD-A23080907|BRD-K58597051	BRD-K00005141-999-99-9|BRD-A23080907-001-01-4|BRD-K58597051-001-03-3	screen6:BRD-K00005141-999-99-9:0.024414uM|screen6:BRD-A23080907-001-01-4:12.500000uM|screen6:BRD-K58597051-001-03-3:12.500000uM|screen6:BRD-K00005141-999-99-9:0.048828uM	DprE1-DprE2 complex	Cell Shape/Integrity	#749B58FF
DprE1-DprE2 complex	44	DprE1-DprE2 complex:group44	0.826982	12	3	BRD-K87395897|BRD-K16343284|BRD-K76257682	BRD-K87395897-999-99-9|BRD-K16343284-999-99-9|BRD-K76257682-001-02-1	screen6:BRD-K87395897-999-99-9:0.012207uM|screen6:BRD-K16343284-999-99-9:0.006104uM|screen6:BRD-K87395897-999-99-9:0.024414uM|screen6:BRD-K16343284-999-99-9:0.012207uM|screen6:BRD-K16343284-999-99-9:0.024414uM|screen6:BRD-K87395897-999-99-9:0.048828uM|screen6:BRD-K16343284-999-99-9:0.048828uM|screen6:BRD-K16343284-999-99-9:0.097656uM|screen6:BRD-K87395897-999-99-9:0.097656uM|screen6:BRD-K16343284…	DprE1-DprE2 complex	Cell Shape/Integrity	#749B58FF
DprE1-DprE2 complex	45	DprE1-DprE2 complex:group45	0.708607	4	4	BRD-K16343284|BRD-K76257682|BRD-K66039912|BRD-K87395897	BRD-K16343284-999-99-9|BRD-K76257682-001-02-1|BRD-K66039912-001-01-9|BRD-K87395897-999-99-9	screen6:BRD-K16343284-999-99-9:0.003052uM|screen6:BRD-K76257682-001-02-1:1.562500uM|screen6:BRD-K66039912-001-01-9:0.781250uM|screen6:BRD-K87395897-999-99-9:0.006104uM	DprE1-DprE2 complex	Cell Shape/Integrity	#749B58FF
DprE1-DprE2 complex	46	DprE1-DprE2 complex:group46	0.829864	13	4	BRD-K66039912|BRD-K14661019|BRD-K76257682|BRD-A23080907	BRD-K66039912-001-01-9|BRD-K14661019-001-01-5|BRD-K76257682-001-02-1|BRD-A23080907-001-01-4|BRD-K76257682-001-03-9	screen6:BRD-K66039912-001-01-9:3.125000uM|screen6:BRD-K66039912-001-01-9:6.250000uM|screen6:BRD-K66039912-001-01-9:50.000000uM|screen6:BRD-K66039912-001-01-9:1.562500uM|screen6:BRD-K14661019-001-01-5:3.125000uM|screen6:BRD-K76257682-001-02-1:3.125000uM|screen6:BRD-K14661019-001-01-5:6.250000uM|screen6:BRD-K76257682-001-02-1:12.500000uM|screen6:BRD-K76257682-001-02-1:6.250000uM|screen6:BRD-A230809…	DprE1-DprE2 complex	Cell Shape/Integrity	#749B58FF
DprE1-DprE2 complex	47	DprE1-DprE2 complex:group47	0.871734	4	4	BRD-K66039912|BRD-K87395897|BRD-K14661019|BRD-K76257682	BRD-K66039912-001-01-9|BRD-K87395897-001-02-7|BRD-K14661019-001-01-5|BRD-K76257682-001-03-9	screen6:BRD-K66039912-001-01-9:12.500000uM|screen6:BRD-K87395897-001-02-7:0.097500uM|screen6:BRD-K14661019-001-01-5:12.500000uM|screen6:BRD-K76257682-001-03-9:25.000000uM	DprE1-DprE2 complex	Cell Shape/Integrity	#749B58FF
DprE1-DprE2 complex	48	DprE1-DprE2 complex:group48	0.601744	5	2	BRD-K00005141|BRD-K17480742	BRD-K00005141-999-99-9|BRD-K17480742-001-02-9	screen6:BRD-K00005141-999-99-9:0.097656uM|screen6:BRD-K17480742-001-02-9:0.097500uM|screen6:BRD-K17480742-001-02-9:0.195500uM|screen6:BRD-K00005141-999-99-9:0.195312uM|screen6:BRD-K00005141-999-99-9:0.390625uM	DprE1-DprE2 complex	Cell Shape/Integrity	#749B58FF
DprE1-DprE2 complex	49	DprE1-DprE2 complex:group49	0.721978	2	1	BRD-K17480742	BRD-K17480742-001-02-9	screen6:BRD-K17480742-001-02-9:0.390500uM|screen6:BRD-K17480742-001-02-9:0.781250uM	DprE1-DprE2 complex	Cell Shape/Integrity	#749B58FF
DprE1-DprE2 complex	50	DprE1-DprE2 complex:group50	0.78149	3	1	BRD-K17480742	BRD-K17480742-001-02-9	screen6:BRD-K17480742-001-02-9:1.562500uM|screen6:BRD-K17480742-001-02-9:6.250000uM|screen6:BRD-K17480742-001-02-9:25.000000uM	DprE1-DprE2 complex	Cell Shape/Integrity	#749B58FF
DprE1-DprE2 complex	51	DprE1-DprE2 complex:group51	0.821001	3	2	BRD-K17480742|BRD-K96671969	BRD-K17480742-001-02-9|BRD-K96671969-001-04-9	screen6:BRD-K17480742-001-02-9:12.500000uM|screen6:BRD-K96671969-001-04-9:6.250000uM|screen6:BRD-K96671969-001-04-9:3.125000uM	DprE1-DprE2 complex	Cell Shape/Integrity	#749B58FF
DprE1-DprE2 complex	53	DprE1-DprE2 complex:group53	0.878007	26	6	BRD-K87395897|BRD-A23080907|BRD-K58597051|BRD-K76257682|BRD-K14661019|BRD-K16343284	BRD-K87395897-001-02-7|BRD-A23080907-001-01-4|BRD-K58597051-001-03-3|BRD-K76257682-001-02-1|BRD-K14661019-001-01-5|BRD-K16343284-001-01-6|BRD-K76257682-001-03-9	screen6:BRD-K87395897-001-02-7:0.781250uM|screen6:BRD-K87395897-001-02-7:6.250000uM|screen6:BRD-K87395897-001-02-7:3.125000uM|screen6:BRD-K87395897-001-02-7:0.195500uM|screen6:BRD-K87395897-001-02-7:1.562500uM|screen6:BRD-K87395897-001-02-7:0.390500uM|screen6:BRD-K87395897-001-02-7:12.500000uM|screen6:BRD-K87395897-001-02-7:25.000000uM|screen6:BRD-K87395897-001-02-7:50.000000uM|screen6:BRD-A23080…	DprE1-DprE2 complex	Cell Shape/Integrity	#749B58FF
DprE1-DprE2 complex	57	DprE1-DprE2 complex:group57	0.58082	4	2	BRD-K63155003|BRD-A23080907	BRD-K63155003-001-01-6|BRD-A23080907-001-01-4	kabx2:BRD-K63155003-001-01-6:12.500000uM|kabx2:BRD-K63155003-001-01-6:25.000000uM|kabx2:BRD-K63155003-001-01-6:3.125000uM|kabx2:BRD-A23080907-001-01-4:50.000000uM	DprE1-DprE2 complex	Cell Shape/Integrity	#749B58FF
DprE1-DprE2 complex	58	DprE1-DprE2 complex:group58	0.603665	4	3	BRD-K63155003|BRD-K58597051|BRD-K76257682	BRD-K63155003-001-01-6|BRD-K58597051-001-03-3|BRD-K76257682-001-02-1	kabx2:BRD-K63155003-001-01-6:1.562500uM|kabx2:BRD-K63155003-001-01-6:6.250000uM|kabx2:BRD-K58597051-001-03-3:25.000000uM|kabx2:BRD-K76257682-001-02-1:50.000000uM	DprE1-DprE2 complex	Cell Shape/Integrity	#749B58FF
DprE1-DprE2 complex	59	DprE1-DprE2 complex:group59	0.641714	10	3	BRD-K16343284|BRD-K14661019|BRD-K76257682	BRD-K16343284-001-01-6|BRD-K14661019-001-01-5|BRD-K76257682-001-03-9	kabx2:BRD-K16343284-001-01-6:0.390500uM|kabx2:BRD-K16343284-001-01-6:3.125000uM|kabx2:BRD-K16343284-001-01-6:12.500000uM|kabx2:BRD-K16343284-001-01-6:25.000000uM|kabx2:BRD-K16343284-001-01-6:6.250000uM|kabx2:BRD-K16343284-001-01-6:0.097500uM|kabx2:BRD-K16343284-001-01-6:1.562500uM|kabx2:BRD-K14661019-001-01-5:25.000000uM|kabx2:BRD-K76257682-001-03-9:12.500000uM|kabx2:BRD-K14661019-001-01-5:50.000…	DprE1-DprE2 complex	Cell Shape/Integrity	#749B58FF
DprE1-DprE2 complex	60	DprE1-DprE2 complex:group60	0.71733	3	3	BRD-A23080907|BRD-K14661019|BRD-K76257682	BRD-A23080907-001-01-4|BRD-K14661019-001-01-5|BRD-K76257682-001-02-1	kabx2:BRD-A23080907-001-01-4:25.000000uM|kabx2:BRD-K14661019-001-01-5:12.500000uM|kabx2:BRD-K76257682-001-02-1:6.250000uM	DprE1-DprE2 complex	Cell Shape/Integrity	#749B58FF
DprE1-DprE2 complex	61	DprE1-DprE2 complex:group61	0.720146	3	2	BRD-K58597051|BRD-K76257682	BRD-K58597051-001-03-3|BRD-K76257682-001-02-1	kabx2:BRD-K58597051-001-03-3:12.500000uM|kabx2:BRD-K76257682-001-02-1:25.000000uM|kabx2:BRD-K76257682-001-02-1:12.500000uM	DprE1-DprE2 complex	Cell Shape/Integrity	#749B58FF
DprE1-DprE2 complex	62	DprE1-DprE2 complex:group62	0.49971	5	2	BRD-K76257682|BRD-K16343284	BRD-K76257682-001-03-9|BRD-K16343284-001-01-6	kabx2:BRD-K76257682-001-03-9:25.000000uM|kabx2:BRD-K16343284-001-01-6:0.195500uM|kabx2:BRD-K76257682-001-03-9:50.000000uM|kabx2:BRD-K16343284-001-01-6:0.781250uM|kabx2:BRD-K16343284-001-01-6:50.000000uM	DprE1-DprE2 complex	Cell Shape/Integrity	#749B58FF
DprE1-DprE2 complex	63	DprE1-DprE2 complex:group63	0.509316	11	2	BRD-K58597051|BRD-K87395897	BRD-K58597051-001-03-3|BRD-K87395897-001-02-7	kabx2:BRD-K58597051-001-03-3:50.000000uM|kabx2:BRD-K87395897-001-02-7:50.000000uM|kabx2:BRD-K87395897-001-02-7:25.000000uM|kabx2:BRD-K87395897-001-02-7:0.097500uM|kabx2:BRD-K87395897-001-02-7:3.125000uM|kabx2:BRD-K87395897-001-02-7:12.500000uM|kabx2:BRD-K87395897-001-02-7:0.195500uM|kabx2:BRD-K87395897-001-02-7:1.562500uM|kabx2:BRD-K87395897-001-02-7:0.390500uM|kabx2:BRD-K87395897-001-02-7:6.2500…	DprE1-DprE2 complex	Cell Shape/Integrity	#749B58FF
DprE1-DprE2 complex	65	DprE1-DprE2 complex:group65	0.765513	9	4	BRD-K76257682|BRD-K14661019|BRD-K66039912|BRD-K58597051	BRD-K76257682-001-03-9|BRD-K14661019-001-01-5|BRD-K66039912-001-01-9|BRD-K76257682-001-02-1|BRD-K58597051-001-03-3	kabx2:BRD-K76257682-001-03-9:3.125000uM|kabx2:BRD-K14661019-001-01-5:6.250000uM|kabx2:BRD-K66039912-001-01-9:1.562500uM|kabx2:BRD-K66039912-001-01-9:12.500000uM|kabx2:BRD-K66039912-001-01-9:3.125000uM|kabx2:BRD-K66039912-001-01-9:6.250000uM|kabx2:BRD-K66039912-001-01-9:50.000000uM|kabx2:BRD-K76257682-001-02-1:3.125000uM|kabx2:BRD-K58597051-001-03-3:6.250000uM	DprE1-DprE2 complex	Cell Shape/Integrity	#749B58FF
DprE1-DprE2 complex	66	DprE1-DprE2 complex:group66	0.775974	4	4	BRD-K76257682|BRD-K66039912|BRD-K14661019|BRD-A23080907	BRD-K76257682-001-02-1|BRD-K66039912-001-01-9|BRD-K14661019-001-01-5|BRD-A23080907-001-01-4	kabx2:BRD-K76257682-001-02-1:1.562500uM|kabx2:BRD-K66039912-001-01-9:0.781250uM|kabx2:BRD-K14661019-001-01-5:3.125000uM|kabx2:BRD-A23080907-001-01-4:12.500000uM	DprE1-DprE2 complex	Cell Shape/Integrity	#749B58FF
DprE1-DprE2 complex	67	DprE1-DprE2 complex:group67	0.507915	10	1	BRD-K87395897	BRD-K87395897-999-99-9	screen_bi2_kabxlow:BRD-K87395897-999-99-9:0.006104uM|screen_bi2_kabxlow:BRD-K87395897-999-99-9:0.012207uM|screen_bi2_kabxlow:BRD-K87395897-999-99-9:0.048828uM|screen_bi2_kabxlow:BRD-K87395897-999-99-9:0.781250uM|screen_bi2_kabxlow:BRD-K87395897-999-99-9:0.097656uM|screen_bi2_kabxlow:BRD-K87395897-999-99-9:0.024414uM|screen_bi2_kabxlow:BRD-K87395897-999-99-9:1.562500uM|screen_bi2_kabxlow:BRD-K8739…	DprE1-DprE2 complex	Cell Shape/Integrity	#749B58FF
DprE1-DprE2 complex	68	DprE1-DprE2 complex:group68	0.674773	8	1	BRD-K87395897	BRD-K87395897-001-02-7	screen5_wk:BRD-K87395897-001-02-7:3.125000uM|screen5_wk:BRD-K87395897-001-02-7:0.097656uM|screen5_wk:BRD-K87395897-001-02-7:0.195312uM|screen5_wk:BRD-K87395897-001-02-7:0.781250uM|screen5_wk:BRD-K87395897-001-02-7:12.500000uM|screen5_wk:BRD-K87395897-001-02-7:6.250000uM|screen5_wk:BRD-K87395897-001-02-7:0.390625uM|screen5_wk:BRD-K87395897-001-02-7:1.562500uM	DprE1-DprE2 complex	Cell Shape/Integrity	#749B58FF
DprE1-DprE2 complex	69	DprE1-DprE2 complex:group69	0.467616	3	1	BRD-K63155003	BRD-K63155003-001-01-6	screen6:BRD-K63155003-001-01-6:50.000000uM|screen6:BRD-K63155003-001-01-6:25.000000uM|screen6:BRD-K63155003-001-01-6:12.500000uM	DprE1-DprE2 complex	Cell Shape/Integrity	#749B58FF
DprE1-DprE2 complex	70	DprE1-DprE2 complex:group70	0.576577	4	1	BRD-K63155003	BRD-K63155003-001-01-6	screen6:BRD-K63155003-001-01-6:6.250000uM|screen6:BRD-K63155003-001-01-6:3.125000uM|screen6:BRD-K63155003-001-01-6:1.562500uM|screen6:BRD-K63155003-001-01-6:0.781250uM	DprE1-DprE2 complex	Cell Shape/Integrity	#749B58FF
Dxr	1	Dxr:group1	0.353988	4	1	BRD-K36292707	BRD-K36292707-999-99-9	screen6:BRD-K36292707-999-99-9:0.195312uM|screen6:BRD-K36292707-999-99-9:0.390625uM|screen6:BRD-K36292707-999-99-9:0.781250uM|screen6:BRD-K36292707-999-99-9:1.562500uM	Dxr	Carbon, Amino Acid, And Cofactor Metabolism	#CE3D32FF
Dxr	2	Dxr:group2	0.632797	4	1	BRD-K36292707	BRD-K36292707-999-99-9	screen6:BRD-K36292707-999-99-9:3.125000uM|screen6:BRD-K36292707-999-99-9:6.250000uM|screen6:BRD-K36292707-999-99-9:12.500000uM|screen6:BRD-K36292707-999-99-9:25.000000uM	Dxr	Carbon, Amino Acid, And Cofactor Metabolism	#CE3D32FF
EmbABC	12	EmbABC:group12	0.621228	4	1	BRD-K93231391	BRD-K93231391-300-07-2	kabx2:BRD-K93231391-300-07-2:1.562500uM|screen5_wk:BRD-K93231391-300-07-2:1.562500uM|screen6:BRD-K93231391-300-07-2:1.562500uM|kabx2:BRD-K93231391-300-07-2:3.125000uM	EmbABC	Cell Shape/Integrity	#749B58FF
EmbABC	13	EmbABC:group13	0.738983	3	1	BRD-K93231391	BRD-K93231391-300-07-2	screen6:BRD-K93231391-300-07-2:3.125000uM|screen5_wk:BRD-K93231391-300-07-2:3.125000uM|kabx2:BRD-K93231391-300-07-2:6.250000uM	EmbABC	Cell Shape/Integrity	#749B58FF
EmbABC	14	EmbABC:group14	0.79786	3	1	BRD-K93231391	BRD-K93231391-300-07-2	screen6:BRD-K93231391-300-07-2:6.250000uM|screen5_wk:BRD-K93231391-300-07-2:6.250000uM|screen5_wk:BRD-K93231391-300-07-2:12.500000uM	EmbABC	Cell Shape/Integrity	#749B58FF
FadD32	1	FadD32:group1	0.346788	3	3	BRD-K29887672|BRD-A02179977|BRD-K26238968	BRD-K29887672-999-99-9|BRD-A02179977-999-99-9|BRD-K26238968-999-99-9	screen6:BRD-K29887672-999-99-9:0.097656uM|screen6:BRD-A02179977-999-99-9:0.097656uM|screen6:BRD-K26238968-999-99-9:0.048828uM	FadD32	Cell Shape/Integrity	#749B58FF
FadD32	2	FadD32:group2	0.325214	3	3	BRD-K34883066|BRD-K17346269|BRD-K26238968	BRD-K34883066-999-99-9|BRD-K17346269-999-99-9|BRD-K26238968-999-99-9	screen6:BRD-K34883066-999-99-9:0.195312uM|screen6:BRD-K17346269-999-99-9:0.390625uM|screen6:BRD-K26238968-999-99-9:0.024414uM	FadD32	Cell Shape/Integrity	#749B58FF
FadD32	5	FadD32:group5	0.77858	5	3	BRD-K00251100|BRD-K87879546|BRD-A02179977	BRD-K00251100-999-99-9|BRD-K87879546-999-99-9|BRD-A02179977-999-99-9	screen6:BRD-K00251100-999-99-9:25.000000uM|screen6:BRD-K87879546-999-99-9:25.000000uM|screen6:BRD-A02179977-999-99-9:12.500000uM|screen6:BRD-K87879546-999-99-9:12.500000uM|screen6:BRD-K00251100-999-99-9:12.500000uM	FadD32	Cell Shape/Integrity	#749B58FF
FadD32	6	FadD32:group6	0.849227	9	4	BRD-K00251100|BRD-A02179977|BRD-K87879546|BRD-K26238968	BRD-K00251100-999-99-9|BRD-A02179977-999-99-9|BRD-K87879546-999-99-9|BRD-K26238968-999-99-9	screen6:BRD-K00251100-999-99-9:6.250000uM|screen6:BRD-A02179977-999-99-9:6.250000uM|screen6:BRD-K87879546-999-99-9:6.250000uM|screen6:BRD-K87879546-999-99-9:3.125000uM|screen6:BRD-K00251100-999-99-9:3.125000uM|screen6:BRD-K87879546-999-99-9:1.562500uM|screen6:BRD-K00251100-999-99-9:1.562500uM|screen6:BRD-A02179977-999-99-9:3.125000uM|screen6:BRD-K26238968-999-99-9:3.125000uM	FadD32	Cell Shape/Integrity	#749B58FF
FadD32	7	FadD32:group7	0.704458	7	7	BRD-K17346269|BRD-K29887672|BRD-K87879546|BRD-K00251100|BRD-K26238968|BRD-K34883066|BRD-A02179977	BRD-K17346269-999-99-9|BRD-K29887672-999-99-9|BRD-K87879546-999-99-9|BRD-K00251100-999-99-9|BRD-K26238968-999-99-9|BRD-K34883066-999-99-9|BRD-A02179977-999-99-9	screen6:BRD-K17346269-999-99-9:12.500000uM|screen6:BRD-K29887672-999-99-9:1.562500uM|screen6:BRD-K87879546-999-99-9:0.781250uM|screen6:BRD-K00251100-999-99-9:0.781250uM|screen6:BRD-K26238968-999-99-9:1.562500uM|screen6:BRD-K34883066-999-99-9:12.500000uM|screen6:BRD-A02179977-999-99-9:1.562500uM	FadD32	Cell Shape/Integrity	#749B58FF
FadD32	9	FadD32:group9	0.69348	12	7	BRD-K26238968|BRD-K87879546|BRD-K00251100|BRD-K29887672|BRD-K34883066|BRD-K17346269|BRD-A02179977	BRD-K26238968-001-02-7|BRD-K87879546-999-99-9|BRD-K00251100-999-99-9|BRD-K29887672-999-99-9|BRD-K26238968-999-99-9|BRD-K34883066-999-99-9|BRD-K17346269-999-99-9|BRD-A02179977-999-99-9|BRD-K87879546-001-07-4	screen_bi2_kabxlow:BRD-K26238968-001-02-7:0.781250uM|screen6:BRD-K87879546-999-99-9:0.390625uM|screen6:BRD-K00251100-999-99-9:0.390625uM|screen6:BRD-K29887672-999-99-9:0.781250uM|screen6:BRD-K26238968-999-99-9:0.781250uM|screen6:BRD-K34883066-999-99-9:6.250000uM|screen6:BRD-K17346269-999-99-9:6.250000uM|screen6:BRD-K17346269-999-99-9:25.000000uM|screen6:BRD-A02179977-999-99-9:0.781250uM|screen6:B…	FadD32	Cell Shape/Integrity	#749B58FF
FadD32	10	FadD32:group10	0.635003	7	5	BRD-K00251100|BRD-K87879546|BRD-K26238968|BRD-K34883066|BRD-K17346269	BRD-K00251100-999-99-9|BRD-K87879546-001-07-4|BRD-K26238968-001-02-7|BRD-K26238968-999-99-9|BRD-K34883066-999-99-9|BRD-K17346269-999-99-9	screen6:BRD-K00251100-999-99-9:0.195312uM|screen_bi2_kabxlow:BRD-K87879546-001-07-4:0.097656uM|screen_bi2_kabxlow:BRD-K26238968-001-02-7:0.390625uM|screen_bi2_kabxlow:BRD-K26238968-001-02-7:0.195312uM|screen6:BRD-K26238968-999-99-9:0.390625uM|screen6:BRD-K34883066-999-99-9:3.125000uM|screen6:BRD-K17346269-999-99-9:3.125000uM	FadD32	Cell Shape/Integrity	#749B58FF
FadD32	11	FadD32:group11	0.626616	7	6	BRD-K34883066|BRD-K26238968|BRD-K17346269|BRD-K29887672|BRD-A02179977|BRD-K87879546	BRD-K34883066-999-99-9|BRD-K26238968-999-99-9|BRD-K17346269-999-99-9|BRD-K29887672-999-99-9|BRD-A02179977-999-99-9|BRD-K26238968-001-02-7|BRD-K87879546-001-07-4	screen6:BRD-K34883066-999-99-9:1.562500uM|screen6:BRD-K26238968-999-99-9:0.195312uM|screen6:BRD-K17346269-999-99-9:1.562500uM|screen6:BRD-K29887672-999-99-9:0.390625uM|screen6:BRD-A02179977-999-99-9:0.390625uM|screen_bi2_kabxlow:BRD-K26238968-001-02-7:0.097656uM|screen_bi2_kabxlow:BRD-K87879546-001-07-4:0.048828uM	FadD32	Cell Shape/Integrity	#749B58FF
FadD32	12	FadD32:group12	0.567754	9	6	BRD-K26238968|BRD-K34883066|BRD-K17346269|BRD-K29887672|BRD-A02179977|BRD-K87879546	BRD-K26238968-999-99-9|BRD-K34883066-999-99-9|BRD-K17346269-999-99-9|BRD-K29887672-999-99-9|BRD-A02179977-999-99-9|BRD-K26238968-001-02-7|BRD-K87879546-001-07-4	screen6:BRD-K26238968-999-99-9:0.097656uM|screen6:BRD-K34883066-999-99-9:0.781250uM|screen6:BRD-K17346269-999-99-9:0.781250uM|screen6:BRD-K29887672-999-99-9:0.195312uM|screen6:BRD-A02179977-999-99-9:0.195312uM|screen6:BRD-K34883066-999-99-9:0.390625uM|screen_bi2_kabxlow:BRD-K26238968-001-02-7:0.048828uM|screen_bi2_kabxlow:BRD-K87879546-001-07-4:0.024414uM|screen_bi2_kabxlow:BRD-K26238968-001-02-7…	FadD32	Cell Shape/Integrity	#749B58FF
FtsZ	8	FtsZ:group8	0.924897	6	1	BRD-K66039912	BRD-K66039912-001-01-9	screen6:BRD-K66039912-001-01-9:12.500000uM|screen6:BRD-K66039912-001-01-9:6.250000uM|screen6:BRD-K66039912-001-01-9:3.125000uM|screen6:BRD-K66039912-001-01-9:50.000000uM|screen6:BRD-K66039912-001-01-9:1.562500uM|screen6:BRD-K66039912-001-01-9:0.781250uM	FtsZ	Cell Shape/Integrity	#749B58FF
FtsZ	9	FtsZ:group9	0.820554	6	1	BRD-K66039912	BRD-K66039912-001-01-9	kabx2:BRD-K66039912-001-01-9:50.000000uM|kabx2:BRD-K66039912-001-01-9:6.250000uM|kabx2:BRD-K66039912-001-01-9:3.125000uM|kabx2:BRD-K66039912-001-01-9:12.500000uM|kabx2:BRD-K66039912-001-01-9:1.562500uM|kabx2:BRD-K66039912-001-01-9:0.781250uM	FtsZ	Cell Shape/Integrity	#749B58FF
FtsZ	13	FtsZ:group13	0.310344	7	1	BRD-K66898851	BRD-K66898851-001-06-0	kabx2:BRD-K66898851-001-06-0:50.000000uM|kabx2:BRD-K66898851-001-06-0:25.000000uM|kabx2:BRD-K66898851-001-06-0:12.500000uM|kabx2:BRD-K66898851-001-06-0:6.250000uM|kabx2:BRD-K66898851-001-06-0:0.097500uM|kabx2:BRD-K66898851-001-06-0:3.125000uM|kabx2:BRD-K66898851-001-06-0:0.195500uM	FtsZ	Cell Shape/Integrity	#749B58FF
Fum	8	Fum:group8	0.499123	2	1	BRD-K31740437	BRD-K31740437-001-05-1	kabx2:BRD-K31740437-001-05-1:12.500000uM|kabx2:BRD-K31740437-001-05-1:25.000000uM	Fum	Carbon, Amino Acid, And Cofactor Metabolism	#CE3D32FF
Fum	11	Fum:group11	0.269717	2	1	BRD-K31740437	BRD-K31740437-001-05-1	screen6:BRD-K31740437-001-05-1:50.000000uM|screen6:BRD-K31740437-001-05-1:6.250000uM	Fum	Carbon, Amino Acid, And Cofactor Metabolism	#CE3D32FF
Glf	15	Glf:group15	0.398776	2	1	BRD-K33394115	BRD-K33394115-001-01-3	kabx2:BRD-K33394115-001-01-3:50.000000uM|kabx2:BRD-K33394115-001-01-3:25.000000uM	Glf	Cell Shape/Integrity	#749B58FF
Glf	22	Glf:group22	0.460155	4	1	BRD-K33394115	BRD-K33394115-001-01-3	screen6:BRD-K33394115-001-01-3:12.500000uM|screen6:BRD-K33394115-001-01-3:6.250000uM|screen6:BRD-K33394115-001-01-3:25.000000uM|screen6:BRD-K33394115-001-01-3:50.000000uM	Glf	Cell Shape/Integrity	#749B58FF
Glf	28	Glf:group28	0.438828	2	1	BRD-K43913323	BRD-K43913323-001-01-6	screen6:BRD-K43913323-001-01-6:50.000000uM|screen6:BRD-K43913323-001-01-6:25.000000uM	Glf	Cell Shape/Integrity	#749B58FF
Glf	31	Glf:group31	0.395811	2	1	BRD-K43913323	BRD-K43913323-001-01-6	screen6:BRD-K43913323-001-01-6:12.500000uM|screen6:BRD-K43913323-001-01-6:3.125000uM	Glf	Cell Shape/Integrity	#749B58FF
GlgB	8	GlgB:group8	0.305923	8	1	BRD-K83641560	BRD-K83641560-001-01-6	kabx2:BRD-K83641560-001-01-6:1.562500uM|kabx2:BRD-K83641560-001-01-6:3.125000uM|kabx2:BRD-K83641560-001-01-6:6.250000uM|kabx2:BRD-K83641560-001-01-6:12.500000uM|kabx2:BRD-K83641560-001-01-6:25.000000uM|screen6:BRD-K83641560-001-01-6:12.500000uM|screen6:BRD-K83641560-001-01-6:6.250000uM|screen6:BRD-K83641560-001-01-6:3.125000uM	GlgB	Cell Shape/Integrity	#749B58FF
GlgB	11	GlgB:group11	0.472173	3	1	BRD-K83641560	BRD-K83641560-001-01-6	kabx2:BRD-K83641560-001-01-6:50.000000uM|screen6:BRD-K83641560-001-01-6:50.000000uM|screen6:BRD-K83641560-001-01-6:25.000000uM	GlgB	Cell Shape/Integrity	#749B58FF
GlmU	2	GlmU:group2	0.580422	2	1	BRD-K45142033	BRD-K45142033-001-01-1	kabx2:BRD-K45142033-001-01-1:25.000000uM|kabx2:BRD-K45142033-001-01-1:12.500000uM	GlmU	Cell Shape/Integrity	#749B58FF
GlmU	3	GlmU:group3	0.727994	2	2	BRD-K91214177|BRD-K21375516	BRD-K91214177-001-01-7|BRD-K21375516-001-06-0	screen6:BRD-K91214177-001-01-7:50.000000uM|screen6:BRD-K21375516-001-06-0:50.000000uM	GlmU	Cell Shape/Integrity	#749B58FF
GlmU	4	GlmU:group4	0.738903	3	1	BRD-K91214177	BRD-K91214177-001-02-5|BRD-K91214177-001-01-7	kabx2:BRD-K91214177-001-02-5:25.000000uM|kabx2:BRD-K91214177-001-01-7:50.000000uM|screen6:BRD-K91214177-001-02-5:25.000000uM	GlmU	Cell Shape/Integrity	#749B58FF
GlmU	7	GlmU:group7	0.494756	3	1	BRD-K45142033	BRD-K45142033-001-01-1|BRD-K45142033-001-02-9	kabx2:BRD-K45142033-001-01-1:50.000000uM|kabx2:BRD-K45142033-001-02-9:50.000000uM|kabx2:BRD-K45142033-001-02-9:25.000000uM	GlmU	Cell Shape/Integrity	#749B58FF
GlmU	18	GlmU:group18	0.759042	4	1	BRD-K91214177	BRD-K91214177-001-01-7	screen6:BRD-K91214177-001-01-7:1.562500uM|screen6:BRD-K91214177-001-01-7:12.500000uM|screen6:BRD-K91214177-001-01-7:3.125000uM|screen6:BRD-K91214177-001-01-7:6.250000uM	GlmU	Cell Shape/Integrity	#749B58FF
GlmU	23	GlmU:group23	0.496708	2	1	BRD-K91214177	BRD-K91214177-001-01-7	screen6:BRD-K91214177-001-01-7:0.781250uM|screen6:BRD-K91214177-001-01-7:0.390500uM	GlmU	Cell Shape/Integrity	#749B58FF
GlmU	24	GlmU:group24	0.436488	3	1	BRD-K71364508	BRD-K71364508-001-01-4	screen6:BRD-K71364508-001-01-4:1.562500uM|screen6:BRD-K71364508-001-01-4:50.000000uM|screen6:BRD-K71364508-001-01-4:25.000000uM	GlmU	Cell Shape/Integrity	#749B58FF
GlmU	25	GlmU:group25	0.414879	2	2	BRD-K71364508|BRD-K45142033	BRD-K71364508-001-01-4|BRD-K45142033-001-01-1	screen6:BRD-K71364508-001-01-4:0.390500uM|screen6:BRD-K45142033-001-01-1:0.781250uM	GlmU	Cell Shape/Integrity	#749B58FF
GlmU	26	GlmU:group26	0.445609	2	1	BRD-K71364508	BRD-K71364508-001-01-4	screen6:BRD-K71364508-001-01-4:12.500000uM|screen6:BRD-K71364508-001-01-4:6.250000uM	GlmU	Cell Shape/Integrity	#749B58FF
GlmU	71	GlmU:group71	0.403757	3	1	BRD-K71364508	BRD-K71364508-001-01-4	kabx2:BRD-K71364508-001-01-4:12.500000uM|kabx2:BRD-K71364508-001-01-4:6.250000uM|kabx2:BRD-K71364508-001-01-4:25.000000uM	GlmU	Cell Shape/Integrity	#749B58FF
GlmU	77	GlmU:group77	0.287267	2	1	BRD-K45142033	BRD-K45142033-001-02-9	kabx2:BRD-K45142033-001-02-9:3.125000uM|kabx2:BRD-K45142033-001-02-9:0.781250uM	GlmU	Cell Shape/Integrity	#749B58FF
GlmU	88	GlmU:group88	0.46749	4	2	BRD-K71364508|BRD-K91214177	BRD-K71364508-001-02-2|BRD-K91214177-001-02-5	screen6:BRD-K71364508-001-02-2:0.390500uM|screen6:BRD-K91214177-001-02-5:0.390500uM|screen6:BRD-K91214177-001-02-5:0.781250uM|screen6:BRD-K91214177-001-02-5:3.125000uM	GlmU	Cell Shape/Integrity	#749B58FF
GlmU	91	GlmU:group91	0.479549	2	1	BRD-K71364508	BRD-K71364508-001-02-2	screen6:BRD-K71364508-001-02-2:0.781250uM|screen6:BRD-K71364508-001-02-2:1.562500uM	GlmU	Cell Shape/Integrity	#749B58FF
GlmU	96	GlmU:group96	0.463205	2	1	BRD-K71364508	BRD-K71364508-001-02-2	kabx2:BRD-K71364508-001-02-2:50.000000uM|kabx2:BRD-K71364508-001-02-2:25.000000uM	GlmU	Cell Shape/Integrity	#749B58FF
GyrAB	5	GyrAB:group5	0.253832	15	5	BRD-K81100236|BRD-K68346641|BRD-K94650501|BRD-K84417469|BRD-K44595561	BRD-K81100236-001-01-9|BRD-K68346641-003-12-7|BRD-K94650501-001-17-2|BRD-K84417469-001-01-2|BRD-K44595561-001-01-1	kabx2:BRD-K81100236-001-01-9:50.000000uM|kabx2:BRD-K81100236-001-01-9:25.000000uM|screen6:BRD-K68346641-003-12-7:0.781250uM|screen6:BRD-K94650501-001-17-2:1.562500uM|screen6:BRD-K68346641-003-12-7:0.390500uM|screen6:BRD-K81100236-001-01-9:50.000000uM|screen6:BRD-K81100236-001-01-9:25.000000uM|screen6:BRD-K81100236-001-01-9:12.500000uM|screen6:BRD-K81100236-001-01-9:6.250000uM|screen6:BRD-K6834664…	GyrAB	DNA Replication And Repair	#5050FFFF
GyrAB	6	GyrAB:group6	0.538033	7	2	BRD-K00535541|BRD-K78113049	BRD-K00535541-003-14-3|BRD-K78113049-001-19-6	kabx2:BRD-K00535541-003-14-3:0.195500uM|kabx2:BRD-K78113049-001-19-6:0.390500uM|kabx2:BRD-K78113049-001-19-6:0.781250uM|kabx2:BRD-K78113049-001-19-6:0.097500uM|kabx2:BRD-K00535541-003-14-3:0.781250uM|kabx2:BRD-K78113049-001-19-6:1.562500uM|kabx2:BRD-K78113049-001-19-6:0.195500uM	GyrAB	DNA Replication And Repair	#5050FFFF
GyrAB	8	GyrAB:group8	0.288693	5	3	BRD-K68346641|BRD-A69777949|BRD-M87138257	BRD-K68346641-001-05-5|BRD-A69777949-001-26-7|BRD-M87138257-003-02-9	kabx2:BRD-K68346641-001-05-5:0.195500uM|kabx2:BRD-K68346641-001-05-5:0.781250uM|kabx2:BRD-A69777949-001-26-7:0.195500uM|kabx2:BRD-A69777949-001-26-7:0.781250uM|kabx2:BRD-M87138257-003-02-9:0.097500uM	GyrAB	DNA Replication And Repair	#5050FFFF
GyrAB	10	GyrAB:group10	0.224889	7	4	BRD-M87138257|BRD-K44595561|BRD-K77614261|BRD-K71926323	BRD-M87138257-003-02-9|BRD-K44595561-001-01-1|BRD-K77614261-001-02-1|BRD-K71926323-001-16-1	kabx2:BRD-M87138257-003-02-9:0.195500uM|kabx2:BRD-M87138257-003-02-9:0.781250uM|kabx2:BRD-K44595561-001-01-1:3.125000uM|kabx2:BRD-K44595561-001-01-1:6.250000uM|kabx2:BRD-K44595561-001-01-1:12.500000uM|kabx2:BRD-K77614261-001-02-1:0.390500uM|screen6:BRD-K71926323-001-16-1:6.250000uM	GyrAB	DNA Replication And Repair	#5050FFFF
GyrAB	14	GyrAB:group14	0.220934	2	2	BRD-K43389675|BRD-A69777949	BRD-K43389675-003-22-5|BRD-A69777949-001-26-7	kabx2:BRD-K43389675-003-22-5:12.500000uM|kabx2:BRD-A69777949-001-26-7:12.500000uM	GyrAB	DNA Replication And Repair	#5050FFFF
GyrAB	15	GyrAB:group15	0.164887	2	2	BRD-A69777949|BRD-K77614261	BRD-A69777949-001-26-7|BRD-K77614261-001-02-1	kabx2:BRD-A69777949-001-26-7:50.000000uM|kabx2:BRD-K77614261-001-02-1:3.125000uM	GyrAB	DNA Replication And Repair	#5050FFFF
GyrAB	17	GyrAB:group17	0.115716	6	5	BRD-A24228527|BRD-A93964801|BRD-A05468928|BRD-K09471561|BRD-K90991629	BRD-A24228527-001-33-1|BRD-A93964801-001-17-7|BRD-A05468928-003-01-4|BRD-K09471561-001-21-6|BRD-K90991629-001-01-5	screen6:BRD-A24228527-001-33-1:12.500000uM|screen6:BRD-A93964801-001-17-7:25.000000uM|screen6:BRD-A05468928-003-01-4:50.000000uM|screen6:BRD-K09471561-001-21-6:6.250000uM|screen6:BRD-K09471561-001-21-6:3.125000uM|screen6:BRD-K90991629-001-01-5:6.250000uM	GyrAB	DNA Replication And Repair	#5050FFFF
GyrAB	18	GyrAB:group18	0.127027	9	6	BRD-A93964801|BRD-A24228527|BRD-K09471561|BRD-K66615216|BRD-K90991629|BRD-A92341659	BRD-A93964801-001-17-7|BRD-A24228527-001-33-1|BRD-K09471561-001-21-6|BRD-K66615216-003-16-3|BRD-K90991629-001-01-5|BRD-K09471561-001-22-4|BRD-A92341659-001-05-7	screen6:BRD-A93964801-001-17-7:12.500000uM|screen6:BRD-A24228527-001-33-1:25.000000uM|screen6:BRD-K09471561-001-21-6:50.000000uM|screen6:BRD-K66615216-003-16-3:12.500000uM|screen6:BRD-K90991629-001-01-5:50.000000uM|screen6:BRD-K90991629-001-01-5:12.500000uM|screen6:BRD-K09471561-001-22-4:25.000000uM|screen6:BRD-A92341659-001-05-7:50.000000uM|screen6:BRD-K09471561-001-22-4:50.000000uM	GyrAB	DNA Replication And Repair	#5050FFFF
GyrAB	22	GyrAB:group22	0.210591	5	3	BRD-K71926323|BRD-K04804440|BRD-K77038618	BRD-K71926323-001-16-1|BRD-K04804440-001-16-0|BRD-K77038618-066-01-8	screen6:BRD-K71926323-001-16-1:50.000000uM|screen6:BRD-K71926323-001-16-1:12.500000uM|screen6:BRD-K04804440-001-16-0:50.000000uM|screen6:BRD-K71926323-001-16-1:25.000000uM|screen6:BRD-K77038618-066-01-8:50.000000uM	GyrAB	DNA Replication And Repair	#5050FFFF
GyrAB	23	GyrAB:group23	0.14581	5	4	BRD-K09471561|BRD-K66615216|BRD-K90991629|BRD-A24397426	BRD-K09471561-001-21-6|BRD-K66615216-003-16-3|BRD-K90991629-001-01-5|BRD-A24397426-001-12-0	screen6:BRD-K09471561-001-21-6:12.500000uM|screen6:BRD-K66615216-003-16-3:3.125000uM|screen6:BRD-K90991629-001-01-5:25.000000uM|screen6:BRD-A24397426-001-12-0:12.500000uM|screen6:BRD-K66615216-003-16-3:6.250000uM	GyrAB	DNA Replication And Repair	#5050FFFF
GyrAB	24	GyrAB:group24	0.202839	2	2	BRD-K09471561|BRD-K55034111	BRD-K09471561-001-22-4|BRD-K55034111-001-05-3	screen6:BRD-K09471561-001-22-4:12.500000uM|kabx2:BRD-K55034111-001-05-3:0.097500uM	GyrAB	DNA Replication And Repair	#5050FFFF
GyrAB	31	GyrAB:group31	0.196255	2	2	BRD-K71926323|BRD-K94650501	BRD-K71926323-001-16-1|BRD-K94650501-001-17-2	kabx2:BRD-K71926323-001-16-1:25.000000uM|screen6:BRD-K94650501-001-17-2:0.195500uM	GyrAB	DNA Replication And Repair	#5050FFFF
GyrAB	32	GyrAB:group32	0.235002	4	4	BRD-K71926323|BRD-A24228527|BRD-K09471561|BRD-K90991629	BRD-K71926323-001-16-1|BRD-A24228527-001-33-1|BRD-K09471561-001-22-4|BRD-K90991629-001-01-5	kabx2:BRD-K71926323-001-16-1:50.000000uM|kabx2:BRD-A24228527-001-33-1:12.500000uM|kabx2:BRD-K09471561-001-22-4:12.500000uM|kabx2:BRD-K90991629-001-01-5:0.781250uM	GyrAB	DNA Replication And Repair	#5050FFFF
GyrAB	34	GyrAB:group34	0.167537	3	3	BRD-A05468928|BRD-K73923631|BRD-A24228527	BRD-A05468928-003-01-4|BRD-K73923631-001-01-5|BRD-A24228527-001-33-1	kabx2:BRD-A05468928-003-01-4:50.000000uM|kabx2:BRD-K73923631-001-01-5:50.000000uM|kabx2:BRD-A24228527-001-33-1:6.250000uM	GyrAB	DNA Replication And Repair	#5050FFFF
GyrAB	37	GyrAB:group37	0.452053	7	7	BRD-A92341659|BRD-A74980173|BRD-K10362825|BRD-K71926323|BRD-K11196887|BRD-A24228527|BRD-K55034111	BRD-A92341659-001-05-7|BRD-A74980173-001-13-5|BRD-K10362825-001-05-9|BRD-K71926323-001-16-1|BRD-K11196887-001-24-6|BRD-A24228527-001-33-1|BRD-K55034111-001-05-3	kabx2:BRD-A92341659-001-05-7:1.562500uM|screen6:BRD-A74980173-001-13-5:0.390500uM|screen6:BRD-K10362825-001-05-9:50.000000uM|screen6:BRD-K71926323-001-16-1:1.562500uM|kabx2:BRD-K11196887-001-24-6:12.500000uM|kabx2:BRD-A24228527-001-33-1:1.562500uM|kabx2:BRD-K55034111-001-05-3:25.000000uM	GyrAB	DNA Replication And Repair	#5050FFFF
GyrAB	38	GyrAB:group38	0.383413	12	10	BRD-K66412701|BRD-K45916615|BRD-K62374253|BRD-K10362825|BRD-A24397426|BRD-K73923631|BRD-K04804440|BRD-K71926323|BRD-K08525451|BRD-K76534306	BRD-K66412701-001-08-8|BRD-K45916615-001-03-0|BRD-K62374253-001-09-4|BRD-K10362825-001-05-9|BRD-K10362825-001-04-2|BRD-A24397426-001-12-0|BRD-K73923631-001-01-5|BRD-K04804440-001-16-0|BRD-K71926323-001-11-2|BRD-K08525451-001-03-1|BRD-K76534306-001-24-3	kabx2:BRD-K66412701-001-08-8:12.500000uM|kabx2:BRD-K45916615-001-03-0:6.250000uM|kabx2:BRD-K62374253-001-09-4:25.000000uM|kabx2:BRD-K10362825-001-05-9:50.000000uM|screen4wk:BRD-K10362825-001-04-2:50.000000uM|kabx2:BRD-A24397426-001-12-0:3.125000uM|kabx2:BRD-K73923631-001-01-5:12.500000uM|kabx2:BRD-K04804440-001-16-0:3.125000uM|screen4wk:BRD-K71926323-001-11-2:3.125000uM|kabx2:BRD-K45916615-001-03…	GyrAB	DNA Replication And Repair	#5050FFFF
GyrAB	39	GyrAB:group39	0.515142	6	6	BRD-K66615216|BRD-A05468928|BRD-K04804440|BRD-K71926323|BRD-A74980173|BRD-K76534306	BRD-K66615216-003-16-3|BRD-A05468928-003-01-4|BRD-K04804440-001-16-0|BRD-K71926323-001-16-1|BRD-A74980173-001-13-5|BRD-K76534306-001-24-3	kabx2:BRD-K66615216-003-16-3:0.390500uM|screen6:BRD-A05468928-003-01-4:1.562500uM|screen6:BRD-K04804440-001-16-0:1.562500uM|kabx2:BRD-K71926323-001-16-1:1.562500uM|kabx2:BRD-A74980173-001-13-5:0.390500uM|kabx2:BRD-K76534306-001-24-3:1.562500uM	GyrAB	DNA Replication And Repair	#5050FFFF
GyrAB	40	GyrAB:group40	0.249552	11	9	BRD-K90991629|BRD-K08525451|BRD-K45916615|BRD-K62374253|BRD-K04804440|BRD-A24228527|BRD-K55034111|BRD-A74980173|BRD-K76534306	BRD-K90991629-001-01-5|BRD-K08525451-003-06-0|BRD-K45916615-001-03-0|BRD-K08525451-001-03-1|BRD-K62374253-001-09-4|BRD-K04804440-001-13-7|BRD-A24228527-001-33-1|BRD-K55034111-001-05-3|BRD-A74980173-001-13-5|BRD-K76534306-001-24-3	kabx2:BRD-K90991629-001-01-5:0.390500uM|screen4wk:BRD-K08525451-003-06-0:6.250000uM|kabx2:BRD-K45916615-001-03-0:25.000000uM|kabx2:BRD-K08525451-001-03-1:12.500000uM|kabx2:BRD-K62374253-001-09-4:50.000000uM|screen4wk:BRD-K04804440-001-13-7:25.000000uM|kabx2:BRD-K45916615-001-03-0:12.500000uM|kabx2:BRD-A24228527-001-33-1:3.125000uM|kabx2:BRD-K55034111-001-05-3:50.000000uM|kabx2:BRD-A74980173-001-1…	GyrAB	DNA Replication And Repair	#5050FFFF
GyrAB	41	GyrAB:group41	0.313755	3	3	BRD-A47790386|BRD-K09471561|BRD-K08525451	BRD-A47790386-001-04-4|BRD-K09471561-001-21-6|BRD-K08525451-003-06-0	kabx2:BRD-A47790386-001-04-4:3.125000uM|kabx2:BRD-K09471561-001-21-6:1.562500uM|screen4wk:BRD-K08525451-003-06-0:12.500000uM	GyrAB	DNA Replication And Repair	#5050FFFF
GyrAB	42	GyrAB:group42	0.324292	20	6	BRD-K62374253|BRD-K08525451|BRD-A24228527|BRD-K09471561|BRD-A74980173|BRD-K76534306	BRD-K62374253-001-09-4|BRD-K08525451-001-03-1|BRD-A24228527|BRD-K09471561|BRD-A74980173-001-13-5|BRD-K76534306-001-24-3	screen6:BRD-K62374253-001-09-4:50.000000uM|screen6:BRD-K08525451-001-03-1:12.500000uM|screen6:BRD-K62374253-001-09-4:25.000000uM|screen6:BRD-A24228527:3.125000uM|screen6:BRD-K09471561:3.125000uM|screen6:BRD-K09471561:6.250000uM|screen6:BRD-A24228527:6.250000uM|screen6:BRD-A74980173-001-13-5:0.781250uM|screen6:BRD-K76534306-001-24-3:6.250000uM|screen6:BRD-K08525451-001-03-1:25.000000uM|screen6:BRD…	GyrAB	DNA Replication And Repair	#5050FFFF
GyrAB	44	GyrAB:group44	0.193209	3	2	BRD-A92341659|BRD-K08525451	BRD-A92341659-001-05-7|BRD-K08525451-003-06-0	kabx2:BRD-A92341659-001-05-7:0.097500uM|kabx2:BRD-A92341659-001-05-7:0.195500uM|screen4wk:BRD-K08525451-003-06-0:0.781250uM	GyrAB	DNA Replication And Repair	#5050FFFF
GyrAB	46	GyrAB:group46	0.188224	4	3	BRD-A47790386|BRD-K32368635|BRD-K47869605	BRD-A47790386-001-04-4|BRD-K32368635-001-01-9|BRD-K47869605-001-33-8	kabx2:BRD-A47790386-001-04-4:0.097500uM|kabx2:BRD-K32368635-001-01-9:0.097500uM|kabx2:BRD-K32368635-001-01-9:1.562500uM|kabx2:BRD-K47869605-001-33-8:3.125000uM	GyrAB	DNA Replication And Repair	#5050FFFF
GyrAB	50	GyrAB:group50	0.23217	15	6	BRD-K28247815|BRD-K24715592|BRD-K72560711|BRD-K00535541|BRD-M87138257|BRD-K43389675	BRD-K28247815-001-01-3|BRD-K24715592-001-01-2|BRD-K72560711-003-01-5|BRD-K00535541-003-14-3|BRD-M87138257-003-02-9|BRD-K43389675-003-22-5	kabx2:BRD-K28247815-001-01-3:25.000000uM|kabx2:BRD-K24715592-001-01-2:25.000000uM|kabx2:BRD-K24715592-001-01-2:12.500000uM|kabx2:BRD-K24715592-001-01-2:6.250000uM|kabx2:BRD-K72560711-003-01-5:6.250000uM|kabx2:BRD-K72560711-003-01-5:12.500000uM|kabx2:BRD-K72560711-003-01-5:25.000000uM|screen6:BRD-K72560711-003-01-5:6.250000uM|screen6:BRD-K72560711-003-01-5:3.125000uM|screen6:BRD-K72560711-003-01-5…	GyrAB	DNA Replication And Repair	#5050FFFF
GyrAB	54	GyrAB:group54	0.263596	6	4	BRD-K55034111|BRD-K08999871|BRD-K73923631|BRD-K47886988	BRD-K55034111-001-05-3|BRD-K08999871-001-15-4|BRD-K73923631-001-01-5|BRD-K47886988-001-23-0	kabx2:BRD-K55034111-001-05-3:1.562500uM|kabx2:BRD-K55034111-001-05-3:0.195500uM|kabx2:BRD-K08999871-001-15-4:6.250000uM|kabx2:BRD-K73923631-001-01-5:0.195500uM|kabx2:BRD-K47886988-001-23-0:25.000000uM|kabx2:BRD-K47886988-001-23-0:12.500000uM	GyrAB	DNA Replication And Repair	#5050FFFF
GyrAB	56	GyrAB:group56	0.248478	6	5	BRD-K73923631|BRD-K08999871|BRD-A24228527|BRD-K55034111|BRD-K04804440	BRD-K73923631-001-01-5|BRD-K08999871-001-15-4|BRD-A24228527-001-33-1|BRD-K55034111-001-05-3|BRD-K04804440-001-16-0	kabx2:BRD-K73923631-001-01-5:0.097500uM|kabx2:BRD-K08999871-001-15-4:0.195500uM|kabx2:BRD-A24228527-001-33-1:0.097500uM|kabx2:BRD-K55034111-001-05-3:3.125000uM|kabx2:BRD-K04804440-001-16-0:0.390500uM|kabx2:BRD-A24228527-001-33-1:0.195500uM	GyrAB	DNA Replication And Repair	#5050FFFF
GyrAB	57	GyrAB:group57	0.283662	14	8	BRD-A24397426|BRD-K73923631|BRD-K45916615|BRD-A92341659|BRD-K55034111|BRD-A41450521|BRD-K78113049|BRD-K49841478	BRD-A24397426-001-12-0|BRD-K73923631-001-01-5|BRD-K45916615-001-03-0|BRD-A92341659-001-05-7|BRD-K55034111-001-05-3|BRD-A41450521-075-11-6|BRD-K78113049-001-19-6|BRD-K49841478-001-02-4	kabx2:BRD-A24397426-001-12-0:0.390500uM|screen6:BRD-K73923631-001-01-5:0.781250uM|screen6:BRD-K45916615-001-03-0:0.781250uM|screen6:BRD-A92341659-001-05-7:0.195500uM|screen6:BRD-K55034111-001-05-3:3.125000uM|screen6:BRD-A41450521-075-11-6:0.390500uM|screen6:BRD-A41450521-075-11-6:0.195500uM|screen6:BRD-A41450521-075-11-6:0.097500uM|screen6:BRD-K78113049-001-19-6:6.250000uM|screen6:BRD-K73923631-0…	GyrAB	DNA Replication And Repair	#5050FFFF
GyrAB	60	GyrAB:group60	0.33643	5	5	BRD-K47886988|BRD-K37798499|BRD-K47869605|BRD-K72560711|BRD-K04548931	BRD-K47886988-001-23-0|BRD-K37798499-001-28-0|BRD-K47869605-001-33-8|BRD-K72560711-003-01-5|BRD-K04548931-003-17-3	kabx2:BRD-K47886988-001-23-0:50.000000uM|screen6:BRD-K37798499-001-28-0:3.125000uM|screen6:BRD-K47869605-001-33-8:25.000000uM|kabx2:BRD-K72560711-003-01-5:3.125000uM|kabx2:BRD-K04548931-003-17-3:0.097500uM	GyrAB	DNA Replication And Repair	#5050FFFF
GyrAB	61	GyrAB:group61	0.178721	2	2	BRD-K37798499|BRD-K71926323	BRD-K37798499-001-28-0|BRD-K71926323-001-16-1	screen6:BRD-K37798499-001-28-0:0.781250uM|kabx2:BRD-K71926323-001-16-1:0.390500uM	GyrAB	DNA Replication And Repair	#5050FFFF
GyrAB	66	GyrAB:group66	0.206101	4	3	BRD-K13843533|BRD-K09471561|BRD-K85307935	BRD-K13843533-001-03-3|BRD-K09471561-001-22-4|BRD-K85307935-001-05-1	kabx2:BRD-K13843533-001-03-3:3.125000uM|screen6:BRD-K09471561-001-22-4:6.250000uM|screen6:BRD-K85307935-001-05-1:50.000000uM|screen6:BRD-K85307935-001-05-1:25.000000uM	GyrAB	DNA Replication And Repair	#5050FFFF
GyrAB	68	GyrAB:group68	0.263366	14	9	BRD-K43389675|BRD-M87138257|BRD-A05468928|BRD-K94650501|BRD-K00535541|BRD-K69650333|BRD-K28767608|BRD-K68408467|BRD-K04548931	BRD-K43389675-003-22-5|BRD-M87138257-003-02-9|BRD-A05468928-003-01-4|BRD-K94650501-001-17-2|BRD-K00535541-003-14-3|BRD-K69650333-003-15-7|BRD-K28767608-001-01-1|BRD-K68408467-001-01-3|BRD-K04548931-003-17-3	screen6:BRD-K43389675-003-22-5:0.781250uM|screen6:BRD-M87138257-003-02-9:1.562500uM|screen6:BRD-A05468928-003-01-4:0.195500uM|screen6:BRD-K94650501-001-17-2:6.250000uM|screen6:BRD-K00535541-003-14-3:6.250000uM|screen6:BRD-K00535541-003-14-3:12.500000uM|screen6:BRD-K94650501-001-17-2:12.500000uM|screen6:BRD-K69650333-003-15-7:6.250000uM|screen6:BRD-M87138257-003-02-9:3.125000uM|screen6:BRD-K433896…	GyrAB	DNA Replication And Repair	#5050FFFF
GyrAB	91	GyrAB:group91	0.327483	4	3	BRD-K13843533|BRD-K28247815|BRD-K24715592	BRD-K13843533-001-03-3|BRD-K28247815-001-01-3|BRD-K24715592-001-01-2	screen6:BRD-K13843533-001-03-3:0.390500uM|screen6:BRD-K28247815-001-01-3:0.781250uM|screen6:BRD-K24715592-001-01-2:1.562500uM|screen6:BRD-K28247815-001-01-3:6.250000uM	GyrAB	DNA Replication And Repair	#5050FFFF
GyrAB	93	GyrAB:group93	0.486221	2	2	BRD-K08999871|BRD-M87138257	BRD-K08999871-001-15-4|BRD-M87138257-003-02-9	screen6:BRD-K08999871-001-15-4:3.125000uM|screen6:BRD-M87138257-003-02-9:0.781250uM	GyrAB	DNA Replication And Repair	#5050FFFF
GyrAB	96	GyrAB:group96	0.521389	6	2	BRD-K09471561|BRD-A24228527	BRD-K09471561|BRD-A24228527	screen6:BRD-K09471561:0.048828uM|screen6:BRD-A24228527:0.048828uM|screen6:BRD-A24228527:0.097656uM|screen6:BRD-K09471561:0.097656uM|screen6:BRD-A24228527:0.195312uM|screen6:BRD-K09471561:0.195312uM	GyrAB	DNA Replication And Repair	#5050FFFF
GyrAB	99	GyrAB:group99	0.536787	51	7	BRD-K28767608|BRD-K04548931|BRD-K92093830|BRD-K69650333|BRD-K43389675|BRD-K68408467|BRD-A69777949	BRD-K28767608-001-01-1|BRD-K04548931-003-17-3|BRD-K92093830-001-06-2|BRD-K92093830-003-36-5|BRD-K69650333-001-03-7|BRD-K69650333-003-15-7|BRD-K43389675-003-22-5|BRD-K68408467-001-01-3|BRD-A69777949-001-26-7	screen6:BRD-K28767608-001-01-1:3.125000uM|screen6:BRD-K04548931-003-17-3:0.781250uM|kabx2:BRD-K28767608-001-01-1:12.500000uM|kabx2:BRD-K28767608-001-01-1:25.000000uM|kabx2:BRD-K28767608-001-01-1:50.000000uM|screen6:BRD-K04548931-003-17-3:12.500000uM|screen6:BRD-K92093830-001-06-2:12.500000uM|screen6:BRD-K92093830-003-36-5:12.500000uM|screen6:BRD-K92093830-003-36-5:6.250000uM|screen6:BRD-K92093830…	GyrAB	DNA Replication And Repair	#5050FFFF
GyrAB	111	GyrAB:group111	0.288971	15	8	BRD-K44595561|BRD-K08525451|BRD-K09471561|BRD-K11196887|BRD-A05468928|BRD-K04804440|BRD-K76534306|BRD-K62374253	BRD-K44595561-001-01-1|BRD-K08525451-001-03-1|BRD-K09471561-001-21-6|BRD-K11196887-001-24-6|BRD-A05468928-003-01-4|BRD-K04804440-001-16-0|BRD-K76534306-001-24-3|BRD-K62374253-001-09-4	kabx2:BRD-K44595561-001-01-1:0.390500uM|screen5_wk:BRD-K08525451-001-03-1:0.781250uM|screen5_wk:BRD-K08525451-001-03-1:0.195312uM|screen5_wk:BRD-K08525451-001-03-1:0.097656uM|screen5_wk:BRD-K09471561-001-21-6:0.097656uM|screen5_wk:BRD-K11196887-001-24-6:0.195312uM|screen5_wk:BRD-K09471561-001-21-6:0.195312uM|screen5_wk:BRD-K11196887-001-24-6:0.781250uM|screen6:BRD-A05468928-003-01-4:0.390500uM|sc…	GyrAB	DNA Replication And Repair	#5050FFFF
GyrAB	121	GyrAB:group121	0.300763	8	3	BRD-K43389675|BRD-K08525451|BRD-K04548931	BRD-K43389675-003-22-5|BRD-K08525451-001-03-1|BRD-K04548931-003-17-3	screen5_wk:BRD-K43389675-003-22-5:0.097656uM|screen5_wk:BRD-K08525451-001-03-1:0.390625uM|screen5_wk:BRD-K04548931-003-17-3:0.195312uM|screen5_wk:BRD-K43389675-003-22-5:0.195312uM|screen5_wk:BRD-K04548931-003-17-3:0.390625uM|screen5_wk:BRD-K43389675-003-22-5:0.390625uM|screen5_wk:BRD-K43389675-003-22-5:0.781250uM|screen5_wk:BRD-K04548931-003-17-3:1.562500uM	GyrAB	DNA Replication And Repair	#5050FFFF
GyrAB	126	GyrAB:group126	0.300353	6	4	BRD-K04548931|BRD-A69777949|BRD-K43389675|BRD-K77038618	BRD-K04548931-003-17-3|BRD-A69777949-001-26-7|BRD-K43389675-003-22-5|BRD-K77038618-066-01-8	screen6:BRD-K04548931-003-17-3:0.195500uM|screen6:BRD-A69777949-001-26-7:50.000000uM|screen6:BRD-K43389675-003-22-5:0.195500uM|screen6:BRD-A69777949-001-26-7:12.500000uM|screen6:BRD-A69777949-001-26-7:25.000000uM|screen6:BRD-K77038618-066-01-8:0.097500uM	GyrAB	DNA Replication And Repair	#5050FFFF
GyrAB	128	GyrAB:group128	0.404678	5	3	BRD-K11196887|BRD-K68408467|BRD-K04548931	BRD-K11196887-001-24-6|BRD-K68408467-001-01-3|BRD-K04548931-003-17-3	kabx2:BRD-K11196887-001-24-6:1.562500uM|kabx2:BRD-K68408467-001-01-3:0.195500uM|kabx2:BRD-K04548931-003-17-3:0.195500uM|kabx2:BRD-K11196887-001-24-6:0.195500uM|kabx2:BRD-K68408467-001-01-3:0.097500uM	GyrAB	DNA Replication And Repair	#5050FFFF
GyrAB	131	GyrAB:group131	0.475473	4	2	BRD-K28247815|BRD-K24715592	BRD-K28247815-001-01-3|BRD-K24715592-001-01-2	screen6:BRD-K28247815-001-01-3:12.500000uM|screen6:BRD-K28247815-001-01-3:25.000000uM|screen6:BRD-K28247815-001-01-3:50.000000uM|screen6:BRD-K24715592-001-01-2:6.250000uM	GyrAB	DNA Replication And Repair	#5050FFFF
GyrAB	146	GyrAB:group146	0.439056	6	5	BRD-K98384930|BRD-A47790386|BRD-A24397426|BRD-K11196887|BRD-K09471561	BRD-K98384930-001-01-9|BRD-A47790386-001-04-4|BRD-A24397426-001-12-0|BRD-K11196887-001-24-6|BRD-K09471561-001-22-4	screen6:BRD-K98384930-001-01-9:0.097500uM|screen6:BRD-K98384930-001-01-9:0.195500uM|screen6:BRD-A47790386-001-04-4:0.390500uM|screen6:BRD-A24397426-001-12-0:0.390500uM|screen6:BRD-K11196887-001-24-6:3.125000uM|screen6:BRD-K09471561-001-22-4:0.195500uM	GyrAB	DNA Replication And Repair	#5050FFFF
GyrAB	151	GyrAB:group151	0.343647	2	2	BRD-K49841478|BRD-K98384930	BRD-K49841478-001-02-4|BRD-K98384930-001-01-9	screen6:BRD-K49841478-001-02-4:0.195500uM|screen6:BRD-K98384930-001-01-9:0.781250uM	GyrAB	DNA Replication And Repair	#5050FFFF
GyrAB	152	GyrAB:group152	0.314656	2	1	BRD-K49841478	BRD-K49841478-001-02-4	screen6:BRD-K49841478-001-02-4:0.390500uM|screen6:BRD-K49841478-001-02-4:0.781250uM	GyrAB	DNA Replication And Repair	#5050FFFF
GyrAB	156	GyrAB:group156	0.31557	16	7	BRD-A92341659|BRD-A05468928|BRD-K09471561|BRD-K08525451|BRD-K71926323|BRD-K94650501|BRD-K44595561	BRD-A92341659-001-05-7|BRD-A05468928-003-01-4|BRD-K09471561-001-22-4|BRD-K08525451-001-03-1|BRD-K71926323-001-16-1|BRD-K94650501-001-17-2|BRD-K44595561-001-01-1	kabx2:BRD-A92341659-001-05-7:6.250000uM|kabx2:BRD-A05468928-003-01-4:6.250000uM|kabx2:BRD-K09471561-001-22-4:6.250000uM|kabx2:BRD-K09471561-001-22-4:3.125000uM|kabx2:BRD-A05468928-003-01-4:3.125000uM|screen5_wk:BRD-K08525451-001-03-1:12.500000uM|kabx2:BRD-K71926323-001-16-1:6.250000uM|kabx2:BRD-K71926323-001-16-1:3.125000uM|screen6:BRD-K94650501-001-17-2:0.390500uM|screen6:BRD-K09471561-001-22-4:…	GyrAB	DNA Replication And Repair	#5050FFFF
GyrAB	158	GyrAB:group158	0.177798	4	3	BRD-K66615216|BRD-A24397426|BRD-K68346641	BRD-K66615216-003-16-3|BRD-A24397426-001-12-0|BRD-K68346641-003-12-7	screen6:BRD-K66615216-003-16-3:50.000000uM|screen6:BRD-K66615216-003-16-3:25.000000uM|screen6:BRD-A24397426-001-12-0:50.000000uM|kabx2:BRD-K68346641-003-12-7:0.390500uM	GyrAB	DNA Replication And Repair	#5050FFFF
GyrAB	159	GyrAB:group159	0.177877	5	5	BRD-K73923631|BRD-K11196887|BRD-A47790386|BRD-A05468928|BRD-K09471561	BRD-K73923631-001-01-5|BRD-K11196887-001-24-6|BRD-A47790386-001-04-4|BRD-A05468928-003-01-4|BRD-K09471561-001-21-6	kabx2:BRD-K73923631-001-01-5:25.000000uM|screen5_wk:BRD-K11196887-001-24-6:12.500000uM|screen6:BRD-A47790386-001-04-4:3.125000uM|screen6:BRD-A05468928-003-01-4:3.125000uM|screen6:BRD-K09471561-001-21-6:1.562500uM	GyrAB	DNA Replication And Repair	#5050FFFF
GyrAB	161	GyrAB:group161	0.246016	2	2	BRD-A24397426|BRD-K08525451	BRD-A24397426-001-12-0|BRD-K08525451-003-06-0	kabx2:BRD-A24397426-001-12-0:6.250000uM|screen4wk:BRD-K08525451-003-06-0:50.000000uM	GyrAB	DNA Replication And Repair	#5050FFFF
GyrAB	162	GyrAB:group162	0.371005	40	11	BRD-K90991629|BRD-A92341659|BRD-K43389675|BRD-A93964801|BRD-K09471561|BRD-K77038618|BRD-K66615216|BRD-A47790386|BRD-K66412701|BRD-M87138257|BRD-K76534306	BRD-K90991629-001-01-5|BRD-A92341659-001-05-7|BRD-K43389675-003-22-5|BRD-A93964801-001-17-7|BRD-K09471561-001-21-6|BRD-K77038618-066-01-8|BRD-K66615216-003-16-3|BRD-A47790386-001-04-4|BRD-K66412701-001-08-8|BRD-M87138257-003-02-9|BRD-K76534306-001-24-3	kabx2:BRD-K90991629-001-01-5:12.500000uM|kabx2:BRD-A92341659-001-05-7:50.000000uM|kabx2:BRD-A92341659-001-05-7:25.000000uM|kabx2:BRD-K43389675-003-22-5:25.000000uM|kabx2:BRD-K90991629-001-01-5:6.250000uM|kabx2:BRD-K90991629-001-01-5:1.562500uM|kabx2:BRD-A93964801-001-17-7:1.562500uM|kabx2:BRD-K09471561-001-21-6:3.125000uM|kabx2:BRD-K77038618-066-01-8:50.000000uM|kabx2:BRD-K77038618-066-01-8:12.50…	GyrAB	DNA Replication And Repair	#5050FFFF
GyrAB	164	GyrAB:group164	0.279754	6	3	BRD-K77038618|BRD-A41450521|BRD-A93964801	BRD-K77038618-066-01-8|BRD-A41450521-075-11-6|BRD-A93964801-001-17-7	kabx2:BRD-K77038618-066-01-8:3.125000uM|kabx2:BRD-K77038618-066-01-8:1.562500uM|kabx2:BRD-A41450521-075-11-6:50.000000uM|kabx2:BRD-A41450521-075-11-6:25.000000uM|kabx2:BRD-A41450521-075-11-6:12.500000uM|kabx2:BRD-A93964801-001-17-7:0.781250uM	GyrAB	DNA Replication And Repair	#5050FFFF
GyrAB	167	GyrAB:group167	0.629511	11	4	BRD-K76534306|BRD-K08525451|BRD-K62374253|BRD-K92093830	BRD-K76534306-001-24-3|BRD-K08525451-001-03-1|BRD-K62374253-001-09-4|BRD-K92093830-003-36-5	screen6:BRD-K76534306-001-24-3:0.195500uM|screen6:BRD-K08525451-001-03-1:0.097500uM|screen6:BRD-K08525451-001-03-1:0.195500uM|screen6:BRD-K08525451-001-03-1:0.390500uM|screen6:BRD-K76534306-001-24-3:0.097500uM|screen6:BRD-K62374253-001-09-4:0.781250uM|screen6:BRD-K62374253-001-09-4:0.195500uM|screen6:BRD-K08525451-001-03-1:0.781250uM|screen6:BRD-K62374253-001-09-4:3.125000uM|screen6:BRD-K92093830…	GyrAB	DNA Replication And Repair	#5050FFFF
GyrAB	185	GyrAB:group185	0.38756	7	6	BRD-K04548931|BRD-K00535541|BRD-K69650333|BRD-K94650501|BRD-K24715592|BRD-K43389675	BRD-K04548931-003-17-3|BRD-K00535541-003-14-3|BRD-K69650333-003-15-7|BRD-K94650501-001-17-2|BRD-K24715592-001-01-2|BRD-K43389675-003-22-5	screen5_wk:BRD-K04548931-003-17-3:3.125000uM|screen6:BRD-K00535541-003-14-3:25.000000uM|screen6:BRD-K69650333-003-15-7:3.125000uM|screen6:BRD-K94650501-001-17-2:50.000000uM|screen6:BRD-K69650333-003-15-7:12.500000uM|screen6:BRD-K24715592-001-01-2:25.000000uM|screen6:BRD-K43389675-003-22-5:3.125000uM	GyrAB	DNA Replication And Repair	#5050FFFF
GyrAB	186	GyrAB:group186	0.477278	7	4	BRD-K04548931|BRD-K43389675|BRD-M87138257|BRD-K69650333	BRD-K04548931-003-17-3|BRD-K43389675-003-22-5|BRD-M87138257-003-02-9|BRD-K69650333-003-15-7	screen5_wk:BRD-K04548931-003-17-3:12.500000uM|screen5_wk:BRD-K04548931-003-17-3:6.250000uM|screen5_wk:BRD-K43389675-003-22-5:1.562500uM|kabx2:BRD-M87138257-003-02-9:3.125000uM|screen6:BRD-K69650333-003-15-7:25.000000uM|screen5_wk:BRD-K43389675-003-22-5:3.125000uM|screen5_wk:BRD-K43389675-003-22-5:6.250000uM	GyrAB	DNA Replication And Repair	#5050FFFF
GyrAB	201	GyrAB:group201	0.294644	2	2	BRD-K14704277|BRD-K68346641	BRD-K14704277-001-25-9|BRD-K68346641-003-12-7	kabx2:BRD-K14704277-001-25-9:0.781250uM|kabx2:BRD-K68346641-003-12-7:0.195500uM	GyrAB	DNA Replication And Repair	#5050FFFF
GyrAB	206	GyrAB:group206	0.508538	8	8	BRD-A24228527|BRD-K55034111|BRD-K45916615|BRD-K78113049|BRD-A92341659|BRD-K66412701|BRD-A41450521|BRD-A93964801	BRD-A24228527-001-33-1|BRD-K55034111-001-05-3|BRD-K45916615-001-03-0|BRD-K78113049-001-19-6|BRD-A92341659-001-05-7|BRD-K66412701-001-08-8|BRD-A41450521-075-11-6|BRD-A93964801-001-17-7	screen6:BRD-A24228527-001-33-1:0.390500uM|screen6:BRD-K55034111-001-05-3:6.250000uM|screen6:BRD-K45916615-001-03-0:1.562500uM|screen6:BRD-K78113049-001-19-6:12.500000uM|screen6:BRD-A92341659-001-05-7:0.390500uM|screen6:BRD-K66412701-001-08-8:3.125000uM|screen6:BRD-A41450521-075-11-6:0.781250uM|screen6:BRD-A93964801-001-17-7:0.097500uM	GyrAB	DNA Replication And Repair	#5050FFFF
GyrAB	207	GyrAB:group207	0.276086	4	4	BRD-K73923631|BRD-K71926323|BRD-K11196887|BRD-K09471561	BRD-K73923631-001-01-5|BRD-K71926323-001-11-2|BRD-K11196887-001-24-6|BRD-K09471561-001-22-4	kabx2:BRD-K73923631-001-01-5:0.781250uM|screen4wk:BRD-K71926323-001-11-2:0.390625uM|kabx2:BRD-K11196887-001-24-6:3.125000uM|kabx2:BRD-K09471561-001-22-4:0.195500uM	GyrAB	DNA Replication And Repair	#5050FFFF
GyrAB	210	GyrAB:group210	0.404578	6	6	BRD-K98384930|BRD-A41450521|BRD-K49841478|BRD-A92341659|BRD-K04804440|BRD-A05468928	BRD-K98384930-001-01-9|BRD-A41450521-075-11-6|BRD-K49841478-001-02-4|BRD-A92341659-001-05-7|BRD-K04804440-001-13-7|BRD-A05468928-003-01-4	kabx2:BRD-K98384930-001-01-9:0.781250uM|kabx2:BRD-A41450521-075-11-6:0.781250uM|kabx2:BRD-K49841478-001-02-4:12.500000uM|kabx2:BRD-A92341659-001-05-7:0.390500uM|screen4wk:BRD-K04804440-001-13-7:6.250000uM|kabx2:BRD-A05468928-003-01-4:0.390500uM	GyrAB	DNA Replication And Repair	#5050FFFF
GyrAB	212	GyrAB:group212	0.386856	5	1	BRD-K85307935	BRD-K85307935-001-05-1	screen6:BRD-K85307935-001-05-1:0.781250uM|kabx2:BRD-K85307935-001-05-1:0.781250uM|kabx2:BRD-K85307935-001-05-1:0.195500uM|kabx2:BRD-K85307935-001-05-1:0.390500uM|screen6:BRD-K85307935-001-05-1:0.390500uM	GyrAB	DNA Replication And Repair	#5050FFFF
GyrAB	213	GyrAB:group213	0.651275	7	2	BRD-K85307935|BRD-A07244995	BRD-K85307935-001-05-1|BRD-A07244995-001-01-9	screen6:BRD-K85307935-001-05-1:1.562500uM|screen6:BRD-K85307935-001-05-1:3.125000uM|screen6:BRD-A07244995-001-01-9:0.097500uM|screen6:BRD-A07244995-001-01-9:0.195500uM|kabx2:BRD-K85307935-001-05-1:3.125000uM|kabx2:BRD-A07244995-001-01-9:0.097500uM|kabx2:BRD-K85307935-001-05-1:1.562500uM	GyrAB	DNA Replication And Repair	#5050FFFF
GyrAB	214	GyrAB:group214	0.557331	15	9	BRD-K37798499|BRD-A93964801|BRD-A41450521|BRD-K98384930|BRD-K77038618|BRD-K73923631|BRD-A24397426|BRD-K49841478|BRD-K90991629	BRD-K37798499-001-16-5|BRD-K37798499-001-28-0|BRD-A93964801-001-17-7|BRD-A41450521-075-11-6|BRD-K98384930-001-01-9|BRD-K77038618-066-01-8|BRD-K73923631-001-01-5|BRD-A24397426-001-12-0|BRD-K49841478-001-02-4|BRD-K90991629-001-01-5	screen4wk:BRD-K37798499-001-16-5:25.000000uM|kabx2:BRD-K37798499-001-28-0:50.000000uM|kabx2:BRD-A93964801-001-17-7:0.390500uM|kabx2:BRD-A41450521-075-11-6:6.250000uM|kabx2:BRD-K98384930-001-01-9:6.250000uM|screen6:BRD-K77038618-066-01-8:0.781250uM|kabx2:BRD-K98384930-001-01-9:12.500000uM|kabx2:BRD-K98384930-001-01-9:25.000000uM|kabx2:BRD-K98384930-001-01-9:50.000000uM|screen6:BRD-K73923631-001-01…	GyrAB	DNA Replication And Repair	#5050FFFF
GyrAB	215	GyrAB:group215	0.618433	17	14	BRD-K37798499|BRD-A41450521|BRD-A93964801|BRD-K98384930|BRD-K90991629|BRD-K77038618|BRD-K66615216|BRD-K71926323|BRD-A74980173|BRD-A47790386|BRD-K49841478|BRD-K73923631|BRD-K04804440|BRD-K10362825	BRD-K37798499-001-16-5|BRD-A41450521-075-11-6|BRD-A93964801-001-17-7|BRD-K98384930-001-01-9|BRD-K90991629-001-01-5|BRD-K77038618-066-01-8|BRD-K66615216-003-16-3|BRD-K71926323-001-16-1|BRD-A74980173-001-13-5|BRD-A47790386-001-04-4|BRD-K49841478-001-02-4|BRD-K73923631-001-01-5|BRD-K04804440-001-16-0|BRD-K37798499-001-28-0|BRD-K10362825-001-05-9	screen4wk:BRD-K37798499-001-16-5:12.500000uM|kabx2:BRD-A41450521-075-11-6:3.125000uM|screen6:BRD-A93964801-001-17-7:0.195500uM|screen6:BRD-A41450521-075-11-6:3.125000uM|screen6:BRD-K98384930-001-01-9:3.125000uM|screen6:BRD-K90991629-001-01-5:0.097500uM|screen6:BRD-K77038618-066-01-8:0.390500uM|screen6:BRD-K66615216-003-16-3:0.195500uM|screen6:BRD-K71926323-001-16-1:0.781250uM|screen6:BRD-A7498017…	GyrAB	DNA Replication And Repair	#5050FFFF
GyrAB	216	GyrAB:group216	0.660529	14	12	BRD-K37798499|BRD-K90991629|BRD-A93964801|BRD-K98384930|BRD-K08525451|BRD-K10362825|BRD-K62374253|BRD-K78113049|BRD-K71926323|BRD-A24228527|BRD-A05468928|BRD-K47886988	BRD-K37798499-001-28-0|BRD-K90991629-001-01-5|BRD-A93964801-001-17-7|BRD-K98384930-001-01-9|BRD-K08525451-001-03-1|BRD-K10362825-001-04-2|BRD-K10362825-001-05-9|BRD-K62374253-001-09-4|BRD-K78113049-001-19-6|BRD-K71926323-001-11-2|BRD-A24228527-001-33-1|BRD-A05468928-003-01-4|BRD-K47886988-001-23-0	kabx2:BRD-K37798499-001-28-0:25.000000uM|kabx2:BRD-K90991629-001-01-5:0.097500uM|kabx2:BRD-A93964801-001-17-7:0.195500uM|kabx2:BRD-K98384930-001-01-9:3.125000uM|screen5_wk:BRD-K08525451-001-03-1:3.125000uM|screen4wk:BRD-K10362825-001-04-2:6.250000uM|kabx2:BRD-K10362825-001-05-9:12.500000uM|kabx2:BRD-K62374253-001-09-4:12.500000uM|kabx2:BRD-K78113049-001-19-6:25.000000uM|screen4wk:BRD-K71926323-00…	GyrAB	DNA Replication And Repair	#5050FFFF
GyrAB	217	GyrAB:group217	0.59614	8	7	BRD-A05468928|BRD-A74980173|BRD-K09471561|BRD-K76534306|BRD-A47790386|BRD-A92341659|BRD-K45916615	BRD-A05468928-003-01-4|BRD-A74980173-999-99-9|BRD-K09471561-001-21-6|BRD-K76534306-001-24-3|BRD-A47790386-001-04-4|BRD-A92341659-001-05-7|BRD-K45916615-001-03-0	screen6:BRD-A05468928-003-01-4:0.781250uM|screen6:BRD-A74980173-999-99-9:0.195312uM|screen5_wk:BRD-K09471561-001-21-6:0.781250uM|screen6:BRD-K76534306-001-24-3:0.781250uM|kabx2:BRD-A47790386-001-04-4:1.562500uM|kabx2:BRD-A92341659-001-05-7:0.781250uM|kabx2:BRD-K09471561-001-21-6:0.781250uM|kabx2:BRD-K45916615-001-03-0:3.125000uM	GyrAB	DNA Replication And Repair	#5050FFFF
GyrAB	218	GyrAB:group218	0.54904	6	6	BRD-K09471561|BRD-K08525451|BRD-A24397426|BRD-K55034111|BRD-A24228527|BRD-K11196887	BRD-K09471561-001-22-4|BRD-K08525451-001-03-1|BRD-A24397426-001-12-0|BRD-K55034111-001-05-3|BRD-A24228527|BRD-K11196887-001-24-6	screen6:BRD-K09471561-001-22-4:0.781250uM|screen6:BRD-K08525451-001-03-1:3.125000uM|screen6:BRD-A24397426-001-12-0:0.781250uM|screen6:BRD-K55034111-001-05-3:12.500000uM|screen6:BRD-A24228527:0.781250uM|screen5_wk:BRD-K11196887-001-24-6:6.250000uM	GyrAB	DNA Replication And Repair	#5050FFFF
GyrAB	219	GyrAB:group219	0.596498	29	22	BRD-K11196887|BRD-K04804440|BRD-K09471561|BRD-A24397426|BRD-K77038618|BRD-K98384930|BRD-A41450521|BRD-A93964801|BRD-K10362825|BRD-K44595561|BRD-A24228527|BRD-K73923631|BRD-K55034111|BRD-K76534306|BRD-A74980173|BRD-K66615216|BRD-K71926323|BRD-A47790386|BRD-K08525451|BRD-K66412701|BRD-K78113049|BRD-K37798499	BRD-K11196887-001-24-6|BRD-K04804440-001-16-0|BRD-K09471561-001-22-4|BRD-A24397426-001-12-0|BRD-K77038618-066-01-8|BRD-K98384930-001-01-9|BRD-A41450521-075-11-6|BRD-A93964801-001-17-7|BRD-K10362825-001-04-2|BRD-K44595561-001-01-1|BRD-A24228527-001-33-1|BRD-K73923631-001-01-5|BRD-K55034111-001-05-3|BRD-K76534306-001-24-3|BRD-A74980173-001-13-5|BRD-K66615216-003-16-3|BRD-K71926323-001-16-1|BRD-A477…	kabx2:BRD-K11196887-001-24-6:6.250000uM|kabx2:BRD-K04804440-001-16-0:0.781250uM|kabx2:BRD-K09471561-001-22-4:0.781250uM|kabx2:BRD-A24397426-001-12-0:0.781250uM|kabx2:BRD-K77038618-066-01-8:0.390500uM|kabx2:BRD-K98384930-001-01-9:1.562500uM|kabx2:BRD-A41450521-075-11-6:1.562500uM|kabx2:BRD-A93964801-001-17-7:0.097500uM|screen4wk:BRD-K10362825-001-04-2:3.125000uM|kabx2:BRD-K44595561-001-01-1:0.7812…	GyrAB	DNA Replication And Repair	#5050FFFF
GyrAB	225	GyrAB:group225	0.432281	2	2	BRD-K66615216|BRD-K77038618	BRD-K66615216-003-16-3|BRD-K77038618-066-01-8	screen6:BRD-K66615216-003-16-3:0.097500uM|screen6:BRD-K77038618-066-01-8:0.195500uM	GyrAB	DNA Replication And Repair	#5050FFFF
GyrAB	228	GyrAB:group228	0.590119	10	8	BRD-A74980173|BRD-K62374253|BRD-K76534306|BRD-K10362825|BRD-A24228527|BRD-K09471561|BRD-K98384930|BRD-K37798499	BRD-A74980173-001-13-5|BRD-K62374253-001-09-4|BRD-K76534306-001-24-3|BRD-K10362825-001-05-9|BRD-A74980173-999-99-9|BRD-A24228527|BRD-K09471561|BRD-K09471561-001-21-6|BRD-K98384930-001-01-9|BRD-K37798499-001-28-0	screen6:BRD-A74980173-001-13-5:0.097500uM|screen6:BRD-K62374253-001-09-4:6.250000uM|screen6:BRD-K76534306-001-24-3:0.390500uM|screen6:BRD-K10362825-001-05-9:6.250000uM|screen6:BRD-A74980173-999-99-9:0.097656uM|screen6:BRD-A24228527:0.390625uM|screen6:BRD-K09471561:0.390625uM|screen6:BRD-K09471561-001-21-6:0.390500uM|screen6:BRD-K98384930-001-01-9:1.562500uM|screen6:BRD-K37798499-001-28-0:12.50000…	GyrAB	DNA Replication And Repair	#5050FFFF
GyrAB	229	GyrAB:group229	0.593468	3	1	BRD-K28767608	BRD-K28767608-001-01-1	screen6:BRD-K28767608-001-01-1:50.000000uM|screen6:BRD-K28767608-001-01-1:25.000000uM|screen6:BRD-K28767608-001-01-1:12.500000uM	GyrAB	DNA Replication And Repair	#5050FFFF
GyrAB	248	GyrAB:group248	0.218578	8	3	BRD-K71926323|BRD-K45916615|BRD-K04804440	BRD-K71926323-001-11-2|BRD-K45916615-001-03-0|BRD-K04804440-001-16-0|BRD-K71926323-001-16-1	screen4wk:BRD-K71926323-001-11-2:12.500000uM|screen4wk:BRD-K71926323-001-11-2:6.250000uM|screen6:BRD-K45916615-001-03-0:12.500000uM|screen6:BRD-K45916615-001-03-0:6.250000uM|screen6:BRD-K04804440-001-16-0:3.125000uM|screen6:BRD-K71926323-001-16-1:3.125000uM|screen6:BRD-K45916615-001-03-0:50.000000uM|screen6:BRD-K45916615-001-03-0:25.000000uM	GyrAB	DNA Replication And Repair	#5050FFFF
GyrAB	252	GyrAB:group252	0.409148	9	5	BRD-K85307935|BRD-K98384930|BRD-A41450521|BRD-A07244995|BRD-K90991629	BRD-K85307935-001-05-1|BRD-K98384930-001-01-9|BRD-A41450521-075-11-6|BRD-A07244995-001-01-9|BRD-K90991629-001-01-5	screen6:BRD-K85307935-001-05-1:12.500000uM|screen6:BRD-K98384930-001-01-9:25.000000uM|screen6:BRD-K98384930-001-01-9:50.000000uM|screen6:BRD-A41450521-075-11-6:12.500000uM|screen6:BRD-A41450521-075-11-6:50.000000uM|screen6:BRD-A41450521-075-11-6:25.000000uM|screen6:BRD-K98384930-001-01-9:12.500000uM|screen6:BRD-A07244995-001-01-9:0.390500uM|screen6:BRD-K90991629-001-01-5:0.390500uM	GyrAB	DNA Replication And Repair	#5050FFFF
GyrAB	253	GyrAB:group253	0.520845	7	6	BRD-K85307935|BRD-A07244995|BRD-K98384930|BRD-A41450521|BRD-A93964801|BRD-K49841478	BRD-K85307935-001-05-1|BRD-A07244995-001-01-9|BRD-K98384930-001-01-9|BRD-A41450521-075-11-6|BRD-A93964801-001-17-7|BRD-K49841478-001-02-4	screen6:BRD-K85307935-001-05-1:6.250000uM|kabx2:BRD-K85307935-001-05-1:6.250000uM|kabx2:BRD-A07244995-001-01-9:0.195500uM|screen6:BRD-K98384930-001-01-9:6.250000uM|screen6:BRD-A41450521-075-11-6:6.250000uM|screen6:BRD-A93964801-001-17-7:0.390500uM|screen6:BRD-K49841478-001-02-4:25.000000uM	GyrAB	DNA Replication And Repair	#5050FFFF
GyrAB	254	GyrAB:group254	0.634714	27	17	BRD-K10362825|BRD-K66412701|BRD-K45916615|BRD-K78113049|BRD-A92341659|BRD-A47790386|BRD-K09471561|BRD-A24228527|BRD-K11196887|BRD-K62374253|BRD-K04804440|BRD-K73923631|BRD-A24397426|BRD-K08525451|BRD-K77038618|BRD-K49841478|BRD-A05468928	BRD-K10362825-001-05-9|BRD-K66412701-001-08-8|BRD-K45916615-001-03-0|BRD-K78113049-001-19-6|BRD-A92341659-001-05-7|BRD-A47790386-001-04-4|BRD-K09471561-001-21-6|BRD-A24228527-001-33-1|BRD-K11196887-001-24-6|BRD-K09471561|BRD-K62374253-001-09-4|BRD-K04804440-001-13-7|BRD-K73923631-001-01-5|BRD-A24397426-001-12-0|BRD-K08525451-003-06-0|BRD-K77038618-066-01-8|BRD-K49841478-001-02-4|BRD-K10362825-001…	screen6:BRD-K10362825-001-05-9:25.000000uM|screen6:BRD-K66412701-001-08-8:6.250000uM|screen6:BRD-K45916615-001-03-0:3.125000uM|screen6:BRD-K78113049-001-19-6:25.000000uM|screen6:BRD-A92341659-001-05-7:0.781250uM|screen6:BRD-K78113049-001-19-6:50.000000uM|screen6:BRD-A47790386-001-04-4:1.562500uM|screen6:BRD-K09471561-001-21-6:0.781250uM|screen6:BRD-A24228527-001-33-1:0.781250uM|screen6:BRD-K11196…	GyrAB	DNA Replication And Repair	#5050FFFF
GyrAB	267	GyrAB:group267	0.241828	11	8	BRD-A24228527|BRD-K09471561|BRD-A92341659|BRD-K11196887|BRD-K66412701|BRD-A93964801|BRD-K73923631|BRD-A47790386	BRD-A24228527-001-33-1|BRD-A24228527|BRD-K09471561|BRD-K09471561-001-21-6|BRD-K09471561-001-22-4|BRD-A92341659-001-05-7|BRD-K11196887-001-24-6|BRD-K66412701-001-08-8|BRD-A93964801-001-17-7|BRD-K73923631-001-01-5|BRD-A47790386-001-04-4	screen6:BRD-A24228527-001-33-1:1.562500uM|screen6:BRD-A24228527:1.562500uM|screen6:BRD-K09471561:1.562500uM|screen5_wk:BRD-K09471561-001-21-6:1.562500uM|screen6:BRD-K09471561-001-22-4:1.562500uM|screen6:BRD-A92341659-001-05-7:1.562500uM|screen6:BRD-K11196887-001-24-6:12.500000uM|screen6:BRD-K66412701-001-08-8:12.500000uM|screen6:BRD-A93964801-001-17-7:1.562500uM|screen6:BRD-K73923631-001-01-5:12.…	GyrAB	DNA Replication And Repair	#5050FFFF
GyrAB	268	GyrAB:group268	0.301272	4	4	BRD-A74980173|BRD-K77038618|BRD-K66615216|BRD-K90991629	BRD-A74980173-999-99-9|BRD-K77038618-066-01-8|BRD-K66615216-003-16-3|BRD-K90991629-001-01-5	screen6:BRD-A74980173-999-99-9:0.390625uM|screen6:BRD-K77038618-066-01-8:3.125000uM|screen6:BRD-K66615216-003-16-3:0.390500uM|screen6:BRD-K90991629-001-01-5:1.562500uM	GyrAB	DNA Replication And Repair	#5050FFFF
GyrAB	269	GyrAB:group269	0.27656	3	3	BRD-K08525451|BRD-K90991629|BRD-K77038618	BRD-K08525451-001-03-1|BRD-K90991629-001-01-5|BRD-K77038618-066-01-8	screen6:BRD-K08525451-001-03-1:6.250000uM|screen6:BRD-K90991629-001-01-5:0.781250uM|screen6:BRD-K77038618-066-01-8:1.562500uM	GyrAB	DNA Replication And Repair	#5050FFFF
GyrAB	298	GyrAB:group298	0.266858	2	2	BRD-K32368635|BRD-K55034111	BRD-K32368635-001-01-9|BRD-K55034111-001-05-3	kabx2:BRD-K32368635-001-01-9:0.195500uM|screen6:BRD-K55034111-001-05-3:0.097500uM	GyrAB	DNA Replication And Repair	#5050FFFF
GyrAB	303	GyrAB:group303	0.287357	4	2	BRD-K77614261|BRD-K28247815	BRD-K77614261-001-02-1|BRD-K28247815-001-01-3	kabx2:BRD-K77614261-001-02-1:6.250000uM|kabx2:BRD-K77614261-001-02-1:1.562500uM|kabx2:BRD-K28247815-001-01-3:6.250000uM|kabx2:BRD-K77614261-001-02-1:12.500000uM	GyrAB	DNA Replication And Repair	#5050FFFF
GyrAB	308	GyrAB:group308	0.409286	2	2	BRD-K08525451|BRD-K47886988	BRD-K08525451-001-03-1|BRD-K47886988-001-23-0	kabx2:BRD-K08525451-001-03-1:0.390500uM|kabx2:BRD-K47886988-001-23-0:0.390500uM	GyrAB	DNA Replication And Repair	#5050FFFF
GyrAB	309	GyrAB:group309	0.222969	2	2	BRD-K66615216|BRD-K77038618	BRD-K66615216-003-16-3|BRD-K77038618-066-01-8	screen6:BRD-K66615216-003-16-3:0.781250uM|screen6:BRD-K77038618-066-01-8:6.250000uM	GyrAB	DNA Replication And Repair	#5050FFFF
GyrAB	312	GyrAB:group312	0.151678	4	4	BRD-K66615216|BRD-A24228527|BRD-A47790386|BRD-K55034111	BRD-K66615216-003-16-3|BRD-A24228527-001-33-1|BRD-A47790386-001-04-4|BRD-K55034111-001-05-3	screen6:BRD-K66615216-003-16-3:1.562500uM|screen6:BRD-A24228527-001-33-1:6.250000uM|screen6:BRD-A47790386-001-04-4:50.000000uM|screen6:BRD-K55034111-001-05-3:50.000000uM	GyrAB	DNA Replication And Repair	#5050FFFF
GyrAB	313	GyrAB:group313	0.170571	4	4	BRD-A47790386|BRD-K66412701|BRD-K73923631|BRD-A24228527	BRD-A47790386-001-04-4|BRD-K66412701-001-08-8|BRD-K73923631-001-01-5|BRD-A24228527-001-33-1	screen6:BRD-A47790386-001-04-4:6.250000uM|screen6:BRD-K66412701-001-08-8:25.000000uM|screen6:BRD-K73923631-001-01-5:25.000000uM|screen6:BRD-A24228527-001-33-1:3.125000uM	GyrAB	DNA Replication And Repair	#5050FFFF
GyrAB	315	GyrAB:group315	0.216693	3	3	BRD-K66412701|BRD-K90991629|BRD-K55034111	BRD-K66412701-001-08-8|BRD-K90991629-001-01-5|BRD-K55034111-001-05-3	screen6:BRD-K66412701-001-08-8:50.000000uM|screen6:BRD-K90991629-001-01-5:3.125000uM|screen6:BRD-K55034111-001-05-3:25.000000uM	GyrAB	DNA Replication And Repair	#5050FFFF
GyrAB	320	GyrAB:group320	0.16374	2	2	BRD-A05468928|BRD-K04804440	BRD-A05468928-003-01-4|BRD-K04804440-001-16-0	screen6:BRD-A05468928-003-01-4:25.000000uM|screen6:BRD-K04804440-001-16-0:25.000000uM	GyrAB	DNA Replication And Repair	#5050FFFF
GyrAB	322	GyrAB:group322	0.228686	3	2	BRD-A93964801|BRD-K77038618	BRD-A93964801-001-17-7|BRD-K77038618-066-01-8	screen6:BRD-A93964801-001-17-7:50.000000uM|screen6:BRD-K77038618-066-01-8:25.000000uM|screen6:BRD-K77038618-066-01-8:12.500000uM	GyrAB	DNA Replication And Repair	#5050FFFF
GyrAB	325	GyrAB:group325	0.434646	8	3	BRD-K68346641|BRD-K77614261|BRD-K84417469	BRD-K68346641-001-05-5|BRD-K77614261-001-02-1|BRD-K68346641-003-12-7|BRD-K84417469-001-01-2	screen6:BRD-K68346641-001-05-5:25.000000uM|screen6:BRD-K77614261-001-02-1:6.250000uM|screen6:BRD-K68346641-001-05-5:12.500000uM|screen6:BRD-K77614261-001-02-1:12.500000uM|screen6:BRD-K68346641-003-12-7:12.500000uM|screen6:BRD-K84417469-001-01-2:12.500000uM|screen6:BRD-K84417469-001-01-2:25.000000uM|screen6:BRD-K68346641-003-12-7:25.000000uM	GyrAB	DNA Replication And Repair	#5050FFFF
GyrAB	326	GyrAB:group326	0.451404	18	5	BRD-K44595561|BRD-K68346641|BRD-K84417469|BRD-K77614261|BRD-A92341659	BRD-K44595561-001-01-1|BRD-K68346641-003-12-7|BRD-K84417469-001-01-2|BRD-K77614261-001-02-1|BRD-A92341659-001-05-7|BRD-K77614261-001-01-3	kabx2:BRD-K44595561-001-01-1:25.000000uM|kabx2:BRD-K68346641-003-12-7:25.000000uM|kabx2:BRD-K68346641-003-12-7:12.500000uM|kabx2:BRD-K68346641-003-12-7:50.000000uM|kabx2:BRD-K84417469-001-01-2:25.000000uM|kabx2:BRD-K77614261-001-02-1:25.000000uM|screen6:BRD-K77614261-001-02-1:25.000000uM|screen6:BRD-K84417469-001-01-2:50.000000uM|screen6:BRD-K68346641-003-12-7:50.000000uM|screen6:BRD-K44595561-00…	GyrAB	DNA Replication And Repair	#5050FFFF
GyrAB	328	GyrAB:group328	0.300712	2	1	BRD-K77614261	BRD-K77614261-001-01-3	kabx2:BRD-K77614261-001-01-3:3.125000uM|kabx2:BRD-K77614261-001-01-3:6.250000uM	GyrAB	DNA Replication And Repair	#5050FFFF
GyrAB	342	GyrAB:group342	0.608266	2	1	BRD-K13843533	BRD-K13843533-001-03-3	screen6:BRD-K13843533-001-03-3:12.500000uM|screen6:BRD-K13843533-001-03-3:6.250000uM	GyrAB	DNA Replication And Repair	#5050FFFF
GyrAB	350	GyrAB:group350	0.283399	4	4	BRD-K68408467|BRD-K49841478|BRD-K77614261|BRD-K11196887	BRD-K68408467-001-01-3|BRD-K49841478-001-02-4|BRD-K77614261-001-01-3|BRD-K11196887-001-24-6	kabx2:BRD-K68408467-001-01-3:1.562500uM|kabx2:BRD-K49841478-001-02-4:0.390500uM|kabx2:BRD-K77614261-001-01-3:0.195500uM|kabx2:BRD-K11196887-001-24-6:0.390500uM	GyrAB	DNA Replication And Repair	#5050FFFF
GyrAB	355	GyrAB:group355	0.486975	6	3	BRD-K66412701|BRD-K68346641|BRD-K47869605	BRD-K66412701-001-08-8|BRD-K68346641-001-05-5|BRD-K47869605-001-33-8	screen6:BRD-K66412701-001-08-8:0.390500uM|screen6:BRD-K66412701-001-08-8:0.195500uM|screen6:BRD-K68346641-001-05-5:1.562500uM|screen6:BRD-K66412701-001-08-8:0.097500uM|screen6:BRD-K47869605-001-33-8:0.781250uM|screen6:BRD-K68346641-001-05-5:0.195500uM	GyrAB	DNA Replication And Repair	#5050FFFF
GyrAB	366	GyrAB:group366	0.355459	4	2	BRD-K49841478|BRD-K81100236	BRD-K49841478-001-02-4|BRD-K81100236-001-01-9	kabx2:BRD-K49841478-001-02-4:1.562500uM|screen6:BRD-K81100236-001-01-9:0.781250uM|screen6:BRD-K81100236-001-01-9:0.390500uM|screen6:BRD-K81100236-001-01-9:1.562500uM	GyrAB	DNA Replication And Repair	#5050FFFF
GyrAB	376	GyrAB:group376	0.485164	7	4	BRD-K47869605|BRD-K32368635|BRD-K84417469|BRD-K81100236	BRD-K47869605-001-33-8|BRD-K32368635-001-01-9|BRD-K84417469-001-01-2|BRD-K81100236-001-01-9	screen6:BRD-K47869605-001-33-8:1.562500uM|screen6:BRD-K32368635-001-01-9:0.781250uM|screen6:BRD-K84417469-001-01-2:0.781250uM|screen6:BRD-K84417469-001-01-2:3.125000uM|screen6:BRD-K84417469-001-01-2:0.390500uM|screen6:BRD-K32368635-001-01-9:1.562500uM|screen6:BRD-K81100236-001-01-9:3.125000uM	GyrAB	DNA Replication And Repair	#5050FFFF
GyrAB	378	GyrAB:group378	0.524294	3	3	BRD-K84417469|BRD-K68346641|BRD-A92341659	BRD-K84417469-001-01-2|BRD-K68346641-001-05-5|BRD-A92341659-001-05-7	screen6:BRD-K84417469-001-01-2:0.195500uM|screen6:BRD-K68346641-001-05-5:3.125000uM|screen6:BRD-A92341659-001-05-7:0.097500uM	GyrAB	DNA Replication And Repair	#5050FFFF
GyrAB	410	GyrAB:group410	0.614008	2	1	BRD-M87138257	BRD-M87138257-003-02-9	screen6:BRD-M87138257-003-02-9:12.500000uM|screen6:BRD-M87138257-003-02-9:25.000000uM	GyrAB	DNA Replication And Repair	#5050FFFF
GyrAB	411	GyrAB:group411	0.843807	8	5	BRD-K43389675|BRD-K72560711|BRD-K69650333|BRD-M87138257|BRD-K68408467	BRD-K43389675-003-22-5|BRD-K72560711-003-01-5|BRD-K69650333-003-15-7|BRD-M87138257-003-02-9|BRD-K68408467-001-01-3	screen6:BRD-K43389675-003-22-5:12.500000uM|screen6:BRD-K72560711-003-01-5:25.000000uM|screen6:BRD-K69650333-003-15-7:50.000000uM|screen6:BRD-M87138257-003-02-9:50.000000uM|screen6:BRD-K72560711-003-01-5:50.000000uM|screen6:BRD-K43389675-003-22-5:25.000000uM|screen6:BRD-K43389675-003-22-5:50.000000uM|screen6:BRD-K68408467-001-01-3:50.000000uM	GyrAB	DNA Replication And Repair	#5050FFFF
GyrAB	412	GyrAB:group412	0.702959	2	2	BRD-K43389675|BRD-M87138257	BRD-K43389675-003-22-5|BRD-M87138257-003-02-9	screen6:BRD-K43389675-003-22-5:6.250000uM|screen6:BRD-M87138257-003-02-9:6.250000uM	GyrAB	DNA Replication And Repair	#5050FFFF
DnaG	7	DnaG:group7	0.377166	5	3	BRD-K43389675|BRD-K04548931|BRD-K69650333	BRD-K43389675-003-22-5|BRD-K04548931-003-17-3|BRD-K69650333-003-15-7	screen5_wk:BRD-K43389675-003-22-5:6.250000uM|screen5_wk:BRD-K43389675-003-22-5:3.125000uM|screen6:BRD-K43389675-003-22-5:3.125000uM|screen5_wk:BRD-K04548931-003-17-3:3.125000uM|screen6:BRD-K69650333-003-15-7:6.250000uM	DnaG	DNA Replication And Repair	#5050FFFF
DnaG	13	DnaG:group13	0.608266	2	1	BRD-K13843533	BRD-K13843533-001-03-3	screen6:BRD-K13843533-001-03-3:12.500000uM|screen6:BRD-K13843533-001-03-3:6.250000uM	DnaG	DNA Replication And Repair	#5050FFFF
DnaG	38	DnaG:group38	0.288511	9	2	BRD-K43389675|BRD-K04548931	BRD-K43389675-003-22-5|BRD-K04548931-003-17-3	screen5_wk:BRD-K43389675-003-22-5:0.781250uM|screen5_wk:BRD-K43389675-003-22-5:0.390625uM|screen5_wk:BRD-K04548931-003-17-3:0.390625uM|screen5_wk:BRD-K43389675-003-22-5:0.097656uM|screen5_wk:BRD-K04548931-003-17-3:0.195312uM|screen5_wk:BRD-K43389675-003-22-5:0.195312uM|screen6:BRD-K43389675-003-22-5:0.781250uM|screen6:BRD-K43389675-003-22-5:1.562500uM|screen5_wk:BRD-K04548931-003-17-3:1.562500uM	DnaG	DNA Replication And Repair	#5050FFFF
DnaG	45	DnaG:group45	0.535791	49	5	BRD-K04548931|BRD-K28767608|BRD-K92093830|BRD-K69650333|BRD-K43389675	BRD-K04548931-003-17-3|BRD-K28767608-001-01-1|BRD-K92093830-003-36-5|BRD-K92093830-001-06-2|BRD-K69650333-003-15-7|BRD-K69650333-001-03-7|BRD-K43389675-003-22-5	screen6:BRD-K04548931-003-17-3:0.781250uM|kabx2:BRD-K04548931-003-17-3:1.562500uM|kabx2:BRD-K28767608-001-01-1:50.000000uM|kabx2:BRD-K28767608-001-01-1:25.000000uM|kabx2:BRD-K28767608-001-01-1:12.500000uM|screen6:BRD-K92093830-003-36-5:3.125000uM|screen6:BRD-K04548931-003-17-3:6.250000uM|screen6:BRD-K92093830-001-06-2:6.250000uM|screen6:BRD-K92093830-003-36-5:6.250000uM|screen6:BRD-K92093830-003-…	DnaG	DNA Replication And Repair	#5050FFFF
DnaG	59	DnaG:group59	0.359606	2	1	BRD-K92093830	BRD-K92093830-001-06-2	kabx2:BRD-K92093830-001-06-2:1.562500uM|kabx2:BRD-K92093830-001-06-2:0.781250uM	DnaG	DNA Replication And Repair	#5050FFFF
DnaG	74	DnaG:group74	0.718539	3	1	BRD-K28767608	BRD-K28767608-001-01-1	screen6:BRD-K28767608-001-01-1:12.500000uM|screen6:BRD-K28767608-001-01-1:25.000000uM|screen6:BRD-K28767608-001-01-1:50.000000uM	DnaG	DNA Replication And Repair	#5050FFFF
DnaG	75	DnaG:group75	0.547574	5	3	BRD-K69650333|BRD-K43389675|BRD-K04548931	BRD-K69650333-003-15-7|BRD-K43389675-003-22-5|BRD-K04548931-003-17-3	screen6:BRD-K69650333-003-15-7:12.500000uM|screen6:BRD-K69650333-003-15-7:3.125000uM|screen5_wk:BRD-K43389675-003-22-5:1.562500uM|screen5_wk:BRD-K04548931-003-17-3:6.250000uM|screen5_wk:BRD-K04548931-003-17-3:12.500000uM	DnaG	DNA Replication And Repair	#5050FFFF
TopA	3	TopA:group3	0.320799	3	2	BRD-K56767355|BRD-K77614261	BRD-K56767355-001-01-1|BRD-K77614261-001-01-3	kabx2:BRD-K56767355-001-01-1:6.250000uM|kabx2:BRD-K77614261-001-01-3:3.125000uM|kabx2:BRD-K77614261-001-01-3:6.250000uM	TopA	DNA Replication And Repair	#5050FFFF
TopA	6	TopA:group6	0.463814	2	2	BRD-K67617993|BRD-K00535541	BRD-K67617993-001-01-3|BRD-K00535541-003-14-3	kabx2:BRD-K67617993-001-01-3:25.000000uM|screen6:BRD-K00535541-003-14-3:3.125000uM	TopA	DNA Replication And Repair	#5050FFFF
TopA	16	TopA:group16	0.286398	2	2	BRD-A42752142|BRD-K77614261	BRD-A42752142-001-03-6|BRD-K77614261-001-02-1	kabx2:BRD-A42752142-001-03-6:3.125000uM|kabx2:BRD-K77614261-001-02-1:3.125000uM	TopA	DNA Replication And Repair	#5050FFFF
TopA	19	TopA:group19	0.456315	7	4	BRD-M87138257|BRD-K00535541|BRD-K94650501|BRD-K68346641	BRD-M87138257-003-02-9|BRD-K00535541-003-14-3|BRD-K94650501-001-17-2|BRD-K68346641-001-05-5	screen6:BRD-M87138257-003-02-9:3.125000uM|screen6:BRD-M87138257-003-02-9:1.562500uM|screen6:BRD-K00535541-003-14-3:12.500000uM|screen6:BRD-K00535541-003-14-3:6.250000uM|screen6:BRD-K94650501-001-17-2:12.500000uM|screen6:BRD-K94650501-001-17-2:6.250000uM|screen6:BRD-K68346641-001-05-5:50.000000uM	TopA	DNA Replication And Repair	#5050FFFF
TopA	20	TopA:group20	0.252794	3	2	BRD-K94650501|BRD-K44595561	BRD-K94650501-001-17-2|BRD-K44595561-001-01-1	kabx2:BRD-K94650501-001-17-2:6.250000uM|kabx2:BRD-K44595561-001-01-1:0.097500uM|kabx2:BRD-K94650501-001-17-2:1.562500uM	TopA	DNA Replication And Repair	#5050FFFF
TopA	46	TopA:group46	0.603703	5	3	BRD-K84417469|BRD-K67617993|BRD-K00535541	BRD-K84417469-001-01-2|BRD-K67617993-001-01-3|BRD-K00535541-003-14-3	kabx2:BRD-K84417469-001-01-2:6.250000uM|kabx2:BRD-K67617993-001-01-3:50.000000uM|kabx2:BRD-K00535541-003-14-3:0.390500uM|kabx2:BRD-K00535541-003-14-3:1.562500uM|kabx2:BRD-K00535541-003-14-3:0.097500uM	TopA	DNA Replication And Repair	#5050FFFF
TopA	52	TopA:group52	0.269378	2	2	BRD-A42752142|BRD-K84417469	BRD-A42752142-001-03-6|BRD-K84417469-001-01-2	kabx2:BRD-A42752142-001-03-6:0.097500uM|kabx2:BRD-K84417469-001-01-2:0.781250uM	TopA	DNA Replication And Repair	#5050FFFF
TopA	53	TopA:group53	0.191747	4	3	BRD-A42752142|BRD-K64323980|BRD-K37890730	BRD-A42752142-001-03-6|BRD-K64323980-001-09-9|BRD-K37890730-001-22-7	kabx2:BRD-A42752142-001-03-6:1.562500uM|kabx2:BRD-K64323980-001-09-9:6.250000uM|kabx2:BRD-A42752142-001-03-6:0.195500uM|kabx2:BRD-K37890730-001-22-7:12.500000uM	TopA	DNA Replication And Repair	#5050FFFF
TopA	55	TopA:group55	0.230085	2	2	BRD-K68346641|BRD-K55696337	BRD-K68346641-003-12-7|BRD-K55696337-003-26-9	kabx2:BRD-K68346641-003-12-7:0.390500uM|kabx2:BRD-K55696337-003-26-9:0.781250uM	TopA	DNA Replication And Repair	#5050FFFF
TopA	57	TopA:group57	0.670109	2	1	BRD-M87138257	BRD-M87138257-003-02-9	screen6:BRD-M87138257-003-02-9:25.000000uM|screen6:BRD-M87138257-003-02-9:12.500000uM	TopA	DNA Replication And Repair	#5050FFFF
TopA	65	TopA:group65	0.506384	6	3	BRD-K77614261|BRD-K84417469|BRD-K44595561	BRD-K77614261-001-02-1|BRD-K77614261-001-01-3|BRD-K84417469-001-01-2|BRD-K44595561-001-01-1	screen6:BRD-K77614261-001-02-1:50.000000uM|kabx2:BRD-K77614261-001-01-3:25.000000uM|kabx2:BRD-K77614261-001-02-1:50.000000uM|kabx2:BRD-K77614261-001-01-3:50.000000uM|kabx2:BRD-K84417469-001-01-2:50.000000uM|kabx2:BRD-K44595561-001-01-1:50.000000uM	TopA	DNA Replication And Repair	#5050FFFF
TopA	66	TopA:group66	0.508861	6	3	BRD-K44595561|BRD-K68346641|BRD-K84417469	BRD-K44595561-001-01-1|BRD-K68346641-003-12-7|BRD-K84417469-001-01-2	screen6:BRD-K44595561-001-01-1:50.000000uM|screen6:BRD-K68346641-003-12-7:50.000000uM|screen6:BRD-K44595561-001-01-1:25.000000uM|screen6:BRD-K68346641-003-12-7:25.000000uM|screen6:BRD-K84417469-001-01-2:50.000000uM|screen6:BRD-K84417469-001-01-2:25.000000uM	TopA	DNA Replication And Repair	#5050FFFF
TopA	67	TopA:group67	0.550716	2	2	BRD-K77614261|BRD-K68346641	BRD-K77614261-001-02-1|BRD-K68346641-003-12-7	screen6:BRD-K77614261-001-02-1:25.000000uM|kabx2:BRD-K68346641-003-12-7:50.000000uM	TopA	DNA Replication And Repair	#5050FFFF
TopA	70	TopA:group70	0.339814	3	2	BRD-K44595561|BRD-K94650501	BRD-K44595561-001-01-1|BRD-K94650501-001-17-2	screen6:BRD-K44595561-001-01-1:12.500000uM|screen6:BRD-K44595561-001-01-1:3.125000uM|screen6:BRD-K94650501-001-17-2:1.562500uM	TopA	DNA Replication And Repair	#5050FFFF
TopA	74	TopA:group74	0.436722	3	2	BRD-K77614261|BRD-K68346641	BRD-K77614261-001-02-1|BRD-K68346641-001-05-5	screen6:BRD-K77614261-001-02-1:12.500000uM|screen6:BRD-K68346641-001-05-5:12.500000uM|screen6:BRD-K68346641-001-05-5:25.000000uM	TopA	DNA Replication And Repair	#5050FFFF
TopA	75	TopA:group75	0.489233	3	2	BRD-K81100236|BRD-K84417469	BRD-K81100236-001-01-9|BRD-K84417469-001-01-2	screen6:BRD-K81100236-001-01-9:3.125000uM|screen6:BRD-K84417469-001-01-2:0.781250uM|screen6:BRD-K84417469-001-01-2:3.125000uM	TopA	DNA Replication And Repair	#5050FFFF
TopA	76	TopA:group76	0.426592	2	2	BRD-K77614261|BRD-K84417469	BRD-K77614261-001-02-1|BRD-K84417469-001-01-2	screen6:BRD-K77614261-001-02-1:6.250000uM|screen6:BRD-K84417469-001-01-2:6.250000uM	TopA	DNA Replication And Repair	#5050FFFF
TopA	80	TopA:group80	0.274564	5	4	BRD-K68346641|BRD-K84417469|BRD-M87138257|BRD-K63784565	BRD-K68346641-001-05-5|BRD-K84417469-001-01-2|BRD-M87138257-003-02-9|BRD-K63784565-001-07-0	kabx2:BRD-K68346641-001-05-5:50.000000uM|kabx2:BRD-K84417469-001-01-2:12.500000uM|kabx2:BRD-K68346641-001-05-5:12.500000uM|kabx2:BRD-M87138257-003-02-9:1.562500uM|kabx2:BRD-K63784565-001-07-0:3.125000uM	TopA	DNA Replication And Repair	#5050FFFF
TopA	81	TopA:group81	0.456211	4	4	BRD-K44595561|BRD-K68346641|BRD-K77614261|BRD-K81100236	BRD-K44595561-001-01-1|BRD-K68346641-003-12-7|BRD-K77614261-001-02-1|BRD-K81100236-001-01-9	kabx2:BRD-K44595561-001-01-1:25.000000uM|kabx2:BRD-K68346641-003-12-7:25.000000uM|kabx2:BRD-K77614261-001-02-1:25.000000uM|kabx2:BRD-K81100236-001-01-9:50.000000uM	TopA	DNA Replication And Repair	#5050FFFF
TopA	82	TopA:group82	0.512791	2	2	BRD-K68346641|BRD-K84417469	BRD-K68346641-003-12-7|BRD-K84417469-001-01-2	kabx2:BRD-K68346641-003-12-7:12.500000uM|kabx2:BRD-K84417469-001-01-2:25.000000uM	TopA	DNA Replication And Repair	#5050FFFF
TopA	83	TopA:group83	0.345156	5	2	BRD-K81100236|BRD-K68346641	BRD-K81100236-001-01-9|BRD-K68346641-003-12-7	screen6:BRD-K81100236-001-01-9:50.000000uM|screen6:BRD-K81100236-001-01-9:25.000000uM|screen6:BRD-K81100236-001-01-9:12.500000uM|screen6:BRD-K81100236-001-01-9:6.250000uM|screen6:BRD-K68346641-003-12-7:6.250000uM	TopA	DNA Replication And Repair	#5050FFFF
TopA	85	TopA:group85	0.410173	5	1	BRD-K81100236	BRD-K81100236-001-01-9	kabx2:BRD-K81100236-001-01-9:0.390500uM|kabx2:BRD-K81100236-001-01-9:0.781250uM|kabx2:BRD-K81100236-001-01-9:0.195500uM|kabx2:BRD-K81100236-001-01-9:1.562500uM|kabx2:BRD-K81100236-001-01-9:3.125000uM	TopA	DNA Replication And Repair	#5050FFFF
TopA	96	TopA:group96	0.384199	3	2	BRD-K57698251|BRD-K63784565	BRD-K57698251-001-01-2|BRD-K63784565-001-07-0	kabx2:BRD-K57698251-001-01-2:3.125000uM|kabx2:BRD-K63784565-001-07-0:0.097500uM|kabx2:BRD-K57698251-001-01-2:0.195500uM	TopA	DNA Replication And Repair	#5050FFFF
TopA	106	TopA:group106	0.5058	2	1	BRD-K67617993	BRD-K67617993-001-01-3	kabx2:BRD-K67617993-001-01-3:6.250000uM|kabx2:BRD-K67617993-001-01-3:0.390500uM	TopA	DNA Replication And Repair	#5050FFFF
TopA	107	TopA:group107	0.563375	3	2	BRD-K67617993|BRD-K57698251	BRD-K67617993-001-01-3|BRD-K57698251-001-01-2	kabx2:BRD-K67617993-001-01-3:0.195500uM|kabx2:BRD-K67617993-001-01-3:0.097500uM|kabx2:BRD-K57698251-001-01-2:0.390500uM	TopA	DNA Replication And Repair	#5050FFFF
TopA	112	TopA:group112	0.507228	2	1	BRD-K68346641	BRD-K68346641-001-05-5	screen6:BRD-K68346641-001-05-5:0.390500uM|screen6:BRD-K68346641-001-05-5:0.781250uM	TopA	DNA Replication And Repair	#5050FFFF
TopA	114	TopA:group114	0.521192	4	2	BRD-K68346641|BRD-K08547377	BRD-K68346641-001-05-5|BRD-K08547377-003-08-1	screen6:BRD-K68346641-001-05-5:0.195500uM|screen6:BRD-K68346641-001-05-5:3.125000uM|screen6:BRD-K68346641-001-05-5:1.562500uM|screen6:BRD-K08547377-003-08-1:0.390500uM	TopA	DNA Replication And Repair	#5050FFFF
TopA	123	TopA:group123	0.374004	3	1	BRD-K81100236	BRD-K81100236-001-01-9	screen6:BRD-K81100236-001-01-9:0.781250uM|screen6:BRD-K81100236-001-01-9:0.390500uM|screen6:BRD-K81100236-001-01-9:1.562500uM	TopA	DNA Replication And Repair	#5050FFFF
TopA	130	TopA:group130	0.70911	2	1	BRD-K08547377	BRD-K08547377-003-08-1	screen6:BRD-K08547377-003-08-1:1.562500uM|screen6:BRD-K08547377-003-08-1:3.125000uM	TopA	DNA Replication And Repair	#5050FFFF
TopA	131	TopA:group131	0.828079	4	1	BRD-K08547377	BRD-K08547377-003-08-1	screen6:BRD-K08547377-003-08-1:12.500000uM|screen6:BRD-K08547377-003-08-1:6.250000uM|screen6:BRD-K08547377-003-08-1:25.000000uM|screen6:BRD-K08547377-003-08-1:50.000000uM	TopA	DNA Replication And Repair	#5050FFFF
TopA	134	TopA:group134	0.331883	2	1	BRD-A50652048	BRD-A50652048-001-01-6	kabx2:BRD-A50652048-001-01-6:0.781250uM|kabx2:BRD-A50652048-001-01-6:3.125000uM	TopA	DNA Replication And Repair	#5050FFFF
TopA	135	TopA:group135	0.285446	3	3	BRD-K57698251|BRD-A50652048|BRD-K77614261	BRD-K57698251-001-01-2|BRD-A50652048-001-01-6|BRD-K77614261-001-02-1	screen6:BRD-K57698251-001-01-2:0.390500uM|screen6:BRD-A50652048-001-01-6:0.097500uM|screen6:BRD-K77614261-001-02-1:0.390500uM	TopA	DNA Replication And Repair	#5050FFFF
TopA	137	TopA:group137	0.190309	4	3	BRD-K63784565|BRD-K24715592|BRD-K77614261	BRD-K63784565-001-07-0|BRD-K24715592-001-01-2|BRD-K77614261-001-01-3	kabx2:BRD-K63784565-001-07-0:6.250000uM|kabx2:BRD-K63784565-001-07-0:50.000000uM|kabx2:BRD-K24715592-001-01-2:3.125000uM|kabx2:BRD-K77614261-001-01-3:0.781250uM	TopA	DNA Replication And Repair	#5050FFFF
TopA	139	TopA:group139	0.311053	3	1	BRD-K77614261	BRD-K77614261-001-02-1	kabx2:BRD-K77614261-001-02-1:12.500000uM|kabx2:BRD-K77614261-001-02-1:6.250000uM|kabx2:BRD-K77614261-001-02-1:1.562500uM	TopA	DNA Replication And Repair	#5050FFFF
TopA	142	TopA:group142	0.372247	3	2	BRD-K64323980|BRD-K56767355	BRD-K64323980-001-09-9|BRD-K56767355-001-01-1	screen6:BRD-K64323980-001-09-9:25.000000uM|screen6:BRD-K64323980-001-09-9:50.000000uM|screen6:BRD-K56767355-001-01-1:25.000000uM	TopA	DNA Replication And Repair	#5050FFFF
TopA	143	TopA:group143	0.599542	3	1	BRD-K56767355	BRD-K56767355-001-01-1	kabx2:BRD-K56767355-001-01-1:25.000000uM|kabx2:BRD-K56767355-001-01-1:50.000000uM|screen6:BRD-K56767355-001-01-1:50.000000uM	TopA	DNA Replication And Repair	#5050FFFF
TopA	146	TopA:group146	0.39523	3	1	BRD-K57698251	BRD-K57698251-001-01-2	screen6:BRD-K57698251-001-01-2:50.000000uM|screen6:BRD-K57698251-001-01-2:25.000000uM|screen6:BRD-K57698251-001-01-2:12.500000uM	TopA	DNA Replication And Repair	#5050FFFF
TopA	151	TopA:group151	0.546344	4	3	BRD-K94650501|BRD-K00535541|BRD-K24715592	BRD-K94650501-001-17-2|BRD-K00535541-003-14-3|BRD-K24715592-001-01-2	screen6:BRD-K94650501-001-17-2:25.000000uM|screen6:BRD-K94650501-001-17-2:50.000000uM|screen6:BRD-K00535541-003-14-3:25.000000uM|screen6:BRD-K24715592-001-01-2:25.000000uM	TopA	DNA Replication And Repair	#5050FFFF
TopA	152	TopA:group152	0.289431	4	1	BRD-K72560711	BRD-K72560711-003-01-5	screen6:BRD-K72560711-003-01-5:12.500000uM|screen6:BRD-K72560711-003-01-5:6.250000uM|screen6:BRD-K72560711-003-01-5:1.562500uM|screen6:BRD-K72560711-003-01-5:3.125000uM	TopA	DNA Replication And Repair	#5050FFFF
TopA	153	TopA:group153	0.360569	3	1	BRD-K72560711	BRD-K72560711-003-01-5	kabx2:BRD-K72560711-003-01-5:25.000000uM|kabx2:BRD-K72560711-003-01-5:6.250000uM|kabx2:BRD-K72560711-003-01-5:12.500000uM	TopA	DNA Replication And Repair	#5050FFFF
TopA	154	TopA:group154	0.328432	2	1	BRD-K24715592	BRD-K24715592-001-01-2	kabx2:BRD-K24715592-001-01-2:6.250000uM|kabx2:BRD-K24715592-001-01-2:12.500000uM	TopA	DNA Replication And Repair	#5050FFFF
TopA	156	TopA:group156	0.331457	3	3	BRD-K24715592|BRD-K00535541|BRD-M87138257	BRD-K24715592-001-01-2|BRD-K00535541-003-14-3|BRD-M87138257-003-02-9	kabx2:BRD-K24715592-001-01-2:25.000000uM|kabx2:BRD-K00535541-003-14-3:50.000000uM|kabx2:BRD-M87138257-003-02-9:6.250000uM	TopA	DNA Replication And Repair	#5050FFFF
TopA	165	TopA:group165	0.34623	2	2	BRD-K77614261|BRD-K68408467	BRD-K77614261-001-01-3|BRD-K68408467-001-01-3	screen6:BRD-K77614261-001-01-3:0.097500uM|screen6:BRD-K68408467-001-01-3:1.562500uM	TopA	DNA Replication And Repair	#5050FFFF
TopA	170	TopA:group170	0.449341	2	1	BRD-K57698251	BRD-K57698251-001-01-2	screen6:BRD-K57698251-001-01-2:0.781250uM|screen6:BRD-K57698251-001-01-2:3.125000uM	TopA	DNA Replication And Repair	#5050FFFF
TopA	171	TopA:group171	0.485416	2	2	BRD-A42752142|BRD-K24715592	BRD-A42752142-001-03-6|BRD-K24715592-001-01-2	screen6:BRD-A42752142-001-03-6:3.125000uM|screen6:BRD-K24715592-001-01-2:3.125000uM	TopA	DNA Replication And Repair	#5050FFFF
TopA	174	TopA:group174	0.380277	4	2	BRD-K63784565|BRD-K24715592	BRD-K63784565-001-07-0|BRD-K24715592-001-01-2	screen6:BRD-K63784565-001-07-0:6.250000uM|screen6:BRD-K24715592-001-01-2:0.390500uM|screen6:BRD-K63784565-001-07-0:12.500000uM|screen6:BRD-K63784565-001-07-0:0.781250uM	TopA	DNA Replication And Repair	#5050FFFF
TopA	180	TopA:group180	0.3816	3	1	BRD-K79821389	BRD-K79821389-001-04-3	screen6:BRD-K79821389-001-04-3:3.125000uM|screen6:BRD-K79821389-001-04-3:1.562500uM|screen6:BRD-K79821389-001-04-3:0.195500uM	TopA	DNA Replication And Repair	#5050FFFF
TopA	186	TopA:group186	0.213957	2	1	BRD-K87207035	BRD-K87207035-001-01-9	kabx2:BRD-K87207035-001-01-9:3.125000uM|kabx2:BRD-K87207035-001-01-9:0.097500uM	TopA	DNA Replication And Repair	#5050FFFF
TopA	194	TopA:group194	0.240013	2	1	BRD-A50652048	BRD-A50652048-001-01-6	kabx2:BRD-A50652048-001-01-6:6.250000uM|kabx2:BRD-A50652048-001-01-6:0.195500uM	TopA	DNA Replication And Repair	#5050FFFF
TopA	195	TopA:group195	0.305128	2	2	BRD-A50652048|BRD-K77614261	BRD-A50652048-001-01-6|BRD-K77614261-001-02-1	kabx2:BRD-A50652048-001-01-6:12.500000uM|kabx2:BRD-K77614261-001-02-1:0.195500uM	TopA	DNA Replication And Repair	#5050FFFF
TopA	198	TopA:group198	0.355359	3	2	BRD-K37890730|BRD-K68408467	BRD-K37890730-001-22-7|BRD-K68408467-001-01-3	screen6:BRD-K37890730-001-22-7:1.562500uM|screen6:BRD-K68408467-001-01-3:0.781250uM|screen6:BRD-K68408467-001-01-3:3.125000uM	TopA	DNA Replication And Repair	#5050FFFF
TopA	219	TopA:group219	0.518745	2	1	BRD-K55696337	BRD-K55696337-003-26-9	kabx2:BRD-K55696337-003-26-9:25.000000uM|kabx2:BRD-K55696337-003-26-9:50.000000uM	TopA	DNA Replication And Repair	#5050FFFF
TopA	227	TopA:group227	0.280338	2	1	BRD-K55696337	BRD-K55696337-003-26-9	kabx2:BRD-K55696337-003-26-9:1.562500uM|kabx2:BRD-K55696337-003-26-9:3.125000uM	TopA	DNA Replication And Repair	#5050FFFF
TopA	235	TopA:group235	0.295177	2	2	BRD-K87207035|BRD-K68346641	BRD-K87207035-001-01-9|BRD-K68346641-003-12-7	screen6:BRD-K87207035-001-01-9:0.781250uM|screen6:BRD-K68346641-003-12-7:0.781250uM	TopA	DNA Replication And Repair	#5050FFFF
TopA	236	TopA:group236	0.335248	4	2	BRD-K87207035|BRD-K68346641	BRD-K87207035-001-01-9|BRD-K68346641-003-12-7	screen6:BRD-K87207035-001-01-9:0.097500uM|screen6:BRD-K68346641-003-12-7:0.390500uM|screen6:BRD-K87207035-001-01-9:1.562500uM|screen6:BRD-K68346641-003-12-7:1.562500uM	TopA	DNA Replication And Repair	#5050FFFF
TopA	252	TopA:group252	0.437142	2	1	BRD-K79821389	BRD-K79821389-001-04-3	kabx2:BRD-K79821389-001-04-3:25.000000uM|screen6:BRD-K79821389-001-04-3:25.000000uM	TopA	DNA Replication And Repair	#5050FFFF
TopA	253	TopA:group253	0.734744	4	1	BRD-K79821389	BRD-K79821389-001-04-3	screen6:BRD-K79821389-001-04-3:12.500000uM|screen6:BRD-K79821389-001-04-3:6.250000uM|kabx2:BRD-K79821389-001-04-3:12.500000uM|kabx2:BRD-K79821389-001-04-3:6.250000uM	TopA	DNA Replication And Repair	#5050FFFF
TopA	264	TopA:group264	0.248534	2	2	BRD-K55696337|BRD-K37890730	BRD-K55696337-003-26-9|BRD-K37890730-001-22-7	kabx2:BRD-K55696337-003-26-9:0.195500uM|kabx2:BRD-K37890730-001-22-7:0.195500uM	TopA	DNA Replication And Repair	#5050FFFF
TopA	283	TopA:group283	0.390799	2	1	BRD-K00535541	BRD-K00535541-003-14-3	kabx2:BRD-K00535541-003-14-3:12.500000uM|kabx2:BRD-K00535541-003-14-3:3.125000uM	TopA	DNA Replication And Repair	#5050FFFF
TopA	287	TopA:group287	0.281556	3	1	BRD-K44595561	BRD-K44595561-001-01-1	kabx2:BRD-K44595561-001-01-1:3.125000uM|kabx2:BRD-K44595561-001-01-1:6.250000uM|kabx2:BRD-K44595561-001-01-1:12.500000uM	TopA	DNA Replication And Repair	#5050FFFF
HadABC	2	HadABC:group2	0.487594	9	2	BRD-K27302037|BRD-K92661767	BRD-K27302037-001-03-5|BRD-K27302037-001-01-9|BRD-K92661767-001-01-4	kabx2:BRD-K27302037-001-03-5:0.195500uM|screen5_wk:BRD-K27302037-001-01-9:0.097656uM|screen5_wk:BRD-K27302037-001-01-9:0.195312uM|screen5_wk:BRD-K27302037-001-01-9:0.390625uM|screen5_wk:BRD-K27302037-001-01-9:0.781250uM|kabx2:BRD-K27302037-001-03-5:0.781250uM|screen6:BRD-K27302037-001-03-5:0.781250uM|kabx2:BRD-K27302037-001-03-5:0.390500uM|kabx2:BRD-K92661767-001-01-4:6.250000uM	HadABC	Cell Shape/Integrity	#749B58FF
HadABC	3	HadABC:group3	0.503445	11	1	BRD-K27302037	BRD-K27302037-001-03-5|BRD-K27302037-001-01-9	screen6:BRD-K27302037-001-03-5:1.562500uM|kabx2:BRD-K27302037-001-03-5:25.000000uM|kabx2:BRD-K27302037-001-03-5:50.000000uM|kabx2:BRD-K27302037-001-03-5:1.562500uM|kabx2:BRD-K27302037-001-03-5:3.125000uM|kabx2:BRD-K27302037-001-03-5:6.250000uM|kabx2:BRD-K27302037-001-03-5:12.500000uM|screen5_wk:BRD-K27302037-001-01-9:12.500000uM|screen5_wk:BRD-K27302037-001-01-9:6.250000uM|screen5_wk:BRD-K2730203…	HadABC	Cell Shape/Integrity	#749B58FF
HadABC	4	HadABC:group4	0.386151	11	2	BRD-K27302037|BRD-K92661767	BRD-K27302037-001-03-5|BRD-K92661767-001-01-4	screen6:BRD-K27302037-001-03-5:50.000000uM|screen6:BRD-K27302037-001-03-5:25.000000uM|screen6:BRD-K27302037-001-03-5:12.500000uM|screen6:BRD-K27302037-001-03-5:6.250000uM|screen6:BRD-K27302037-001-03-5:3.125000uM|kabx2:BRD-K92661767-001-01-4:12.500000uM|kabx2:BRD-K92661767-001-01-4:25.000000uM|kabx2:BRD-K92661767-001-01-4:50.000000uM|screen6:BRD-K92661767-001-01-4:12.500000uM|screen6:BRD-K9266176…	HadABC	Cell Shape/Integrity	#749B58FF
HadABC	11	HadABC:group11	0.530045	2	1	BRD-K92661767	BRD-K92661767-001-01-4	kabx2:BRD-K92661767-001-01-4:0.195500uM|kabx2:BRD-K92661767-001-01-4:0.390500uM	HadABC	Cell Shape/Integrity	#749B58FF
Icl	3	Icl:group3	0.337715	3	2	BRD-K41413117|BRD-K00092685	BRD-K41413117-001-02-9|BRD-K00092685-001-01-9	screen6:BRD-K41413117-001-02-9:1.562500uM|screen6:BRD-K00092685-001-01-9:0.781250uM|screen6:BRD-K41413117-001-02-9:12.500000uM	Icl	Carbon, Amino Acid, And Cofactor Metabolism	#CE3D32FF
IlvB1	1	IlvB1:group1	0.243163	16	3	BRD-K00093274|BRD-K00093272|BRD-K00093273	BRD-K00093274-001-01-9|BRD-K00093272-001-01-9|BRD-K00093273-001-01-9	screen6:BRD-K00093274-001-01-9:0.097656uM|screen6:BRD-K00093272-001-01-9:0.781250uM|screen6:BRD-K00093272-001-01-9:1.562500uM|screen6:BRD-K00093273-001-01-9:0.781250uM|screen6:BRD-K00093273-001-01-9:1.562500uM|screen6:BRD-K00093274-001-01-9:0.195312uM|screen6:BRD-K00093272-001-01-9:3.125000uM|screen6:BRD-K00093273-001-01-9:3.125000uM|screen6:BRD-K00093272-001-01-9:6.250000uM|screen6:BRD-K00093274…	IlvB1	Carbon, Amino Acid, And Cofactor Metabolism	#CE3D32FF
IlvB1	2	IlvB1:group2	0.328927	8	3	BRD-K00093274|BRD-K00093273|BRD-K00093272	BRD-K00093274-001-01-9|BRD-K00093273-001-01-9|BRD-K00093272-001-01-9	screen6:BRD-K00093274-001-01-9:3.125000uM|screen6:BRD-K00093273-001-01-9:100.000000uM|screen6:BRD-K00093274-001-01-9:6.250000uM|screen6:BRD-K00093274-001-01-9:12.500000uM|screen6:BRD-K00093272-001-01-9:100.000000uM|screen6:BRD-K00093272-001-01-9:50.000000uM|screen6:BRD-K00093273-001-01-9:25.000000uM|screen6:BRD-K00093273-001-01-9:50.000000uM	IlvB1	Carbon, Amino Acid, And Cofactor Metabolism	#CE3D32FF
InhA	17	InhA:group17	0.441681	3	3	BRD-K11210723|BRD-K23791635|BRD-K51997757	BRD-K11210723-001-01-1|BRD-K23791635-001-02-1|BRD-K51997757-001-06-2	screen6:BRD-K11210723-001-01-1:0.390500uM|screen6:BRD-K23791635-001-02-1:1.562500uM|screen6:BRD-K51997757-001-06-2:0.097500uM	InhA	Cell Shape/Integrity	#749B58FF
InhA	24	InhA:group24	0.404767	11	9	BRD-K20041728|BRD-K72948907|BRD-K55128567|BRD-K80390541|BRD-K08753063|BRD-K51997757|BRD-K38633957|BRD-K16904384|BRD-K98427564	BRD-K20041728-001-05-5|BRD-K72948907-001-01-0|BRD-K55128567-001-03-7|BRD-K80390541-001-03-3|BRD-K08753063-001-04-7|BRD-K51997757-001-07-0|BRD-K08753063-001-03-9|BRD-K38633957-001-03-6|BRD-K38633957-001-02-8|BRD-K16904384-001-04-8|BRD-K98427564-001-08-4	screen6:BRD-K20041728-001-05-5:0.390500uM|screen6:BRD-K72948907-001-01-0:0.195500uM|screen6:BRD-K55128567-001-03-7:0.781250uM|screen6:BRD-K80390541-001-03-3:0.390500uM|screen6:BRD-K08753063-001-04-7:6.250000uM|screen6:BRD-K51997757-001-07-0:0.390500uM|screen6:BRD-K08753063-001-03-9:1.562500uM|screen6:BRD-K38633957-001-03-6:0.781250uM|screen6:BRD-K38633957-001-02-8:0.781250uM|screen6:BRD-K16904384…	InhA	Cell Shape/Integrity	#749B58FF
InhA	32	InhA:group32	0.433744	13	10	BRD-K15707964|BRD-K11943448|BRD-K72948907|BRD-K60267961|BRD-K08753063|BRD-K16675056|BRD-K57864646|BRD-K20041728|BRD-K38402943|BRD-K12102668	BRD-K15707964-001-02-8|BRD-K11943448-001-03-7|BRD-K72948907-001-01-0|BRD-K60267961-001-04-6|BRD-K08753063-001-03-9|BRD-K16675056-001-04-1|BRD-K57864646-001-06-3|BRD-K20041728-001-04-8|BRD-K38402943-001-04-1|BRD-K08753063-001-04-7|BRD-K12102668-001-27-1	screen6:BRD-K15707964-001-02-8:0.195500uM|screen6:BRD-K11943448-001-03-7:0.390500uM|screen6:BRD-K72948907-001-01-0:0.097500uM|screen6:BRD-K60267961-001-04-6:0.195500uM|screen6:BRD-K11943448-001-03-7:0.195500uM|screen6:BRD-K08753063-001-03-9:0.390500uM|screen6:BRD-K16675056-001-04-1:0.097500uM|screen6:BRD-K57864646-001-06-3:0.390500uM|screen6:BRD-K20041728-001-04-8:0.195500uM|screen6:BRD-K38402943…	InhA	Cell Shape/Integrity	#749B58FF
InhA	33	InhA:group33	0.45155	3	3	BRD-K57864646|BRD-K60267961|BRD-K23791635	BRD-K57864646-001-06-3|BRD-K60267961-001-04-6|BRD-K23791635-001-02-1	screen6:BRD-K57864646-001-06-3:0.097500uM|screen6:BRD-K60267961-001-04-6:0.097500uM|screen6:BRD-K23791635-001-02-1:25.000000uM	InhA	Cell Shape/Integrity	#749B58FF
InhA	34	InhA:group34	0.47734	2	2	BRD-K23791635|BRD-K91214177	BRD-K23791635-001-02-1|BRD-K91214177-001-01-7	screen6:BRD-K23791635-001-02-1:0.390500uM|screen6:BRD-K91214177-001-01-7:0.781250uM	InhA	Cell Shape/Integrity	#749B58FF
InhA	36	InhA:group36	0.75085	3	2	BRD-K91214177|BRD-K28594598	BRD-K91214177-001-01-7|BRD-K28594598-001-01-1	screen6:BRD-K91214177-001-01-7:1.562500uM|screen6:BRD-K91214177-001-01-7:12.500000uM|screen6:BRD-K28594598-001-01-1:12.500000uM	InhA	Cell Shape/Integrity	#749B58FF
InhA	37	InhA:group37	0.803195	3	2	BRD-K91214177|BRD-K20041728	BRD-K91214177-001-01-7|BRD-K20041728-001-04-8	screen6:BRD-K91214177-001-01-7:3.125000uM|screen6:BRD-K91214177-001-01-7:6.250000uM|screen6:BRD-K20041728-001-04-8:0.097500uM	InhA	Cell Shape/Integrity	#749B58FF
InhA	39	InhA:group39	0.388765	6	3	BRD-K12037340|BRD-K95141739|BRD-K60267961	BRD-K12037340-001-01-0|BRD-K95141739-001-01-9|BRD-K60267961-001-05-3	screen6:BRD-K12037340-001-01-0:50.000000uM|screen6:BRD-K95141739-001-01-9:50.000000uM|screen6:BRD-K95141739-001-01-9:25.000000uM|screen6:BRD-K95141739-001-01-9:12.500000uM|screen6:BRD-K95141739-001-01-9:6.250000uM|screen6:BRD-K60267961-001-05-3:0.195500uM	InhA	Cell Shape/Integrity	#749B58FF
InhA	42	InhA:group42	0.438427	3	3	BRD-A05354310|BRD-K12037340|BRD-K95141739	BRD-A05354310-001-01-6|BRD-K12037340-001-01-0|BRD-K95141739-001-01-9	screen6:BRD-A05354310-001-01-6:0.781250uM|screen6:BRD-K12037340-001-01-0:0.390500uM|screen6:BRD-K95141739-001-01-9:0.781250uM	InhA	Cell Shape/Integrity	#749B58FF
InhA	44	InhA:group44	0.473312	3	1	BRD-K12037340	BRD-K12037340-001-01-0	screen6:BRD-K12037340-001-01-0:3.125000uM|screen6:BRD-K12037340-001-01-0:6.250000uM|screen6:BRD-K12037340-001-01-0:12.500000uM	InhA	Cell Shape/Integrity	#749B58FF
InhA	54	InhA:group54	0.454965	4	4	BRD-K29901445|BRD-K08753063|BRD-K15707964|BRD-K51997757	BRD-K29901445-001-01-2|BRD-K08753063-001-03-9|BRD-K15707964-001-02-8|BRD-K51997757-001-06-2	screen6:BRD-K29901445-001-01-2:0.390500uM|screen6:BRD-K08753063-001-03-9:0.781250uM|screen6:BRD-K15707964-001-02-8:0.390500uM|screen6:BRD-K51997757-001-06-2:0.390500uM	InhA	Cell Shape/Integrity	#749B58FF
InhA	57	InhA:group57	0.34162	8	2	BRD-A46973818|BRD-K93139382	BRD-A46973818-001-01-1|BRD-K93139382-001-08-0	screen6:BRD-A46973818-001-01-1:3.125000uM|screen6:BRD-A46973818-001-01-1:6.250000uM|kabx2:BRD-K93139382-001-08-0:50.000000uM|kabx2:BRD-A46973818-001-01-1:50.000000uM|kabx2:BRD-A46973818-001-01-1:25.000000uM|screen6:BRD-A46973818-001-01-1:12.500000uM|screen6:BRD-A46973818-001-01-1:25.000000uM|kabx2:BRD-A46973818-001-01-1:12.500000uM	InhA	Cell Shape/Integrity	#749B58FF
InhA	67	InhA:group67	0.32255	3	3	BRD-A46973818|BRD-K80390541|BRD-K72948907	BRD-A46973818-001-01-1|BRD-K80390541-001-03-3|BRD-K72948907-001-01-0	screen6:BRD-A46973818-001-01-1:0.195500uM|screen6:BRD-K80390541-001-03-3:12.500000uM|kabx2:BRD-K72948907-001-01-0:12.500000uM	InhA	Cell Shape/Integrity	#749B58FF
InhA	74	InhA:group74	0.430897	4	1	BRD-A95980241	BRD-A95980241-001-01-3	screen6:BRD-A95980241-001-01-3:12.500000uM|screen6:BRD-A95980241-001-01-3:50.000000uM|screen6:BRD-A95980241-001-01-3:25.000000uM|screen6:BRD-A95980241-001-01-3:3.125000uM	InhA	Cell Shape/Integrity	#749B58FF
InhA	75	InhA:group75	0.364483	2	2	BRD-K95141739|BRD-K79707415	BRD-K95141739-001-01-9|BRD-K79707415-001-01-8	screen6:BRD-K95141739-001-01-9:0.097500uM|screen6:BRD-K79707415-001-01-8:0.390500uM	InhA	Cell Shape/Integrity	#749B58FF
InhA	76	InhA:group76	0.431409	9	9	BRD-K79707415|BRD-K41731458|BRD-K08973992|BRD-K80390541|BRD-K16904384|BRD-K11943448|BRD-K38402943|BRD-K61582089|BRD-K72948907	BRD-K79707415-001-01-8|BRD-K41731458-001-17-7|BRD-K08973992-001-09-6|BRD-K80390541-001-03-3|BRD-K16904384-001-04-8|BRD-K11943448-001-04-5|BRD-K38402943-001-05-8|BRD-K61582089-236-01-2|BRD-K72948907-001-01-0	screen6:BRD-K79707415-001-01-8:0.781250uM|kabx2:BRD-K41731458-001-17-7:1.562500uM|kabx2:BRD-K08973992-001-09-6:6.250000uM|kabx2:BRD-K80390541-001-03-3:6.250000uM|kabx2:BRD-K16904384-001-04-8:50.000000uM|screen6:BRD-K11943448-001-04-5:12.500000uM|screen6:BRD-K38402943-001-05-8:3.125000uM|screen6:BRD-K61582089-236-01-2:25.000000uM|screen6:BRD-K72948907-001-01-0:50.000000uM	InhA	Cell Shape/Integrity	#749B58FF
InhA	80	InhA:group80	0.318153	4	3	BRD-A05354310|BRD-K79707415|BRD-K95496644	BRD-A05354310-001-01-6|BRD-K79707415-001-01-8|BRD-K95496644-001-01-1	screen6:BRD-A05354310-001-01-6:3.125000uM|screen6:BRD-K79707415-001-01-8:3.125000uM|screen6:BRD-K95496644-001-01-1:0.390500uM|screen6:BRD-K79707415-001-01-8:6.250000uM	InhA	Cell Shape/Integrity	#749B58FF
InhA	81	InhA:group81	0.315556	2	2	BRD-A95980241|BRD-K97863768	BRD-A95980241-001-01-3|BRD-K97863768-001-04-9	screen6:BRD-A95980241-001-01-3:0.390500uM|kabx2:BRD-K97863768-001-04-9:50.000000uM	InhA	Cell Shape/Integrity	#749B58FF
InhA	85	InhA:group85	0.173427	2	2	BRD-K20041728|BRD-K38633957	BRD-K20041728-001-04-8|BRD-K38633957-001-03-6	kabx2:BRD-K20041728-001-04-8:0.195500uM|kabx2:BRD-K38633957-001-03-6:0.390500uM	InhA	Cell Shape/Integrity	#749B58FF
InhA	86	InhA:group86	0.250135	2	2	BRD-K15707964|BRD-K98427564	BRD-K15707964-001-02-8|BRD-K98427564-001-08-4	kabx2:BRD-K15707964-001-02-8:0.195500uM|kabx2:BRD-K98427564-001-08-4:0.195500uM	InhA	Cell Shape/Integrity	#749B58FF
InhA	87	InhA:group87	0.264003	2	2	BRD-K08753063|BRD-K16675056	BRD-K08753063-001-04-7|BRD-K16675056-001-04-1	kabx2:BRD-K08753063-001-04-7:0.781250uM|kabx2:BRD-K16675056-001-04-1:0.097500uM	InhA	Cell Shape/Integrity	#749B58FF
InhA	88	InhA:group88	0.498136	4	4	BRD-K20041728|BRD-K16675056|BRD-K08753063|BRD-K88568253	BRD-K20041728-001-04-8|BRD-K16675056-001-04-1|BRD-K08753063-001-03-9|BRD-K88568253-001-03-4	screen6:BRD-K20041728-001-04-8:0.390500uM|screen6:BRD-K16675056-001-04-1:0.195500uM|screen6:BRD-K08753063-001-03-9:3.125000uM|screen6:BRD-K88568253-001-03-4:3.125000uM	InhA	Cell Shape/Integrity	#749B58FF
InhA	89	InhA:group89	0.332854	7	7	BRD-K29901445|BRD-K72948907|BRD-K08753063|BRD-K38402943|BRD-K55128567|BRD-K80390541|BRD-K11943448	BRD-K29901445-001-01-2|BRD-K72948907-001-01-0|BRD-K08753063-001-03-9|BRD-K38402943-001-04-1|BRD-K55128567-001-03-7|BRD-K80390541-001-03-3|BRD-K11943448-001-03-7	kabx2:BRD-K29901445-001-01-2:0.390500uM|kabx2:BRD-K72948907-001-01-0:0.195500uM|kabx2:BRD-K08753063-001-03-9:0.390500uM|kabx2:BRD-K38402943-001-04-1:0.390500uM|kabx2:BRD-K55128567-001-03-7:0.781250uM|kabx2:BRD-K80390541-001-03-3:0.390500uM|kabx2:BRD-K11943448-001-03-7:0.390500uM	InhA	Cell Shape/Integrity	#749B58FF
InhA	90	InhA:group90	0.447478	8	8	BRD-K51997757|BRD-K16675056|BRD-K38633957|BRD-K60267961|BRD-K17971521|BRD-K87202646|BRD-K12102668|BRD-K80390541	BRD-K51997757-001-06-2|BRD-K16675056-001-04-1|BRD-K38633957-001-02-8|BRD-K60267961-001-05-3|BRD-K17971521-001-03-2|BRD-K87202646-001-38-3|BRD-K12102668-001-27-1|BRD-K80390541-001-04-1	kabx2:BRD-K51997757-001-06-2:0.390500uM|kabx2:BRD-K16675056-001-04-1:0.195500uM|kabx2:BRD-K38633957-001-02-8:0.781250uM|kabx2:BRD-K60267961-001-05-3:0.195500uM|kabx2:BRD-K17971521-001-03-2:1.562500uM|kabx2:BRD-K87202646-001-38-3:0.781250uM|kabx2:BRD-K12102668-001-27-1:3.125000uM|kabx2:BRD-K80390541-001-04-1:0.195500uM	InhA	Cell Shape/Integrity	#749B58FF
InhA	91	InhA:group91	0.54524	10	10	BRD-K51997757|BRD-K20041728|BRD-K60267961|BRD-K88568253|BRD-K08753063|BRD-K11943448|BRD-K57864646|BRD-K55128567|BRD-K16904384|BRD-K38402943	BRD-K51997757-001-07-0|BRD-K20041728-001-04-8|BRD-K60267961-001-04-6|BRD-K88568253-001-03-4|BRD-K08753063-001-04-7|BRD-K11943448-001-04-5|BRD-K57864646-001-06-3|BRD-K55128567-001-04-5|BRD-K16904384-001-04-8|BRD-K38402943-001-05-8	kabx2:BRD-K51997757-001-07-0:0.390500uM|kabx2:BRD-K20041728-001-04-8:0.390500uM|kabx2:BRD-K60267961-001-04-6:0.390500uM|kabx2:BRD-K88568253-001-03-4:6.250000uM|kabx2:BRD-K08753063-001-04-7:3.125000uM|kabx2:BRD-K11943448-001-04-5:0.390500uM|kabx2:BRD-K57864646-001-06-3:0.390500uM|kabx2:BRD-K55128567-001-04-5:0.390500uM|kabx2:BRD-K16904384-001-04-8:0.781250uM|kabx2:BRD-K38402943-001-05-8:0.390500uM	InhA	Cell Shape/Integrity	#749B58FF
InhA	92	InhA:group92	0.319732	3	2	BRD-K53492054|BRD-K17971521	BRD-K53492054-001-07-0|BRD-K17971521-001-03-2	kabx2:BRD-K53492054-001-07-0:50.000000uM|kabx2:BRD-K17971521-001-03-2:0.781250uM|kabx2:BRD-K53492054-001-07-0:25.000000uM	InhA	Cell Shape/Integrity	#749B58FF
InhA	93	InhA:group93	0.366025	3	1	BRD-K48888725	BRD-K48888725-001-03-5	kabx2:BRD-K48888725-001-03-5:50.000000uM|screen6:BRD-K48888725-001-03-5:50.000000uM|screen6:BRD-K48888725-001-03-5:25.000000uM	InhA	Cell Shape/Integrity	#749B58FF
InhA	95	InhA:group95	0.327111	4	1	BRD-A96641513	BRD-A96641513-001-08-6	kabx2:BRD-A96641513-001-08-6:50.000000uM|kabx2:BRD-A96641513-001-08-6:6.250000uM|kabx2:BRD-A96641513-001-08-6:1.562500uM|kabx2:BRD-A96641513-001-08-6:25.000000uM	InhA	Cell Shape/Integrity	#749B58FF
InhA	97	InhA:group97	0.35541	2	1	BRD-A96641513	BRD-A96641513-001-08-6	kabx2:BRD-A96641513-001-08-6:0.195500uM|kabx2:BRD-A96641513-001-08-6:0.097500uM	InhA	Cell Shape/Integrity	#749B58FF
InhA	98	InhA:group98	0.272776	2	1	BRD-K38402943	BRD-K38402943-001-05-8	kabx2:BRD-K38402943-001-05-8:0.097500uM|kabx2:BRD-K38402943-001-05-8:0.195500uM	InhA	Cell Shape/Integrity	#749B58FF
InhA	105	InhA:group105	0.328111	3	2	BRD-K95496644|BRD-A95980241	BRD-K95496644-001-01-1|BRD-A95980241-001-01-3	kabx2:BRD-K95496644-001-01-1:50.000000uM|kabx2:BRD-K95496644-001-01-1:12.500000uM|kabx2:BRD-A95980241-001-01-3:3.125000uM	InhA	Cell Shape/Integrity	#749B58FF
InhA	106	InhA:group106	0.280025	5	3	BRD-K95496644|BRD-A05354310|BRD-K79707415	BRD-K95496644-001-01-1|BRD-A05354310-001-01-6|BRD-K79707415-001-01-8	kabx2:BRD-K95496644-001-01-1:0.781250uM|kabx2:BRD-A05354310-001-01-6:50.000000uM|kabx2:BRD-A05354310-001-01-6:12.500000uM|kabx2:BRD-K79707415-001-01-8:0.781250uM|kabx2:BRD-K95496644-001-01-1:6.250000uM	InhA	Cell Shape/Integrity	#749B58FF
InhA	108	InhA:group108	0.30123	3	2	BRD-A95980241|BRD-K79707415	BRD-A95980241-001-01-3|BRD-K79707415-001-01-8	kabx2:BRD-A95980241-001-01-3:0.781250uM|kabx2:BRD-A95980241-001-01-3:0.195500uM|kabx2:BRD-K79707415-001-01-8:1.562500uM	InhA	Cell Shape/Integrity	#749B58FF
InhA	111	InhA:group111	0.245915	2	2	BRD-K95496644|BRD-K08973992	BRD-K95496644-001-01-1|BRD-K08973992-001-09-6	kabx2:BRD-K95496644-001-01-1:1.562500uM|kabx2:BRD-K08973992-001-09-6:0.781250uM	InhA	Cell Shape/Integrity	#749B58FF
InhA	112	InhA:group112	0.263833	3	2	BRD-A05354310|BRD-K91214177	BRD-A05354310-001-01-6|BRD-K91214177-001-02-5	kabx2:BRD-A05354310-001-01-6:0.390500uM|kabx2:BRD-A05354310-001-01-6:1.562500uM|kabx2:BRD-K91214177-001-02-5:12.500000uM	InhA	Cell Shape/Integrity	#749B58FF
InhA	113	InhA:group113	0.266395	2	2	BRD-A05354310|BRD-A96641513	BRD-A05354310-001-01-6|BRD-A96641513-001-08-6	kabx2:BRD-A05354310-001-01-6:0.781250uM|kabx2:BRD-A96641513-001-08-6:0.781250uM	InhA	Cell Shape/Integrity	#749B58FF
InhA	115	InhA:group115	0.222296	4	1	BRD-K98305621	BRD-K98305621-001-01-8	kabx2:BRD-K98305621-001-01-8:0.195500uM|screen6:BRD-K98305621-001-01-8:3.125000uM|screen6:BRD-K98305621-001-01-8:0.781250uM|kabx2:BRD-K98305621-001-01-8:1.562500uM	InhA	Cell Shape/Integrity	#749B58FF
InhA	116	InhA:group116	0.269329	3	2	BRD-K20041728|BRD-K98305621	BRD-K20041728-001-05-5|BRD-K98305621-001-01-8	kabx2:BRD-K20041728-001-05-5:0.195500uM|kabx2:BRD-K20041728-001-05-5:0.097500uM|kabx2:BRD-K98305621-001-01-8:0.097500uM	InhA	Cell Shape/Integrity	#749B58FF
InhA	118	InhA:group118	0.141999	3	3	BRD-K30516678|BRD-K92522608|BRD-K45520244	BRD-K30516678-001-02-1|BRD-K92522608-001-01-1|BRD-K45520244-001-01-3	kabx2:BRD-K30516678-001-02-1:50.000000uM|kabx2:BRD-K92522608-001-01-1:1.562500uM|kabx2:BRD-K45520244-001-01-3:0.781250uM	InhA	Cell Shape/Integrity	#749B58FF
InhA	124	InhA:group124	0.477464	4	4	BRD-K98305621|BRD-K20041728|BRD-K15707964|BRD-K98427564	BRD-K98305621-001-01-8|BRD-K20041728-001-05-5|BRD-K15707964-001-02-8|BRD-K98427564-001-08-4	kabx2:BRD-K98305621-001-01-8:0.390500uM|kabx2:BRD-K20041728-001-05-5:0.390500uM|kabx2:BRD-K15707964-001-02-8:0.390500uM|kabx2:BRD-K98427564-001-08-4:0.390500uM	InhA	Cell Shape/Integrity	#749B58FF
InhA	127	InhA:group127	0.382679	2	2	BRD-K20041728|BRD-K16904384	BRD-K20041728-001-04-8|BRD-K16904384-001-04-8	kabx2:BRD-K20041728-001-04-8:0.097500uM|kabx2:BRD-K16904384-001-04-8:0.390500uM	InhA	Cell Shape/Integrity	#749B58FF
InhA	131	InhA:group131	0.562935	3	2	BRD-K33710385|BRD-K97863768	BRD-K33710385-001-04-9|BRD-K97863768-001-04-9	screen6:BRD-K33710385-001-04-9:0.781250uM|kabx2:BRD-K33710385-001-04-9:0.781250uM|screen6:BRD-K97863768-001-04-9:0.781250uM	InhA	Cell Shape/Integrity	#749B58FF
InhA	137	InhA:group137	0.418851	2	1	BRD-K79707415	BRD-K79707415-001-01-8	kabx2:BRD-K79707415-001-01-8:6.250000uM|kabx2:BRD-K79707415-001-01-8:50.000000uM	InhA	Cell Shape/Integrity	#749B58FF
InhA	138	InhA:group138	0.359476	3	3	BRD-K88568253|BRD-K20041728|BRD-K12102668	BRD-K88568253-001-03-4|BRD-K20041728-001-04-8|BRD-K12102668-001-27-1	kabx2:BRD-K88568253-001-03-4:3.125000uM|kabx2:BRD-K20041728-001-04-8:6.250000uM|kabx2:BRD-K12102668-001-27-1:12.500000uM	InhA	Cell Shape/Integrity	#749B58FF
InhA	140	InhA:group140	0.418725	3	2	BRD-A05354310|BRD-K98305621	BRD-A05354310-001-01-6|BRD-K98305621-001-01-8	screen6:BRD-A05354310-001-01-6:50.000000uM|screen6:BRD-K98305621-001-01-8:12.500000uM|screen6:BRD-K98305621-001-01-8:6.250000uM	InhA	Cell Shape/Integrity	#749B58FF
InhA	141	InhA:group141	0.678904	4	1	BRD-K91214177	BRD-K91214177-001-01-7|BRD-K91214177-001-02-5	screen6:BRD-K91214177-001-01-7:50.000000uM|screen6:BRD-K91214177-001-02-5:25.000000uM|kabx2:BRD-K91214177-001-02-5:25.000000uM|kabx2:BRD-K91214177-001-01-7:50.000000uM	InhA	Cell Shape/Integrity	#749B58FF
InhA	143	InhA:group143	0.864932	2	1	BRD-K88568253	BRD-K88568253-001-03-4	screen6:BRD-K88568253-001-03-4:0.097500uM|screen6:BRD-K88568253-001-03-4:0.195500uM	InhA	Cell Shape/Integrity	#749B58FF
InhA	144	InhA:group144	0.224268	5	2	BRD-K33710385|BRD-K88568253	BRD-K33710385-001-04-9|BRD-K88568253-001-03-4	screen6:BRD-K33710385-001-04-9:6.250000uM|screen6:BRD-K33710385-001-04-9:12.500000uM|screen6:BRD-K33710385-001-04-9:50.000000uM|screen6:BRD-K33710385-001-04-9:25.000000uM|screen6:BRD-K88568253-001-03-4:25.000000uM	InhA	Cell Shape/Integrity	#749B58FF
InhA	146	InhA:group146	0.260812	6	4	BRD-K20041728|BRD-K98305621|BRD-K16675056|BRD-K15707964	BRD-K20041728-001-05-5|BRD-K98305621-001-01-8|BRD-K16675056-001-04-1|BRD-K15707964-001-02-8	screen6:BRD-K20041728-001-05-5:1.562500uM|screen6:BRD-K98305621-001-01-8:0.195500uM|screen6:BRD-K20041728-001-05-5:6.250000uM|kabx2:BRD-K16675056-001-04-1:3.125000uM|screen6:BRD-K20041728-001-05-5:3.125000uM|screen6:BRD-K15707964-001-02-8:25.000000uM	InhA	Cell Shape/Integrity	#749B58FF
InhA	157	InhA:group157	0.457027	3	3	BRD-K75360161|BRD-K51207550|BRD-K97863768	BRD-K75360161-001-20-6|BRD-K51207550-001-24-8|BRD-K97863768-001-04-9	screen5_wk:BRD-K75360161-001-20-6:0.781250uM|screen5_wk:BRD-K51207550-001-24-8:1.562500uM|kabx2:BRD-K97863768-001-04-9:0.781250uM	InhA	Cell Shape/Integrity	#749B58FF
InhA	159	InhA:group159	0.320797	19	4	BRD-K33710385|BRD-K97863768|BRD-K75360161|BRD-K51207550	BRD-K33710385-001-04-9|BRD-K97863768-001-04-9|BRD-K75360161-001-20-6|BRD-K51207550-001-24-8	kabx2:BRD-K33710385-001-04-9:1.562500uM|screen6:BRD-K33710385-001-04-9:1.562500uM|screen6:BRD-K33710385-001-04-9:3.125000uM|kabx2:BRD-K33710385-001-04-9:3.125000uM|kabx2:BRD-K97863768-001-04-9:1.562500uM|screen5_wk:BRD-K75360161-001-20-6:1.562500uM|screen5_wk:BRD-K51207550-001-24-8:3.125000uM|screen5_wk:BRD-K75360161-001-20-6:3.125000uM|screen5_wk:BRD-K75360161-001-20-6:6.250000uM|screen5_wk:BRD-…	InhA	Cell Shape/Integrity	#749B58FF
InhA	160	InhA:group160	0.319576	6	6	BRD-K72948907|BRD-K20041728|BRD-K38633957|BRD-K16904384|BRD-K87202646|BRD-K17971521	BRD-K72948907-001-01-0|BRD-K20041728-001-05-5|BRD-K38633957-001-03-6|BRD-K16904384-001-04-8|BRD-K87202646-001-38-3|BRD-K17971521-001-03-2	screen6:BRD-K72948907-001-01-0:0.390500uM|screen6:BRD-K20041728-001-05-5:0.781250uM|screen6:BRD-K38633957-001-03-6:1.562500uM|screen6:BRD-K16904384-001-04-8:0.781250uM|screen6:BRD-K87202646-001-38-3:1.562500uM|screen6:BRD-K17971521-001-03-2:1.562500uM	InhA	Cell Shape/Integrity	#749B58FF
InhA	162	InhA:group162	0.346362	19	14	BRD-K38633957|BRD-K57864646|BRD-K12102668|BRD-K08753063|BRD-K88568253|BRD-K98427564|BRD-K60267961|BRD-K17971521|BRD-K38402943|BRD-K11943448|BRD-K80390541|BRD-K55128567|BRD-K61582089|BRD-K30516678	BRD-K38633957-001-02-8|BRD-K57864646-001-06-3|BRD-K12102668-001-27-1|BRD-K08753063-001-04-7|BRD-K88568253-001-03-4|BRD-K98427564-001-08-4|BRD-K60267961-001-05-3|BRD-K17971521-001-03-2|BRD-K38402943-001-05-8|BRD-K11943448-001-04-5|BRD-K80390541-001-04-1|BRD-K55128567-001-04-5|BRD-K08753063-001-03-9|BRD-K38402943-001-04-1|BRD-K11943448-001-03-7|BRD-K60267961-001-04-6|BRD-K61582089-236-01-2|BRD-K305…	screen6:BRD-K38633957-001-02-8:1.562500uM|screen6:BRD-K57864646-001-06-3:0.781250uM|screen6:BRD-K12102668-001-27-1:6.250000uM|screen6:BRD-K08753063-001-04-7:12.500000uM|screen6:BRD-K88568253-001-03-4:6.250000uM|screen6:BRD-K98427564-001-08-4:1.562500uM|screen6:BRD-K60267961-001-05-3:0.390500uM|screen6:BRD-K17971521-001-03-2:0.781250uM|screen6:BRD-K38402943-001-05-8:0.390500uM|screen6:BRD-K1194344…	InhA	Cell Shape/Integrity	#749B58FF
InhA	163	InhA:group163	0.497049	3	3	BRD-K80390541|BRD-K38633957|BRD-K08753063	BRD-K80390541-001-04-1|BRD-K38633957-001-03-6|BRD-K08753063-001-03-9	kabx2:BRD-K80390541-001-04-1:0.390500uM|kabx2:BRD-K38633957-001-03-6:0.781250uM|kabx2:BRD-K08753063-001-03-9:0.781250uM	InhA	Cell Shape/Integrity	#749B58FF
InhA	164	InhA:group164	0.493983	3	3	BRD-K17971521|BRD-K30516678|BRD-K08753063	BRD-K17971521-001-03-2|BRD-K30516678-001-02-1|BRD-K08753063-001-04-7	kabx2:BRD-K17971521-001-03-2:3.125000uM|kabx2:BRD-K30516678-001-02-1:0.781250uM|kabx2:BRD-K08753063-001-04-7:6.250000uM	InhA	Cell Shape/Integrity	#749B58FF
InhA	165	InhA:group165	0.3816	8	7	BRD-K08753063|BRD-K88568253|BRD-K61582089|BRD-K60267961|BRD-K57864646|BRD-K17971521|BRD-K11943448	BRD-K08753063-001-03-9|BRD-K88568253-001-03-4|BRD-K61582089-236-01-2|BRD-K60267961-001-05-3|BRD-K57864646-001-06-3|BRD-K17971521-001-03-2|BRD-K11943448-001-03-7	kabx2:BRD-K08753063-001-03-9:1.562500uM|kabx2:BRD-K88568253-001-03-4:12.500000uM|kabx2:BRD-K61582089-236-01-2:1.562500uM|kabx2:BRD-K60267961-001-05-3:0.390500uM|kabx2:BRD-K57864646-001-06-3:0.781250uM|kabx2:BRD-K17971521-001-03-2:6.250000uM|kabx2:BRD-K08753063-001-03-9:3.125000uM|kabx2:BRD-K11943448-001-03-7:0.781250uM	InhA	Cell Shape/Integrity	#749B58FF
InhA	166	InhA:group166	0.361278	4	4	BRD-K12102668|BRD-K98305621|BRD-K98427564|BRD-K72948907	BRD-K12102668-001-27-1|BRD-K98305621-001-01-8|BRD-K98427564-001-08-4|BRD-K72948907-001-01-0	kabx2:BRD-K12102668-001-27-1:6.250000uM|kabx2:BRD-K98305621-001-01-8:0.781250uM|kabx2:BRD-K98427564-001-08-4:0.781250uM|kabx2:BRD-K72948907-001-01-0:0.390500uM	InhA	Cell Shape/Integrity	#749B58FF
InhA	167	InhA:group167	0.284126	12	10	BRD-K20041728|BRD-K15707964|BRD-K38633957|BRD-K80390541|BRD-K16675056|BRD-K55128567|BRD-K38402943|BRD-K29901445|BRD-K51997757|BRD-K11943448	BRD-K20041728-001-05-5|BRD-K15707964-001-02-8|BRD-K38633957-001-02-8|BRD-K80390541-001-03-3|BRD-K16675056-001-04-1|BRD-K55128567-001-03-7|BRD-K38402943-001-04-1|BRD-K29901445-001-01-2|BRD-K51997757-001-03-9|BRD-K11943448-001-04-5|BRD-K51997757-001-07-0|BRD-K51997757-001-06-2	kabx2:BRD-K20041728-001-05-5:0.781250uM|kabx2:BRD-K15707964-001-02-8:0.781250uM|kabx2:BRD-K38633957-001-02-8:1.562500uM|kabx2:BRD-K80390541-001-03-3:0.781250uM|kabx2:BRD-K16675056-001-04-1:0.390500uM|kabx2:BRD-K55128567-001-03-7:1.562500uM|kabx2:BRD-K38402943-001-04-1:0.781250uM|kabx2:BRD-K29901445-001-01-2:0.781250uM|screen4wk:BRD-K51997757-001-03-9:0.390625uM|kabx2:BRD-K11943448-001-04-5:0.7812…	InhA	Cell Shape/Integrity	#749B58FF
InhA	168	InhA:group168	0.24329	4	4	BRD-K16904384|BRD-K55128567|BRD-K80390541|BRD-K38633957	BRD-K16904384-001-04-8|BRD-K55128567-001-04-5|BRD-K80390541-001-03-3|BRD-K38633957-001-02-8	kabx2:BRD-K16904384-001-04-8:1.562500uM|kabx2:BRD-K55128567-001-04-5:12.500000uM|kabx2:BRD-K80390541-001-03-3:3.125000uM|kabx2:BRD-K38633957-001-02-8:6.250000uM	InhA	Cell Shape/Integrity	#749B58FF
InhA	169	InhA:group169	0.258189	3	2	BRD-K80390541|BRD-K08753063	BRD-K80390541-001-04-1|BRD-K08753063-001-04-7	kabx2:BRD-K80390541-001-04-1:0.781250uM|kabx2:BRD-K80390541-001-04-1:3.125000uM|kabx2:BRD-K08753063-001-04-7:12.500000uM	InhA	Cell Shape/Integrity	#749B58FF
InhA	170	InhA:group170	0.225625	4	4	BRD-K38633957|BRD-K20041728|BRD-K55128567|BRD-K38402943	BRD-K38633957-001-03-6|BRD-K20041728-001-04-8|BRD-K55128567-001-04-5|BRD-K38402943-001-05-8	kabx2:BRD-K38633957-001-03-6:1.562500uM|kabx2:BRD-K20041728-001-04-8:0.781250uM|kabx2:BRD-K55128567-001-04-5:0.781250uM|kabx2:BRD-K38402943-001-05-8:0.781250uM	InhA	Cell Shape/Integrity	#749B58FF
InhA	171	InhA:group171	0.309331	4	4	BRD-K87202646|BRD-K45520244|BRD-K44817881|BRD-K08753063	BRD-K87202646-001-38-3|BRD-K45520244-001-01-3|BRD-K44817881-001-01-2|BRD-K08753063-001-03-9	kabx2:BRD-K87202646-001-38-3:1.562500uM|kabx2:BRD-K45520244-001-01-3:0.195500uM|kabx2:BRD-K44817881-001-01-2:25.000000uM|kabx2:BRD-K08753063-001-03-9:25.000000uM	InhA	Cell Shape/Integrity	#749B58FF
InhA	172	InhA:group172	0.181529	2	2	BRD-K11943448|BRD-K20041728	BRD-K11943448-001-04-5|BRD-K20041728-001-05-5	kabx2:BRD-K11943448-001-04-5:1.562500uM|kabx2:BRD-K20041728-001-05-5:1.562500uM	InhA	Cell Shape/Integrity	#749B58FF
InhA	174	InhA:group174	0.229193	2	2	BRD-K87202646|BRD-K91214177	BRD-K87202646-001-38-3|BRD-K91214177-001-02-5	kabx2:BRD-K87202646-001-38-3:0.390500uM|kabx2:BRD-K91214177-001-02-5:0.781250uM	InhA	Cell Shape/Integrity	#749B58FF
InhA	176	InhA:group176	0.281581	2	2	BRD-K16904384|BRD-K97863768	BRD-K16904384-001-04-8|BRD-K97863768-001-04-9	screen6:BRD-K16904384-001-04-8:0.097500uM|screen6:BRD-K97863768-001-04-9:0.097500uM	InhA	Cell Shape/Integrity	#749B58FF
InhA	180	InhA:group180	0.282764	2	1	BRD-K95496644	BRD-K95496644-001-01-1	screen6:BRD-K95496644-001-01-1:3.125000uM|screen6:BRD-K95496644-001-01-1:1.562500uM	InhA	Cell Shape/Integrity	#749B58FF
InhA	188	InhA:group188	0.287267	2	2	BRD-K12037340|BRD-A78106073	BRD-K12037340-001-01-0|BRD-A78106073-001-01-9	kabx2:BRD-K12037340-001-01-0:0.097500uM|kabx2:BRD-A78106073-001-01-9:0.195500uM	InhA	Cell Shape/Integrity	#749B58FF
InhA	196	InhA:group196	0.238508	2	2	BRD-K53492054|BRD-K55128567	BRD-K53492054-001-07-0|BRD-K55128567-001-03-7	kabx2:BRD-K53492054-001-07-0:0.195500uM|kabx2:BRD-K55128567-001-03-7:0.097500uM	InhA	Cell Shape/Integrity	#749B58FF
InhA	207	InhA:group207	0.258936	6	6	BRD-K11943448|BRD-K17971521|BRD-K55128567|BRD-K87202646|BRD-K80390541|BRD-K38402943	BRD-K11943448-001-04-5|BRD-K17971521-001-03-2|BRD-K55128567-001-04-5|BRD-K87202646-001-38-3|BRD-K80390541-001-03-3|BRD-K38402943-001-05-8	screen6:BRD-K11943448-001-04-5:0.390500uM|screen6:BRD-K17971521-001-03-2:0.195500uM|screen6:BRD-K55128567-001-04-5:0.195500uM|screen6:BRD-K87202646-001-38-3:0.781250uM|screen6:BRD-K80390541-001-03-3:0.195500uM|screen6:BRD-K38402943-001-05-8:0.097500uM	InhA	Cell Shape/Integrity	#749B58FF
InhA	208	InhA:group208	0.244921	3	3	BRD-K38402943|BRD-K80390541|BRD-K38633957	BRD-K38402943-001-05-8|BRD-K80390541-001-04-1|BRD-K38633957-001-03-6	screen6:BRD-K38402943-001-05-8:0.195500uM|screen6:BRD-K80390541-001-04-1:0.195500uM|screen6:BRD-K38633957-001-03-6:0.390500uM	InhA	Cell Shape/Integrity	#749B58FF
InhA	214	InhA:group214	0.242089	3	3	BRD-K08753063|BRD-K92522608|BRD-K20041728	BRD-K08753063-001-03-9|BRD-K92522608-001-01-1|BRD-K20041728-001-04-8	kabx2:BRD-K08753063-001-03-9:12.500000uM|kabx2:BRD-K92522608-001-01-1:12.500000uM|kabx2:BRD-K20041728-001-04-8:50.000000uM	InhA	Cell Shape/Integrity	#749B58FF
InhA	215	InhA:group215	0.206889	3	3	BRD-K92522608|BRD-K61582089|BRD-K44817881	BRD-K92522608-001-01-1|BRD-K61582089-236-01-2|BRD-K44817881-001-01-2	kabx2:BRD-K92522608-001-01-1:0.781250uM|kabx2:BRD-K61582089-236-01-2:25.000000uM|kabx2:BRD-K44817881-001-01-2:0.390500uM	InhA	Cell Shape/Integrity	#749B58FF
InhA	217	InhA:group217	0.248179	2	2	BRD-K41731458|BRD-K08973992	BRD-K41731458-001-17-7|BRD-K08973992-001-09-6	kabx2:BRD-K41731458-001-17-7:6.250000uM|kabx2:BRD-K08973992-001-09-6:3.125000uM	InhA	Cell Shape/Integrity	#749B58FF
InhA	218	InhA:group218	0.37669	6	2	BRD-K93139382|BRD-K53492054	BRD-K93139382-001-08-0|BRD-K53492054-001-07-0	screen6:BRD-K93139382-001-08-0:12.500000uM|screen6:BRD-K93139382-001-08-0:50.000000uM|screen6:BRD-K93139382-001-08-0:25.000000uM|screen6:BRD-K53492054-001-07-0:50.000000uM|screen6:BRD-K53492054-001-07-0:25.000000uM|screen6:BRD-K53492054-001-07-0:12.500000uM	InhA	Cell Shape/Integrity	#749B58FF
InhA	221	InhA:group221	0.390341	4	2	BRD-K48888725|BRD-A96641513	BRD-K48888725-001-03-5|BRD-A96641513-001-08-6	screen6:BRD-K48888725-001-03-5:6.250000uM|screen6:BRD-K48888725-001-03-5:12.500000uM|screen6:BRD-A96641513-001-08-6:0.195500uM|screen6:BRD-K48888725-001-03-5:3.125000uM	InhA	Cell Shape/Integrity	#749B58FF
InhA	228	InhA:group228	0.235313	4	4	BRD-K91214177|BRD-K72948907|BRD-K51997757|BRD-K61582089	BRD-K91214177-001-02-5|BRD-K72948907-001-01-0|BRD-K51997757-001-06-2|BRD-K61582089-236-01-2	kabx2:BRD-K91214177-001-02-5:3.125000uM|kabx2:BRD-K72948907-001-01-0:0.781250uM|kabx2:BRD-K51997757-001-06-2:6.250000uM|kabx2:BRD-K61582089-236-01-2:50.000000uM	InhA	Cell Shape/Integrity	#749B58FF
InhA	231	InhA:group231	0.363866	2	1	BRD-A96641513	BRD-A96641513-001-08-6	screen6:BRD-A96641513-001-08-6:3.125000uM|screen6:BRD-A96641513-001-08-6:1.562500uM	InhA	Cell Shape/Integrity	#749B58FF
InhA	244	InhA:group244	0.533168	5	4	BRD-K77268072|BRD-K44817881|BRD-K53492054|BRD-K93139382	BRD-K77268072-001-01-7|BRD-K44817881-001-01-2|BRD-K53492054-001-07-0|BRD-K93139382-001-08-0	screen6:BRD-K77268072-001-01-7:1.562500uM|screen6:BRD-K44817881-001-01-2:0.195500uM|screen6:BRD-K53492054-001-07-0:0.781250uM|screen6:BRD-K44817881-001-01-2:3.125000uM|screen6:BRD-K93139382-001-08-0:0.390500uM	InhA	Cell Shape/Integrity	#749B58FF
InhA	246	InhA:group246	0.586984	4	4	BRD-K93139382|BRD-A05354310|BRD-K44817881|BRD-A78106073	BRD-K93139382-001-08-0|BRD-A05354310-001-01-6|BRD-K44817881-001-01-2|BRD-A78106073-001-01-9	screen6:BRD-K93139382-001-08-0:0.781250uM|screen6:BRD-A05354310-001-01-6:1.562500uM|screen6:BRD-K44817881-001-01-2:0.781250uM|screen6:BRD-A78106073-001-01-9:6.250000uM	InhA	Cell Shape/Integrity	#749B58FF
InhA	248	InhA:group248	0.619486	2	1	BRD-K44817881	BRD-K44817881-001-01-2	screen6:BRD-K44817881-001-01-2:12.500000uM|screen6:BRD-K44817881-001-01-2:25.000000uM	InhA	Cell Shape/Integrity	#749B58FF
InhA	250	InhA:group250	0.474676	3	3	BRD-K77268072|BRD-K58861914|BRD-K80978124	BRD-K77268072-001-01-7|BRD-K58861914-001-01-4|BRD-K80978124-001-01-4	screen6:BRD-K77268072-001-01-7:6.250000uM|screen6:BRD-K58861914-001-01-4:6.250000uM|screen6:BRD-K80978124-001-01-4:0.097500uM	InhA	Cell Shape/Integrity	#749B58FF
InhA	251	InhA:group251	0.437699	3	2	BRD-K80978124|BRD-K58861914	BRD-K80978124-001-01-4|BRD-K58861914-001-01-4	screen6:BRD-K80978124-001-01-4:0.781250uM|screen6:BRD-K58861914-001-01-4:0.390500uM|screen6:BRD-K58861914-001-01-4:0.195500uM	InhA	Cell Shape/Integrity	#749B58FF
InhA	252	InhA:group252	0.576358	2	1	BRD-K77268072	BRD-K77268072-001-01-7	screen6:BRD-K77268072-001-01-7:0.781250uM|screen6:BRD-K77268072-001-01-7:0.097500uM	InhA	Cell Shape/Integrity	#749B58FF
InhA	257	InhA:group257	0.396073	3	3	BRD-K53492054|BRD-A78106073|BRD-K44817881	BRD-K53492054-001-07-0|BRD-A78106073-001-01-9|BRD-K44817881-001-01-2	screen6:BRD-K53492054-001-07-0:0.097500uM|screen6:BRD-A78106073-001-01-9:12.500000uM|screen6:BRD-K44817881-001-01-2:0.097500uM	InhA	Cell Shape/Integrity	#749B58FF
InhA	261	InhA:group261	0.477931	2	2	BRD-A78106073|BRD-K44817881	BRD-A78106073-001-01-9|BRD-K44817881-001-01-2	screen6:BRD-A78106073-001-01-9:0.781250uM|screen6:BRD-K44817881-001-01-2:6.250000uM	InhA	Cell Shape/Integrity	#749B58FF
InhA	270	InhA:group270	0.288969	3	3	BRD-K41731458|BRD-K55128567|BRD-K92522608	BRD-K41731458-001-17-7|BRD-K55128567-001-04-5|BRD-K92522608-001-01-1	kabx2:BRD-K41731458-001-17-7:3.125000uM|kabx2:BRD-K55128567-001-04-5:6.250000uM|kabx2:BRD-K92522608-001-01-1:0.195500uM	InhA	Cell Shape/Integrity	#749B58FF
InhA	271	InhA:group271	0.268109	2	1	BRD-K44817881	BRD-K44817881-001-01-2	kabx2:BRD-K44817881-001-01-2:6.250000uM|kabx2:BRD-K44817881-001-01-2:12.500000uM	InhA	Cell Shape/Integrity	#749B58FF
InhA	278	InhA:group278	0.272428	3	3	BRD-K51997757|BRD-K16904384|BRD-K17971521	BRD-K51997757-001-07-0|BRD-K16904384-001-04-8|BRD-K17971521-001-03-2	kabx2:BRD-K51997757-001-07-0:0.097500uM|kabx2:BRD-K16904384-001-04-8:0.097500uM|screen6:BRD-K17971521-001-03-2:0.097500uM	InhA	Cell Shape/Integrity	#749B58FF
InhA	280	InhA:group280	0.232114	2	2	BRD-K12102668|BRD-K08753063	BRD-K12102668-001-27-1|BRD-K08753063-001-04-7	kabx2:BRD-K12102668-001-27-1:0.097500uM|kabx2:BRD-K08753063-001-04-7:0.097500uM	InhA	Cell Shape/Integrity	#749B58FF
InhA	282	InhA:group282	0.372394	2	2	BRD-K61582089|BRD-K88568253	BRD-K61582089-236-01-2|BRD-K88568253-001-03-4	screen6:BRD-K61582089-236-01-2:0.195500uM|kabx2:BRD-K88568253-001-03-4:25.000000uM	InhA	Cell Shape/Integrity	#749B58FF
InhA	286	InhA:group286	0.340332	4	3	BRD-A96641513|BRD-K41731458|BRD-K61582089	BRD-A96641513-001-08-6|BRD-K41731458-001-18-5|BRD-K61582089-236-01-2	screen6:BRD-A96641513-001-08-6:0.097500uM|screen6:BRD-K41731458-001-18-5:12.500000uM|screen6:BRD-K41731458-001-18-5:0.195500uM|kabx2:BRD-K61582089-236-01-2:0.390500uM	InhA	Cell Shape/Integrity	#749B58FF
InhA	288	InhA:group288	0.238522	3	3	BRD-K60267961|BRD-K88568253|BRD-K38402943	BRD-K60267961-001-04-6|BRD-K88568253-001-03-4|BRD-K38402943-001-05-8	kabx2:BRD-K60267961-001-04-6:12.500000uM|kabx2:BRD-K88568253-001-03-4:50.000000uM|kabx2:BRD-K38402943-001-05-8:1.562500uM	InhA	Cell Shape/Integrity	#749B58FF
InhA	290	InhA:group290	0.229264	4	2	BRD-K60267961|BRD-K15707964	BRD-K60267961-001-05-3|BRD-K15707964-001-02-8	kabx2:BRD-K60267961-001-05-3:1.562500uM|kabx2:BRD-K15707964-001-02-8:25.000000uM|kabx2:BRD-K15707964-001-02-8:50.000000uM|kabx2:BRD-K60267961-001-05-3:6.250000uM	InhA	Cell Shape/Integrity	#749B58FF
InhA	291	InhA:group291	0.244941	3	3	BRD-K72948907|BRD-K88568253|BRD-K60267961	BRD-K72948907-001-01-0|BRD-K88568253-001-03-4|BRD-K60267961-001-04-6	kabx2:BRD-K72948907-001-01-0:1.562500uM|screen6:BRD-K88568253-001-03-4:12.500000uM|kabx2:BRD-K60267961-001-04-6:6.250000uM	InhA	Cell Shape/Integrity	#749B58FF
InhA	292	InhA:group292	0.242186	3	3	BRD-K16904384|BRD-K72948907|BRD-K11943448	BRD-K16904384-001-04-8|BRD-K72948907-001-01-0|BRD-K11943448-001-03-7	kabx2:BRD-K16904384-001-04-8:6.250000uM|kabx2:BRD-K72948907-001-01-0:6.250000uM|kabx2:BRD-K11943448-001-03-7:12.500000uM	InhA	Cell Shape/Integrity	#749B58FF
InhA	311	InhA:group311	0.303102	4	2	BRD-K51997757|BRD-K80390541	BRD-K51997757-001-03-9|BRD-K80390541-001-04-1	screen4wk:BRD-K51997757-001-03-9:1.562500uM|screen4wk:BRD-K51997757-001-03-9:6.250000uM|screen4wk:BRD-K51997757-001-03-9:12.500000uM|kabx2:BRD-K80390541-001-04-1:1.562500uM	InhA	Cell Shape/Integrity	#749B58FF
InhA	312	InhA:group312	0.179813	2	2	BRD-K20041728|BRD-K51997757	BRD-K20041728-001-05-5|BRD-K51997757-001-07-0	kabx2:BRD-K20041728-001-05-5:6.250000uM|kabx2:BRD-K51997757-001-07-0:6.250000uM	InhA	Cell Shape/Integrity	#749B58FF
InhA	314	InhA:group314	0.278062	5	5	BRD-K61582089|BRD-K38402943|BRD-K30516678|BRD-K15707964|BRD-K51997757	BRD-K61582089-236-01-2|BRD-K38402943-001-05-8|BRD-K30516678-001-02-1|BRD-K15707964-001-02-8|BRD-K51997757-001-07-0	kabx2:BRD-K61582089-236-01-2:6.250000uM|kabx2:BRD-K38402943-001-05-8:6.250000uM|kabx2:BRD-K30516678-001-02-1:12.500000uM|kabx2:BRD-K15707964-001-02-8:1.562500uM|kabx2:BRD-K51997757-001-07-0:25.000000uM	InhA	Cell Shape/Integrity	#749B58FF
InhA	315	InhA:group315	0.212	5	4	BRD-K55128567|BRD-K15707964|BRD-K20041728|BRD-K98427564	BRD-K55128567-001-03-7|BRD-K15707964-001-02-8|BRD-K20041728-001-05-5|BRD-K98427564-001-08-4	kabx2:BRD-K55128567-001-03-7:6.250000uM|kabx2:BRD-K15707964-001-02-8:12.500000uM|kabx2:BRD-K20041728-001-05-5:3.125000uM|kabx2:BRD-K98427564-001-08-4:6.250000uM|kabx2:BRD-K15707964-001-02-8:6.250000uM	InhA	Cell Shape/Integrity	#749B58FF
InhA	317	InhA:group317	0.231372	2	2	BRD-K15707964|BRD-K98427564	BRD-K15707964-001-02-8|BRD-K98427564-001-08-4	kabx2:BRD-K15707964-001-02-8:3.125000uM|kabx2:BRD-K98427564-001-08-4:3.125000uM	InhA	Cell Shape/Integrity	#749B58FF
InhA	318	InhA:group318	0.263006	5	3	BRD-K51997757|BRD-K38633957|BRD-K20041728	BRD-K51997757-001-03-9|BRD-K38633957-001-03-6|BRD-K20041728-001-04-8	screen4wk:BRD-K51997757-001-03-9:0.781250uM|kabx2:BRD-K38633957-001-03-6:3.125000uM|screen4wk:BRD-K51997757-001-03-9:3.125000uM|kabx2:BRD-K20041728-001-04-8:3.125000uM|kabx2:BRD-K38633957-001-03-6:6.250000uM	InhA	Cell Shape/Integrity	#749B58FF
InhA	319	InhA:group319	0.348967	8	5	BRD-K38402943|BRD-K60267961|BRD-K33710385|BRD-K98427564|BRD-K30516678	BRD-K38402943-001-05-8|BRD-K60267961-001-04-6|BRD-K33710385-001-04-9|BRD-K98427564-001-08-4|BRD-K30516678-001-02-1|BRD-K60267961-001-05-3	kabx2:BRD-K38402943-001-05-8:3.125000uM|kabx2:BRD-K38402943-001-05-8:12.500000uM|kabx2:BRD-K60267961-001-04-6:1.562500uM|kabx2:BRD-K33710385-001-04-9:50.000000uM|kabx2:BRD-K98427564-001-08-4:12.500000uM|kabx2:BRD-K30516678-001-02-1:3.125000uM|kabx2:BRD-K98427564-001-08-4:25.000000uM|kabx2:BRD-K60267961-001-05-3:3.125000uM	InhA	Cell Shape/Integrity	#749B58FF
InhA	321	InhA:group321	0.364657	3	3	BRD-K57864646|BRD-K11943448|BRD-K38402943	BRD-K57864646-001-06-3|BRD-K11943448-001-04-5|BRD-K38402943-001-04-1	kabx2:BRD-K57864646-001-06-3:1.562500uM|kabx2:BRD-K11943448-001-04-5:3.125000uM|kabx2:BRD-K38402943-001-04-1:6.250000uM	InhA	Cell Shape/Integrity	#749B58FF
InhA	322	InhA:group322	0.536929	3	3	BRD-K98427564|BRD-K29901445|BRD-K17971521	BRD-K98427564-001-08-4|BRD-K29901445-001-01-2|BRD-K17971521-001-03-2	kabx2:BRD-K98427564-001-08-4:1.562500uM|screen6:BRD-K29901445-001-01-2:25.000000uM|screen6:BRD-K17971521-001-03-2:25.000000uM	InhA	Cell Shape/Integrity	#749B58FF
InhA	323	InhA:group323	0.291999	2	1	BRD-K17971521	BRD-K17971521-001-03-2	kabx2:BRD-K17971521-001-03-2:12.500000uM|kabx2:BRD-K17971521-001-03-2:25.000000uM	InhA	Cell Shape/Integrity	#749B58FF
InhA	324	InhA:group324	0.291598	4	3	BRD-K11943448|BRD-K30516678|BRD-K38402943	BRD-K11943448-001-04-5|BRD-K30516678-001-02-1|BRD-K38402943-001-04-1	kabx2:BRD-K11943448-001-04-5:12.500000uM|kabx2:BRD-K30516678-001-02-1:6.250000uM|kabx2:BRD-K11943448-001-04-5:6.250000uM|kabx2:BRD-K38402943-001-04-1:25.000000uM	InhA	Cell Shape/Integrity	#749B58FF
InhA	325	InhA:group325	0.368242	6	6	BRD-K87202646|BRD-K38633957|BRD-K60267961|BRD-K51997757|BRD-K11943448|BRD-K38402943	BRD-K87202646-001-38-3|BRD-K38633957-001-02-8|BRD-K60267961-001-04-6|BRD-K51997757-001-06-2|BRD-K11943448-001-03-7|BRD-K38402943-001-04-1	kabx2:BRD-K87202646-001-38-3:3.125000uM|kabx2:BRD-K38633957-001-02-8:3.125000uM|kabx2:BRD-K60267961-001-04-6:3.125000uM|kabx2:BRD-K51997757-001-06-2:1.562500uM|kabx2:BRD-K11943448-001-03-7:1.562500uM|kabx2:BRD-K38402943-001-04-1:3.125000uM	InhA	Cell Shape/Integrity	#749B58FF
InhA	327	InhA:group327	0.294664	5	5	BRD-K20041728|BRD-K51997757|BRD-K72948907|BRD-K60267961|BRD-K29901445	BRD-K20041728-001-04-8|BRD-K51997757-001-06-2|BRD-K72948907-001-01-0|BRD-K60267961-001-05-3|BRD-K29901445-001-01-2	kabx2:BRD-K20041728-001-04-8:1.562500uM|kabx2:BRD-K51997757-001-06-2:3.125000uM|kabx2:BRD-K72948907-001-01-0:3.125000uM|kabx2:BRD-K60267961-001-05-3:0.781250uM|kabx2:BRD-K29901445-001-01-2:12.500000uM	InhA	Cell Shape/Integrity	#749B58FF
InhA	329	InhA:group329	0.311605	3	3	BRD-K55128567|BRD-K29901445|BRD-K57864646	BRD-K55128567-001-03-7|BRD-K29901445-001-01-2|BRD-K57864646-001-06-3	kabx2:BRD-K55128567-001-03-7:3.125000uM|kabx2:BRD-K29901445-001-01-2:1.562500uM|kabx2:BRD-K57864646-001-06-3:6.250000uM	InhA	Cell Shape/Integrity	#749B58FF
InhA	330	InhA:group330	0.249224	3	2	BRD-K57864646|BRD-K11943448	BRD-K57864646-001-06-3|BRD-K11943448-001-03-7	kabx2:BRD-K57864646-001-06-3:3.125000uM|kabx2:BRD-K11943448-001-03-7:6.250000uM|kabx2:BRD-K57864646-001-06-3:12.500000uM	InhA	Cell Shape/Integrity	#749B58FF
InhA	331	InhA:group331	0.270644	6	5	BRD-K38402943|BRD-K29901445|BRD-K55128567|BRD-K80390541|BRD-K51997757	BRD-K38402943-001-05-8|BRD-K29901445-001-01-2|BRD-K38402943-001-04-1|BRD-K55128567-001-03-7|BRD-K80390541-001-03-3|BRD-K51997757-001-06-2	kabx2:BRD-K38402943-001-05-8:50.000000uM|kabx2:BRD-K29901445-001-01-2:3.125000uM|kabx2:BRD-K38402943-001-04-1:50.000000uM|kabx2:BRD-K55128567-001-03-7:25.000000uM|kabx2:BRD-K80390541-001-03-3:12.500000uM|kabx2:BRD-K51997757-001-06-2:25.000000uM	InhA	Cell Shape/Integrity	#749B58FF
InhA	332	InhA:group332	0.288045	6	5	BRD-K80390541|BRD-K51997757|BRD-K60267961|BRD-K55128567|BRD-K20041728	BRD-K80390541-001-03-3|BRD-K51997757-001-06-2|BRD-K60267961-001-05-3|BRD-K55128567-001-04-5|BRD-K20041728-001-04-8	kabx2:BRD-K80390541-001-03-3:25.000000uM|kabx2:BRD-K51997757-001-06-2:50.000000uM|kabx2:BRD-K60267961-001-05-3:12.500000uM|kabx2:BRD-K55128567-001-04-5:25.000000uM|kabx2:BRD-K20041728-001-04-8:25.000000uM|kabx2:BRD-K20041728-001-04-8:12.500000uM	InhA	Cell Shape/Integrity	#749B58FF
InhA	334	InhA:group334	0.251136	2	2	BRD-K16904384|BRD-K11943448	BRD-K16904384-001-04-8|BRD-K11943448-001-03-7	kabx2:BRD-K16904384-001-04-8:25.000000uM|kabx2:BRD-K11943448-001-03-7:3.125000uM	InhA	Cell Shape/Integrity	#749B58FF
InhA	335	InhA:group335	0.275661	2	2	BRD-K80390541|BRD-K55128567	BRD-K80390541-001-04-1|BRD-K55128567-001-03-7	kabx2:BRD-K80390541-001-04-1:25.000000uM|kabx2:BRD-K55128567-001-03-7:50.000000uM	InhA	Cell Shape/Integrity	#749B58FF
InhA	338	InhA:group338	0.226489	2	2	BRD-K16904384|BRD-K51997757	BRD-K16904384-001-04-8|BRD-K51997757-001-07-0	kabx2:BRD-K16904384-001-04-8:12.500000uM|kabx2:BRD-K51997757-001-07-0:1.562500uM	InhA	Cell Shape/Integrity	#749B58FF
InhA	339	InhA:group339	0.22953	2	2	BRD-K20041728|BRD-K16675056	BRD-K20041728-001-05-5|BRD-K16675056-001-04-1	kabx2:BRD-K20041728-001-05-5:50.000000uM|kabx2:BRD-K16675056-001-04-1:50.000000uM	InhA	Cell Shape/Integrity	#749B58FF
InhA	340	InhA:group340	0.265022	5	4	BRD-K80390541|BRD-K12102668|BRD-K08753063|BRD-K16675056	BRD-K80390541-001-04-1|BRD-K12102668-001-27-1|BRD-K08753063-001-04-7|BRD-K16675056-001-04-1	kabx2:BRD-K80390541-001-04-1:6.250000uM|kabx2:BRD-K12102668-001-27-1:50.000000uM|kabx2:BRD-K08753063-001-04-7:25.000000uM|kabx2:BRD-K16675056-001-04-1:25.000000uM|kabx2:BRD-K80390541-001-04-1:12.500000uM	InhA	Cell Shape/Integrity	#749B58FF
InhA	342	InhA:group342	0.220969	2	1	BRD-K16675056	BRD-K16675056-001-04-1	kabx2:BRD-K16675056-001-04-1:0.781250uM|kabx2:BRD-K16675056-001-04-1:6.250000uM	InhA	Cell Shape/Integrity	#749B58FF
InhA	343	InhA:group343	0.149953	6	6	BRD-K16904384|BRD-K51997757|BRD-K17971521|BRD-K11943448|BRD-K16675056|BRD-K45520244	BRD-K16904384-001-04-8|BRD-K51997757-001-07-0|BRD-K17971521-001-03-2|BRD-K11943448-001-04-5|BRD-K16675056-001-04-1|BRD-K45520244-001-01-3	screen6:BRD-K16904384-001-04-8:0.195500uM|kabx2:BRD-K51997757-001-07-0:12.500000uM|kabx2:BRD-K17971521-001-03-2:50.000000uM|kabx2:BRD-K11943448-001-04-5:0.195500uM|kabx2:BRD-K16675056-001-04-1:12.500000uM|kabx2:BRD-K45520244-001-01-3:0.097500uM	InhA	Cell Shape/Integrity	#749B58FF
InhA	344	InhA:group344	0.207516	3	3	BRD-K51997757|BRD-K12102668|BRD-K80390541	BRD-K51997757-001-07-0|BRD-K12102668-001-27-1|BRD-K80390541-001-03-3	kabx2:BRD-K51997757-001-07-0:3.125000uM|kabx2:BRD-K12102668-001-27-1:25.000000uM|kabx2:BRD-K80390541-001-03-3:1.562500uM	InhA	Cell Shape/Integrity	#749B58FF
InhA	348	InhA:group348	0.273512	3	3	BRD-K92522608|BRD-K41731458|BRD-K53492054	BRD-K92522608-001-01-1|BRD-K41731458-001-17-7|BRD-K53492054-001-07-0	screen6:BRD-K92522608-001-01-1:1.562500uM|screen6:BRD-K41731458-001-17-7:3.125000uM|screen6:BRD-K53492054-001-07-0:3.125000uM	InhA	Cell Shape/Integrity	#749B58FF
InhA	350	InhA:group350	0.314577	2	2	BRD-K92522608|BRD-K80978124	BRD-K92522608-001-01-1|BRD-K80978124-001-01-4	screen6:BRD-K92522608-001-01-1:25.000000uM|kabx2:BRD-K80978124-001-01-4:50.000000uM	InhA	Cell Shape/Integrity	#749B58FF
InhA	353	InhA:group353	0.456956	2	2	BRD-K92522608|BRD-K77268072	BRD-K92522608-001-01-1|BRD-K77268072-001-01-7	kabx2:BRD-K92522608-001-01-1:50.000000uM|kabx2:BRD-K77268072-001-01-7:50.000000uM	InhA	Cell Shape/Integrity	#749B58FF
InhA	354	InhA:group354	0.464742	5	4	BRD-K92522608|BRD-K41731458|BRD-K77268072|BRD-K44817881	BRD-K92522608-001-01-1|BRD-K41731458-001-17-7|BRD-K77268072-001-01-7|BRD-K44817881-001-01-2	screen6:BRD-K92522608-001-01-1:50.000000uM|screen6:BRD-K41731458-001-17-7:25.000000uM|kabx2:BRD-K77268072-001-01-7:25.000000uM|screen6:BRD-K77268072-001-01-7:50.000000uM|screen6:BRD-K44817881-001-01-2:50.000000uM	InhA	Cell Shape/Integrity	#749B58FF
InhA	355	InhA:group355	0.33905	4	2	BRD-K77268072|BRD-K87202646	BRD-K77268072-001-01-7|BRD-K87202646-001-38-3	screen6:BRD-K77268072-001-01-7:25.000000uM|kabx2:BRD-K87202646-001-38-3:0.097500uM|kabx2:BRD-K77268072-001-01-7:12.500000uM|screen6:BRD-K77268072-001-01-7:12.500000uM	InhA	Cell Shape/Integrity	#749B58FF
InhA	356	InhA:group356	0.537871	2	2	BRD-K44817881|BRD-K41731458	BRD-K44817881-001-01-2|BRD-K41731458-001-18-5	kabx2:BRD-K44817881-001-01-2:50.000000uM|screen6:BRD-K41731458-001-18-5:50.000000uM	InhA	Cell Shape/Integrity	#749B58FF
InhA	357	InhA:group357	0.432672	4	1	BRD-K41731458	BRD-K41731458-001-17-7|BRD-K41731458-001-18-5	screen6:BRD-K41731458-001-17-7:50.000000uM|kabx2:BRD-K41731458-001-17-7:50.000000uM|kabx2:BRD-K41731458-001-18-5:50.000000uM|kabx2:BRD-K41731458-001-18-5:25.000000uM	InhA	Cell Shape/Integrity	#749B58FF
InhA	359	InhA:group359	0.295661	4	4	BRD-K80978124|BRD-K98427564|BRD-K77268072|BRD-K97863768	BRD-K80978124-001-01-4|BRD-K98427564-001-08-4|BRD-K77268072-001-01-7|BRD-K97863768-001-04-9	kabx2:BRD-K80978124-001-01-4:3.125000uM|screen6:BRD-K98427564-001-08-4:25.000000uM|kabx2:BRD-K77268072-001-01-7:0.097500uM|kabx2:BRD-K97863768-001-04-9:0.390500uM	InhA	Cell Shape/Integrity	#749B58FF
InhA	360	InhA:group360	0.454986	11	9	BRD-K20041728|BRD-K51997757|BRD-K16675056|BRD-K29901445|BRD-K55128567|BRD-K38402943|BRD-K80390541|BRD-K11943448|BRD-K08753063	BRD-K20041728-001-04-8|BRD-K51997757-001-07-0|BRD-K16675056-001-04-1|BRD-K29901445-001-01-2|BRD-K55128567-001-03-7|BRD-K38402943-001-05-8|BRD-K38402943-001-04-1|BRD-K51997757-001-06-2|BRD-K80390541-001-03-3|BRD-K11943448-001-04-5|BRD-K08753063-001-03-9	screen6:BRD-K20041728-001-04-8:0.781250uM|screen6:BRD-K51997757-001-07-0:0.781250uM|screen6:BRD-K16675056-001-04-1:0.390500uM|screen6:BRD-K29901445-001-01-2:0.781250uM|screen6:BRD-K55128567-001-03-7:1.562500uM|screen6:BRD-K38402943-001-05-8:0.781250uM|screen6:BRD-K38402943-001-04-1:1.562500uM|screen6:BRD-K51997757-001-06-2:0.781250uM|screen6:BRD-K80390541-001-03-3:0.781250uM|screen6:BRD-K11943448…	InhA	Cell Shape/Integrity	#749B58FF
InhA	361	InhA:group361	0.657065	3	3	BRD-K55128567|BRD-K97863768|BRD-K72948907	BRD-K55128567-001-04-5|BRD-K97863768-001-04-9|BRD-K72948907-001-01-0	screen6:BRD-K55128567-001-04-5:0.781250uM|screen6:BRD-K97863768-001-04-9:6.250000uM|screen6:BRD-K72948907-001-01-0:0.781250uM	InhA	Cell Shape/Integrity	#749B58FF
InhA	362	InhA:group362	0.26452	3	2	BRD-K97863768|BRD-K30516678	BRD-K97863768-001-04-9|BRD-K30516678-001-02-1	kabx2:BRD-K97863768-001-04-9:25.000000uM|screen6:BRD-K97863768-001-04-9:12.500000uM|kabx2:BRD-K30516678-001-02-1:1.562500uM	InhA	Cell Shape/Integrity	#749B58FF
InhA	363	InhA:group363	0.218727	2	2	BRD-K08753063|BRD-K15707964	BRD-K08753063-001-03-9|BRD-K15707964-001-02-8	kabx2:BRD-K08753063-001-03-9:6.250000uM|screen6:BRD-K15707964-001-02-8:50.000000uM	InhA	Cell Shape/Integrity	#749B58FF
InhA	364	InhA:group364	0.180387	4	4	BRD-K51997757|BRD-K55128567|BRD-K16675056|BRD-K72948907	BRD-K51997757-001-06-2|BRD-K55128567-001-04-5|BRD-K16675056-001-04-1|BRD-K72948907-001-01-0	kabx2:BRD-K51997757-001-06-2:12.500000uM|kabx2:BRD-K55128567-001-04-5:1.562500uM|kabx2:BRD-K16675056-001-04-1:1.562500uM|kabx2:BRD-K72948907-001-01-0:50.000000uM	InhA	Cell Shape/Integrity	#749B58FF
InhA	367	InhA:group367	0.315115	2	1	BRD-K44817881	BRD-K44817881-001-01-2	kabx2:BRD-K44817881-001-01-2:0.097500uM|kabx2:BRD-K44817881-001-01-2:1.562500uM	InhA	Cell Shape/Integrity	#749B58FF
InhA	370	InhA:group370	0.48131	4	2	BRD-K98427564|BRD-K88568253	BRD-K98427564-001-08-4|BRD-K88568253-001-03-4	screen6:BRD-K98427564-001-08-4:6.250000uM|screen6:BRD-K98427564-001-08-4:12.500000uM|screen6:BRD-K98427564-001-08-4:3.125000uM|screen6:BRD-K88568253-001-03-4:50.000000uM	InhA	Cell Shape/Integrity	#749B58FF
InhA	371	InhA:group371	0.447506	3	2	BRD-K20041728|BRD-K98427564	BRD-K20041728-001-05-5|BRD-K98427564-001-08-4	screen6:BRD-K20041728-001-05-5:12.500000uM|screen6:BRD-K20041728-001-05-5:50.000000uM|screen6:BRD-K98427564-001-08-4:50.000000uM	InhA	Cell Shape/Integrity	#749B58FF
InhA	377	InhA:group377	0.228128	2	2	BRD-K98427564|BRD-K87202646	BRD-K98427564-001-08-4|BRD-K87202646-001-38-3	kabx2:BRD-K98427564-001-08-4:50.000000uM|kabx2:BRD-K87202646-001-38-3:25.000000uM	InhA	Cell Shape/Integrity	#749B58FF
InhA	380	InhA:group380	0.208232	2	1	BRD-K28594598	BRD-K28594598-001-01-1	kabx2:BRD-K28594598-001-01-1:12.500000uM|kabx2:BRD-K28594598-001-01-1:6.250000uM	InhA	Cell Shape/Integrity	#749B58FF
InhA	385	InhA:group385	0.387975	6	3	BRD-K23791635|BRD-K51997757|BRD-K95141739	BRD-K23791635-001-02-1|BRD-K51997757-001-06-2|BRD-K95141739-001-01-9	kabx2:BRD-K23791635-001-02-1:6.250000uM|kabx2:BRD-K23791635-001-02-1:3.125000uM|kabx2:BRD-K23791635-001-02-1:0.781250uM|kabx2:BRD-K23791635-001-02-1:50.000000uM|kabx2:BRD-K51997757-001-06-2:0.097500uM|kabx2:BRD-K95141739-001-01-9:0.195500uM	InhA	Cell Shape/Integrity	#749B58FF
InhA	388	InhA:group388	0.438236	4	2	BRD-K48888725|BRD-K61582089	BRD-K48888725-001-03-5|BRD-K61582089-236-01-2	kabx2:BRD-K48888725-001-03-5:12.500000uM|kabx2:BRD-K48888725-001-03-5:25.000000uM|kabx2:BRD-K48888725-001-03-5:6.250000uM|kabx2:BRD-K61582089-236-01-2:0.781250uM	InhA	Cell Shape/Integrity	#749B58FF
InhA	392	InhA:group392	0.3618	4	3	BRD-K48888725|BRD-K38633957|BRD-K80390541	BRD-K48888725-001-03-5|BRD-K38633957-001-02-8|BRD-K80390541-001-03-3	kabx2:BRD-K48888725-001-03-5:3.125000uM|kabx2:BRD-K48888725-001-03-5:0.195500uM|kabx2:BRD-K38633957-001-02-8:0.195500uM|kabx2:BRD-K80390541-001-03-3:0.195500uM	InhA	Cell Shape/Integrity	#749B58FF
InhA	395	InhA:group395	0.307101	2	2	BRD-K38402943|BRD-K38633957	BRD-K38402943-001-04-1|BRD-K38633957-001-02-8	kabx2:BRD-K38402943-001-04-1:0.195500uM|kabx2:BRD-K38633957-001-02-8:0.390500uM	InhA	Cell Shape/Integrity	#749B58FF
InhA	403	InhA:group403	0.41854	2	2	BRD-K11943448|BRD-K12037340	BRD-K11943448-001-03-7|BRD-K12037340-001-01-0	kabx2:BRD-K11943448-001-03-7:0.097500uM|kabx2:BRD-K12037340-001-01-0:25.000000uM	InhA	Cell Shape/Integrity	#749B58FF
InhA	409	InhA:group409	0.345023	3	1	BRD-A95980241	BRD-A95980241-001-01-3	kabx2:BRD-A95980241-001-01-3:12.500000uM|kabx2:BRD-A95980241-001-01-3:50.000000uM|kabx2:BRD-A95980241-001-01-3:25.000000uM	InhA	Cell Shape/Integrity	#749B58FF
InhA	416	InhA:group416	0.60646	2	2	BRD-K72948907|BRD-K12102668	BRD-K72948907-001-01-0|BRD-K12102668-001-27-1	screen6:BRD-K72948907-001-01-0:1.562500uM|screen6:BRD-K12102668-001-27-1:25.000000uM	InhA	Cell Shape/Integrity	#749B58FF
InhA	427	InhA:group427	0.238372	2	2	BRD-K77268072|BRD-A78106073	BRD-K77268072-001-01-7|BRD-A78106073-001-01-9	kabx2:BRD-K77268072-001-01-7:1.562500uM|kabx2:BRD-A78106073-001-01-9:0.390500uM	InhA	Cell Shape/Integrity	#749B58FF
InhA	444	InhA:group444	0.412575	4	3	BRD-K11943448|BRD-K60267961|BRD-K08753063	BRD-K11943448-001-03-7|BRD-K60267961-001-05-3|BRD-K60267961-001-04-6|BRD-K08753063-001-03-9	kabx2:BRD-K11943448-001-03-7:50.000000uM|kabx2:BRD-K60267961-001-05-3:25.000000uM|kabx2:BRD-K60267961-001-04-6:25.000000uM|kabx2:BRD-K08753063-001-03-9:50.000000uM	InhA	Cell Shape/Integrity	#749B58FF
InhA	449	InhA:group449	0.344304	2	1	BRD-K41731458	BRD-K41731458-001-17-7|BRD-K41731458-001-18-5	kabx2:BRD-K41731458-001-17-7:25.000000uM|screen6:BRD-K41731458-001-18-5:25.000000uM	InhA	Cell Shape/Integrity	#749B58FF
InhA	450	InhA:group450	0.47137	2	2	BRD-K55128567|BRD-K20041728	BRD-K55128567-001-03-7|BRD-K20041728-001-04-8	screen6:BRD-K55128567-001-03-7:3.125000uM|screen6:BRD-K20041728-001-04-8:1.562500uM	InhA	Cell Shape/Integrity	#749B58FF
InhA	451	InhA:group451	0.550379	2	2	BRD-K08753063|BRD-K57864646	BRD-K08753063-001-04-7|BRD-K57864646-001-06-3	screen6:BRD-K08753063-001-04-7:25.000000uM|screen6:BRD-K57864646-001-06-3:25.000000uM	InhA	Cell Shape/Integrity	#749B58FF
InhA	452	InhA:group452	0.653586	2	1	BRD-K60267961	BRD-K60267961-001-05-3|BRD-K60267961-001-04-6	screen6:BRD-K60267961-001-05-3:25.000000uM|screen6:BRD-K60267961-001-04-6:25.000000uM	InhA	Cell Shape/Integrity	#749B58FF
InhA	453	InhA:group453	0.608832	2	2	BRD-K51997757|BRD-K87202646	BRD-K51997757-001-07-0|BRD-K87202646-001-38-3	screen6:BRD-K51997757-001-07-0:50.000000uM|screen6:BRD-K87202646-001-38-3:3.125000uM	InhA	Cell Shape/Integrity	#749B58FF
InhA	454	InhA:group454	0.573954	3	3	BRD-K12102668|BRD-K61582089|BRD-K55128567	BRD-K12102668-001-27-1|BRD-K61582089-236-01-2|BRD-K55128567-001-04-5	screen6:BRD-K12102668-001-27-1:50.000000uM|screen6:BRD-K61582089-236-01-2:6.250000uM|screen6:BRD-K55128567-001-04-5:3.125000uM	InhA	Cell Shape/Integrity	#749B58FF
InhA	455	InhA:group455	0.607254	2	2	BRD-K16675056|BRD-K17971521	BRD-K16675056-001-04-1|BRD-K17971521-001-03-2	screen6:BRD-K16675056-001-04-1:1.562500uM|screen6:BRD-K17971521-001-03-2:50.000000uM	InhA	Cell Shape/Integrity	#749B58FF
InhA	457	InhA:group457	0.595231	2	2	BRD-K11943448|BRD-K16675056	BRD-K11943448-001-03-7|BRD-K16675056-001-04-1	screen6:BRD-K11943448-001-03-7:6.250000uM|screen6:BRD-K16675056-001-04-1:6.250000uM	InhA	Cell Shape/Integrity	#749B58FF
InhA	460	InhA:group460	0.793158	12	8	BRD-K60267961|BRD-K30516678|BRD-K20041728|BRD-K55128567|BRD-K97863768|BRD-K38402943|BRD-K16904384|BRD-K87202646	BRD-K60267961-001-05-3|BRD-K30516678-001-02-1|BRD-K20041728-001-04-8|BRD-K55128567-001-04-5|BRD-K97863768-001-04-9|BRD-K38402943-001-05-8|BRD-K16904384-001-04-8|BRD-K87202646-001-38-3	screen6:BRD-K60267961-001-05-3:12.500000uM|screen6:BRD-K30516678-001-02-1:12.500000uM|screen6:BRD-K20041728-001-04-8:12.500000uM|screen6:BRD-K60267961-001-05-3:6.250000uM|screen6:BRD-K55128567-001-04-5:1.562500uM|screen6:BRD-K97863768-001-04-9:50.000000uM|screen6:BRD-K38402943-001-05-8:6.250000uM|screen6:BRD-K30516678-001-02-1:25.000000uM|screen6:BRD-K16904384-001-04-8:6.250000uM|screen6:BRD-K305…	InhA	Cell Shape/Integrity	#749B58FF
InhA	461	InhA:group461	0.715596	6	5	BRD-K16904384|BRD-K30516678|BRD-K80390541|BRD-K55128567|BRD-K11943448	BRD-K16904384-001-04-8|BRD-K30516678-001-02-1|BRD-K80390541-001-03-3|BRD-K55128567-001-03-7|BRD-K11943448-001-04-5|BRD-K80390541-001-04-1	screen6:BRD-K16904384-001-04-8:25.000000uM|screen6:BRD-K30516678-001-02-1:50.000000uM|screen6:BRD-K80390541-001-03-3:25.000000uM|screen6:BRD-K55128567-001-03-7:50.000000uM|screen6:BRD-K11943448-001-04-5:50.000000uM|screen6:BRD-K80390541-001-04-1:25.000000uM	InhA	Cell Shape/Integrity	#749B58FF
InhA	462	InhA:group462	0.755319	4	3	BRD-K08753063|BRD-K20041728|BRD-K87202646	BRD-K08753063-001-03-9|BRD-K08753063-001-04-7|BRD-K20041728-001-04-8|BRD-K87202646-001-38-3	screen6:BRD-K08753063-001-03-9:50.000000uM|screen6:BRD-K08753063-001-04-7:50.000000uM|screen6:BRD-K20041728-001-04-8:25.000000uM|screen6:BRD-K87202646-001-38-3:50.000000uM	InhA	Cell Shape/Integrity	#749B58FF
InhA	467	InhA:group467	0.791418	15	5	BRD-K11943448|BRD-K60267961|BRD-K51997757|BRD-K72948907|BRD-K57864646	BRD-K11943448-001-03-7|BRD-K60267961-001-04-6|BRD-K51997757-001-06-2|BRD-K72948907-001-01-0|BRD-K57864646-001-06-3	screen6:BRD-K11943448-001-03-7:50.000000uM|screen6:BRD-K11943448-001-03-7:25.000000uM|screen6:BRD-K60267961-001-04-6:3.125000uM|screen6:BRD-K51997757-001-06-2:1.562500uM|screen6:BRD-K72948907-001-01-0:6.250000uM|screen6:BRD-K57864646-001-06-3:6.250000uM|screen6:BRD-K72948907-001-01-0:12.500000uM|screen6:BRD-K72948907-001-01-0:3.125000uM|screen6:BRD-K11943448-001-03-7:1.562500uM|screen6:BRD-K57864…	InhA	Cell Shape/Integrity	#749B58FF
InhA	468	InhA:group468	0.816301	9	5	BRD-K38402943|BRD-K20041728|BRD-K60267961|BRD-K51997757|BRD-K16904384	BRD-K38402943-001-04-1|BRD-K20041728-001-04-8|BRD-K60267961-001-05-3|BRD-K51997757-001-07-0|BRD-K16904384-001-04-8	screen6:BRD-K38402943-001-04-1:6.250000uM|screen6:BRD-K20041728-001-04-8:6.250000uM|screen6:BRD-K60267961-001-05-3:1.562500uM|screen6:BRD-K38402943-001-04-1:12.500000uM|screen6:BRD-K38402943-001-04-1:50.000000uM|screen6:BRD-K51997757-001-07-0:6.250000uM|screen6:BRD-K51997757-001-07-0:12.500000uM|screen6:BRD-K51997757-001-07-0:3.125000uM|screen6:BRD-K16904384-001-04-8:1.562500uM	InhA	Cell Shape/Integrity	#749B58FF
InhA	469	InhA:group469	0.754735	6	5	BRD-K38402943|BRD-K60267961|BRD-K38633957|BRD-K16675056|BRD-K30516678	BRD-K38402943-001-04-1|BRD-K60267961-001-05-3|BRD-K38633957-001-02-8|BRD-K38633957-001-03-6|BRD-K16675056-001-04-1|BRD-K30516678-001-02-1	screen6:BRD-K38402943-001-04-1:25.000000uM|screen6:BRD-K60267961-001-05-3:0.781250uM|screen6:BRD-K38633957-001-02-8:3.125000uM|screen6:BRD-K38633957-001-03-6:3.125000uM|screen6:BRD-K16675056-001-04-1:0.781250uM|screen6:BRD-K30516678-001-02-1:3.125000uM	InhA	Cell Shape/Integrity	#749B58FF
InhA	471	InhA:group471	0.69431	3	3	BRD-K12102668|BRD-K17971521|BRD-K20041728	BRD-K12102668-001-27-1|BRD-K17971521-001-03-2|BRD-K20041728-001-04-8	screen6:BRD-K12102668-001-27-1:12.500000uM|screen6:BRD-K17971521-001-03-2:3.125000uM|screen6:BRD-K20041728-001-04-8:3.125000uM	InhA	Cell Shape/Integrity	#749B58FF
InhA	472	InhA:group472	0.770816	10	6	BRD-K17971521|BRD-K11943448|BRD-K87202646|BRD-K29901445|BRD-K55128567|BRD-K61582089	BRD-K17971521-001-03-2|BRD-K11943448-001-04-5|BRD-K87202646-001-38-3|BRD-K29901445-001-01-2|BRD-K55128567-001-03-7|BRD-K61582089-236-01-2	screen6:BRD-K17971521-001-03-2:6.250000uM|screen6:BRD-K11943448-001-04-5:3.125000uM|screen6:BRD-K87202646-001-38-3:6.250000uM|screen6:BRD-K29901445-001-01-2:6.250000uM|screen6:BRD-K29901445-001-01-2:3.125000uM|screen6:BRD-K29901445-001-01-2:50.000000uM|screen6:BRD-K55128567-001-03-7:12.500000uM|screen6:BRD-K55128567-001-03-7:25.000000uM|screen6:BRD-K55128567-001-03-7:6.250000uM|screen6:BRD-K61582…	InhA	Cell Shape/Integrity	#749B58FF
InhA	474	InhA:group474	0.714443	2	2	BRD-K80390541|BRD-K16904384	BRD-K80390541-001-03-3|BRD-K16904384-001-04-8	screen6:BRD-K80390541-001-03-3:6.250000uM|screen6:BRD-K16904384-001-04-8:12.500000uM	InhA	Cell Shape/Integrity	#749B58FF
InhA	475	InhA:group475	0.745232	2	1	BRD-K80390541	BRD-K80390541-001-04-1	screen6:BRD-K80390541-001-04-1:3.125000uM|screen6:BRD-K80390541-001-04-1:1.562500uM	InhA	Cell Shape/Integrity	#749B58FF
InhA	482	InhA:group482	0.567763	3	3	BRD-K29901445|BRD-K80390541|BRD-K60267961	BRD-K29901445-001-01-2|BRD-K80390541-001-04-1|BRD-K60267961-001-04-6	screen6:BRD-K29901445-001-01-2:12.500000uM|screen6:BRD-K80390541-001-04-1:0.781250uM|screen6:BRD-K60267961-001-04-6:0.781250uM	InhA	Cell Shape/Integrity	#749B58FF
InhA	484	InhA:group484	0.736513	2	2	BRD-K17971521|BRD-K61582089	BRD-K17971521-001-03-2|BRD-K61582089-236-01-2	screen6:BRD-K17971521-001-03-2:12.500000uM|screen6:BRD-K61582089-236-01-2:3.125000uM	InhA	Cell Shape/Integrity	#749B58FF
InhA	486	InhA:group486	0.675634	2	2	BRD-K38402943|BRD-K87202646	BRD-K38402943-001-05-8|BRD-K87202646-001-38-3	screen6:BRD-K38402943-001-05-8:25.000000uM|screen6:BRD-K87202646-001-38-3:25.000000uM	InhA	Cell Shape/Integrity	#749B58FF
InhA	489	InhA:group489	0.571825	2	2	BRD-K97863768|BRD-K61582089	BRD-K97863768-001-04-9|BRD-K61582089-236-01-2	screen6:BRD-K97863768-001-04-9:25.000000uM|screen6:BRD-K61582089-236-01-2:50.000000uM	InhA	Cell Shape/Integrity	#749B58FF
InhA	490	InhA:group490	0.615571	2	2	BRD-K51997757|BRD-K11943448	BRD-K51997757-001-07-0|BRD-K11943448-001-04-5	screen6:BRD-K51997757-001-07-0:25.000000uM|screen6:BRD-K11943448-001-04-5:6.250000uM	InhA	Cell Shape/Integrity	#749B58FF
InhA	494	InhA:group494	0.764228	6	2	BRD-K38633957|BRD-K16904384	BRD-K38633957-001-02-8|BRD-K38633957-001-03-6|BRD-K16904384-001-04-8	screen6:BRD-K38633957-001-02-8:12.500000uM|screen6:BRD-K38633957-001-03-6:25.000000uM|screen6:BRD-K38633957-001-03-6:12.500000uM|screen6:BRD-K38633957-001-03-6:6.250000uM|screen6:BRD-K38633957-001-02-8:6.250000uM|screen6:BRD-K16904384-001-04-8:50.000000uM	InhA	Cell Shape/Integrity	#749B58FF
InhA	496	InhA:group496	0.832757	3	2	BRD-K80390541|BRD-K55128567	BRD-K80390541-001-04-1|BRD-K80390541-001-03-3|BRD-K55128567-001-04-5	screen6:BRD-K80390541-001-04-1:50.000000uM|screen6:BRD-K80390541-001-03-3:50.000000uM|screen6:BRD-K55128567-001-04-5:50.000000uM	InhA	Cell Shape/Integrity	#749B58FF
InhA	497	InhA:group497	0.559819	2	1	BRD-K60267961	BRD-K60267961-001-05-3|BRD-K60267961-001-04-6	screen6:BRD-K60267961-001-05-3:50.000000uM|screen6:BRD-K60267961-001-04-6:50.000000uM	InhA	Cell Shape/Integrity	#749B58FF
InhA	498	InhA:group498	0.693211	3	1	BRD-K38633957	BRD-K38633957-001-02-8|BRD-K38633957-001-03-6	screen6:BRD-K38633957-001-02-8:25.000000uM|screen6:BRD-K38633957-001-02-8:50.000000uM|screen6:BRD-K38633957-001-03-6:50.000000uM	InhA	Cell Shape/Integrity	#749B58FF
KasA	9	KasA:group9	0.402721	5	1	BRD-K52075040	BRD-K52075040-001-12-1	kabx2:BRD-K52075040-001-12-1:1.562500uM|kabx2:BRD-K52075040-001-12-1:0.781250uM|kabx2:BRD-K52075040-001-12-1:0.390500uM|screen6:BRD-K52075040-001-12-1:0.781250uM|screen6:BRD-K52075040-001-12-1:0.390500uM	KasA	Cell Shape/Integrity	#749B58FF
KasA	10	KasA:group10	0.40656	2	1	BRD-K52075040	BRD-K52075040-001-12-1	screen6:BRD-K52075040-001-12-1:0.195500uM|screen6:BRD-K52075040-001-12-1:0.097500uM	KasA	Cell Shape/Integrity	#749B58FF
KasA	11	KasA:group11	0.324199	2	1	BRD-K52075040	BRD-K52075040-001-12-1	kabx2:BRD-K52075040-001-12-1:0.097500uM|kabx2:BRD-K52075040-001-12-1:0.195500uM	KasA	Cell Shape/Integrity	#749B58FF
KasA	12	KasA:group12	0.383078	5	1	BRD-K52075040	BRD-K52075040-001-12-1	kabx2:BRD-K52075040-001-12-1:50.000000uM|kabx2:BRD-K52075040-001-12-1:25.000000uM|kabx2:BRD-K52075040-001-12-1:12.500000uM|kabx2:BRD-K52075040-001-12-1:6.250000uM|kabx2:BRD-K52075040-001-12-1:3.125000uM	KasA	Cell Shape/Integrity	#749B58FF
KasA	14	KasA:group14	0.827694	5	1	BRD-K52075040	BRD-K52075040-001-12-1	screen6:BRD-K52075040-001-12-1:3.125000uM|screen6:BRD-K52075040-001-12-1:6.250000uM|screen6:BRD-K52075040-001-12-1:12.500000uM|screen6:BRD-K52075040-001-12-1:25.000000uM|screen6:BRD-K52075040-001-12-1:50.000000uM	KasA	Cell Shape/Integrity	#749B58FF
LprG	3	LprG:group3	0.361814	3	2	BRD-K00092686|BRD-K00092687	BRD-K00092686-001-01-9|BRD-K00092687-001-01-9	screen6:BRD-K00092686-001-01-9:12.500000uM|screen6:BRD-K00092686-001-01-9:6.250000uM|screen6:BRD-K00092687-001-01-9:25.000000uM	LprG	Cell Shape/Integrity	#749B58FF
MbtI	2	MbtI:group2	0.807782	5	1	BRD-K43172524	BRD-K43172524-001-01-6	screen6:BRD-K43172524-001-01-6:6.250000uM|screen6:BRD-K43172524-001-01-6:1.562500uM|screen6:BRD-K43172524-001-01-6:25.000000uM|screen6:BRD-K43172524-001-01-6:50.000000uM|screen6:BRD-K43172524-001-01-6:3.125000uM	MbtI	Stress And Metal Ion Homeostasis	#5DB1DDFF
MbtI	4	MbtI:group4	0.433209	2	1	BRD-K43172524	BRD-K43172524-001-01-6	screen6:BRD-K43172524-001-01-6:0.390500uM|screen6:BRD-K43172524-001-01-6:0.195500uM	MbtI	Stress And Metal Ion Homeostasis	#5DB1DDFF
MbtI	6	MbtI:group6	0.62151	2	1	BRD-K43172524	BRD-K43172524-001-01-6	kabx2:BRD-K43172524-001-01-6:50.000000uM|kabx2:BRD-K43172524-001-01-6:25.000000uM	MbtI	Stress And Metal Ion Homeostasis	#5DB1DDFF
MbtI	9	MbtI:group9	0.393834	4	1	BRD-K54931188	BRD-K54931188-001-01-8	kabx2:BRD-K54931188-001-01-8:25.000000uM|kabx2:BRD-K54931188-001-01-8:50.000000uM|screen6:BRD-K54931188-001-01-8:50.000000uM|screen6:BRD-K54931188-001-01-8:25.000000uM	MbtI	Stress And Metal Ion Homeostasis	#5DB1DDFF
MbtI	11	MbtI:group11	0.285876	2	1	BRD-K47871594	BRD-K47871594-001-01-4	kabx2:BRD-K47871594-001-01-4:12.500000uM|kabx2:BRD-K47871594-001-01-4:6.250000uM	MbtI	Stress And Metal Ion Homeostasis	#5DB1DDFF
MbtI	33	MbtI:group33	0.354428	2	1	BRD-K43172524	BRD-K43172524-001-01-6	kabx2:BRD-K43172524-001-01-6:3.125000uM|kabx2:BRD-K43172524-001-01-6:1.562500uM	MbtI	Stress And Metal Ion Homeostasis	#5DB1DDFF
MbtI	34	MbtI:group34	0.461107	3	1	BRD-K29869729	BRD-K29869729-001-01-8	kabx2:BRD-K29869729-001-01-8:0.390500uM|kabx2:BRD-K29869729-001-01-8:0.781250uM|kabx2:BRD-K29869729-001-01-8:1.562500uM	MbtI	Stress And Metal Ion Homeostasis	#5DB1DDFF
MbtI	35	MbtI:group35	0.389308	2	1	BRD-K29869729	BRD-K29869729-001-01-8	kabx2:BRD-K29869729-001-01-8:25.000000uM|kabx2:BRD-K29869729-001-01-8:50.000000uM	MbtI	Stress And Metal Ion Homeostasis	#5DB1DDFF
MbtI	46	MbtI:group46	0.325684	2	1	BRD-K17583151	BRD-K17583151-001-07-3	kabx2:BRD-K17583151-001-07-3:0.390500uM|kabx2:BRD-K17583151-001-07-3:3.125000uM	MbtI	Stress And Metal Ion Homeostasis	#5DB1DDFF
MbtI	48	MbtI:group48	0.318603	2	1	BRD-K17583151	BRD-K17583151-001-07-3	kabx2:BRD-K17583151-001-07-3:6.250000uM|kabx2:BRD-K17583151-001-07-3:1.562500uM	MbtI	Stress And Metal Ion Homeostasis	#5DB1DDFF
MbtI	50	MbtI:group50	0.360053	2	1	BRD-K17583151	BRD-K17583151-001-07-3	kabx2:BRD-K17583151-001-07-3:0.195500uM|kabx2:BRD-K17583151-001-07-3:0.097500uM	MbtI	Stress And Metal Ion Homeostasis	#5DB1DDFF
MbtI	51	MbtI:group51	0.250989	2	1	BRD-K17583151	BRD-K17583151-001-07-3	kabx2:BRD-K17583151-001-07-3:12.500000uM|kabx2:BRD-K17583151-001-07-3:50.000000uM	MbtI	Stress And Metal Ion Homeostasis	#5DB1DDFF
MbtI	68	MbtI:group68	0.339566	3	2	BRD-K54931188|BRD-A84314495	BRD-K54931188-001-01-8|BRD-A84314495-001-06-0	screen6:BRD-K54931188-001-01-8:12.500000uM|screen6:BRD-A84314495-001-06-0:3.125000uM|screen6:BRD-K54931188-001-01-8:0.390500uM	MbtI	Stress And Metal Ion Homeostasis	#5DB1DDFF
MbtI	74	MbtI:group74	0.372835	2	1	BRD-K98033054	BRD-K98033054-001-01-2	screen6:BRD-K98033054-001-01-2:25.000000uM|screen6:BRD-K98033054-001-01-2:12.500000uM	MbtI	Stress And Metal Ion Homeostasis	#5DB1DDFF
MbtI	88	MbtI:group88	0.342439	4	1	BRD-K17583151	BRD-K17583151-001-07-3	screen6:BRD-K17583151-001-07-3:12.500000uM|screen6:BRD-K17583151-001-07-3:25.000000uM|screen6:BRD-K17583151-001-07-3:1.562500uM|screen6:BRD-K17583151-001-07-3:50.000000uM	MbtI	Stress And Metal Ion Homeostasis	#5DB1DDFF
Mdh	6	Mdh:group6	0.360027	2	1	BRD-K54145401	BRD-K54145401-001-02-4	kabx2:BRD-K54145401-001-02-4:1.562500uM|kabx2:BRD-K54145401-001-02-4:3.125000uM	Mdh	Carbon, Amino Acid, And Cofactor Metabolism	#CE3D32FF
Mdh	15	Mdh:group15	0.534333	2	1	BRD-K54145401	BRD-K54145401-001-02-4	screen6:BRD-K54145401-001-02-4:3.125000uM|screen6:BRD-K54145401-001-02-4:12.500000uM	Mdh	Carbon, Amino Acid, And Cofactor Metabolism	#CE3D32FF
MmpL3	1	MmpL3:group1	0.413036	6	2	BRD-A84807802|BRD-K64497452	BRD-A84807802-001-01-2|BRD-K64497452-001-01-7	screen6:BRD-A84807802-001-01-2:0.097500uM|screen_bi2_kabxlow:BRD-K64497452-001-01-7:0.390625uM|screen_bi2_kabxlow:BRD-K64497452-001-01-7:0.781250uM|screen_bi2_kabxlow:BRD-K64497452-001-01-7:1.562500uM|screen_bi2_kabxlow:BRD-K64497452-001-01-7:3.125000uM|screen_bi2_kabxlow:BRD-K64497452-001-01-7:0.195312uM	MmpL3	Cell Shape/Integrity	#749B58FF
MmpL3	7	MmpL3:group7	0.289576	3	3	BRD-K15788763|BRD-A84807802|BRD-K28119352	BRD-K15788763-001-02-1|BRD-A84807802-001-01-2|BRD-K28119352-001-02-1	kabx2:BRD-K15788763-001-02-1:0.097500uM|kabx2:BRD-A84807802-001-01-2:50.000000uM|screen6:BRD-K28119352-001-02-1:0.390500uM	MmpL3	Cell Shape/Integrity	#749B58FF
MmpL3	14	MmpL3:group14	0.548545	2	1	BRD-K28119352	BRD-K28119352-001-02-1	kabx2:BRD-K28119352-001-02-1:25.000000uM|kabx2:BRD-K28119352-001-02-1:50.000000uM	MmpL3	Cell Shape/Integrity	#749B58FF
MmpL3	19	MmpL3:group19	0.664896	4	1	BRD-K69774614	BRD-K69774614-001-01-9	screen6:BRD-K69774614-001-01-9:12.500000uM|screen6:BRD-K69774614-001-01-9:3.125000uM|screen6:BRD-K69774614-001-01-9:6.250000uM|screen6:BRD-K69774614-001-01-9:1.562500uM	MmpL3	Cell Shape/Integrity	#749B58FF
MmpL3	20	MmpL3:group20	0.723847	2	1	BRD-K28119352	BRD-K28119352-001-02-1	screen6:BRD-K28119352-001-02-1:12.500000uM|screen6:BRD-K28119352-001-02-1:6.250000uM	MmpL3	Cell Shape/Integrity	#749B58FF
MmpL3	22	MmpL3:group22	0.807202	3	2	BRD-K28119352|BRD-K15788763	BRD-K28119352-001-02-1|BRD-K28119352|BRD-K15788763-001-02-1	screen6:BRD-K28119352-001-02-1:50.000000uM|screen6:BRD-K28119352:12.500000uM|screen6:BRD-K15788763-001-02-1:50.000000uM	MmpL3	Cell Shape/Integrity	#749B58FF
MmpL3	24	MmpL3:group24	0.813487	3	2	BRD-K28119352|BRD-K45430307	BRD-K28119352|BRD-K45430307-999-99-9	screen6:BRD-K28119352:3.125000uM|screen6:BRD-K28119352:6.250000uM|screen6:BRD-K45430307-999-99-9:0.195312uM	MmpL3	Cell Shape/Integrity	#749B58FF
MmpL3	25	MmpL3:group25	0.819324	16	3	BRD-K69774614|BRD-A84807802|BRD-K45430307	BRD-K69774614-001-01-9|BRD-A84807802-001-01-2|BRD-K45430307-001-01-9	screen6:BRD-K69774614-001-01-9:25.000000uM|screen6:BRD-A84807802-001-01-2:25.000000uM|screen6:BRD-A84807802-001-01-2:50.000000uM|screen6:BRD-K45430307-001-01-9:50.000000uM|screen6:BRD-K45430307-001-01-9:0.781250uM|screen6:BRD-K45430307-001-01-9:25.000000uM|screen6:BRD-K45430307-001-01-9:6.250000uM|screen6:BRD-K45430307-001-01-9:0.195500uM|screen6:BRD-K45430307-001-01-9:0.390500uM|screen6:BRD-K454…	MmpL3	Cell Shape/Integrity	#749B58FF
MmpL3	30	MmpL3:group30	0.602985	3	2	BRD-A49616161|BRD-A84807802	BRD-A49616161-001-03-2|BRD-A84807802-001-01-2	screen4wk:BRD-A49616161-001-03-2:0.390625uM|kabx2:BRD-A84807802-001-01-2:1.562500uM|screen6:BRD-A84807802-001-01-2:1.562500uM	MmpL3	Cell Shape/Integrity	#749B58FF
MmpL3	31	MmpL3:group31	0.469631	2	1	BRD-K69774614	BRD-K69774614-001-01-9	kabx2:BRD-K69774614-001-01-9:12.500000uM|kabx2:BRD-K69774614-001-01-9:25.000000uM	MmpL3	Cell Shape/Integrity	#749B58FF
MmpL3	33	MmpL3:group33	0.487217	5	3	BRD-K45430307|BRD-K69774614|BRD-A84807802	BRD-K45430307-001-01-9|BRD-K69774614-001-01-9|BRD-A84807802-001-01-2	kabx2:BRD-K45430307-001-01-9:0.097500uM|kabx2:BRD-K69774614-001-01-9:50.000000uM|kabx2:BRD-A84807802-001-01-2:3.125000uM|kabx2:BRD-K45430307-001-01-9:0.390500uM|kabx2:BRD-K45430307-001-01-9:3.125000uM	MmpL3	Cell Shape/Integrity	#749B58FF
MmpL3	34	MmpL3:group34	0.537282	7	2	BRD-K69774614|BRD-K45430307	BRD-K69774614-001-01-9|BRD-K45430307-001-01-9	kabx2:BRD-K69774614-001-01-9:3.125000uM|kabx2:BRD-K45430307-001-01-9:0.781250uM|kabx2:BRD-K45430307-001-01-9:0.195500uM|kabx2:BRD-K45430307-001-01-9:50.000000uM|kabx2:BRD-K69774614-001-01-9:6.250000uM|kabx2:BRD-K45430307-001-01-9:6.250000uM|kabx2:BRD-K45430307-001-01-9:12.500000uM	MmpL3	Cell Shape/Integrity	#749B58FF
MmpL3	35	MmpL3:group35	0.340923	6	3	BRD-K45430307|BRD-A84807802|BRD-A49616161	BRD-K45430307-001-01-9|BRD-A84807802-001-01-2|BRD-A49616161-001-03-2	kabx2:BRD-K45430307-001-01-9:25.000000uM|kabx2:BRD-K45430307-001-01-9:1.562500uM|kabx2:BRD-A84807802-001-01-2:12.500000uM|kabx2:BRD-A84807802-001-01-2:6.250000uM|screen4wk:BRD-A49616161-001-03-2:0.781250uM|screen4wk:BRD-A49616161-001-03-2:1.562500uM	MmpL3	Cell Shape/Integrity	#749B58FF
MmpL3	36	MmpL3:group36	0.340001	5	1	BRD-A49616161	BRD-A49616161-001-03-2	screen4wk:BRD-A49616161-001-03-2:6.250000uM|screen4wk:BRD-A49616161-001-03-2:3.125000uM|screen4wk:BRD-A49616161-001-03-2:25.000000uM|screen4wk:BRD-A49616161-001-03-2:12.500000uM|screen4wk:BRD-A49616161-001-03-2:50.000000uM	MmpL3	Cell Shape/Integrity	#749B58FF
MmpL3	37	MmpL3:group37	0.442841	2	2	BRD-K28119352|BRD-K15788763	BRD-K28119352-001-02-1|BRD-K15788763-001-02-1	kabx2:BRD-K28119352-001-02-1:0.781250uM|kabx2:BRD-K15788763-001-02-1:3.125000uM	MmpL3	Cell Shape/Integrity	#749B58FF
MmpL3	40	MmpL3:group40	0.252833	2	1	BRD-K15788763	BRD-K15788763-001-02-1	kabx2:BRD-K15788763-001-02-1:1.562500uM|kabx2:BRD-K15788763-001-02-1:0.781250uM	MmpL3	Cell Shape/Integrity	#749B58FF
MmpL3	41	MmpL3:group41	0.300465	3	1	BRD-K64497452	BRD-K64497452-001-01-7	screen_bi2_kabxlow:BRD-K64497452-001-01-7:0.048828uM|screen_bi2_kabxlow:BRD-K64497452-001-01-7:0.097656uM|screen_bi2_kabxlow:BRD-K64497452-001-01-7:0.012207uM	MmpL3	Cell Shape/Integrity	#749B58FF
MmpL3	45	MmpL3:group45	0.354478	2	1	BRD-A84807802	BRD-A84807802-001-01-2	kabx2:BRD-A84807802-001-01-2:0.195500uM|kabx2:BRD-A84807802-001-01-2:0.390500uM	MmpL3	Cell Shape/Integrity	#749B58FF
MmpL3	49	MmpL3:group49	0.663377	5	4	BRD-K28119352|BRD-K45430307|BRD-K69774614|BRD-K00005150	BRD-K28119352-001-02-1|BRD-K28119352|BRD-K45430307-999-99-9|BRD-K69774614-001-01-9|BRD-K00005150-001-01-9	screen6:BRD-K28119352-001-02-1:1.562500uM|screen6:BRD-K28119352:1.562500uM|screen6:BRD-K45430307-999-99-9:0.024414uM|screen6:BRD-K69774614-001-01-9:0.195500uM|screen_bi2_kabxlow:BRD-K00005150-001-01-9:0.097656uM	MmpL3	Cell Shape/Integrity	#749B58FF
MmpL3	50	MmpL3:group50	0.627105	3	1	BRD-K15788763	BRD-K15788763-001-02-1	kabx2:BRD-K15788763-001-02-1:12.500000uM|screen6:BRD-K15788763-001-02-1:12.500000uM|screen6:BRD-K15788763-001-02-1:6.250000uM	MmpL3	Cell Shape/Integrity	#749B58FF
MmpL3	54	MmpL3:group54	0.569714	2	1	BRD-K00005150	BRD-K00005150-001-01-9	screen_bi2_kabxlow:BRD-K00005150-001-01-9:0.024414uM|screen_bi2_kabxlow:BRD-K00005150-001-01-9:0.012207uM	MmpL3	Cell Shape/Integrity	#749B58FF
MmpL3	55	MmpL3:group55	0.402039	2	1	BRD-K45430307	BRD-K45430307-999-99-9	screen6:BRD-K45430307-999-99-9:0.003052uM|screen6:BRD-K45430307-999-99-9:0.001526uM	MmpL3	Cell Shape/Integrity	#749B58FF
MmpL3	58	MmpL3:group58	0.35125	2	1	BRD-K15788763	BRD-K15788763-001-02-1	screen6:BRD-K15788763-001-02-1:1.562500uM|screen6:BRD-K15788763-001-02-1:3.125000uM	MmpL3	Cell Shape/Integrity	#749B58FF
EchA6	6	EchA6:group6	0.354478	2	1	BRD-A84807802	BRD-A84807802-001-01-2	kabx2:BRD-A84807802-001-01-2:0.390500uM|kabx2:BRD-A84807802-001-01-2:0.195500uM	EchA6	Cell Shape/Integrity	#749B58FF
EchA6	9	EchA6:group9	0.353513	4	1	BRD-A49616161	BRD-A49616161-001-03-2	screen4wk:BRD-A49616161-001-03-2:0.781250uM|screen4wk:BRD-A49616161-001-03-2:1.562500uM|screen4wk:BRD-A49616161-001-03-2:3.125000uM|screen4wk:BRD-A49616161-001-03-2:6.250000uM	EchA6	Cell Shape/Integrity	#749B58FF
EchA6	10	EchA6:group10	0.383711	3	1	BRD-A49616161	BRD-A49616161-001-03-2	screen4wk:BRD-A49616161-001-03-2:25.000000uM|screen4wk:BRD-A49616161-001-03-2:12.500000uM|screen4wk:BRD-A49616161-001-03-2:50.000000uM	EchA6	Cell Shape/Integrity	#749B58FF
EchA6	13	EchA6:group13	0.602985	3	2	BRD-A49616161|BRD-A84807802	BRD-A49616161-001-03-2|BRD-A84807802-001-01-2	screen4wk:BRD-A49616161-001-03-2:0.390625uM|kabx2:BRD-A84807802-001-01-2:1.562500uM|screen6:BRD-A84807802-001-01-2:1.562500uM	EchA6	Cell Shape/Integrity	#749B58FF
EchA6	14	EchA6:group14	0.872649	2	1	BRD-A84807802	BRD-A84807802-001-01-2	screen6:BRD-A84807802-001-01-2:3.125000uM|screen6:BRD-A84807802-001-01-2:6.250000uM	EchA6	Cell Shape/Integrity	#749B58FF
EchA6	15	EchA6:group15	0.890077	3	1	BRD-A84807802	BRD-A84807802-001-01-2	screen6:BRD-A84807802-001-01-2:12.500000uM|screen6:BRD-A84807802-001-01-2:25.000000uM|screen6:BRD-A84807802-001-01-2:50.000000uM	EchA6	Cell Shape/Integrity	#749B58FF
MshC	2	MshC:group2	0.295527	2	1	BRD-A65053104	BRD-A65053104-001-01-1	kabx2:BRD-A65053104-001-01-1:1.562500uM|kabx2:BRD-A65053104-001-01-1:0.781250uM	MshC	Stress And Metal Ion Homeostasis	#5DB1DDFF
MurI	10	MurI:group10	0.545089	2	1	BRD-K51346944	BRD-K51346944-003-01-3	screen6:BRD-K51346944-003-01-3:0.390500uM|screen6:BRD-K51346944-003-01-3:12.500000uM	MurI	Cell Shape/Integrity	#749B58FF
MurI	14	MurI:group14	0.3446	2	1	BRD-K51346944	BRD-K51346944-003-01-3	kabx2:BRD-K51346944-003-01-3:50.000000uM|kabx2:BRD-K51346944-003-01-3:12.500000uM	MurI	Cell Shape/Integrity	#749B58FF
NADH dehydrogenase	1	NADH dehydrogenase:group1	0.21241	12	5	BRD-K06980535|BRD-K89997465|BRD-K19352500|BRD-K01825828|BRD-K60762818	BRD-K06980535-003-28-3|BRD-K89997465-001-13-7|BRD-K19352500-001-10-3|BRD-K01825828-001-03-9|BRD-K60762818-001-01-7	kabx2:BRD-K06980535-003-28-3:12.500000uM|kabx2:BRD-K89997465-001-13-7:6.250000uM|kabx2:BRD-K19352500-001-10-3:6.250000uM|screen6:BRD-K01825828-001-03-9:1.562500uM|kabx2:BRD-K06980535-003-28-3:3.125000uM|screen6:BRD-K01825828-001-03-9:25.000000uM|kabx2:BRD-K60762818-001-01-7:6.250000uM|screen6:BRD-K01825828-001-03-9:12.500000uM|screen6:BRD-K01825828-001-03-9:6.250000uM|kabx2:BRD-K60762818-001-01-7…	NADH dehydrogenase	Respiration	#BA6338FF
NADH dehydrogenase	2	NADH dehydrogenase:group2	0.273418	4	2	BRD-A84481105|BRD-K01825828	BRD-A84481105-003-35-4|BRD-K01825828-001-03-9	screen6:BRD-A84481105-003-35-4:6.250000uM|kabx2:BRD-K01825828-001-03-9:6.250000uM|kabx2:BRD-A84481105-003-35-4:6.250000uM|kabx2:BRD-K01825828-001-03-9:12.500000uM	NADH dehydrogenase	Respiration	#BA6338FF
NADH dehydrogenase	3	NADH dehydrogenase:group3	0.27252	3	1	BRD-K35559145	BRD-K35559145-001-02-1	screen6:BRD-K35559145-001-02-1:12.500000uM|screen6:BRD-K35559145-001-02-1:25.000000uM|screen6:BRD-K35559145-001-02-1:6.250000uM	NADH dehydrogenase	Respiration	#BA6338FF
NADH dehydrogenase	4	NADH dehydrogenase:group4	0.376589	14	8	BRD-A84481105|BRD-K35559145|BRD-K06980535|BRD-K10995081|BRD-K60762818|BRD-K89997465|BRD-K19352500|BRD-K55127134	BRD-A84481105-003-35-4|BRD-K35559145-001-02-1|BRD-K06980535-003-28-3|BRD-K10995081-001-30-3|BRD-K60762818-001-01-7|BRD-K89997465-001-13-7|BRD-K19352500-001-10-3|BRD-K55127134-001-03-3	screen6:BRD-A84481105-003-35-4:12.500000uM|kabx2:BRD-A84481105-003-35-4:12.500000uM|kabx2:BRD-K35559145-001-02-1:12.500000uM|kabx2:BRD-K35559145-001-02-1:25.000000uM|kabx2:BRD-K06980535-003-28-3:25.000000uM|screen6:BRD-K10995081-001-30-3:12.500000uM|kabx2:BRD-K10995081-001-30-3:12.500000uM|kabx2:BRD-K60762818-001-01-7:25.000000uM|kabx2:BRD-K60762818-001-01-7:50.000000uM|kabx2:BRD-K89997465-001-13…	NADH dehydrogenase	Respiration	#BA6338FF
NADH dehydrogenase	5	NADH dehydrogenase:group5	0.387272	36	11	BRD-K01825828|BRD-K06980535|BRD-K63675182|BRD-K89997465|BRD-K10995081|BRD-K35559145|BRD-A84481105|BRD-K60762818|BRD-K89732114|BRD-K55127134|BRD-K19352500	BRD-K01825828-001-03-9|BRD-K06980535-003-28-3|BRD-K63675182-003-24-4|BRD-K89997465-001-13-7|BRD-K10995081-001-30-3|BRD-K35559145-001-02-1|BRD-A84481105-003-35-4|BRD-K60762818-001-01-7|BRD-K89732114-001-14-1|BRD-K55127134-001-03-3|BRD-K19352500-001-10-3	screen6:BRD-K01825828-001-03-9:50.000000uM|kabx2:BRD-K01825828-001-03-9:50.000000uM|kabx2:BRD-K06980535-003-28-3:50.000000uM|kabx2:BRD-K63675182-003-24-4:25.000000uM|kabx2:BRD-K89997465-001-13-7:25.000000uM|kabx2:BRD-K10995081-001-30-3:25.000000uM|kabx2:BRD-K35559145-001-02-1:50.000000uM|kabx2:BRD-A84481105-003-35-4:25.000000uM|kabx2:BRD-K10995081-001-30-3:50.000000uM|screen6:BRD-K10995081-001-30…	NADH dehydrogenase	Respiration	#BA6338FF
NADH dehydrogenase	9	NADH dehydrogenase:group9	0.421485	15	1	BRD-K56614220	BRD-K56614220-001-22-4	screen6:BRD-K56614220-001-22-4:0.097500uM|screen6:BRD-K56614220-001-22-4:0.195500uM|screen6:BRD-K56614220-001-22-4:0.781250uM|screen6:BRD-K56614220-001-22-4:0.390500uM|kabx2:BRD-K56614220-001-22-4:0.097500uM|kabx2:BRD-K56614220-001-22-4:0.390500uM|kabx2:BRD-K56614220-001-22-4:1.562500uM|kabx2:BRD-K56614220-001-22-4:0.781250uM|kabx2:BRD-K56614220-001-22-4:0.195500uM|screen6:BRD-K56614220-001-22-4:…	NADH dehydrogenase	Respiration	#BA6338FF
NADH dehydrogenase	13	NADH dehydrogenase:group13	0.341818	3	1	BRD-K56614220	BRD-K56614220-001-22-4	kabx2:BRD-K56614220-001-22-4:50.000000uM|kabx2:BRD-K56614220-001-22-4:25.000000uM|kabx2:BRD-K56614220-001-22-4:12.500000uM	NADH dehydrogenase	Respiration	#BA6338FF
NADH dehydrogenase	18	NADH dehydrogenase:group18	0.36153	5	1	BRD-K00376689	BRD-K00376689-001-03-1	kabx2:BRD-K00376689-001-03-1:3.125000uM|kabx2:BRD-K00376689-001-03-1:25.000000uM|kabx2:BRD-K00376689-001-03-1:12.500000uM|kabx2:BRD-K00376689-001-03-1:50.000000uM|kabx2:BRD-K00376689-001-03-1:6.250000uM	NADH dehydrogenase	Respiration	#BA6338FF
NADH dehydrogenase	25	NADH dehydrogenase:group25	0.526236	7	2	BRD-K00376689|BRD-K00092698	BRD-K00376689-001-04-9|BRD-K00092698-001-01-9|BRD-K00376689-001-03-1	screen6:BRD-K00376689-001-04-9:0.195312uM|screen6:BRD-K00092698-001-01-9:1.562500uM|screen6:BRD-K00092698-001-01-9:6.250000uM|screen6:BRD-K00376689-001-03-1:1.562500uM|kabx2:BRD-K00376689-001-03-1:0.781250uM|screen6:BRD-K00376689-001-04-9:0.097656uM|screen6:BRD-K00092698-001-01-9:0.781250uM	NADH dehydrogenase	Respiration	#BA6338FF
NADH dehydrogenase	26	NADH dehydrogenase:group26	0.340898	12	2	BRD-K00376689|BRD-K00092698	BRD-K00376689-001-03-1|BRD-K00376689-001-04-9|BRD-K00092698-001-01-9	screen6:BRD-K00376689-001-03-1:0.781250uM|kabx2:BRD-K00376689-001-03-1:0.390500uM|screen6:BRD-K00376689-001-04-9:0.048828uM|screen6:BRD-K00092698-001-01-9:0.390625uM|screen6:BRD-K00376689-001-03-1:0.390500uM|kabx2:BRD-K00376689-001-03-1:0.195500uM|screen6:BRD-K00376689-001-04-9:0.024414uM|screen6:BRD-K00376689-001-03-1:0.195500uM|kabx2:BRD-K00376689-001-03-1:0.097500uM|screen6:BRD-K00092698-001-0…	NADH dehydrogenase	Respiration	#BA6338FF
NADH dehydrogenase	28	NADH dehydrogenase:group28	0.222087	4	2	BRD-K01825828|BRD-K35559145	BRD-K01825828-001-03-9|BRD-K35559145-001-02-1	kabx2:BRD-K01825828-001-03-9:0.195500uM|kabx2:BRD-K01825828-001-03-9:0.781250uM|kabx2:BRD-K35559145-001-02-1:0.781250uM|kabx2:BRD-K35559145-001-02-1:3.125000uM	NADH dehydrogenase	Respiration	#BA6338FF
NADH dehydrogenase	54	NADH dehydrogenase:group54	0.301804	3	3	BRD-K35559145|BRD-K06980535|BRD-K89997465	BRD-K35559145-001-02-1|BRD-K06980535-003-28-3|BRD-K89997465-001-13-7	kabx2:BRD-K35559145-001-02-1:0.195500uM|kabx2:BRD-K06980535-003-28-3:0.195500uM|kabx2:BRD-K89997465-001-13-7:0.781250uM	NADH dehydrogenase	Respiration	#BA6338FF
NADH dehydrogenase	91	NADH dehydrogenase:group91	0.250172	2	1	BRD-K63675182	BRD-K63675182-003-24-4	kabx2:BRD-K63675182-003-24-4:0.097500uM|kabx2:BRD-K63675182-003-24-4:0.781250uM	NADH dehydrogenase	Respiration	#BA6338FF
NADH dehydrogenase	117	NADH dehydrogenase:group117	0.361415	6	3	BRD-K60762818|BRD-K19352500|BRD-K10995081	BRD-K60762818-001-01-7|BRD-K19352500-001-10-3|BRD-K10995081-001-30-3	screen6:BRD-K60762818-001-01-7:6.250000uM|screen6:BRD-K19352500-001-10-3:0.781250uM|screen6:BRD-K19352500-001-10-3:3.125000uM|screen6:BRD-K10995081-001-30-3:6.250000uM|screen6:BRD-K60762818-001-01-7:12.500000uM|screen6:BRD-K19352500-001-10-3:6.250000uM	NADH dehydrogenase	Respiration	#BA6338FF
NADH dehydrogenase	119	NADH dehydrogenase:group119	0.272056	8	2	BRD-K19352500|BRD-K60762818	BRD-K19352500-001-10-3|BRD-K60762818-001-01-7	kabx2:BRD-K19352500-001-10-3:3.125000uM|kabx2:BRD-K19352500-001-10-3:0.781250uM|kabx2:BRD-K19352500-001-10-3:0.195500uM|kabx2:BRD-K19352500-001-10-3:1.562500uM|kabx2:BRD-K19352500-001-10-3:0.390500uM|kabx2:BRD-K19352500-001-10-3:0.097500uM|kabx2:BRD-K60762818-001-01-7:1.562500uM|kabx2:BRD-K60762818-001-01-7:3.125000uM	NADH dehydrogenase	Respiration	#BA6338FF
phenazine-like	3	phenazine-like:group3	0.307277	24	4	BRD-K56614220|BRD-K49755152|BRD-K90535337|BRD-K26793974	BRD-K56614220-001-22-4|BRD-K49755152-003-01-7|BRD-K90535337-001-08-8|BRD-K26793974-003-01-1	screen5_wk:BRD-K56614220-001-22-4:0.097656uM|screen5_wk:BRD-K56614220-001-22-4:0.195312uM|screen5_wk:BRD-K56614220-001-22-4:0.390625uM|kabx2:BRD-K56614220-001-22-4:3.125000uM|kabx2:BRD-K49755152-003-01-7:3.125000uM|screen6:BRD-K49755152-003-01-7:3.125000uM|kabx2:BRD-K90535337-001-08-8:50.000000uM|screen6:BRD-K56614220-001-22-4:3.125000uM|screen6:BRD-K56614220-001-22-4:1.562500uM|screen6:BRD-K2679…	phenazine-like	Respiration	#BA6338FF
phenazine-like	4	phenazine-like:group4	0.617063	6	2	BRD-K26793974|BRD-K90535337	BRD-K26793974-003-01-1|BRD-K90535337-001-08-8	screen6:BRD-K26793974-003-01-1:0.781250uM|screen6:BRD-K26793974-003-01-1:0.390500uM|screen6:BRD-K90535337-001-08-8:12.500000uM|screen6:BRD-K90535337-001-08-8:25.000000uM|screen6:BRD-K90535337-001-08-8:50.000000uM|screen6:BRD-K26793974-003-01-1:1.562500uM	phenazine-like	Respiration	#BA6338FF
phenazine-like	5	phenazine-like:group5	0.366259	2	1	BRD-K49755152	BRD-K49755152-003-01-7	screen6:BRD-K49755152-003-01-7:1.562500uM|screen6:BRD-K49755152-003-01-7:0.781250uM	phenazine-like	Respiration	#BA6338FF
phenazine-like	9	phenazine-like:group9	0.348867	4	1	BRD-K90535337	BRD-K90535337-001-08-8	screen6:BRD-K90535337-001-08-8:0.781250uM|screen6:BRD-K90535337-001-08-8:1.562500uM|screen6:BRD-K90535337-001-08-8:3.125000uM|screen6:BRD-K90535337-001-08-8:6.250000uM	phenazine-like	Respiration	#BA6338FF
phenazine-like	14	phenazine-like:group14	0.656515	4	1	BRD-K49755152	BRD-K49755152-003-01-7	screen6:BRD-K49755152-003-01-7:25.000000uM|screen6:BRD-K49755152-003-01-7:50.000000uM|screen6:BRD-K49755152-003-01-7:6.250000uM|screen6:BRD-K49755152-003-01-7:12.500000uM	phenazine-like	Respiration	#BA6338FF
phenazine-like	15	phenazine-like:group15	0.427914	5	2	BRD-K26793974|BRD-K49755152	BRD-K26793974-003-01-1|BRD-K49755152-003-01-7	kabx2:BRD-K26793974-003-01-1:50.000000uM|kabx2:BRD-K26793974-003-01-1:25.000000uM|kabx2:BRD-K49755152-003-01-7:25.000000uM|kabx2:BRD-K26793974-003-01-1:6.250000uM|kabx2:BRD-K49755152-003-01-7:50.000000uM	phenazine-like	Respiration	#BA6338FF
phenazine-like	23	phenazine-like:group23	0.371623	6	1	BRD-K90535337	BRD-K90535337-001-08-8	kabx2:BRD-K90535337-001-08-8:0.781250uM|kabx2:BRD-K90535337-001-08-8:3.125000uM|kabx2:BRD-K90535337-001-08-8:6.250000uM|kabx2:BRD-K90535337-001-08-8:25.000000uM|kabx2:BRD-K90535337-001-08-8:12.500000uM|kabx2:BRD-K90535337-001-08-8:1.562500uM	phenazine-like	Respiration	#BA6338FF
phenazine-like	25	phenazine-like:group25	0.38195	4	2	BRD-K56614220|BRD-K49755152	BRD-K56614220-001-22-4|BRD-K49755152-003-01-7	kabx2:BRD-K56614220-001-22-4:50.000000uM|kabx2:BRD-K56614220-001-22-4:12.500000uM|kabx2:BRD-K56614220-001-22-4:25.000000uM|kabx2:BRD-K49755152-003-01-7:12.500000uM	phenazine-like	Respiration	#BA6338FF
PG transpeptidation and transport	25	PG transpeptidation and transport:group25	0.24615	3	3	BRD-K72167406|BRD-K02292852|BRD-K96786677	BRD-K72167406-001-05-4|BRD-K02292852-236-01-5|BRD-K96786677-236-03-2	screen6:BRD-K72167406-001-05-4:3.125000uM|screen6:BRD-K02292852-236-01-5:12.500000uM|screen6:BRD-K96786677-236-03-2:6.250000uM	PG transpeptidation and transport	Cell Shape/Integrity	#749B58FF
PG transpeptidation and transport	26	PG transpeptidation and transport:group26	0.502711	4	1	BRD-K72167406	BRD-K72167406-001-05-4	screen6:BRD-K72167406-001-05-4:6.250000uM|screen6:BRD-K72167406-001-05-4:25.000000uM|screen6:BRD-K72167406-001-05-4:12.500000uM|screen6:BRD-K72167406-001-05-4:50.000000uM	PG transpeptidation and transport	Cell Shape/Integrity	#749B58FF
PG transpeptidation and transport	60	PG transpeptidation and transport:group60	0.388134	2	1	BRD-K80545773	BRD-K80545773-001-01-5	screen6:BRD-K80545773-001-01-5:3.125000uM|screen6:BRD-K80545773-001-01-5:1.562500uM	PG transpeptidation and transport	Cell Shape/Integrity	#749B58FF
PG transpeptidation and transport	61	PG transpeptidation and transport:group61	0.336771	4	2	BRD-K80545773|BRD-K05673000	BRD-K80545773-001-01-5|BRD-K05673000-236-13-9	screen6:BRD-K80545773-001-01-5:0.390500uM|screen6:BRD-K80545773-001-01-5:0.195500uM|screen6:BRD-K80545773-001-01-5:0.781250uM|screen6:BRD-K05673000-236-13-9:0.097500uM	PG transpeptidation and transport	Cell Shape/Integrity	#749B58FF
PG transpeptidation and transport	68	PG transpeptidation and transport:group68	0.670573	8	3	BRD-M30170555|BRD-K91065602|BRD-A79545933	BRD-M30170555-999-99-9|BRD-K91065602-003-02-2|BRD-A79545933-999-99-9	screen6:BRD-M30170555-999-99-9:3.125000uM|screen6:BRD-M30170555-999-99-9:6.250000uM|screen4wk:BRD-K91065602-003-02-2:0.390625uM|screen4wk:BRD-K91065602-003-02-2:0.781250uM|screen6:BRD-A79545933-999-99-9:6.250000uM|screen6:BRD-A79545933-999-99-9:3.125000uM|screen6:BRD-M30170555-999-99-9:25.000000uM|screen6:BRD-M30170555-999-99-9:50.000000uM	PG transpeptidation and transport	Cell Shape/Integrity	#749B58FF
PG transpeptidation and transport	69	PG transpeptidation and transport:group69	0.635179	4	1	BRD-K60663764	BRD-K60663764-236-06-2	screen6:BRD-K60663764-236-06-2:50.000000uM|screen6:BRD-K60663764-236-06-2:25.000000uM|screen6:BRD-K60663764-236-06-2:12.500000uM|screen6:BRD-K60663764-236-06-2:6.250000uM	PG transpeptidation and transport	Cell Shape/Integrity	#749B58FF
PG transpeptidation and transport	75	PG transpeptidation and transport:group75	0.274218	2	2	BRD-K80545773|BRD-K60663764	BRD-K80545773-001-01-5|BRD-K60663764-236-06-2	kabx2:BRD-K80545773-001-01-5:0.390500uM|kabx2:BRD-K60663764-236-06-2:6.250000uM	PG transpeptidation and transport	Cell Shape/Integrity	#749B58FF
PG transpeptidation and transport	76	PG transpeptidation and transport:group76	0.366317	7	4	BRD-K02292852|BRD-K01244426|BRD-K27871792|BRD-K05673000	BRD-K02292852-236-01-5|BRD-K01244426-236-13-9|BRD-K27871792-236-02-8|BRD-K05673000-236-13-9	kabx2:BRD-K02292852-236-01-5:12.500000uM|screen5_wk:BRD-K01244426-236-13-9:1.562500uM|screen5_wk:BRD-K27871792-236-02-8:3.125000uM|screen5_wk:BRD-K01244426-236-13-9:3.125000uM|screen5_wk:BRD-K05673000-236-13-9:3.125000uM|screen5_wk:BRD-K05673000-236-13-9:1.562500uM|screen5_wk:BRD-K27871792-236-02-8:1.562500uM	PG transpeptidation and transport	Cell Shape/Integrity	#749B58FF
PG transpeptidation and transport	79	PG transpeptidation and transport:group79	0.327647	4	3	BRD-K27871792|BRD-K01244426|BRD-K05673000	BRD-K27871792-236-02-8|BRD-K01244426-236-13-9|BRD-K05673000-236-13-9	screen5_wk:BRD-K27871792-236-02-8:0.390625uM|screen5_wk:BRD-K27871792-236-02-8:0.781250uM|screen5_wk:BRD-K01244426-236-13-9:0.781250uM|screen5_wk:BRD-K05673000-236-13-9:0.781250uM	PG transpeptidation and transport	Cell Shape/Integrity	#749B58FF
PG transpeptidation and transport	80	PG transpeptidation and transport:group80	0.412269	3	2	BRD-K01244426|BRD-K27871792	BRD-K01244426-236-13-9|BRD-K27871792-236-02-8	screen5_wk:BRD-K01244426-236-13-9:0.195312uM|screen5_wk:BRD-K27871792-236-02-8:0.097656uM|screen5_wk:BRD-K01244426-236-13-9:0.097656uM	PG transpeptidation and transport	Cell Shape/Integrity	#749B58FF
PG transpeptidation and transport	86	PG transpeptidation and transport:group86	0.357647	2	2	BRD-K27871792|BRD-K82960980	BRD-K27871792-236-02-8|BRD-K82960980-003-04-3	screen6:BRD-K27871792-236-02-8:6.250000uM|screen6:BRD-K82960980-003-04-3:0.195500uM	PG transpeptidation and transport	Cell Shape/Integrity	#749B58FF
PG transpeptidation and transport	88	PG transpeptidation and transport:group88	0.519533	3	1	BRD-K05673000	BRD-K05673000-236-13-9	screen6:BRD-K05673000-236-13-9:12.500000uM|screen6:BRD-K05673000-236-13-9:25.000000uM|screen6:BRD-K05673000-236-13-9:50.000000uM	PG transpeptidation and transport	Cell Shape/Integrity	#749B58FF
PG transpeptidation and transport	89	PG transpeptidation and transport:group89	0.567572	8	4	BRD-K27871792|BRD-K01244426|BRD-K96786677|BRD-K18574842	BRD-K27871792-236-02-8|BRD-K01244426-236-13-9|BRD-K96786677-236-03-2|BRD-K18574842-323-12-4	screen6:BRD-K27871792-236-02-8:25.000000uM|screen6:BRD-K01244426-236-13-9:25.000000uM|screen6:BRD-K96786677-236-03-2:12.500000uM|screen6:BRD-K18574842-323-12-4:25.000000uM|screen6:BRD-K01244426-236-13-9:12.500000uM|screen6:BRD-K18574842-323-12-4:12.500000uM|screen6:BRD-K27871792-236-02-8:50.000000uM|screen6:BRD-K96786677-236-03-2:25.000000uM	PG transpeptidation and transport	Cell Shape/Integrity	#749B58FF
PG transpeptidation and transport	90	PG transpeptidation and transport:group90	0.634868	2	1	BRD-K01244426	BRD-K01244426-236-13-9	screen6:BRD-K01244426-236-13-9:50.000000uM|screen5_wk:BRD-K01244426-236-13-9:6.250000uM	PG transpeptidation and transport	Cell Shape/Integrity	#749B58FF
PG transpeptidation and transport	92	PG transpeptidation and transport:group92	0.366291	8	6	BRD-K18574842|BRD-K72167406|BRD-K27871792|BRD-K02292852|BRD-K96786677|BRD-K15766189	BRD-K18574842-323-12-4|BRD-K72167406-001-05-4|BRD-K27871792-236-02-8|BRD-K02292852-236-01-5|BRD-K96786677-236-03-2|BRD-K15766189-001-07-2	kabx2:BRD-K18574842-323-12-4:6.250000uM|kabx2:BRD-K72167406-001-05-4:1.562500uM|kabx2:BRD-K18574842-323-12-4:1.562500uM|kabx2:BRD-K27871792-236-02-8:3.125000uM|kabx2:BRD-K18574842-323-12-4:3.125000uM|kabx2:BRD-K02292852-236-01-5:25.000000uM|kabx2:BRD-K96786677-236-03-2:3.125000uM|screen4wk:BRD-K15766189-001-07-2:0.390625uM	PG transpeptidation and transport	Cell Shape/Integrity	#749B58FF
PG transpeptidation and transport	95	PG transpeptidation and transport:group95	0.759047	2	1	BRD-M30170555	BRD-M30170555-001-01-5	kabx2:BRD-M30170555-001-01-5:6.250000uM|kabx2:BRD-M30170555-001-01-5:25.000000uM	PG transpeptidation and transport	Cell Shape/Integrity	#749B58FF
PG transpeptidation and transport	96	PG transpeptidation and transport:group96	0.733677	4	2	BRD-M30170555|BRD-A79545933	BRD-M30170555-001-01-5|BRD-A79545933-999-99-9|BRD-M30170555-999-99-9	kabx2:BRD-M30170555-001-01-5:50.000000uM|screen6:BRD-A79545933-999-99-9:1.562500uM|screen6:BRD-A79545933-999-99-9:0.781250uM|screen6:BRD-M30170555-999-99-9:12.500000uM	PG transpeptidation and transport	Cell Shape/Integrity	#749B58FF
PG transpeptidation and transport	97	PG transpeptidation and transport:group97	0.712015	4	1	BRD-M30170555	BRD-M30170555-001-01-5	kabx2:BRD-M30170555-001-01-5:12.500000uM|screen6:BRD-M30170555-001-01-5:25.000000uM|screen6:BRD-M30170555-001-01-5:12.500000uM|screen6:BRD-M30170555-001-01-5:50.000000uM	PG transpeptidation and transport	Cell Shape/Integrity	#749B58FF
PG transpeptidation and transport	98	PG transpeptidation and transport:group98	0.725684	4	2	BRD-M30170555|BRD-K82960980	BRD-M30170555-001-01-5|BRD-K82960980-003-04-3	screen6:BRD-M30170555-001-01-5:6.250000uM|screen6:BRD-K82960980-003-04-3:3.125000uM|screen6:BRD-K82960980-003-04-3:1.562500uM|screen6:BRD-K82960980-003-04-3:0.781250uM	PG transpeptidation and transport	Cell Shape/Integrity	#749B58FF
PG transpeptidation and transport	99	PG transpeptidation and transport:group99	0.664716	2	2	BRD-K18574842|BRD-K80545773	BRD-K18574842-323-12-4|BRD-K80545773-001-01-5	screen6:BRD-K18574842-323-12-4:50.000000uM|screen6:BRD-K80545773-001-01-5:6.250000uM	PG transpeptidation and transport	Cell Shape/Integrity	#749B58FF
PG transpeptidation and transport	100	PG transpeptidation and transport:group100	0.636791	21	8	BRD-K01244426|BRD-K27871792|BRD-K80545773|BRD-K72167406|BRD-K82960980|BRD-K96786677|BRD-K18574842|BRD-K02292852	BRD-K01244426-236-13-9|BRD-K27871792-236-02-8|BRD-K80545773-001-01-5|BRD-K72167406-001-05-4|BRD-K82960980-003-04-3|BRD-K96786677-236-03-2|BRD-K18574842-323-12-4|BRD-K02292852-236-01-5	kabx2:BRD-K01244426-236-13-9:6.250000uM|kabx2:BRD-K27871792-236-02-8:12.500000uM|kabx2:BRD-K80545773-001-01-5:1.562500uM|kabx2:BRD-K80545773-001-01-5:3.125000uM|kabx2:BRD-K72167406-001-05-4:6.250000uM|kabx2:BRD-K80545773-001-01-5:12.500000uM|kabx2:BRD-K82960980-003-04-3:0.390500uM|kabx2:BRD-K82960980-003-04-3:0.781250uM|kabx2:BRD-K72167406-001-05-4:12.500000uM|kabx2:BRD-K80545773-001-01-5:25.0000…	PG transpeptidation and transport	Cell Shape/Integrity	#749B58FF
PG transpeptidation and transport	101	PG transpeptidation and transport:group101	0.652692	5	3	BRD-K80545773|BRD-K82960980|BRD-K02292852	BRD-K80545773-001-01-5|BRD-K82960980-003-04-3|BRD-K02292852-236-01-5	screen6:BRD-K80545773-001-01-5:12.500000uM|screen6:BRD-K82960980-003-04-3:0.390500uM|screen6:BRD-K02292852-236-01-5:50.000000uM|screen6:BRD-K80545773-001-01-5:25.000000uM|screen6:BRD-K80545773-001-01-5:50.000000uM	PG transpeptidation and transport	Cell Shape/Integrity	#749B58FF
PG transpeptidation and transport	102	PG transpeptidation and transport:group102	0.541412	3	2	BRD-K05673000|BRD-K27871792	BRD-K05673000-236-13-9|BRD-K27871792-236-02-8	screen5_wk:BRD-K05673000-236-13-9:6.250000uM|screen5_wk:BRD-K05673000-236-13-9:12.500000uM|screen5_wk:BRD-K27871792-236-02-8:6.250000uM	PG transpeptidation and transport	Cell Shape/Integrity	#749B58FF
PG transpeptidation and transport	103	PG transpeptidation and transport:group103	0.683357	17	9	BRD-K27871792|BRD-K01244426|BRD-K15766189|BRD-K80545773|BRD-K96786677|BRD-K82960980|BRD-K72167406|BRD-K05673000|BRD-K28224173	BRD-K27871792-236-02-8|BRD-K01244426-236-13-9|BRD-K15766189-001-07-2|BRD-K80545773-001-01-5|BRD-K96786677-236-03-2|BRD-K82960980-003-04-3|BRD-K72167406-001-05-4|BRD-K05673000-236-13-9|BRD-K28224173-001-02-6	screen5_wk:BRD-K27871792-236-02-8:12.500000uM|screen5_wk:BRD-K01244426-236-13-9:12.500000uM|screen4wk:BRD-K15766189-001-07-2:0.781250uM|screen4wk:BRD-K15766189-001-07-2:1.562500uM|kabx2:BRD-K27871792-236-02-8:25.000000uM|kabx2:BRD-K80545773-001-01-5:50.000000uM|kabx2:BRD-K96786677-236-03-2:25.000000uM|kabx2:BRD-K82960980-003-04-3:1.562500uM|kabx2:BRD-K72167406-001-05-4:50.000000uM|kabx2:BRD-K0124…	PG transpeptidation and transport	Cell Shape/Integrity	#749B58FF
PG transpeptidation and transport	110	PG transpeptidation and transport:group110	0.701565	5	2	BRD-M30170555|BRD-A79545933	BRD-M30170555-999-99-9|BRD-A79545933-999-99-9	screen6:BRD-M30170555-999-99-9:100.000000uM|screen6:BRD-A79545933-999-99-9:12.500000uM|screen6:BRD-A79545933-999-99-9:25.000000uM|screen6:BRD-A79545933-999-99-9:50.000000uM|screen6:BRD-A79545933-999-99-9:100.000000uM	PG transpeptidation and transport	Cell Shape/Integrity	#749B58FF
PG transpeptidation and transport	111	PG transpeptidation and transport:group111	0.734106	6	3	BRD-K82960980|BRD-K18574842|BRD-K96786677	BRD-K82960980-003-04-3|BRD-K18574842-323-12-4|BRD-K96786677-236-03-2	screen6:BRD-K82960980-003-04-3:12.500000uM|kabx2:BRD-K18574842-323-12-4:50.000000uM|kabx2:BRD-K82960980-003-04-3:3.125000uM|kabx2:BRD-K96786677-236-03-2:50.000000uM|screen6:BRD-K82960980-003-04-3:25.000000uM|screen6:BRD-K82960980-003-04-3:50.000000uM	PG transpeptidation and transport	Cell Shape/Integrity	#749B58FF
PG transpeptidation and transport	113	PG transpeptidation and transport:group113	0.302876	5	3	BRD-K28224173|BRD-K05673000|BRD-K24871708	BRD-K28224173-001-02-6|BRD-K05673000-236-13-9|BRD-K24871708-002-05-3	kabx2:BRD-K28224173-001-02-6:0.781250uM|kabx2:BRD-K05673000-236-13-9:3.125000uM|kabx2:BRD-K05673000-236-13-9:6.250000uM|kabx2:BRD-K28224173-001-02-6:0.390500uM|kabx2:BRD-K24871708-002-05-3:0.097500uM	PG transpeptidation and transport	Cell Shape/Integrity	#749B58FF
PG transpeptidation and transport	114	PG transpeptidation and transport:group114	0.434455	7	1	BRD-K28224173	BRD-K28224173-001-02-6	kabx2:BRD-K28224173-001-02-6:3.125000uM|kabx2:BRD-K28224173-001-02-6:6.250000uM|kabx2:BRD-K28224173-001-02-6:12.500000uM|screen6:BRD-K28224173-001-02-6:6.250000uM|screen6:BRD-K28224173-001-02-6:12.500000uM|screen6:BRD-K28224173-001-02-6:25.000000uM|screen6:BRD-K28224173-001-02-6:50.000000uM	PG transpeptidation and transport	Cell Shape/Integrity	#749B58FF
PG transpeptidation and transport	115	PG transpeptidation and transport:group115	0.777269	8	2	BRD-K15766189|BRD-K82960980	BRD-K15766189-001-07-2|BRD-K82960980-003-04-3	screen4wk:BRD-K15766189-001-07-2:6.250000uM|screen4wk:BRD-K15766189-001-07-2:12.500000uM|screen4wk:BRD-K15766189-001-07-2:25.000000uM|screen4wk:BRD-K15766189-001-07-2:50.000000uM|kabx2:BRD-K82960980-003-04-3:25.000000uM|kabx2:BRD-K82960980-003-04-3:50.000000uM|kabx2:BRD-K82960980-003-04-3:12.500000uM|kabx2:BRD-K82960980-003-04-3:6.250000uM	PG transpeptidation and transport	Cell Shape/Integrity	#749B58FF
PG transpeptidation and transport	116	PG transpeptidation and transport:group116	0.680834	5	2	BRD-K91065602|BRD-K28224173	BRD-K91065602-003-02-2|BRD-K28224173-001-02-6	screen4wk:BRD-K91065602-003-02-2:25.000000uM|screen4wk:BRD-K91065602-003-02-2:12.500000uM|screen4wk:BRD-K91065602-003-02-2:50.000000uM|kabx2:BRD-K28224173-001-02-6:50.000000uM|kabx2:BRD-K28224173-001-02-6:25.000000uM	PG transpeptidation and transport	Cell Shape/Integrity	#749B58FF
PG transpeptidation and transport	122	PG transpeptidation and transport:group122	0.349225	4	2	BRD-K18574842|BRD-M30170555	BRD-K18574842-323-12-4|BRD-M30170555-001-01-5	kabx2:BRD-K18574842-323-12-4:0.390500uM|kabx2:BRD-M30170555-001-01-5:1.562500uM|kabx2:BRD-M30170555-001-01-5:0.781250uM|kabx2:BRD-M30170555-001-01-5:3.125000uM	PG transpeptidation and transport	Cell Shape/Integrity	#749B58FF
PG transpeptidation and transport	123	PG transpeptidation and transport:group123	0.314147	2	1	BRD-K02292852	BRD-K02292852-236-01-5	screen6:BRD-K02292852-236-01-5:3.125000uM|screen6:BRD-K02292852-236-01-5:6.250000uM	PG transpeptidation and transport	Cell Shape/Integrity	#749B58FF
PanC	4	PanC:group4	0.488059	4	2	BRD-K00092183|BRD-K00092688	BRD-K00092183-001-01-9|BRD-K00092688-001-01-9	screen6:BRD-K00092183-001-01-9:50.000000uM|screen6:BRD-K00092183-001-01-9:100.000000uM|screen6:BRD-K00092688-001-01-9:100.000000uM|screen6:BRD-K00092688-001-01-9:50.000000uM	PanC	Carbon, Amino Acid, And Cofactor Metabolism	#CE3D32FF
PanC	19	PanC:group19	0.543115	4	1	BRD-K90874731	BRD-K90874731-001-01-8	screen6:BRD-K90874731-001-01-8:25.000000uM|screen6:BRD-K90874731-001-01-8:50.000000uM|kabx2:BRD-K90874731-001-01-8:50.000000uM|kabx2:BRD-K90874731-001-01-8:25.000000uM	PanC	Carbon, Amino Acid, And Cofactor Metabolism	#CE3D32FF
ParA	4	ParA:group4	0.407421	2	1	BRD-A07932845	BRD-A07932845-050-17-4	screen6:BRD-A07932845-050-17-4:3.125000uM|kabx2:BRD-A07932845-050-17-4:6.250000uM	ParA	DNA Replication And Repair	#5050FFFF
ParA	5	ParA:group5	0.274521	2	1	BRD-A07932845	BRD-A07932845-050-17-4	kabx2:BRD-A07932845-050-17-4:3.125000uM|kabx2:BRD-A07932845-050-17-4:1.562500uM	ParA	DNA Replication And Repair	#5050FFFF
ParA	6	ParA:group6	0.536505	2	1	BRD-A07932845	BRD-A07932845-050-17-4	screen6:BRD-A07932845-050-17-4:6.250000uM|kabx2:BRD-A07932845-050-17-4:12.500000uM	ParA	DNA Replication And Repair	#5050FFFF
ParA	21	ParA:group21	0.379454	3	1	BRD-K48195670	BRD-K48195670-236-01-6	screen6:BRD-K48195670-236-01-6:12.500000uM|screen6:BRD-K48195670-236-01-6:0.195500uM|screen6:BRD-K48195670-236-01-6:3.125000uM	ParA	DNA Replication And Repair	#5050FFFF
ParA	23	ParA:group23	0.257908	2	1	BRD-K48195670	BRD-K48195670-236-01-6	kabx2:BRD-K48195670-236-01-6:0.195500uM|kabx2:BRD-K48195670-236-01-6:0.390500uM	ParA	DNA Replication And Repair	#5050FFFF
ParA	37	ParA:group37	0.442873	2	1	BRD-A67799922	BRD-A67799922-003-30-2	screen6:BRD-A67799922-003-30-2:25.000000uM|screen6:BRD-A67799922-003-30-2:50.000000uM	ParA	DNA Replication And Repair	#5050FFFF
membrane potential disruption and efflux	5	membrane potential disruption and efflux:group5	0.291579	4	4	BRD-K01826543|BRD-K35559145|BRD-K06980535|BRD-K89997465	BRD-K01826543-003-16-9|BRD-K35559145-001-02-1|BRD-K06980535-003-28-3|BRD-K89997465-001-13-7	kabx2:BRD-K01826543-003-16-9:0.390500uM|kabx2:BRD-K35559145-001-02-1:0.195500uM|kabx2:BRD-K06980535-003-28-3:0.195500uM|kabx2:BRD-K89997465-001-13-7:0.781250uM	membrane potential disruption and efflux	Respiration	#BA6338FF
membrane potential disruption and efflux	8	membrane potential disruption and efflux:group8	0.214616	4	4	BRD-K06980535|BRD-K48195670|BRD-K35559145|BRD-K01826543	BRD-K06980535-003-28-3|BRD-K48195670-236-01-6|BRD-K35559145-001-02-1|BRD-K01826543-003-16-9	kabx2:BRD-K06980535-003-28-3:0.097500uM|kabx2:BRD-K48195670-236-01-6:50.000000uM|kabx2:BRD-K35559145-001-02-1:1.562500uM|kabx2:BRD-K01826543-003-16-9:25.000000uM	membrane potential disruption and efflux	Respiration	#BA6338FF
membrane potential disruption and efflux	21	membrane potential disruption and efflux:group21	0.217433	2	2	BRD-K48195670|BRD-K35559145	BRD-K48195670-236-01-6|BRD-K35559145-001-02-1	kabx2:BRD-K48195670-236-01-6:25.000000uM|kabx2:BRD-K35559145-001-02-1:0.390500uM	membrane potential disruption and efflux	Respiration	#BA6338FF
membrane potential disruption and efflux	32	membrane potential disruption and efflux:group32	0.398876	3	2	BRD-K15616905|BRD-K14821540	BRD-K15616905-001-05-6|BRD-K14821540-001-06-2	screen6:BRD-K15616905-001-05-6:6.250000uM|screen6:BRD-K15616905-001-05-6:12.500000uM|screen6:BRD-K14821540-001-06-2:6.250000uM	membrane potential disruption and efflux	Respiration	#BA6338FF
membrane potential disruption and efflux	34	membrane potential disruption and efflux:group34	0.23333	3	3	BRD-K07283971|BRD-K01826543|BRD-K48195670	BRD-K07283971-001-03-9|BRD-K01826543-003-16-9|BRD-K48195670-236-01-6	kabx2:BRD-K07283971-001-03-9:12.500000uM|kabx2:BRD-K01826543-003-16-9:0.781250uM|kabx2:BRD-K48195670-236-01-6:0.390500uM	membrane potential disruption and efflux	Respiration	#BA6338FF
membrane potential disruption and efflux	40	membrane potential disruption and efflux:group40	0.326844	3	1	BRD-K01825828	BRD-K01825828-001-03-9	screen6:BRD-K01825828-001-03-9:25.000000uM|screen6:BRD-K01825828-001-03-9:12.500000uM|screen6:BRD-K01825828-001-03-9:6.250000uM	membrane potential disruption and efflux	Respiration	#BA6338FF
membrane potential disruption and efflux	41	membrane potential disruption and efflux:group41	0.337098	3	1	BRD-K14821540	BRD-K14821540-001-06-2	screen6:BRD-K14821540-001-06-2:0.390500uM|screen6:BRD-K14821540-001-06-2:3.125000uM|screen6:BRD-K14821540-001-06-2:1.562500uM	membrane potential disruption and efflux	Respiration	#BA6338FF
membrane potential disruption and efflux	52	membrane potential disruption and efflux:group52	0.342922	5	3	BRD-K01825828|BRD-K89997465|BRD-K06980535	BRD-K01825828-001-03-9|BRD-K89997465-001-13-7|BRD-K06980535-003-28-3	screen6:BRD-K01825828-001-03-9:0.195500uM|screen6:BRD-K89997465-001-13-7:6.250000uM|screen6:BRD-K89997465-001-13-7:12.500000uM|screen6:BRD-K06980535-003-28-3:25.000000uM|screen6:BRD-K06980535-003-28-3:50.000000uM	membrane potential disruption and efflux	Respiration	#BA6338FF
membrane potential disruption and efflux	60	membrane potential disruption and efflux:group60	0.375558	2	1	BRD-K96471533	BRD-K96471533-001-12-4	screen6:BRD-K96471533-001-12-4:6.250000uM|screen6:BRD-K96471533-001-12-4:50.000000uM	membrane potential disruption and efflux	Respiration	#BA6338FF
membrane potential disruption and efflux	64	membrane potential disruption and efflux:group64	0.306537	2	2	BRD-K96471533|BRD-K48195670	BRD-K96471533-001-12-4|BRD-K48195670-236-01-6	screen6:BRD-K96471533-001-12-4:0.781250uM|screen6:BRD-K48195670-236-01-6:0.390500uM	membrane potential disruption and efflux	Respiration	#BA6338FF
membrane potential disruption and efflux	65	membrane potential disruption and efflux:group65	0.333243	2	1	BRD-K48195670	BRD-K48195670-236-01-6	screen6:BRD-K48195670-236-01-6:0.195500uM|screen6:BRD-K48195670-236-01-6:12.500000uM	membrane potential disruption and efflux	Respiration	#BA6338FF
membrane potential disruption and efflux	66	membrane potential disruption and efflux:group66	0.293732	3	2	BRD-K48195670|BRD-K35559145	BRD-K48195670-236-01-6|BRD-K35559145-001-02-1	screen6:BRD-K48195670-236-01-6:3.125000uM|screen6:BRD-K35559145-001-02-1:1.562500uM|screen6:BRD-K35559145-001-02-1:0.097500uM	membrane potential disruption and efflux	Respiration	#BA6338FF
membrane potential disruption and efflux	74	membrane potential disruption and efflux:group74	0.280166	3	2	BRD-K01825828|BRD-A84481105	BRD-K01825828-001-03-9|BRD-A84481105-003-35-4	kabx2:BRD-K01825828-001-03-9:6.250000uM|kabx2:BRD-K01825828-001-03-9:12.500000uM|kabx2:BRD-A84481105-003-35-4:6.250000uM	membrane potential disruption and efflux	Respiration	#BA6338FF
membrane potential disruption and efflux	79	membrane potential disruption and efflux:group79	0.276018	2	1	BRD-K35559145	BRD-K35559145-001-02-1	kabx2:BRD-K35559145-001-02-1:0.781250uM|kabx2:BRD-K35559145-001-02-1:3.125000uM	membrane potential disruption and efflux	Respiration	#BA6338FF
membrane potential disruption and efflux	89	membrane potential disruption and efflux:group89	0.401957	3	3	BRD-K10995081|BRD-A84481105|BRD-K89997465	BRD-K10995081-001-30-3|BRD-A84481105-003-35-4|BRD-K89997465-001-13-7	kabx2:BRD-K10995081-001-30-3:12.500000uM|screen6:BRD-A84481105-003-35-4:12.500000uM|kabx2:BRD-K89997465-001-13-7:12.500000uM	membrane potential disruption and efflux	Respiration	#BA6338FF
membrane potential disruption and efflux	90	membrane potential disruption and efflux:group90	0.385147	6	4	BRD-K10995081|BRD-K06980535|BRD-K35559145|BRD-A84481105	BRD-K10995081-001-30-3|BRD-K06980535-003-28-3|BRD-K35559145-001-02-1|BRD-A84481105-003-35-4	screen6:BRD-K10995081-001-30-3:12.500000uM|kabx2:BRD-K06980535-003-28-3:25.000000uM|kabx2:BRD-K35559145-001-02-1:25.000000uM|kabx2:BRD-K35559145-001-02-1:12.500000uM|kabx2:BRD-A84481105-003-35-4:12.500000uM|screen6:BRD-K10995081-001-30-3:6.250000uM	membrane potential disruption and efflux	Respiration	#BA6338FF
membrane potential disruption and efflux	92	membrane potential disruption and efflux:group92	0.270949	3	2	BRD-A84481105|BRD-K35559145	BRD-A84481105-003-35-4|BRD-K35559145-001-02-1	screen6:BRD-A84481105-003-35-4:6.250000uM|screen6:BRD-K35559145-001-02-1:12.500000uM|screen6:BRD-K35559145-001-02-1:25.000000uM	membrane potential disruption and efflux	Respiration	#BA6338FF
membrane potential disruption and efflux	93	membrane potential disruption and efflux:group93	0.50232	5	4	BRD-K10995081|BRD-K06980535|BRD-K19352500|BRD-K63675182	BRD-K10995081-001-30-3|BRD-K06980535-003-28-3|BRD-K19352500-001-10-3|BRD-K63675182-003-24-4	screen6:BRD-K10995081-001-30-3:25.000000uM|kabx2:BRD-K10995081-001-30-3:25.000000uM|kabx2:BRD-K06980535-003-28-3:50.000000uM|kabx2:BRD-K19352500-001-10-3:12.500000uM|kabx2:BRD-K63675182-003-24-4:12.500000uM	membrane potential disruption and efflux	Respiration	#BA6338FF
membrane potential disruption and efflux	94	membrane potential disruption and efflux:group94	0.505208	8	8	BRD-K60762818|BRD-K89732114|BRD-K10995081|BRD-A84481105|BRD-K35559145|BRD-K89997465|BRD-K63675182|BRD-K55127134	BRD-K60762818-001-01-7|BRD-K89732114-001-14-1|BRD-K10995081-001-30-3|BRD-A84481105-003-35-4|BRD-K35559145-001-02-1|BRD-K89997465-001-13-7|BRD-K63675182-003-24-4|BRD-K55127134-001-03-3	screen6:BRD-K60762818-001-01-7:50.000000uM|kabx2:BRD-K89732114-001-14-1:12.500000uM|kabx2:BRD-K10995081-001-30-3:50.000000uM|kabx2:BRD-A84481105-003-35-4:25.000000uM|kabx2:BRD-K35559145-001-02-1:50.000000uM|kabx2:BRD-K89997465-001-13-7:25.000000uM|kabx2:BRD-K63675182-003-24-4:25.000000uM|kabx2:BRD-K55127134-001-03-3:25.000000uM	membrane potential disruption and efflux	Respiration	#BA6338FF
membrane potential disruption and efflux	96	membrane potential disruption and efflux:group96	0.381047	6	3	BRD-K60762818|BRD-K01825828|BRD-K19352500	BRD-K60762818-001-01-7|BRD-K01825828-001-03-9|BRD-K19352500-001-10-3	kabx2:BRD-K60762818-001-01-7:50.000000uM|screen6:BRD-K01825828-001-03-9:50.000000uM|kabx2:BRD-K01825828-001-03-9:50.000000uM|kabx2:BRD-K60762818-001-01-7:25.000000uM|kabx2:BRD-K19352500-001-10-3:6.250000uM|kabx2:BRD-K01825828-001-03-9:25.000000uM	membrane potential disruption and efflux	Respiration	#BA6338FF
membrane potential disruption and efflux	97	membrane potential disruption and efflux:group97	0.517105	5	5	BRD-K19352500|BRD-K89732114|BRD-K63675182|BRD-K55127134|BRD-K89997465	BRD-K19352500-001-10-3|BRD-K89732114-001-14-1|BRD-K63675182-003-24-4|BRD-K55127134-001-03-3|BRD-K89997465-001-13-7	screen6:BRD-K19352500-001-10-3:12.500000uM|screen6:BRD-K89732114-001-14-1:12.500000uM|screen6:BRD-K63675182-003-24-4:25.000000uM|screen6:BRD-K55127134-001-03-3:25.000000uM|screen6:BRD-K89997465-001-13-7:25.000000uM	membrane potential disruption and efflux	Respiration	#BA6338FF
membrane potential disruption and efflux	98	membrane potential disruption and efflux:group98	0.254522	2	2	BRD-K89997465|BRD-K06980535	BRD-K89997465-001-13-7|BRD-K06980535-003-28-3	kabx2:BRD-K89997465-001-13-7:6.250000uM|kabx2:BRD-K06980535-003-28-3:12.500000uM	membrane potential disruption and efflux	Respiration	#BA6338FF
membrane potential disruption and efflux	99	membrane potential disruption and efflux:group99	0.343828	2	2	BRD-K06980535|BRD-K01825828	BRD-K06980535-003-28-3|BRD-K01825828-001-03-9	kabx2:BRD-K06980535-003-28-3:3.125000uM|screen6:BRD-K01825828-001-03-9:1.562500uM	membrane potential disruption and efflux	Respiration	#BA6338FF
membrane potential disruption and efflux	105	membrane potential disruption and efflux:group105	0.514953	7	1	BRD-K95921201	BRD-K95921201-001-18-7	kabx2:BRD-K95921201-001-18-7:6.250000uM|kabx2:BRD-K95921201-001-18-7:12.500000uM|kabx2:BRD-K95921201-001-18-7:25.000000uM|screen6:BRD-K95921201-001-18-7:25.000000uM|screen6:BRD-K95921201-001-18-7:50.000000uM|kabx2:BRD-K95921201-001-18-7:50.000000uM|screen6:BRD-K95921201-001-18-7:12.500000uM	membrane potential disruption and efflux	Respiration	#BA6338FF
membrane potential disruption and efflux	113	membrane potential disruption and efflux:group113	0.400207	2	1	BRD-K15616905	BRD-K15616905-001-05-6	kabx2:BRD-K15616905-001-05-6:6.250000uM|kabx2:BRD-K15616905-001-05-6:12.500000uM	membrane potential disruption and efflux	Respiration	#BA6338FF
membrane potential disruption and efflux	114	membrane potential disruption and efflux:group114	0.567944	3	1	BRD-K96471533	BRD-K96471533-001-12-4	kabx2:BRD-K96471533-001-12-4:25.000000uM|kabx2:BRD-K96471533-001-12-4:12.500000uM|kabx2:BRD-K96471533-001-12-4:6.250000uM	membrane potential disruption and efflux	Respiration	#BA6338FF
membrane potential disruption and efflux	119	membrane potential disruption and efflux:group119	0.823165	4	3	BRD-A84481105|BRD-K14821540|BRD-K15616905	BRD-A84481105-003-35-4|BRD-K14821540-001-06-2|BRD-K15616905-001-05-6	screen6:BRD-A84481105-003-35-4:50.000000uM|screen6:BRD-K14821540-001-06-2:50.000000uM|screen6:BRD-K14821540-001-06-2:25.000000uM|screen6:BRD-K15616905-001-05-6:50.000000uM	membrane potential disruption and efflux	Respiration	#BA6338FF
membrane potential disruption and efflux	126	membrane potential disruption and efflux:group126	0.39318	5	2	BRD-K19352500|BRD-K60762818	BRD-K19352500-001-10-3|BRD-K60762818-001-01-7	screen6:BRD-K19352500-001-10-3:3.125000uM|screen6:BRD-K19352500-001-10-3:6.250000uM|screen6:BRD-K60762818-001-01-7:12.500000uM|screen6:BRD-K19352500-001-10-3:0.781250uM|screen6:BRD-K60762818-001-01-7:6.250000uM	membrane potential disruption and efflux	Respiration	#BA6338FF
membrane potential disruption and efflux	137	membrane potential disruption and efflux:group137	0.269663	3	3	BRD-K89732114|BRD-K01826542|BRD-K35960502	BRD-K89732114-001-14-1|BRD-K01826542-001-08-9|BRD-K35960502-001-23-4	kabx2:BRD-K89732114-001-14-1:0.195500uM|kabx2:BRD-K01826542-001-08-9:1.562500uM|kabx2:BRD-K35960502-001-23-4:0.097500uM	membrane potential disruption and efflux	Respiration	#BA6338FF
membrane potential disruption and efflux	142	membrane potential disruption and efflux:group142	0.247804	5	4	BRD-K89732114|BRD-K35960502|BRD-K01826542|BRD-K63675182	BRD-K89732114-001-14-1|BRD-K35960502-001-23-4|BRD-K01826542-001-08-9|BRD-K63675182-003-24-4	kabx2:BRD-K89732114-001-14-1:0.390500uM|kabx2:BRD-K35960502-001-23-4:0.390500uM|kabx2:BRD-K01826542-001-08-9:0.781250uM|kabx2:BRD-K63675182-003-24-4:0.097500uM|kabx2:BRD-K63675182-003-24-4:0.781250uM	membrane potential disruption and efflux	Respiration	#BA6338FF
membrane potential disruption and efflux	148	membrane potential disruption and efflux:group148	0.385081	4	2	BRD-K55127134|BRD-K63675182	BRD-K55127134-001-03-3|BRD-K63675182-003-24-4	screen6:BRD-K55127134-001-03-3:0.097500uM|screen6:BRD-K55127134-001-03-3:1.562500uM|screen6:BRD-K55127134-001-03-3:6.250000uM|screen6:BRD-K63675182-003-24-4:6.250000uM	membrane potential disruption and efflux	Respiration	#BA6338FF
membrane potential disruption and efflux	152	membrane potential disruption and efflux:group152	0.467297	8	3	BRD-K35960502|BRD-K07283971|BRD-K15616905	BRD-K35960502-001-23-4|BRD-K07283971-001-03-9|BRD-K15616905-001-05-6	screen6:BRD-K35960502-001-23-4:0.781250uM|screen6:BRD-K07283971-001-03-9:50.000000uM|screen6:BRD-K35960502-001-23-4:1.562500uM|screen6:BRD-K35960502-001-23-4:25.000000uM|screen6:BRD-K35960502-001-23-4:12.500000uM|screen6:BRD-K35960502-001-23-4:3.125000uM|screen6:BRD-K35960502-001-23-4:6.250000uM|screen6:BRD-K15616905-001-05-6:25.000000uM	membrane potential disruption and efflux	Respiration	#BA6338FF
membrane potential disruption and efflux	153	membrane potential disruption and efflux:group153	0.312244	5	3	BRD-K35960502|BRD-K14821540|BRD-K15616905	BRD-K35960502-001-23-4|BRD-K14821540-001-06-2|BRD-K15616905-001-05-6	kabx2:BRD-K35960502-001-23-4:50.000000uM|kabx2:BRD-K14821540-001-06-2:12.500000uM|kabx2:BRD-K15616905-001-05-6:25.000000uM|kabx2:BRD-K35960502-001-23-4:3.125000uM|kabx2:BRD-K35960502-001-23-4:1.562500uM	membrane potential disruption and efflux	Respiration	#BA6338FF
membrane potential disruption and efflux	156	membrane potential disruption and efflux:group156	0.77255	2	1	BRD-K35960502	BRD-K35960502-001-23-4	kabx2:BRD-K35960502-001-23-4:25.000000uM|kabx2:BRD-K35960502-001-23-4:12.500000uM	membrane potential disruption and efflux	Respiration	#BA6338FF
membrane potential disruption and efflux	158	membrane potential disruption and efflux:group158	0.238049	4	2	BRD-K14821540|BRD-A84481105	BRD-K14821540-001-06-2|BRD-A84481105-003-35-4	kabx2:BRD-K14821540-001-06-2:3.125000uM|kabx2:BRD-K14821540-001-06-2:6.250000uM|kabx2:BRD-K14821540-001-06-2:1.562500uM|kabx2:BRD-A84481105-003-35-4:0.097500uM	membrane potential disruption and efflux	Respiration	#BA6338FF
membrane potential disruption and efflux	160	membrane potential disruption and efflux:group160	0.297735	4	1	BRD-K60762818	BRD-K60762818-001-01-7	kabx2:BRD-K60762818-001-01-7:6.250000uM|kabx2:BRD-K60762818-001-01-7:12.500000uM|kabx2:BRD-K60762818-001-01-7:0.195500uM|kabx2:BRD-K60762818-001-01-7:0.781250uM	membrane potential disruption and efflux	Respiration	#BA6338FF
membrane potential disruption and efflux	161	membrane potential disruption and efflux:group161	0.272056	8	2	BRD-K60762818|BRD-K19352500	BRD-K60762818-001-01-7|BRD-K19352500-001-10-3	kabx2:BRD-K60762818-001-01-7:3.125000uM|kabx2:BRD-K60762818-001-01-7:1.562500uM|kabx2:BRD-K19352500-001-10-3:0.097500uM|kabx2:BRD-K19352500-001-10-3:0.390500uM|kabx2:BRD-K19352500-001-10-3:1.562500uM|kabx2:BRD-K19352500-001-10-3:0.195500uM|kabx2:BRD-K19352500-001-10-3:3.125000uM|kabx2:BRD-K19352500-001-10-3:0.781250uM	membrane potential disruption and efflux	Respiration	#BA6338FF
membrane potential disruption and efflux	164	membrane potential disruption and efflux:group164	0.25936	2	1	BRD-K01826542	BRD-K01826542-001-08-9	kabx2:BRD-K01826542-001-08-9:6.250000uM|kabx2:BRD-K01826542-001-08-9:12.500000uM	membrane potential disruption and efflux	Respiration	#BA6338FF
membrane potential disruption and efflux	168	membrane potential disruption and efflux:group168	0.258024	2	2	BRD-K55127134|BRD-K07283971	BRD-K55127134-001-03-3|BRD-K07283971-001-03-9	kabx2:BRD-K55127134-001-03-3:0.390500uM|kabx2:BRD-K07283971-001-03-9:0.390500uM	membrane potential disruption and efflux	Respiration	#BA6338FF
membrane potential disruption and efflux	181	membrane potential disruption and efflux:group181	0.361188	2	2	BRD-K07283971|BRD-K63675182	BRD-K07283971-001-03-9|BRD-K63675182-003-24-4	screen6:BRD-K07283971-001-03-9:25.000000uM|screen6:BRD-K63675182-003-24-4:0.195500uM	membrane potential disruption and efflux	Respiration	#BA6338FF
membrane potential disruption and efflux	199	membrane potential disruption and efflux:group199	0.505109	3	2	BRD-K89732114|BRD-K55127134	BRD-K89732114-001-14-1|BRD-K55127134-001-03-3	screen6:BRD-K89732114-001-14-1:6.250000uM|screen6:BRD-K89732114-001-14-1:1.562500uM|screen6:BRD-K55127134-001-03-3:12.500000uM	membrane potential disruption and efflux	Respiration	#BA6338FF
membrane potential disruption and efflux	206	membrane potential disruption and efflux:group206	0.51955	5	5	BRD-K35559145|BRD-K89997465|BRD-K63675182|BRD-K89732114|BRD-K19352500	BRD-K35559145-001-02-1|BRD-K89997465-001-13-7|BRD-K63675182-003-24-4|BRD-K89732114-001-14-1|BRD-K19352500-001-10-3	screen6:BRD-K35559145-001-02-1:50.000000uM|screen6:BRD-K89997465-001-13-7:50.000000uM|screen6:BRD-K63675182-003-24-4:50.000000uM|screen6:BRD-K89732114-001-14-1:25.000000uM|screen6:BRD-K19352500-001-10-3:25.000000uM	membrane potential disruption and efflux	Respiration	#BA6338FF
membrane potential disruption and efflux	207	membrane potential disruption and efflux:group207	0.511242	3	3	BRD-A84481105|BRD-K55127134|BRD-K89732114	BRD-A84481105-003-35-4|BRD-K55127134-001-03-3|BRD-K89732114-001-14-1	screen6:BRD-A84481105-003-35-4:25.000000uM|screen6:BRD-K55127134-001-03-3:50.000000uM|kabx2:BRD-K89732114-001-14-1:25.000000uM	membrane potential disruption and efflux	Respiration	#BA6338FF
PknAG	13	PknAG:group13	0.291398	2	1	BRD-K78741702	BRD-K78741702-001-02-8	kabx2:BRD-K78741702-001-02-8:50.000000uM|kabx2:BRD-K78741702-001-02-8:25.000000uM	PknAG	Protein Stress	#466983FF
PknB	2	PknB:group2	0.407526	2	1	BRD-K46404219	BRD-K46404219-001-01-0	kabx2:BRD-K46404219-001-01-0:3.125000uM|screen6:BRD-K46404219-001-01-0:3.125000uM	PknB	Protein Stress	#466983FF
PknB	3	PknB:group3	0.343715	2	1	BRD-K46404219	BRD-K46404219-001-01-0	screen6:BRD-K46404219-001-01-0:1.562500uM|screen6:BRD-K46404219-001-01-0:0.781250uM	PknB	Protein Stress	#466983FF
PknB	7	PknB:group7	0.336789	2	1	BRD-K46404219	BRD-K46404219-001-01-0	kabx2:BRD-K46404219-001-01-0:0.390500uM|kabx2:BRD-K46404219-001-01-0:1.562500uM	PknB	Protein Stress	#466983FF
Pks13	2	Pks13:group2	0.666289	4	2	BRD-K79491187|BRD-K31807080	BRD-K79491187-001-01-5|BRD-K31807080-001-01-7	screen6:BRD-K79491187-001-01-5:0.195500uM|screen6:BRD-K79491187-001-01-5:0.390500uM|kabx2:BRD-K79491187-001-01-5:0.390500uM|screen6:BRD-K31807080-001-01-7:3.125000uM	Pks13	Cell Shape/Integrity	#749B58FF
Pks13	3	Pks13:group3	0.544019	2	1	BRD-K31807080	BRD-K31807080-001-01-7	kabx2:BRD-K31807080-001-01-7:1.562500uM|kabx2:BRD-K31807080-001-01-7:0.781250uM	Pks13	Cell Shape/Integrity	#749B58FF
Pks13	6	Pks13:group6	0.215786	2	2	BRD-K31807080|BRD-K79491187	BRD-K31807080-001-01-7|BRD-K79491187-001-01-5	kabx2:BRD-K31807080-001-01-7:0.195500uM|screen6:BRD-K79491187-001-01-5:0.097500uM	Pks13	Cell Shape/Integrity	#749B58FF
Pks13	14	Pks13:group14	0.603095	2	1	BRD-K63591033	BRD-K63591033-001-07-3	screen6:BRD-K63591033-001-07-3:0.195500uM|screen6:BRD-K63591033-001-07-3:12.500000uM	Pks13	Cell Shape/Integrity	#749B58FF
Pks13	15	Pks13:group15	0.514287	4	1	BRD-K63591033	BRD-K63591033-001-07-3	screen6:BRD-K63591033-001-07-3:25.000000uM|screen6:BRD-K63591033-001-07-3:50.000000uM|kabx2:BRD-K63591033-001-07-3:50.000000uM|kabx2:BRD-K63591033-001-07-3:25.000000uM	Pks13	Cell Shape/Integrity	#749B58FF
Pks13	16	Pks13:group16	0.303465	3	1	BRD-K63591033	BRD-K63591033-001-07-3	kabx2:BRD-K63591033-001-07-3:12.500000uM|kabx2:BRD-K63591033-001-07-3:6.250000uM|kabx2:BRD-K63591033-001-07-3:3.125000uM	Pks13	Cell Shape/Integrity	#749B58FF
Pks13	21	Pks13:group21	0.243881	2	2	BRD-K79491187|BRD-K31807080	BRD-K79491187-001-01-5|BRD-K31807080-001-01-7	kabx2:BRD-K79491187-001-01-5:0.195500uM|kabx2:BRD-K31807080-001-01-7:50.000000uM	Pks13	Cell Shape/Integrity	#749B58FF
Pks13	23	Pks13:group23	0.401399	3	1	BRD-K79491187	BRD-K79491187-001-01-5	kabx2:BRD-K79491187-001-01-5:25.000000uM|kabx2:BRD-K79491187-001-01-5:50.000000uM|kabx2:BRD-K79491187-001-01-5:12.500000uM	Pks13	Cell Shape/Integrity	#749B58FF
Pks13	25	Pks13:group25	0.612326	2	1	BRD-K31807080	BRD-K31807080-001-01-7	screen6:BRD-K31807080-001-01-7:25.000000uM|screen6:BRD-K31807080-001-01-7:12.500000uM	Pks13	Cell Shape/Integrity	#749B58FF
Pks13	27	Pks13:group27	0.846545	9	2	BRD-K04030334|BRD-K79491187	BRD-K04030334-001-01-3|BRD-K79491187-001-01-5	screen6:BRD-K04030334-001-01-3:3.125000uM|screen6:BRD-K79491187-001-01-5:3.125000uM|screen6:BRD-K79491187-001-01-5:6.250000uM|screen6:BRD-K04030334-001-01-3:6.250000uM|screen6:BRD-K04030334-001-01-3:12.500000uM|screen6:BRD-K04030334-001-01-3:25.000000uM|screen6:BRD-K79491187-001-01-5:50.000000uM|screen6:BRD-K79491187-001-01-5:25.000000uM|screen6:BRD-K79491187-001-01-5:12.500000uM	Pks13	Cell Shape/Integrity	#749B58FF
PptT	5	PptT:group5	0.324325	2	1	BRD-K66898851	BRD-K66898851-001-06-0	kabx2:BRD-K66898851-001-06-0:25.000000uM|kabx2:BRD-K66898851-001-06-0:50.000000uM	PptT	Cell Shape/Integrity	#749B58FF
PrrB	1	PrrB:group1	0.644046	11	2	BRD-K91011325|BRD-K57363465	BRD-K91011325-001-01-8|BRD-K57363465-001-01-5	screen6:BRD-K91011325-001-01-8:6.250000uM|screen5_wk:BRD-K57363465-001-01-5:3.125000uM|kabx2:BRD-K57363465-001-01-5:6.250000uM|kabx2:BRD-K91011325-001-01-8:6.250000uM|kabx2:BRD-K57363465-001-01-5:3.125000uM|kabx2:BRD-K91011325-001-01-8:3.125000uM|screen5_wk:BRD-K57363465-001-01-5:1.562500uM|screen6:BRD-K57363465-001-01-5:3.125000uM|screen6:BRD-K91011325-001-01-8:3.125000uM|screen5_wk:BRD-K5736346…	PrrB	Protein Stress	#466983FF
PrrB	2	PrrB:group2	0.473639	4	1	BRD-K57363465	BRD-K57363465-001-01-5	screen6:BRD-K57363465-001-01-5:6.250000uM|screen6:BRD-K57363465-001-01-5:12.500000uM|screen6:BRD-K57363465-001-01-5:25.000000uM|screen6:BRD-K57363465-001-01-5:50.000000uM	PrrB	Protein Stress	#466983FF
PrrB	3	PrrB:group3	0.532433	4	1	BRD-K57363465	BRD-K57363465-001-01-5	screen6:BRD-K57363465-001-01-5:1.562500uM|screen6:BRD-K57363465-001-01-5:0.781250uM|screen6:BRD-K57363465-001-01-5:0.195500uM|screen5_wk:BRD-K57363465-001-01-5:0.097656uM	PrrB	Protein Stress	#466983FF
PrrB	12	PrrB:group12	0.331026	3	1	BRD-K91011325	BRD-K91011325-001-01-8	screen6:BRD-K91011325-001-01-8:0.097500uM|screen6:BRD-K91011325-001-01-8:0.781250uM|screen6:BRD-K91011325-001-01-8:1.562500uM	PrrB	Protein Stress	#466983FF
PrrB	14	PrrB:group14	0.325001	2	1	BRD-K91011325	BRD-K91011325-001-01-8	kabx2:BRD-K91011325-001-01-8:1.562500uM|kabx2:BRD-K91011325-001-01-8:0.781250uM	PrrB	Protein Stress	#466983FF
PrrB	16	PrrB:group16	0.658211	2	1	BRD-K91011325	BRD-K91011325-001-01-8	screen6:BRD-K91011325-001-01-8:50.000000uM|screen6:BRD-K91011325-001-01-8:25.000000uM	PrrB	Protein Stress	#466983FF
PrrB	18	PrrB:group18	0.48339	2	1	BRD-K57363465	BRD-K57363465-001-01-5	kabx2:BRD-K57363465-001-01-5:25.000000uM|kabx2:BRD-K57363465-001-01-5:50.000000uM	PrrB	Protein Stress	#466983FF
PrrB	19	PrrB:group19	0.499436	3	2	BRD-K57363465|BRD-K91011325	BRD-K57363465-001-01-5|BRD-K91011325-001-01-8	screen5_wk:BRD-K57363465-001-01-5:12.500000uM|screen5_wk:BRD-K57363465-001-01-5:6.250000uM|screen6:BRD-K91011325-001-01-8:12.500000uM	PrrB	Protein Stress	#466983FF
PrrB	20	PrrB:group20	0.681112	2	2	BRD-K57363465|BRD-K91011325	BRD-K57363465-001-01-5|BRD-K91011325-001-01-8	kabx2:BRD-K57363465-001-01-5:12.500000uM|kabx2:BRD-K91011325-001-01-8:12.500000uM	PrrB	Protein Stress	#466983FF
QcrB	10	QcrB:group10	0.276182	4	2	BRD-K40154364|BRD-K76929026	BRD-K40154364-001-01-0|BRD-K76929026-001-01-2	screen6:BRD-K40154364-001-01-0:12.500000uM|screen6:BRD-K76929026-001-01-2:0.781250uM|screen6:BRD-K40154364-001-01-0:25.000000uM|screen6:BRD-K76929026-001-01-2:1.562500uM	QcrB	Respiration	#BA6338FF
QcrB	11	QcrB:group11	0.363417	4	2	BRD-K40154364|BRD-K76929026	BRD-K40154364-001-01-0|BRD-K76929026-001-01-2	kabx2:BRD-K40154364-001-01-0:12.500000uM|kabx2:BRD-K76929026-001-01-2:1.562500uM|kabx2:BRD-K40154364-001-01-0:50.000000uM|kabx2:BRD-K76929026-001-01-2:3.125000uM	QcrB	Respiration	#BA6338FF
QcrB	12	QcrB:group12	0.305823	3	2	BRD-K76929026|BRD-K40154364	BRD-K76929026-001-01-2|BRD-K40154364-001-01-0	kabx2:BRD-K76929026-001-01-2:0.781250uM|kabx2:BRD-K76929026-001-01-2:0.390500uM|kabx2:BRD-K40154364-001-01-0:25.000000uM	QcrB	Respiration	#BA6338FF
QcrB	22	QcrB:group22	0.455946	5	2	DT2012-0328419|BRD-K74423833	DT2012-0328419|BRD-K74423833-001-08-6	screen5_wk:DT2012-0328419:6.250000uM|screen5_wk:DT2012-0328419:12.500000uM|screen4wk:BRD-K74423833-001-08-6:1.562500uM|screen5_wk:DT2012-0328419:25.000000uM|screen5_wk:DT2012-0328419:50.000000uM	QcrB	Respiration	#BA6338FF
QcrB	25	QcrB:group25	0.400451	29	4	BRD-K76929026|BRD-K66994095|BRD-K99107635|BRD-K74423833	BRD-K76929026-001-01-2|BRD-K66994095-001-01-4|BRD-K99107635-001-01-1|BRD-K74423833-001-08-6	kabx2:BRD-K76929026-001-01-2:12.500000uM|kabx2:BRD-K66994095-001-01-4:0.390500uM|kabx2:BRD-K66994095-001-01-4:12.500000uM|kabx2:BRD-K66994095-001-01-4:6.250000uM|kabx2:BRD-K66994095-001-01-4:50.000000uM|kabx2:BRD-K66994095-001-01-4:25.000000uM|kabx2:BRD-K66994095-001-01-4:3.125000uM|kabx2:BRD-K66994095-001-01-4:0.781250uM|kabx2:BRD-K66994095-001-01-4:1.562500uM|kabx2:BRD-K76929026-001-01-2:25.000…	QcrB	Respiration	#BA6338FF
QcrB	26	QcrB:group26	0.500214	31	4	BRD-K76929026|BRD-K99107635|BRD-K66994095|BRD-K59853741	BRD-K76929026-001-01-2|BRD-K99107635-001-01-1|BRD-K66994095-001-01-4|BRD-K66994095-999-99-9|BRD-K59853741-999-99-9	screen6:BRD-K76929026-001-01-2:50.000000uM|screen6:BRD-K99107635-001-01-1:50.000000uM|screen6:BRD-K76929026-001-01-2:25.000000uM|screen6:BRD-K66994095-001-01-4:12.500000uM|screen6:BRD-K66994095-001-01-4:1.562500uM|screen6:BRD-K66994095-001-01-4:3.125000uM|screen6:BRD-K76929026-001-01-2:12.500000uM|screen6:BRD-K99107635-001-01-1:12.500000uM|screen6:BRD-K99107635-001-01-1:25.000000uM|screen6:BRD-K6…	QcrB	Respiration	#BA6338FF
QcrB	27	QcrB:group27	0.47234	4	3	BRD-K99107635|BRD-K40154364|BRD-K76929026	BRD-K99107635-001-01-1|BRD-K40154364-001-01-0|BRD-K76929026-001-01-2	screen6:BRD-K99107635-001-01-1:0.097500uM|screen6:BRD-K40154364-001-01-0:50.000000uM|screen6:BRD-K76929026-001-01-2:3.125000uM|screen6:BRD-K99107635-001-01-1:0.195500uM	QcrB	Respiration	#BA6338FF
QcrB	29	QcrB:group29	0.310368	7	1	BRD-K59853741	BRD-K59853741-999-99-9	screen6:BRD-K59853741-999-99-9:0.048828uM|screen6:BRD-K59853741-999-99-9:0.390625uM|screen6:BRD-K59853741-999-99-9:0.012207uM|screen6:BRD-K59853741-999-99-9:0.024414uM|screen6:BRD-K59853741-999-99-9:0.195312uM|screen6:BRD-K59853741-999-99-9:0.097656uM|screen6:BRD-K59853741-999-99-9:0.006104uM	QcrB	Respiration	#BA6338FF
QcrB	30	QcrB:group30	0.759131	4	1	BRD-K59853741	BRD-K59853741-999-99-9	screen6:BRD-K59853741-999-99-9:12.500000uM|screen6:BRD-K59853741-999-99-9:6.250000uM|screen6:BRD-K59853741-999-99-9:3.125000uM|screen6:BRD-K59853741-999-99-9:1.562500uM	QcrB	Respiration	#BA6338FF
RpoB	5	RpoB:group5	0.313473	5	4	BRD-K43962705|BRD-A06889673|BRD-A46188889|BRD-K01507359	BRD-K43962705-001-01-1|BRD-A06889673-001-01-1|BRD-A46188889-001-01-0|BRD-K01507359-001-25-9	kabx2:BRD-K43962705-001-01-1:1.562500uM|kabx2:BRD-A06889673-001-01-1:50.000000uM|kabx2:BRD-K43962705-001-01-1:50.000000uM|kabx2:BRD-A46188889-001-01-0:1.562500uM|screen_bi2_kabxlow:BRD-K01507359-001-25-9:0.390625uM	RpoB	Transcription	#802268FF
RpoB	6	RpoB:group6	0.437144	3	3	BRD-K43962705|BRD-A06889673|BRD-K01507359	BRD-K43962705-001-01-1|BRD-A06889673-001-01-1|BRD-K01507359-001-18-7	kabx2:BRD-K43962705-001-01-1:0.390500uM|kabx2:BRD-A06889673-001-01-1:25.000000uM|screen4wk_screen5wk_tbda1_kabx2:BRD-K01507359-001-18-7:0.498000uM	RpoB	Transcription	#802268FF
RpoB	8	RpoB:group8	0.235717	4	2	BRD-A46188889|BRD-A06889673	BRD-A46188889-001-01-0|BRD-A06889673-001-01-1	kabx2:BRD-A46188889-001-01-0:0.781250uM|kabx2:BRD-A46188889-001-01-0:0.390500uM|kabx2:BRD-A06889673-001-01-1:0.390500uM|kabx2:BRD-A06889673-001-01-1:0.781250uM	RpoB	Transcription	#802268FF
RpoB	9	RpoB:group9	0.427569	4	3	BRD-A46188889|BRD-K43962705|BRD-A06889673	BRD-A46188889-001-01-0|BRD-K43962705-001-01-1|BRD-A06889673-001-01-1	kabx2:BRD-A46188889-001-01-0:3.125000uM|kabx2:BRD-K43962705-001-01-1:0.195500uM|kabx2:BRD-A46188889-001-01-0:12.500000uM|kabx2:BRD-A06889673-001-01-1:12.500000uM	RpoB	Transcription	#802268FF
RpoB	16	RpoB:group16	0.508707	5	1	BRD-K01507359	BRD-K01507359-001-25-9	screen4wk_screen5wk_tbda1_kabx2:BRD-K01507359-001-25-9:0.000250uM|screen4wk_screen5wk_tbda1_kabx2:BRD-K01507359-001-25-9:0.000500uM|screen_bi2_kabxlow:BRD-K01507359-001-25-9:0.000250uM|screen_bi1_tbda2:BRD-K01507359-001-25-9:0.000250uM|screen_bi1_tbda2:BRD-K01507359-001-25-9:0.000125uM	RpoB	Transcription	#802268FF
RpoB	17	RpoB:group17	0.644337	6	2	BRD-A46188889|BRD-K01507359	BRD-A46188889-001-01-0|BRD-K01507359-001-25-9	kabx2:BRD-A46188889-001-01-0:0.097500uM|screen5_wk:BRD-K01507359-001-25-9:0.001000uM|screen_bi1_tbda2:BRD-K01507359-001-25-9:0.000500uM|screen_bi2_kabxlow:BRD-K01507359-001-25-9:0.000500uM|screen5cp:BRD-K01507359-001-25-9:0.000500uM|screen5cp:BRD-K01507359-001-25-9:0.000250uM	RpoB	Transcription	#802268FF
RpoB	18	RpoB:group18	0.74764	6	2	BRD-K01507359|BRD-K82498081	BRD-K01507359-001-25-9|BRD-K82498081-999-99-9|BRD-K01507359-999-99-9	screen4wk_screen5wk_tbda1_kabx2:BRD-K01507359-001-25-9:0.001000uM|screen_bi2_kabxlow:BRD-K01507359-001-25-9:0.001000uM|screen_bi1_tbda2:BRD-K01507359-001-25-9:0.001000uM|screen5cp:BRD-K01507359-001-25-9:0.001000uM|screen6:BRD-K82498081-999-99-9:0.000763uM|screen6:BRD-K01507359-999-99-9:0.001000uM	RpoB	Transcription	#802268FF
RpoB	19	RpoB:group19	0.768445	4	2	BRD-K01507359|BRD-A46188889	BRD-K01507359-001-25-9|BRD-A46188889-001-01-0	screen5_wk:BRD-K01507359-001-25-9:0.002000uM|screen4wk_screen5wk_tbda1_kabx2:BRD-K01507359-001-25-9:0.002000uM|screen5cp:BRD-K01507359-001-25-9:0.002000uM|screen6:BRD-A46188889-001-01-0:0.195500uM	RpoB	Transcription	#802268FF
RpoB	20	RpoB:group20	0.734235	5	4	BRD-K82498081|BRD-A06889673|BRD-K01507359|BRD-K92838188	BRD-K82498081-999-99-9|BRD-A06889673-999-99-9|BRD-K01507359-999-99-9|BRD-A06889673-001-01-1|BRD-K92838188-999-99-9	screen6:BRD-K82498081-999-99-9:0.001526uM|screen6:BRD-A06889673-999-99-9:0.001526uM|screen6:BRD-K01507359-999-99-9:0.004000uM|screen6:BRD-A06889673-001-01-1:0.195500uM|screen6:BRD-K92838188-999-99-9:0.003052uM	RpoB	Transcription	#802268FF
RpoB	21	RpoB:group21	0.81951	3	3	BRD-K82498081|BRD-K92835935|BRD-K92838188	BRD-K82498081-999-99-9|BRD-K92835935-999-99-9|BRD-K92838188-999-99-9	screen6:BRD-K82498081-999-99-9:0.003052uM|screen6:BRD-K92835935-999-99-9:0.006104uM|screen6:BRD-K92838188-999-99-9:0.006104uM	RpoB	Transcription	#802268FF
RpoB	22	RpoB:group22	0.732762	11	4	BRD-K01507359|BRD-A46188889|BRD-K92838188|BRD-K92835935	BRD-K01507359-001-25-9|BRD-A46188889-001-01-0|BRD-K92838188-001-03-5|BRD-K92835935-001-01-1|BRD-K01507359-999-99-9	screen5_wk:BRD-K01507359-001-25-9:0.004000uM|screen6:BRD-A46188889-001-01-0:0.390500uM|screen6:BRD-K92838188-001-03-5:0.097500uM|screen6:BRD-K92835935-001-01-1:0.097500uM|kabx2:BRD-A46188889-001-01-0:0.195500uM|screen4wk_screen5wk_tbda1_kabx2:BRD-K01507359-001-25-9:0.004000uM|screen_bi2_kabxlow:BRD-K01507359-001-25-9:0.004000uM|screen5cp:BRD-K01507359-001-25-9:0.004000uM|screen6:BRD-K01507359-999…	RpoB	Transcription	#802268FF
RpoB	23	RpoB:group23	0.780572	2	1	BRD-K01507359	BRD-K01507359-001-25-9	screen_bi1_tbda2:BRD-K01507359-001-25-9:0.002000uM|screen_bi2_kabxlow:BRD-K01507359-001-25-9:0.002000uM	RpoB	Transcription	#802268FF
RpoB	24	RpoB:group24	0.646206	4	2	BRD-K43962705|BRD-A06889673	BRD-K43962705-999-99-9|BRD-A06889673-999-99-9	screen6:BRD-K43962705-999-99-9:0.001526uM|screen6:BRD-K43962705-999-99-9:0.000763uM|screen6:BRD-A06889673-999-99-9:0.003052uM|screen6:BRD-A06889673-999-99-9:0.006104uM	RpoB	Transcription	#802268FF
RpoB	25	RpoB:group25	0.76134	2	2	BRD-K92835935|BRD-K01507359	BRD-K92835935-999-99-9|BRD-K01507359-999-99-9	screen6:BRD-K92835935-999-99-9:0.003052uM|screen6:BRD-K01507359-999-99-9:0.002000uM	RpoB	Transcription	#802268FF
RpoB	26	RpoB:group26	0.603425	5	2	BRD-K01507359|BRD-A06889673	BRD-K01507359-999-99-9|BRD-K01507359-001-25-9|BRD-A06889673-001-01-1	screen6:BRD-K01507359-999-99-9:0.000500uM|screen6:BRD-K01507359-999-99-9:0.000250uM|screen6:BRD-K01507359-999-99-9:0.000125uM|screen_bi2_kabxlow:BRD-K01507359-001-25-9:0.000125uM|screen6:BRD-A06889673-001-01-1:0.097500uM	RpoB	Transcription	#802268FF
RpoB	27	RpoB:group27	0.415643	5	3	BRD-K92835935|BRD-K92838188|BRD-A06889673	BRD-K92835935-999-99-9|BRD-K92838188-999-99-9|BRD-A06889673-999-99-9	screen6:BRD-K92835935-999-99-9:0.000763uM|screen6:BRD-K92838188-999-99-9:0.000763uM|screen6:BRD-K92835935-999-99-9:0.001526uM|screen6:BRD-K92838188-999-99-9:0.001526uM|screen6:BRD-A06889673-999-99-9:0.000763uM	RpoB	Transcription	#802268FF
RpoB	32	RpoB:group32	0.240277	3	2	BRD-K43962705|BRD-K92838188	BRD-K43962705-001-01-1|BRD-K92838188-001-03-5	screen6:BRD-K43962705-001-01-1:0.390500uM|screen6:BRD-K43962705-001-01-1:0.195500uM|kabx2:BRD-K92838188-001-03-5:0.195500uM	RpoB	Transcription	#802268FF
RpoB	33	RpoB:group33	0.454989	5	4	BRD-K92835935|BRD-K43962705|BRD-A46188889|BRD-A06889673	BRD-K92835935-001-01-1|BRD-K43962705-001-01-1|BRD-A46188889-001-01-0|BRD-A06889673-001-01-1	screen6:BRD-K92835935-001-01-1:12.500000uM|screen6:BRD-K43962705-001-01-1:12.500000uM|screen6:BRD-K43962705-001-01-1:50.000000uM|screen6:BRD-A46188889-001-01-0:50.000000uM|screen6:BRD-A06889673-001-01-1:12.500000uM	RpoB	Transcription	#802268FF
RpoB	34	RpoB:group34	0.452894	3	1	BRD-K92835935	BRD-K92835935-001-01-1	screen6:BRD-K92835935-001-01-1:3.125000uM|screen6:BRD-K92835935-001-01-1:1.562500uM|screen6:BRD-K92835935-001-01-1:6.250000uM	RpoB	Transcription	#802268FF
RpoB	36	RpoB:group36	0.458147	4	3	BRD-K26040644|BRD-K43962705|BRD-A06889673	BRD-K26040644-001-01-1|BRD-K43962705-001-01-1|BRD-A06889673-001-01-1	screen6:BRD-K26040644-001-01-1:50.000000uM|screen6:BRD-K43962705-001-01-1:3.125000uM|screen6:BRD-K43962705-001-01-1:0.781250uM|screen6:BRD-A06889673-001-01-1:50.000000uM	RpoB	Transcription	#802268FF
RpoB	37	RpoB:group37	0.542602	4	1	BRD-K82498081	BRD-K82498081-001-01-2	screen6:BRD-K82498081-001-01-2:50.000000uM|screen6:BRD-K82498081-001-01-2:6.250000uM|screen6:BRD-K82498081-001-01-2:12.500000uM|screen6:BRD-K82498081-001-01-2:3.125000uM	RpoB	Transcription	#802268FF
RpoB	43	RpoB:group43	0.565826	3	2	BRD-K01507359|BRD-K26040644	BRD-K01507359-001-20-3|BRD-K26040644-001-01-1	screen6:BRD-K01507359-001-20-3:0.256250uM|screen6:BRD-K26040644-001-01-1:3.125000uM|screen6:BRD-K26040644-001-01-1:1.562500uM	RpoB	Transcription	#802268FF
RpoB	44	RpoB:group44	0.647929	2	1	BRD-K26040644	BRD-K26040644-001-01-1	screen6:BRD-K26040644-001-01-1:12.500000uM|screen6:BRD-K26040644-001-01-1:6.250000uM	RpoB	Transcription	#802268FF
RpoB	46	RpoB:group46	0.387788	3	3	BRD-K82498081|BRD-A06889673|BRD-A46188889	BRD-K82498081-001-01-2|BRD-A06889673-001-01-1|BRD-A46188889-001-01-0	screen6:BRD-K82498081-001-01-2:0.097500uM|screen6:BRD-A06889673-001-01-1:6.250000uM|screen6:BRD-A46188889-001-01-0:12.500000uM	RpoB	Transcription	#802268FF
RpoB	48	RpoB:group48	0.203569	4	3	BRD-K82498081|BRD-A06889673|BRD-K92835935	BRD-K82498081-999-99-9|BRD-A06889673-999-99-9|BRD-K92835935-999-99-9	screen6:BRD-K82498081-999-99-9:0.048828uM|screen6:BRD-K82498081-999-99-9:0.097656uM|screen6:BRD-A06889673-999-99-9:0.048828uM|screen6:BRD-K92835935-999-99-9:0.097656uM	RpoB	Transcription	#802268FF
RpoB	51	RpoB:group51	0.349205	3	3	BRD-A06889673|BRD-A46188889|BRD-K43962705	BRD-A06889673-001-01-1|BRD-A46188889-001-01-0|BRD-K43962705-001-01-1	screen6:BRD-A06889673-001-01-1:25.000000uM|screen6:BRD-A46188889-001-01-0:6.250000uM|screen6:BRD-K43962705-001-01-1:0.097500uM	RpoB	Transcription	#802268FF
RpoB	53	RpoB:group53	0.20498	3	2	BRD-K43962705|BRD-A06889673	BRD-K43962705-999-99-9|BRD-A06889673-999-99-9	screen6:BRD-K43962705-999-99-9:0.048828uM|screen6:BRD-A06889673-999-99-9:0.024414uM|screen6:BRD-K43962705-999-99-9:0.012207uM	RpoB	Transcription	#802268FF
RpoB	59	RpoB:group59	0.365324	2	2	BRD-A46188889|BRD-A06889673	BRD-A46188889-001-01-0|BRD-A06889673-001-01-1	screen6:BRD-A46188889-001-01-0:1.562500uM|screen6:BRD-A06889673-001-01-1:1.562500uM	RpoB	Transcription	#802268FF
RpoB	60	RpoB:group60	0.452895	5	4	BRD-K01507359|BRD-K82498081|BRD-A06889673|BRD-A46188889	BRD-K01507359-999-99-9|BRD-K82498081-999-99-9|BRD-A06889673-999-99-9|BRD-A46188889-001-01-0|BRD-A06889673-001-01-1	screen6:BRD-K01507359-999-99-9:0.032000uM|screen6:BRD-K82498081-999-99-9:0.006104uM|screen6:BRD-A06889673-999-99-9:0.012207uM|screen6:BRD-A46188889-001-01-0:0.781250uM|screen6:BRD-A06889673-001-01-1:0.781250uM	RpoB	Transcription	#802268FF
RpoB	62	RpoB:group62	0.292453	3	2	BRD-K92835935|BRD-K92838188	BRD-K92835935-999-99-9|BRD-K92838188-999-99-9	screen6:BRD-K92835935-999-99-9:0.048828uM|screen6:BRD-K92838188-999-99-9:0.048828uM|screen6:BRD-K92835935-999-99-9:0.024414uM	RpoB	Transcription	#802268FF
RpoB	67	RpoB:group67	0.358008	2	2	BRD-A06889673|BRD-K26040644	BRD-A06889673-001-01-1|BRD-K26040644-001-01-1	kabx2:BRD-A06889673-001-01-1:0.195500uM|screen6:BRD-K26040644-001-01-1:0.195500uM	RpoB	Transcription	#802268FF
RpoB	68	RpoB:group68	0.347586	6	2	BRD-K01507359|BRD-K43962705	BRD-K01507359-001-25-9|BRD-K43962705-001-01-1	screen5_wk:BRD-K01507359-001-25-9:0.016000uM|screen5_wk:BRD-K01507359-001-25-9:0.032000uM|screen5_wk:BRD-K43962705-001-01-1:0.781250uM|screen5_wk:BRD-K43962705-001-01-1:0.390625uM|screen5_wk:BRD-K43962705-001-01-1:0.097656uM|screen5_wk:BRD-K43962705-001-01-1:0.195312uM	RpoB	Transcription	#802268FF
RpoB	69	RpoB:group69	0.270769	4	2	BRD-K01507359|BRD-K92838188	BRD-K01507359-001-25-9|BRD-K92838188-001-03-5|BRD-K01507359-999-99-9	screen4wk_screen5wk_tbda1_kabx2:BRD-K01507359-001-25-9:0.064000uM|screen4wk_screen5wk_tbda1_kabx2:BRD-K01507359-001-25-9:0.256000uM|kabx2:BRD-K92838188-001-03-5:12.500000uM|screen5_wk:BRD-K01507359-999-99-9:0.256000uM	RpoB	Transcription	#802268FF
RpoB	70	RpoB:group70	0.360736	5	1	BRD-K01507359	BRD-K01507359-001-25-9	screen4wk_screen5wk_tbda1_kabx2:BRD-K01507359-001-25-9:0.032000uM|screen5cp:BRD-K01507359-001-25-9:0.032000uM|screen_bi1_tbda2:BRD-K01507359-001-25-9:0.032000uM|screen_bi1_tbda2:BRD-K01507359-001-25-9:0.256000uM|screen_bi2_kabxlow:BRD-K01507359-001-25-9:0.064000uM	RpoB	Transcription	#802268FF
RpoB	71	RpoB:group71	0.335494	7	3	BRD-K26040644|BRD-A06889673|BRD-K01507359	BRD-K26040644-001-01-1|BRD-A06889673-001-01-1|BRD-K01507359-001-18-7|BRD-K01507359-001-25-9	kabx2:BRD-K26040644-001-01-1:1.562500uM|kabx2:BRD-K26040644-001-01-1:0.390500uM|kabx2:BRD-A06889673-001-01-1:1.562500uM|screen4wk_screen5wk_tbda1_kabx2:BRD-K01507359-001-18-7:0.256000uM|screen_bi1_tbda2:BRD-K01507359-001-25-9:0.064000uM|screen_bi1_tbda2:BRD-K01507359-001-18-7:0.256000uM|screen_bi2_kabxlow:BRD-K01507359-001-18-7:0.256000uM	RpoB	Transcription	#802268FF
RpoB	73	RpoB:group73	0.201175	2	1	BRD-K92838188	BRD-K92838188-001-03-5	kabx2:BRD-K92838188-001-03-5:0.781250uM|kabx2:BRD-K92838188-001-03-5:1.562500uM	RpoB	Transcription	#802268FF
RpoB	77	RpoB:group77	0.269946	5	1	BRD-K01507359	BRD-K01507359-001-25-9	screen_bi2_kabxlow:BRD-K01507359-001-25-9:0.781250uM|screen_bi2_kabxlow:BRD-K01507359-001-25-9:0.256000uM|screen_bi2_kabxlow:BRD-K01507359-001-25-9:3.125000uM|screen_bi2_kabxlow:BRD-K01507359-001-25-9:0.195312uM|screen_bi2_kabxlow:BRD-K01507359-001-25-9:0.048828uM	RpoB	Transcription	#802268FF
RpoB	78	RpoB:group78	0.592767	4	1	BRD-K01507359	BRD-K01507359-999-99-9|BRD-K01507359-001-25-9	screen5cp:BRD-K01507359-999-99-9:0.256000uM|screen5cp:BRD-K01507359-001-25-9:0.064000uM|screen5_wk:BRD-K01507359-001-25-9:0.064000uM|screen5_wk:BRD-K01507359-001-25-9:0.125000uM	RpoB	Transcription	#802268FF
RpoB	81	RpoB:group81	0.357695	3	1	BRD-K43962705	BRD-K43962705-001-01-1	screen5_wk:BRD-K43962705-001-01-1:1.562500uM|screen5_wk:BRD-K43962705-001-01-1:12.500000uM|screen5_wk:BRD-K43962705-001-01-1:3.125000uM	RpoB	Transcription	#802268FF
RpoB	82	RpoB:group82	0.397345	6	1	BRD-K01507359	BRD-K01507359-001-25-9	screen_bi2_kabxlow:BRD-K01507359-001-25-9:0.032000uM|screen_bi2_kabxlow:BRD-K01507359-001-25-9:0.016000uM|screen_bi1_tbda2:BRD-K01507359-001-25-9:0.016000uM|screen_bi2_kabxlow:BRD-K01507359-001-25-9:0.006104uM|screen_bi2_kabxlow:BRD-K01507359-001-25-9:0.012207uM|screen_bi2_kabxlow:BRD-K01507359-001-25-9:0.024414uM	RpoB	Transcription	#802268FF
RpoB	83	RpoB:group83	0.417503	3	1	BRD-K01507359	BRD-K01507359-001-25-9	screen4wk_screen5wk_tbda1_kabx2:BRD-K01507359-001-25-9:0.016000uM|screen4wk_screen5wk_tbda1_kabx2:BRD-K01507359-001-25-9:0.008000uM|screen_bi2_kabxlow:BRD-K01507359-001-25-9:0.008000uM	RpoB	Transcription	#802268FF
RpoB	84	RpoB:group84	0.602413	4	1	BRD-K01507359	BRD-K01507359-999-99-9|BRD-K01507359-001-25-9	screen6:BRD-K01507359-999-99-9:0.016000uM|screen5cp:BRD-K01507359-001-25-9:0.016000uM|screen5cp:BRD-K01507359-001-25-9:0.008000uM|screen_bi1_tbda2:BRD-K01507359-001-25-9:0.008000uM	RpoB	Transcription	#802268FF
RpoB	90	RpoB:group90	0.394304	3	3	BRD-K92835935|BRD-K92838188|BRD-K82498081	BRD-K92835935-001-01-1|BRD-K92838188-001-03-5|BRD-K82498081-001-01-2	kabx2:BRD-K92835935-001-01-1:0.097500uM|kabx2:BRD-K92838188-001-03-5:0.097500uM|kabx2:BRD-K82498081-001-01-2:0.097500uM	RpoB	Transcription	#802268FF
TrpAB	1	TrpAB:group1	0.272563	36	1	BRD-K99844592	BRD-K99844592-001-02-08|BRD-K99844592-999-99-9	screen_bi1_tbda2:BRD-K99844592-001-02-08:0.097656uM|screen_bi1_tbda2:BRD-K99844592-001-02-08:0.195312uM|screen4wk_screen5wk_tbda1_kabx2:BRD-K99844592-001-02-08:0.390625uM|screen5_wk:BRD-K99844592-001-02-08:0.390625uM|screen5_wk:BRD-K99844592-001-02-08:0.195312uM|screen5_wk:BRD-K99844592-001-02-08:0.097656uM|screen4wk_screen5wk_tbda1_kabx2:BRD-K99844592-001-02-08:0.195312uM|screen4wk_screen5wk_tbd…	TrpAB	Carbon, Amino Acid, And Cofactor Metabolism	#CE3D32FF
TrpAB	3	TrpAB:group3	0.35757	23	1	BRD-K99844592	BRD-K99844592-001-02-08|BRD-K99844592-999-99-9	screen5cp:BRD-K99844592-001-02-08:25.000000uM|screen5cp:BRD-K99844592-001-02-08:50.000000uM|screen_bi1_tbda2:BRD-K99844592-001-02-08:25.000000uM|screen_bi1_tbda2:BRD-K99844592-001-02-08:50.000000uM|screen_bi2_kabxlow:BRD-K99844592-001-02-08:50.000000uM|screen_bi2_kabxlow:BRD-K99844592-001-02-08:25.000000uM|screen4wk_screen5wk_tbda1_kabx2:BRD-K99844592-001-02-08:25.000000uM|screen4wk_screen5wk_tbd…	TrpAB	Carbon, Amino Acid, And Cofactor Metabolism	#CE3D32FF
TrxC	1	TrxC:group1	0.416365	2	1	BRD-K80404833	BRD-K80404833-001-01-3	kabx2:BRD-K80404833-001-01-3:1.562500uM|kabx2:BRD-K80404833-001-01-3:3.125000uM	TrxC	Stress And Metal Ion Homeostasis	#5DB1DDFF
TrxC	2	TrxC:group2	0.41578	2	1	BRD-K80404833	BRD-K80404833-001-01-3	screen6:BRD-K80404833-001-01-3:0.781250uM|screen6:BRD-K80404833-001-01-3:1.562500uM	TrxC	Stress And Metal Ion Homeostasis	#5DB1DDFF
TrxC	12	TrxC:group12	0.308514	2	1	BRD-K80404833	BRD-K80404833-001-01-3	kabx2:BRD-K80404833-001-01-3:12.500000uM|kabx2:BRD-K80404833-001-01-3:25.000000uM	TrxC	Stress And Metal Ion Homeostasis	#5DB1DDFF
TrxC	13	TrxC:group13	0.551693	2	1	BRD-K80404833	BRD-K80404833-001-01-3	screen6:BRD-K80404833-001-01-3:50.000000uM|screen6:BRD-K80404833-001-01-3:25.000000uM	TrxC	Stress And Metal Ion Homeostasis	#5DB1DDFF
UppS	3	UppS:group3	0.535797	2	1	BRD-K87317809	BRD-K87317809-001-08-9	screen6:BRD-K87317809-001-08-9:50.000000uM|screen6:BRD-K87317809-001-08-9:100.000000uM	UppS	Carbon, Amino Acid, And Cofactor Metabolism	#CE3D32FF
beta-lactamase	5	beta-lactamase:group5	0.343867	2	1	BRD-K44133266	BRD-K44133266-001-11-8	screen6:BRD-K44133266-001-11-8:25.000000uM|screen6:BRD-K44133266-001-11-8:12.500000uM	beta-lactamase	Cell Shape/Integrity	#749B58FF
beta-lactamase	6	beta-lactamase:group6	0.398106	2	1	BRD-K14312455	BRD-K14312455-001-02-4	screen6:BRD-K14312455-001-02-4:50.000000uM|screen6:BRD-K14312455-001-02-4:25.000000uM	beta-lactamase	Cell Shape/Integrity	#749B58FF
beta-lactamase	40	beta-lactamase:group40	0.707529	2	2	BRD-K44133266|BRD-K14312455	BRD-K44133266-001-11-8|BRD-K14312455-001-02-4	kabx2:BRD-K44133266-001-11-8:50.000000uM|kabx2:BRD-K14312455-001-02-4:50.000000uM	beta-lactamase	Cell Shape/Integrity	#749B58FF
beta-lactamase	41	beta-lactamase:group41	0.338617	4	1	BRD-K14312455	BRD-K14312455-001-02-4	kabx2:BRD-K14312455-001-02-4:25.000000uM|kabx2:BRD-K14312455-001-02-4:0.390500uM|kabx2:BRD-K14312455-001-02-4:3.125000uM|kabx2:BRD-K14312455-001-02-4:12.500000uM	beta-lactamase	Cell Shape/Integrity	#749B58FF
beta-lactamase	42	beta-lactamase:group42	0.379937	2	1	BRD-K14312455	BRD-K14312455-001-02-4	kabx2:BRD-K14312455-001-02-4:6.250000uM|kabx2:BRD-K14312455-001-02-4:1.562500uM	beta-lactamase	Cell Shape/Integrity	#749B58FF
cAMP modulation	5	cAMP modulation:group5	0.464795	5	1	BRD-K52025859	BRD-K52025859-001-07-6	kabx2:BRD-K52025859-001-07-6:3.125000uM|kabx2:BRD-K52025859-001-07-6:12.500000uM|kabx2:BRD-K52025859-001-07-6:6.250000uM|kabx2:BRD-K52025859-001-07-6:50.000000uM|kabx2:BRD-K52025859-001-07-6:25.000000uM	cAMP modulation	Carbon, Amino Acid, And Cofactor Metabolism	#CE3D32FF
cAMP modulation	6	cAMP modulation:group6	0.558418	5	1	BRD-K52025859	BRD-K52025859-001-07-6	screen6:BRD-K52025859-001-07-6:12.500000uM|screen6:BRD-K52025859-001-07-6:50.000000uM|screen6:BRD-K52025859-001-07-6:25.000000uM|screen6:BRD-K52025859-001-07-6:6.250000uM|screen6:BRD-K52025859-001-07-6:3.125000uM	cAMP modulation	Carbon, Amino Acid, And Cofactor Metabolism	#CE3D32FF
clp protease / proteasome	1	clp protease / proteasome:group1	0.316407	3	1	BRD-K50582804	BRD-K50582804-003-01-3	screen6:BRD-K50582804-003-01-3:3.125000uM|screen6:BRD-K50582804-003-01-3:0.781250uM|screen6:BRD-K50582804-003-01-3:1.562500uM	clp protease / proteasome	Protein Stress	#466983FF
clp protease / proteasome	4	clp protease / proteasome:group4	0.492713	5	3	BRD-K03591040|BRD-A34408345|BRD-A89016892	BRD-K03591040-001-01-0|BRD-A34408345-001-01-4|BRD-A89016892-001-01-6	screen6:BRD-K03591040-001-01-0:0.097500uM|screen6:BRD-A34408345-001-01-4:6.250000uM|screen6:BRD-A89016892-001-01-6:1.562500uM|screen6:BRD-A34408345-001-01-4:25.000000uM|screen6:BRD-K03591040-001-01-0:0.390500uM	clp protease / proteasome	Protein Stress	#466983FF
clp protease / proteasome	5	clp protease / proteasome:group5	0.558219	2	2	BRD-K03591040|BRD-A34408345	BRD-K03591040-001-01-0|BRD-A34408345-001-01-4	screen6:BRD-K03591040-001-01-0:1.562500uM|screen6:BRD-A34408345-001-01-4:1.562500uM	clp protease / proteasome	Protein Stress	#466983FF
clp protease / proteasome	12	clp protease / proteasome:group12	0.378858	4	3	BRD-A75281937|BRD-K50582804|BRD-K60230970	BRD-A75281937-001-08-4|BRD-K50582804-003-01-3|BRD-K50582804-001-01-7|BRD-K60230970-001-37-3	screen6:BRD-A75281937-001-08-4:12.500000uM|screen_bi1_tbda2:BRD-K50582804-003-01-3:50.000000uM|kabx2:BRD-K50582804-001-01-7:50.000000uM|kabx2:BRD-K60230970-001-37-3:50.000000uM	clp protease / proteasome	Protein Stress	#466983FF
clp protease / proteasome	13	clp protease / proteasome:group13	0.529894	3	2	BRD-K03591040|BRD-A75281937	BRD-K03591040-001-01-0|BRD-A75281937-001-08-4	screen6:BRD-K03591040-001-01-0:6.250000uM|screen6:BRD-A75281937-001-08-4:3.125000uM|screen6:BRD-A75281937-001-08-4:0.390500uM	clp protease / proteasome	Protein Stress	#466983FF
clp protease / proteasome	14	clp protease / proteasome:group14	0.423648	3	2	BRD-A75281937|BRD-A34408345	BRD-A75281937-001-08-4|BRD-A34408345-001-01-4	screen6:BRD-A75281937-001-08-4:0.097500uM|screen6:BRD-A75281937-001-08-4:25.000000uM|screen6:BRD-A34408345-001-01-4:0.097500uM	clp protease / proteasome	Protein Stress	#466983FF
clp protease / proteasome	15	clp protease / proteasome:group15	0.497609	3	1	BRD-A75281937	BRD-A75281937-001-08-4	screen6:BRD-A75281937-001-08-4:1.562500uM|screen6:BRD-A75281937-001-08-4:6.250000uM|screen6:BRD-A75281937-001-08-4:0.781250uM	clp protease / proteasome	Protein Stress	#466983FF
clp protease / proteasome	29	clp protease / proteasome:group29	0.562111	4	1	BRD-K91438851	BRD-K91438851-001-01-5	screen6:BRD-K91438851-001-01-5:1.562500uM|screen6:BRD-K91438851-001-01-5:3.125000uM|screen6:BRD-K91438851-001-01-5:0.781250uM|screen6:BRD-K91438851-001-01-5:0.390500uM	clp protease / proteasome	Protein Stress	#466983FF
clp protease / proteasome	31	clp protease / proteasome:group31	0.660139	5	2	BRD-K91438851|BRD-K15179879	BRD-K91438851-001-01-5|BRD-K15179879-001-10-7	screen6:BRD-K91438851-001-01-5:12.500000uM|screen6:BRD-K15179879-001-10-7:6.250000uM|screen6:BRD-K15179879-001-10-7:3.125000uM|screen6:BRD-K91438851-001-01-5:25.000000uM|screen6:BRD-K91438851-001-01-5:50.000000uM	clp protease / proteasome	Protein Stress	#466983FF
clp protease / proteasome	37	clp protease / proteasome:group37	0.255579	3	1	BRD-A74906485	BRD-A74906485-001-08-3	kabx2:BRD-A74906485-001-08-3:1.562500uM|kabx2:BRD-A74906485-001-08-3:6.250000uM|kabx2:BRD-A74906485-001-08-3:12.500000uM	clp protease / proteasome	Protein Stress	#466983FF
clp protease / proteasome	52	clp protease / proteasome:group52	0.198211	4	3	BRD-K50582804|BRD-A28477941|BRD-K10610814	BRD-K50582804-001-01-7|BRD-A28477941-001-01-5|BRD-K10610814-001-01-3	kabx2:BRD-K50582804-001-01-7:3.125000uM|kabx2:BRD-A28477941-001-01-5:0.097500uM|kabx2:BRD-K10610814-001-01-3:0.781250uM|kabx2:BRD-K50582804-001-01-7:25.000000uM	clp protease / proteasome	Protein Stress	#466983FF
clp protease / proteasome	53	clp protease / proteasome:group53	0.301146	2	2	BRD-A28477941|BRD-K96235226	BRD-A28477941-001-01-5|BRD-K96235226-001-02-6	kabx2:BRD-A28477941-001-01-5:0.390500uM|kabx2:BRD-K96235226-001-02-6:50.000000uM	clp protease / proteasome	Protein Stress	#466983FF
clp protease / proteasome	55	clp protease / proteasome:group55	0.217551	4	3	BRD-K96235226|BRD-A60772044|BRD-K50582804	BRD-K96235226-001-02-6|BRD-A60772044-001-01-4|BRD-K50582804-001-01-7	kabx2:BRD-K96235226-001-02-6:6.250000uM|kabx2:BRD-A60772044-001-01-4:12.500000uM|kabx2:BRD-K50582804-001-01-7:0.195500uM|kabx2:BRD-K96235226-001-02-6:0.097500uM	clp protease / proteasome	Protein Stress	#466983FF
clp protease / proteasome	56	clp protease / proteasome:group56	0.252743	3	2	BRD-A60772044|BRD-K10610814	BRD-A60772044-001-01-4|BRD-K10610814-001-01-3	kabx2:BRD-A60772044-001-01-4:0.390500uM|kabx2:BRD-A60772044-001-01-4:6.250000uM|kabx2:BRD-K10610814-001-01-3:1.562500uM	clp protease / proteasome	Protein Stress	#466983FF
clp protease / proteasome	58	clp protease / proteasome:group58	0.307481	3	2	BRD-A60772044|BRD-K03591040	BRD-A60772044-001-01-4|BRD-K03591040-001-01-0	kabx2:BRD-A60772044-001-01-4:0.195500uM|kabx2:BRD-A60772044-001-01-4:3.125000uM|kabx2:BRD-K03591040-001-01-0:12.500000uM	clp protease / proteasome	Protein Stress	#466983FF
clp protease / proteasome	59	clp protease / proteasome:group59	0.257337	2	2	BRD-A34408345|BRD-A75281937	BRD-A34408345-001-01-4|BRD-A75281937-001-08-4	kabx2:BRD-A34408345-001-01-4:0.195500uM|kabx2:BRD-A75281937-001-08-4:50.000000uM	clp protease / proteasome	Protein Stress	#466983FF
clp protease / proteasome	60	clp protease / proteasome:group60	0.22236	2	2	BRD-K50582804|BRD-K10610814	BRD-K50582804-001-01-7|BRD-K10610814-001-01-3	kabx2:BRD-K50582804-001-01-7:0.781250uM|kabx2:BRD-K10610814-001-01-3:6.250000uM	clp protease / proteasome	Protein Stress	#466983FF
clp protease / proteasome	70	clp protease / proteasome:group70	0.410873	4	1	BRD-K72066874	BRD-K72066874-001-10-9	screen6:BRD-K72066874-001-10-9:12.500000uM|screen6:BRD-K72066874-001-10-9:50.000000uM|screen6:BRD-K72066874-001-10-9:100.000000uM|screen6:BRD-K72066874-001-10-9:25.000000uM	clp protease / proteasome	Protein Stress	#466983FF
clp protease / proteasome	94	clp protease / proteasome:group94	0.348344	3	1	BRD-A89016892	BRD-A89016892-001-01-6	kabx2:BRD-A89016892-001-01-6:12.500000uM|kabx2:BRD-A89016892-001-01-6:25.000000uM|kabx2:BRD-A89016892-001-01-6:50.000000uM	clp protease / proteasome	Protein Stress	#466983FF
clp protease / proteasome	95	clp protease / proteasome:group95	0.25443	2	1	BRD-K15179879	BRD-K15179879-001-10-7	kabx2:BRD-K15179879-001-10-7:0.390500uM|kabx2:BRD-K15179879-001-10-7:0.097500uM	clp protease / proteasome	Protein Stress	#466983FF
clp protease / proteasome	100	clp protease / proteasome:group100	0.469769	6	2	BRD-K91438851|BRD-K15179879	BRD-K91438851-001-01-5|BRD-K15179879-001-10-7	kabx2:BRD-K91438851-001-01-5:3.125000uM|kabx2:BRD-K91438851-001-01-5:6.250000uM|kabx2:BRD-K15179879-001-10-7:3.125000uM|kabx2:BRD-K15179879-001-10-7:6.250000uM|kabx2:BRD-K15179879-001-10-7:12.500000uM|kabx2:BRD-K15179879-001-10-7:1.562500uM	clp protease / proteasome	Protein Stress	#466983FF
clp protease / proteasome	102	clp protease / proteasome:group102	0.674109	4	2	BRD-K15179879|BRD-K91438851	BRD-K15179879-001-10-7|BRD-K91438851-001-01-5	kabx2:BRD-K15179879-001-10-7:25.000000uM|kabx2:BRD-K91438851-001-01-5:50.000000uM|kabx2:BRD-K91438851-001-01-5:25.000000uM|kabx2:BRD-K91438851-001-01-5:12.500000uM	clp protease / proteasome	Protein Stress	#466983FF
clp protease / proteasome	103	clp protease / proteasome:group103	0.642882	4	2	BRD-K15179879|BRD-K88510285	BRD-K15179879-001-10-7|BRD-K88510285-001-63-2	screen6:BRD-K15179879-001-10-7:12.500000uM|screen6:BRD-K15179879-001-10-7:25.000000uM|screen6:BRD-K15179879-001-10-7:50.000000uM|screen6:BRD-K88510285-001-63-2:6.250000uM	clp protease / proteasome	Protein Stress	#466983FF
clp protease / proteasome	104	clp protease / proteasome:group104	0.555543	2	2	BRD-K78659596|BRD-K88510285	BRD-K78659596-001-09-6|BRD-K88510285-001-63-2	kabx2:BRD-K78659596-001-09-6:6.250000uM|kabx2:BRD-K88510285-001-63-2:3.125000uM	clp protease / proteasome	Protein Stress	#466983FF
clp protease / proteasome	106	clp protease / proteasome:group106	0.680762	2	1	BRD-A74906485	BRD-A74906485-001-08-3	screen6:BRD-A74906485-001-08-3:25.000000uM|screen6:BRD-A74906485-001-08-3:50.000000uM	clp protease / proteasome	Protein Stress	#466983FF
clp protease / proteasome	108	clp protease / proteasome:group108	0.820005	2	1	BRD-K37908742	BRD-K37908742-001-03-3	kabx2:BRD-K37908742-001-03-3:0.097500uM|kabx2:BRD-K37908742-001-03-3:0.195500uM	clp protease / proteasome	Protein Stress	#466983FF
clp protease / proteasome	109	clp protease / proteasome:group109	0.704912	2	1	BRD-K37908742	BRD-K37908742-001-03-3	screen6:BRD-K37908742-001-03-3:0.195500uM|screen6:BRD-K37908742-001-03-3:0.097500uM	clp protease / proteasome	Protein Stress	#466983FF
clp protease / proteasome	110	clp protease / proteasome:group110	0.70792	5	3	BRD-K59325863|BRD-K88510285|BRD-K78659596	BRD-K59325863-001-05-1|BRD-K88510285-001-63-2|BRD-K78659596-001-09-6	screen6:BRD-K59325863-001-05-1:12.500000uM|screen6:BRD-K88510285-001-63-2:12.500000uM|kabx2:BRD-K78659596-001-09-6:12.500000uM|kabx2:BRD-K59325863-001-05-1:12.500000uM|screen6:BRD-K59325863-001-05-1:25.000000uM	clp protease / proteasome	Protein Stress	#466983FF
clp protease / proteasome	111	clp protease / proteasome:group111	0.67648	3	3	BRD-K78659596|BRD-K88510285|BRD-K59325863	BRD-K78659596-001-09-6|BRD-K88510285-001-63-2|BRD-K59325863-001-05-1	screen6:BRD-K78659596-001-09-6:12.500000uM|kabx2:BRD-K88510285-001-63-2:6.250000uM|kabx2:BRD-K59325863-001-05-1:6.250000uM	clp protease / proteasome	Protein Stress	#466983FF
clp protease / proteasome	113	clp protease / proteasome:group113	0.799685	4	3	BRD-K78659596|BRD-K59325863|BRD-K88510285	BRD-K78659596-001-09-6|BRD-K59325863-001-05-1|BRD-K88510285-001-63-2	screen6:BRD-K78659596-001-09-6:50.000000uM|screen6:BRD-K59325863-001-05-1:50.000000uM|screen6:BRD-K88510285-001-63-2:25.000000uM|screen6:BRD-K88510285-001-63-2:50.000000uM	clp protease / proteasome	Protein Stress	#466983FF
clp protease / proteasome	114	clp protease / proteasome:group114	0.83351	4	1	BRD-K37908742	BRD-K37908742-001-03-3	screen6:BRD-K37908742-001-03-3:0.390500uM|screen6:BRD-K37908742-001-03-3:0.781250uM|screen6:BRD-K37908742-001-03-3:1.562500uM|screen6:BRD-K37908742-001-03-3:3.125000uM	clp protease / proteasome	Protein Stress	#466983FF
clp protease / proteasome	117	clp protease / proteasome:group117	0.710057	7	3	BRD-K59325863|BRD-K88510285|BRD-K78659596	BRD-K59325863-001-05-1|BRD-K88510285-001-63-2|BRD-K78659596-001-09-6	kabx2:BRD-K59325863-001-05-1:50.000000uM|kabx2:BRD-K59325863-001-05-1:25.000000uM|kabx2:BRD-K88510285-001-63-2:12.500000uM|kabx2:BRD-K78659596-001-09-6:25.000000uM|kabx2:BRD-K78659596-001-09-6:50.000000uM|kabx2:BRD-K88510285-001-63-2:25.000000uM|kabx2:BRD-K88510285-001-63-2:50.000000uM	clp protease / proteasome	Protein Stress	#466983FF
clp protease / proteasome	118	clp protease / proteasome:group118	0.571815	3	1	BRD-K37908742	BRD-K37908742-001-03-3	kabx2:BRD-K37908742-001-03-3:0.781250uM|kabx2:BRD-K37908742-001-03-3:0.390500uM|kabx2:BRD-K37908742-001-03-3:1.562500uM	clp protease / proteasome	Protein Stress	#466983FF
clp protease / proteasome	120	clp protease / proteasome:group120	0.397621	2	1	BRD-K37908742	BRD-K37908742-001-03-3	kabx2:BRD-K37908742-001-03-3:50.000000uM|kabx2:BRD-K37908742-001-03-3:12.500000uM	clp protease / proteasome	Protein Stress	#466983FF
clp protease / proteasome	179	clp protease / proteasome:group179	0.248929	2	2	BRD-A60772044|BRD-A28477941	BRD-A60772044-001-01-4|BRD-A28477941-001-01-5	screen6:BRD-A60772044-001-01-4:0.195500uM|screen6:BRD-A28477941-001-01-5:12.500000uM	clp protease / proteasome	Protein Stress	#466983FF
clp protease / proteasome	186	clp protease / proteasome:group186	0.22873	3	3	BRD-K60230970|BRD-A13121918|BRD-K32667026	BRD-K60230970-001-37-3|BRD-A13121918-001-01-5|BRD-K32667026-003-01-7	kabx2:BRD-K60230970-001-37-3:6.250000uM|kabx2:BRD-A13121918-001-01-5:3.125000uM|kabx2:BRD-K32667026-003-01-7:0.781250uM	clp protease / proteasome	Protein Stress	#466983FF
clp protease / proteasome	194	clp protease / proteasome:group194	0.251663	2	2	BRD-A60772044|BRD-K10610814	BRD-A60772044-001-01-4|BRD-K10610814-001-01-3	kabx2:BRD-A60772044-001-01-4:0.781250uM|kabx2:BRD-K10610814-001-01-3:3.125000uM	clp protease / proteasome	Protein Stress	#466983FF
clp protease / proteasome	198	clp protease / proteasome:group198	0.210868	3	3	BRD-K10610814|BRD-A28477941|BRD-K96235226	BRD-K10610814-001-01-3|BRD-A28477941-001-01-5|BRD-K96235226-001-02-6	kabx2:BRD-K10610814-001-01-3:12.500000uM|kabx2:BRD-A28477941-001-01-5:0.781250uM|kabx2:BRD-K96235226-001-02-6:25.000000uM	clp protease / proteasome	Protein Stress	#466983FF
clp protease / proteasome	199	clp protease / proteasome:group199	0.271702	3	2	BRD-K96235226|BRD-A28477941	BRD-K96235226-001-02-6|BRD-A28477941-001-01-5	kabx2:BRD-K96235226-001-02-6:1.562500uM|kabx2:BRD-A28477941-001-01-5:6.250000uM|kabx2:BRD-A28477941-001-01-5:0.195500uM	clp protease / proteasome	Protein Stress	#466983FF
clp protease / proteasome	213	clp protease / proteasome:group213	0.302324	3	3	BRD-A28477941|BRD-K96235226|BRD-K10610814	BRD-A28477941-001-01-5|BRD-K96235226-001-02-6|BRD-K10610814-001-01-3	screen6:BRD-A28477941-001-01-5:0.195500uM|screen6:BRD-K96235226-001-02-6:0.781250uM|screen6:BRD-K10610814-001-01-3:25.000000uM	clp protease / proteasome	Protein Stress	#466983FF
clp protease / proteasome	223	clp protease / proteasome:group223	0.327445	2	2	BRD-A28477941|BRD-A13121918	BRD-A28477941-001-01-5|BRD-A13121918-001-01-5	screen6:BRD-A28477941-001-01-5:3.125000uM|screen6:BRD-A13121918-001-01-5:0.097500uM	clp protease / proteasome	Protein Stress	#466983FF
clp protease / proteasome	227	clp protease / proteasome:group227	0.261487	6	1	BRD-K50582804	BRD-K50582804-001-01-7|BRD-K50582804-003-01-3	screen6:BRD-K50582804-001-01-7:25.000000uM|screen6:BRD-K50582804-003-01-3:12.500000uM|screen6:BRD-K50582804-003-01-3:25.000000uM|screen6:BRD-K50582804-003-01-3:100.000000uM|screen6:BRD-K50582804-003-01-3:50.000000uM|screen6:BRD-K50582804-001-01-7:50.000000uM	clp protease / proteasome	Protein Stress	#466983FF
clp protease / proteasome	235	clp protease / proteasome:group235	0.306643	3	1	BRD-K60230970	BRD-K60230970-001-37-3	screen6:BRD-K60230970-001-37-3:25.000000uM|screen6:BRD-K60230970-001-37-3:50.000000uM|screen6:BRD-K60230970-001-37-3:12.500000uM	clp protease / proteasome	Protein Stress	#466983FF
clp protease / proteasome	249	clp protease / proteasome:group249	0.35226	2	2	BRD-K15179879|BRD-K10610814	BRD-K15179879-001-10-7|BRD-K10610814-001-01-3	screen6:BRD-K15179879-001-10-7:0.390500uM|screen6:BRD-K10610814-001-01-3:6.250000uM	clp protease / proteasome	Protein Stress	#466983FF
clp protease / proteasome	252	clp protease / proteasome:group252	0.436937	2	2	BRD-K50582804|BRD-K32667026	BRD-K50582804-001-01-7|BRD-K32667026-003-01-7	screen6:BRD-K50582804-001-01-7:0.390500uM|screen6:BRD-K32667026-003-01-7:0.097500uM	clp protease / proteasome	Protein Stress	#466983FF
clp protease / proteasome	255	clp protease / proteasome:group255	0.471546	2	2	BRD-K72066874|BRD-K60230970	BRD-K72066874-001-10-9|BRD-K60230970-001-37-3	screen6:BRD-K72066874-001-10-9:6.250000uM|screen6:BRD-K60230970-001-37-3:0.097500uM	clp protease / proteasome	Protein Stress	#466983FF
membrane integrity	3	membrane integrity:group3	0.43078	9	2	BRD-K10090029|BRD-A16591784	BRD-K10090029-001-01-9|BRD-A16591784-065-01-2	screen6:BRD-K10090029-001-01-9:0.781250uM|screen6:BRD-A16591784-065-01-2:0.195500uM|screen6:BRD-A16591784-065-01-2:0.390500uM|screen6:BRD-A16591784-065-01-2:0.781250uM|screen6:BRD-A16591784-065-01-2:3.125000uM|screen6:BRD-A16591784-065-01-2:25.000000uM|screen6:BRD-A16591784-065-01-2:1.562500uM|screen6:BRD-A16591784-065-01-2:6.250000uM|screen6:BRD-A16591784-065-01-2:12.500000uM	membrane integrity	Cell Shape/Integrity	#749B58FF
membrane integrity	8	membrane integrity:group8	0.389242	7	1	BRD-A16591784	BRD-A16591784-065-01-2	kabx2:BRD-A16591784-065-01-2:0.390500uM|kabx2:BRD-A16591784-065-01-2:0.781250uM|kabx2:BRD-A16591784-065-01-2:1.562500uM|kabx2:BRD-A16591784-065-01-2:3.125000uM|kabx2:BRD-A16591784-065-01-2:6.250000uM|kabx2:BRD-A16591784-065-01-2:12.500000uM|kabx2:BRD-A16591784-065-01-2:25.000000uM	membrane integrity	Cell Shape/Integrity	#749B58FF
membrane integrity	13	membrane integrity:group13	0.429866	2	1	BRD-K10090029	BRD-K10090029-001-01-9	screen6:BRD-K10090029-001-01-9:25.000000uM|screen6:BRD-K10090029-001-01-9:50.000000uM	membrane integrity	Cell Shape/Integrity	#749B58FF
membrane integrity	16	membrane integrity:group16	0.448852	2	2	BRD-K10090029|BRD-A16591784	BRD-K10090029-001-01-9|BRD-A16591784-065-01-2	kabx2:BRD-K10090029-001-01-9:0.097500uM|kabx2:BRD-A16591784-065-01-2:0.097500uM	membrane integrity	Cell Shape/Integrity	#749B58FF
menaquinone synthesis	2	menaquinone synthesis:group2	0.388859	7	1	BRD-K55192287	BRD-K55192287-051-03-7	kabx2:BRD-K55192287-051-03-7:1.562500uM|kabx2:BRD-K55192287-051-03-7:6.250000uM|kabx2:BRD-K55192287-051-03-7:0.390500uM|screen6:BRD-K55192287-051-03-7:12.500000uM|screen6:BRD-K55192287-051-03-7:25.000000uM|kabx2:BRD-K55192287-051-03-7:25.000000uM|kabx2:BRD-K55192287-051-03-7:12.500000uM	menaquinone synthesis	Respiration	#BA6338FF
menaquinone synthesis	4	menaquinone synthesis:group4	0.534536	7	1	BRD-K55192287	BRD-K55192287-051-03-7	screen6:BRD-K55192287-051-03-7:0.097500uM|screen6:BRD-K55192287-051-03-7:0.390500uM|screen6:BRD-K55192287-051-03-7:0.195500uM|screen6:BRD-K55192287-051-03-7:0.781250uM|screen6:BRD-K55192287-051-03-7:3.125000uM|screen6:BRD-K55192287-051-03-7:6.250000uM|screen6:BRD-K55192287-051-03-7:1.562500uM	menaquinone synthesis	Respiration	#BA6338FF
menaquinone synthesis	5	menaquinone synthesis:group5	0.272288	3	1	BRD-K55192287	BRD-K55192287-051-03-7	kabx2:BRD-K55192287-051-03-7:3.125000uM|kabx2:BRD-K55192287-051-03-7:0.781250uM|kabx2:BRD-K55192287-051-03-7:0.195500uM	menaquinone synthesis	Respiration	#BA6338FF
metal ion chelation	8	metal ion chelation:group8	0.537464	3	1	BRD-K11851919	BRD-K11851919-001-11-5	screen4wk:BRD-K11851919-001-11-5:50.000000uM|screen4wk:BRD-K11851919-001-11-5:25.000000uM|screen4wk:BRD-K11851919-001-11-5:12.500000uM	metal ion chelation	Stress And Metal Ion Homeostasis	#5DB1DDFF
purine metabolism	5	purine metabolism:group5	0.242398	8	1	BRD-K93034159	BRD-K93034159-001-28-2	kabx2:BRD-K93034159-001-28-2:1.562500uM|kabx2:BRD-K93034159-001-28-2:0.195500uM|screen6:BRD-K93034159-001-28-2:0.781250uM|screen6:BRD-K93034159-001-28-2:1.562500uM|screen6:BRD-K93034159-001-28-2:6.250000uM|screen6:BRD-K93034159-001-28-2:12.500000uM|kabx2:BRD-K93034159-001-28-2:3.125000uM|kabx2:BRD-K93034159-001-28-2:12.500000uM	purine metabolism	Nucleotide Metabolism	#F0E685FF
purine metabolism	6	purine metabolism:group6	0.518043	5	2	BRD-K93034159|BRD-K86484527	BRD-K93034159-001-28-2|BRD-K86484527-001-01-0	kabx2:BRD-K93034159-001-28-2:0.781250uM|kabx2:BRD-K93034159-001-28-2:0.390500uM|kabx2:BRD-K93034159-001-28-2:0.097500uM|screen6:BRD-K86484527-001-01-0:0.195500uM|screen6:BRD-K86484527-001-01-0:0.390500uM	purine metabolism	Nucleotide Metabolism	#F0E685FF
purine metabolism	10	purine metabolism:group10	0.392081	5	3	BRD-K79019129|BRD-K42267433|BRD-K86484527	BRD-K79019129-001-08-0|BRD-K42267433-001-01-5|BRD-K86484527-001-01-0	kabx2:BRD-K79019129-001-08-0:3.125000uM|kabx2:BRD-K42267433-001-01-5:6.250000uM|kabx2:BRD-K42267433-001-01-5:12.500000uM|kabx2:BRD-K79019129-001-08-0:12.500000uM|kabx2:BRD-K86484527-001-01-0:3.125000uM	purine metabolism	Nucleotide Metabolism	#F0E685FF
purine metabolism	13	purine metabolism:group13	0.262807	2	2	BRD-K42267433|BRD-K86484527	BRD-K42267433-001-01-5|BRD-K86484527-001-01-0	kabx2:BRD-K42267433-001-01-5:0.195500uM|kabx2:BRD-K86484527-001-01-0:0.781250uM	purine metabolism	Nucleotide Metabolism	#F0E685FF
purine metabolism	22	purine metabolism:group22	0.354931	5	1	BRD-K91601245	BRD-K91601245-002-07-8	screen6:BRD-K91601245-002-07-8:0.390500uM|kabx2:BRD-K91601245-002-07-8:0.390500uM|screen6:BRD-K91601245-002-07-8:0.781250uM|kabx2:BRD-K91601245-002-07-8:0.097500uM|kabx2:BRD-K91601245-002-07-8:0.195500uM	purine metabolism	Nucleotide Metabolism	#F0E685FF
purine metabolism	28	purine metabolism:group28	0.279666	2	2	BRD-K91543828|BRD-K49350383	BRD-K91543828-001-03-8|BRD-K49350383-001-16-0	screen6:BRD-K91543828-001-03-8:6.250000uM|screen6:BRD-K49350383-001-16-0:0.781250uM	purine metabolism	Nucleotide Metabolism	#F0E685FF
purine metabolism	31	purine metabolism:group31	0.209524	3	1	BRD-K34022604	BRD-K34022604-001-11-6	kabx2:BRD-K34022604-001-11-6:50.000000uM|kabx2:BRD-K34022604-001-11-6:25.000000uM|kabx2:BRD-K34022604-001-11-6:6.250000uM	purine metabolism	Nucleotide Metabolism	#F0E685FF
purine metabolism	33	purine metabolism:group33	0.499552	3	1	BRD-K41601912	BRD-K41601912-001-16-4	screen6:BRD-K41601912-001-16-4:50.000000uM|screen6:BRD-K41601912-001-16-4:12.500000uM|screen6:BRD-K41601912-001-16-4:25.000000uM	purine metabolism	Nucleotide Metabolism	#F0E685FF
purine metabolism	34	purine metabolism:group34	0.40155	3	2	BRD-K93034159|BRD-K41601912	BRD-K93034159-001-28-2|BRD-K41601912-001-16-4	screen6:BRD-K93034159-001-28-2:50.000000uM|kabx2:BRD-K93034159-001-28-2:50.000000uM|kabx2:BRD-K41601912-001-16-4:6.250000uM	purine metabolism	Nucleotide Metabolism	#F0E685FF
purine metabolism	35	purine metabolism:group35	0.271176	4	2	BRD-K41601912|BRD-K86484527	BRD-K41601912-001-16-4|BRD-K86484527-001-01-0	kabx2:BRD-K41601912-001-16-4:12.500000uM|kabx2:BRD-K86484527-001-01-0:0.390500uM|kabx2:BRD-K41601912-001-16-4:25.000000uM|kabx2:BRD-K41601912-001-16-4:50.000000uM	purine metabolism	Nucleotide Metabolism	#F0E685FF
purine metabolism	39	purine metabolism:group39	0.315915	5	1	BRD-K22796536	BRD-K22796536-003-01-9	screen6:BRD-K22796536-003-01-9:3.125000uM|screen6:BRD-K22796536-003-01-9:6.250000uM|screen6:BRD-K22796536-003-01-9:25.000000uM|screen6:BRD-K22796536-003-01-9:12.500000uM|screen6:BRD-K22796536-003-01-9:50.000000uM	purine metabolism	Nucleotide Metabolism	#F0E685FF
purine metabolism	40	purine metabolism:group40	0.335649	2	1	BRD-K22796536	BRD-K22796536-003-01-9	screen6:BRD-K22796536-003-01-9:1.562500uM|screen6:BRD-K22796536-003-01-9:0.097500uM	purine metabolism	Nucleotide Metabolism	#F0E685FF
purine metabolism	43	purine metabolism:group43	0.536944	4	2	BRD-K42267433|BRD-A99822647	BRD-K42267433-001-01-5|BRD-A99822647-001-01-3	screen6:BRD-K42267433-001-01-5:12.500000uM|screen6:BRD-K42267433-001-01-5:25.000000uM|screen6:BRD-K42267433-001-01-5:6.250000uM|screen6:BRD-A99822647-001-01-3:0.195500uM	purine metabolism	Nucleotide Metabolism	#F0E685FF
purine metabolism	50	purine metabolism:group50	0.259453	4	1	BRD-K49350383	BRD-K49350383-001-17-8	screen6:BRD-K49350383-001-17-8:0.097500uM|screen6:BRD-K49350383-001-17-8:1.562500uM|screen6:BRD-K49350383-001-17-8:3.125000uM|screen6:BRD-K49350383-001-17-8:0.195500uM	purine metabolism	Nucleotide Metabolism	#F0E685FF
purine metabolism	53	purine metabolism:group53	0.381871	3	1	BRD-K50327268	BRD-K50327268-001-01-6	screen6:BRD-K50327268-001-01-6:50.000000uM|screen6:BRD-K50327268-001-01-6:25.000000uM|screen6:BRD-K50327268-001-01-6:12.500000uM	purine metabolism	Nucleotide Metabolism	#F0E685FF
purine metabolism	67	purine metabolism:group67	0.429227	2	1	BRD-K91601245	BRD-K91601245-002-07-8	kabx2:BRD-K91601245-002-07-8:25.000000uM|kabx2:BRD-K91601245-002-07-8:12.500000uM	purine metabolism	Nucleotide Metabolism	#F0E685FF
purine metabolism	69	purine metabolism:group69	0.729569	3	1	BRD-K91601245	BRD-K91601245-002-07-8	screen6:BRD-K91601245-002-07-8:50.000000uM|screen6:BRD-K91601245-002-07-8:25.000000uM|screen6:BRD-K91601245-002-07-8:12.500000uM	purine metabolism	Nucleotide Metabolism	#F0E685FF
purine metabolism	70	purine metabolism:group70	0.61773	5	1	BRD-K91601245	BRD-K91601245-002-07-8	screen6:BRD-K91601245-002-07-8:6.250000uM|kabx2:BRD-K91601245-002-07-8:6.250000uM|kabx2:BRD-K91601245-002-07-8:3.125000uM|screen6:BRD-K91601245-002-07-8:3.125000uM|kabx2:BRD-K91601245-002-07-8:1.562500uM	purine metabolism	Nucleotide Metabolism	#F0E685FF
purine metabolism	71	purine metabolism:group71	0.442201	2	1	BRD-K91601245	BRD-K91601245-002-07-8	kabx2:BRD-K91601245-002-07-8:0.781250uM|screen6:BRD-K91601245-002-07-8:1.562500uM	purine metabolism	Nucleotide Metabolism	#F0E685FF
purine metabolism	81	purine metabolism:group81	0.416543	6	1	BRD-K34022604	BRD-K34022604-001-11-6	screen6:BRD-K34022604-001-11-6:25.000000uM|screen6:BRD-K34022604-001-11-6:50.000000uM|screen6:BRD-K34022604-001-11-6:12.500000uM|screen6:BRD-K34022604-001-11-6:6.250000uM|screen6:BRD-K34022604-001-11-6:0.781250uM|screen6:BRD-K34022604-001-11-6:1.562500uM	purine metabolism	Nucleotide Metabolism	#F0E685FF
purine metabolism	86	purine metabolism:group86	0.378978	3	1	BRD-K49350383	BRD-K49350383-001-16-0	screen6:BRD-K49350383-001-16-0:0.097500uM|screen6:BRD-K49350383-001-16-0:3.125000uM|screen6:BRD-K49350383-001-16-0:6.250000uM	purine metabolism	Nucleotide Metabolism	#F0E685FF
purine metabolism	101	purine metabolism:group101	0.400629	3	3	BRD-K79019129|BRD-K86484527|BRD-K42267433	BRD-K79019129-001-08-0|BRD-K86484527-001-01-0|BRD-K42267433-001-01-5	screen6:BRD-K79019129-001-08-0:12.500000uM|kabx2:BRD-K86484527-001-01-0:6.250000uM|kabx2:BRD-K42267433-001-01-5:25.000000uM	purine metabolism	Nucleotide Metabolism	#F0E685FF
purine metabolism	109	purine metabolism:group109	0.257116	6	1	BRD-K22796536	BRD-K22796536-003-01-9	kabx2:BRD-K22796536-003-01-9:0.195500uM|kabx2:BRD-K22796536-003-01-9:0.781250uM|kabx2:BRD-K22796536-003-01-9:50.000000uM|kabx2:BRD-K22796536-003-01-9:25.000000uM|kabx2:BRD-K22796536-003-01-9:12.500000uM|kabx2:BRD-K22796536-003-01-9:6.250000uM	purine metabolism	Nucleotide Metabolism	#F0E685FF
purine metabolism	118	purine metabolism:group118	0.44954	14	2	BRD-K51747290|BRD-K49350383	BRD-K51747290-001-18-0|BRD-K49350383-001-17-8|BRD-K49350383-001-16-0	kabx2:BRD-K51747290-001-18-0:0.097500uM|kabx2:BRD-K49350383-001-17-8:25.000000uM|screen6:BRD-K49350383-001-16-0:25.000000uM|screen6:BRD-K49350383-001-17-8:50.000000uM|screen6:BRD-K49350383-001-16-0:50.000000uM|kabx2:BRD-K49350383-001-17-8:50.000000uM|kabx2:BRD-K49350383-001-16-0:50.000000uM|kabx2:BRD-K49350383-001-16-0:25.000000uM|screen6:BRD-K49350383-001-17-8:25.000000uM|screen6:BRD-K49350383-0…	purine metabolism	Nucleotide Metabolism	#F0E685FF
purine metabolism	122	purine metabolism:group122	0.578293	11	3	BRD-K86484527|BRD-K79019129|BRD-K42267433	BRD-K86484527-001-01-0|BRD-K79019129-001-08-0|BRD-K42267433-001-01-5	screen6:BRD-K86484527-001-01-0:6.250000uM|kabx2:BRD-K86484527-001-01-0:12.500000uM|kabx2:BRD-K86484527-001-01-0:25.000000uM|kabx2:BRD-K86484527-001-01-0:50.000000uM|screen6:BRD-K86484527-001-01-0:50.000000uM|screen6:BRD-K86484527-001-01-0:25.000000uM|screen6:BRD-K86484527-001-01-0:12.500000uM|screen6:BRD-K79019129-001-08-0:25.000000uM|screen6:BRD-K42267433-001-01-5:50.000000uM|kabx2:BRD-K42267433…	purine metabolism	Nucleotide Metabolism	#F0E685FF
purine metabolism	125	purine metabolism:group125	0.633869	4	1	BRD-K41601912	BRD-K41601912-001-16-4	screen6:BRD-K41601912-001-16-4:1.562500uM|kabx2:BRD-K41601912-001-16-4:1.562500uM|screen6:BRD-K41601912-001-16-4:3.125000uM|kabx2:BRD-K41601912-001-16-4:3.125000uM	purine metabolism	Nucleotide Metabolism	#F0E685FF
purine metabolism	131	purine metabolism:group131	0.272389	3	2	BRD-A99822647|BRD-K93034159	BRD-A99822647-001-01-3|BRD-K93034159-001-28-2	kabx2:BRD-A99822647-001-01-3:3.125000uM|kabx2:BRD-A99822647-001-01-3:1.562500uM|kabx2:BRD-K93034159-001-28-2:6.250000uM	purine metabolism	Nucleotide Metabolism	#F0E685FF
purine metabolism	132	purine metabolism:group132	0.329106	2	1	BRD-A99822647	BRD-A99822647-001-01-3	screen6:BRD-A99822647-001-01-3:3.125000uM|screen6:BRD-A99822647-001-01-3:1.562500uM	purine metabolism	Nucleotide Metabolism	#F0E685FF
purine metabolism	133	purine metabolism:group133	0.524591	3	2	BRD-K93034159|BRD-A99822647	BRD-K93034159-001-28-2|BRD-A99822647-001-01-3	kabx2:BRD-K93034159-001-28-2:25.000000uM|screen6:BRD-K93034159-001-28-2:25.000000uM|kabx2:BRD-A99822647-001-01-3:6.250000uM	purine metabolism	Nucleotide Metabolism	#F0E685FF
purine metabolism	134	purine metabolism:group134	0.487765	4	2	BRD-A99822647|BRD-K41601912	BRD-A99822647-001-01-3|BRD-K41601912-001-16-4	kabx2:BRD-A99822647-001-01-3:12.500000uM|screen6:BRD-K41601912-001-16-4:6.250000uM|screen6:BRD-A99822647-001-01-3:12.500000uM|screen6:BRD-A99822647-001-01-3:6.250000uM	purine metabolism	Nucleotide Metabolism	#F0E685FF
GuaB2	4	GuaB2:group4	0.257116	6	1	BRD-K22796536	BRD-K22796536-003-01-9	kabx2:BRD-K22796536-003-01-9:0.195500uM|kabx2:BRD-K22796536-003-01-9:0.781250uM|kabx2:BRD-K22796536-003-01-9:12.500000uM|kabx2:BRD-K22796536-003-01-9:6.250000uM|kabx2:BRD-K22796536-003-01-9:25.000000uM|kabx2:BRD-K22796536-003-01-9:50.000000uM	GuaB2	Nucleotide Metabolism	#F0E685FF
GuaB2	6	GuaB2:group6	0.298923	7	1	BRD-K22796536	BRD-K22796536-003-01-9	screen6:BRD-K22796536-003-01-9:50.000000uM|screen6:BRD-K22796536-003-01-9:12.500000uM|screen6:BRD-K22796536-003-01-9:25.000000uM|screen6:BRD-K22796536-003-01-9:6.250000uM|screen6:BRD-K22796536-003-01-9:1.562500uM|screen6:BRD-K22796536-003-01-9:3.125000uM|screen6:BRD-K22796536-003-01-9:0.097500uM	GuaB2	Nucleotide Metabolism	#F0E685FF
GuaB2	12	GuaB2:group12	0.262807	2	2	BRD-K42267433|BRD-K86484527	BRD-K42267433-001-01-5|BRD-K86484527-001-01-0	kabx2:BRD-K42267433-001-01-5:0.195500uM|kabx2:BRD-K86484527-001-01-0:0.781250uM	GuaB2	Nucleotide Metabolism	#F0E685FF
GuaB2	25	GuaB2:group25	0.347494	3	3	BRD-K86484527|BRD-K50327268|BRD-K42267433	BRD-K86484527-001-01-0|BRD-K50327268-001-01-6|BRD-K42267433-001-01-5	screen6:BRD-K86484527-001-01-0:1.562500uM|screen6:BRD-K50327268-001-01-6:0.195500uM|screen6:BRD-K42267433-001-01-5:0.195500uM	GuaB2	Nucleotide Metabolism	#F0E685FF
GuaB2	26	GuaB2:group26	0.381871	3	1	BRD-K50327268	BRD-K50327268-001-01-6	screen6:BRD-K50327268-001-01-6:50.000000uM|screen6:BRD-K50327268-001-01-6:25.000000uM|screen6:BRD-K50327268-001-01-6:12.500000uM	GuaB2	Nucleotide Metabolism	#F0E685FF
GuaB2	43	GuaB2:group43	0.487522	5	1	BRD-K42267433	BRD-K42267433-001-01-5	screen6:BRD-K42267433-001-01-5:6.250000uM|screen6:BRD-K42267433-001-01-5:12.500000uM|screen6:BRD-K42267433-001-01-5:25.000000uM|kabx2:BRD-K42267433-001-01-5:12.500000uM|kabx2:BRD-K42267433-001-01-5:6.250000uM	GuaB2	Nucleotide Metabolism	#F0E685FF
GuaB2	44	GuaB2:group44	0.578293	11	3	BRD-K42267433|BRD-K79019129|BRD-K86484527	BRD-K42267433-001-01-5|BRD-K79019129-001-08-0|BRD-K86484527-001-01-0	screen6:BRD-K42267433-001-01-5:50.000000uM|kabx2:BRD-K79019129-001-08-0:25.000000uM|kabx2:BRD-K42267433-001-01-5:50.000000uM|kabx2:BRD-K86484527-001-01-0:50.000000uM|kabx2:BRD-K86484527-001-01-0:25.000000uM|screen6:BRD-K86484527-001-01-0:50.000000uM|screen6:BRD-K86484527-001-01-0:25.000000uM|screen6:BRD-K79019129-001-08-0:25.000000uM|screen6:BRD-K86484527-001-01-0:12.500000uM|kabx2:BRD-K86484527-…	GuaB2	Nucleotide Metabolism	#F0E685FF
GuaB2	45	GuaB2:group45	0.411152	2	2	BRD-K42267433|BRD-K86484527	BRD-K42267433-001-01-5|BRD-K86484527-001-01-0	kabx2:BRD-K42267433-001-01-5:25.000000uM|kabx2:BRD-K86484527-001-01-0:6.250000uM	GuaB2	Nucleotide Metabolism	#F0E685FF
GuaB2	46	GuaB2:group46	0.320432	3	2	BRD-K86484527|BRD-K79019129	BRD-K86484527-001-01-0|BRD-K79019129-001-08-0	kabx2:BRD-K86484527-001-01-0:3.125000uM|kabx2:BRD-K79019129-001-08-0:12.500000uM|kabx2:BRD-K79019129-001-08-0:3.125000uM	GuaB2	Nucleotide Metabolism	#F0E685FF
NrdF2	6	NrdF2:group6	0.485386	3	1	BRD-K34022604	BRD-K34022604-001-11-6	screen6:BRD-K34022604-001-11-6:25.000000uM|screen6:BRD-K34022604-001-11-6:12.500000uM|screen6:BRD-K34022604-001-11-6:6.250000uM	NrdF2	Nucleotide Metabolism	#F0E685FF
NrdF2	26	NrdF2:group26	0.329106	2	1	BRD-A99822647	BRD-A99822647-001-01-3	screen6:BRD-A99822647-001-01-3:1.562500uM|screen6:BRD-A99822647-001-01-3:3.125000uM	NrdF2	Nucleotide Metabolism	#F0E685FF
NrdF2	27	NrdF2:group27	0.229133	2	1	BRD-A99822647	BRD-A99822647-001-01-3	kabx2:BRD-A99822647-001-01-3:1.562500uM|kabx2:BRD-A99822647-001-01-3:3.125000uM	NrdF2	Nucleotide Metabolism	#F0E685FF
NrdF2	28	NrdF2:group28	0.363474	4	1	BRD-K93034159	BRD-K93034159-001-28-2	screen6:BRD-K93034159-001-28-2:1.562500uM|screen6:BRD-K93034159-001-28-2:3.125000uM|screen6:BRD-K93034159-001-28-2:0.781250uM|screen6:BRD-K93034159-001-28-2:0.390500uM	NrdF2	Nucleotide Metabolism	#F0E685FF
NrdF2	29	NrdF2:group29	0.308037	3	1	BRD-K93034159	BRD-K93034159-001-28-2	screen6:BRD-K93034159-001-28-2:6.250000uM|screen6:BRD-K93034159-001-28-2:12.500000uM|kabx2:BRD-K93034159-001-28-2:1.562500uM	NrdF2	Nucleotide Metabolism	#F0E685FF
NrdF2	30	NrdF2:group30	0.423859	2	1	BRD-K93034159	BRD-K93034159-001-28-2	kabx2:BRD-K93034159-001-28-2:3.125000uM|kabx2:BRD-K93034159-001-28-2:12.500000uM	NrdF2	Nucleotide Metabolism	#F0E685FF
NrdF2	32	NrdF2:group32	0.556905	5	2	BRD-K93034159|BRD-A99822647	BRD-K93034159-001-28-2|BRD-A99822647-001-01-3	kabx2:BRD-K93034159-001-28-2:25.000000uM|screen6:BRD-K93034159-001-28-2:25.000000uM|kabx2:BRD-A99822647-001-01-3:6.250000uM|screen6:BRD-A99822647-001-01-3:6.250000uM|screen6:BRD-A99822647-001-01-3:12.500000uM	NrdF2	Nucleotide Metabolism	#F0E685FF
NrdF2	37	NrdF2:group37	0.339826	2	1	BRD-K15108141	BRD-K15108141-003-06-2	kabx2:BRD-K15108141-003-06-2:6.250000uM|kabx2:BRD-K15108141-003-06-2:12.500000uM	NrdF2	Nucleotide Metabolism	#F0E685FF
NrdF2	38	NrdF2:group38	0.35674	3	1	BRD-K15108141	BRD-K15108141-003-06-2	kabx2:BRD-K15108141-003-06-2:1.562500uM|kabx2:BRD-K15108141-003-06-2:0.390500uM|kabx2:BRD-K15108141-003-06-2:0.097500uM	NrdF2	Nucleotide Metabolism	#F0E685FF
NrdF2	39	NrdF2:group39	0.393672	2	1	BRD-K15108141	BRD-K15108141-003-06-2	kabx2:BRD-K15108141-003-06-2:0.781250uM|kabx2:BRD-K15108141-003-06-2:0.195500uM	NrdF2	Nucleotide Metabolism	#F0E685FF
NrdF2	53	NrdF2:group53	0.221677	2	1	BRD-K34022604	BRD-K34022604-001-11-6	kabx2:BRD-K34022604-001-11-6:25.000000uM|kabx2:BRD-K34022604-001-11-6:50.000000uM	NrdF2	Nucleotide Metabolism	#F0E685FF
NrdF2	60	NrdF2:group60	0.313676	2	1	BRD-K93034159	BRD-K93034159-001-28-2	kabx2:BRD-K93034159-001-28-2:0.195500uM|kabx2:BRD-K93034159-001-28-2:0.781250uM	NrdF2	Nucleotide Metabolism	#F0E685FF
NrdF2	61	NrdF2:group61	0.567469	2	1	BRD-K93034159	BRD-K93034159-001-28-2	kabx2:BRD-K93034159-001-28-2:0.097500uM|kabx2:BRD-K93034159-001-28-2:0.390500uM	NrdF2	Nucleotide Metabolism	#F0E685FF
pyrimidine metabolism	1	pyrimidine metabolism:group1	0.119143	18	7	BRD-K24844714|BRD-K33106058|BRD-K79254416|BRD-K41140669|BRD-K51747290|BRD-A79903587|BRD-K36137799	BRD-K24844714-001-31-0|BRD-K33106058-001-19-2|BRD-K79254416-001-29-1|BRD-K41140669-001-04-4|BRD-K51747290-001-18-0|BRD-A79903587-001-19-9|BRD-K36137799-001-08-9	kabx2:BRD-K24844714-001-31-0:50.000000uM|kabx2:BRD-K33106058-001-19-2:0.195500uM|kabx2:BRD-K33106058-001-19-2:50.000000uM|kabx2:BRD-K79254416-001-29-1:0.195500uM|kabx2:BRD-K79254416-001-29-1:6.250000uM|screen6:BRD-K33106058-001-19-2:25.000000uM|screen6:BRD-K33106058-001-19-2:6.250000uM|screen6:BRD-K41140669-001-04-4:0.195500uM|kabx2:BRD-K51747290-001-18-0:0.390500uM|kabx2:BRD-K51747290-001-18-0:0…	pyrimidine metabolism	Nucleotide Metabolism	#F0E685FF
pyrimidine metabolism	2	pyrimidine metabolism:group2	0.589797	7	2	BRD-K11630072|BRD-K24844714	BRD-K11630072|BRD-K24844714-001-31-0|BRD-K11630072-001-14-0	screen6:BRD-K11630072:12.500000uM|kabx2:BRD-K24844714-001-31-0:6.250000uM|screen5_wk:BRD-K11630072-001-14-0:6.250000uM|screen5_wk:BRD-K24844714-001-31-0:6.250000uM|screen6:BRD-K11630072:6.250000uM|screen6:BRD-K11630072-001-14-0:6.250000uM|screen6:BRD-K24844714-001-31-0:6.250000uM	pyrimidine metabolism	Nucleotide Metabolism	#F0E685FF
pyrimidine metabolism	3	pyrimidine metabolism:group3	0.531128	3	2	BRD-K24844714|BRD-K11630072	BRD-K24844714-001-31-0|BRD-K11630072-001-14-0	screen5_wk:BRD-K24844714-001-31-0:12.500000uM|screen5_wk:BRD-K11630072-001-14-0:12.500000uM|kabx2:BRD-K11630072-001-14-0:6.250000uM	pyrimidine metabolism	Nucleotide Metabolism	#F0E685FF
pyrimidine metabolism	5	pyrimidine metabolism:group5	0.475955	6	2	BRD-K24844714|BRD-K11630072	BRD-K24844714-001-31-0|BRD-K11630072-001-14-0	screen6:BRD-K24844714-001-31-0:12.500000uM|screen6:BRD-K24844714-001-31-0:25.000000uM|screen6:BRD-K24844714-001-31-0:50.000000uM|screen6:BRD-K11630072-001-14-0:25.000000uM|screen6:BRD-K11630072-001-14-0:12.500000uM|screen6:BRD-K11630072-001-14-0:50.000000uM	pyrimidine metabolism	Nucleotide Metabolism	#F0E685FF
pyrimidine metabolism	6	pyrimidine metabolism:group6	0.516677	2	1	BRD-K85204746	BRD-K85204746-001-01-8	screen_bi2_kabxlow:BRD-K85204746-001-01-8:3.125000uM|screen_bi2_kabxlow:BRD-K85204746-001-01-8:1.562500uM	pyrimidine metabolism	Nucleotide Metabolism	#F0E685FF
pyrimidine metabolism	7	pyrimidine metabolism:group7	0.488915	3	1	BRD-K69540638	BRD-K69540638-001-07-3	kabx2:BRD-K69540638-001-07-3:25.000000uM|kabx2:BRD-K69540638-001-07-3:12.500000uM|kabx2:BRD-K69540638-001-07-3:50.000000uM	pyrimidine metabolism	Nucleotide Metabolism	#F0E685FF
pyrimidine metabolism	11	pyrimidine metabolism:group11	0.406075	2	1	BRD-K41140669	BRD-K41140669-001-04-4	kabx2:BRD-K41140669-001-04-4:1.562500uM|kabx2:BRD-K41140669-001-04-4:6.250000uM	pyrimidine metabolism	Nucleotide Metabolism	#F0E685FF
pyrimidine metabolism	13	pyrimidine metabolism:group13	0.481112	3	1	BRD-K41140669	BRD-K41140669-001-04-4	kabx2:BRD-K41140669-001-04-4:3.125000uM|kabx2:BRD-K41140669-001-04-4:25.000000uM|kabx2:BRD-K41140669-001-04-4:50.000000uM	pyrimidine metabolism	Nucleotide Metabolism	#F0E685FF
pyrimidine metabolism	14	pyrimidine metabolism:group14	0.610805	5	3	BRD-K85204746|BRD-K69540638|BRD-A18840826	BRD-K85204746-001-03-4|BRD-K69540638-001-07-3|BRD-A18840826-001-08-1	screen6:BRD-K85204746-001-03-4:50.000000uM|screen6:BRD-K85204746-001-03-4:25.000000uM|screen6:BRD-K85204746-001-03-4:12.500000uM|screen6:BRD-K69540638-001-07-3:12.500000uM|screen6:BRD-A18840826-001-08-1:12.500000uM	pyrimidine metabolism	Nucleotide Metabolism	#F0E685FF
pyrimidine metabolism	15	pyrimidine metabolism:group15	0.793624	5	2	BRD-K66227851|BRD-A18840826	BRD-K66227851-001-03-9|BRD-A18840826-001-08-1	screen6:BRD-K66227851-001-03-9:6.250000uM|screen6:BRD-K66227851-001-03-9:12.500000uM|screen6:BRD-K66227851-001-03-9:25.000000uM|screen6:BRD-K66227851-001-03-9:50.000000uM|screen6:BRD-A18840826-001-08-1:25.000000uM	pyrimidine metabolism	Nucleotide Metabolism	#F0E685FF
pyrimidine metabolism	17	pyrimidine metabolism:group17	0.760113	7	2	BRD-K51626221|BRD-K41140669	BRD-K51626221-001-05-7|BRD-K41140669-001-04-4	screen6:BRD-K51626221-001-05-7:25.000000uM|screen6:BRD-K51626221-001-05-7:12.500000uM|screen6:BRD-K41140669-001-04-4:50.000000uM|screen6:BRD-K41140669-001-04-4:25.000000uM|screen6:BRD-K41140669-001-04-4:12.500000uM|screen6:BRD-K41140669-001-04-4:6.250000uM|screen6:BRD-K41140669-001-04-4:3.125000uM	pyrimidine metabolism	Nucleotide Metabolism	#F0E685FF
pyrimidine metabolism	19	pyrimidine metabolism:group19	0.271012	3	1	BRD-A18840826	BRD-A18840826-001-08-1	kabx2:BRD-A18840826-001-08-1:0.097500uM|kabx2:BRD-A18840826-001-08-1:0.390500uM|kabx2:BRD-A18840826-001-08-1:1.562500uM	pyrimidine metabolism	Nucleotide Metabolism	#F0E685FF
pyrimidine metabolism	22	pyrimidine metabolism:group22	0.351514	4	2	BRD-A18840826|BRD-K58262659	BRD-A18840826-001-08-1|BRD-K58262659-001-11-3	kabx2:BRD-A18840826-001-08-1:0.195500uM|kabx2:BRD-K58262659-001-11-3:0.097500uM|kabx2:BRD-A18840826-001-08-1:0.781250uM|kabx2:BRD-A18840826-001-08-1:3.125000uM	pyrimidine metabolism	Nucleotide Metabolism	#F0E685FF
pyrimidine metabolism	28	pyrimidine metabolism:group28	0.307158	7	1	BRD-K15108141	BRD-K15108141-003-06-2	kabx2:BRD-K15108141-003-06-2:0.097500uM|kabx2:BRD-K15108141-003-06-2:1.562500uM|kabx2:BRD-K15108141-003-06-2:0.390500uM|kabx2:BRD-K15108141-003-06-2:0.195500uM|kabx2:BRD-K15108141-003-06-2:0.781250uM|kabx2:BRD-K15108141-003-06-2:6.250000uM|kabx2:BRD-K15108141-003-06-2:12.500000uM	pyrimidine metabolism	Nucleotide Metabolism	#F0E685FF
pyrimidine metabolism	34	pyrimidine metabolism:group34	0.367916	5	3	BRD-K85204746|BRD-K66227851|BRD-K69540638	BRD-K85204746-001-03-4|BRD-K66227851-001-03-9|BRD-K69540638-001-07-3	kabx2:BRD-K85204746-001-03-4:0.195500uM|kabx2:BRD-K66227851-001-03-9:0.781250uM|kabx2:BRD-K69540638-001-07-3:0.390500uM|kabx2:BRD-K69540638-001-07-3:0.781250uM|screen4wk:BRD-K69540638-001-07-3:0.390625uM	pyrimidine metabolism	Nucleotide Metabolism	#F0E685FF
pyrimidine metabolism	35	pyrimidine metabolism:group35	0.308185	3	3	BRD-K51626221|BRD-K51747290|BRD-K85204746	BRD-K51626221-001-05-7|BRD-K51747290-001-18-0|BRD-K85204746-001-03-4	kabx2:BRD-K51626221-001-05-7:0.097500uM|kabx2:BRD-K51747290-001-18-0:25.000000uM|kabx2:BRD-K85204746-001-03-4:0.097500uM	pyrimidine metabolism	Nucleotide Metabolism	#F0E685FF
pyrimidine metabolism	36	pyrimidine metabolism:group36	0.45104	7	2	BRD-K85204746|BRD-K51626221	BRD-K85204746-001-03-4|BRD-K51626221-001-05-7	screen6:BRD-K85204746-001-03-4:0.195500uM|screen6:BRD-K51626221-001-05-7:0.390500uM|screen6:BRD-K51626221-001-05-7:0.781250uM|screen6:BRD-K85204746-001-03-4:0.097500uM|screen6:BRD-K51626221-001-05-7:0.195500uM|screen6:BRD-K85204746-001-03-4:0.390500uM|screen6:BRD-K51626221-001-05-7:1.562500uM	pyrimidine metabolism	Nucleotide Metabolism	#F0E685FF
pyrimidine metabolism	44	pyrimidine metabolism:group44	0.427622	10	3	BRD-K58262659|BRD-K24844714|BRD-K11630072	BRD-K58262659-001-11-3|BRD-K24844714-001-31-0|BRD-K11630072|BRD-K11630072-001-14-0	screen6:BRD-K58262659-001-11-3:0.097500uM|screen6:BRD-K24844714-001-31-0:0.097500uM|screen6:BRD-K24844714-001-31-0:0.390500uM|screen6:BRD-K24844714-001-31-0:0.195500uM|screen6:BRD-K11630072:0.097656uM|screen6:BRD-K11630072:0.195312uM|screen6:BRD-K11630072:0.390625uM|screen6:BRD-K11630072-001-14-0:0.195500uM|screen6:BRD-K11630072-001-14-0:0.390500uM|kabx2:BRD-K11630072-001-14-0:0.390500uM	pyrimidine metabolism	Nucleotide Metabolism	#F0E685FF
pyrimidine metabolism	45	pyrimidine metabolism:group45	0.280847	3	3	BRD-K11630072|BRD-K58262659|BRD-K47832606	BRD-K11630072-001-14-0|BRD-K58262659-001-11-3|BRD-K47832606-001-31-9	screen6:BRD-K11630072-001-14-0:0.097500uM|screen6:BRD-K58262659-001-11-3:0.390500uM|kabx2:BRD-K47832606-001-31-9:0.195500uM	pyrimidine metabolism	Nucleotide Metabolism	#F0E685FF
pyrimidine metabolism	51	pyrimidine metabolism:group51	0.292827	3	3	BRD-K51747290|BRD-K85204746|BRD-K51626221	BRD-K51747290-001-18-0|BRD-K85204746-001-03-4|BRD-K51626221-001-05-7	kabx2:BRD-K51747290-001-18-0:1.562500uM|kabx2:BRD-K85204746-001-03-4:0.390500uM|kabx2:BRD-K51626221-001-05-7:0.390500uM	pyrimidine metabolism	Nucleotide Metabolism	#F0E685FF
pyrimidine metabolism	52	pyrimidine metabolism:group52	0.193816	5	2	BRD-K47832606|BRD-A79903587	BRD-K47832606-001-31-9|BRD-A79903587-001-19-9	kabx2:BRD-K47832606-001-31-9:0.390500uM|kabx2:BRD-A79903587-001-19-9:0.390500uM|kabx2:BRD-A79903587-001-19-9:0.195500uM|kabx2:BRD-K47832606-001-31-9:0.097500uM|kabx2:BRD-K47832606-001-31-9:0.781250uM	pyrimidine metabolism	Nucleotide Metabolism	#F0E685FF
[truncated: 65 more rows]
