# Supplementary material for: Reference-based chemical-genetic interaction profiling to elucidate small molecule mechanism of action in Mycobacterium tuberculosis
Source: Nat Commun. 2025 Nov 3;16:9673. doi: 10.1038/s41467-025-64662-x (PMC12583738; doi:10.1038/s41467-025-64662-x)
Supplement: Supplementary file 11 — Source data [file 41467_2025_64662_MOESM11_ESM.zip › Source Data SI Fig 8.xlsx]

## Sheet: SI Fig. 8a
rid	pcl_desc	pcl_size	cid	pert_id	broad_id	target_description	pcl_similarity_score	pcl_confidence_score	pcl_and_moa_agree	in_moa	is_pcl_cid	rugplot_color	has_asterisk	high_confidence_pcl_similarity_score_threshold	within_pcl_cluster_high_confidence_radius	is_furthest_in_moa_cgi_profile_before_first_out_of_moa_cgi_profile
NA	NA	NA	NA	NA	NA	NA	1	1	NA	NA	NA	NA	NA	0.386151	TRUE	FALSE
HadABC:group4	HadABC	11	screen6:BRD-K27302037-001-03-5:12.500000uM	BRD-K27302037	BRD-K27302037-001-03-5	HadABC	0.630107	1	1	1	TRUE	#1a80bbff	TRUE	0.386151	TRUE	FALSE
HadABC:group4	HadABC	11	screen6:BRD-K92661767-001-01-4:12.500000uM	BRD-K92661767	BRD-K92661767-001-01-4	HadABC	0.62968	1	1	1	TRUE	#1a80bbff	TRUE	0.386151	TRUE	FALSE
HadABC:group4	HadABC	11	kabx2:BRD-K27302037-001-03-5:12.500000uM	BRD-K27302037	BRD-K27302037-001-03-5	HadABC	0.616649	1	1	1	FALSE	#1a80bbff	FALSE	0.386151	TRUE	FALSE
HadABC:group4	HadABC	11	screen6:BRD-K27302037-001-03-5:3.125000uM	BRD-K27302037	BRD-K27302037-001-03-5	HadABC	0.59367	1	1	1	TRUE	#1a80bbff	TRUE	0.386151	TRUE	FALSE
HadABC:group4	HadABC	11	screen6:BRD-K92661767-001-01-4:25.000000uM	BRD-K92661767	BRD-K92661767-001-01-4	HadABC	0.590608	1	1	1	TRUE	#1a80bbff	TRUE	0.386151	TRUE	FALSE
HadABC:group4	HadABC	11	kabx2:BRD-K92661767-001-01-4:12.500000uM	BRD-K92661767	BRD-K92661767-001-01-4	HadABC	0.587369	1	1	1	TRUE	#1a80bbff	TRUE	0.386151	TRUE	FALSE
HadABC:group4	HadABC	11	kabx2:BRD-K27302037-001-03-5:6.250000uM	BRD-K27302037	BRD-K27302037-001-03-5	HadABC	0.581657	1	1	1	FALSE	#1a80bbff	FALSE	0.386151	TRUE	FALSE
HadABC:group4	HadABC	11	screen6:BRD-K27302037-001-03-5:25.000000uM	BRD-K27302037	BRD-K27302037-001-03-5	HadABC	0.575873	1	1	1	TRUE	#1a80bbff	TRUE	0.386151	TRUE	FALSE
HadABC:group4	HadABC	11	screen5_wk:BRD-K27302037-001-01-9:6.250000uM	BRD-K27302037	BRD-K27302037-001-01-9	HadABC	0.569165	1	1	1	FALSE	#1a80bbff	FALSE	0.386151	TRUE	FALSE
HadABC:group4	HadABC	11	screen6:BRD-K27302037-001-03-5:6.250000uM	BRD-K27302037	BRD-K27302037-001-03-5	HadABC	0.561136	1	1	1	TRUE	#1a80bbff	TRUE	0.386151	TRUE	FALSE
HadABC:group4	HadABC	11	kabx2:BRD-K27302037-001-03-5:3.125000uM	BRD-K27302037	BRD-K27302037-001-03-5	HadABC	0.542751	1	1	1	FALSE	#1a80bbff	FALSE	0.386151	TRUE	FALSE
HadABC:group4	HadABC	11	kabx2:BRD-K27302037-001-03-5:1.562500uM	BRD-K27302037	BRD-K27302037-001-03-5	HadABC	0.534451	1	1	1	FALSE	#1a80bbff	FALSE	0.386151	TRUE	FALSE
HadABC:group4	HadABC	11	screen5_wk:BRD-K27302037-001-01-9:1.562500uM	BRD-K27302037	BRD-K27302037-001-01-9	HadABC	0.529789	1	1	1	FALSE	#1a80bbff	FALSE	0.386151	TRUE	FALSE
HadABC:group4	HadABC	11	screen5_wk:BRD-K27302037-001-01-9:12.500000uM	BRD-K27302037	BRD-K27302037-001-01-9	HadABC	0.527814	1	1	1	FALSE	#1a80bbff	FALSE	0.386151	TRUE	FALSE
HadABC:group4	HadABC	11	kabx2:BRD-K27302037-001-03-5:25.000000uM	BRD-K27302037	BRD-K27302037-001-03-5	HadABC	0.52293	1	1	1	FALSE	#1a80bbff	FALSE	0.386151	TRUE	FALSE
HadABC:group4	HadABC	11	screen6:BRD-K27302037-001-03-5:50.000000uM	BRD-K27302037	BRD-K27302037-001-03-5	HadABC	0.507026	1	1	1	TRUE	#1a80bbff	TRUE	0.386151	TRUE	FALSE
HadABC:group4	HadABC	11	screen5_wk:BRD-K27302037-001-01-9:3.125000uM	BRD-K27302037	BRD-K27302037-001-01-9	HadABC	0.499962	1	1	1	FALSE	#1a80bbff	FALSE	0.386151	TRUE	FALSE
HadABC:group4	HadABC	11	screen6:BRD-K27302037-001-03-5:1.562500uM	BRD-K27302037	BRD-K27302037-001-03-5	HadABC	0.476783	1	1	1	FALSE	#1a80bbff	FALSE	0.386151	TRUE	FALSE
HadABC:group4	HadABC	11	kabx2:BRD-K92661767-001-01-4:50.000000uM	BRD-K92661767	BRD-K92661767-001-01-4	HadABC	0.468019	1	1	1	TRUE	#1a80bbff	TRUE	0.386151	TRUE	FALSE
HadABC:group4	HadABC	11	kabx2:BRD-K92661767-001-01-4:25.000000uM	BRD-K92661767	BRD-K92661767-001-01-4	HadABC	0.465045	1	1	1	TRUE	#1a80bbff	TRUE	0.386151	TRUE	FALSE
HadABC:group4	HadABC	11	kabx2:BRD-K27302037-001-03-5:0.781250uM	BRD-K27302037	BRD-K27302037-001-03-5	HadABC	0.451712	1	1	1	FALSE	#1a80bbff	FALSE	0.386151	TRUE	FALSE
HadABC:group4	HadABC	11	kabx2:BRD-K27302037-001-03-5:50.000000uM	BRD-K27302037	BRD-K27302037-001-03-5	HadABC	0.440293	1	1	1	FALSE	#1a80bbff	FALSE	0.386151	TRUE	FALSE
HadABC:group4	HadABC	11	screen5_wk:BRD-K27302037-001-01-9:0.781250uM	BRD-K27302037	BRD-K27302037-001-01-9	HadABC	0.386151	1	1	1	FALSE	#1a80bbff	FALSE	0.386151	TRUE	TRUE
HadABC:group4	HadABC	11	screen6:BRD-A84807802-001-01-2:1.562500uM	BRD-A84807802	BRD-A84807802-001-01-2	MmpL3|EchA6	0.355394	0.666667	0	0	FALSE	#b8b8b8ff	FALSE	0.386151	FALSE	FALSE
HadABC:group4	HadABC	11	screen6:BRD-K96671969-001-04-9:0.390500uM	BRD-K96671969	BRD-K96671969-001-04-9	DprE1-DprE2 complex	0.354566	0.5	0	0	FALSE	#b8b8b8ff	FALSE	0.386151	FALSE	FALSE
HadABC:group4	HadABC	11	screen6:BRD-K82960980-003-04-3:50.000000uM	BRD-K82960980	BRD-K82960980-003-04-3	PG transpeptidation and transport	0.348542	0.4	0	0	FALSE	#b8b8b8ff	FALSE	0.386151	FALSE	FALSE
HadABC:group4	HadABC	11	screen6:BRD-K82960980-003-04-3:25.000000uM	BRD-K82960980	BRD-K82960980-003-04-3	PG transpeptidation and transport	0.343649	0.4	0	0	FALSE	#b8b8b8ff	FALSE	0.386151	FALSE	FALSE
HadABC:group4	HadABC	11	screen6:BRD-K92661767-001-01-4:50.000000uM	BRD-K92661767	BRD-K92661767-001-01-4	HadABC	0.333843	0.4	1	1	TRUE	#1a80bbff	TRUE	0.386151	FALSE	FALSE
HadABC:group4	HadABC	11	screen5cp:BRD-K07208025-001-03-2:1722.000000uM	BRD-K07208025	BRD-K07208025-001-03-2	DHFR	0.32878	0.333333	0	0	FALSE	#b8b8b8ff	FALSE	0.386151	FALSE	FALSE
HadABC:group4	HadABC	11	screen6:BRD-K87879546-999-99-9:0.390625uM	BRD-K87879546	BRD-K87879546-999-99-9	FadD32	0.32872	0.285714	0	0	FALSE	#b8b8b8ff	FALSE	0.386151	FALSE	FALSE
HadABC:group4	HadABC	11	screen_bi1_tbda2:BRD-K07208025-001-03-2:1722.000000uM	BRD-K07208025	BRD-K07208025-001-03-2	DHFR	0.327849	0.285714	0	0	FALSE	#b8b8b8ff	FALSE	0.386151	FALSE	FALSE
HadABC:group4	HadABC	11	screen6:BRD-K14661019-001-01-5:0.781250uM	BRD-K14661019	BRD-K14661019-001-01-5	DprE1-DprE2 complex	0.318203	0.25	0	0	FALSE	#b8b8b8ff	FALSE	0.386151	FALSE	FALSE
HadABC:group4	HadABC	11	screen6:BRD-K82960980-003-04-3:12.500000uM	BRD-K82960980	BRD-K82960980-003-04-3	PG transpeptidation and transport	0.314534	0.25	0	0	FALSE	#b8b8b8ff	FALSE	0.386151	FALSE	FALSE
HadABC:group4	HadABC	11	kabx2:BRD-K82960980-003-04-3:6.250000uM	BRD-K82960980	BRD-K82960980-003-04-3	PG transpeptidation and transport	0.313429	0.25	0	0	FALSE	#b8b8b8ff	FALSE	0.386151	FALSE	FALSE
HadABC:group4	HadABC	11	screen5_wk:BRD-K80267133-001-21-9:0.195312uM	BRD-K80267133	BRD-K80267133-001-21-9	DHFR	0.305952	0.222222	0	0	FALSE	#b8b8b8ff	FALSE	0.386151	FALSE	FALSE
HadABC:group4	HadABC	11	screen5cp:BRD-K59456551-335-01-2:220.000000uM	BRD-K59456551	BRD-K59456551-335-01-2	DHFR|ThyAX	0.305284	0.2	0	0	FALSE	#b8b8b8ff	FALSE	0.386151	FALSE	FALSE
HadABC:group4	HadABC	11	screen_bi2_kabxlow:BRD-K26238968-001-02-7:0.781250uM	BRD-K26238968	BRD-K26238968-001-02-7	FadD32	0.303432	0.181818	0	0	FALSE	#b8b8b8ff	FALSE	0.386151	FALSE	FALSE
HadABC:group4	HadABC	11	kabx2:BRD-K92661767-001-01-4:6.250000uM	BRD-K92661767	BRD-K92661767-001-01-4	HadABC	0.30251	0.181818	1	1	FALSE	#1a80bbff	FALSE	0.386151	FALSE	FALSE
HadABC:group4	HadABC	11	kabx2:BRD-K66039912-001-01-9:0.195500uM	BRD-K66039912	BRD-K66039912-001-01-9	FtsZ|DprE1-DprE2 complex	0.302292	0.166667	0	0	FALSE	#b8b8b8ff	FALSE	0.386151	FALSE	FALSE
HadABC:group4	HadABC	11	screen6:BRD-K66039912-001-01-9:0.195500uM	BRD-K66039912	BRD-K66039912-001-01-9	FtsZ|DprE1-DprE2 complex	0.301747	0.166667	0	0	FALSE	#b8b8b8ff	FALSE	0.386151	FALSE	FALSE
HadABC:group4	HadABC	11	screen_bi1_tbda2:BRD-K59456551-335-01-2:220.000000uM	BRD-K59456551	BRD-K59456551-335-01-2	DHFR|ThyAX	0.301136	0.166667	0	0	FALSE	#b8b8b8ff	FALSE	0.386151	FALSE	FALSE
HadABC:group4	HadABC	11	kabx2:BRD-K85307935-001-05-1:6.250000uM	BRD-K85307935	BRD-K85307935-001-05-1	GyrAB	0.300601	0.153846	0	0	FALSE	#b8b8b8ff	FALSE	0.386151	FALSE	FALSE
HadABC:group4	HadABC	11	kabx2:BRD-K80267133-001-21-9:0.390500uM	BRD-K80267133	BRD-K80267133-001-21-9	DHFR	0.300229	0.153846	0	0	FALSE	#b8b8b8ff	FALSE	0.386151	FALSE	FALSE
HadABC:group4	HadABC	11	screen_bi1_tbda2:BRD-K59456551-335-01-2:110.000000uM	BRD-K59456551	BRD-K59456551-335-01-2	DHFR|ThyAX	0.300032	0.153846	0	0	FALSE	#b8b8b8ff	FALSE	0.386151	FALSE	FALSE
HadABC:group4	HadABC	11	screen6:BRD-K52075040-001-12-1:0.781250uM	BRD-K52075040	BRD-K52075040-001-12-1	KasA|AccD6	0.300021	0.142857	0	0	FALSE	#b8b8b8ff	FALSE	0.386151	FALSE	FALSE
HadABC:group4	HadABC	11	screen4wk:BRD-K10362825-001-04-2:12.500000uM	BRD-K10362825	BRD-K10362825-001-04-2	GyrAB	0.298934	0.133333	0	0	FALSE	#b8b8b8ff	FALSE	0.386151	FALSE	FALSE
HadABC:group4	HadABC	11	screen6:BRD-K49350383-001-17-8:50.000000uM	BRD-K49350383	BRD-K49350383-001-17-8	purine metabolism	0.298913	0.125	0	0	FALSE	#b8b8b8ff	FALSE	0.386151	FALSE	FALSE
HadABC:group4	HadABC	11	kabx2:BRD-K14661019-001-01-5:1.562500uM	BRD-K14661019	BRD-K14661019-001-01-5	DprE1-DprE2 complex	0.29672	0.125	0	0	FALSE	#b8b8b8ff	FALSE	0.386151	FALSE	FALSE
HadABC:group4	HadABC	11	screen_bi1_tbda2:BRD-K01507359-001-25-9:0.008000uM	BRD-K01507359	BRD-K01507359-001-25-9	RpoB	0.294968	0.117647	0	0	FALSE	#b8b8b8ff	FALSE	0.386151	FALSE	FALSE
HadABC:group4	HadABC	11	screen5cp:BRD-K59456551-335-01-2:110.000000uM	BRD-K59456551	BRD-K59456551-335-01-2	DHFR|ThyAX	0.293699	0.117647	0	0	FALSE	#b8b8b8ff	FALSE	0.386151	FALSE	FALSE
HadABC:group4	HadABC	11	screen_bi2_kabxlow:BRD-K87879546-001-07-4:0.195312uM	BRD-K87879546	BRD-K87879546-001-07-4	FadD32	0.293366	0.117647	0	0	FALSE	#b8b8b8ff	FALSE	0.386151	FALSE	FALSE
HadABC:group4	HadABC	11	screen_bi2_kabxlow:BRD-K87879546-001-07-4:0.390625uM	BRD-K87879546	BRD-K87879546-001-07-4	FadD32	0.293304	0.117647	0	0	FALSE	#b8b8b8ff	FALSE	0.386151	FALSE	FALSE
HadABC:group4	HadABC	11	screen5cp:BRD-K01507359-001-25-9:0.008000uM	BRD-K01507359	BRD-K01507359-001-25-9	RpoB	0.292101	0.117647	0	0	FALSE	#b8b8b8ff	FALSE	0.386151	FALSE	FALSE
HadABC:group4	HadABC	11	screen6:BRD-K50859149-001-21-1:50.000000uM	BRD-K50859149	BRD-K50859149-001-21-1	DHPS	0.291942	0.111111	0	0	FALSE	#b8b8b8ff	FALSE	0.386151	FALSE	FALSE
HadABC:group4	HadABC	11	screen_bi1_tbda2:BRD-K59456551-335-01-2:440.000000uM	BRD-K59456551	BRD-K59456551-335-01-2	DHFR|ThyAX	0.290333	0.111111	0	0	FALSE	#b8b8b8ff	FALSE	0.386151	FALSE	FALSE
HadABC:group4	HadABC	11	screen6:BRD-K85307935-001-05-1:6.250000uM	BRD-K85307935	BRD-K85307935-001-05-1	GyrAB	0.289035	0.111111	0	0	FALSE	#b8b8b8ff	FALSE	0.386151	FALSE	FALSE
HadABC:group4	HadABC	11	screen6:BRD-K65278948-001-01-2:3.125000uM	BRD-K65278948	BRD-K65278948-001-01-2	DHFR	0.289017	0.105263	0	0	FALSE	#b8b8b8ff	FALSE	0.386151	FALSE	FALSE
HadABC:group4	HadABC	11	kabx2:BRD-K85307935-001-05-1:1.562500uM	BRD-K85307935	BRD-K85307935-001-05-1	GyrAB	0.288715	0.105263	0	0	FALSE	#b8b8b8ff	FALSE	0.386151	FALSE	FALSE
HadABC:group4	HadABC	11	kabx2:BRD-K49350383-001-17-8:50.000000uM	BRD-K49350383	BRD-K49350383-001-17-8	purine metabolism	0.288455	0.105263	0	0	FALSE	#b8b8b8ff	FALSE	0.386151	FALSE	FALSE
HadABC:group4	HadABC	11	kabx2:BRD-A84807802-001-01-2:1.562500uM	BRD-A84807802	BRD-A84807802-001-01-2	MmpL3|EchA6	0.288158	0.105263	0	0	FALSE	#b8b8b8ff	FALSE	0.386151	FALSE	FALSE
HadABC:group4	HadABC	11	kabx2:BRD-K28247815-001-01-3:50.000000uM	BRD-K28247815	BRD-K28247815-001-01-3	GyrAB	0.287753	0.1	0	0	FALSE	#b8b8b8ff	FALSE	0.386151	FALSE	FALSE
HadABC:group4	HadABC	11	screen4wk:BRD-A49616161-001-03-2:0.390625uM	BRD-A49616161	BRD-A49616161-001-03-2	MmpL3|EchA6	0.286505	0.0952381	0	0	FALSE	#b8b8b8ff	FALSE	0.386151	FALSE	FALSE
HadABC:group4	HadABC	11	kabx2:BRD-K76257682-001-02-1:1.562500uM	BRD-K76257682	BRD-K76257682-001-02-1	DprE1-DprE2 complex	0.286418	0.0909091	0	0	FALSE	#b8b8b8ff	FALSE	0.386151	FALSE	FALSE
HadABC:group4	HadABC	11	screen6:BRD-K37798499-001-28-0:50.000000uM	BRD-K37798499	BRD-K37798499-001-28-0	GyrAB	0.285236	0.0869565	0	0	FALSE	#b8b8b8ff	FALSE	0.386151	FALSE	FALSE
HadABC:group4	HadABC	11	kabx2:BRD-K90874731-001-01-8:50.000000uM	BRD-K90874731	BRD-K90874731-001-01-8	PanC	0.284833	0.0833333	0	0	FALSE	#b8b8b8ff	FALSE	0.386151	FALSE	FALSE
HadABC:group4	HadABC	11	screen6:BRD-K76257682-001-02-1:0.781250uM	BRD-K76257682	BRD-K76257682-001-02-1	DprE1-DprE2 complex	0.283913	0.0833333	0	0	FALSE	#b8b8b8ff	FALSE	0.386151	FALSE	FALSE
HadABC:group4	HadABC	11	screen5_wk:BRD-K80267133-001-21-9:0.390625uM	BRD-K80267133	BRD-K80267133-001-21-9	DHFR	0.283652	0.0833333	0	0	FALSE	#b8b8b8ff	FALSE	0.386151	FALSE	FALSE
HadABC:group4	HadABC	11	screen6:BRD-K93231391-300-07-2:3.125000uM	BRD-K93231391	BRD-K93231391-300-07-2	EmbABC	0.282615	0.08	0	0	FALSE	#b8b8b8ff	FALSE	0.386151	FALSE	FALSE
HadABC:group4	HadABC	11	kabx2:BRD-K85307935-001-05-1:3.125000uM	BRD-K85307935	BRD-K85307935-001-05-1	GyrAB	0.279288	0.08	0	0	FALSE	#b8b8b8ff	FALSE	0.386151	FALSE	FALSE
HadABC:group4	HadABC	11	kabx2:BRD-A07244995-001-01-9:0.195500uM	BRD-A07244995	BRD-A07244995-001-01-9	GyrAB	0.278118	0.0769231	0	0	FALSE	#b8b8b8ff	FALSE	0.386151	FALSE	FALSE
HadABC:group4	HadABC	11	screen5_wk:BRD-K99844592-001-02-08:3.125000uM	BRD-K99844592	BRD-K99844592-001-02-08	TrpAB	0.277099	0.0740741	0	0	FALSE	#b8b8b8ff	FALSE	0.386151	FALSE	FALSE
HadABC:group4	HadABC	11	screen6:BRD-K49350383-001-16-0:50.000000uM	BRD-K49350383	BRD-K49350383-001-16-0	purine metabolism	0.276817	0.0740741	0	0	FALSE	#b8b8b8ff	FALSE	0.386151	FALSE	FALSE
HadABC:group4	HadABC	11	screen_bi1_tbda2:BRD-K99844592-001-02-08:3.125000uM	BRD-K99844592	BRD-K99844592-001-02-08	TrpAB	0.276557	0.0740741	0	0	FALSE	#b8b8b8ff	FALSE	0.386151	FALSE	FALSE
HadABC:group4	HadABC	11	screen4wk_screen5wk_tbda1_kabx2:BRD-K59456551-335-01-2:110.000000uM	BRD-K59456551	BRD-K59456551-335-01-2	DHFR|ThyAX	0.272892	0.0740741	0	0	FALSE	#b8b8b8ff	FALSE	0.386151	FALSE	FALSE
HadABC:group4	HadABC	11	kabx2:BRD-K90874731-001-01-8:25.000000uM	BRD-K90874731	BRD-K90874731-001-01-8	PanC	0.272267	0.0740741	0	0	FALSE	#b8b8b8ff	FALSE	0.386151	FALSE	FALSE
HadABC:group4	HadABC	11	screen6:BRD-K17346269-999-99-9:25.000000uM	BRD-K17346269	BRD-K17346269-999-99-9	FadD32	0.272141	0.0714286	0	0	FALSE	#b8b8b8ff	FALSE	0.386151	FALSE	FALSE
HadABC:group4	HadABC	11	kabx2:BRD-K76257682-001-03-9:1.562500uM	BRD-K76257682	BRD-K76257682-001-03-9	DprE1-DprE2 complex	0.272119	0.0714286	0	0	FALSE	#b8b8b8ff	FALSE	0.386151	FALSE	FALSE
HadABC:group4	HadABC	11	screen6:BRD-K77038618-066-01-8:0.781250uM	BRD-K77038618	BRD-K77038618-066-01-8	GyrAB	0.270102	0.0689655	0	0	FALSE	#b8b8b8ff	FALSE	0.386151	FALSE	FALSE
HadABC:group4	HadABC	11	kabx2:BRD-A23080907-001-01-4:25.000000uM	BRD-A23080907	BRD-A23080907-001-01-4	DprE1-DprE2 complex	0.269913	0.0666667	0	0	FALSE	#b8b8b8ff	FALSE	0.386151	FALSE	FALSE
HadABC:group4	HadABC	11	screen_bi2_kabxlow:BRD-K59456551-335-01-2:110.000000uM	BRD-K59456551	BRD-K59456551-335-01-2	DHFR|ThyAX	0.269705	0.0666667	0	0	FALSE	#b8b8b8ff	FALSE	0.386151	FALSE	FALSE
HadABC:group4	HadABC	11	screen6:BRD-K62374253-001-09-4:12.500000uM	BRD-K62374253	BRD-K62374253-001-09-4	GyrAB	0.269535	0.0645161	0	0	FALSE	#b8b8b8ff	FALSE	0.386151	FALSE	FALSE
HadABC:group4	HadABC	11	screen6:BRD-K76257682-001-03-9:1.562500uM	BRD-K76257682	BRD-K76257682-001-03-9	DprE1-DprE2 complex	0.269238	0.0645161	0	0	FALSE	#b8b8b8ff	FALSE	0.386151	FALSE	FALSE
HadABC:group4	HadABC	11	screen4wk:BRD-K15766189-001-07-2:12.500000uM	BRD-K15766189	BRD-K15766189-001-07-2	PG transpeptidation and transport	0.269197	0.0625	0	0	FALSE	#b8b8b8ff	FALSE	0.386151	FALSE	FALSE
HadABC:group4	HadABC	11	kabx2:BRD-K76257682-001-02-1:3.125000uM	BRD-K76257682	BRD-K76257682-001-02-1	DprE1-DprE2 complex	0.268517	0.0625	0	0	FALSE	#b8b8b8ff	FALSE	0.386151	FALSE	FALSE
HadABC:group4	HadABC	11	screen6:BRD-K28494619-001-30-8:25.000000uM	BRD-K28494619	BRD-K28494619-001-30-8	DHPS	0.268322	0.0606061	0	0	FALSE	#b8b8b8ff	FALSE	0.386151	FALSE	FALSE
HadABC:group4	HadABC	11	screen6:BRD-K10362825-001-05-9:25.000000uM	BRD-K10362825	BRD-K10362825-001-05-9	GyrAB	0.266006	0.0606061	0	0	FALSE	#b8b8b8ff	FALSE	0.386151	FALSE	FALSE
HadABC:group4	HadABC	11	screen5_wk:BRD-K96671969-001-04-9:0.390625uM	BRD-K96671969	BRD-K96671969-001-04-9	DprE1-DprE2 complex	0.265454	0.0606061	0	0	FALSE	#b8b8b8ff	FALSE	0.386151	FALSE	FALSE
HadABC:group4	HadABC	11	kabx2:BRD-K66039912-001-01-9:0.390500uM	BRD-K66039912	BRD-K66039912-001-01-9	FtsZ|DprE1-DprE2 complex	0.264542	0.0606061	0	0	FALSE	#b8b8b8ff	FALSE	0.386151	FALSE	FALSE
HadABC:group4	HadABC	11	kabx2:BRD-K96786677-236-03-2:50.000000uM	BRD-K96786677	BRD-K96786677-236-03-2	PG transpeptidation and transport	0.264541	0.0588235	0	0	FALSE	#b8b8b8ff	FALSE	0.386151	FALSE	FALSE
HadABC:group4	HadABC	11	screen6:BRD-K66039912-001-01-9:0.390500uM	BRD-K66039912	BRD-K66039912-001-01-9	FtsZ|DprE1-DprE2 complex	0.264374	0.0588235	0	0	FALSE	#b8b8b8ff	FALSE	0.386151	FALSE	FALSE
HadABC:group4	HadABC	11	screen6:BRD-A93964801-001-17-7:0.390500uM	BRD-A93964801	BRD-A93964801-001-17-7	GyrAB	0.264155	0.0571429	0	0	FALSE	#b8b8b8ff	FALSE	0.386151	FALSE	FALSE
HadABC:group4	HadABC	11	screen5_wk:BRD-K27302037-001-01-9:0.390625uM	BRD-K27302037	BRD-K27302037-001-01-9	HadABC	0.264064	0.0571429	1	1	FALSE	#1a80bbff	FALSE	0.386151	FALSE	FALSE
HadABC:group4	HadABC	11	screen_bi1_tbda2:BRD-K99844592-001-02-08:1.562500uM	BRD-K99844592	BRD-K99844592-001-02-08	TrpAB	0.263399	0.0571429	0	0	FALSE	#b8b8b8ff	FALSE	0.386151	FALSE	FALSE
HadABC:group4	HadABC	11	kabx2:BRD-K66039912-001-01-9:50.000000uM	BRD-K66039912	BRD-K66039912-001-01-9	FtsZ|DprE1-DprE2 complex	0.263341	0.0571429	0	0	FALSE	#b8b8b8ff	FALSE	0.386151	FALSE	FALSE
HadABC:group4	HadABC	11	kabx2:BRD-K31682896-001-25-7:12.500000uM	BRD-K31682896	BRD-K31682896-001-25-7	DHPS	0.263228	0.0555556	0	0	FALSE	#b8b8b8ff	FALSE	0.386151	FALSE	FALSE
HadABC:group4	HadABC	11	screen_bi1_tbda2:BRD-K50582804-003-01-3:50.000000uM	BRD-K50582804	BRD-K50582804-003-01-3	clp protease / proteasome	0.262603	0.0540541	0	0	FALSE	#b8b8b8ff	FALSE	0.386151	FALSE	FALSE
HadABC:group4	HadABC	11	screen6:BRD-K85307935-001-05-1:3.125000uM	BRD-K85307935	BRD-K85307935-001-05-1	GyrAB	0.262155	0.0540541	0	0	FALSE	#b8b8b8ff	FALSE	0.386151	FALSE	FALSE
HadABC:group4	HadABC	11	kabx2:BRD-K96671969-001-04-9:0.390500uM	BRD-K96671969	BRD-K96671969-001-04-9	DprE1-DprE2 complex	0.261879	0.0540541	0	0	FALSE	#b8b8b8ff	FALSE	0.386151	FALSE	FALSE
HadABC:group4	HadABC	11	kabx2:BRD-K14116214-001-11-2:12.500000uM	BRD-K14116214	BRD-K14116214-001-11-2	DHPS	0.261577	0.0526316	0	0	FALSE	#b8b8b8ff	FALSE	0.386151	FALSE	FALSE
HadABC:group4	HadABC	11	screen5cp:BRD-K07208025-001-03-2:861.000000uM	BRD-K07208025	BRD-K07208025-001-03-2	DHFR	0.261493	0.0526316	0	0	FALSE	#b8b8b8ff	FALSE	0.386151	FALSE	FALSE
HadABC:group4	HadABC	11	screen6:BRD-A02179977-999-99-9:1.562500uM	BRD-A02179977	BRD-A02179977-999-99-9	FadD32	0.26144	0.0512821	0	0	FALSE	#b8b8b8ff	FALSE	0.386151	FALSE	FALSE
HadABC:group4	HadABC	11	screen6:BRD-K96671969-001-04-9:0.195500uM	BRD-K96671969	BRD-K96671969-001-04-9	DprE1-DprE2 complex	0.261435	0.0512821	0	0	FALSE	#b8b8b8ff	FALSE	0.386151	FALSE	FALSE
HadABC:group4	HadABC	11	kabx2:BRD-K82960980-003-04-3:25.000000uM	BRD-K82960980	BRD-K82960980-003-04-3	PG transpeptidation and transport	0.260289	0.0512821	0	0	FALSE	#b8b8b8ff	FALSE	0.386151	FALSE	FALSE
HadABC:group4	HadABC	11	kabx2:BRD-K28494619-001-30-8:50.000000uM	BRD-K28494619	BRD-K28494619-001-30-8	DHPS	0.260027	0.0512821	0	0	FALSE	#b8b8b8ff	FALSE	0.386151	FALSE	FALSE
HadABC:group4	HadABC	11	screen6:BRD-K28494619-001-30-8:50.000000uM	BRD-K28494619	BRD-K28494619-001-30-8	DHPS	0.259522	0.0512821	0	0	FALSE	#b8b8b8ff	FALSE	0.386151	FALSE	FALSE
HadABC:group4	HadABC	11	kabx2:BRD-K66039912-001-01-9:0.781250uM	BRD-K66039912	BRD-K66039912-001-01-9	FtsZ|DprE1-DprE2 complex	0.259438	0.0512821	0	0	FALSE	#b8b8b8ff	FALSE	0.386151	FALSE	FALSE
HadABC:group4	HadABC	11	kabx2:BRD-K50859149-001-21-1:12.500000uM	BRD-K50859149	BRD-K50859149-001-21-1	DHPS	0.259405	0.0512821	0	0	FALSE	#b8b8b8ff	FALSE	0.386151	FALSE	FALSE
HadABC:group4	HadABC	11	kabx2:BRD-K76257682-001-02-1:0.781250uM	BRD-K76257682	BRD-K76257682-001-02-1	DprE1-DprE2 complex	0.258275	0.0512821	0	0	FALSE	#b8b8b8ff	FALSE	0.386151	FALSE	FALSE
HadABC:group4	HadABC	11	kabx2:BRD-K72560711-003-01-5:12.500000uM	BRD-K72560711	BRD-K72560711-003-01-5	GyrAB|TopA	0.25823	0.05	0	0	FALSE	#b8b8b8ff	FALSE	0.386151	FALSE	FALSE
HadABC:group4	HadABC	11	screen_bi2_kabxlow:BRD-K26238968-001-02-7:1.562500uM	BRD-K26238968	BRD-K26238968-001-02-7	FadD32	0.257864	0.05	0	0	FALSE	#b8b8b8ff	FALSE	0.386151	FALSE	FALSE
HadABC:group4	HadABC	11	screen5_wk:BRD-K80267133-001-21-9:0.097656uM	BRD-K80267133	BRD-K80267133-001-21-9	DHFR	0.257214	0.05	0	0	FALSE	#b8b8b8ff	FALSE	0.386151	FALSE	FALSE
HadABC:group4	HadABC	11	screen6:BRD-K87879546-999-99-9:0.195312uM	BRD-K87879546	BRD-K87879546-999-99-9	FadD32	0.255766	0.05	0	0	FALSE	#b8b8b8ff	FALSE	0.386151	FALSE	FALSE
HadABC:group4	HadABC	11	screen6:BRD-K98305621-001-01-8:25.000000uM	BRD-K98305621	BRD-K98305621-001-01-8	InhA	0.255185	0.0487805	0	0	FALSE	#b8b8b8ff	FALSE	0.386151	FALSE	FALSE
HadABC:group4	HadABC	11	screen4wk:BRD-K50859149-001-17-9:12.500000uM	BRD-K50859149	BRD-K50859149-001-17-9	DHPS	0.254815	0.0487805	0	0	FALSE	#b8b8b8ff	FALSE	0.386151	FALSE	FALSE
HadABC:group4	HadABC	11	kabx2:BRD-A07244995-001-01-9:0.097500uM	BRD-A07244995	BRD-A07244995-001-01-9	GyrAB	0.254813	0.0487805	0	0	FALSE	#b8b8b8ff	FALSE	0.386151	FALSE	FALSE
HadABC:group4	HadABC	11	screen5cp:BRD-K99844592-001-02-08:3.125000uM	BRD-K99844592	BRD-K99844592-001-02-08	TrpAB	0.254508	0.0487805	0	0	FALSE	#b8b8b8ff	FALSE	0.386151	FALSE	FALSE
HadABC:group4	HadABC	11	screen6:BRD-K31682896-001-25-7:25.000000uM	BRD-K31682896	BRD-K31682896-001-25-7	DHPS	0.254132	0.0487805	0	0	FALSE	#b8b8b8ff	FALSE	0.386151	FALSE	FALSE
HadABC:group4	HadABC	11	kabx2:BRD-K37908742-001-03-3:0.097500uM	BRD-K37908742	BRD-K37908742-001-03-3	clp protease / proteasome	0.25391	0.0476191	0	0	FALSE	#b8b8b8ff	FALSE	0.386151	FALSE	FALSE
HadABC:group4	HadABC	11	screen6:BRD-K34883066-999-99-9:6.250000uM	BRD-K34883066	BRD-K34883066-999-99-9	FadD32	0.253125	0.0465116	0	0	FALSE	#b8b8b8ff	FALSE	0.386151	FALSE	FALSE
HadABC:group4	HadABC	11	screen6:BRD-K17346269-999-99-9:6.250000uM	BRD-K17346269	BRD-K17346269-999-99-9	FadD32	0.252265	0.0465116	0	0	FALSE	#b8b8b8ff	FALSE	0.386151	FALSE	FALSE
HadABC:group4	HadABC	11	kabx2:BRD-K32368635-001-01-9:50.000000uM	BRD-K32368635	BRD-K32368635-001-01-9	GyrAB	0.251853	0.0454546	0	0	FALSE	#b8b8b8ff	FALSE	0.386151	FALSE	FALSE
HadABC:group4	HadABC	11	screen4wk:BRD-K15766189-001-07-2:6.250000uM	BRD-K15766189	BRD-K15766189-001-07-2	PG transpeptidation and transport	0.251252	0.0454546	0	0	FALSE	#b8b8b8ff	FALSE	0.386151	FALSE	FALSE
HadABC:group4	HadABC	11	screen5_wk:BRD-K27871792-236-02-8:6.250000uM	BRD-K27871792	BRD-K27871792-236-02-8	PG transpeptidation and transport	0.250964	0.0444445	0	0	FALSE	#b8b8b8ff	FALSE	0.386151	FALSE	FALSE
HadABC:group4	HadABC	11	kabx2:BRD-K49841478-001-02-4:50.000000uM	BRD-K49841478	BRD-K49841478-001-02-4	GyrAB	0.250897	0.0434783	0	0	FALSE	#b8b8b8ff	FALSE	0.386151	FALSE	FALSE
HadABC:group4	HadABC	11	screen6:BRD-K14661019-001-01-5:1.562500uM	BRD-K14661019	BRD-K14661019-001-01-5	DprE1-DprE2 complex	0.250763	0.0434783	0	0	FALSE	#b8b8b8ff	FALSE	0.386151	FALSE	FALSE
HadABC:group4	HadABC	11	screen5_wk:BRD-K96671969-001-04-9:0.781250uM	BRD-K96671969	BRD-K96671969-001-04-9	DprE1-DprE2 complex	0.250731	0.0434783	0	0	FALSE	#b8b8b8ff	FALSE	0.386151	FALSE	FALSE
HadABC:group4	HadABC	11	kabx2:BRD-K31682896-001-25-7:25.000000uM	BRD-K31682896	BRD-K31682896-001-25-7	DHPS	0.250242	0.0434783	0	0	FALSE	#b8b8b8ff	FALSE	0.386151	FALSE	FALSE
HadABC:group4	HadABC	11	kabx2:BRD-K52075040-001-12-1:0.390500uM	BRD-K52075040	BRD-K52075040-001-12-1	KasA|AccD6	0.249746	0.0434783	0	0	FALSE	#b8b8b8ff	FALSE	0.386151	FALSE	FALSE
HadABC:group4	HadABC	11	kabx2:BRD-K76257682-001-02-1:6.250000uM	BRD-K76257682	BRD-K76257682-001-02-1	DprE1-DprE2 complex	0.249607	0.0434783	0	0	FALSE	#b8b8b8ff	FALSE	0.386151	FALSE	FALSE
HadABC:group4	HadABC	11	screen6:BRD-K82960980-003-04-3:6.250000uM	BRD-K82960980	BRD-K82960980-003-04-3	PG transpeptidation and transport	0.249399	0.0434783	0	0	FALSE	#b8b8b8ff	FALSE	0.386151	FALSE	FALSE
HadABC:group4	HadABC	11	screen6:BRD-K96786677-236-03-2:50.000000uM	BRD-K96786677	BRD-K96786677-236-03-2	PG transpeptidation and transport	0.24901	0.0434783	0	0	FALSE	#b8b8b8ff	FALSE	0.386151	FALSE	FALSE
HadABC:group4	HadABC	11	kabx2:BRD-A50987946-001-01-9:25.000000uM	BRD-A50987946	BRD-A50987946-001-01-9	30S ribosome	0.248879	0.0425532	0	0	FALSE	#b8b8b8ff	FALSE	0.386151	FALSE	FALSE
HadABC:group4	HadABC	11	kabx2:BRD-A07932845-050-17-4:12.500000uM	BRD-A07932845	BRD-A07932845-050-17-4	ParA	0.248565	0.0416667	0	0	FALSE	#b8b8b8ff	FALSE	0.386151	FALSE	FALSE
HadABC:group4	HadABC	11	screen6:BRD-K87207035-001-01-9:25.000000uM	BRD-K87207035	BRD-K87207035-001-01-9	TopA	0.248206	0.0408163	0	0	FALSE	#b8b8b8ff	FALSE	0.386151	FALSE	FALSE
HadABC:group4	HadABC	11	screen6:BRD-K78113049-001-19-6:25.000000uM	BRD-K78113049	BRD-K78113049-001-19-6	GyrAB	0.247341	0.04	0	0	FALSE	#b8b8b8ff	FALSE	0.386151	FALSE	FALSE
HadABC:group4	HadABC	11	screen6:BRD-K29887672-999-99-9:0.781250uM	BRD-K29887672	BRD-K29887672-999-99-9	FadD32	0.247269	0.0392157	0	0	FALSE	#b8b8b8ff	FALSE	0.386151	FALSE	FALSE
HadABC:group4	HadABC	11	screen5cp:BRD-K99844592-001-02-08:6.250000uM	BRD-K99844592	BRD-K99844592-001-02-08	TrpAB	0.245401	0.0392157	0	0	FALSE	#b8b8b8ff	FALSE	0.386151	FALSE	FALSE
HadABC:group4	HadABC	11	screen6:BRD-K50859149-001-21-1:25.000000uM	BRD-K50859149	BRD-K50859149-001-21-1	DHPS	0.245227	0.0392157	0	0	FALSE	#b8b8b8ff	FALSE	0.386151	FALSE	FALSE
HadABC:group4	HadABC	11	screen6:BRD-K14116214-001-11-2:25.000000uM	BRD-K14116214	BRD-K14116214-001-11-2	DHPS	0.245046	0.0392157	0	0	FALSE	#b8b8b8ff	FALSE	0.386151	FALSE	FALSE
HadABC:group4	HadABC	11	screen4wk:BRD-K08525451-003-06-0:3.125000uM	BRD-K08525451	BRD-K08525451-003-06-0	GyrAB	0.244283	0.0384615	0	0	FALSE	#b8b8b8ff	FALSE	0.386151	FALSE	FALSE
HadABC:group4	HadABC	11	screen6:BRD-K15788763-001-02-1:12.500000uM	BRD-K15788763	BRD-K15788763-001-02-1	MmpL3	0.243935	0.0377359	0	0	FALSE	#b8b8b8ff	FALSE	0.386151	FALSE	FALSE
HadABC:group4	HadABC	11	kabx2:BRD-K88510285-001-63-2:25.000000uM	BRD-K88510285	BRD-K88510285-001-63-2	clp protease / proteasome	0.243718	0.037037	0	0	FALSE	#b8b8b8ff	FALSE	0.386151	FALSE	FALSE
HadABC:group4	HadABC	11	screen4wk:BRD-K10362825-001-04-2:25.000000uM	BRD-K10362825	BRD-K10362825-001-04-2	GyrAB	0.243379	0.037037	0	0	FALSE	#b8b8b8ff	FALSE	0.386151	FALSE	FALSE
HadABC:group4	HadABC	11	kabx2:BRD-K82960980-003-04-3:12.500000uM	BRD-K82960980	BRD-K82960980-003-04-3	PG transpeptidation and transport	0.243318	0.037037	0	0	FALSE	#b8b8b8ff	FALSE	0.386151	FALSE	FALSE
HadABC:group4	HadABC	11	kabx2:BRD-K58597051-001-03-3:12.500000uM	BRD-K58597051	BRD-K58597051-001-03-3	DprE1-DprE2 complex	0.243009	0.0363636	0	0	FALSE	#b8b8b8ff	FALSE	0.386151	FALSE	FALSE
HadABC:group4	HadABC	11	kabx2:BRD-K77038618-066-01-8:0.781250uM	BRD-K77038618	BRD-K77038618-066-01-8	GyrAB	0.242531	0.0363636	0	0	FALSE	#b8b8b8ff	FALSE	0.386151	FALSE	FALSE
HadABC:group4	HadABC	11	kabx2:BRD-K31807080-001-01-7:3.125000uM	BRD-K31807080	BRD-K31807080-001-01-7	Pks13	0.242324	0.0357143	0	0	FALSE	#b8b8b8ff	FALSE	0.386151	FALSE	FALSE
HadABC:group4	HadABC	11	kabx2:BRD-K20683639-001-02-9:3.125000uM	BRD-K20683639	BRD-K20683639-001-02-9	tRNA synthesis	0.242112	0.0350877	0	0	FALSE	#b8b8b8ff	FALSE	0.386151	FALSE	FALSE
HadABC:group4	HadABC	11	kabx2:BRD-K71125014-001-30-5:50.000000uM	BRD-K71125014	BRD-K71125014-001-30-5	DHPS	0.241261	0.0344828	0	0	FALSE	#b8b8b8ff	FALSE	0.386151	FALSE	FALSE
HadABC:group4	HadABC	11	screen6:BRD-K92835935-001-01-1:0.097500uM	BRD-K92835935	BRD-K92835935-001-01-1	RpoB	0.241022	0.0338983	0	0	FALSE	#b8b8b8ff	FALSE	0.386151	FALSE	FALSE
HadABC:group4	HadABC	11	screen_bi2_kabxlow:BRD-K07208025-001-03-2:1722.000000uM	BRD-K07208025	BRD-K07208025-001-03-2	DHFR	0.240887	0.0338983	0	0	FALSE	#b8b8b8ff	FALSE	0.386151	FALSE	FALSE
HadABC:group4	HadABC	11	kabx2:BRD-K88510285-001-63-2:12.500000uM	BRD-K88510285	BRD-K88510285-001-63-2	clp protease / proteasome	0.240154	0.0338983	0	0	FALSE	#b8b8b8ff	FALSE	0.386151	FALSE	FALSE
HadABC:group4	HadABC	11	kabx2:BRD-A34145622-003-26-9:25.000000uM	BRD-A34145622	BRD-A34145622-003-26-9	30S ribosome	0.240081	0.0333333	0	0	FALSE	#b8b8b8ff	FALSE	0.386151	FALSE	FALSE
HadABC:group4	HadABC	11	kabx2:BRD-K80267133-001-21-9:0.195500uM	BRD-K80267133	BRD-K80267133-001-21-9	DHFR	0.239905	0.0333333	0	0	FALSE	#b8b8b8ff	FALSE	0.386151	FALSE	FALSE
HadABC:group4	HadABC	11	screen4wk:BRD-K15766189-001-07-2:50.000000uM	BRD-K15766189	BRD-K15766189-001-07-2	PG transpeptidation and transport	0.239576	0.0333333	0	0	FALSE	#b8b8b8ff	FALSE	0.386151	FALSE	FALSE
HadABC:group4	HadABC	11	kabx2:BRD-K14116214-001-11-2:25.000000uM	BRD-K14116214	BRD-K14116214-001-11-2	DHPS	0.238891	0.0333333	0	0	FALSE	#b8b8b8ff	FALSE	0.386151	FALSE	FALSE
HadABC:group4	HadABC	11	kabx2:BRD-K50859149-001-21-1:25.000000uM	BRD-K50859149	BRD-K50859149-001-21-1	DHPS	0.23812	0.0333333	0	0	FALSE	#b8b8b8ff	FALSE	0.386151	FALSE	FALSE
HadABC:group4	HadABC	11	kabx2:BRD-K82960980-003-04-3:50.000000uM	BRD-K82960980	BRD-K82960980-003-04-3	PG transpeptidation and transport	0.237969	0.0333333	0	0	FALSE	#b8b8b8ff	FALSE	0.386151	FALSE	FALSE
HadABC:group4	HadABC	11	kabx2:BRD-K14705039-001-17-2:25.000000uM	BRD-K14705039	BRD-K14705039-001-17-2	DHPS	0.237335	0.0327869	0	0	FALSE	#b8b8b8ff	FALSE	0.386151	FALSE	FALSE
HadABC:group4	HadABC	11	screen5_wk:BRD-K43389675-003-22-5:3.125000uM	BRD-K43389675	BRD-K43389675-003-22-5	GyrAB|DnaG	0.237001	0.0322581	0	0	FALSE	#b8b8b8ff	FALSE	0.386151	FALSE	FALSE
HadABC:group4	HadABC	11	kabx2:BRD-K52075040-001-12-1:0.781250uM	BRD-K52075040	BRD-K52075040-001-12-1	KasA|AccD6	0.236558	0.0322581	0	0	FALSE	#b8b8b8ff	FALSE	0.386151	FALSE	FALSE
HadABC:group4	HadABC	11	screen5cp:BRD-K59456551-335-01-2:440.000000uM	BRD-K59456551	BRD-K59456551-335-01-2	DHFR|ThyAX	0.236445	0.0322581	0	0	FALSE	#b8b8b8ff	FALSE	0.386151	FALSE	FALSE
HadABC:group4	HadABC	11	kabx2:BRD-K32273377-001-19-5:50.000000uM	BRD-K32273377	BRD-K32273377-001-19-5	DHPS	0.236227	0.031746	0	0	FALSE	#b8b8b8ff	FALSE	0.386151	FALSE	FALSE
HadABC:group4	HadABC	11	kabx2:BRD-K92093830-001-06-2:3.125000uM	BRD-K92093830	BRD-K92093830-001-06-2	GyrAB|DnaG	0.236036	0.03125	0	0	FALSE	#b8b8b8ff	FALSE	0.386151	FALSE	FALSE
HadABC:group4	HadABC	11	screen6:BRD-K11905747-333-01-5:50.000000uM	BRD-K11905747	BRD-K11905747-333-01-5	30S ribosome	0.235885	0.0307692	0	0	FALSE	#b8b8b8ff	FALSE	0.386151	FALSE	FALSE
HadABC:group4	HadABC	11	kabx2:BRD-K10362825-001-05-9:25.000000uM	BRD-K10362825	BRD-K10362825-001-05-9	GyrAB	0.235883	0.0307692	0	0	FALSE	#b8b8b8ff	FALSE	0.386151	FALSE	FALSE
HadABC:group4	HadABC	11	kabx2:BRD-K66039912-001-01-9:1.562500uM	BRD-K66039912	BRD-K66039912-001-01-9	FtsZ|DprE1-DprE2 complex	0.235821	0.0307692	0	0	FALSE	#b8b8b8ff	FALSE	0.386151	FALSE	FALSE
HadABC:group4	HadABC	11	kabx2:BRD-K49350383-001-16-0:25.000000uM	BRD-K49350383	BRD-K49350383-001-16-0	purine metabolism	0.235628	0.0307692	0	0	FALSE	#b8b8b8ff	FALSE	0.386151	FALSE	FALSE
HadABC:group4	HadABC	11	screen6:BRD-K49841478-001-02-4:50.000000uM	BRD-K49841478	BRD-K49841478-001-02-4	GyrAB	0.234997	0.0307692	0	0	FALSE	#b8b8b8ff	FALSE	0.386151	FALSE	FALSE
HadABC:group4	HadABC	11	kabx2:BRD-K66039912-001-01-9:12.500000uM	BRD-K66039912	BRD-K66039912-001-01-9	FtsZ|DprE1-DprE2 complex	0.234745	0.0307692	0	0	FALSE	#b8b8b8ff	FALSE	0.386151	FALSE	FALSE
HadABC:group4	HadABC	11	kabx2:BRD-A65053104-001-01-1:50.000000uM	BRD-A65053104	BRD-A65053104-001-01-1	MshC	0.234576	0.030303	0	0	FALSE	#b8b8b8ff	FALSE	0.386151	FALSE	FALSE
HadABC:group4	HadABC	11	screen_bi1_tbda2:BRD-K01507359-001-25-9:0.016000uM	BRD-K01507359	BRD-K01507359-001-25-9	RpoB	0.234143	0.030303	0	0	FALSE	#b8b8b8ff	FALSE	0.386151	FALSE	FALSE
HadABC:group4	HadABC	11	screen6:BRD-K52075040-001-12-1:0.390500uM	BRD-K52075040	BRD-K52075040-001-12-1	KasA|AccD6	0.234003	0.030303	0	0	FALSE	#b8b8b8ff	FALSE	0.386151	FALSE	FALSE
HadABC:group4	HadABC	11	kabx2:BRD-K16343284-001-01-6:0.097500uM	BRD-K16343284	BRD-K16343284-001-01-6	DprE1-DprE2 complex	0.233795	0.0298507	0	0	FALSE	#b8b8b8ff	FALSE	0.386151	FALSE	FALSE
HadABC:group4	HadABC	11	screen6:BRD-K80267133-001-21-9:3.125000uM	BRD-K80267133	BRD-K80267133-001-21-9	DHFR	0.23345	0.0298507	0	0	FALSE	#b8b8b8ff	FALSE	0.386151	FALSE	FALSE
HadABC:group4	HadABC	11	screen6:BRD-K04030334-001-01-3:0.781250uM	BRD-K04030334	BRD-K04030334-001-01-3	Pks13	0.23289	0.0294118	0	0	FALSE	#b8b8b8ff	FALSE	0.386151	FALSE	FALSE
HadABC:group4	HadABC	11	kabx2:BRD-A15637061-003-01-9:50.000000uM	BRD-A15637061	BRD-A15637061-003-01-9	30S ribosome	0.232747	0.0289855	0	0	FALSE	#b8b8b8ff	FALSE	0.386151	FALSE	FALSE
HadABC:group4	HadABC	11	kabx2:BRD-K66039912-001-01-9:3.125000uM	BRD-K66039912	BRD-K66039912-001-01-9	FtsZ|DprE1-DprE2 complex	0.23254	0.0289855	0	0	FALSE	#b8b8b8ff	FALSE	0.386151	FALSE	FALSE
HadABC:group4	HadABC	11	screen5_wk:BRD-K59456551-335-01-2:110.000000uM	BRD-K59456551	BRD-K59456551-335-01-2	DHFR|ThyAX	0.231658	0.0289855	0	0	FALSE	#b8b8b8ff	FALSE	0.386151	FALSE	FALSE
HadABC:group4	HadABC	11	kabx2:BRD-K57363465-001-01-5:3.125000uM	BRD-K57363465	BRD-K57363465-001-01-5	PrrB	0.230743	0.0285714	0	0	FALSE	#b8b8b8ff	FALSE	0.386151	FALSE	FALSE
HadABC:group4	HadABC	11	kabx2:BRD-K43389675-003-22-5:3.125000uM	BRD-K43389675	BRD-K43389675-003-22-5	GyrAB|DnaG	0.229676	0.0285714	0	0	FALSE	#b8b8b8ff	FALSE	0.386151	FALSE	FALSE
HadABC:group4	HadABC	11	kabx2:BRD-K87207035-001-01-9:25.000000uM	BRD-K87207035	BRD-K87207035-001-01-9	TopA	0.229197	0.0285714	0	0	FALSE	#b8b8b8ff	FALSE	0.386151	FALSE	FALSE
HadABC:group4	HadABC	11	screen6:BRD-K55127134-001-03-3:50.000000uM	BRD-K55127134	BRD-K55127134-001-03-3	membrane potential disruption and efflux|NADH dehydrogenase	0.228978	0.028169	0	0	FALSE	#b8b8b8ff	FALSE	0.386151	FALSE	FALSE
HadABC:group4	HadABC	11	kabx2:BRD-K76257682-001-02-1:12.500000uM	BRD-K76257682	BRD-K76257682-001-02-1	DprE1-DprE2 complex	0.22869	0.028169	0	0	FALSE	#b8b8b8ff	FALSE	0.386151	FALSE	FALSE
HadABC:group4	HadABC	11	screen5_wk:BRD-K80267133-001-21-9:0.781250uM	BRD-K80267133	BRD-K80267133-001-21-9	DHFR	0.228539	0.028169	0	0	FALSE	#b8b8b8ff	FALSE	0.386151	FALSE	FALSE
HadABC:group4	HadABC	11	screen6:BRD-K28494619-001-30-8:12.500000uM	BRD-K28494619	BRD-K28494619-001-30-8	DHPS	0.228027	0.028169	0	0	FALSE	#b8b8b8ff	FALSE	0.386151	FALSE	FALSE
HadABC:group4	HadABC	11	screen6:BRD-K90991629-001-01-5:0.195500uM	BRD-K90991629	BRD-K90991629-001-01-5	GyrAB	0.227608	0.0277778	0	0	FALSE	#b8b8b8ff	FALSE	0.386151	FALSE	FALSE
HadABC:group4	HadABC	11	kabx2:BRD-K14705039-001-17-2:12.500000uM	BRD-K14705039	BRD-K14705039-001-17-2	DHPS	0.227587	0.0277778	0	0	FALSE	#b8b8b8ff	FALSE	0.386151	FALSE	FALSE
HadABC:group4	HadABC	11	kabx2:BRD-K37908742-001-03-3:0.390500uM	BRD-K37908742	BRD-K37908742-001-03-3	clp protease / proteasome	0.226975	0.0277778	0	0	FALSE	#b8b8b8ff	FALSE	0.386151	FALSE	FALSE
HadABC:group4	HadABC	11	screen5_wk:BRD-K07208025-001-03-2:861.000000uM	BRD-K07208025	BRD-K07208025-001-03-2	DHFR	0.226935	0.0277778	0	0	FALSE	#b8b8b8ff	FALSE	0.386151	FALSE	FALSE
HadABC:group4	HadABC	11	screen4wk:BRD-K50859149-001-17-9:50.000000uM	BRD-K50859149	BRD-K50859149-001-17-9	DHPS	0.226929	0.0277778	0	0	FALSE	#b8b8b8ff	FALSE	0.386151	FALSE	FALSE
HadABC:group4	HadABC	11	kabx2:BRD-K59325863-001-05-1:50.000000uM	BRD-K59325863	BRD-K59325863-001-05-1	clp protease / proteasome	0.225814	0.0273973	0	0	FALSE	#b8b8b8ff	FALSE	0.386151	FALSE	FALSE
HadABC:group4	HadABC	11	kabx2:BRD-K37908742-001-03-3:0.195500uM	BRD-K37908742	BRD-K37908742-001-03-3	clp protease / proteasome	0.225747	0.0273973	0	0	FALSE	#b8b8b8ff	FALSE	0.386151	FALSE	FALSE
HadABC:group4	HadABC	11	screen6:BRD-K85307935-001-05-1:1.562500uM	BRD-K85307935	BRD-K85307935-001-05-1	GyrAB	0.225728	0.0273973	0	0	FALSE	#b8b8b8ff	FALSE	0.386151	FALSE	FALSE
HadABC:group4	HadABC	11	kabx2:BRD-K49350383-001-16-0:50.000000uM	BRD-K49350383	BRD-K49350383-001-16-0	purine metabolism	0.225124	0.0273973	0	0	FALSE	#b8b8b8ff	FALSE	0.386151	FALSE	FALSE
HadABC:group4	HadABC	11	screen6:BRD-K14116214-001-11-2:12.500000uM	BRD-K14116214	BRD-K14116214-001-11-2	DHPS	0.225104	0.0273973	0	0	FALSE	#b8b8b8ff	FALSE	0.386151	FALSE	FALSE
HadABC:group4	HadABC	11	kabx2:BRD-K96671969-001-04-9:0.195500uM	BRD-K96671969	BRD-K96671969-001-04-9	DprE1-DprE2 complex	0.225089	0.0273973	0	0	FALSE	#b8b8b8ff	FALSE	0.386151	FALSE	FALSE
HadABC:group4	HadABC	11	kabx2:BRD-K66039912-001-01-9:0.097500uM	BRD-K66039912	BRD-K66039912-001-01-9	FtsZ|DprE1-DprE2 complex	0.225025	0.0273973	0	0	FALSE	#b8b8b8ff	FALSE	0.386151	FALSE	FALSE
HadABC:group4	HadABC	11	kabx2:BRD-K49841478-001-02-4:25.000000uM	BRD-K49841478	BRD-K49841478-001-02-4	GyrAB	0.225007	0.0273973	0	0	FALSE	#b8b8b8ff	FALSE	0.386151	FALSE	FALSE
HadABC:group4	HadABC	11	screen6:BRD-K63675182-003-24-4:50.000000uM	BRD-K63675182	BRD-K63675182-003-24-4	membrane potential disruption and efflux|NADH dehydrogenase	0.223775	0.027027	0	0	FALSE	#b8b8b8ff	FALSE	0.386151	FALSE	FALSE
HadABC:group4	HadABC	11	kabx2:BRD-K82960980-003-04-3:3.125000uM	BRD-K82960980	BRD-K82960980-003-04-3	PG transpeptidation and transport	0.223746	0.027027	0	0	FALSE	#b8b8b8ff	FALSE	0.386151	FALSE	FALSE
HadABC:group4	HadABC	11	screen6:BRD-K26238968-999-99-9:0.781250uM	BRD-K26238968	BRD-K26238968-999-99-9	FadD32	0.223007	0.027027	0	0	FALSE	#b8b8b8ff	FALSE	0.386151	FALSE	FALSE
HadABC:group4	HadABC	11	screen_bi2_kabxlow:BRD-K59456551-335-01-2:220.000000uM	BRD-K59456551	BRD-K59456551-335-01-2	DHFR|ThyAX	0.22247	0.027027	0	0	FALSE	#b8b8b8ff	FALSE	0.386151	FALSE	FALSE
HadABC:group4	HadABC	11	kabx2:BRD-K41601912-001-16-4:6.250000uM	BRD-K41601912	BRD-K41601912-001-16-4	purine metabolism	0.222088	0.0266667	0	0	FALSE	#b8b8b8ff	FALSE	0.386151	FALSE	FALSE
HadABC:group4	HadABC	11	kabx2:BRD-K27302037-001-03-5:0.390500uM	BRD-K27302037	BRD-K27302037-001-03-5	HadABC	0.221646	0.0266667	1	1	FALSE	#1a80bbff	FALSE	0.386151	FALSE	FALSE
HadABC:group4	HadABC	11	kabx2:BRD-K38684403-001-06-2:3.125000uM	BRD-K38684403	BRD-K38684403-001-06-2	50S ribosome	0.220523	0.0263158	0	0	FALSE	#b8b8b8ff	FALSE	0.386151	FALSE	FALSE
HadABC:group4	HadABC	11	kabx2:BRD-K62363391-001-25-6:50.000000uM	BRD-K62363391	BRD-K62363391-001-25-6	DHPS	0.219955	0.025974	0	0	FALSE	#b8b8b8ff	FALSE	0.386151	FALSE	FALSE
HadABC:group4	HadABC	11	kabx2:BRD-K65278948-001-01-2:1.562500uM	BRD-K65278948	BRD-K65278948-001-01-2	DHFR	0.21983	0.025974	0	0	FALSE	#b8b8b8ff	FALSE	0.386151	FALSE	FALSE
HadABC:group4	HadABC	11	kabx2:BRD-K15788763-001-02-1:12.500000uM	BRD-K15788763	BRD-K15788763-001-02-1	MmpL3	0.219454	0.025974	0	0	FALSE	#b8b8b8ff	FALSE	0.386151	FALSE	FALSE
HadABC:group4	HadABC	11	kabx2:BRD-K91011325-001-01-8:3.125000uM	BRD-K91011325	BRD-K91011325-001-01-8	PrrB	0.21924	0.025641	0	0	FALSE	#b8b8b8ff	FALSE	0.386151	FALSE	FALSE
HadABC:group4	HadABC	11	kabx2:BRD-K79491187-001-01-5:0.390500uM	BRD-K79491187	BRD-K79491187-001-01-5	Pks13	0.219196	0.0253165	0	0	FALSE	#b8b8b8ff	FALSE	0.386151	FALSE	FALSE
HadABC:group4	HadABC	11	screen6:BRD-K37908742-001-03-3:0.195500uM	BRD-K37908742	BRD-K37908742-001-03-3	clp protease / proteasome	0.218764	0.0253165	0	0	FALSE	#b8b8b8ff	FALSE	0.386151	FALSE	FALSE
HadABC:group4	HadABC	11	kabx2:BRD-K74016539-001-01-0:50.000000uM	BRD-K74016539	BRD-K74016539-001-01-0	DHFR	0.218456	0.025	0	0	FALSE	#b8b8b8ff	FALSE	0.386151	FALSE	FALSE
HadABC:group4	HadABC	11	screen6:BRD-K88568253-001-03-4:0.195500uM	BRD-K88568253	BRD-K88568253-001-03-4	InhA	0.218317	0.0246914	0	0	FALSE	#b8b8b8ff	FALSE	0.386151	FALSE	FALSE
HadABC:group4	HadABC	11	screen_bi2_kabxlow:BRD-K26238968-001-02-7:0.390625uM	BRD-K26238968	BRD-K26238968-001-02-7	FadD32	0.218263	0.0246914	0	0	FALSE	#b8b8b8ff	FALSE	0.386151	FALSE	FALSE
HadABC:group4	HadABC	11	screen6:BRD-K71125014-001-30-5:50.000000uM	BRD-K71125014	BRD-K71125014-001-30-5	DHPS	0.218208	0.0246914	0	0	FALSE	#b8b8b8ff	FALSE	0.386151	FALSE	FALSE
HadABC:group4	HadABC	11	kabx2:BRD-K79491187-001-01-5:0.781250uM	BRD-K79491187	BRD-K79491187-001-01-5	Pks13	0.217892	0.0246914	0	0	FALSE	#b8b8b8ff	FALSE	0.386151	FALSE	FALSE
HadABC:group4	HadABC	11	screen4wk:BRD-K04804440-001-13-7:12.500000uM	BRD-K04804440	BRD-K04804440-001-13-7	GyrAB	0.217737	0.0243902	0	0	FALSE	#b8b8b8ff	FALSE	0.386151	FALSE	FALSE
HadABC:group4	HadABC	11	kabx2:BRD-K78113049-001-19-6:50.000000uM	BRD-K78113049	BRD-K78113049-001-19-6	GyrAB	0.217156	0.0243902	0	0	FALSE	#b8b8b8ff	FALSE	0.386151	FALSE	FALSE
HadABC:group4	HadABC	11	screen4wk:BRD-K15766189-001-07-2:25.000000uM	BRD-K15766189	BRD-K15766189-001-07-2	PG transpeptidation and transport	0.216959	0.0243902	0	0	FALSE	#b8b8b8ff	FALSE	0.386151	FALSE	FALSE
HadABC:group4	HadABC	11	kabx2:BRD-K32368635-001-01-9:25.000000uM	BRD-K32368635	BRD-K32368635-001-01-9	GyrAB	0.216511	0.0243902	0	0	FALSE	#b8b8b8ff	FALSE	0.386151	FALSE	FALSE
HadABC:group4	HadABC	11	screen6:BRD-K15788763-001-02-1:6.250000uM	BRD-K15788763	BRD-K15788763-001-02-1	MmpL3	0.21619	0.0243902	0	0	FALSE	#b8b8b8ff	FALSE	0.386151	FALSE	FALSE
HadABC:group4	HadABC	11	kabx2:BRD-K04548931-003-17-3:6.250000uM	BRD-K04548931	BRD-K04548931-003-17-3	GyrAB|DnaG	0.215814	0.0240964	0	0	FALSE	#b8b8b8ff	FALSE	0.386151	FALSE	FALSE
HadABC:group4	HadABC	11	screen6:BRD-A84854230-001-01-6:50.000000uM	BRD-A84854230	BRD-A84854230-001-01-6	50S ribosome	0.21518	0.0238095	0	0	FALSE	#b8b8b8ff	FALSE	0.386151	FALSE	FALSE
HadABC:group4	HadABC	11	kabx2:BRD-K37798499-001-28-0:50.000000uM	BRD-K37798499	BRD-K37798499-001-28-0	GyrAB	0.214947	0.0238095	0	0	FALSE	#b8b8b8ff	FALSE	0.386151	FALSE	FALSE
HadABC:group4	HadABC	11	screen6:BRD-K49350383-001-17-8:25.000000uM	BRD-K49350383	BRD-K49350383-001-17-8	purine metabolism	0.214908	0.0238095	0	0	FALSE	#b8b8b8ff	FALSE	0.386151	FALSE	FALSE
HadABC:group4	HadABC	11	screen6:BRD-A07244995-001-01-9:0.195500uM	BRD-A07244995	BRD-A07244995-001-01-9	GyrAB	0.214871	0.0238095	0	0	FALSE	#b8b8b8ff	FALSE	0.386151	FALSE	FALSE
HadABC:group4	HadABC	11	kabx2:BRD-K03950661-001-04-0:25.000000uM	BRD-K03950661	BRD-K03950661-001-04-0	Alr	0.214864	0.0235294	0	0	FALSE	#b8b8b8ff	FALSE	0.386151	FALSE	FALSE
HadABC:group4	HadABC	11	kabx2:BRD-K92093830-003-36-5:6.250000uM	BRD-K92093830	BRD-K92093830-003-36-5	GyrAB|DnaG	0.214477	0.0235294	0	0	FALSE	#b8b8b8ff	FALSE	0.386151	FALSE	FALSE
HadABC:group4	HadABC	11	kabx2:BRD-K14116214-001-11-2:6.250000uM	BRD-K14116214	BRD-K14116214-001-11-2	DHPS	0.214376	0.0235294	0	0	FALSE	#b8b8b8ff	FALSE	0.386151	FALSE	FALSE
HadABC:group4	HadABC	11	kabx2:BRD-K28494619-001-30-8:25.000000uM	BRD-K28494619	BRD-K28494619-001-30-8	DHPS	0.214023	0.0235294	0	0	FALSE	#b8b8b8ff	FALSE	0.386151	FALSE	FALSE
HadABC:group4	HadABC	11	screen6:BRD-K17205817-001-07-9:50.000000uM	BRD-K17205817	BRD-K17205817-001-07-9	DHPS	0.213513	0.0232558	0	0	FALSE	#b8b8b8ff	FALSE	0.386151	FALSE	FALSE
HadABC:group4	HadABC	11	screen6:BRD-K92093830-001-06-2:6.250000uM	BRD-K92093830	BRD-K92093830-001-06-2	GyrAB|DnaG	0.213447	0.0232558	0	0	FALSE	#b8b8b8ff	FALSE	0.386151	FALSE	FALSE
HadABC:group4	HadABC	11	kabx2:BRD-K24715592-001-01-2:25.000000uM	BRD-K24715592	BRD-K24715592-001-01-2	GyrAB|TopA	0.213413	0.0229885	0	0	FALSE	#b8b8b8ff	FALSE	0.386151	FALSE	FALSE
HadABC:group4	HadABC	11	kabx2:BRD-K78659596-001-09-6:50.000000uM	BRD-K78659596	BRD-K78659596-001-09-6	clp protease / proteasome	0.213307	0.0227273	0	0	FALSE	#b8b8b8ff	FALSE	0.386151	FALSE	FALSE
HadABC:group4	HadABC	11	kabx2:BRD-K80267133-001-21-9:0.781250uM	BRD-K80267133	BRD-K80267133-001-21-9	DHFR	0.213262	0.0227273	0	0	FALSE	#b8b8b8ff	FALSE	0.386151	FALSE	FALSE
HadABC:group4	HadABC	11	screen5cp:BRD-K01507359-001-25-9:0.016000uM	BRD-K01507359	BRD-K01507359-001-25-9	RpoB	0.212832	0.0227273	0	0	FALSE	#b8b8b8ff	FALSE	0.386151	FALSE	FALSE
HadABC:group4	HadABC	11	screen6:BRD-K50859149-001-21-1:12.500000uM	BRD-K50859149	BRD-K50859149-001-21-1	DHPS	0.212705	0.0227273	0	0	FALSE	#b8b8b8ff	FALSE	0.386151	FALSE	FALSE
HadABC:group4	HadABC	11	screen6:BRD-K92838188-001-03-5:0.097500uM	BRD-K92838188	BRD-K92838188-001-03-5	RpoB	0.212647	0.0224719	0	0	FALSE	#b8b8b8ff	FALSE	0.386151	FALSE	FALSE
HadABC:group4	HadABC	11	screen4wk_screen5wk_tbda1_kabx2:BRD-K01507359-001-25-9:0.008000uM	BRD-K01507359	BRD-K01507359-001-25-9	RpoB	0.212252	0.0224719	0	0	FALSE	#b8b8b8ff	FALSE	0.386151	FALSE	FALSE
HadABC:group4	HadABC	11	screen6:BRD-K45142033-001-02-9:0.390500uM	BRD-K45142033	BRD-K45142033-001-02-9	GlmU	0.212188	0.0222222	0	0	FALSE	#b8b8b8ff	FALSE	0.386151	FALSE	FALSE
HadABC:group4	HadABC	11	screen5_wk:BRD-K57363465-001-01-5:3.125000uM	BRD-K57363465	BRD-K57363465-001-01-5	PrrB	0.211813	0.0222222	0	0	FALSE	#b8b8b8ff	FALSE	0.386151	FALSE	FALSE
HadABC:group4	HadABC	11	kabx2:BRD-K31682896-001-25-7:50.000000uM	BRD-K31682896	BRD-K31682896-001-25-7	DHPS	0.211473	0.0222222	0	0	FALSE	#b8b8b8ff	FALSE	0.386151	FALSE	FALSE
HadABC:group4	HadABC	11	screen6:BRD-K03950661-001-04-0:6.250000uM	BRD-K03950661	BRD-K03950661-001-04-0	Alr	0.211443	0.0222222	0	0	FALSE	#b8b8b8ff	FALSE	0.386151	FALSE	FALSE
HadABC:group4	HadABC	11	kabx2:BRD-K17205817-001-07-9:12.500000uM	BRD-K17205817	BRD-K17205817-001-07-9	DHPS	0.211238	0.0222222	0	0	FALSE	#b8b8b8ff	FALSE	0.386151	FALSE	FALSE
HadABC:group4	HadABC	11	kabx2:BRD-K17205817-001-07-9:50.000000uM	BRD-K17205817	BRD-K17205817-001-07-9	DHPS	0.211137	0.0222222	0	0	FALSE	#b8b8b8ff	FALSE	0.386151	FALSE	FALSE
HadABC:group4	HadABC	11	screen6:BRD-A41450521-075-11-6:6.250000uM	BRD-A41450521	BRD-A41450521-075-11-6	GyrAB	0.211111	0.021978	0	0	FALSE	#b8b8b8ff	FALSE	0.386151	FALSE	FALSE
HadABC:group4	HadABC	11	screen5_wk:BRD-K59456551-335-01-2:220.000000uM	BRD-K59456551	BRD-K59456551-335-01-2	DHFR|ThyAX	0.210835	0.021978	0	0	FALSE	#b8b8b8ff	FALSE	0.386151	FALSE	FALSE
HadABC:group4	HadABC	11	kabx2:BRD-K37798499-001-28-0:25.000000uM	BRD-K37798499	BRD-K37798499-001-28-0	GyrAB	0.210727	0.021978	0	0	FALSE	#b8b8b8ff	FALSE	0.386151	FALSE	FALSE
HadABC:group4	HadABC	11	screen6:BRD-K14705039-001-17-2:12.500000uM	BRD-K14705039	BRD-K14705039-001-17-2	DHPS	0.210727	0.021978	0	0	FALSE	#b8b8b8ff	FALSE	0.386151	FALSE	FALSE
HadABC:group4	HadABC	11	kabx2:BRD-K17205817-001-07-9:25.000000uM	BRD-K17205817	BRD-K17205817-001-07-9	DHPS	0.210499	0.021978	0	0	FALSE	#b8b8b8ff	FALSE	0.386151	FALSE	FALSE
HadABC:group4	HadABC	11	screen6:BRD-K92093830-003-36-5:6.250000uM	BRD-K92093830	BRD-K92093830-003-36-5	GyrAB|DnaG	0.210461	0.021978	0	0	FALSE	#b8b8b8ff	FALSE	0.386151	FALSE	FALSE
HadABC:group4	HadABC	11	screen_bi2_kabxlow:BRD-K87879546-001-07-4:0.097656uM	BRD-K87879546	BRD-K87879546-001-07-4	FadD32	0.210203	0.021978	0	0	FALSE	#b8b8b8ff	FALSE	0.386151	FALSE	FALSE
HadABC:group4	HadABC	11	kabx2:BRD-K66039912-001-01-9:6.250000uM	BRD-K66039912	BRD-K66039912-001-01-9	FtsZ|DprE1-DprE2 complex	0.210161	0.021978	0	0	FALSE	#b8b8b8ff	FALSE	0.386151	FALSE	FALSE
HadABC:group4	HadABC	11	kabx2:BRD-K63155003-001-01-6:12.500000uM	BRD-K63155003	BRD-K63155003-001-01-6	DprE1-DprE2 complex	0.210014	0.0217391	0	0	FALSE	#b8b8b8ff	FALSE	0.386151	FALSE	FALSE
HadABC:group4	HadABC	11	screen6:BRD-K31682896-001-25-7:6.250000uM	BRD-K31682896	BRD-K31682896-001-25-7	DHPS	0.209507	0.0217391	0	0	FALSE	#b8b8b8ff	FALSE	0.386151	FALSE	FALSE
HadABC:group4	HadABC	11	kabx2:BRD-K78355918-001-08-4:3.125000uM	BRD-K78355918	BRD-K78355918-001-08-4	50S ribosome|FusA1	0.209399	0.0215054	0	0	FALSE	#b8b8b8ff	FALSE	0.386151	FALSE	FALSE
HadABC:group4	HadABC	11	screen5_wk:BRD-K59456551-335-01-2:55.000000uM	BRD-K59456551	BRD-K59456551-335-01-2	DHFR|ThyAX	0.20904	0.0215054	0	0	FALSE	#b8b8b8ff	FALSE	0.386151	FALSE	FALSE
HadABC:group4	HadABC	11	kabx2:BRD-M30170555-001-01-5:12.500000uM	BRD-M30170555	BRD-M30170555-001-01-5	PG transpeptidation and transport	0.208842	0.0212766	0	0	FALSE	#b8b8b8ff	FALSE	0.386151	FALSE	FALSE
HadABC:group4	HadABC	11	kabx2:BRD-K14705039-001-17-2:3.125000uM	BRD-K14705039	BRD-K14705039-001-17-2	DHPS	0.208459	0.0212766	0	0	FALSE	#b8b8b8ff	FALSE	0.386151	FALSE	FALSE
HadABC:group4	HadABC	11	screen_bi2_kabxlow:BRD-K07208025-001-03-2:861.000000uM	BRD-K07208025	BRD-K07208025-001-03-2	DHFR	0.208347	0.0212766	0	0	FALSE	#b8b8b8ff	FALSE	0.386151	FALSE	FALSE
HadABC:group4	HadABC	11	screen6:BRD-K90874731-001-01-8:50.000000uM	BRD-K90874731	BRD-K90874731-001-01-8	PanC	0.208343	0.0212766	0	0	FALSE	#b8b8b8ff	FALSE	0.386151	FALSE	FALSE
HadABC:group4	HadABC	11	screen_bi2_kabxlow:BRD-K00005150-001-01-9:0.781250uM	BRD-K00005150	BRD-K00005150-001-01-9	MmpL3	0.208184	0.0210526	0	0	FALSE	#b8b8b8ff	FALSE	0.386151	FALSE	FALSE
HadABC:group4	HadABC	11	kabx2:BRD-A49035384-003-31-3:25.000000uM	BRD-A49035384	BRD-A49035384-003-31-3	30S ribosome	0.207772	0.0208333	0	0	FALSE	#b8b8b8ff	FALSE	0.386151	FALSE	FALSE
HadABC:group4	HadABC	11	screen6:BRD-K76257682-001-02-1:1.562500uM	BRD-K76257682	BRD-K76257682-001-02-1	DprE1-DprE2 complex	0.207221	0.0208333	0	0	FALSE	#b8b8b8ff	FALSE	0.386151	FALSE	FALSE
HadABC:group4	HadABC	11	kabx2:BRD-K55250441-001-16-3:25.000000uM	BRD-K55250441	BRD-K55250441-001-16-3	DHPS	0.207168	0.0206186	0	0	FALSE	#b8b8b8ff	FALSE	0.386151	FALSE	FALSE
HadABC:group4	HadABC	11	kabx2:BRD-K76257682-001-02-1:25.000000uM	BRD-K76257682	BRD-K76257682-001-02-1	DprE1-DprE2 complex	0.206901	0.0206186	0	0	FALSE	#b8b8b8ff	FALSE	0.386151	FALSE	FALSE
HadABC:group4	HadABC	11	screen6:BRD-K41601912-001-16-4:6.250000uM	BRD-K41601912	BRD-K41601912-001-16-4	purine metabolism	0.206541	0.0206186	0	0	FALSE	#b8b8b8ff	FALSE	0.386151	FALSE	FALSE
HadABC:group4	HadABC	11	screen_bi1_tbda2:BRD-K59456551-335-01-2:55.000000uM	BRD-K59456551	BRD-K59456551-335-01-2	DHFR|ThyAX	0.20632	0.0206186	0	0	FALSE	#b8b8b8ff	FALSE	0.386151	FALSE	FALSE
HadABC:group4	HadABC	11	screen6:BRD-K03950661-001-04-0:12.500000uM	BRD-K03950661	BRD-K03950661-001-04-0	Alr	0.206251	0.0206186	0	0	FALSE	#b8b8b8ff	FALSE	0.386151	FALSE	FALSE
HadABC:group4	HadABC	11	screen6:BRD-K80267133-001-21-9:1.562500uM	BRD-K80267133	BRD-K80267133-001-21-9	DHFR	0.205798	0.0206186	0	0	FALSE	#b8b8b8ff	FALSE	0.386151	FALSE	FALSE
HadABC:group4	HadABC	11	screen5_wk:BRD-K59456551-335-01-2:440.000000uM	BRD-K59456551	BRD-K59456551-335-01-2	DHFR|ThyAX	0.205644	0.0206186	0	0	FALSE	#b8b8b8ff	FALSE	0.386151	FALSE	FALSE
HadABC:group4	HadABC	11	screen5_wk:BRD-K99844592-001-02-08:6.250000uM	BRD-K99844592	BRD-K99844592-001-02-08	TrpAB	0.205461	0.0206186	0	0	FALSE	#b8b8b8ff	FALSE	0.386151	FALSE	FALSE
HadABC:group4	HadABC	11	kabx2:BRD-K65278948-001-01-2:3.125000uM	BRD-K65278948	BRD-K65278948-001-01-2	DHFR	0.205244	0.0206186	0	0	FALSE	#b8b8b8ff	FALSE	0.386151	FALSE	FALSE
HadABC:group4	HadABC	11	kabx2:BRD-K91011325-001-01-8:6.250000uM	BRD-K91011325	BRD-K91011325-001-01-8	PrrB	0.205154	0.0206186	0	0	FALSE	#b8b8b8ff	FALSE	0.386151	FALSE	FALSE
HadABC:group4	HadABC	11	kabx2:BRD-K76257682-001-03-9:3.125000uM	BRD-K76257682	BRD-K76257682-001-03-9	DprE1-DprE2 complex	0.204748	0.0206186	0	0	FALSE	#b8b8b8ff	FALSE	0.386151	FALSE	FALSE
HadABC:group4	HadABC	11	screen6:BRD-K10671814-001-16-3:50.000000uM	BRD-K10671814	BRD-K10671814-001-16-3	DHPS	0.20465	0.0204082	0	0	FALSE	#b8b8b8ff	FALSE	0.386151	FALSE	FALSE
HadABC:group4	HadABC	11	screen_bi1_tbda2:BRD-K07208025-001-03-2:861.000000uM	BRD-K07208025	BRD-K07208025-001-03-2	DHFR	0.204391	0.0204082	0	0	FALSE	#b8b8b8ff	FALSE	0.386151	FALSE	FALSE
HadABC:group4	HadABC	11	kabx2:BRD-A69651145-003-12-2:25.000000uM	BRD-A69651145	BRD-A69651145-003-12-2	30S ribosome	0.20429	0.020202	0	0	FALSE	#b8b8b8ff	FALSE	0.386151	FALSE	FALSE
HadABC:group4	HadABC	11	screen6:BRD-K00251100-999-99-9:0.390625uM	BRD-K00251100	BRD-K00251100-999-99-9	FadD32	0.204274	0.02	0	0	FALSE	#b8b8b8ff	FALSE	0.386151	FALSE	FALSE
HadABC:group4	HadABC	11	screen6:BRD-K27302037-001-03-5:0.781250uM	BRD-K27302037	BRD-K27302037-001-03-5	HadABC	0.204176	0.02	1	1	FALSE	#1a80bbff	FALSE	0.386151	FALSE	FALSE
HadABC:group4	HadABC	11	kabx2:BRD-K87207035-001-01-9:50.000000uM	BRD-K87207035	BRD-K87207035-001-01-9	TopA	0.204102	0.02	0	0	FALSE	#b8b8b8ff	FALSE	0.386151	FALSE	FALSE
HadABC:group4	HadABC	11	kabx2:BRD-K91214177-001-02-5:50.000000uM	BRD-K91214177	BRD-K91214177-001-02-5	InhA|GlmU	0.203821	0.019802	0	0	FALSE	#b8b8b8ff	FALSE	0.386151	FALSE	FALSE
HadABC:group4	HadABC	11	screen6:BRD-K99844592-999-99-9:3.125000uM	BRD-K99844592	BRD-K99844592-999-99-9	TrpAB	0.203796	0.019802	0	0	FALSE	#b8b8b8ff	FALSE	0.386151	FALSE	FALSE
HadABC:group4	HadABC	11	kabx2:BRD-K14705039-001-17-2:50.000000uM	BRD-K14705039	BRD-K14705039-001-17-2	DHPS	0.203769	0.019802	0	0	FALSE	#b8b8b8ff	FALSE	0.386151	FALSE	FALSE
HadABC:group4	HadABC	11	kabx2:BRD-K14661019-001-01-5:0.781250uM	BRD-K14661019	BRD-K14661019-001-01-5	DprE1-DprE2 complex	0.203712	0.019802	0	0	FALSE	#b8b8b8ff	FALSE	0.386151	FALSE	FALSE
HadABC:group4	HadABC	11	screen4wk_screen5wk_tbda1_kabx2:BRD-K01507359-001-25-9:0.016000uM	BRD-K01507359	BRD-K01507359-001-25-9	RpoB	0.203257	0.019802	0	0	FALSE	#b8b8b8ff	FALSE	0.386151	FALSE	FALSE
HadABC:group4	HadABC	11	screen6:BRD-K59436580-001-02-5:0.781250uM	BRD-K59436580	BRD-K59436580-001-02-5	50S ribosome	0.202958	0.0196078	0	0	FALSE	#b8b8b8ff	FALSE	0.386151	FALSE	FALSE
HadABC:group4	HadABC	11	kabx2:BRD-K31807080-001-01-7:6.250000uM	BRD-K31807080	BRD-K31807080-001-01-7	Pks13	0.202758	0.0196078	0	0	FALSE	#b8b8b8ff	FALSE	0.386151	FALSE	FALSE
HadABC:group4	HadABC	11	kabx2:BRD-K57363465-001-01-5:6.250000uM	BRD-K57363465	BRD-K57363465-001-01-5	PrrB	0.202445	0.0196078	0	0	FALSE	#b8b8b8ff	FALSE	0.386151	FALSE	FALSE
HadABC:group4	HadABC	11	screen6:BRD-K79491187-001-01-5:0.390500uM	BRD-K79491187	BRD-K79491187-001-01-5	Pks13	0.202024	0.0196078	0	0	FALSE	#b8b8b8ff	FALSE	0.386151	FALSE	FALSE
HadABC:group4	HadABC	11	kabx2:BRD-K16343284-001-01-6:1.562500uM	BRD-K16343284	BRD-K16343284-001-01-6	DprE1-DprE2 complex	0.201264	0.0196078	0	0	FALSE	#b8b8b8ff	FALSE	0.386151	FALSE	FALSE
HadABC:group4	HadABC	11	kabx2:BRD-K50859149-001-21-1:50.000000uM	BRD-K50859149	BRD-K50859149-001-21-1	DHPS	0.200919	0.0196078	0	0	FALSE	#b8b8b8ff	FALSE	0.386151	FALSE	FALSE
HadABC:group4	HadABC	11	screen6:BRD-A07244995-001-01-9:0.390500uM	BRD-A07244995	BRD-A07244995-001-01-9	GyrAB	0.200908	0.0196078	0	0	FALSE	#b8b8b8ff	FALSE	0.386151	FALSE	FALSE
HadABC:group4	HadABC	11	kabx2:BRD-K78355918-001-08-4:1.562500uM	BRD-K78355918	BRD-K78355918-001-08-4	50S ribosome|FusA1	0.200807	0.0196078	0	0	FALSE	#b8b8b8ff	FALSE	0.386151	FALSE	FALSE
HadABC:group4	HadABC	11	kabx2:BRD-A41450521-075-11-6:3.125000uM	BRD-A41450521	BRD-A41450521-075-11-6	GyrAB	0.200342	0.0196078	0	0	FALSE	#b8b8b8ff	FALSE	0.386151	FALSE	FALSE
HadABC:group4	HadABC	11	screen6:BRD-K76257682-001-03-9:0.781250uM	BRD-K76257682	BRD-K76257682-001-03-9	DprE1-DprE2 complex	0.200333	0.0196078	0	0	FALSE	#b8b8b8ff	FALSE	0.386151	FALSE	FALSE
HadABC:group4	HadABC	11	kabx2:BRD-K93524252-001-26-2:50.000000uM	BRD-K93524252	BRD-K93524252-001-26-2	DHPS	0.199844	0.0194175	0	0	FALSE	#b8b8b8ff	FALSE	0.386151	FALSE	FALSE
HadABC:group4	HadABC	11	screen_bi2_kabxlow:BRD-K26238968-001-02-7:0.195312uM	BRD-K26238968	BRD-K26238968-001-02-7	FadD32	0.199773	0.0194175	0	0	FALSE	#b8b8b8ff	FALSE	0.386151	FALSE	FALSE
HadABC:group4	HadABC	11	screen6:BRD-K49350383-001-16-0:25.000000uM	BRD-K49350383	BRD-K49350383-001-16-0	purine metabolism	0.198975	0.0194175	0	0	FALSE	#b8b8b8ff	FALSE	0.386151	FALSE	FALSE
HadABC:group4	HadABC	11	screen6:BRD-K10671814-001-16-3:12.500000uM	BRD-K10671814	BRD-K10671814-001-16-3	DHPS	0.198769	0.0194175	0	0	FALSE	#b8b8b8ff	FALSE	0.386151	FALSE	FALSE
HadABC:group4	HadABC	11	kabx2:BRD-A23080907-001-01-4:50.000000uM	BRD-A23080907	BRD-A23080907-001-01-4	DprE1-DprE2 complex	0.198637	0.0194175	0	0	FALSE	#b8b8b8ff	FALSE	0.386151	FALSE	FALSE
HadABC:group4	HadABC	11	kabx2:BRD-K80267133-001-21-9:1.562500uM	BRD-K80267133	BRD-K80267133-001-21-9	DHFR	0.198412	0.0194175	0	0	FALSE	#b8b8b8ff	FALSE	0.386151	FALSE	FALSE
HadABC:group4	HadABC	11	kabx2:BRD-K78355918-001-08-4:6.250000uM	BRD-K78355918	BRD-K78355918-001-08-4	50S ribosome|FusA1	0.198106	0.0194175	0	0	FALSE	#b8b8b8ff	FALSE	0.386151	FALSE	FALSE
HadABC:group4	HadABC	11	screen6:BRD-K14705039-001-17-2:25.000000uM	BRD-K14705039	BRD-K14705039-001-17-2	DHPS	0.198093	0.0194175	0	0	FALSE	#b8b8b8ff	FALSE	0.386151	FALSE	FALSE
HadABC:group4	HadABC	11	kabx2:BRD-K71125014-001-30-5:25.000000uM	BRD-K71125014	BRD-K71125014-001-30-5	DHPS	0.197929	0.0194175	0	0	FALSE	#b8b8b8ff	FALSE	0.386151	FALSE	FALSE
HadABC:group4	HadABC	11	screen6:BRD-K04548931-003-17-3:6.250000uM	BRD-K04548931	BRD-K04548931-003-17-3	GyrAB|DnaG	0.197748	0.0194175	0	0	FALSE	#b8b8b8ff	FALSE	0.386151	FALSE	FALSE
HadABC:group4	HadABC	11	kabx2:BRD-K88510285-001-63-2:50.000000uM	BRD-K88510285	BRD-K88510285-001-63-2	clp protease / proteasome	0.197611	0.0194175	0	0	FALSE	#b8b8b8ff	FALSE	0.386151	FALSE	FALSE
HadABC:group4	HadABC	11	kabx2:BRD-K93231391-300-07-2:50.000000uM	BRD-K93231391	BRD-K93231391-300-07-2	EmbABC	0.197478	0.0194175	0	0	FALSE	#b8b8b8ff	FALSE	0.386151	FALSE	FALSE
HadABC:group4	HadABC	11	kabx2:BRD-K92093830-001-06-2:12.500000uM	BRD-K92093830	BRD-K92093830-001-06-2	GyrAB|DnaG	0.197393	0.0194175	0	0	FALSE	#b8b8b8ff	FALSE	0.386151	FALSE	FALSE
HadABC:group4	HadABC	11	kabx2:BRD-A24397426-001-12-0:1.562500uM	BRD-A24397426	BRD-A24397426-001-12-0	GyrAB	0.197265	0.0192308	0	0	FALSE	#b8b8b8ff	FALSE	0.386151	FALSE	FALSE
HadABC:group4	HadABC	11	screen6:BRD-K43389675-003-22-5:3.125000uM	BRD-K43389675	BRD-K43389675-003-22-5	GyrAB|DnaG	0.19724	0.0192308	0	0	FALSE	#b8b8b8ff	FALSE	0.386151	FALSE	FALSE
HadABC:group4	HadABC	11	screen4wk:BRD-K10362825-001-04-2:3.125000uM	BRD-K10362825	BRD-K10362825-001-04-2	GyrAB	0.196696	0.0192308	0	0	FALSE	#b8b8b8ff	FALSE	0.386151	FALSE	FALSE
HadABC:group4	HadABC	11	screen6:BRD-K17205817-001-07-9:12.500000uM	BRD-K17205817	BRD-K17205817-001-07-9	DHPS	0.196628	0.0192308	0	0	FALSE	#b8b8b8ff	FALSE	0.386151	FALSE	FALSE
HadABC:group4	HadABC	11	kabx2:BRD-A25492003-003-16-6:50.000000uM	BRD-A25492003	BRD-A25492003-003-16-6	30S ribosome	0.196491	0.0190476	0	0	FALSE	#b8b8b8ff	FALSE	0.386151	FALSE	FALSE
HadABC:group4	HadABC	11	kabx2:BRD-K86484527-001-01-0:50.000000uM	BRD-K86484527	BRD-K86484527-001-01-0	purine metabolism|GuaB2	0.196371	0.0188679	0	0	FALSE	#b8b8b8ff	FALSE	0.386151	FALSE	FALSE
HadABC:group4	HadABC	11	screen_bi2_kabxlow:BRD-K00005150-001-01-9:0.390625uM	BRD-K00005150	BRD-K00005150-001-01-9	MmpL3	0.196236	0.0188679	0	0	FALSE	#b8b8b8ff	FALSE	0.386151	FALSE	FALSE
HadABC:group4	HadABC	11	screen6:BRD-K04030334-001-01-3:1.562500uM	BRD-K04030334	BRD-K04030334-001-01-3	Pks13	0.19612	0.0188679	0	0	FALSE	#b8b8b8ff	FALSE	0.386151	FALSE	FALSE
HadABC:group4	HadABC	11	kabx2:BRD-A07932845-050-17-4:6.250000uM	BRD-A07932845	BRD-A07932845-050-17-4	ParA	0.196101	0.0188679	0	0	FALSE	#b8b8b8ff	FALSE	0.386151	FALSE	FALSE
HadABC:group4	HadABC	11	kabx2:BRD-K43389675-003-22-5:6.250000uM	BRD-K43389675	BRD-K43389675-003-22-5	GyrAB|DnaG	0.196012	0.0188679	0	0	FALSE	#b8b8b8ff	FALSE	0.386151	FALSE	FALSE
HadABC:group4	HadABC	11	screen5_wk:BRD-A79903587-001-19-9:6.250000uM	BRD-A79903587	BRD-A79903587-001-19-9	pyrimidine metabolism|ThyAX	0.195865	0.0186916	0	0	FALSE	#b8b8b8ff	FALSE	0.386151	FALSE	FALSE
HadABC:group4	HadABC	11	kabx2:BRD-A07244995-001-01-9:25.000000uM	BRD-A07244995	BRD-A07244995-001-01-9	GyrAB	0.195772	0.0186916	0	0	FALSE	#b8b8b8ff	FALSE	0.386151	FALSE	FALSE
HadABC:group4	HadABC	11	screen4wk_screen5wk_tbda1_kabx2:BRD-K99844592-001-02-08:3.125000uM	BRD-K99844592	BRD-K99844592-001-02-08	TrpAB	0.195763	0.0186916	0	0	FALSE	#b8b8b8ff	FALSE	0.386151	FALSE	FALSE
HadABC:group4	HadABC	11	kabx2:BRD-K92093830-001-06-2:6.250000uM	BRD-K92093830	BRD-K92093830-001-06-2	GyrAB|DnaG	0.195604	0.0186916	0	0	FALSE	#b8b8b8ff	FALSE	0.386151	FALSE	FALSE
HadABC:group4	HadABC	11	screen6:BRD-K90535337-001-08-8:0.097500uM	BRD-K90535337	BRD-K90535337-001-08-8	phenazine-like	0.195578	0.0185185	0	0	FALSE	#b8b8b8ff	FALSE	0.386151	FALSE	FALSE
HadABC:group4	HadABC	11	kabx2:BRD-K58597051-001-03-3:6.250000uM	BRD-K58597051	BRD-K58597051-001-03-3	DprE1-DprE2 complex	0.195287	0.0185185	0	0	FALSE	#b8b8b8ff	FALSE	0.386151	FALSE	FALSE
HadABC:group4	HadABC	11	kabx2:BRD-K14661019-001-01-5:3.125000uM	BRD-K14661019	BRD-K14661019-001-01-5	DprE1-DprE2 complex	0.195098	0.0185185	0	0	FALSE	#b8b8b8ff	FALSE	0.386151	FALSE	FALSE
HadABC:group4	HadABC	11	kabx2:BRD-K59325863-001-05-1:25.000000uM	BRD-K59325863	BRD-K59325863-001-05-1	clp protease / proteasome	0.194771	0.0185185	0	0	FALSE	#b8b8b8ff	FALSE	0.386151	FALSE	FALSE
HadABC:group4	HadABC	11	screen6:BRD-K98384930-001-01-9:6.250000uM	BRD-K98384930	BRD-K98384930-001-01-9	GyrAB	0.194073	0.0183486	0	0	FALSE	#b8b8b8ff	FALSE	0.386151	FALSE	FALSE
HadABC:group4	HadABC	11	screen6:BRD-K66039912-001-01-9:0.781250uM	BRD-K66039912	BRD-K66039912-001-01-9	FtsZ|DprE1-DprE2 complex	0.194042	0.0183486	0	0	FALSE	#b8b8b8ff	FALSE	0.386151	FALSE	FALSE
HadABC:group4	HadABC	11	kabx2:BRD-A23080907-001-01-4:6.250000uM	BRD-A23080907	BRD-A23080907-001-01-4	DprE1-DprE2 complex	0.193948	0.0183486	0	0	FALSE	#b8b8b8ff	FALSE	0.386151	FALSE	FALSE
HadABC:group4	HadABC	11	screen6:BRD-K26040644-001-01-1:0.097500uM	BRD-K26040644	BRD-K26040644-001-01-1	RpoB	0.193767	0.0181818	0	0	FALSE	#b8b8b8ff	FALSE	0.386151	FALSE	FALSE
HadABC:group4	HadABC	11	screen_bi1_tbda2:BRD-K01507359-001-25-9:0.004000uM	BRD-K01507359	BRD-K01507359-001-25-9	RpoB	0.19359	0.0181818	0	0	FALSE	#b8b8b8ff	FALSE	0.386151	FALSE	FALSE
HadABC:group4	HadABC	11	screen6:BRD-K08525451-001-03-1:3.125000uM	BRD-K08525451	BRD-K08525451-001-03-1	GyrAB	0.193556	0.0181818	0	0	FALSE	#b8b8b8ff	FALSE	0.386151	FALSE	FALSE
HadABC:group4	HadABC	11	screen5_wk:BRD-K07208025-001-03-2:1722.000000uM	BRD-K07208025	BRD-K07208025-001-03-2	DHFR	0.193544	0.0181818	0	0	FALSE	#b8b8b8ff	FALSE	0.386151	FALSE	FALSE
HadABC:group4	HadABC	11	kabx2:BRD-A34145622-003-26-9:50.000000uM	BRD-A34145622	BRD-A34145622-003-26-9	30S ribosome	0.192682	0.0181818	0	0	FALSE	#b8b8b8ff	FALSE	0.386151	FALSE	FALSE
HadABC:group4	HadABC	11	kabx2:BRD-A25492003-003-16-6:25.000000uM	BRD-A25492003	BRD-A25492003-003-16-6	30S ribosome	0.19231	0.0181818	0	0	FALSE	#b8b8b8ff	FALSE	0.386151	FALSE	FALSE
HadABC:group4	HadABC	11	kabx2:BRD-K63155003-001-01-6:25.000000uM	BRD-K63155003	BRD-K63155003-001-01-6	DprE1-DprE2 complex	0.192037	0.0181818	0	0	FALSE	#b8b8b8ff	FALSE	0.386151	FALSE	FALSE
HadABC:group4	HadABC	11	screen6:BRD-K57363465-001-01-5:6.250000uM	BRD-K57363465	BRD-K57363465-001-01-5	PrrB	0.19202	0.0181818	0	0	FALSE	#b8b8b8ff	FALSE	0.386151	FALSE	FALSE
HadABC:group4	HadABC	11	screen6:BRD-K93231391-300-07-2:6.250000uM	BRD-K93231391	BRD-K93231391-300-07-2	EmbABC	0.191611	0.0181818	0	0	FALSE	#b8b8b8ff	FALSE	0.386151	FALSE	FALSE
HadABC:group4	HadABC	11	kabx2:BRD-A15637061-003-01-9:25.000000uM	BRD-A15637061	BRD-A15637061-003-01-9	30S ribosome	0.191378	0.0181818	0	0	FALSE	#b8b8b8ff	FALSE	0.386151	FALSE	FALSE
HadABC:group4	HadABC	11	screen6:BRD-K82960980-003-04-3:3.125000uM	BRD-K82960980	BRD-K82960980-003-04-3	PG transpeptidation and transport	0.191326	0.0181818	0	0	FALSE	#b8b8b8ff	FALSE	0.386151	FALSE	FALSE
HadABC:group4	HadABC	11	screen6:BRD-A84481105-003-35-4:25.000000uM	BRD-A84481105	BRD-A84481105-003-35-4	membrane potential disruption and efflux|NADH dehydrogenase	0.191268	0.018018	0	0	FALSE	#b8b8b8ff	FALSE	0.386151	FALSE	FALSE
HadABC:group4	HadABC	11	screen5_wk:BRD-K27871792-236-02-8:12.500000uM	BRD-K27871792	BRD-K27871792-236-02-8	PG transpeptidation and transport	0.190971	0.018018	0	0	FALSE	#b8b8b8ff	FALSE	0.386151	FALSE	FALSE
HadABC:group4	HadABC	11	screen_bi2_kabxlow:BRD-K01507359-001-25-9:0.006104uM	BRD-K01507359	BRD-K01507359-001-25-9	RpoB	0.190668	0.018018	0	0	FALSE	#b8b8b8ff	FALSE	0.386151	FALSE	FALSE
HadABC:group4	HadABC	11	kabx2:BRD-K45916615-001-03-0:3.125000uM	BRD-K45916615	BRD-K45916615-001-03-0	GyrAB	0.190581	0.0178571	0	0	FALSE	#b8b8b8ff	FALSE	0.386151	FALSE	FALSE
HadABC:group4	HadABC	11	kabx2:BRD-K28247815-001-01-3:25.000000uM	BRD-K28247815	BRD-K28247815-001-01-3	GyrAB	0.190429	0.0178571	0	0	FALSE	#b8b8b8ff	FALSE	0.386151	FALSE	FALSE
HadABC:group4	HadABC	11	kabx2:BRD-K38402943-001-04-1:0.781250uM	BRD-K38402943	BRD-K38402943-001-04-1	InhA	0.190368	0.0176991	0	0	FALSE	#b8b8b8ff	FALSE	0.386151	FALSE	FALSE
HadABC:group4	HadABC	11	kabx2:BRD-K91011325-001-01-8:12.500000uM	BRD-K91011325	BRD-K91011325-001-01-8	PrrB	0.190249	0.0176991	0	0	FALSE	#b8b8b8ff	FALSE	0.386151	FALSE	FALSE
HadABC:group4	HadABC	11	screen6:BRD-K31807080-001-01-7:12.500000uM	BRD-K31807080	BRD-K31807080-001-01-7	Pks13	0.189713	0.0176991	0	0	FALSE	#b8b8b8ff	FALSE	0.386151	FALSE	FALSE
HadABC:group4	HadABC	11	kabx2:BRD-K79491187-001-01-5:1.562500uM	BRD-K79491187	BRD-K79491187-001-01-5	Pks13	0.189639	0.0176991	0	0	FALSE	#b8b8b8ff	FALSE	0.386151	FALSE	FALSE
HadABC:group4	HadABC	11	screen6:BRD-K91011325-001-01-8:6.250000uM	BRD-K91011325	BRD-K91011325-001-01-8	PrrB	0.189494	0.0176991	0	0	FALSE	#b8b8b8ff	FALSE	0.386151	FALSE	FALSE
HadABC:group4	HadABC	11	screen6:BRD-A43748923-001-01-2:6.250000uM	BRD-A43748923	BRD-A43748923-001-01-2	50S ribosome	0.18947	0.0175439	0	0	FALSE	#b8b8b8ff	FALSE	0.386151	FALSE	FALSE
HadABC:group4	HadABC	11	screen5_wk:BRD-K96671969-001-04-9:0.195312uM	BRD-K96671969	BRD-K96671969-001-04-9	DprE1-DprE2 complex	0.188964	0.0175439	0	0	FALSE	#b8b8b8ff	FALSE	0.386151	FALSE	FALSE
HadABC:group4	HadABC	11	screen6:BRD-K08111712-001-17-5:12.500000uM	BRD-K08111712	BRD-K08111712-001-17-5	50S ribosome	0.188691	0.0173913	0	0	FALSE	#b8b8b8ff	FALSE	0.386151	FALSE	FALSE
HadABC:group4	HadABC	11	kabx2:BRD-K57363465-001-01-5:12.500000uM	BRD-K57363465	BRD-K57363465-001-01-5	PrrB	0.188471	0.0173913	0	0	FALSE	#b8b8b8ff	FALSE	0.386151	FALSE	FALSE
HadABC:group4	HadABC	11	kabx2:BRD-A69651145-003-12-2:50.000000uM	BRD-A69651145	BRD-A69651145-003-12-2	30S ribosome	0.188454	0.0173913	0	0	FALSE	#b8b8b8ff	FALSE	0.386151	FALSE	FALSE
HadABC:group4	HadABC	11	kabx2:BRD-K66412701-001-08-8:6.250000uM	BRD-K66412701	BRD-K66412701-001-08-8	GyrAB	0.188417	0.0172414	0	0	FALSE	#b8b8b8ff	FALSE	0.386151	FALSE	FALSE
HadABC:group4	HadABC	11	kabx2:BRD-K16675056-001-04-1:0.390500uM	BRD-K16675056	BRD-K16675056-001-04-1	InhA	0.188308	0.017094	0	0	FALSE	#b8b8b8ff	FALSE	0.386151	FALSE	FALSE
HadABC:group4	HadABC	11	kabx2:BRD-K71125014-001-30-5:12.500000uM	BRD-K71125014	BRD-K71125014-001-30-5	DHPS	0.188083	0.017094	0	0	FALSE	#b8b8b8ff	FALSE	0.386151	FALSE	FALSE
HadABC:group4	HadABC	11	screen6:BRD-K10362825-001-05-9:50.000000uM	BRD-K10362825	BRD-K10362825-001-05-9	GyrAB	0.18808	0.017094	0	0	FALSE	#b8b8b8ff	FALSE	0.386151	FALSE	FALSE
HadABC:group4	HadABC	11	kabx2:BRD-K25799961-001-01-8:50.000000uM	BRD-K25799961	BRD-K25799961-001-01-8	DHPS	0.187726	0.0169491	0	0	FALSE	#b8b8b8ff	FALSE	0.386151	FALSE	FALSE
HadABC:group4	HadABC	11	kabx2:BRD-A84807802-001-01-2:0.781250uM	BRD-A84807802	BRD-A84807802-001-01-2	MmpL3|EchA6	0.187658	0.0169491	0	0	FALSE	#b8b8b8ff	FALSE	0.386151	FALSE	FALSE
HadABC:group4	HadABC	11	screen6:BRD-M30170555-001-01-5:50.000000uM	BRD-M30170555	BRD-M30170555-001-01-5	PG transpeptidation and transport	0.187536	0.0169491	0	0	FALSE	#b8b8b8ff	FALSE	0.386151	FALSE	FALSE
HadABC:group4	HadABC	11	screen6:BRD-K14116214-001-11-2:50.000000uM	BRD-K14116214	BRD-K14116214-001-11-2	DHPS	0.187402	0.0169491	0	0	FALSE	#b8b8b8ff	FALSE	0.386151	FALSE	FALSE
HadABC:group4	HadABC	11	kabx2:BRD-K93231391-300-07-2:12.500000uM	BRD-K93231391	BRD-K93231391-300-07-2	EmbABC	0.186272	0.0169491	0	0	FALSE	#b8b8b8ff	FALSE	0.386151	FALSE	FALSE
HadABC:group4	HadABC	11	kabx2:BRD-K15788763-001-02-1:6.250000uM	BRD-K15788763	BRD-K15788763-001-02-1	MmpL3	0.186234	0.0169491	0	0	FALSE	#b8b8b8ff	FALSE	0.386151	FALSE	FALSE
HadABC:group4	HadABC	11	kabx2:BRD-A49035384-003-31-3:12.500000uM	BRD-A49035384	BRD-A49035384-003-31-3	30S ribosome	0.185298	0.0169491	0	0	FALSE	#b8b8b8ff	FALSE	0.386151	FALSE	FALSE
HadABC:group4	HadABC	11	kabx2:BRD-K62374253-001-09-4:12.500000uM	BRD-K62374253	BRD-K62374253-001-09-4	GyrAB	0.185151	0.0169491	0	0	FALSE	#b8b8b8ff	FALSE	0.386151	FALSE	FALSE
HadABC:group4	HadABC	11	screen6:BRD-K93524252-001-26-2:25.000000uM	BRD-K93524252	BRD-K93524252-001-26-2	DHPS	0.18459	0.0169491	0	0	FALSE	#b8b8b8ff	FALSE	0.386151	FALSE	FALSE
HadABC:group4	HadABC	11	screen_bi2_kabxlow:BRD-K99844592-001-02-08:3.125000uM	BRD-K99844592	BRD-K99844592-001-02-08	TrpAB	0.184461	0.0169491	0	0	FALSE	#b8b8b8ff	FALSE	0.386151	FALSE	FALSE
HadABC:group4	HadABC	11	screen_bi2_kabxlow:BRD-K87395897-999-99-9:0.006104uM	BRD-K87395897	BRD-K87395897-999-99-9	DprE1-DprE2 complex	0.184313	0.0168067	0	0	FALSE	#b8b8b8ff	FALSE	0.386151	FALSE	FALSE
HadABC:group4	HadABC	11	screen6:BRD-A49035384-003-31-3:12.500000uM	BRD-A49035384	BRD-A49035384-003-31-3	30S ribosome	0.184197	0.0168067	0	0	FALSE	#b8b8b8ff	FALSE	0.386151	FALSE	FALSE
HadABC:group4	HadABC	11	kabx2:BRD-A84854230-001-01-6:25.000000uM	BRD-A84854230	BRD-A84854230-001-01-6	50S ribosome	0.18353	0.0168067	0	0	FALSE	#b8b8b8ff	FALSE	0.386151	FALSE	FALSE
HadABC:group4	HadABC	11	kabx2:BRD-K98384930-001-01-9:6.250000uM	BRD-K98384930	BRD-K98384930-001-01-9	GyrAB	0.183412	0.0168067	0	0	FALSE	#b8b8b8ff	FALSE	0.386151	FALSE	FALSE
HadABC:group4	HadABC	11	screen5_wk:BRD-K01244426-236-13-9:12.500000uM	BRD-K01244426	BRD-K01244426-236-13-9	PG transpeptidation and transport	0.182808	0.0166667	0	0	FALSE	#b8b8b8ff	FALSE	0.386151	FALSE	FALSE
HadABC:group4	HadABC	11	screen5_wk:BRD-K01507359-001-25-9:0.032000uM	BRD-K01507359	BRD-K01507359-001-25-9	RpoB	0.182473	0.0166667	0	0	FALSE	#b8b8b8ff	FALSE	0.386151	FALSE	FALSE
HadABC:group4	HadABC	11	screen6:BRD-K00251100-999-99-9:0.781250uM	BRD-K00251100	BRD-K00251100-999-99-9	FadD32	0.182402	0.0166667	0	0	FALSE	#b8b8b8ff	FALSE	0.386151	FALSE	FALSE
HadABC:group4	HadABC	11	kabx2:BRD-K10362825-001-05-9:12.500000uM	BRD-K10362825	BRD-K10362825-001-05-9	GyrAB	0.182219	0.0166667	0	0	FALSE	#b8b8b8ff	FALSE	0.386151	FALSE	FALSE
HadABC:group4	HadABC	11	kabx2:BRD-K11640013-001-16-6:50.000000uM	BRD-K11640013	BRD-K11640013-001-16-6	DHPS	0.182139	0.0165289	0	0	FALSE	#b8b8b8ff	FALSE	0.386151	FALSE	FALSE
HadABC:group4	HadABC	11	screen6:BRD-K62363391-001-25-6:50.000000uM	BRD-K62363391	BRD-K62363391-001-25-6	DHPS	0.182022	0.0165289	0	0	FALSE	#b8b8b8ff	FALSE	0.386151	FALSE	FALSE
HadABC:group4	HadABC	11	kabx2:BRD-K10090029-001-01-9:50.000000uM	BRD-K10090029	BRD-K10090029-001-01-9	membrane integrity	0.181888	0.0163934	0	0	FALSE	#b8b8b8ff	FALSE	0.386151	FALSE	FALSE
HadABC:group4	HadABC	11	screen6:BRD-K79491187-001-01-5:0.781250uM	BRD-K79491187	BRD-K79491187-001-01-5	Pks13	0.181858	0.0163934	0	0	FALSE	#b8b8b8ff	FALSE	0.386151	FALSE	FALSE
HadABC:group4	HadABC	11	screen4wk_screen5wk_tbda1_kabx2:BRD-K07208025-001-03-2:1722.000000uM	BRD-K07208025	BRD-K07208025-001-03-2	DHFR	0.181257	0.0163934	0	0	FALSE	#b8b8b8ff	FALSE	0.386151	FALSE	FALSE
HadABC:group4	HadABC	11	kabx2:BRD-K58597051-001-03-3:25.000000uM	BRD-K58597051	BRD-K58597051-001-03-3	DprE1-DprE2 complex	0.180677	0.0163934	0	0	FALSE	#b8b8b8ff	FALSE	0.386151	FALSE	FALSE
HadABC:group4	HadABC	11	kabx2:BRD-K10671814-001-16-3:50.000000uM	BRD-K10671814	BRD-K10671814-001-16-3	DHPS	0.179886	0.0163934	0	0	FALSE	#b8b8b8ff	FALSE	0.386151	FALSE	FALSE
HadABC:group4	HadABC	11	screen6:BRD-K66876909-001-16-7:1.562500uM	BRD-K66876909	BRD-K66876909-001-16-7	50S ribosome	0.179871	0.0162602	0	0	FALSE	#b8b8b8ff	FALSE	0.386151	FALSE	FALSE
HadABC:group4	HadABC	11	screen6:BRD-K57363465-001-01-5:3.125000uM	BRD-K57363465	BRD-K57363465-001-01-5	PrrB	0.179673	0.0162602	0	0	FALSE	#b8b8b8ff	FALSE	0.386151	FALSE	FALSE
HadABC:group4	HadABC	11	screen4wk:BRD-K50859149-001-17-9:25.000000uM	BRD-K50859149	BRD-K50859149-001-17-9	DHPS	0.179663	0.0162602	0	0	FALSE	#b8b8b8ff	FALSE	0.386151	FALSE	FALSE
HadABC:group4	HadABC	11	kabx2:BRD-A15637061-003-01-9:12.500000uM	BRD-A15637061	BRD-A15637061-003-01-9	30S ribosome	0.179369	0.0162602	0	0	FALSE	#b8b8b8ff	FALSE	0.386151	FALSE	FALSE
HadABC:group4	HadABC	11	screen_bi2_kabxlow:BRD-K59456551-335-01-2:440.000000uM	BRD-K59456551	BRD-K59456551-335-01-2	DHFR|ThyAX	0.179285	0.0162602	0	0	FALSE	#b8b8b8ff	FALSE	0.386151	FALSE	FALSE
HadABC:group4	HadABC	11	kabx2:BRD-K14661019-001-01-5:12.500000uM	BRD-K14661019	BRD-K14661019-001-01-5	DprE1-DprE2 complex	0.179276	0.0162602	0	0	FALSE	#b8b8b8ff	FALSE	0.386151	FALSE	FALSE
HadABC:group4	HadABC	11	kabx2:BRD-K16343284-001-01-6:25.000000uM	BRD-K16343284	BRD-K16343284-001-01-6	DprE1-DprE2 complex	0.179262	0.0162602	0	0	FALSE	#b8b8b8ff	FALSE	0.386151	FALSE	FALSE
HadABC:group4	HadABC	11	kabx2:BRD-K14116214-001-11-2:50.000000uM	BRD-K14116214	BRD-K14116214-001-11-2	DHPS	0.179064	0.0162602	0	0	FALSE	#b8b8b8ff	FALSE	0.386151	FALSE	FALSE
HadABC:group4	HadABC	11	screen6:BRD-K59456551-999-99-9:110.000000uM	BRD-K59456551	BRD-K59456551-999-99-9	DHFR|ThyAX	0.178966	0.0162602	0	0	FALSE	#b8b8b8ff	FALSE	0.386151	FALSE	FALSE
HadABC:group4	HadABC	11	kabx2:BRD-K83641560-001-01-6:50.000000uM	BRD-K83641560	BRD-K83641560-001-01-6	GlgB	0.178766	0.016129	0	0	FALSE	#b8b8b8ff	FALSE	0.386151	FALSE	FALSE
HadABC:group4	HadABC	11	screen5_wk:BRD-K01507359-001-25-9:0.008000uM	BRD-K01507359	BRD-K01507359-001-25-9	RpoB	0.178598	0.016129	0	0	FALSE	#b8b8b8ff	FALSE	0.386151	FALSE	FALSE
HadABC:group4	HadABC	11	screen6:BRD-K69650333-003-15-7:3.125000uM	BRD-K69650333	BRD-K69650333-003-15-7	GyrAB|DnaG	0.178571	0.016	0	0	FALSE	#b8b8b8ff	FALSE	0.386151	FALSE	FALSE
HadABC:group4	HadABC	11	kabx2:BRD-K20683639-001-02-9:6.250000uM	BRD-K20683639	BRD-K20683639-001-02-9	tRNA synthesis	0.177867	0.016	0	0	FALSE	#b8b8b8ff	FALSE	0.386151	FALSE	FALSE
HadABC:group4	HadABC	11	screen6:BRD-K09471561:0.781250uM	BRD-K09471561	BRD-K09471561	GyrAB	0.177865	0.015873	0	0	FALSE	#b8b8b8ff	FALSE	0.386151	FALSE	FALSE
HadABC:group4	HadABC	11	screen6:BRD-K32273377-001-19-5:25.000000uM	BRD-K32273377	BRD-K32273377-001-19-5	DHPS	0.17717	0.015873	0	0	FALSE	#b8b8b8ff	FALSE	0.386151	FALSE	FALSE
HadABC:group4	HadABC	11	screen6:BRD-K21520694-001-22-2:25.000000uM	BRD-K21520694	BRD-K21520694-001-22-2	DHPS	0.177127	0.015748	0	0	FALSE	#b8b8b8ff	FALSE	0.386151	FALSE	FALSE
HadABC:group4	HadABC	11	screen6:BRD-K34883066-999-99-9:3.125000uM	BRD-K34883066	BRD-K34883066-999-99-9	FadD32	0.176844	0.015748	0	0	FALSE	#b8b8b8ff	FALSE	0.386151	FALSE	FALSE
HadABC:group4	HadABC	11	screen6:BRD-K32368635-001-01-9:25.000000uM	BRD-K32368635	BRD-K32368635-001-01-9	GyrAB	0.176653	0.015748	0	0	FALSE	#b8b8b8ff	FALSE	0.386151	FALSE	FALSE
HadABC:group4	HadABC	11	kabx2:BRD-A93964801-001-17-7:0.195500uM	BRD-A93964801	BRD-A93964801-001-17-7	GyrAB	0.17658	0.015748	0	0	FALSE	#b8b8b8ff	FALSE	0.386151	FALSE	FALSE
HadABC:group4	HadABC	11	screen6:BRD-K37908742-001-03-3:0.390500uM	BRD-K37908742	BRD-K37908742-001-03-3	clp protease / proteasome	0.175997	0.015748	0	0	FALSE	#b8b8b8ff	FALSE	0.386151	FALSE	FALSE
HadABC:group4	HadABC	11	screen6:BRD-K31682896-001-25-7:12.500000uM	BRD-K31682896	BRD-K31682896-001-25-7	DHPS	0.175872	0.015748	0	0	FALSE	#b8b8b8ff	FALSE	0.386151	FALSE	FALSE
HadABC:group4	HadABC	11	kabx2:BRD-K80545773-001-01-5:50.000000uM	BRD-K80545773	BRD-K80545773-001-01-5	PG transpeptidation and transport	0.175855	0.015625	0	0	FALSE	#b8b8b8ff	FALSE	0.386151	FALSE	FALSE
HadABC:group4	HadABC	11	kabx2:BRD-K92093830-003-36-5:3.125000uM	BRD-K92093830	BRD-K92093830-003-36-5	GyrAB|DnaG	0.175795	0.015625	0	0	FALSE	#b8b8b8ff	FALSE	0.386151	FALSE	FALSE
HadABC:group4	HadABC	11	kabx2:BRD-A23080907-001-01-4:12.500000uM	BRD-A23080907	BRD-A23080907-001-01-4	DprE1-DprE2 complex	0.175576	0.015625	0	0	FALSE	#b8b8b8ff	FALSE	0.386151	FALSE	FALSE
HadABC:group4	HadABC	11	screen6:BRD-K92093830-003-36-5:3.125000uM	BRD-K92093830	BRD-K92093830-003-36-5	GyrAB|DnaG	0.175302	0.015625	0	0	FALSE	#b8b8b8ff	FALSE	0.386151	FALSE	FALSE
HadABC:group4	HadABC	11	screen_bi2_kabxlow:BRD-K87879546-001-07-4:0.024414uM	BRD-K87879546	BRD-K87879546-001-07-4	FadD32	0.175298	0.015625	0	0	FALSE	#b8b8b8ff	FALSE	0.386151	FALSE	FALSE
HadABC:group4	HadABC	11	screen4wk:BRD-K10362825-001-04-2:6.250000uM	BRD-K10362825	BRD-K10362825-001-04-2	GyrAB	0.175014	0.015625	0	0	FALSE	#b8b8b8ff	FALSE	0.386151	FALSE	FALSE
HadABC:group4	HadABC	11	kabx2:BRD-K18574842-323-12-4:50.000000uM	BRD-K18574842	BRD-K18574842-323-12-4	PG transpeptidation and transport	0.174947	0.0155039	0	0	FALSE	#b8b8b8ff	FALSE	0.386151	FALSE	FALSE
HadABC:group4	HadABC	11	kabx2:BRD-K01666773-001-01-9:25.000000uM	BRD-K01666773	BRD-K01666773-001-01-9	30S ribosome	0.174945	0.0153846	0	0	FALSE	#b8b8b8ff	FALSE	0.386151	FALSE	FALSE
HadABC:group4	HadABC	11	kabx2:BRD-K78113049-001-19-6:25.000000uM	BRD-K78113049	BRD-K78113049-001-19-6	GyrAB	0.174727	0.0153846	0	0	FALSE	#b8b8b8ff	FALSE	0.386151	FALSE	FALSE
HadABC:group4	HadABC	11	kabx2:BRD-K18574842-323-12-4:12.500000uM	BRD-K18574842	BRD-K18574842-323-12-4	PG transpeptidation and transport	0.174594	0.0153846	0	0	FALSE	#b8b8b8ff	FALSE	0.386151	FALSE	FALSE
HadABC:group4	HadABC	11	screen6:BRD-K32273377-001-19-5:50.000000uM	BRD-K32273377	BRD-K32273377-001-19-5	DHPS	0.173873	0.0153846	0	0	FALSE	#b8b8b8ff	FALSE	0.386151	FALSE	FALSE
HadABC:group4	HadABC	11	kabx2:BRD-A49035384-003-31-3:50.000000uM	BRD-A49035384	BRD-A49035384-003-31-3	30S ribosome	0.173804	0.0153846	0	0	FALSE	#b8b8b8ff	FALSE	0.386151	FALSE	FALSE
HadABC:group4	HadABC	11	kabx2:BRD-K55127134-001-03-3:12.500000uM	BRD-K55127134	BRD-K55127134-001-03-3	membrane potential disruption and efflux|NADH dehydrogenase	0.173763	0.0153846	0	0	FALSE	#b8b8b8ff	FALSE	0.386151	FALSE	FALSE
HadABC:group4	HadABC	11	screen4wk:BRD-K69650333-001-03-7:25.000000uM	BRD-K69650333	BRD-K69650333-001-03-7	GyrAB|DnaG	0.173585	0.0153846	0	0	FALSE	#b8b8b8ff	FALSE	0.386151	FALSE	FALSE
HadABC:group4	HadABC	11	screen5_wk:BRD-K05673000-236-13-9:12.500000uM	BRD-K05673000	BRD-K05673000-236-13-9	PG transpeptidation and transport	0.173478	0.0152672	0	0	FALSE	#b8b8b8ff	FALSE	0.386151	FALSE	FALSE
HadABC:group4	HadABC	11	kabx2:BRD-K04548931-003-17-3:12.500000uM	BRD-K04548931	BRD-K04548931-003-17-3	GyrAB|DnaG	0.172832	0.0152672	0	0	FALSE	#b8b8b8ff	FALSE	0.386151	FALSE	FALSE
HadABC:group4	HadABC	11	screen6:BRD-K55250441-001-16-3:50.000000uM	BRD-K55250441	BRD-K55250441-001-16-3	DHPS	0.172649	0.0152672	0	0	FALSE	#b8b8b8ff	FALSE	0.386151	FALSE	FALSE
HadABC:group4	HadABC	11	screen6:BRD-K55034111-001-05-3:12.500000uM	BRD-K55034111	BRD-K55034111-001-05-3	GyrAB	0.172358	0.0151515	0	0	FALSE	#b8b8b8ff	FALSE	0.386151	FALSE	FALSE
HadABC:group4	HadABC	11	kabx2:BRD-K73923631-001-01-5:6.250000uM	BRD-K73923631	BRD-K73923631-001-01-5	GyrAB	0.172288	0.0150376	0	0	FALSE	#b8b8b8ff	FALSE	0.386151	FALSE	FALSE
HadABC:group4	HadABC	11	screen6:BRD-K49350383-001-16-0:12.500000uM	BRD-K49350383	BRD-K49350383-001-16-0	purine metabolism	0.172026	0.0150376	0	0	FALSE	#b8b8b8ff	FALSE	0.386151	FALSE	FALSE
HadABC:group4	HadABC	11	kabx2:BRD-A41450521-075-11-6:1.562500uM	BRD-A41450521	BRD-A41450521-075-11-6	GyrAB	0.171914	0.0150376	0	0	FALSE	#b8b8b8ff	FALSE	0.386151	FALSE	FALSE
HadABC:group4	HadABC	11	kabx2:BRD-K45430307-001-01-9:0.097500uM	BRD-K45430307	BRD-K45430307-001-01-9	MmpL3	0.171549	0.0149254	0	0	FALSE	#b8b8b8ff	FALSE	0.386151	FALSE	FALSE
HadABC:group4	HadABC	11	kabx2:BRD-K04548931-003-17-3:25.000000uM	BRD-K04548931	BRD-K04548931-003-17-3	GyrAB|DnaG	0.171483	0.0149254	0	0	FALSE	#b8b8b8ff	FALSE	0.386151	FALSE	FALSE
HadABC:group4	HadABC	11	kabx2:BRD-K45520244-001-01-3:3.125000uM	BRD-K45520244	BRD-K45520244-001-01-3	InhA	0.171435	0.0148148	0	0	FALSE	#b8b8b8ff	FALSE	0.386151	FALSE	FALSE
HadABC:group4	HadABC	11	screen6:BRD-A07932845-050-17-4:6.250000uM	BRD-A07932845	BRD-A07932845-050-17-4	ParA	0.171344	0.0148148	0	0	FALSE	#b8b8b8ff	FALSE	0.386151	FALSE	FALSE
HadABC:group4	HadABC	11	kabx2:BRD-K69650333-003-15-7:50.000000uM	BRD-K69650333	BRD-K69650333-003-15-7	GyrAB|DnaG	0.171299	0.0148148	0	0	FALSE	#b8b8b8ff	FALSE	0.386151	FALSE	FALSE
HadABC:group4	HadABC	11	screen_bi2_kabxlow:BRD-K17480742-999-99-9:0.006104uM	BRD-K17480742	BRD-K17480742-999-99-9	DprE1-DprE2 complex	0.171154	0.0147059	0	0	FALSE	#b8b8b8ff	FALSE	0.386151	FALSE	FALSE
HadABC:group4	HadABC	11	screen6:BRD-K26238968-999-99-9:1.562500uM	BRD-K26238968	BRD-K26238968-999-99-9	FadD32	0.171102	0.0147059	0	0	FALSE	#b8b8b8ff	FALSE	0.386151	FALSE	FALSE
HadABC:group4	HadABC	11	kabx2:BRD-K78659596-001-09-6:25.000000uM	BRD-K78659596	BRD-K78659596-001-09-6	clp protease / proteasome	0.17104	0.0147059	0	0	FALSE	#b8b8b8ff	FALSE	0.386151	FALSE	FALSE
HadABC:group4	HadABC	11	screen4wk_screen5wk_tbda1_kabx2:BRD-K59456551-335-01-2:440.000000uM	BRD-K59456551	BRD-K59456551-335-01-2	DHFR|ThyAX	0.170989	0.0147059	0	0	FALSE	#b8b8b8ff	FALSE	0.386151	FALSE	FALSE
HadABC:group4	HadABC	11	kabx2:BRD-K28767608-001-01-1:50.000000uM	BRD-K28767608	BRD-K28767608-001-01-1	GyrAB|DnaG	0.17053	0.0145985	0	0	FALSE	#b8b8b8ff	FALSE	0.386151	FALSE	FALSE
HadABC:group4	HadABC	11	screen5_wk:BRD-K93231391-300-07-2:6.250000uM	BRD-K93231391	BRD-K93231391-300-07-2	EmbABC	0.170275	0.0145985	0	0	FALSE	#b8b8b8ff	FALSE	0.386151	FALSE	FALSE
HadABC:group4	HadABC	11	kabx2:BRD-A34145622-003-26-9:6.250000uM	BRD-A34145622	BRD-A34145622-003-26-9	30S ribosome	0.169921	0.0145985	0	0	FALSE	#b8b8b8ff	FALSE	0.386151	FALSE	FALSE
HadABC:group4	HadABC	11	screen5_wk:BRD-K04548931-003-17-3:6.250000uM	BRD-K04548931	BRD-K04548931-003-17-3	GyrAB|DnaG	0.169894	0.0145985	0	0	FALSE	#b8b8b8ff	FALSE	0.386151	FALSE	FALSE
HadABC:group4	HadABC	11	screen5_wk:BRD-K01507359-001-25-9:0.016000uM	BRD-K01507359	BRD-K01507359-001-25-9	RpoB	0.169797	0.0145985	0	0	FALSE	#b8b8b8ff	FALSE	0.386151	FALSE	FALSE
HadABC:group4	HadABC	11	kabx2:BRD-A25492003-003-16-6:12.500000uM	BRD-A25492003	BRD-A25492003-003-16-6	30S ribosome	0.169679	0.0145985	0	0	FALSE	#b8b8b8ff	FALSE	0.386151	FALSE	FALSE
HadABC:group4	HadABC	11	kabx2:BRD-K14661019-001-01-5:6.250000uM	BRD-K14661019	BRD-K14661019-001-01-5	DprE1-DprE2 complex	0.169323	0.0145985	0	0	FALSE	#b8b8b8ff	FALSE	0.386151	FALSE	FALSE
HadABC:group4	HadABC	11	screen6:BRD-K37908742-001-03-3:0.781250uM	BRD-K37908742	BRD-K37908742-001-03-3	clp protease / proteasome	0.168762	0.0145985	0	0	FALSE	#b8b8b8ff	FALSE	0.386151	FALSE	FALSE
HadABC:group4	HadABC	11	kabx2:BRD-K28494619-001-30-8:12.500000uM	BRD-K28494619	BRD-K28494619-001-30-8	DHPS	0.168476	0.0145985	0	0	FALSE	#b8b8b8ff	FALSE	0.386151	FALSE	FALSE
HadABC:group4	HadABC	11	screen6:BRD-K76257682-001-02-1:3.125000uM	BRD-K76257682	BRD-K76257682-001-02-1	DprE1-DprE2 complex	0.168461	0.0145985	0	0	FALSE	#b8b8b8ff	FALSE	0.386151	FALSE	FALSE
HadABC:group4	HadABC	11	kabx2:BRD-K69650333-003-15-7:25.000000uM	BRD-K69650333	BRD-K69650333-003-15-7	GyrAB|DnaG	0.168364	0.0145985	0	0	FALSE	#b8b8b8ff	FALSE	0.386151	FALSE	FALSE
HadABC:group4	HadABC	11	screen6:BRD-A41450521-075-11-6:25.000000uM	BRD-A41450521	BRD-A41450521-075-11-6	GyrAB	0.168288	0.0145985	0	0	FALSE	#b8b8b8ff	FALSE	0.386151	FALSE	FALSE
HadABC:group4	HadABC	11	screen6:BRD-K43389675-003-22-5:1.562500uM	BRD-K43389675	BRD-K43389675-003-22-5	GyrAB|DnaG	0.168288	0.0145985	0	0	FALSE	#b8b8b8ff	FALSE	0.386151	FALSE	FALSE
HadABC:group4	HadABC	11	screen4wk_screen5wk_tbda1_kabx2:BRD-K59456551-335-01-2:220.000000uM	BRD-K59456551	BRD-K59456551-335-01-2	DHFR|ThyAX	0.16826	0.0145985	0	0	FALSE	#b8b8b8ff	FALSE	0.386151	FALSE	FALSE
HadABC:group4	HadABC	11	kabx2:BRD-K93524252-001-26-2:25.000000uM	BRD-K93524252	BRD-K93524252-001-26-2	DHPS	0.168243	0.0145985	0	0	FALSE	#b8b8b8ff	FALSE	0.386151	FALSE	FALSE
HadABC:group4	HadABC	11	kabx2:BRD-A84481105-003-35-4:50.000000uM	BRD-A84481105	BRD-A84481105-003-35-4	membrane potential disruption and efflux|NADH dehydrogenase	0.168093	0.0145985	0	0	FALSE	#b8b8b8ff	FALSE	0.386151	FALSE	FALSE
HadABC:group4	HadABC	11	screen6:BRD-K03950661-001-04-0:25.000000uM	BRD-K03950661	BRD-K03950661-001-04-0	Alr	0.168065	0.0145985	0	0	FALSE	#b8b8b8ff	FALSE	0.386151	FALSE	FALSE
HadABC:group4	HadABC	11	kabx2:BRD-K80545773-001-01-5:12.500000uM	BRD-K80545773	BRD-K80545773-001-01-5	PG transpeptidation and transport	0.168035	0.0145985	0	0	FALSE	#b8b8b8ff	FALSE	0.386151	FALSE	FALSE
HadABC:group4	HadABC	11	screen6:BRD-A19584055-001-01-1:25.000000uM	BRD-A19584055	BRD-A19584055-001-01-1	50S ribosome	0.167913	0.0144928	0	0	FALSE	#b8b8b8ff	FALSE	0.386151	FALSE	FALSE
HadABC:group4	HadABC	11	kabx2:BRD-K38633957-001-02-8:50.000000uM	BRD-K38633957	BRD-K38633957-001-02-8	InhA	0.167799	0.0143885	0	0	FALSE	#b8b8b8ff	FALSE	0.386151	FALSE	FALSE
HadABC:group4	HadABC	11	kabx2:BRD-K05512067-001-10-3:25.000000uM	BRD-K05512067	BRD-K05512067-001-10-3	Fba	0.167723	0.0142857	0	0	FALSE	#b8b8b8ff	FALSE	0.386151	FALSE	FALSE
HadABC:group4	HadABC	11	kabx2:BRD-K55250441-001-16-3:50.000000uM	BRD-K55250441	BRD-K55250441-001-16-3	DHPS	0.167667	0.0142857	0	0	FALSE	#b8b8b8ff	FALSE	0.386151	FALSE	FALSE
HadABC:group4	HadABC	11	screen6:BRD-K79491187-001-01-5:1.562500uM	BRD-K79491187	BRD-K79491187-001-01-5	Pks13	0.167538	0.0142857	0	0	FALSE	#b8b8b8ff	FALSE	0.386151	FALSE	FALSE
HadABC:group4	HadABC	11	screen5_wk:BRD-K43389675-003-22-5:6.250000uM	BRD-K43389675	BRD-K43389675-003-22-5	GyrAB|DnaG	0.16735	0.0142857	0	0	FALSE	#b8b8b8ff	FALSE	0.386151	FALSE	FALSE
HadABC:group4	HadABC	11	kabx2:BRD-K01666773-001-01-9:12.500000uM	BRD-K01666773	BRD-K01666773-001-01-9	30S ribosome	0.16731	0.0142857	0	0	FALSE	#b8b8b8ff	FALSE	0.386151	FALSE	FALSE
HadABC:group4	HadABC	11	kabx2:BRD-K28119352-001-02-1:3.125000uM	BRD-K28119352	BRD-K28119352-001-02-1	MmpL3	0.167289	0.0141844	0	0	FALSE	#b8b8b8ff	FALSE	0.386151	FALSE	FALSE
HadABC:group4	HadABC	11	screen5_wk:BRD-K93231391-300-07-2:3.125000uM	BRD-K93231391	BRD-K93231391-300-07-2	EmbABC	0.16724	0.0141844	0	0	FALSE	#b8b8b8ff	FALSE	0.386151	FALSE	FALSE
HadABC:group4	HadABC	11	screen6:BRD-A84854230-001-01-6:6.250000uM	BRD-A84854230	BRD-A84854230-001-01-6	50S ribosome	0.167174	0.0141844	0	0	FALSE	#b8b8b8ff	FALSE	0.386151	FALSE	FALSE
HadABC:group4	HadABC	11	screen6:BRD-K17205817-001-07-9:25.000000uM	BRD-K17205817	BRD-K17205817-001-07-9	DHPS	0.16716	0.0141844	0	0	FALSE	#b8b8b8ff	FALSE	0.386151	FALSE	FALSE
HadABC:group4	HadABC	11	kabx2:BRD-K54931188-001-01-8:50.000000uM	BRD-K54931188	BRD-K54931188-001-01-8	MbtI	0.167135	0.0140845	0	0	FALSE	#b8b8b8ff	FALSE	0.386151	FALSE	FALSE
HadABC:group4	HadABC	11	screen6:BRD-K65278948-001-01-2:12.500000uM	BRD-K65278948	BRD-K65278948-001-01-2	DHFR	0.167047	0.0140845	0	0	FALSE	#b8b8b8ff	FALSE	0.386151	FALSE	FALSE
HadABC:group4	HadABC	11	kabx2:BRD-K08111712-001-17-5:12.500000uM	BRD-K08111712	BRD-K08111712-001-17-5	50S ribosome	0.166989	0.0140845	0	0	FALSE	#b8b8b8ff	FALSE	0.386151	FALSE	FALSE
HadABC:group4	HadABC	11	screen6:BRD-K78113049-001-19-6:50.000000uM	BRD-K78113049	BRD-K78113049-001-19-6	GyrAB	0.166942	0.0140845	0	0	FALSE	#b8b8b8ff	FALSE	0.386151	FALSE	FALSE
HadABC:group4	HadABC	11	screen5_wk:BRD-K01244426-236-13-9:6.250000uM	BRD-K01244426	BRD-K01244426-236-13-9	PG transpeptidation and transport	0.166936	0.0140845	0	0	FALSE	#b8b8b8ff	FALSE	0.386151	FALSE	FALSE
HadABC:group4	HadABC	11	screen6:BRD-K88568253-001-03-4:0.097500uM	BRD-K88568253	BRD-K88568253-001-03-4	InhA	0.166661	0.0140845	0	0	FALSE	#b8b8b8ff	FALSE	0.386151	FALSE	FALSE
HadABC:group4	HadABC	11	kabx2:BRD-K83641560-001-01-6:25.000000uM	BRD-K83641560	BRD-K83641560-001-01-6	GlgB	0.166498	0.0140845	0	0	FALSE	#b8b8b8ff	FALSE	0.386151	FALSE	FALSE
HadABC:group4	HadABC	11	screen6:BRD-K65278948-001-01-2:0.781250uM	BRD-K65278948	BRD-K65278948-001-01-2	DHFR	0.16647	0.0140845	0	0	FALSE	#b8b8b8ff	FALSE	0.386151	FALSE	FALSE
HadABC:group4	HadABC	11	kabx2:BRD-A19584055-001-01-1:6.250000uM	BRD-A19584055	BRD-A19584055-001-01-1	50S ribosome	0.165856	0.0140845	0	0	FALSE	#b8b8b8ff	FALSE	0.386151	FALSE	FALSE
HadABC:group4	HadABC	11	kabx2:BRD-K01666773-001-01-9:50.000000uM	BRD-K01666773	BRD-K01666773-001-01-9	30S ribosome	0.165822	0.0140845	0	0	FALSE	#b8b8b8ff	FALSE	0.386151	FALSE	FALSE
HadABC:group4	HadABC	11	kabx2:BRD-A15637061-003-01-9:3.125000uM	BRD-A15637061	BRD-A15637061-003-01-9	30S ribosome	0.165754	0.0140845	0	0	FALSE	#b8b8b8ff	FALSE	0.386151	FALSE	FALSE
HadABC:group4	HadABC	11	kabx2:BRD-K41601912-001-16-4:3.125000uM	BRD-K41601912	BRD-K41601912-001-16-4	purine metabolism	0.16549	0.0140845	0	0	FALSE	#b8b8b8ff	FALSE	0.386151	FALSE	FALSE
HadABC:group4	HadABC	11	screen6:BRD-K14116214-001-11-2:6.250000uM	BRD-K14116214	BRD-K14116214-001-11-2	DHPS	0.165487	0.0140845	0	0	FALSE	#b8b8b8ff	FALSE	0.386151	FALSE	FALSE
HadABC:group4	HadABC	11	kabx2:BRD-K80267133-001-21-9:0.097500uM	BRD-K80267133	BRD-K80267133-001-21-9	DHFR	0.165245	0.0140845	0	0	FALSE	#b8b8b8ff	FALSE	0.386151	FALSE	FALSE
HadABC:group4	HadABC	11	screen6:BRD-K66039912-001-01-9:0.097500uM	BRD-K66039912	BRD-K66039912-001-01-9	FtsZ|DprE1-DprE2 complex	0.165154	0.0140845	0	0	FALSE	#b8b8b8ff	FALSE	0.386151	FALSE	FALSE
HadABC:group4	HadABC	11	screen6:BRD-K78659596-001-09-6:25.000000uM	BRD-K78659596	BRD-K78659596-001-09-6	clp protease / proteasome	0.165009	0.0140845	0	0	FALSE	#b8b8b8ff	FALSE	0.386151	FALSE	FALSE
HadABC:group4	HadABC	11	screen6:BRD-K45916615-001-03-0:3.125000uM	BRD-K45916615	BRD-K45916615-001-03-0	GyrAB	0.164676	0.0140845	0	0	FALSE	#b8b8b8ff	FALSE	0.386151	FALSE	FALSE
HadABC:group4	HadABC	11	screen6:BRD-K52075040-001-12-1:6.250000uM	BRD-K52075040	BRD-K52075040-001-12-1	KasA|AccD6	0.164623	0.0140845	0	0	FALSE	#b8b8b8ff	FALSE	0.386151	FALSE	FALSE
HadABC:group4	HadABC	11	kabx2:BRD-A41450521-075-11-6:6.250000uM	BRD-A41450521	BRD-A41450521-075-11-6	GyrAB	0.164567	0.0140845	0	0	FALSE	#b8b8b8ff	FALSE	0.386151	FALSE	FALSE
HadABC:group4	HadABC	11	kabx2:BRD-K79019129-001-08-0:25.000000uM	BRD-K79019129	BRD-K79019129-001-08-0	purine metabolism|GuaB2	0.164374	0.013986	0	0	FALSE	#b8b8b8ff	FALSE	0.386151	FALSE	FALSE
HadABC:group4	HadABC	11	screen6:BRD-K33127883-001-01-7:25.000000uM	BRD-K33127883	BRD-K33127883-001-01-7	50S ribosome	0.164374	0.0138889	0	0	FALSE	#b8b8b8ff	FALSE	0.386151	FALSE	FALSE
HadABC:group4	HadABC	11	kabx2:BRD-K90535337-001-08-8:50.000000uM	BRD-K90535337	BRD-K90535337-001-08-8	phenazine-like	0.164175	0.0138889	0	0	FALSE	#b8b8b8ff	FALSE	0.386151	FALSE	FALSE
HadABC:group4	HadABC	11	screen6:BRD-K76257682-001-03-9:3.125000uM	BRD-K76257682	BRD-K76257682-001-03-9	DprE1-DprE2 complex	0.164094	0.0138889	0	0	FALSE	#b8b8b8ff	FALSE	0.386151	FALSE	FALSE
HadABC:group4	HadABC	11	screen6:BRD-A06889673-001-01-1:0.390500uM	BRD-A06889673	BRD-A06889673-001-01-1	RpoB	0.163945	0.0137931	0	0	FALSE	#b8b8b8ff	FALSE	0.386151	FALSE	FALSE
HadABC:group4	HadABC	11	kabx2:BRD-K55127134-001-03-3:50.000000uM	BRD-K55127134	BRD-K55127134-001-03-3	membrane potential disruption and efflux|NADH dehydrogenase	0.163847	0.0137931	0	0	FALSE	#b8b8b8ff	FALSE	0.386151	FALSE	FALSE
HadABC:group4	HadABC	11	screen5_wk:BRD-K80267133-001-21-9:1.562500uM	BRD-K80267133	BRD-K80267133-001-21-9	DHFR	0.163469	0.0137931	0	0	FALSE	#b8b8b8ff	FALSE	0.386151	FALSE	FALSE
HadABC:group4	HadABC	11	screen6:BRD-K92093830-003-36-5:12.500000uM	BRD-K92093830	BRD-K92093830-003-36-5	GyrAB|DnaG	0.163453	0.0137931	0	0	FALSE	#b8b8b8ff	FALSE	0.386151	FALSE	FALSE
HadABC:group4	HadABC	11	kabx2:BRD-K96786677-236-03-2:6.250000uM	BRD-K96786677	BRD-K96786677-236-03-2	PG transpeptidation and transport	0.163386	0.0137931	0	0	FALSE	#b8b8b8ff	FALSE	0.386151	FALSE	FALSE
HadABC:group4	HadABC	11	kabx2:BRD-K93231391-300-07-2:6.250000uM	BRD-K93231391	BRD-K93231391-300-07-2	EmbABC	0.163151	0.0137931	0	0	FALSE	#b8b8b8ff	FALSE	0.386151	FALSE	FALSE
HadABC:group4	HadABC	11	kabx2:BRD-K08525451-001-03-1:3.125000uM	BRD-K08525451	BRD-K08525451-001-03-1	GyrAB	0.162996	0.0137931	0	0	FALSE	#b8b8b8ff	FALSE	0.386151	FALSE	FALSE
HadABC:group4	HadABC	11	kabx2:BRD-K96671969-001-04-9:0.097500uM	BRD-K96671969	BRD-K96671969-001-04-9	DprE1-DprE2 complex	0.162926	0.0137931	0	0	FALSE	#b8b8b8ff	FALSE	0.386151	FALSE	FALSE
HadABC:group4	HadABC	11	kabx2:BRD-K80267133-001-21-9:25.000000uM	BRD-K80267133	BRD-K80267133-001-21-9	DHFR	0.162805	0.0137931	0	0	FALSE	#b8b8b8ff	FALSE	0.386151	FALSE	FALSE
HadABC:group4	HadABC	11	kabx2:BRD-K63155003-001-01-6:1.562500uM	BRD-K63155003	BRD-K63155003-001-01-6	DprE1-DprE2 complex	0.162713	0.0137931	0	0	FALSE	#b8b8b8ff	FALSE	0.386151	FALSE	FALSE
HadABC:group4	HadABC	11	kabx2:BRD-K16424896-001-02-2:50.000000uM	BRD-K16424896	BRD-K16424896-001-02-2	Alr	0.162619	0.0136986	0	0	FALSE	#b8b8b8ff	FALSE	0.386151	FALSE	FALSE
HadABC:group4	HadABC	11	kabx2:BRD-K47886988-001-23-0:3.125000uM	BRD-K47886988	BRD-K47886988-001-23-0	GyrAB	0.162522	0.0136054	0	0	FALSE	#b8b8b8ff	FALSE	0.386151	FALSE	FALSE
HadABC:group4	HadABC	11	screen6:BRD-K71125014-001-30-5:25.000000uM	BRD-K71125014	BRD-K71125014-001-30-5	DHPS	0.16251	0.0136054	0	0	FALSE	#b8b8b8ff	FALSE	0.386151	FALSE	FALSE
HadABC:group4	HadABC	11	screen6:BRD-K87395897-999-99-9:0.006104uM	BRD-K87395897	BRD-K87395897-999-99-9	DprE1-DprE2 complex	0.162146	0.0136054	0	0	FALSE	#b8b8b8ff	FALSE	0.386151	FALSE	FALSE
HadABC:group4	HadABC	11	kabx2:BRD-K05614754-001-01-4:50.000000uM	BRD-K05614754	BRD-K05614754-001-01-4	CydAB	0.162014	0.0135135	0	0	FALSE	#b8b8b8ff	FALSE	0.386151	FALSE	FALSE
HadABC:group4	HadABC	11	kabx2:BRD-K45520244-001-01-3:50.000000uM	BRD-K45520244	BRD-K45520244-001-01-3	InhA	0.161914	0.0135135	0	0	FALSE	#b8b8b8ff	FALSE	0.386151	FALSE	FALSE
HadABC:group4	HadABC	11	kabx2:BRD-K96786677-236-03-2:25.000000uM	BRD-K96786677	BRD-K96786677-236-03-2	PG transpeptidation and transport	0.161841	0.0135135	0	0	FALSE	#b8b8b8ff	FALSE	0.386151	FALSE	FALSE
HadABC:group4	HadABC	11	kabx2:BRD-K18574842-323-12-4:25.000000uM	BRD-K18574842	BRD-K18574842-323-12-4	PG transpeptidation and transport	0.161799	0.0135135	0	0	FALSE	#b8b8b8ff	FALSE	0.386151	FALSE	FALSE
HadABC:group4	HadABC	11	kabx2:BRD-K72948907-001-01-0:0.390500uM	BRD-K72948907	BRD-K72948907-001-01-0	InhA	0.161767	0.0134228	0	0	FALSE	#b8b8b8ff	FALSE	0.386151	FALSE	FALSE
HadABC:group4	HadABC	11	kabx2:BRD-K28767608-001-01-1:12.500000uM	BRD-K28767608	BRD-K28767608-001-01-1	GyrAB|DnaG	0.161721	0.0134228	0	0	FALSE	#b8b8b8ff	FALSE	0.386151	FALSE	FALSE
HadABC:group4	HadABC	11	screen6:BRD-A43748923-001-01-2:25.000000uM	BRD-A43748923	BRD-A43748923-001-01-2	50S ribosome	0.161602	0.0134228	0	0	FALSE	#b8b8b8ff	FALSE	0.386151	FALSE	FALSE
HadABC:group4	HadABC	11	screen5_wk:BRD-K24844714-001-31-0:0.781250uM	BRD-K24844714	BRD-K24844714-001-31-0	pyrimidine metabolism|ThyAX	0.161353	0.0133333	0	0	FALSE	#b8b8b8ff	FALSE	0.386151	FALSE	FALSE
HadABC:group4	HadABC	11	screen_bi2_kabxlow:BRD-K87395897-999-99-9:0.195312uM	BRD-K87395897	BRD-K87395897-999-99-9	DprE1-DprE2 complex	0.160897	0.0133333	0	0	FALSE	#b8b8b8ff	FALSE	0.386151	FALSE	FALSE
HadABC:group4	HadABC	11	screen6:BRD-K66412701-001-08-8:3.125000uM	BRD-K66412701	BRD-K66412701-001-08-8	GyrAB	0.160827	0.0133333	0	0	FALSE	#b8b8b8ff	FALSE	0.386151	FALSE	FALSE
HadABC:group4	HadABC	11	kabx2:BRD-K03950661-001-04-0:6.250000uM	BRD-K03950661	BRD-K03950661-001-04-0	Alr	0.160787	0.0133333	0	0	FALSE	#b8b8b8ff	FALSE	0.386151	FALSE	FALSE
HadABC:group4	HadABC	11	screen_bi2_kabxlow:BRD-K26238968-001-02-7:3.125000uM	BRD-K26238968	BRD-K26238968-001-02-7	FadD32	0.160752	0.0133333	0	0	FALSE	#b8b8b8ff	FALSE	0.386151	FALSE	FALSE
HadABC:group4	HadABC	11	kabx2:BRD-K76713213-001-03-9:25.000000uM	BRD-K76713213	BRD-K76713213-001-03-9	tRNA synthesis	0.160347	0.013245	0	0	FALSE	#b8b8b8ff	FALSE	0.386151	FALSE	FALSE
HadABC:group4	HadABC	11	kabx2:BRD-K80404833-001-01-3:3.125000uM	BRD-K80404833	BRD-K80404833-001-01-3	TrxC	0.16033	0.0131579	0	0	FALSE	#b8b8b8ff	FALSE	0.386151	FALSE	FALSE
HadABC:group4	HadABC	11	screen6:BRD-K31807080-001-01-7:6.250000uM	BRD-K31807080	BRD-K31807080-001-01-7	Pks13	0.16017	0.0131579	0	0	FALSE	#b8b8b8ff	FALSE	0.386151	FALSE	FALSE
HadABC:group4	HadABC	11	screen6:BRD-K49350383-001-17-8:12.500000uM	BRD-K49350383	BRD-K49350383-001-17-8	purine metabolism	0.160059	0.0131579	0	0	FALSE	#b8b8b8ff	FALSE	0.386151	FALSE	FALSE
HadABC:group4	HadABC	11	kabx2:BRD-K26040644-001-01-1:0.390500uM	BRD-K26040644	BRD-K26040644-001-01-1	RpoB	0.160029	0.0131579	0	0	FALSE	#b8b8b8ff	FALSE	0.386151	FALSE	FALSE
HadABC:group4	HadABC	11	screen6:BRD-A92341659-001-05-7:0.781250uM	BRD-A92341659	BRD-A92341659-001-05-7	GyrAB	0.160028	0.0130719	0	0	FALSE	#b8b8b8ff	FALSE	0.386151	FALSE	FALSE
HadABC:group4	HadABC	11	kabx2:BRD-K00535541-003-14-3:25.000000uM	BRD-K00535541	BRD-K00535541-003-14-3	GyrAB|TopA	0.159811	0.012987	0	0	FALSE	#b8b8b8ff	FALSE	0.386151	FALSE	FALSE
HadABC:group4	HadABC	11	kabx2:BRD-K96786677-236-03-2:12.500000uM	BRD-K96786677	BRD-K96786677-236-03-2	PG transpeptidation and transport	0.159451	0.012987	0	0	FALSE	#b8b8b8ff	FALSE	0.386151	FALSE	FALSE
HadABC:group4	HadABC	11	kabx2:BRD-K45520244-001-01-3:6.250000uM	BRD-K45520244	BRD-K45520244-001-01-3	InhA	0.159341	0.012987	0	0	FALSE	#b8b8b8ff	FALSE	0.386151	FALSE	FALSE
HadABC:group4	HadABC	11	screen6:BRD-A79903587-001-19-9:50.000000uM	BRD-A79903587	BRD-A79903587-001-19-9	pyrimidine metabolism|ThyAX	0.159308	0.012987	0	0	FALSE	#b8b8b8ff	FALSE	0.386151	FALSE	FALSE
HadABC:group4	HadABC	11	kabx2:BRD-K65278948-001-01-2:0.781250uM	BRD-K65278948	BRD-K65278948-001-01-2	DHFR	0.159191	0.012987	0	0	FALSE	#b8b8b8ff	FALSE	0.386151	FALSE	FALSE
HadABC:group4	HadABC	11	kabx2:BRD-K09471561-001-22-4:0.781250uM	BRD-K09471561	BRD-K09471561-001-22-4	GyrAB	0.158907	0.012987	0	0	FALSE	#b8b8b8ff	FALSE	0.386151	FALSE	FALSE
HadABC:group4	HadABC	11	screen6:BRD-A41450521-075-11-6:3.125000uM	BRD-A41450521	BRD-A41450521-075-11-6	GyrAB	0.158857	0.012987	0	0	FALSE	#b8b8b8ff	FALSE	0.386151	FALSE	FALSE
HadABC:group4	HadABC	11	kabx2:BRD-K14705039-001-17-2:6.250000uM	BRD-K14705039	BRD-K14705039-001-17-2	DHPS	0.158692	0.012987	0	0	FALSE	#b8b8b8ff	FALSE	0.386151	FALSE	FALSE
HadABC:group4	HadABC	11	kabx2:BRD-K37908742-001-03-3:0.781250uM	BRD-K37908742	BRD-K37908742-001-03-3	clp protease / proteasome	0.158469	0.012987	0	0	FALSE	#b8b8b8ff	FALSE	0.386151	FALSE	FALSE
HadABC:group4	HadABC	11	screen4wk_screen5wk_tbda1_kabx2:BRD-K07208025-001-03-2:861.000000uM	BRD-K07208025	BRD-K07208025-001-03-2	DHFR	0.158353	0.012987	0	0	FALSE	#b8b8b8ff	FALSE	0.386151	FALSE	FALSE
HadABC:group4	HadABC	11	kabx2:BRD-K90991629-001-01-5:0.097500uM	BRD-K90991629	BRD-K90991629-001-01-5	GyrAB	0.15832	0.012987	0	0	FALSE	#b8b8b8ff	FALSE	0.386151	FALSE	FALSE
HadABC:group4	HadABC	11	screen6:BRD-A05468928-003-01-4:1.562500uM	BRD-A05468928	BRD-A05468928-003-01-4	GyrAB	0.158285	0.0129032	0	0	FALSE	#b8b8b8ff	FALSE	0.386151	FALSE	FALSE
HadABC:group4	HadABC	11	kabx2:BRD-A69651145-003-12-2:12.500000uM	BRD-A69651145	BRD-A69651145-003-12-2	30S ribosome	0.158159	0.0129032	0	0	FALSE	#b8b8b8ff	FALSE	0.386151	FALSE	FALSE
HadABC:group4	HadABC	11	screen6:BRD-K32273377-001-19-5:12.500000uM	BRD-K32273377	BRD-K32273377-001-19-5	DHPS	0.158096	0.0129032	0	0	FALSE	#b8b8b8ff	FALSE	0.386151	FALSE	FALSE
HadABC:group4	HadABC	11	screen6:BRD-K92093830-001-06-2:3.125000uM	BRD-K92093830	BRD-K92093830-001-06-2	GyrAB|DnaG	0.158079	0.0129032	0	0	FALSE	#b8b8b8ff	FALSE	0.386151	FALSE	FALSE
HadABC:group4	HadABC	11	kabx2:BRD-K05673000-236-13-9:25.000000uM	BRD-K05673000	BRD-K05673000-236-13-9	PG transpeptidation and transport	0.157981	0.0129032	0	0	FALSE	#b8b8b8ff	FALSE	0.386151	FALSE	FALSE
HadABC:group4	HadABC	11	screen5_wk:BRD-K08525451-001-03-1:3.125000uM	BRD-K08525451	BRD-K08525451-001-03-1	GyrAB	0.157573	0.0129032	0	0	FALSE	#b8b8b8ff	FALSE	0.386151	FALSE	FALSE
HadABC:group4	HadABC	11	screen6:BRD-K01507359-999-99-9:0.008000uM	BRD-K01507359	BRD-K01507359-999-99-9	RpoB	0.157165	0.0129032	0	0	FALSE	#b8b8b8ff	FALSE	0.386151	FALSE	FALSE
HadABC:group4	HadABC	11	kabx2:BRD-K21520694-001-22-2:50.000000uM	BRD-K21520694	BRD-K21520694-001-22-2	DHPS	0.156946	0.0129032	0	0	FALSE	#b8b8b8ff	FALSE	0.386151	FALSE	FALSE
HadABC:group4	HadABC	11	kabx2:BRD-A07244995-001-01-9:0.781250uM	BRD-A07244995	BRD-A07244995-001-01-9	GyrAB	0.156887	0.0129032	0	0	FALSE	#b8b8b8ff	FALSE	0.386151	FALSE	FALSE
HadABC:group4	HadABC	11	kabx2:BRD-K91214177-001-02-5:25.000000uM	BRD-K91214177	BRD-K91214177-001-02-5	InhA|GlmU	0.156822	0.0129032	0	0	FALSE	#b8b8b8ff	FALSE	0.386151	FALSE	FALSE
HadABC:group4	HadABC	11	screen6:BRD-A41450521-075-11-6:50.000000uM	BRD-A41450521	BRD-A41450521-075-11-6	GyrAB	0.15665	0.0129032	0	0	FALSE	#b8b8b8ff	FALSE	0.386151	FALSE	FALSE
HadABC:group4	HadABC	11	kabx2:BRD-K68408467-001-01-3:25.000000uM	BRD-K68408467	BRD-K68408467-001-01-3	GyrAB|TopA	0.156595	0.0128205	0	0	FALSE	#b8b8b8ff	FALSE	0.386151	FALSE	FALSE
HadABC:group4	HadABC	11	screen6:BRD-A88442245-001-01-9:6.250000uM	BRD-A88442245	BRD-A88442245-001-01-9	50S ribosome|FusA1	0.15655	0.0127388	0	0	FALSE	#b8b8b8ff	FALSE	0.386151	FALSE	FALSE
HadABC:group4	HadABC	11	kabx2:BRD-A41450521-075-11-6:0.781250uM	BRD-A41450521	BRD-A41450521-075-11-6	GyrAB	0.156517	0.0127388	0	0	FALSE	#b8b8b8ff	FALSE	0.386151	FALSE	FALSE
HadABC:group4	HadABC	11	kabx2:BRD-A25492003-003-16-6:6.250000uM	BRD-A25492003	BRD-A25492003-003-16-6	30S ribosome	0.156283	0.0127388	0	0	FALSE	#b8b8b8ff	FALSE	0.386151	FALSE	FALSE
HadABC:group4	HadABC	11	screen6:BRD-K09471561-001-21-6:0.781250uM	BRD-K09471561	BRD-K09471561-001-21-6	GyrAB	0.156163	0.0127388	0	0	FALSE	#b8b8b8ff	FALSE	0.386151	FALSE	FALSE
HadABC:group4	HadABC	11	screen6:BRD-K16343284-999-99-9:0.003052uM	BRD-K16343284	BRD-K16343284-999-99-9	DprE1-DprE2 complex	0.156145	0.0127388	0	0	FALSE	#b8b8b8ff	FALSE	0.386151	FALSE	FALSE
HadABC:group4	HadABC	11	screen5_wk:BRD-A79903587-001-19-9:12.500000uM	BRD-A79903587	BRD-A79903587-001-19-9	pyrimidine metabolism|ThyAX	0.156034	0.0127388	0	0	FALSE	#b8b8b8ff	FALSE	0.386151	FALSE	FALSE
HadABC:group4	HadABC	11	kabx2:BRD-K14661019-001-01-5:50.000000uM	BRD-K14661019	BRD-K14661019-001-01-5	DprE1-DprE2 complex	0.156	0.0127388	0	0	FALSE	#b8b8b8ff	FALSE	0.386151	FALSE	FALSE
HadABC:group4	HadABC	11	screen_bi2_kabxlow:BRD-K87395897-999-99-9:0.012207uM	BRD-K87395897	BRD-K87395897-999-99-9	DprE1-DprE2 complex	0.155682	0.0127388	0	0	FALSE	#b8b8b8ff	FALSE	0.386151	FALSE	FALSE
HadABC:group4	HadABC	11	screen6:BRD-K89732114-001-14-1:25.000000uM	BRD-K89732114	BRD-K89732114-001-14-1	membrane potential disruption and efflux|NADH dehydrogenase	0.155612	0.0126582	0	0	FALSE	#b8b8b8ff	FALSE	0.386151	FALSE	FALSE
HadABC:group4	HadABC	11	kabx2:BRD-K84466663-001-07-0:6.250000uM	BRD-K84466663	BRD-K84466663-001-07-0	purine metabolism|NrdF2	0.15548	0.0125786	0	0	FALSE	#b8b8b8ff	FALSE	0.386151	FALSE	FALSE
HadABC:group4	HadABC	11	kabx2:BRD-K63155003-001-01-6:6.250000uM	BRD-K63155003	BRD-K63155003-001-01-6	DprE1-DprE2 complex	0.155439	0.0125786	0	0	FALSE	#b8b8b8ff	FALSE	0.386151	FALSE	FALSE
HadABC:group4	HadABC	11	screen6:BRD-K26238968-999-99-9:0.390625uM	BRD-K26238968	BRD-K26238968-999-99-9	FadD32	0.155288	0.0125786	0	0	FALSE	#b8b8b8ff	FALSE	0.386151	FALSE	FALSE
HadABC:group4	HadABC	11	kabx2:BRD-K55128567-001-03-7:1.562500uM	BRD-K55128567	BRD-K55128567-001-03-7	InhA	0.155203	0.0125	0	0	FALSE	#b8b8b8ff	FALSE	0.386151	FALSE	FALSE
HadABC:group4	HadABC	11	kabx2:BRD-K76257682-001-03-9:12.500000uM	BRD-K76257682	BRD-K76257682-001-03-9	DprE1-DprE2 complex	0.155166	0.0125	0	0	FALSE	#b8b8b8ff	FALSE	0.386151	FALSE	FALSE
HadABC:group4	HadABC	11	screen5_wk:BRD-K05673000-236-13-9:6.250000uM	BRD-K05673000	BRD-K05673000-236-13-9	PG transpeptidation and transport	0.155146	0.0125	0	0	FALSE	#b8b8b8ff	FALSE	0.386151	FALSE	FALSE
HadABC:group4	HadABC	11	kabx2:BRD-K14661019-001-01-5:25.000000uM	BRD-K14661019	BRD-K14661019-001-01-5	DprE1-DprE2 complex	0.154626	0.0125	0	0	FALSE	#b8b8b8ff	FALSE	0.386151	FALSE	FALSE
HadABC:group4	HadABC	11	screen6:BRD-K52075040-001-12-1:0.195500uM	BRD-K52075040	BRD-K52075040-001-12-1	KasA|AccD6	0.154493	0.0125	0	0	FALSE	#b8b8b8ff	FALSE	0.386151	FALSE	FALSE
HadABC:group4	HadABC	11	screen6:BRD-K61192372-001-09-7:50.000000uM	BRD-K61192372	BRD-K61192372-001-09-7	pyrimidine metabolism|ThyAX	0.154331	0.0124224	0	0	FALSE	#b8b8b8ff	FALSE	0.386151	FALSE	FALSE
HadABC:group4	HadABC	11	kabx2:BRD-K55250441-001-16-3:12.500000uM	BRD-K55250441	BRD-K55250441-001-16-3	DHPS	0.154184	0.0124224	0	0	FALSE	#b8b8b8ff	FALSE	0.386151	FALSE	FALSE
HadABC:group4	HadABC	11	kabx2:BRD-K65278948-001-01-2:12.500000uM	BRD-K65278948	BRD-K65278948-001-01-2	DHFR	0.154048	0.0124224	0	0	FALSE	#b8b8b8ff	FALSE	0.386151	FALSE	FALSE
HadABC:group4	HadABC	11	screen6:BRD-K65278948-001-01-2:25.000000uM	BRD-K65278948	BRD-K65278948-001-01-2	DHFR	0.153969	0.0124224	0	0	FALSE	#b8b8b8ff	FALSE	0.386151	FALSE	FALSE
HadABC:group4	HadABC	11	kabx2:BRD-K42267433-001-01-5:50.000000uM	BRD-K42267433	BRD-K42267433-001-01-5	purine metabolism|GuaB2	0.153806	0.0123457	0	0	FALSE	#b8b8b8ff	FALSE	0.386151	FALSE	FALSE
HadABC:group4	HadABC	11	screen6:BRD-A05468928-003-01-4:0.781250uM	BRD-A05468928	BRD-A05468928-003-01-4	GyrAB	0.153744	0.0123457	0	0	FALSE	#b8b8b8ff	FALSE	0.386151	FALSE	FALSE
HadABC:group4	HadABC	11	screen6:BRD-A24397426-001-12-0:0.781250uM	BRD-A24397426	BRD-A24397426-001-12-0	GyrAB	0.153689	0.0123457	0	0	FALSE	#b8b8b8ff	FALSE	0.386151	FALSE	FALSE
HadABC:group4	HadABC	11	kabx2:BRD-K27871792-236-02-8:25.000000uM	BRD-K27871792	BRD-K27871792-236-02-8	PG transpeptidation and transport	0.15366	0.0123457	0	0	FALSE	#b8b8b8ff	FALSE	0.386151	FALSE	FALSE
HadABC:group4	HadABC	11	kabx2:BRD-K05673000-236-13-9:12.500000uM	BRD-K05673000	BRD-K05673000-236-13-9	PG transpeptidation and transport	0.153585	0.0123457	0	0	FALSE	#b8b8b8ff	FALSE	0.386151	FALSE	FALSE
HadABC:group4	HadABC	11	kabx2:BRD-A88442245-001-01-9:3.125000uM	BRD-A88442245	BRD-A88442245-001-01-9	50S ribosome|FusA1	0.153527	0.0123457	0	0	FALSE	#b8b8b8ff	FALSE	0.386151	FALSE	FALSE
HadABC:group4	HadABC	11	kabx2:BRD-K98384930-001-01-9:25.000000uM	BRD-K98384930	BRD-K98384930-001-01-9	GyrAB	0.153493	0.0123457	0	0	FALSE	#b8b8b8ff	FALSE	0.386151	FALSE	FALSE
HadABC:group4	HadABC	11	kabx2:BRD-A15637061-003-01-9:6.250000uM	BRD-A15637061	BRD-A15637061-003-01-9	30S ribosome	0.153309	0.0123457	0	0	FALSE	#b8b8b8ff	FALSE	0.386151	FALSE	FALSE
HadABC:group4	HadABC	11	kabx2:BRD-K76257682-001-03-9:0.781250uM	BRD-K76257682	BRD-K76257682-001-03-9	DprE1-DprE2 complex	0.153272	0.0123457	0	0	FALSE	#b8b8b8ff	FALSE	0.386151	FALSE	FALSE
HadABC:group4	HadABC	11	screen6:BRD-K94650501-001-17-2:25.000000uM	BRD-K94650501	BRD-K94650501-001-17-2	GyrAB|TopA	0.153268	0.0122699	0	0	FALSE	#b8b8b8ff	FALSE	0.386151	FALSE	FALSE
HadABC:group4	HadABC	11	screen6:BRD-K08111712-001-17-5:25.000000uM	BRD-K08111712	BRD-K08111712-001-17-5	50S ribosome	0.153105	0.0122699	0	0	FALSE	#b8b8b8ff	FALSE	0.386151	FALSE	FALSE
HadABC:group4	HadABC	11	kabx2:BRD-K16424896-001-02-2:25.000000uM	BRD-K16424896	BRD-K16424896-001-02-2	Alr	0.15309	0.0122699	0	0	FALSE	#b8b8b8ff	FALSE	0.386151	FALSE	FALSE
HadABC:group4	HadABC	11	screen6:BRD-A24228527:0.781250uM	BRD-A24228527	BRD-A24228527	GyrAB	0.152961	0.0121951	0	0	FALSE	#b8b8b8ff	FALSE	0.386151	FALSE	FALSE
HadABC:group4	HadABC	11	screen6:BRD-K20683639-001-02-9:6.250000uM	BRD-K20683639	BRD-K20683639-001-02-9	tRNA synthesis	0.152669	0.0121951	0	0	FALSE	#b8b8b8ff	FALSE	0.386151	FALSE	FALSE
HadABC:group4	HadABC	11	kabx2:BRD-A69651145-003-12-2:6.250000uM	BRD-A69651145	BRD-A69651145-003-12-2	30S ribosome	0.152496	0.0121951	0	0	FALSE	#b8b8b8ff	FALSE	0.386151	FALSE	FALSE
HadABC:group4	HadABC	11	screen6:BRD-K14661019-001-01-5:3.125000uM	BRD-K14661019	BRD-K14661019-001-01-5	DprE1-DprE2 complex	0.152061	0.0121951	0	0	FALSE	#b8b8b8ff	FALSE	0.386151	FALSE	FALSE
HadABC:group4	HadABC	11	screen6:BRD-K20683639-001-02-9:3.125000uM	BRD-K20683639	BRD-K20683639-001-02-9	tRNA synthesis	0.151995	0.0121951	0	0	FALSE	#b8b8b8ff	FALSE	0.386151	FALSE	FALSE
HadABC:group4	HadABC	11	kabx2:BRD-A92341659-001-05-7:0.390500uM	BRD-A92341659	BRD-A92341659-001-05-7	GyrAB	0.151913	0.0121951	0	0	FALSE	#b8b8b8ff	FALSE	0.386151	FALSE	FALSE
HadABC:group4	HadABC	11	kabx2:BRD-K66876909-001-16-7:1.562500uM	BRD-K66876909	BRD-K66876909-001-16-7	50S ribosome	0.151904	0.0121951	0	0	FALSE	#b8b8b8ff	FALSE	0.386151	FALSE	FALSE
HadABC:group4	HadABC	11	screen6:BRD-A50987946-001-01-9:12.500000uM	BRD-A50987946	BRD-A50987946-001-01-9	30S ribosome	0.151845	0.0121951	0	0	FALSE	#b8b8b8ff	FALSE	0.386151	FALSE	FALSE
HadABC:group4	HadABC	11	screen6:BRD-K66039912-001-01-9:6.250000uM	BRD-K66039912	BRD-K66039912-001-01-9	FtsZ|DprE1-DprE2 complex	0.151613	0.0121951	0	0	FALSE	#b8b8b8ff	FALSE	0.386151	FALSE	FALSE
HadABC:group4	HadABC	11	kabx2:BRD-K16343284-001-01-6:12.500000uM	BRD-K16343284	BRD-K16343284-001-01-6	DprE1-DprE2 complex	0.151567	0.0121951	0	0	FALSE	#b8b8b8ff	FALSE	0.386151	FALSE	FALSE
HadABC:group4	HadABC	11	kabx2:BRD-K69774614-001-01-9:0.781250uM	BRD-K69774614	BRD-K69774614-001-01-9	MmpL3	0.151495	0.0121212	0	0	FALSE	#b8b8b8ff	FALSE	0.386151	FALSE	FALSE
HadABC:group4	HadABC	11	kabx2:BRD-K10671814-001-16-3:12.500000uM	BRD-K10671814	BRD-K10671814-001-16-3	DHPS	0.151406	0.0121212	0	0	FALSE	#b8b8b8ff	FALSE	0.386151	FALSE	FALSE
HadABC:group4	HadABC	11	kabx2:BRD-A74906485-001-08-3:50.000000uM	BRD-A74906485	BRD-A74906485-001-08-3	clp protease / proteasome	0.151262	0.0120482	0	0	FALSE	#b8b8b8ff	FALSE	0.386151	FALSE	FALSE
HadABC:group4	HadABC	11	screen6:BRD-K65278948-001-01-2:1.562500uM	BRD-K65278948	BRD-K65278948-001-01-2	DHFR	0.151108	0.0120482	0	0	FALSE	#b8b8b8ff	FALSE	0.386151	FALSE	FALSE
HadABC:group4	HadABC	11	screen6:BRD-K93524252-001-26-2:50.000000uM	BRD-K93524252	BRD-K93524252-001-26-2	DHPS	0.150972	0.0120482	0	0	FALSE	#b8b8b8ff	FALSE	0.386151	FALSE	FALSE
HadABC:group4	HadABC	11	screen6:BRD-K08525451-001-03-1:6.250000uM	BRD-K08525451	BRD-K08525451-001-03-1	GyrAB	0.15088	0.0120482	0	0	FALSE	#b8b8b8ff	FALSE	0.386151	FALSE	FALSE
HadABC:group4	HadABC	11	screen6:BRD-A49035384-003-31-3:50.000000uM	BRD-A49035384	BRD-A49035384-003-31-3	30S ribosome	0.150836	0.0120482	0	0	FALSE	#b8b8b8ff	FALSE	0.386151	FALSE	FALSE
HadABC:group4	HadABC	11	screen_bi2_kabxlow:BRD-K90817094-001-04-2:0.097656uM	BRD-K90817094	BRD-K90817094-001-04-2	ATP synthase	0.150744	0.0119761	0	0	FALSE	#b8b8b8ff	FALSE	0.386151	FALSE	FALSE
HadABC:group4	HadABC	11	kabx2:BRD-A07244995-001-01-9:0.390500uM	BRD-A07244995	BRD-A07244995-001-01-9	GyrAB	0.150681	0.0119761	0	0	FALSE	#b8b8b8ff	FALSE	0.386151	FALSE	FALSE
HadABC:group4	HadABC	11	kabx2:BRD-K80390541-001-03-3:50.000000uM	BRD-K80390541	BRD-K80390541-001-03-3	InhA	0.15032	0.0119048	0	0	FALSE	#b8b8b8ff	FALSE	0.386151	FALSE	FALSE
HadABC:group4	HadABC	11	screen6:BRD-A47790386-001-04-4:1.562500uM	BRD-A47790386	BRD-A47790386-001-04-4	GyrAB	0.150314	0.0118343	0	0	FALSE	#b8b8b8ff	FALSE	0.386151	FALSE	FALSE
HadABC:group4	HadABC	11	screen6:BRD-K91601245-002-07-8:25.000000uM	BRD-K91601245	BRD-K91601245-002-07-8	purine metabolism	0.150287	0.0117647	0	0	FALSE	#b8b8b8ff	FALSE	0.386151	FALSE	FALSE
HadABC:group4	HadABC	11	kabx2:BRD-K90991629-001-01-5:0.195500uM	BRD-K90991629	BRD-K90991629-001-01-5	GyrAB	0.150053	0.0117647	0	0	FALSE	#b8b8b8ff	FALSE	0.386151	FALSE	FALSE
HadABC:group4	HadABC	11	screen6:BRD-K21520694-001-22-2:50.000000uM	BRD-K21520694	BRD-K21520694-001-22-2	DHPS	0.14991	0.0117647	0	0	FALSE	#b8b8b8ff	FALSE	0.386151	FALSE	FALSE
HadABC:group4	HadABC	11	kabx2:BRD-K02292852-236-01-5:50.000000uM	BRD-K02292852	BRD-K02292852-236-01-5	PG transpeptidation and transport	0.149832	0.0116959	0	0	FALSE	#b8b8b8ff	FALSE	0.386151	FALSE	FALSE
HadABC:group4	HadABC	11	kabx2:BRD-K85985071-001-26-4:50.000000uM	BRD-K85985071	BRD-K85985071-001-26-4	CysH	0.14968	0.0116279	0	0	FALSE	#b8b8b8ff	FALSE	0.386151	FALSE	FALSE
HadABC:group4	HadABC	11	kabx2:BRD-A50987946-001-01-9:12.500000uM	BRD-A50987946	BRD-A50987946-001-01-9	30S ribosome	0.149561	0.0116279	0	0	FALSE	#b8b8b8ff	FALSE	0.386151	FALSE	FALSE
HadABC:group4	HadABC	11	kabx2:BRD-K32273377-001-19-5:25.000000uM	BRD-K32273377	BRD-K32273377-001-19-5	DHPS	0.149511	0.0116279	0	0	FALSE	#b8b8b8ff	FALSE	0.386151	FALSE	FALSE
HadABC:group4	HadABC	11	kabx2:BRD-M87138257-003-02-9:6.250000uM	BRD-M87138257	BRD-M87138257-003-02-9	GyrAB|TopA	0.149385	0.0115607	0	0	FALSE	#b8b8b8ff	FALSE	0.386151	FALSE	FALSE
HadABC:group4	HadABC	11	kabx2:BRD-K38633957-001-03-6:12.500000uM	BRD-K38633957	BRD-K38633957-001-03-6	InhA	0.149306	0.0115607	0	0	FALSE	#b8b8b8ff	FALSE	0.386151	FALSE	FALSE
HadABC:group4	HadABC	11	screen6:BRD-K14661019-001-01-5:0.390500uM	BRD-K14661019	BRD-K14661019-001-01-5	DprE1-DprE2 complex	0.148946	0.0115607	0	0	FALSE	#b8b8b8ff	FALSE	0.386151	FALSE	FALSE
HadABC:group4	HadABC	11	screen6:BRD-K80404833-001-01-3:0.390500uM	BRD-K80404833	BRD-K80404833-001-01-3	TrxC	0.148647	0.0115607	0	0	FALSE	#b8b8b8ff	FALSE	0.386151	FALSE	FALSE
HadABC:group4	HadABC	11	screen5_wk:BRD-K27302037-001-01-9:0.195312uM	BRD-K27302037	BRD-K27302037-001-01-9	HadABC	0.148545	0.0115607	1	1	FALSE	#1a80bbff	FALSE	0.386151	FALSE	FALSE
HadABC:group4	HadABC	11	screen5cp:BRD-K99844592-001-02-08:1.562500uM	BRD-K99844592	BRD-K99844592-001-02-08	TrpAB	0.148494	0.0115607	0	0	FALSE	#b8b8b8ff	FALSE	0.386151	FALSE	FALSE
HadABC:group4	HadABC	11	kabx2:BRD-K62374253-001-09-4:25.000000uM	BRD-K62374253	BRD-K62374253-001-09-4	GyrAB	0.148379	0.0115607	0	0	FALSE	#b8b8b8ff	FALSE	0.386151	FALSE	FALSE
HadABC:group4	HadABC	11	screen_bi1_tbda2:BRD-K01507359-001-25-9:0.032000uM	BRD-K01507359	BRD-K01507359-001-25-9	RpoB	0.148109	0.0115607	0	0	FALSE	#b8b8b8ff	FALSE	0.386151	FALSE	FALSE
HadABC:group4	HadABC	11	screen_bi2_kabxlow:BRD-K01507359-001-25-9:0.008000uM	BRD-K01507359	BRD-K01507359-001-25-9	RpoB	0.148092	0.0115607	0	0	FALSE	#b8b8b8ff	FALSE	0.386151	FALSE	FALSE
HadABC:group4	HadABC	11	screen6:BRD-M30170555-001-01-5:25.000000uM	BRD-M30170555	BRD-M30170555-001-01-5	PG transpeptidation and transport	0.147978	0.0115607	0	0	FALSE	#b8b8b8ff	FALSE	0.386151	FALSE	FALSE
HadABC:group4	HadABC	11	screen_bi1_tbda2:BRD-K01507359-001-25-9:0.002000uM	BRD-K01507359	BRD-K01507359-001-25-9	RpoB	0.147871	0.0115607	0	0	FALSE	#b8b8b8ff	FALSE	0.386151	FALSE	FALSE
HadABC:group4	HadABC	11	kabx2:BRD-K10362825-001-05-9:50.000000uM	BRD-K10362825	BRD-K10362825-001-05-9	GyrAB	0.147616	0.0115607	0	0	FALSE	#b8b8b8ff	FALSE	0.386151	FALSE	FALSE
HadABC:group4	HadABC	11	kabx2:BRD-K92093830-001-06-2:25.000000uM	BRD-K92093830	BRD-K92093830-001-06-2	GyrAB|DnaG	0.147397	0.0115607	0	0	FALSE	#b8b8b8ff	FALSE	0.386151	FALSE	FALSE
HadABC:group4	HadABC	11	screen6:BRD-K55250441-001-16-3:25.000000uM	BRD-K55250441	BRD-K55250441-001-16-3	DHPS	0.147301	0.0115607	0	0	FALSE	#b8b8b8ff	FALSE	0.386151	FALSE	FALSE
HadABC:group4	HadABC	11	screen6:BRD-K14705039-001-17-2:3.125000uM	BRD-K14705039	BRD-K14705039-001-17-2	DHPS	0.14729	0.0115607	0	0	FALSE	#b8b8b8ff	FALSE	0.386151	FALSE	FALSE
HadABC:group4	HadABC	11	kabx2:BRD-K17205817-001-07-9:6.250000uM	BRD-K17205817	BRD-K17205817-001-07-9	DHPS	0.146925	0.0115607	0	0	FALSE	#b8b8b8ff	FALSE	0.386151	FALSE	FALSE
HadABC:group4	HadABC	11	kabx2:BRD-K77038618-066-01-8:0.390500uM	BRD-K77038618	BRD-K77038618-066-01-8	GyrAB	0.146679	0.0115607	0	0	FALSE	#b8b8b8ff	FALSE	0.386151	FALSE	FALSE
HadABC:group4	HadABC	11	screen6:BRD-K66039912-001-01-9:1.562500uM	BRD-K66039912	BRD-K66039912-001-01-9	FtsZ|DprE1-DprE2 complex	0.146608	0.0115607	0	0	FALSE	#b8b8b8ff	FALSE	0.386151	FALSE	FALSE
HadABC:group4	HadABC	11	kabx2:BRD-K11905747-333-01-5:50.000000uM	BRD-K11905747	BRD-K11905747-333-01-5	30S ribosome	0.14658	0.0115607	0	0	FALSE	#b8b8b8ff	FALSE	0.386151	FALSE	FALSE
HadABC:group4	HadABC	11	screen4wk:BRD-K15766189-001-07-2:0.781250uM	BRD-K15766189	BRD-K15766189-001-07-2	PG transpeptidation and transport	0.146579	0.0115607	0	0	FALSE	#b8b8b8ff	FALSE	0.386151	FALSE	FALSE
HadABC:group4	HadABC	11	screen6:BRD-M29626677-343-04-2:6.250000uM	BRD-M29626677	BRD-M29626677-343-04-2	30S ribosome	0.146517	0.0114942	0	0	FALSE	#b8b8b8ff	FALSE	0.386151	FALSE	FALSE
HadABC:group4	HadABC	11	screen6:BRD-A07244995-001-01-9:0.097500uM	BRD-A07244995	BRD-A07244995-001-01-9	GyrAB	0.146478	0.0114942	0	0	FALSE	#b8b8b8ff	FALSE	0.386151	FALSE	FALSE
HadABC:group4	HadABC	11	screen6:BRD-K52075040-001-12-1:1.562500uM	BRD-K52075040	BRD-K52075040-001-12-1	KasA|AccD6	0.14645	0.0114942	0	0	FALSE	#b8b8b8ff	FALSE	0.386151	FALSE	FALSE
HadABC:group4	HadABC	11	screen_bi1_tbda2:BRD-K99844592-001-02-08:6.250000uM	BRD-K99844592	BRD-K99844592-001-02-08	TrpAB	0.146377	0.0114942	0	0	FALSE	#b8b8b8ff	FALSE	0.386151	FALSE	FALSE
HadABC:group4	HadABC	11	kabx2:BRD-A22740840-003-07-7:50.000000uM	BRD-A22740840	BRD-A22740840-003-07-7	30S ribosome	0.146284	0.0114286	0	0	FALSE	#b8b8b8ff	FALSE	0.386151	FALSE	FALSE
HadABC:group4	HadABC	11	kabx2:BRD-K66615216-003-16-3:0.390500uM	BRD-K66615216	BRD-K66615216-003-16-3	GyrAB	0.146213	0.0113636	0	0	FALSE	#b8b8b8ff	FALSE	0.386151	FALSE	FALSE
HadABC:group4	HadABC	11	screen_bi1_tbda2:BRD-K99844592-001-02-08:0.781250uM	BRD-K99844592	BRD-K99844592-001-02-08	TrpAB	0.146079	0.0113636	0	0	FALSE	#b8b8b8ff	FALSE	0.386151	FALSE	FALSE
HadABC:group4	HadABC	11	screen6:BRD-K69650333-003-15-7:6.250000uM	BRD-K69650333	BRD-K69650333-003-15-7	GyrAB|DnaG	0.146004	0.0113636	0	0	FALSE	#b8b8b8ff	FALSE	0.386151	FALSE	FALSE
HadABC:group4	HadABC	11	screen6:BRD-K79711234-001-19-1:25.000000uM	BRD-K79711234	BRD-K79711234-001-19-1	50S ribosome	0.14599	0.0112994	0	0	FALSE	#b8b8b8ff	FALSE	0.386151	FALSE	FALSE
HadABC:group4	HadABC	11	screen6:BRD-K11630072-001-14-0:6.250000uM	BRD-K11630072	BRD-K11630072-001-14-0	pyrimidine metabolism|ThyAX	0.145702	0.011236	0	0	FALSE	#b8b8b8ff	FALSE	0.386151	FALSE	FALSE
HadABC:group4	HadABC	11	screen6:BRD-A93964801-001-17-7:0.195500uM	BRD-A93964801	BRD-A93964801-001-17-7	GyrAB	0.145435	0.011236	0	0	FALSE	#b8b8b8ff	FALSE	0.386151	FALSE	FALSE
HadABC:group4	HadABC	11	kabx2:BRD-A05468928-003-01-4:1.562500uM	BRD-A05468928	BRD-A05468928-003-01-4	GyrAB	0.145426	0.011236	0	0	FALSE	#b8b8b8ff	FALSE	0.386151	FALSE	FALSE
HadABC:group4	HadABC	11	screen_bi2_kabxlow:BRD-K00005150-001-01-9:0.195312uM	BRD-K00005150	BRD-K00005150-001-01-9	MmpL3	0.145411	0.011236	0	0	FALSE	#b8b8b8ff	FALSE	0.386151	FALSE	FALSE
HadABC:group4	HadABC	11	screen6:BRD-K17346269-999-99-9:3.125000uM	BRD-K17346269	BRD-K17346269-999-99-9	FadD32	0.145378	0.011236	0	0	FALSE	#b8b8b8ff	FALSE	0.386151	FALSE	FALSE
HadABC:group4	HadABC	11	screen6:BRD-K28224173-001-02-6:1.562500uM	BRD-K28224173	BRD-K28224173-001-02-6	PG transpeptidation and transport	0.145322	0.0111732	0	0	FALSE	#b8b8b8ff	FALSE	0.386151	FALSE	FALSE
HadABC:group4	HadABC	11	kabx2:BRD-A46188889-001-01-0:0.195500uM	BRD-A46188889	BRD-A46188889-001-01-0	RpoB	0.145209	0.0111111	0	0	FALSE	#b8b8b8ff	FALSE	0.386151	FALSE	FALSE
HadABC:group4	HadABC	11	screen6:BRD-K52075040-001-12-1:12.500000uM	BRD-K52075040	BRD-K52075040-001-12-1	KasA|AccD6	0.145149	0.0111111	0	0	FALSE	#b8b8b8ff	FALSE	0.386151	FALSE	FALSE
HadABC:group4	HadABC	11	kabx2:BRD-A50987946-001-01-9:50.000000uM	BRD-A50987946	BRD-A50987946-001-01-9	30S ribosome	0.145091	0.0111111	0	0	FALSE	#b8b8b8ff	FALSE	0.386151	FALSE	FALSE
HadABC:group4	HadABC	11	screen_bi2_kabxlow:BRD-K17480742-999-99-9:0.024414uM	BRD-K17480742	BRD-K17480742-999-99-9	DprE1-DprE2 complex	0.144949	0.0111111	0	0	FALSE	#b8b8b8ff	FALSE	0.386151	FALSE	FALSE
HadABC:group4	HadABC	11	kabx2:BRD-K63155003-001-01-6:3.125000uM	BRD-K63155003	BRD-K63155003-001-01-6	DprE1-DprE2 complex	0.144744	0.0111111	0	0	FALSE	#b8b8b8ff	FALSE	0.386151	FALSE	FALSE
HadABC:group4	HadABC	11	screen6:BRD-K41140669-001-04-4:0.781250uM	BRD-K41140669	BRD-K41140669-001-04-4	pyrimidine metabolism|CoaA and PyrG	0.144489	0.0110497	0	0	FALSE	#b8b8b8ff	FALSE	0.386151	FALSE	FALSE
HadABC:group4	HadABC	11	screen6:BRD-K28224173-001-02-6:3.125000uM	BRD-K28224173	BRD-K28224173-001-02-6	PG transpeptidation and transport	0.144357	0.0110497	0	0	FALSE	#b8b8b8ff	FALSE	0.386151	FALSE	FALSE
HadABC:group4	HadABC	11	kabx2:BRD-A22740840-003-07-7:25.000000uM	BRD-A22740840	BRD-A22740840-003-07-7	30S ribosome	0.14426	0.0110497	0	0	FALSE	#b8b8b8ff	FALSE	0.386151	FALSE	FALSE
HadABC:group4	HadABC	11	screen6:BRD-K73923631-001-01-5:6.250000uM	BRD-K73923631	BRD-K73923631-001-01-5	GyrAB	0.144046	0.0110497	0	0	FALSE	#b8b8b8ff	FALSE	0.386151	FALSE	FALSE
HadABC:group4	HadABC	11	kabx2:BRD-K80545773-001-01-5:25.000000uM	BRD-K80545773	BRD-K80545773-001-01-5	PG transpeptidation and transport	0.144021	0.0110497	0	0	FALSE	#b8b8b8ff	FALSE	0.386151	FALSE	FALSE
HadABC:group4	HadABC	11	screen6:BRD-K76534306-001-24-3:1.562500uM	BRD-K76534306	BRD-K76534306-001-24-3	GyrAB	0.144017	0.010989	0	0	FALSE	#b8b8b8ff	FALSE	0.386151	FALSE	FALSE
HadABC:group4	HadABC	11	kabx2:BRD-K92093830-003-36-5:12.500000uM	BRD-K92093830	BRD-K92093830-003-36-5	GyrAB|DnaG	0.143924	0.010989	0	0	FALSE	#b8b8b8ff	FALSE	0.386151	FALSE	FALSE
HadABC:group4	HadABC	11	screen6:BRD-K04548931-003-17-3:3.125000uM	BRD-K04548931	BRD-K04548931-003-17-3	GyrAB|DnaG	0.143894	0.010989	0	0	FALSE	#b8b8b8ff	FALSE	0.386151	FALSE	FALSE
HadABC:group4	HadABC	11	kabx2:BRD-K37798499-001-28-0:12.500000uM	BRD-K37798499	BRD-K37798499-001-28-0	GyrAB	0.143799	0.010989	0	0	FALSE	#b8b8b8ff	FALSE	0.386151	FALSE	FALSE
HadABC:group4	HadABC	11	screen6:BRD-K76534306-001-24-3:0.781250uM	BRD-K76534306	BRD-K76534306-001-24-3	GyrAB	0.143779	0.010989	0	0	FALSE	#b8b8b8ff	FALSE	0.386151	FALSE	FALSE
HadABC:group4	HadABC	11	screen6:BRD-K04030334-001-01-3:3.125000uM	BRD-K04030334	BRD-K04030334-001-01-3	Pks13	0.143609	0.010989	0	0	FALSE	#b8b8b8ff	FALSE	0.386151	FALSE	FALSE
HadABC:group4	HadABC	11	screen_bi1_tbda2:BRD-K01507359-001-25-9:0.064000uM	BRD-K01507359	BRD-K01507359-001-25-9	RpoB	0.143546	0.010989	0	0	FALSE	#b8b8b8ff	FALSE	0.386151	FALSE	FALSE
HadABC:group4	HadABC	11	screen6:BRD-K24715592-001-01-2:12.500000uM	BRD-K24715592	BRD-K24715592-001-01-2	GyrAB|TopA	0.143541	0.010989	0	0	FALSE	#b8b8b8ff	FALSE	0.386151	FALSE	FALSE
HadABC:group4	HadABC	11	screen_bi2_kabxlow:BRD-K87395897-999-99-9:0.024414uM	BRD-K87395897	BRD-K87395897-999-99-9	DprE1-DprE2 complex	0.143404	0.010989	0	0	FALSE	#b8b8b8ff	FALSE	0.386151	FALSE	FALSE
HadABC:group4	HadABC	11	kabx2:BRD-K28767608-001-01-1:25.000000uM	BRD-K28767608	BRD-K28767608-001-01-1	GyrAB|DnaG	0.143302	0.010989	0	0	FALSE	#b8b8b8ff	FALSE	0.386151	FALSE	FALSE
HadABC:group4	HadABC	11	screen5_wk:BRD-K05673000-236-13-9:3.125000uM	BRD-K05673000	BRD-K05673000-236-13-9	PG transpeptidation and transport	0.143231	0.010989	0	0	FALSE	#b8b8b8ff	FALSE	0.386151	FALSE	FALSE
HadABC:group4	HadABC	11	screen5_wk:BRD-K99844592-001-02-08:12.500000uM	BRD-K99844592	BRD-K99844592-001-02-08	TrpAB	0.143184	0.010989	0	0	FALSE	#b8b8b8ff	FALSE	0.386151	FALSE	FALSE
HadABC:group4	HadABC	11	screen6:BRD-K52075040-001-12-1:25.000000uM	BRD-K52075040	BRD-K52075040-001-12-1	KasA|AccD6	0.143182	0.010989	0	0	FALSE	#b8b8b8ff	FALSE	0.386151	FALSE	FALSE
HadABC:group4	HadABC	11	screen_bi2_kabxlow:BRD-K87879546-001-07-4:0.048828uM	BRD-K87879546	BRD-K87879546-001-07-4	FadD32	0.143105	0.010989	0	0	FALSE	#b8b8b8ff	FALSE	0.386151	FALSE	FALSE
HadABC:group4	HadABC	11	screen6:BRD-K05512067-001-10-3:25.000000uM	BRD-K05512067	BRD-K05512067-001-10-3	Fba	0.1431	0.010989	0	0	FALSE	#b8b8b8ff	FALSE	0.386151	FALSE	FALSE
HadABC:group4	HadABC	11	kabx2:BRD-K24715592-001-01-2:12.500000uM	BRD-K24715592	BRD-K24715592-001-01-2	GyrAB|TopA	0.142961	0.010989	0	0	FALSE	#b8b8b8ff	FALSE	0.386151	FALSE	FALSE
HadABC:group4	HadABC	11	screen6:BRD-K11196887-001-24-6:6.250000uM	BRD-K11196887	BRD-K11196887-001-24-6	GyrAB	0.142769	0.010929	0	0	FALSE	#b8b8b8ff	FALSE	0.386151	FALSE	FALSE
HadABC:group4	HadABC	11	kabx2:BRD-K86484527-001-01-0:25.000000uM	BRD-K86484527	BRD-K86484527-001-01-0	purine metabolism|GuaB2	0.142766	0.010929	0	0	FALSE	#b8b8b8ff	FALSE	0.386151	FALSE	FALSE
HadABC:group4	HadABC	11	kabx2:BRD-K20683639-001-02-9:0.781250uM	BRD-K20683639	BRD-K20683639-001-02-9	tRNA synthesis	0.142651	0.010929	0	0	FALSE	#b8b8b8ff	FALSE	0.386151	FALSE	FALSE
HadABC:group4	HadABC	11	screen5cp:BRD-K07208025-001-03-2:430.500000uM	BRD-K07208025	BRD-K07208025-001-03-2	DHFR	0.142494	0.010929	0	0	FALSE	#b8b8b8ff	FALSE	0.386151	FALSE	FALSE
HadABC:group4	HadABC	11	kabx2:BRD-A43748923-001-01-2:12.500000uM	BRD-A43748923	BRD-A43748923-001-01-2	50S ribosome	0.142388	0.010929	0	0	FALSE	#b8b8b8ff	FALSE	0.386151	FALSE	FALSE
HadABC:group4	HadABC	11	kabx2:BRD-K58597051-001-03-3:3.125000uM	BRD-K58597051	BRD-K58597051-001-03-3	DprE1-DprE2 complex	0.142338	0.010929	0	0	FALSE	#b8b8b8ff	FALSE	0.386151	FALSE	FALSE
HadABC:group4	HadABC	11	kabx2:BRD-K76713213-001-03-9:50.000000uM	BRD-K76713213	BRD-K76713213-001-03-9	tRNA synthesis	0.142243	0.010929	0	0	FALSE	#b8b8b8ff	FALSE	0.386151	FALSE	FALSE
HadABC:group4	HadABC	11	screen6:BRD-K59456551-999-99-9:220.000000uM	BRD-K59456551	BRD-K59456551-999-99-9	DHFR|ThyAX	0.142187	0.010929	0	0	FALSE	#b8b8b8ff	FALSE	0.386151	FALSE	FALSE
HadABC:group4	HadABC	11	screen6:BRD-K72560711-003-01-5:6.250000uM	BRD-K72560711	BRD-K72560711-003-01-5	GyrAB|TopA	0.142181	0.010929	0	0	FALSE	#b8b8b8ff	FALSE	0.386151	FALSE	FALSE
HadABC:group4	HadABC	11	kabx2:BRD-A93964801-001-17-7:0.390500uM	BRD-A93964801	BRD-A93964801-001-17-7	GyrAB	0.142125	0.010929	0	0	FALSE	#b8b8b8ff	FALSE	0.386151	FALSE	FALSE
HadABC:group4	HadABC	11	screen5_wk:BRD-A79903587-001-19-9:1.562500uM	BRD-A79903587	BRD-A79903587-001-19-9	pyrimidine metabolism|ThyAX	0.142018	0.010929	0	0	FALSE	#b8b8b8ff	FALSE	0.386151	FALSE	FALSE
HadABC:group4	HadABC	11	kabx2:BRD-K45179240-001-03-8:50.000000uM	BRD-K45179240	BRD-K45179240-001-03-8	Cyp121	0.141807	0.0108696	0	0	FALSE	#b8b8b8ff	FALSE	0.386151	FALSE	FALSE
HadABC:group4	HadABC	11	screen4wk:BRD-K11851919-001-11-5:25.000000uM	BRD-K11851919	BRD-K11851919-001-11-5	metal ion chelation	0.141802	0.0108108	0	0	FALSE	#b8b8b8ff	FALSE	0.386151	FALSE	FALSE
HadABC:group4	HadABC	11	kabx2:BRD-K45430307-001-01-9:0.390500uM	BRD-K45430307	BRD-K45430307-001-01-9	MmpL3	0.14158	0.0108108	0	0	FALSE	#b8b8b8ff	FALSE	0.386151	FALSE	FALSE
HadABC:group4	HadABC	11	kabx2:BRD-K52075040-001-12-1:0.195500uM	BRD-K52075040	BRD-K52075040-001-12-1	KasA|AccD6	0.141445	0.0108108	0	0	FALSE	#b8b8b8ff	FALSE	0.386151	FALSE	FALSE
HadABC:group4	HadABC	11	kabx2:BRD-K26040644-001-01-1:6.250000uM	BRD-K26040644	BRD-K26040644-001-01-1	RpoB	0.141254	0.0108108	0	0	FALSE	#b8b8b8ff	FALSE	0.386151	FALSE	FALSE
HadABC:group4	HadABC	11	kabx2:BRD-K76257682-001-03-9:6.250000uM	BRD-K76257682	BRD-K76257682-001-03-9	DprE1-DprE2 complex	0.141215	0.0108108	0	0	FALSE	#b8b8b8ff	FALSE	0.386151	FALSE	FALSE
HadABC:group4	HadABC	11	screen6:BRD-K90874731-001-01-8:25.000000uM	BRD-K90874731	BRD-K90874731-001-01-8	PanC	0.141153	0.0108108	0	0	FALSE	#b8b8b8ff	FALSE	0.386151	FALSE	FALSE
HadABC:group4	HadABC	11	screen6:BRD-K27871792-236-02-8:25.000000uM	BRD-K27871792	BRD-K27871792-236-02-8	PG transpeptidation and transport	0.141118	0.0108108	0	0	FALSE	#b8b8b8ff	FALSE	0.386151	FALSE	FALSE
HadABC:group4	HadABC	11	screen6:BRD-K78355918-001-08-4:3.125000uM	BRD-K78355918	BRD-K78355918-001-08-4	50S ribosome|FusA1	0.14086	0.0108108	0	0	FALSE	#b8b8b8ff	FALSE	0.386151	FALSE	FALSE
HadABC:group4	HadABC	11	screen5_wk:BRD-K08525451-001-03-1:6.250000uM	BRD-K08525451	BRD-K08525451-001-03-1	GyrAB	0.140822	0.0108108	0	0	FALSE	#b8b8b8ff	FALSE	0.386151	FALSE	FALSE
HadABC:group4	HadABC	11	screen6:BRD-K04030334-001-01-3:12.500000uM	BRD-K04030334	BRD-K04030334-001-01-3	Pks13	0.140763	0.0108108	0	0	FALSE	#b8b8b8ff	FALSE	0.386151	FALSE	FALSE
HadABC:group4	HadABC	11	screen6:BRD-K28247815-001-01-3:50.000000uM	BRD-K28247815	BRD-K28247815-001-01-3	GyrAB	0.140635	0.0108108	0	0	FALSE	#b8b8b8ff	FALSE	0.386151	FALSE	FALSE
HadABC:group4	HadABC	11	kabx2:BRD-K80267133-001-21-9:3.125000uM	BRD-K80267133	BRD-K80267133-001-21-9	DHFR	0.14058	0.0108108	0	0	FALSE	#b8b8b8ff	FALSE	0.386151	FALSE	FALSE
HadABC:group4	HadABC	11	screen6:BRD-K01507359-999-99-9:0.016000uM	BRD-K01507359	BRD-K01507359-999-99-9	RpoB	0.140451	0.0108108	0	0	FALSE	#b8b8b8ff	FALSE	0.386151	FALSE	FALSE
HadABC:group4	HadABC	11	screen6:BRD-A39183045-001-01-1:50.000000uM	BRD-A39183045	BRD-A39183045-001-01-1	50S ribosome	0.139996	0.0107527	0	0	FALSE	#b8b8b8ff	FALSE	0.386151	FALSE	FALSE
HadABC:group4	HadABC	11	kabx2:BRD-A19584055-001-01-1:0.781250uM	BRD-A19584055	BRD-A19584055-001-01-1	50S ribosome	0.13969	0.0107527	0	0	FALSE	#b8b8b8ff	FALSE	0.386151	FALSE	FALSE
HadABC:group4	HadABC	11	screen6:BRD-K16424896-001-02-2:12.500000uM	BRD-K16424896	BRD-K16424896-001-02-2	Alr	0.139663	0.0107527	0	0	FALSE	#b8b8b8ff	FALSE	0.386151	FALSE	FALSE
HadABC:group4	HadABC	11	screen6:BRD-A24228527-001-33-1:0.781250uM	BRD-A24228527	BRD-A24228527-001-33-1	GyrAB	0.13962	0.0107527	0	0	FALSE	#b8b8b8ff	FALSE	0.386151	FALSE	FALSE
HadABC:group4	HadABC	11	screen6:BRD-K60267961-001-04-6:1.562500uM	BRD-K60267961	BRD-K60267961-001-04-6	InhA	0.139418	0.0106952	0	0	FALSE	#b8b8b8ff	FALSE	0.386151	FALSE	FALSE
HadABC:group4	HadABC	11	screen6:BRD-K69650333-003-15-7:12.500000uM	BRD-K69650333	BRD-K69650333-003-15-7	GyrAB|DnaG	0.139301	0.0106952	0	0	FALSE	#b8b8b8ff	FALSE	0.386151	FALSE	FALSE
HadABC:group4	HadABC	11	screen4wk:BRD-K13447729-001-09-4:6.250000uM	BRD-K13447729	BRD-K13447729-001-09-4	tRNA synthesis	0.139063	0.0106383	0	0	FALSE	#b8b8b8ff	FALSE	0.386151	FALSE	FALSE
HadABC:group4	HadABC	11	screen6:BRD-K64323980-001-09-9:50.000000uM	BRD-K64323980	BRD-K64323980-001-09-9	TopA	0.139027	0.010582	0	0	FALSE	#b8b8b8ff	FALSE	0.386151	FALSE	FALSE
HadABC:group4	HadABC	11	screen6:BRD-K85307935-001-05-1:12.500000uM	BRD-K85307935	BRD-K85307935-001-05-1	GyrAB	0.138996	0.010582	0	0	FALSE	#b8b8b8ff	FALSE	0.386151	FALSE	FALSE
HadABC:group4	HadABC	11	screen6:BRD-K65278948-001-01-2:50.000000uM	BRD-K65278948	BRD-K65278948-001-01-2	DHFR	0.138969	0.010582	0	0	FALSE	#b8b8b8ff	FALSE	0.386151	FALSE	FALSE
HadABC:group4	HadABC	11	kabx2:BRD-K18574842-323-12-4:6.250000uM	BRD-K18574842	BRD-K18574842-323-12-4	PG transpeptidation and transport	0.138949	0.010582	0	0	FALSE	#b8b8b8ff	FALSE	0.386151	FALSE	FALSE
HadABC:group4	HadABC	11	kabx2:BRD-K91438851-001-01-5:12.500000uM	BRD-K91438851	BRD-K91438851-001-01-5	clp protease / proteasome	0.138799	0.0105263	0	0	FALSE	#b8b8b8ff	FALSE	0.386151	FALSE	FALSE
HadABC:group4	HadABC	11	screen5_wk:BRD-A79903587-001-19-9:3.125000uM	BRD-A79903587	BRD-A79903587-001-19-9	pyrimidine metabolism|ThyAX	0.138695	0.0105263	0	0	FALSE	#b8b8b8ff	FALSE	0.386151	FALSE	FALSE
HadABC:group4	HadABC	11	screen6:BRD-A46188889-001-01-0:0.390500uM	BRD-A46188889	BRD-A46188889-001-01-0	RpoB	0.138692	0.0105263	0	0	FALSE	#b8b8b8ff	FALSE	0.386151	FALSE	FALSE
HadABC:group4	HadABC	11	kabx2:BRD-K76257682-001-03-9:25.000000uM	BRD-K76257682	BRD-K76257682-001-03-9	DprE1-DprE2 complex	0.138666	0.0105263	0	0	FALSE	#b8b8b8ff	FALSE	0.386151	FALSE	FALSE
HadABC:group4	HadABC	11	kabx2:BRD-K63675182-003-24-4:50.000000uM	BRD-K63675182	BRD-K63675182-003-24-4	membrane potential disruption and efflux|NADH dehydrogenase	0.138323	0.0105263	0	0	FALSE	#b8b8b8ff	FALSE	0.386151	FALSE	FALSE
HadABC:group4	HadABC	11	screen6:BRD-K28767608-001-01-1:6.250000uM	BRD-K28767608	BRD-K28767608-001-01-1	GyrAB|DnaG	0.137964	0.0105263	0	0	FALSE	#b8b8b8ff	FALSE	0.386151	FALSE	FALSE
HadABC:group4	HadABC	11	screen6:BRD-A65053104-001-01-1:50.000000uM	BRD-A65053104	BRD-A65053104-001-01-1	MshC	0.137925	0.0105263	0	0	FALSE	#b8b8b8ff	FALSE	0.386151	FALSE	FALSE
HadABC:group4	HadABC	11	kabx2:BRD-K15179879-001-10-7:25.000000uM	BRD-K15179879	BRD-K15179879-001-10-7	clp protease / proteasome	0.137769	0.0104712	0	0	FALSE	#b8b8b8ff	FALSE	0.386151	FALSE	FALSE
HadABC:group4	HadABC	11	kabx2:BRD-K98384930-001-01-9:1.562500uM	BRD-K98384930	BRD-K98384930-001-01-9	GyrAB	0.137765	0.0104712	0	0	FALSE	#b8b8b8ff	FALSE	0.386151	FALSE	FALSE
HadABC:group4	HadABC	11	screen6:BRD-K36007650-300-04-9:25.000000uM	BRD-K36007650	BRD-K36007650-300-04-9	30S ribosome|tRNA synthesis	0.137714	0.0104167	0	0	FALSE	#b8b8b8ff	FALSE	0.386151	FALSE	FALSE
HadABC:group4	HadABC	11	screen6:BRD-K94650501-001-17-2:50.000000uM	BRD-K94650501	BRD-K94650501-001-17-2	GyrAB|TopA	0.137673	0.0104167	0	0	FALSE	#b8b8b8ff	FALSE	0.386151	FALSE	FALSE
HadABC:group4	HadABC	11	screen6:BRD-A49035384-003-31-3:25.000000uM	BRD-A49035384	BRD-A49035384-003-31-3	30S ribosome	0.137634	0.0104167	0	0	FALSE	#b8b8b8ff	FALSE	0.386151	FALSE	FALSE
HadABC:group4	HadABC	11	screen6:BRD-K15707964-001-02-8:1.562500uM	BRD-K15707964	BRD-K15707964-001-02-8	InhA	0.137602	0.0103627	0	0	FALSE	#b8b8b8ff	FALSE	0.386151	FALSE	FALSE
HadABC:group4	HadABC	11	kabx2:BRD-K66898851-001-06-0:50.000000uM	BRD-K66898851	BRD-K66898851-001-06-0	PptT|FtsZ	0.137466	0.0103093	0	0	FALSE	#b8b8b8ff	FALSE	0.386151	FALSE	FALSE
HadABC:group4	HadABC	11	kabx2:BRD-K05614754-001-01-4:25.000000uM	BRD-K05614754	BRD-K05614754-001-01-4	CydAB	0.137415	0.0103093	0	0	FALSE	#b8b8b8ff	FALSE	0.386151	FALSE	FALSE
HadABC:group4	HadABC	11	kabx2:BRD-K72167406-001-05-4:25.000000uM	BRD-K72167406	BRD-K72167406-001-05-4	PG transpeptidation and transport	0.137393	0.0102564	0	0	FALSE	#b8b8b8ff	FALSE	0.386151	FALSE	FALSE
HadABC:group4	HadABC	11	screen6:BRD-K93231391-300-07-2:50.000000uM	BRD-K93231391	BRD-K93231391-300-07-2	EmbABC	0.137326	0.0102564	0	0	FALSE	#b8b8b8ff	FALSE	0.386151	FALSE	FALSE
HadABC:group4	HadABC	11	screen5_wk:BRD-K01507359-999-99-9:0.256000uM	BRD-K01507359	BRD-K01507359-999-99-9	RpoB	0.137203	0.0102564	0	0	FALSE	#b8b8b8ff	FALSE	0.386151	FALSE	FALSE
HadABC:group4	HadABC	11	kabx2:BRD-K92093830-001-06-2:50.000000uM	BRD-K92093830	BRD-K92093830-001-06-2	GyrAB|DnaG	0.137194	0.0102564	0	0	FALSE	#b8b8b8ff	FALSE	0.386151	FALSE	FALSE
HadABC:group4	HadABC	11	kabx2:BRD-K87492696-001-17-3:50.000000uM	BRD-K87492696	BRD-K87492696-001-17-3	DHPS	0.137178	0.0102041	0	0	FALSE	#b8b8b8ff	FALSE	0.386151	FALSE	FALSE
HadABC:group4	HadABC	11	kabx2:BRD-M87138257-003-02-9:3.125000uM	BRD-M87138257	BRD-M87138257-003-02-9	GyrAB|TopA	0.137159	0.0102041	0	0	FALSE	#b8b8b8ff	FALSE	0.386151	FALSE	FALSE
HadABC:group4	HadABC	11	kabx2:BRD-A69777949-001-26-7:25.000000uM	BRD-A69777949	BRD-A69777949-001-26-7	GyrAB	0.137147	0.0101523	0	0	FALSE	#b8b8b8ff	FALSE	0.386151	FALSE	FALSE
HadABC:group4	HadABC	11	kabx2:BRD-K80404833-001-01-3:1.562500uM	BRD-K80404833	BRD-K80404833-001-01-3	TrxC	0.137004	0.0101523	0	0	FALSE	#b8b8b8ff	FALSE	0.386151	FALSE	FALSE
HadABC:group4	HadABC	11	screen6:BRD-K87207035-001-01-9:50.000000uM	BRD-K87207035	BRD-K87207035-001-01-9	TopA	0.136751	0.0101523	0	0	FALSE	#b8b8b8ff	FALSE	0.386151	FALSE	FALSE
HadABC:group4	HadABC	11	kabx2:BRD-K55034111-001-05-3:12.500000uM	BRD-K55034111	BRD-K55034111-001-05-3	GyrAB	0.136667	0.0101523	0	0	FALSE	#b8b8b8ff	FALSE	0.386151	FALSE	FALSE
HadABC:group4	HadABC	11	screen_bi2_kabxlow:BRD-K90817094-001-04-2:0.781250uM	BRD-K90817094	BRD-K90817094-001-04-2	ATP synthase	0.136556	0.0101523	0	0	FALSE	#b8b8b8ff	FALSE	0.386151	FALSE	FALSE
HadABC:group4	HadABC	11	screen5_wk:BRD-K01507359-001-25-9:0.004000uM	BRD-K01507359	BRD-K01507359-001-25-9	RpoB	0.136387	0.0101523	0	0	FALSE	#b8b8b8ff	FALSE	0.386151	FALSE	FALSE
HadABC:group4	HadABC	11	kabx2:BRD-K63155003-001-01-6:0.195500uM	BRD-K63155003	BRD-K63155003-001-01-6	DprE1-DprE2 complex	0.136205	0.0101523	0	0	FALSE	#b8b8b8ff	FALSE	0.386151	FALSE	FALSE
HadABC:group4	HadABC	11	screen5_wk:BRD-K99844592-001-02-08:1.562500uM	BRD-K99844592	BRD-K99844592-001-02-08	TrpAB	0.136094	0.0101523	0	0	FALSE	#b8b8b8ff	FALSE	0.386151	FALSE	FALSE
HadABC:group4	HadABC	11	screen6:BRD-K66039912-001-01-9:3.125000uM	BRD-K66039912	BRD-K66039912-001-01-9	FtsZ|DprE1-DprE2 complex	0.136034	0.0101523	0	0	FALSE	#b8b8b8ff	FALSE	0.386151	FALSE	FALSE
HadABC:group4	HadABC	11	kabx2:BRD-K60267961-001-04-6:50.000000uM	BRD-K60267961	BRD-K60267961-001-04-6	InhA	0.135899	0.0101523	0	0	FALSE	#b8b8b8ff	FALSE	0.386151	FALSE	FALSE
HadABC:group4	HadABC	11	screen6:BRD-K36796419-001-02-7:0.781250uM	BRD-K36796419	BRD-K36796419-001-02-7	50S ribosome	0.135828	0.010101	0	0	FALSE	#b8b8b8ff	FALSE	0.386151	FALSE	FALSE
HadABC:group4	HadABC	11	kabx2:BRD-A92341659-001-05-7:0.781250uM	BRD-A92341659	BRD-A92341659-001-05-7	GyrAB	0.135748	0.010101	0	0	FALSE	#b8b8b8ff	FALSE	0.386151	FALSE	FALSE
HadABC:group4	HadABC	11	screen6:BRD-K91214177-001-02-5:25.000000uM	BRD-K91214177	BRD-K91214177-001-02-5	InhA|GlmU	0.135741	0.010101	0	0	FALSE	#b8b8b8ff	FALSE	0.386151	FALSE	FALSE
HadABC:group4	HadABC	11	screen_bi2_kabxlow:BRD-K90817094-001-04-2:0.048828uM	BRD-K90817094	BRD-K90817094-001-04-2	ATP synthase	0.13553	0.010101	0	0	FALSE	#b8b8b8ff	FALSE	0.386151	FALSE	FALSE
HadABC:group4	HadABC	11	screen6:BRD-K28494619-001-30-8:6.250000uM	BRD-K28494619	BRD-K28494619-001-30-8	DHPS	0.135524	0.010101	0	0	FALSE	#b8b8b8ff	FALSE	0.386151	FALSE	FALSE
HadABC:group4	HadABC	11	kabx2:BRD-K62363391-001-25-6:25.000000uM	BRD-K62363391	BRD-K62363391-001-25-6	DHPS	0.135409	0.010101	0	0	FALSE	#b8b8b8ff	FALSE	0.386151	FALSE	FALSE
HadABC:group4	HadABC	11	screen_bi1_tbda2:BRD-K07208025-001-03-2:430.500000uM	BRD-K07208025	BRD-K07208025-001-03-2	DHFR	0.135399	0.010101	0	0	FALSE	#b8b8b8ff	FALSE	0.386151	FALSE	FALSE
HadABC:group4	HadABC	11	kabx2:BRD-K16424896-001-02-2:6.250000uM	BRD-K16424896	BRD-K16424896-001-02-2	Alr	0.135241	0.010101	0	0	FALSE	#b8b8b8ff	FALSE	0.386151	FALSE	FALSE
HadABC:group4	HadABC	11	screen6:BRD-A88442245-001-01-9:3.125000uM	BRD-A88442245	BRD-A88442245-001-01-9	50S ribosome|FusA1	0.13511	0.010101	0	0	FALSE	#b8b8b8ff	FALSE	0.386151	FALSE	FALSE
HadABC:group4	HadABC	11	screen6:BRD-K82960980-003-04-3:0.097500uM	BRD-K82960980	BRD-K82960980-003-04-3	PG transpeptidation and transport	0.135042	0.010101	0	0	FALSE	#b8b8b8ff	FALSE	0.386151	FALSE	FALSE
HadABC:group4	HadABC	11	kabx2:BRD-A41450521-075-11-6:25.000000uM	BRD-A41450521	BRD-A41450521-075-11-6	GyrAB	0.134966	0.010101	0	0	FALSE	#b8b8b8ff	FALSE	0.386151	FALSE	FALSE
HadABC:group4	HadABC	11	screen6:BRD-K32368635-001-01-9:50.000000uM	BRD-K32368635	BRD-K32368635-001-01-9	GyrAB	0.134879	0.010101	0	0	FALSE	#b8b8b8ff	FALSE	0.386151	FALSE	FALSE
HadABC:group4	HadABC	11	kabx2:BRD-K58597051-001-03-3:50.000000uM	BRD-K58597051	BRD-K58597051-001-03-3	DprE1-DprE2 complex	0.134822	0.010101	0	0	FALSE	#b8b8b8ff	FALSE	0.386151	FALSE	FALSE
HadABC:group4	HadABC	11	kabx2:BRD-A34145622-003-26-9:3.125000uM	BRD-A34145622	BRD-A34145622-003-26-9	30S ribosome	0.134771	0.010101	0	0	FALSE	#b8b8b8ff	FALSE	0.386151	FALSE	FALSE
HadABC:group4	HadABC	11	kabx2:BRD-K77614261-001-01-3:12.500000uM	BRD-K77614261	BRD-K77614261-001-01-3	GyrAB|TopA	0.134444	0.0100503	0	0	FALSE	#b8b8b8ff	FALSE	0.386151	FALSE	FALSE
HadABC:group4	HadABC	11	kabx2:BRD-K26040644-001-01-1:1.562500uM	BRD-K26040644	BRD-K26040644-001-01-1	RpoB	0.134409	0.0100503	0	0	FALSE	#b8b8b8ff	FALSE	0.386151	FALSE	FALSE
HadABC:group4	HadABC	11	screen6:BRD-K76257682-001-03-9:12.500000uM	BRD-K76257682	BRD-K76257682-001-03-9	DprE1-DprE2 complex	0.134195	0.0100503	0	0	FALSE	#b8b8b8ff	FALSE	0.386151	FALSE	FALSE
HadABC:group4	HadABC	11	kabx2:BRD-K28224173-001-02-6:0.781250uM	BRD-K28224173	BRD-K28224173-001-02-6	PG transpeptidation and transport	0.134181	0.0100503	0	0	FALSE	#b8b8b8ff	FALSE	0.386151	FALSE	FALSE
HadABC:group4	HadABC	11	kabx2:BRD-K03950661-001-04-0:12.500000uM	BRD-K03950661	BRD-K03950661-001-04-0	Alr	0.13394	0.0100503	0	0	FALSE	#b8b8b8ff	FALSE	0.386151	FALSE	FALSE
HadABC:group4	HadABC	11	kabx2:BRD-K09471561-001-22-4:1.562500uM	BRD-K09471561	BRD-K09471561-001-22-4	GyrAB	0.133641	0.0100503	0	0	FALSE	#b8b8b8ff	FALSE	0.386151	FALSE	FALSE
HadABC:group4	HadABC	11	kabx2:BRD-K98305621-001-01-8:25.000000uM	BRD-K98305621	BRD-K98305621-001-01-8	InhA	0.133429	0.0100503	0	0	FALSE	#b8b8b8ff	FALSE	0.386151	FALSE	FALSE
HadABC:group4	HadABC	11	screen6:BRD-K78355918-001-08-4:6.250000uM	BRD-K78355918	BRD-K78355918-001-08-4	50S ribosome|FusA1	0.133396	0.0100503	0	0	FALSE	#b8b8b8ff	FALSE	0.386151	FALSE	FALSE
HadABC:group4	HadABC	11	kabx2:BRD-K11196887-001-24-6:6.250000uM	BRD-K11196887	BRD-K11196887-001-24-6	GyrAB	0.13322	0.0100503	0	0	FALSE	#b8b8b8ff	FALSE	0.386151	FALSE	FALSE
HadABC:group4	HadABC	11	screen6:BRD-K36796419-001-02-7:50.000000uM	BRD-K36796419	BRD-K36796419-001-02-7	50S ribosome	0.133015	0.0100503	0	0	FALSE	#b8b8b8ff	FALSE	0.386151	FALSE	FALSE
HadABC:group4	HadABC	11	screen5_wk:BRD-K11630072-001-14-0:0.195312uM	BRD-K11630072	BRD-K11630072-001-14-0	pyrimidine metabolism|ThyAX	0.132912	0.0100503	0	0	FALSE	#b8b8b8ff	FALSE	0.386151	FALSE	FALSE
HadABC:group4	HadABC	11	screen6:BRD-K78355918-001-08-4:50.000000uM	BRD-K78355918	BRD-K78355918-001-08-4	50S ribosome|FusA1	0.132716	0.0100503	0	0	FALSE	#b8b8b8ff	FALSE	0.386151	FALSE	FALSE
HadABC:group4	HadABC	11	screen5_wk:BRD-K01507359-001-25-9:0.001000uM	BRD-K01507359	BRD-K01507359-001-25-9	RpoB	0.132545	0.0100503	0	0	FALSE	#b8b8b8ff	FALSE	0.386151	FALSE	FALSE
HadABC:group4	HadABC	11	screen6:BRD-K24844714-001-31-0:0.390500uM	BRD-K24844714	BRD-K24844714-001-31-0	pyrimidine metabolism|ThyAX	0.132502	0.0100503	0	0	FALSE	#b8b8b8ff	FALSE	0.386151	FALSE	FALSE
HadABC:group4	HadABC	11	kabx2:BRD-K26793974-003-01-1:0.390500uM	BRD-K26793974	BRD-K26793974-003-01-1	phenazine-like	0.132285	0.01	0	0	FALSE	#b8b8b8ff	FALSE	0.386151	FALSE	FALSE
HadABC:group4	HadABC	11	screen6:BRD-K99844592-999-99-9:1.562500uM	BRD-K99844592	BRD-K99844592-999-99-9	TrpAB	0.13225	0.01	0	0	FALSE	#b8b8b8ff	FALSE	0.386151	FALSE	FALSE
HadABC:group4	HadABC	11	kabx2:BRD-K78355918-001-08-4:12.500000uM	BRD-K78355918	BRD-K78355918-001-08-4	50S ribosome|FusA1	0.132159	0.01	0	0	FALSE	#b8b8b8ff	FALSE	0.386151	FALSE	FALSE
HadABC:group4	HadABC	11	screen5_wk:BRD-K24844714-001-31-0:0.390625uM	BRD-K24844714	BRD-K24844714-001-31-0	pyrimidine metabolism|ThyAX	0.132049	0.01	0	0	FALSE	#b8b8b8ff	FALSE	0.386151	FALSE	FALSE
HadABC:group4	HadABC	11	screen6:BRD-K61192372-001-09-7:25.000000uM	BRD-K61192372	BRD-K61192372-001-09-7	pyrimidine metabolism|ThyAX	0.13204	0.01	0	0	FALSE	#b8b8b8ff	FALSE	0.386151	FALSE	FALSE
HadABC:group4	HadABC	11	screen5_wk:BRD-K87395897-001-02-7:3.125000uM	BRD-K87395897	BRD-K87395897-001-02-7	DprE1-DprE2 complex	0.13199	0.01	0	0	FALSE	#b8b8b8ff	FALSE	0.386151	FALSE	FALSE
HadABC:group4	HadABC	11	screen6:BRD-K07208025-999-99-9:1722.000000uM	BRD-K07208025	BRD-K07208025-999-99-9	DHFR	0.131896	0.01	0	0	FALSE	#b8b8b8ff	FALSE	0.386151	FALSE	FALSE
HadABC:group4	HadABC	11	screen6:BRD-K86484527-001-01-0:50.000000uM	BRD-K86484527	BRD-K86484527-001-01-0	purine metabolism|GuaB2	0.131832	0.01	0	0	FALSE	#b8b8b8ff	FALSE	0.386151	FALSE	FALSE
HadABC:group4	HadABC	11	screen6:BRD-K04804440-001-16-0:0.781250uM	BRD-K04804440	BRD-K04804440-001-16-0	GyrAB	0.131728	0.01	0	0	FALSE	#b8b8b8ff	FALSE	0.386151	FALSE	FALSE
HadABC:group4	HadABC	11	screen4wk:BRD-K15766189-001-07-2:3.125000uM	BRD-K15766189	BRD-K15766189-001-07-2	PG transpeptidation and transport	0.131638	0.01	0	0	FALSE	#b8b8b8ff	FALSE	0.386151	FALSE	FALSE
HadABC:group4	HadABC	11	kabx2:BRD-K16343284-001-01-6:0.390500uM	BRD-K16343284	BRD-K16343284-001-01-6	DprE1-DprE2 complex	0.131588	0.01	0	0	FALSE	#b8b8b8ff	FALSE	0.386151	FALSE	FALSE
HadABC:group4	HadABC	11	kabx2:BRD-K98384930-001-01-9:12.500000uM	BRD-K98384930	BRD-K98384930-001-01-9	GyrAB	0.13155	0.01	0	0	FALSE	#b8b8b8ff	FALSE	0.386151	FALSE	FALSE
HadABC:group4	HadABC	11	screen6:BRD-K04030334-001-01-3:6.250000uM	BRD-K04030334	BRD-K04030334-001-01-3	Pks13	0.131385	0.01	0	0	FALSE	#b8b8b8ff	FALSE	0.386151	FALSE	FALSE
HadABC:group4	HadABC	11	kabx2:BRD-K69774614-001-01-9:1.562500uM	BRD-K69774614	BRD-K69774614-001-01-9	MmpL3	0.131339	0.01	0	0	FALSE	#b8b8b8ff	FALSE	0.386151	FALSE	FALSE
HadABC:group4	HadABC	11	screen6:BRD-A49035384-003-31-3:6.250000uM	BRD-A49035384	BRD-A49035384-003-31-3	30S ribosome	0.131266	0.01	0	0	FALSE	#b8b8b8ff	FALSE	0.386151	FALSE	FALSE
HadABC:group4	HadABC	11	screen6:BRD-K31807080-001-01-7:25.000000uM	BRD-K31807080	BRD-K31807080-001-01-7	Pks13	0.131238	0.01	0	0	FALSE	#b8b8b8ff	FALSE	0.386151	FALSE	FALSE
HadABC:group4	HadABC	11	screen6:BRD-K74016539-001-01-0:50.000000uM	BRD-K74016539	BRD-K74016539-001-01-0	DHFR	0.131209	0.01	0	0	FALSE	#b8b8b8ff	FALSE	0.386151	FALSE	FALSE
HadABC:group4	HadABC	11	kabx2:BRD-K93231391-300-07-2:25.000000uM	BRD-K93231391	BRD-K93231391-300-07-2	EmbABC	0.131165	0.01	0	0	FALSE	#b8b8b8ff	FALSE	0.386151	FALSE	FALSE
HadABC:group4	HadABC	11	screen6:BRD-K91011325-001-01-8:3.125000uM	BRD-K91011325	BRD-K91011325-001-01-8	PrrB	0.131108	0.01	0	0	FALSE	#b8b8b8ff	FALSE	0.386151	FALSE	FALSE
HadABC:group4	HadABC	11	screen6:BRD-K14705039-001-17-2:50.000000uM	BRD-K14705039	BRD-K14705039-001-17-2	DHPS	0.131089	0.01	0	0	FALSE	#b8b8b8ff	FALSE	0.386151	FALSE	FALSE
HadABC:group4	HadABC	11	kabx2:BRD-K04804440-001-16-0:3.125000uM	BRD-K04804440	BRD-K04804440-001-16-0	GyrAB	0.130978	0.01	0	0	FALSE	#b8b8b8ff	FALSE	0.386151	FALSE	FALSE
HadABC:group4	HadABC	11	kabx2:BRD-K93231391-300-07-2:3.125000uM	BRD-K93231391	BRD-K93231391-300-07-2	EmbABC	0.130878	0.01	0	0	FALSE	#b8b8b8ff	FALSE	0.386151	FALSE	FALSE
HadABC:group4	HadABC	11	screen4wk:BRD-K69650333-001-03-7:3.125000uM	BRD-K69650333	BRD-K69650333-001-03-7	GyrAB|DnaG	0.130764	0.01	0	0	FALSE	#b8b8b8ff	FALSE	0.386151	FALSE	FALSE
HadABC:group4	HadABC	11	screen6:BRD-K96671969-001-04-9:0.097500uM	BRD-K96671969	BRD-K96671969-001-04-9	DprE1-DprE2 complex	0.13071	0.01	0	0	FALSE	#b8b8b8ff	FALSE	0.386151	FALSE	FALSE
HadABC:group4	HadABC	11	kabx2:BRD-K31807080-001-01-7:1.562500uM	BRD-K31807080	BRD-K31807080-001-01-7	Pks13	0.130326	0.01	0	0	FALSE	#b8b8b8ff	FALSE	0.386151	FALSE	FALSE
HadABC:group4	HadABC	11	kabx2:BRD-K45916615-001-03-0:6.250000uM	BRD-K45916615	BRD-K45916615-001-03-0	GyrAB	0.130052	0.01	0	0	FALSE	#b8b8b8ff	FALSE	0.386151	FALSE	FALSE
HadABC:group4	HadABC	11	screen6:BRD-K16424896-001-02-2:25.000000uM	BRD-K16424896	BRD-K16424896-001-02-2	Alr	0.130033	0.01	0	0	FALSE	#b8b8b8ff	FALSE	0.386151	FALSE	FALSE
HadABC:group4	HadABC	11	kabx2:BRD-K89732114-001-14-1:25.000000uM	BRD-K89732114	BRD-K89732114-001-14-1	membrane potential disruption and efflux|NADH dehydrogenase	0.129962	0.01	0	0	FALSE	#b8b8b8ff	FALSE	0.386151	FALSE	FALSE
HadABC:group4	HadABC	11	screen6:BRD-K58597051-001-03-3:6.250000uM	BRD-K58597051	BRD-K58597051-001-03-3	DprE1-DprE2 complex	0.129779	0.01	0	0	FALSE	#b8b8b8ff	FALSE	0.386151	FALSE	FALSE
HadABC:group4	HadABC	11	screen6:BRD-K82960980-003-04-3:1.562500uM	BRD-K82960980	BRD-K82960980-003-04-3	PG transpeptidation and transport	0.129692	0.01	0	0	FALSE	#b8b8b8ff	FALSE	0.386151	FALSE	FALSE
HadABC:group4	HadABC	11	screen6:BRD-M29626677-343-04-2:3.125000uM	BRD-M29626677	BRD-M29626677-343-04-2	30S ribosome	0.129579	0.01	0	0	FALSE	#b8b8b8ff	FALSE	0.386151	FALSE	FALSE
HadABC:group4	HadABC	11	kabx2:BRD-K83641560-001-01-6:12.500000uM	BRD-K83641560	BRD-K83641560-001-01-6	GlgB	0.12957	0.01	0	0	FALSE	#b8b8b8ff	FALSE	0.386151	FALSE	FALSE
HadABC:group4	HadABC	11	kabx2:BRD-K44133266-001-11-8:50.000000uM	BRD-K44133266	BRD-K44133266-001-11-8	beta-lactamase	0.129462	0.00995025	0	0	FALSE	#b8b8b8ff	FALSE	0.386151	FALSE	FALSE
HadABC:group4	HadABC	11	kabx2:BRD-K87395897-001-02-7:3.125000uM	BRD-K87395897	BRD-K87395897-001-02-7	DprE1-DprE2 complex	0.129396	0.00995025	0	0	FALSE	#b8b8b8ff	FALSE	0.386151	FALSE	FALSE
HadABC:group4	HadABC	11	kabx2:BRD-A49035384-003-31-3:0.781250uM	BRD-A49035384	BRD-A49035384-003-31-3	30S ribosome	0.129353	0.00995025	0	0	FALSE	#b8b8b8ff	FALSE	0.386151	FALSE	FALSE
HadABC:group4	HadABC	11	kabx2:BRD-A07932845-050-17-4:3.125000uM	BRD-A07932845	BRD-A07932845-050-17-4	ParA	0.129348	0.00995025	0	0	FALSE	#b8b8b8ff	FALSE	0.386151	FALSE	FALSE
HadABC:group4	HadABC	11	screen6:BRD-K34883066-999-99-9:12.500000uM	BRD-K34883066	BRD-K34883066-999-99-9	FadD32	0.129337	0.00995025	0	0	FALSE	#b8b8b8ff	FALSE	0.386151	FALSE	FALSE
HadABC:group4	HadABC	11	screen5_wk:BRD-K11196887-001-24-6:6.250000uM	BRD-K11196887	BRD-K11196887-001-24-6	GyrAB	0.129197	0.00995025	0	0	FALSE	#b8b8b8ff	FALSE	0.386151	FALSE	FALSE
HadABC:group4	HadABC	11	screen6:BRD-K11640013-001-16-6:50.000000uM	BRD-K11640013	BRD-K11640013-001-16-6	DHPS	0.128982	0.00995025	0	0	FALSE	#b8b8b8ff	FALSE	0.386151	FALSE	FALSE
HadABC:group4	HadABC	11	screen5_wk:BRD-K04548931-003-17-3:3.125000uM	BRD-K04548931	BRD-K04548931-003-17-3	GyrAB|DnaG	0.128971	0.00995025	0	0	FALSE	#b8b8b8ff	FALSE	0.386151	FALSE	FALSE
HadABC:group4	HadABC	11	screen6:BRD-K09471561-001-22-4:0.781250uM	BRD-K09471561	BRD-K09471561-001-22-4	GyrAB	0.128938	0.00995025	0	0	FALSE	#b8b8b8ff	FALSE	0.386151	FALSE	FALSE
HadABC:group4	HadABC	11	kabx2:BRD-A24228527-001-33-1:0.781250uM	BRD-A24228527	BRD-A24228527-001-33-1	GyrAB	0.128644	0.00995025	0	0	FALSE	#b8b8b8ff	FALSE	0.386151	FALSE	FALSE
HadABC:group4	HadABC	11	screen6:BRD-K90991629-001-01-5:0.097500uM	BRD-K90991629	BRD-K90991629-001-01-5	GyrAB	0.128525	0.00995025	0	0	FALSE	#b8b8b8ff	FALSE	0.386151	FALSE	FALSE
HadABC:group4	HadABC	11	kabx2:BRD-K11630072-001-14-0:6.250000uM	BRD-K11630072	BRD-K11630072-001-14-0	pyrimidine metabolism|ThyAX	0.12846	0.00995025	0	0	FALSE	#b8b8b8ff	FALSE	0.386151	FALSE	FALSE
HadABC:group4	HadABC	11	kabx2:BRD-K31682896-001-25-7:6.250000uM	BRD-K31682896	BRD-K31682896-001-25-7	DHPS	0.128202	0.00995025	0	0	FALSE	#b8b8b8ff	FALSE	0.386151	FALSE	FALSE
HadABC:group4	HadABC	11	screen5_wk:BRD-K57363465-001-01-5:6.250000uM	BRD-K57363465	BRD-K57363465-001-01-5	PrrB	0.128197	0.00995025	0	0	FALSE	#b8b8b8ff	FALSE	0.386151	FALSE	FALSE
HadABC:group4	HadABC	11	kabx2:BRD-K19854078-001-01-9:25.000000uM	BRD-K19854078	BRD-K19854078-001-01-9	Alr	0.128176	0.00990099	0	0	FALSE	#b8b8b8ff	FALSE	0.386151	FALSE	FALSE
HadABC:group4	HadABC	11	kabx2:BRD-A34145622-003-26-9:12.500000uM	BRD-A34145622	BRD-A34145622-003-26-9	30S ribosome	0.128168	0.00990099	0	0	FALSE	#b8b8b8ff	FALSE	0.386151	FALSE	FALSE
HadABC:group4	HadABC	11	screen6:BRD-K78659596-001-09-6:50.000000uM	BRD-K78659596	BRD-K78659596-001-09-6	clp protease / proteasome	0.127843	0.00990099	0	0	FALSE	#b8b8b8ff	FALSE	0.386151	FALSE	FALSE
HadABC:group4	HadABC	11	screen6:BRD-K92093830-003-36-5:50.000000uM	BRD-K92093830	BRD-K92093830-003-36-5	GyrAB|DnaG	0.127585	0.00990099	0	0	FALSE	#b8b8b8ff	FALSE	0.386151	FALSE	FALSE
HadABC:group4	HadABC	11	screen_bi2_kabxlow:BRD-K90817094-001-04-2:0.195312uM	BRD-K90817094	BRD-K90817094-001-04-2	ATP synthase	0.127576	0.00990099	0	0	FALSE	#b8b8b8ff	FALSE	0.386151	FALSE	FALSE
HadABC:group4	HadABC	11	kabx2:BRD-K01244426-236-13-9:12.500000uM	BRD-K01244426	BRD-K01244426-236-13-9	PG transpeptidation and transport	0.127541	0.00990099	0	0	FALSE	#b8b8b8ff	FALSE	0.386151	FALSE	FALSE
HadABC:group4	HadABC	11	screen6:BRD-K17971521-001-03-2:50.000000uM	BRD-K17971521	BRD-K17971521-001-03-2	InhA|MapAB	0.127487	0.00985222	0	0	FALSE	#b8b8b8ff	FALSE	0.386151	FALSE	FALSE
HadABC:group4	HadABC	11	screen6:BRD-K00251100-999-99-9:0.195312uM	BRD-K00251100	BRD-K00251100-999-99-9	FadD32	0.127477	0.00985222	0	0	FALSE	#b8b8b8ff	FALSE	0.386151	FALSE	FALSE
HadABC:group4	HadABC	11	screen6:BRD-K91214177-001-02-5:50.000000uM	BRD-K91214177	BRD-K91214177-001-02-5	InhA|GlmU	0.127452	0.00985222	0	0	FALSE	#b8b8b8ff	FALSE	0.386151	FALSE	FALSE
HadABC:group4	HadABC	11	screen5_wk:BRD-K96671969-001-04-9:0.097656uM	BRD-K96671969	BRD-K96671969-001-04-9	DprE1-DprE2 complex	0.127446	0.00985222	0	0	FALSE	#b8b8b8ff	FALSE	0.386151	FALSE	FALSE
HadABC:group4	HadABC	11	screen5_wk:BRD-K01507359-001-25-9:0.064000uM	BRD-K01507359	BRD-K01507359-001-25-9	RpoB	0.127399	0.00985222	0	0	FALSE	#b8b8b8ff	FALSE	0.386151	FALSE	FALSE
HadABC:group4	HadABC	11	kabx2:BRD-K19352500-001-10-3:50.000000uM	BRD-K19352500	BRD-K19352500-001-10-3	membrane potential disruption and efflux|NADH dehydrogenase	0.127089	0.00980392	0	0	FALSE	#b8b8b8ff	FALSE	0.386151	FALSE	FALSE
HadABC:group4	HadABC	11	screen6:BRD-K04804440-001-16-0:0.390500uM	BRD-K04804440	BRD-K04804440-001-16-0	GyrAB	0.126998	0.00980392	0	0	FALSE	#b8b8b8ff	FALSE	0.386151	FALSE	FALSE
HadABC:group4	HadABC	11	screen5_wk:BRD-K11630072-001-14-0:0.781250uM	BRD-K11630072	BRD-K11630072-001-14-0	pyrimidine metabolism|ThyAX	0.126932	0.00980392	0	0	FALSE	#b8b8b8ff	FALSE	0.386151	FALSE	FALSE
HadABC:group4	HadABC	11	screen5_wk:BRD-K51207550-001-24-8:6.250000uM	BRD-K51207550	BRD-K51207550-001-24-8	InhA	0.126859	0.0097561	0	0	FALSE	#b8b8b8ff	FALSE	0.386151	FALSE	FALSE
HadABC:group4	HadABC	11	screen4wk:BRD-K13447729-001-09-4:12.500000uM	BRD-K13447729	BRD-K13447729-001-09-4	tRNA synthesis	0.126806	0.0097561	0	0	FALSE	#b8b8b8ff	FALSE	0.386151	FALSE	FALSE
HadABC:group4	HadABC	11	screen6:BRD-K05673000-236-13-9:50.000000uM	BRD-K05673000	BRD-K05673000-236-13-9	PG transpeptidation and transport	0.126613	0.0097561	0	0	FALSE	#b8b8b8ff	FALSE	0.386151	FALSE	FALSE
HadABC:group4	HadABC	11	screen6:BRD-K92093830-001-06-2:12.500000uM	BRD-K92093830	BRD-K92093830-001-06-2	GyrAB|DnaG	0.126368	0.0097561	0	0	FALSE	#b8b8b8ff	FALSE	0.386151	FALSE	FALSE
HadABC:group4	HadABC	11	kabx2:BRD-K51997757-001-06-2:0.781250uM	BRD-K51997757	BRD-K51997757-001-06-2	InhA	0.126327	0.00970874	0	0	FALSE	#b8b8b8ff	FALSE	0.386151	FALSE	FALSE
HadABC:group4	HadABC	11	kabx2:BRD-K26040644-001-01-1:0.781250uM	BRD-K26040644	BRD-K26040644-001-01-1	RpoB	0.126259	0.00970874	0	0	FALSE	#b8b8b8ff	FALSE	0.386151	FALSE	FALSE
HadABC:group4	HadABC	11	kabx2:BRD-K37908742-001-03-3:1.562500uM	BRD-K37908742	BRD-K37908742-001-03-3	clp protease / proteasome	0.126251	0.00970874	0	0	FALSE	#b8b8b8ff	FALSE	0.386151	FALSE	FALSE
HadABC:group4	HadABC	11	screen6:BRD-K31807080-001-01-7:3.125000uM	BRD-K31807080	BRD-K31807080-001-01-7	Pks13	0.126232	0.00970874	0	0	FALSE	#b8b8b8ff	FALSE	0.386151	FALSE	FALSE
HadABC:group4	HadABC	11	kabx2:BRD-K01666773-001-01-9:6.250000uM	BRD-K01666773	BRD-K01666773-001-01-9	30S ribosome	0.125988	0.00970874	0	0	FALSE	#b8b8b8ff	FALSE	0.386151	FALSE	FALSE
HadABC:group4	HadABC	11	screen6:BRD-K01244426-236-13-9:50.000000uM	BRD-K01244426	BRD-K01244426-236-13-9	PG transpeptidation and transport	0.125773	0.00970874	0	0	FALSE	#b8b8b8ff	FALSE	0.386151	FALSE	FALSE
HadABC:group4	HadABC	11	screen6:BRD-K24844714-001-31-0:6.250000uM	BRD-K24844714	BRD-K24844714-001-31-0	pyrimidine metabolism|ThyAX	0.125759	0.00970874	0	0	FALSE	#b8b8b8ff	FALSE	0.386151	FALSE	FALSE
HadABC:group4	HadABC	11	kabx2:BRD-K08111712-001-17-5:25.000000uM	BRD-K08111712	BRD-K08111712-001-17-5	50S ribosome	0.125537	0.00970874	0	0	FALSE	#b8b8b8ff	FALSE	0.386151	FALSE	FALSE
HadABC:group4	HadABC	11	screen6:BRD-K90991629-001-01-5:0.390500uM	BRD-K90991629	BRD-K90991629-001-01-5	GyrAB	0.125534	0.00970874	0	0	FALSE	#b8b8b8ff	FALSE	0.386151	FALSE	FALSE
HadABC:group4	HadABC	11	screen4wk:BRD-K15766189-001-07-2:1.562500uM	BRD-K15766189	BRD-K15766189-001-07-2	PG transpeptidation and transport	0.125481	0.00970874	0	0	FALSE	#b8b8b8ff	FALSE	0.386151	FALSE	FALSE
HadABC:group4	HadABC	11	screen6:BRD-K08111712-001-17-5:6.250000uM	BRD-K08111712	BRD-K08111712-001-17-5	50S ribosome	0.125421	0.00970874	0	0	FALSE	#b8b8b8ff	FALSE	0.386151	FALSE	FALSE
HadABC:group4	HadABC	11	screen_bi2_kabxlow:BRD-M50166410-326-01-4:0.390625uM	BRD-M50166410	BRD-M50166410-326-01-4	30S ribosome	0.12542	0.00966184	0	0	FALSE	#b8b8b8ff	FALSE	0.386151	FALSE	FALSE
HadABC:group4	HadABC	11	kabx2:BRD-A69777949-001-26-7:50.000000uM	BRD-A69777949	BRD-A69777949-001-26-7	GyrAB	0.125381	0.00966184	0	0	FALSE	#b8b8b8ff	FALSE	0.386151	FALSE	FALSE
HadABC:group4	HadABC	11	kabx2:BRD-K14705039-001-17-2:1.562500uM	BRD-K14705039	BRD-K14705039-001-17-2	DHPS	0.125078	0.00966184	0	0	FALSE	#b8b8b8ff	FALSE	0.386151	FALSE	FALSE
HadABC:group4	HadABC	11	kabx2:BRD-K04804440-001-16-0:0.781250uM	BRD-K04804440	BRD-K04804440-001-16-0	GyrAB	0.125047	0.00966184	0	0	FALSE	#b8b8b8ff	FALSE	0.386151	FALSE	FALSE
HadABC:group4	HadABC	11	screen4wk:BRD-K71926323-001-11-2:0.781250uM	BRD-K71926323	BRD-K71926323-001-11-2	GyrAB	0.125028	0.00961539	0	0	FALSE	#b8b8b8ff	FALSE	0.386151	FALSE	FALSE
HadABC:group4	HadABC	11	screen_bi2_kabxlow:BRD-K00005150-001-01-9:0.097656uM	BRD-K00005150	BRD-K00005150-001-01-9	MmpL3	0.124954	0.00961539	0	0	FALSE	#b8b8b8ff	FALSE	0.386151	FALSE	FALSE
HadABC:group4	HadABC	11	kabx2:BRD-K65278948-001-01-2:50.000000uM	BRD-K65278948	BRD-K65278948-001-01-2	DHFR	0.124905	0.00961539	0	0	FALSE	#b8b8b8ff	FALSE	0.386151	FALSE	FALSE
HadABC:group4	HadABC	11	kabx2:BRD-A86736466-001-06-7:50.000000uM	BRD-A86736466	BRD-A86736466-001-06-7	DHFR	0.12485	0.00956938	0	0	FALSE	#b8b8b8ff	FALSE	0.386151	FALSE	FALSE
HadABC:group4	HadABC	11	screen6:BRD-K01507359-001-20-3:0.512500uM	BRD-K01507359	BRD-K01507359-001-20-3	RpoB	0.124778	0.00956938	0	0	FALSE	#b8b8b8ff	FALSE	0.386151	FALSE	FALSE
HadABC:group4	HadABC	11	kabx2:BRD-M30170555-001-01-5:50.000000uM	BRD-M30170555	BRD-M30170555-001-01-5	PG transpeptidation and transport	0.124647	0.00956938	0	0	FALSE	#b8b8b8ff	FALSE	0.386151	FALSE	FALSE
HadABC:group4	HadABC	11	kabx2:BRD-A07932845-050-17-4:25.000000uM	BRD-A07932845	BRD-A07932845-050-17-4	ParA	0.12454	0.00956938	0	0	FALSE	#b8b8b8ff	FALSE	0.386151	FALSE	FALSE
HadABC:group4	HadABC	11	kabx2:BRD-K21520694-001-22-2:12.500000uM	BRD-K21520694	BRD-K21520694-001-22-2	DHPS	0.124524	0.00956938	0	0	FALSE	#b8b8b8ff	FALSE	0.386151	FALSE	FALSE
HadABC:group4	HadABC	11	kabx2:BRD-K92093830-001-06-2:1.562500uM	BRD-K92093830	BRD-K92093830-001-06-2	GyrAB|DnaG	0.124482	0.00956938	0	0	FALSE	#b8b8b8ff	FALSE	0.386151	FALSE	FALSE
HadABC:group4	HadABC	11	kabx2:BRD-K79711234-001-19-1:25.000000uM	BRD-K79711234	BRD-K79711234-001-19-1	50S ribosome	0.124323	0.00956938	0	0	FALSE	#b8b8b8ff	FALSE	0.386151	FALSE	FALSE
HadABC:group4	HadABC	11	screen6:BRD-A25492003-003-16-6:50.000000uM	BRD-A25492003	BRD-A25492003-003-16-6	30S ribosome	0.124268	0.00956938	0	0	FALSE	#b8b8b8ff	FALSE	0.386151	FALSE	FALSE
HadABC:group4	HadABC	11	screen6:BRD-K78355918-001-08-4:1.562500uM	BRD-K78355918	BRD-K78355918-001-08-4	50S ribosome|FusA1	0.124202	0.00956938	0	0	FALSE	#b8b8b8ff	FALSE	0.386151	FALSE	FALSE
HadABC:group4	HadABC	11	kabx2:BRD-K79491187-001-01-5:0.195500uM	BRD-K79491187	BRD-K79491187-001-01-5	Pks13	0.124088	0.00956938	0	0	FALSE	#b8b8b8ff	FALSE	0.386151	FALSE	FALSE
HadABC:group4	HadABC	11	kabx2:BRD-K87395897-001-02-7:0.781250uM	BRD-K87395897	BRD-K87395897-001-02-7	DprE1-DprE2 complex	0.124058	0.00956938	0	0	FALSE	#b8b8b8ff	FALSE	0.386151	FALSE	FALSE
HadABC:group4	HadABC	11	kabx2:BRD-K15788763-001-02-1:25.000000uM	BRD-K15788763	BRD-K15788763-001-02-1	MmpL3	0.124035	0.00956938	0	0	FALSE	#b8b8b8ff	FALSE	0.386151	FALSE	FALSE
HadABC:group4	HadABC	11	screen6:BRD-K66412701-001-08-8:6.250000uM	BRD-K66412701	BRD-K66412701-001-08-8	GyrAB	0.123988	0.00956938	0	0	FALSE	#b8b8b8ff	FALSE	0.386151	FALSE	FALSE
HadABC:group4	HadABC	11	kabx2:BRD-K87685179-001-02-0:50.000000uM	BRD-K87685179	BRD-K87685179-001-02-0	Alr	0.123883	0.00952381	0	0	FALSE	#b8b8b8ff	FALSE	0.386151	FALSE	FALSE
HadABC:group4	HadABC	11	kabx2:BRD-K97863768-001-04-9:3.125000uM	BRD-K97863768	BRD-K97863768-001-04-9	InhA	0.123881	0.00947867	0	0	FALSE	#b8b8b8ff	FALSE	0.386151	FALSE	FALSE
HadABC:group4	HadABC	11	kabx2:BRD-K16424896-001-02-2:12.500000uM	BRD-K16424896	BRD-K16424896-001-02-2	Alr	0.123849	0.00947867	0	0	FALSE	#b8b8b8ff	FALSE	0.386151	FALSE	FALSE
HadABC:group4	HadABC	11	kabx2:BRD-K56614220-001-22-4:3.125000uM	BRD-K56614220	BRD-K56614220-001-22-4	NADH dehydrogenase|phenazine-like	0.123775	0.00943396	0	0	FALSE	#b8b8b8ff	FALSE	0.386151	FALSE	FALSE
HadABC:group4	HadABC	11	screen6:BRD-K80267133-001-21-9:6.250000uM	BRD-K80267133	BRD-K80267133-001-21-9	DHFR	0.123619	0.00943396	0	0	FALSE	#b8b8b8ff	FALSE	0.386151	FALSE	FALSE
HadABC:group4	HadABC	11	kabx2:BRD-K01802697-001-03-5:25.000000uM	BRD-K01802697	BRD-K01802697-001-03-5	Alr	0.123494	0.00938967	0	0	FALSE	#b8b8b8ff	FALSE	0.386151	FALSE	FALSE
HadABC:group4	HadABC	11	kabx2:BRD-K98384930-001-01-9:3.125000uM	BRD-K98384930	BRD-K98384930-001-01-9	GyrAB	0.123326	0.00938967	0	0	FALSE	#b8b8b8ff	FALSE	0.386151	FALSE	FALSE
HadABC:group4	HadABC	11	screen_bi2_kabxlow:BRD-M50166410-326-01-4:0.781250uM	BRD-M50166410	BRD-M50166410-326-01-4	30S ribosome	0.123232	0.00938967	0	0	FALSE	#b8b8b8ff	FALSE	0.386151	FALSE	FALSE
HadABC:group4	HadABC	11	kabx2:BRD-K21520694-001-22-2:25.000000uM	BRD-K21520694	BRD-K21520694-001-22-2	DHPS	0.122906	0.00938967	0	0	FALSE	#b8b8b8ff	FALSE	0.386151	FALSE	FALSE
HadABC:group4	HadABC	11	kabx2:BRD-K66615216-003-16-3:0.195500uM	BRD-K66615216	BRD-K66615216-003-16-3	GyrAB	0.122798	0.00938967	0	0	FALSE	#b8b8b8ff	FALSE	0.386151	FALSE	FALSE
HadABC:group4	HadABC	11	kabx2:BRD-K68408467-001-01-3:12.500000uM	BRD-K68408467	BRD-K68408467-001-01-3	GyrAB|TopA	0.122543	0.00938967	0	0	FALSE	#b8b8b8ff	FALSE	0.386151	FALSE	FALSE
HadABC:group4	HadABC	11	kabx2:BRD-K52416806-001-03-0:50.000000uM	BRD-K52416806	BRD-K52416806-001-03-0	DHPS	0.122398	0.00934579	0	0	FALSE	#b8b8b8ff	FALSE	0.386151	FALSE	FALSE
HadABC:group4	HadABC	11	screen6:BRD-K73923631-001-01-5:3.125000uM	BRD-K73923631	BRD-K73923631-001-01-5	GyrAB	0.122388	0.00934579	0	0	FALSE	#b8b8b8ff	FALSE	0.386151	FALSE	FALSE
HadABC:group4	HadABC	11	screen6:BRD-K37908742-001-03-3:1.562500uM	BRD-K37908742	BRD-K37908742-001-03-3	clp protease / proteasome	0.122307	0.00934579	0	0	FALSE	#b8b8b8ff	FALSE	0.386151	FALSE	FALSE
HadABC:group4	HadABC	11	kabx2:BRD-M68646745-311-10-4:3.125000uM	BRD-M68646745	BRD-M68646745-311-10-4	30S ribosome	0.122177	0.00930233	0	0	FALSE	#b8b8b8ff	FALSE	0.386151	FALSE	FALSE
HadABC:group4	HadABC	11	screen5_wk:BRD-K80267133-001-21-9:3.125000uM	BRD-K80267133	BRD-K80267133-001-21-9	DHFR	0.122165	0.00930233	0	0	FALSE	#b8b8b8ff	FALSE	0.386151	FALSE	FALSE
HadABC:group4	HadABC	11	screen6:BRD-K43389675-003-22-5:6.250000uM	BRD-K43389675	BRD-K43389675-003-22-5	GyrAB|DnaG	0.12196	0.00930233	0	0	FALSE	#b8b8b8ff	FALSE	0.386151	FALSE	FALSE
HadABC:group4	HadABC	11	kabx2:BRD-K29901445-001-01-2:0.781250uM	BRD-K29901445	BRD-K29901445-001-01-2	InhA	0.121928	0.00925926	0	0	FALSE	#b8b8b8ff	FALSE	0.386151	FALSE	FALSE
HadABC:group4	HadABC	11	kabx2:BRD-K28119352-001-02-1:1.562500uM	BRD-K28119352	BRD-K28119352-001-02-1	MmpL3	0.121838	0.00925926	0	0	FALSE	#b8b8b8ff	FALSE	0.386151	FALSE	FALSE
HadABC:group4	HadABC	11	kabx2:BRD-K31807080-001-01-7:12.500000uM	BRD-K31807080	BRD-K31807080-001-01-7	Pks13	0.12183	0.00925926	0	0	FALSE	#b8b8b8ff	FALSE	0.386151	FALSE	FALSE
HadABC:group4	HadABC	11	kabx2:BRD-K56614220-001-22-4:1.562500uM	BRD-K56614220	BRD-K56614220-001-22-4	NADH dehydrogenase|phenazine-like	0.121679	0.00925926	0	0	FALSE	#b8b8b8ff	FALSE	0.386151	FALSE	FALSE
HadABC:group4	HadABC	11	kabx2:BRD-K65278948-001-01-2:25.000000uM	BRD-K65278948	BRD-K65278948-001-01-2	DHFR	0.121647	0.00925926	0	0	FALSE	#b8b8b8ff	FALSE	0.386151	FALSE	FALSE
HadABC:group4	HadABC	11	screen6:BRD-K03950661-001-04-0:50.000000uM	BRD-K03950661	BRD-K03950661-001-04-0	Alr	0.121585	0.00925926	0	0	FALSE	#b8b8b8ff	FALSE	0.386151	FALSE	FALSE
HadABC:group4	HadABC	11	kabx2:BRD-K05512067-001-10-3:12.500000uM	BRD-K05512067	BRD-K05512067-001-10-3	Fba	0.121518	0.00925926	0	0	FALSE	#b8b8b8ff	FALSE	0.386151	FALSE	FALSE
HadABC:group4	HadABC	11	screen4wk:BRD-K37798499-001-16-5:3.125000uM	BRD-K37798499	BRD-K37798499-001-16-5	GyrAB	0.121471	0.00925926	0	0	FALSE	#b8b8b8ff	FALSE	0.386151	FALSE	FALSE
HadABC:group4	HadABC	11	kabx2:BRD-M30170555-001-01-5:3.125000uM	BRD-M30170555	BRD-M30170555-001-01-5	PG transpeptidation and transport	0.121179	0.00925926	0	0	FALSE	#b8b8b8ff	FALSE	0.386151	FALSE	FALSE
HadABC:group4	HadABC	11	screen5_wk:BRD-K24844714-001-31-0:0.195312uM	BRD-K24844714	BRD-K24844714-001-31-0	pyrimidine metabolism|ThyAX	0.12117	0.00925926	0	0	FALSE	#b8b8b8ff	FALSE	0.386151	FALSE	FALSE
HadABC:group4	HadABC	11	screen4wk_screen5wk_tbda1_kabx2:BRD-K07208025-001-03-2:430.500000uM	BRD-K07208025	BRD-K07208025-001-03-2	DHFR	0.121154	0.00925926	0	0	FALSE	#b8b8b8ff	FALSE	0.386151	FALSE	FALSE
HadABC:group4	HadABC	11	screen6:BRD-K16424896-001-02-2:50.000000uM	BRD-K16424896	BRD-K16424896-001-02-2	Alr	0.121134	0.00925926	0	0	FALSE	#b8b8b8ff	FALSE	0.386151	FALSE	FALSE
HadABC:group4	HadABC	11	kabx2:BRD-K82498081-001-01-2:50.000000uM	BRD-K82498081	BRD-K82498081-001-01-2	RpoB	0.121118	0.00921659	0	0	FALSE	#b8b8b8ff	FALSE	0.386151	FALSE	FALSE
HadABC:group4	HadABC	11	screen6:BRD-K76257682-001-02-1:25.000000uM	BRD-K76257682	BRD-K76257682-001-02-1	DprE1-DprE2 complex	0.120983	0.00921659	0	0	FALSE	#b8b8b8ff	FALSE	0.386151	FALSE	FALSE
HadABC:group4	HadABC	11	kabx2:BRD-K82960980-003-04-3:1.562500uM	BRD-K82960980	BRD-K82960980-003-04-3	PG transpeptidation and transport	0.120967	0.00921659	0	0	FALSE	#b8b8b8ff	FALSE	0.386151	FALSE	FALSE
HadABC:group4	HadABC	11	kabx2:BRD-K15179879-001-10-7:3.125000uM	BRD-K15179879	BRD-K15179879-001-10-7	clp protease / proteasome	0.120961	0.00921659	0	0	FALSE	#b8b8b8ff	FALSE	0.386151	FALSE	FALSE
HadABC:group4	HadABC	11	kabx2:BRD-K21375516-001-06-0:25.000000uM	BRD-K21375516	BRD-K21375516-001-06-0	GlmU	0.120953	0.00917431	0	0	FALSE	#b8b8b8ff	FALSE	0.386151	FALSE	FALSE
HadABC:group4	HadABC	11	kabx2:BRD-K26793974-003-01-1:50.000000uM	BRD-K26793974	BRD-K26793974-003-01-1	phenazine-like	0.120945	0.00917431	0	0	FALSE	#b8b8b8ff	FALSE	0.386151	FALSE	FALSE
HadABC:group4	HadABC	11	kabx2:BRD-K74759733-065-02-2:25.000000uM	BRD-K74759733	BRD-K74759733-065-02-2	30S ribosome	0.120806	0.00913242	0	0	FALSE	#b8b8b8ff	FALSE	0.386151	FALSE	FALSE
HadABC:group4	HadABC	11	screen6:BRD-K02292852-236-01-5:50.000000uM	BRD-K02292852	BRD-K02292852-236-01-5	PG transpeptidation and transport	0.120463	0.00913242	0	0	FALSE	#b8b8b8ff	FALSE	0.386151	FALSE	FALSE
HadABC:group4	HadABC	11	kabx2:BRD-K25799961-001-01-8:25.000000uM	BRD-K25799961	BRD-K25799961-001-01-8	DHPS	0.120311	0.00913242	0	0	FALSE	#b8b8b8ff	FALSE	0.386151	FALSE	FALSE
HadABC:group4	HadABC	11	kabx2:BRD-K16343284-001-01-6:3.125000uM	BRD-K16343284	BRD-K16343284-001-01-6	DprE1-DprE2 complex	0.120279	0.00913242	0	0	FALSE	#b8b8b8ff	FALSE	0.386151	FALSE	FALSE
HadABC:group4	HadABC	11	kabx2:BRD-K21375516-001-06-0:50.000000uM	BRD-K21375516	BRD-K21375516-001-06-0	GlmU	0.120218	0.00913242	0	0	FALSE	#b8b8b8ff	FALSE	0.386151	FALSE	FALSE
HadABC:group4	HadABC	11	screen6:BRD-K49841478-001-02-4:25.000000uM	BRD-K49841478	BRD-K49841478-001-02-4	GyrAB	0.120213	0.00913242	0	0	FALSE	#b8b8b8ff	FALSE	0.386151	FALSE	FALSE
HadABC:group4	HadABC	11	kabx2:BRD-A24228527-001-33-1:1.562500uM	BRD-A24228527	BRD-A24228527-001-33-1	GyrAB	0.120199	0.00913242	0	0	FALSE	#b8b8b8ff	FALSE	0.386151	FALSE	FALSE
HadABC:group4	HadABC	11	kabx2:BRD-K89732114-001-14-1:12.500000uM	BRD-K89732114	BRD-K89732114-001-14-1	membrane potential disruption and efflux|NADH dehydrogenase	0.120153	0.00913242	0	0	FALSE	#b8b8b8ff	FALSE	0.386151	FALSE	FALSE
HadABC:group4	HadABC	11	screen6:BRD-K17480742-001-02-9:0.097500uM	BRD-K17480742	BRD-K17480742-001-02-9	DprE1-DprE2 complex	0.120104	0.00913242	0	0	FALSE	#b8b8b8ff	FALSE	0.386151	FALSE	FALSE
HadABC:group4	HadABC	11	screen6:BRD-K52075040-001-12-1:3.125000uM	BRD-K52075040	BRD-K52075040-001-12-1	KasA|AccD6	0.120091	0.00913242	0	0	FALSE	#b8b8b8ff	FALSE	0.386151	FALSE	FALSE
HadABC:group4	HadABC	11	screen6:BRD-K66615216-003-16-3:0.195500uM	BRD-K66615216	BRD-K66615216-003-16-3	GyrAB	0.120071	0.00913242	0	0	FALSE	#b8b8b8ff	FALSE	0.386151	FALSE	FALSE
HadABC:group4	HadABC	11	screen6:BRD-K79019129-001-08-0:25.000000uM	BRD-K79019129	BRD-K79019129-001-08-0	purine metabolism|GuaB2	0.120007	0.00913242	0	0	FALSE	#b8b8b8ff	FALSE	0.386151	FALSE	FALSE
HadABC:group4	HadABC	11	screen6:BRD-K76257682-001-02-1:12.500000uM	BRD-K76257682	BRD-K76257682-001-02-1	DprE1-DprE2 complex	0.119925	0.00913242	0	0	FALSE	#b8b8b8ff	FALSE	0.386151	FALSE	FALSE
HadABC:group4	HadABC	11	kabx2:BRD-K38633957-001-02-8:1.562500uM	BRD-K38633957	BRD-K38633957-001-02-8	InhA	0.119823	0.00913242	0	0	FALSE	#b8b8b8ff	FALSE	0.386151	FALSE	FALSE
HadABC:group4	HadABC	11	screen_bi2_kabxlow:BRD-K00005150-001-01-9:1.562500uM	BRD-K00005150	BRD-K00005150-001-01-9	MmpL3	0.119746	0.00913242	0	0	FALSE	#b8b8b8ff	FALSE	0.386151	FALSE	FALSE
HadABC:group4	HadABC	11	kabx2:BRD-K09471561-001-21-6:0.781250uM	BRD-K09471561	BRD-K09471561-001-21-6	GyrAB	0.119664	0.00913242	0	0	FALSE	#b8b8b8ff	FALSE	0.386151	FALSE	FALSE
HadABC:group4	HadABC	11	kabx2:BRD-K19742012-001-03-1:50.000000uM	BRD-K19742012	BRD-K19742012-001-03-1	DHPS	0.119633	0.00909091	0	0	FALSE	#b8b8b8ff	FALSE	0.386151	FALSE	FALSE
HadABC:group4	HadABC	11	screen6:BRD-K46404219-001-01-0:25.000000uM	BRD-K46404219	BRD-K46404219-001-01-0	PknB	0.119621	0.00904977	0	0	FALSE	#b8b8b8ff	FALSE	0.386151	FALSE	FALSE
HadABC:group4	HadABC	11	screen5cp:BRD-K59456551-335-01-2:55.000000uM	BRD-K59456551	BRD-K59456551-335-01-2	DHFR|ThyAX	0.119444	0.00904977	0	0	FALSE	#b8b8b8ff	FALSE	0.386151	FALSE	FALSE
HadABC:group4	HadABC	11	screen6:BRD-K79019129-001-08-0:50.000000uM	BRD-K79019129	BRD-K79019129-001-08-0	purine metabolism|GuaB2	0.119337	0.00904977	0	0	FALSE	#b8b8b8ff	FALSE	0.386151	FALSE	FALSE
HadABC:group4	HadABC	11	screen6:BRD-A23080907-001-01-4:12.500000uM	BRD-A23080907	BRD-A23080907-001-01-4	DprE1-DprE2 complex	0.119255	0.00904977	0	0	FALSE	#b8b8b8ff	FALSE	0.386151	FALSE	FALSE
HadABC:group4	HadABC	11	screen6:BRD-K43172524-001-01-6:6.250000uM	BRD-K43172524	BRD-K43172524-001-01-6	MbtI	0.119196	0.00900901	0	0	FALSE	#b8b8b8ff	FALSE	0.386151	FALSE	FALSE
HadABC:group4	HadABC	11	screen_bi2_kabxlow:BRD-K07208025-001-03-2:430.500000uM	BRD-K07208025	BRD-K07208025-001-03-2	DHFR	0.119032	0.00900901	0	0	FALSE	#b8b8b8ff	FALSE	0.386151	FALSE	FALSE
HadABC:group4	HadABC	11	kabx2:BRD-K87395897-001-02-7:25.000000uM	BRD-K87395897	BRD-K87395897-001-02-7	DprE1-DprE2 complex	0.119025	0.00900901	0	0	FALSE	#b8b8b8ff	FALSE	0.386151	FALSE	FALSE
HadABC:group4	HadABC	11	kabx2:BRD-K15179879-001-10-7:12.500000uM	BRD-K15179879	BRD-K15179879-001-10-7	clp protease / proteasome	0.11896	0.00900901	0	0	FALSE	#b8b8b8ff	FALSE	0.386151	FALSE	FALSE
HadABC:group4	HadABC	11	kabx2:BRD-A79903587-001-19-9:50.000000uM	BRD-A79903587	BRD-A79903587-001-19-9	pyrimidine metabolism|ThyAX	0.118919	0.00900901	0	0	FALSE	#b8b8b8ff	FALSE	0.386151	FALSE	FALSE
HadABC:group4	HadABC	11	screen4wk:BRD-K91065602-003-02-2:12.500000uM	BRD-K91065602	BRD-K91065602-003-02-2	PG transpeptidation and transport	0.118881	0.00896861	0	0	FALSE	#b8b8b8ff	FALSE	0.386151	FALSE	FALSE
HadABC:group4	HadABC	11	screen6:BRD-A43748923-001-01-2:12.500000uM	BRD-A43748923	BRD-A43748923-001-01-2	50S ribosome	0.118733	0.00896861	0	0	FALSE	#b8b8b8ff	FALSE	0.386151	FALSE	FALSE
HadABC:group4	HadABC	11	kabx2:BRD-K87395897-001-02-7:0.097500uM	BRD-K87395897	BRD-K87395897-001-02-7	DprE1-DprE2 complex	0.11864	0.00896861	0	0	FALSE	#b8b8b8ff	FALSE	0.386151	FALSE	FALSE
HadABC:group4	HadABC	11	kabx2:BRD-K28494619-001-30-8:6.250000uM	BRD-K28494619	BRD-K28494619-001-30-8	DHPS	0.118634	0.00896861	0	0	FALSE	#b8b8b8ff	FALSE	0.386151	FALSE	FALSE
HadABC:group4	HadABC	11	kabx2:BRD-K71364508-001-02-2:50.000000uM	BRD-K71364508	BRD-K71364508-001-02-2	GlmU	0.118599	0.00892857	0	0	FALSE	#b8b8b8ff	FALSE	0.386151	FALSE	FALSE
HadABC:group4	HadABC	11	kabx2:BRD-K13843533-001-03-3:12.500000uM	BRD-K13843533	BRD-K13843533-001-03-3	GyrAB|DnaG	0.118581	0.00888889	0	0	FALSE	#b8b8b8ff	FALSE	0.386151	FALSE	FALSE
HadABC:group4	HadABC	11	screen6:BRD-A84314495-001-06-0:50.000000uM	BRD-A84314495	BRD-A84314495-001-06-0	MbtI	0.118558	0.00884956	0	0	FALSE	#b8b8b8ff	FALSE	0.386151	FALSE	FALSE
HadABC:group4	HadABC	11	screen6:BRD-K99844592-999-99-9:6.250000uM	BRD-K99844592	BRD-K99844592-999-99-9	TrpAB	0.118503	0.00884956	0	0	FALSE	#b8b8b8ff	FALSE	0.386151	FALSE	FALSE
HadABC:group4	HadABC	11	screen6:BRD-K29887672-999-99-9:0.390625uM	BRD-K29887672	BRD-K29887672-999-99-9	FadD32	0.118478	0.00884956	0	0	FALSE	#b8b8b8ff	FALSE	0.386151	FALSE	FALSE
HadABC:group4	HadABC	11	kabx2:BRD-K36007650-300-04-9:25.000000uM	BRD-K36007650	BRD-K36007650-300-04-9	30S ribosome|tRNA synthesis	0.118364	0.00884956	0	0	FALSE	#b8b8b8ff	FALSE	0.386151	FALSE	FALSE
HadABC:group4	HadABC	11	kabx2:BRD-K43389675-003-22-5:12.500000uM	BRD-K43389675	BRD-K43389675-003-22-5	GyrAB|DnaG	0.118333	0.00884956	0	0	FALSE	#b8b8b8ff	FALSE	0.386151	FALSE	FALSE
HadABC:group4	HadABC	11	screen6:BRD-K91601245-002-07-8:12.500000uM	BRD-K91601245	BRD-K91601245-002-07-8	purine metabolism	0.11828	0.00884956	0	0	FALSE	#b8b8b8ff	FALSE	0.386151	FALSE	FALSE
HadABC:group4	HadABC	11	screen6:BRD-K99844592-999-99-9:12.500000uM	BRD-K99844592	BRD-K99844592-999-99-9	TrpAB	0.118262	0.00884956	0	0	FALSE	#b8b8b8ff	FALSE	0.386151	FALSE	FALSE
HadABC:group4	HadABC	11	kabx2:BRD-K05614754-001-01-4:12.500000uM	BRD-K05614754	BRD-K05614754-001-01-4	CydAB	0.118226	0.00884956	0	0	FALSE	#b8b8b8ff	FALSE	0.386151	FALSE	FALSE
HadABC:group4	HadABC	11	screen6:BRD-K54931188-001-01-8:50.000000uM	BRD-K54931188	BRD-K54931188-001-01-8	MbtI	0.118195	0.00884956	0	0	FALSE	#b8b8b8ff	FALSE	0.386151	FALSE	FALSE
HadABC:group4	HadABC	11	screen6:BRD-K57363465-001-01-5:12.500000uM	BRD-K57363465	BRD-K57363465-001-01-5	PrrB	0.118153	0.00884956	0	0	FALSE	#b8b8b8ff	FALSE	0.386151	FALSE	FALSE
HadABC:group4	HadABC	11	kabx2:BRD-K77432251-001-02-0:25.000000uM	BRD-K77432251	BRD-K77432251-001-02-0	sterol metabolism	0.118073	0.00881057	0	0	FALSE	#b8b8b8ff	FALSE	0.386151	FALSE	FALSE
HadABC:group4	HadABC	11	screen6:BRD-K87879546-999-99-9:0.781250uM	BRD-K87879546	BRD-K87879546-999-99-9	FadD32	0.118053	0.00881057	0	0	FALSE	#b8b8b8ff	FALSE	0.386151	FALSE	FALSE
HadABC:group4	HadABC	11	screen6:BRD-K08753063-001-03-9:25.000000uM	BRD-K08753063	BRD-K08753063-001-03-9	InhA	0.117725	0.00877193	0	0	FALSE	#b8b8b8ff	FALSE	0.386151	FALSE	FALSE
HadABC:group4	HadABC	11	screen6:BRD-A42752142-001-03-6:50.000000uM	BRD-A42752142	BRD-A42752142-001-03-6	TopA	0.117623	0.00873363	0	0	FALSE	#b8b8b8ff	FALSE	0.386151	FALSE	FALSE
HadABC:group4	HadABC	11	screen6:BRD-K51997757-001-07-0:12.500000uM	BRD-K51997757	BRD-K51997757-001-07-0	InhA	0.117514	0.00873363	0	0	FALSE	#b8b8b8ff	FALSE	0.386151	FALSE	FALSE
HadABC:group4	HadABC	11	kabx2:BRD-A24397426-001-12-0:0.781250uM	BRD-A24397426	BRD-A24397426-001-12-0	GyrAB	0.117264	0.00873363	0	0	FALSE	#b8b8b8ff	FALSE	0.386151	FALSE	FALSE
HadABC:group4	HadABC	11	kabx2:BRD-K72560711-003-01-5:25.000000uM	BRD-K72560711	BRD-K72560711-003-01-5	GyrAB|TopA	0.117216	0.00873363	0	0	FALSE	#b8b8b8ff	FALSE	0.386151	FALSE	FALSE
HadABC:group4	HadABC	11	screen4wk:BRD-K08525451-003-06-0:6.250000uM	BRD-K08525451	BRD-K08525451-003-06-0	GyrAB	0.116935	0.00873363	0	0	FALSE	#b8b8b8ff	FALSE	0.386151	FALSE	FALSE
HadABC:group4	HadABC	11	kabx2:BRD-A47790386-001-04-4:0.781250uM	BRD-A47790386	BRD-A47790386-001-04-4	GyrAB	0.116851	0.00873363	0	0	FALSE	#b8b8b8ff	FALSE	0.386151	FALSE	FALSE
HadABC:group4	HadABC	11	kabx2:BRD-K11943448-001-03-7:0.781250uM	BRD-K11943448	BRD-K11943448-001-03-7	InhA	0.116843	0.00869565	0	0	FALSE	#b8b8b8ff	FALSE	0.386151	FALSE	FALSE
HadABC:group4	HadABC	11	screen6:BRD-A19584055-001-01-1:3.125000uM	BRD-A19584055	BRD-A19584055-001-01-1	50S ribosome	0.116796	0.00869565	0	0	FALSE	#b8b8b8ff	FALSE	0.386151	FALSE	FALSE
HadABC:group4	HadABC	11	screen6:BRD-M87138257-003-02-9:3.125000uM	BRD-M87138257	BRD-M87138257-003-02-9	GyrAB|TopA	0.116757	0.00869565	0	0	FALSE	#b8b8b8ff	FALSE	0.386151	FALSE	FALSE
HadABC:group4	HadABC	11	screen6:BRD-K90991629-001-01-5:1.562500uM	BRD-K90991629	BRD-K90991629-001-01-5	GyrAB	0.116722	0.00869565	0	0	FALSE	#b8b8b8ff	FALSE	0.386151	FALSE	FALSE
HadABC:group4	HadABC	11	screen5_wk:BRD-K09471561-001-21-6:0.390625uM	BRD-K09471561	BRD-K09471561-001-21-6	GyrAB	0.116674	0.00869565	0	0	FALSE	#b8b8b8ff	FALSE	0.386151	FALSE	FALSE
HadABC:group4	HadABC	11	kabx2:BRD-K02292852-236-01-5:25.000000uM	BRD-K02292852	BRD-K02292852-236-01-5	PG transpeptidation and transport	0.11662	0.00869565	0	0	FALSE	#b8b8b8ff	FALSE	0.386151	FALSE	FALSE
HadABC:group4	HadABC	11	screen5_wk:BRD-K87395897-001-02-7:0.097656uM	BRD-K87395897	BRD-K87395897-001-02-7	DprE1-DprE2 complex	0.116586	0.00869565	0	0	FALSE	#b8b8b8ff	FALSE	0.386151	FALSE	FALSE
HadABC:group4	HadABC	11	screen6:BRD-A15637061-003-01-9:25.000000uM	BRD-A15637061	BRD-A15637061-003-01-9	30S ribosome	0.116567	0.00869565	0	0	FALSE	#b8b8b8ff	FALSE	0.386151	FALSE	FALSE
HadABC:group4	HadABC	11	screen5_wk:BRD-K93231391-300-07-2:12.500000uM	BRD-K93231391	BRD-K93231391-300-07-2	EmbABC	0.116486	0.00869565	0	0	FALSE	#b8b8b8ff	FALSE	0.386151	FALSE	FALSE
HadABC:group4	HadABC	11	screen6:BRD-K07208025-999-99-9:861.000000uM	BRD-K07208025	BRD-K07208025-999-99-9	DHFR	0.11645	0.00869565	0	0	FALSE	#b8b8b8ff	FALSE	0.386151	FALSE	FALSE
HadABC:group4	HadABC	11	kabx2:BRD-K54931188-001-01-8:25.000000uM	BRD-K54931188	BRD-K54931188-001-01-8	MbtI	0.11629	0.00869565	0	0	FALSE	#b8b8b8ff	FALSE	0.386151	FALSE	FALSE
HadABC:group4	HadABC	11	kabx2:BRD-K71364508-001-01-4:50.000000uM	BRD-K71364508	BRD-K71364508-001-01-4	GlmU	0.116221	0.00869565	0	0	FALSE	#b8b8b8ff	FALSE	0.386151	FALSE	FALSE
HadABC:group4	HadABC	11	kabx2:BRD-K92835935-001-01-1:0.097500uM	BRD-K92835935	BRD-K92835935-001-01-1	RpoB	0.116147	0.00869565	0	0	FALSE	#b8b8b8ff	FALSE	0.386151	FALSE	FALSE
HadABC:group4	HadABC	11	kabx2:BRD-A46188889-001-01-0:0.781250uM	BRD-A46188889	BRD-A46188889-001-01-0	RpoB	0.116102	0.00869565	0	0	FALSE	#b8b8b8ff	FALSE	0.386151	FALSE	FALSE
HadABC:group4	HadABC	11	screen6:BRD-K52075040-001-12-1:50.000000uM	BRD-K52075040	BRD-K52075040-001-12-1	KasA|AccD6	0.116057	0.00869565	0	0	FALSE	#b8b8b8ff	FALSE	0.386151	FALSE	FALSE
HadABC:group4	HadABC	11	screen6:BRD-K78113049-001-19-6:12.500000uM	BRD-K78113049	BRD-K78113049-001-19-6	GyrAB	0.115839	0.00869565	0	0	FALSE	#b8b8b8ff	FALSE	0.386151	FALSE	FALSE
HadABC:group4	HadABC	11	screen6:BRD-K92093830-003-36-5:0.390500uM	BRD-K92093830	BRD-K92093830-003-36-5	GyrAB|DnaG	0.115825	0.00869565	0	0	FALSE	#b8b8b8ff	FALSE	0.386151	FALSE	FALSE
HadABC:group4	HadABC	11	kabx2:BRD-K15179879-001-10-7:50.000000uM	BRD-K15179879	BRD-K15179879-001-10-7	clp protease / proteasome	0.115749	0.00869565	0	0	FALSE	#b8b8b8ff	FALSE	0.386151	FALSE	FALSE
HadABC:group4	HadABC	11	kabx2:BRD-A49035384-003-31-3:3.125000uM	BRD-A49035384	BRD-A49035384-003-31-3	30S ribosome	0.11573	0.00869565	0	0	FALSE	#b8b8b8ff	FALSE	0.386151	FALSE	FALSE
HadABC:group4	HadABC	11	screen6:BRD-K85307935-001-05-1:25.000000uM	BRD-K85307935	BRD-K85307935-001-05-1	GyrAB	0.115649	0.00869565	0	0	FALSE	#b8b8b8ff	FALSE	0.386151	FALSE	FALSE
HadABC:group4	HadABC	11	screen6:BRD-K61192372-001-09-7:6.250000uM	BRD-K61192372	BRD-K61192372-001-09-7	pyrimidine metabolism|ThyAX	0.115623	0.00869565	0	0	FALSE	#b8b8b8ff	FALSE	0.386151	FALSE	FALSE
HadABC:group4	HadABC	11	screen6:BRD-K45430307-001-01-9:6.250000uM	BRD-K45430307	BRD-K45430307-001-01-9	MmpL3	0.115606	0.00869565	0	0	FALSE	#b8b8b8ff	FALSE	0.386151	FALSE	FALSE
HadABC:group4	HadABC	11	screen_bi2_kabxlow:BRD-K87879546-001-07-4:1.562500uM	BRD-K87879546	BRD-K87879546-001-07-4	FadD32	0.115572	0.00869565	0	0	FALSE	#b8b8b8ff	FALSE	0.386151	FALSE	FALSE
HadABC:group4	HadABC	11	screen6:BRD-K65278948-001-01-2:6.250000uM	BRD-K65278948	BRD-K65278948-001-01-2	DHFR	0.115352	0.00869565	0	0	FALSE	#b8b8b8ff	FALSE	0.386151	FALSE	FALSE
HadABC:group4	HadABC	11	kabx2:BRD-K72167406-001-05-4:12.500000uM	BRD-K72167406	BRD-K72167406-001-05-4	PG transpeptidation and transport	0.115302	0.00869565	0	0	FALSE	#b8b8b8ff	FALSE	0.386151	FALSE	FALSE
HadABC:group4	HadABC	11	kabx2:BRD-K82498081-001-01-2:0.195500uM	BRD-K82498081	BRD-K82498081-001-01-2	RpoB	0.115273	0.00869565	0	0	FALSE	#b8b8b8ff	FALSE	0.386151	FALSE	FALSE
HadABC:group4	HadABC	11	kabx2:BRD-K05614754-001-01-4:6.250000uM	BRD-K05614754	BRD-K05614754-001-01-4	CydAB	0.115264	0.00869565	0	0	FALSE	#b8b8b8ff	FALSE	0.386151	FALSE	FALSE
HadABC:group4	HadABC	11	screen_bi2_kabxlow:BRD-M50166410-326-01-4:1.562500uM	BRD-M50166410	BRD-M50166410-326-01-4	30S ribosome	0.115222	0.00869565	0	0	FALSE	#b8b8b8ff	FALSE	0.386151	FALSE	FALSE
HadABC:group4	HadABC	11	screen_bi2_kabxlow:BRD-K17480742-999-99-9:0.012207uM	BRD-K17480742	BRD-K17480742-999-99-9	DprE1-DprE2 complex	0.115061	0.00869565	0	0	FALSE	#b8b8b8ff	FALSE	0.386151	FALSE	FALSE
HadABC:group4	HadABC	11	screen6:BRD-K66876909-001-16-7:0.781250uM	BRD-K66876909	BRD-K66876909-001-16-7	50S ribosome	0.115033	0.00869565	0	0	FALSE	#b8b8b8ff	FALSE	0.386151	FALSE	FALSE
HadABC:group4	HadABC	11	screen6:BRD-K43172524-001-01-6:25.000000uM	BRD-K43172524	BRD-K43172524-001-01-6	MbtI	0.114904	0.00869565	0	0	FALSE	#b8b8b8ff	FALSE	0.386151	FALSE	FALSE
HadABC:group4	HadABC	11	screen6:BRD-K79711234-001-19-1:12.500000uM	BRD-K79711234	BRD-K79711234-001-19-1	50S ribosome	0.114837	0.00869565	0	0	FALSE	#b8b8b8ff	FALSE	0.386151	FALSE	FALSE
HadABC:group4	HadABC	11	screen5_wk:BRD-K11630072-001-14-0:0.390625uM	BRD-K11630072	BRD-K11630072-001-14-0	pyrimidine metabolism|ThyAX	0.11459	0.00869565	0	0	FALSE	#b8b8b8ff	FALSE	0.386151	FALSE	FALSE
HadABC:group4	HadABC	11	screen6:BRD-A84807802-001-01-2:12.500000uM	BRD-A84807802	BRD-A84807802-001-01-2	MmpL3|EchA6	0.114505	0.00869565	0	0	FALSE	#b8b8b8ff	FALSE	0.386151	FALSE	FALSE
HadABC:group4	HadABC	11	screen6:BRD-K77038618-066-01-8:0.390500uM	BRD-K77038618	BRD-K77038618-066-01-8	GyrAB	0.114397	0.00869565	0	0	FALSE	#b8b8b8ff	FALSE	0.386151	FALSE	FALSE
HadABC:group4	HadABC	11	kabx2:BRD-K51626221-001-05-7:3.125000uM	BRD-K51626221	BRD-K51626221-001-05-7	pyrimidine metabolism|CoaA and PyrG	0.11428	0.00865801	0	0	FALSE	#b8b8b8ff	FALSE	0.386151	FALSE	FALSE
HadABC:group4	HadABC	11	screen6:BRD-K25799961-001-01-8:3.125000uM	BRD-K25799961	BRD-K25799961-001-01-8	DHPS	0.114235	0.00865801	0	0	FALSE	#b8b8b8ff	FALSE	0.386151	FALSE	FALSE
HadABC:group4	HadABC	11	screen6:BRD-K66039912-001-01-9:50.000000uM	BRD-K66039912	BRD-K66039912-001-01-9	FtsZ|DprE1-DprE2 complex	0.114172	0.00865801	0	0	FALSE	#b8b8b8ff	FALSE	0.386151	FALSE	FALSE
HadABC:group4	HadABC	11	screen5_wk:BRD-K11630072-001-14-0:12.500000uM	BRD-K11630072	BRD-K11630072-001-14-0	pyrimidine metabolism|ThyAX	0.114121	0.00865801	0	0	FALSE	#b8b8b8ff	FALSE	0.386151	FALSE	FALSE
HadABC:group4	HadABC	11	screen6:BRD-K37798499-001-28-0:6.250000uM	BRD-K37798499	BRD-K37798499-001-28-0	GyrAB	0.114074	0.00865801	0	0	FALSE	#b8b8b8ff	FALSE	0.386151	FALSE	FALSE
HadABC:group4	HadABC	11	screen6:BRD-K76257682-001-02-1:6.250000uM	BRD-K76257682	BRD-K76257682-001-02-1	DprE1-DprE2 complex	0.114065	0.00865801	0	0	FALSE	#b8b8b8ff	FALSE	0.386151	FALSE	FALSE
HadABC:group4	HadABC	11	screen_bi2_kabxlow:BRD-K87395897-999-99-9:0.097656uM	BRD-K87395897	BRD-K87395897-999-99-9	DprE1-DprE2 complex	0.113998	0.00865801	0	0	FALSE	#b8b8b8ff	FALSE	0.386151	FALSE	FALSE
HadABC:group4	HadABC	11	screen4wk:BRD-K41140669-001-02-8:0.390625uM	BRD-K41140669	BRD-K41140669-001-02-8	pyrimidine metabolism|CoaA and PyrG	0.113862	0.00865801	0	0	FALSE	#b8b8b8ff	FALSE	0.386151	FALSE	FALSE
HadABC:group4	HadABC	11	screen_bi2_kabxlow:BRD-K65278948-004-01-6:3.125000uM	BRD-K65278948	BRD-K65278948-004-01-6	DHFR	0.113859	0.00865801	0	0	FALSE	#b8b8b8ff	FALSE	0.386151	FALSE	FALSE
HadABC:group4	HadABC	11	kabx2:BRD-K76534306-001-24-3:1.562500uM	BRD-K76534306	BRD-K76534306-001-24-3	GyrAB	0.113795	0.00865801	0	0	FALSE	#b8b8b8ff	FALSE	0.386151	FALSE	FALSE
HadABC:group4	HadABC	11	screen4wk:BRD-K08525451-003-06-0:1.562500uM	BRD-K08525451	BRD-K08525451-003-06-0	GyrAB	0.113749	0.00865801	0	0	FALSE	#b8b8b8ff	FALSE	0.386151	FALSE	FALSE
HadABC:group4	HadABC	11	screen6:BRD-K14661019-001-01-5:12.500000uM	BRD-K14661019	BRD-K14661019-001-01-5	DprE1-DprE2 complex	0.113639	0.00865801	0	0	FALSE	#b8b8b8ff	FALSE	0.386151	FALSE	FALSE
HadABC:group4	HadABC	11	screen6:BRD-K38402943-001-04-1:3.125000uM	BRD-K38402943	BRD-K38402943-001-04-1	InhA	0.113606	0.00865801	0	0	FALSE	#b8b8b8ff	FALSE	0.386151	FALSE	FALSE
HadABC:group4	HadABC	11	screen6:BRD-K00093274-001-01-9:1.562500uM	BRD-K00093274	BRD-K00093274-001-01-9	IlvB1	0.1136	0.00862069	0	0	FALSE	#b8b8b8ff	FALSE	0.386151	FALSE	FALSE
HadABC:group4	HadABC	11	screen_bi2_kabxlow:BRD-K90817094-001-04-2:0.024414uM	BRD-K90817094	BRD-K90817094-001-04-2	ATP synthase	0.113585	0.00862069	0	0	FALSE	#b8b8b8ff	FALSE	0.386151	FALSE	FALSE
HadABC:group4	HadABC	11	screen6:BRD-A11805855-001-01-0:0.390500uM	BRD-A11805855	BRD-A11805855-001-01-0	50S ribosome	0.113507	0.00858369	0	0	FALSE	#b8b8b8ff	FALSE	0.386151	FALSE	FALSE
HadABC:group4	HadABC	11	kabx2:BRD-K27871792-236-02-8:12.500000uM	BRD-K27871792	BRD-K27871792-236-02-8	PG transpeptidation and transport	0.113429	0.00858369	0	0	FALSE	#b8b8b8ff	FALSE	0.386151	FALSE	FALSE
HadABC:group4	HadABC	11	screen4wk:BRD-K11851919-001-11-5:50.000000uM	BRD-K11851919	BRD-K11851919-001-11-5	metal ion chelation	0.113167	0.00858369	0	0	FALSE	#b8b8b8ff	FALSE	0.386151	FALSE	FALSE
HadABC:group4	HadABC	11	kabx2:BRD-K84466663-001-07-0:12.500000uM	BRD-K84466663	BRD-K84466663-001-07-0	purine metabolism|NrdF2	0.113062	0.00858369	0	0	FALSE	#b8b8b8ff	FALSE	0.386151	FALSE	FALSE
HadABC:group4	HadABC	11	screen_bi2_kabxlow:BRD-K01507359-001-25-9:0.032000uM	BRD-K01507359	BRD-K01507359-001-25-9	RpoB	0.112988	0.00858369	0	0	FALSE	#b8b8b8ff	FALSE	0.386151	FALSE	FALSE
HadABC:group4	HadABC	11	screen6:BRD-K86484527-001-01-0:25.000000uM	BRD-K86484527	BRD-K86484527-001-01-0	purine metabolism|GuaB2	0.112987	0.00858369	0	0	FALSE	#b8b8b8ff	FALSE	0.386151	FALSE	FALSE
HadABC:group4	HadABC	11	kabx2:BRD-K92835935-001-01-1:0.195500uM	BRD-K92835935	BRD-K92835935-001-01-1	RpoB	0.112799	0.00858369	0	0	FALSE	#b8b8b8ff	FALSE	0.386151	FALSE	FALSE
HadABC:group4	HadABC	11	screen5_wk:BRD-K04548931-003-17-3:12.500000uM	BRD-K04548931	BRD-K04548931-003-17-3	GyrAB|DnaG	0.112703	0.00858369	0	0	FALSE	#b8b8b8ff	FALSE	0.386151	FALSE	FALSE
HadABC:group4	HadABC	11	kabx2:BRD-K26040644-001-01-1:3.125000uM	BRD-K26040644	BRD-K26040644-001-01-1	RpoB	0.112634	0.00858369	0	0	FALSE	#b8b8b8ff	FALSE	0.386151	FALSE	FALSE
HadABC:group4	HadABC	11	kabx2:BRD-K68346641-001-05-5:25.000000uM	BRD-K68346641	BRD-K68346641-001-05-5	GyrAB|TopA	0.112586	0.00854701	0	0	FALSE	#b8b8b8ff	FALSE	0.386151	FALSE	FALSE
HadABC:group4	HadABC	11	screen4wk:BRD-K37798499-001-16-5:12.500000uM	BRD-K37798499	BRD-K37798499-001-16-5	GyrAB	0.112456	0.00854701	0	0	FALSE	#b8b8b8ff	FALSE	0.386151	FALSE	FALSE
HadABC:group4	HadABC	11	screen4wk:BRD-K37798499-001-16-5:6.250000uM	BRD-K37798499	BRD-K37798499-001-16-5	GyrAB	0.112416	0.00854701	0	0	FALSE	#b8b8b8ff	FALSE	0.386151	FALSE	FALSE
HadABC:group4	HadABC	11	screen5_wk:BRD-K11630072-001-14-0:6.250000uM	BRD-K11630072	BRD-K11630072-001-14-0	pyrimidine metabolism|ThyAX	0.112403	0.00854701	0	0	FALSE	#b8b8b8ff	FALSE	0.386151	FALSE	FALSE
HadABC:group4	HadABC	11	screen6:BRD-K20041728-001-04-8:50.000000uM	BRD-K20041728	BRD-K20041728-001-04-8	InhA	0.112364	0.00851064	0	0	FALSE	#b8b8b8ff	FALSE	0.386151	FALSE	FALSE
HadABC:group4	HadABC	11	screen6:BRD-K54931188-001-01-8:25.000000uM	BRD-K54931188	BRD-K54931188-001-01-8	MbtI	0.112353	0.00851064	0	0	FALSE	#b8b8b8ff	FALSE	0.386151	FALSE	FALSE
HadABC:group4	HadABC	11	screen6:BRD-K87395897-001-02-7:0.097500uM	BRD-K87395897	BRD-K87395897-001-02-7	DprE1-DprE2 complex	0.112318	0.00851064	0	0	FALSE	#b8b8b8ff	FALSE	0.386151	FALSE	FALSE
HadABC:group4	HadABC	11	kabx2:BRD-A49035384-003-31-3:1.562500uM	BRD-A49035384	BRD-A49035384-003-31-3	30S ribosome	0.11226	0.00851064	0	0	FALSE	#b8b8b8ff	FALSE	0.386151	FALSE	FALSE
HadABC:group4	HadABC	11	kabx2:BRD-K76257682-001-02-1:50.000000uM	BRD-K76257682	BRD-K76257682-001-02-1	DprE1-DprE2 complex	0.111995	0.00851064	0	0	FALSE	#b8b8b8ff	FALSE	0.386151	FALSE	FALSE
HadABC:group4	HadABC	11	screen6:BRD-K76257682-001-02-1:0.390500uM	BRD-K76257682	BRD-K76257682-001-02-1	DprE1-DprE2 complex	0.111993	0.00851064	0	0	FALSE	#b8b8b8ff	FALSE	0.386151	FALSE	FALSE
HadABC:group4	HadABC	11	screen6:BRD-A88442245-001-01-9:12.500000uM	BRD-A88442245	BRD-A88442245-001-01-9	50S ribosome|FusA1	0.111966	0.00851064	0	0	FALSE	#b8b8b8ff	FALSE	0.386151	FALSE	FALSE
HadABC:group4	HadABC	11	screen6:BRD-K59456551-999-99-9:440.000000uM	BRD-K59456551	BRD-K59456551-999-99-9	DHFR|ThyAX	0.11195	0.00851064	0	0	FALSE	#b8b8b8ff	FALSE	0.386151	FALSE	FALSE
HadABC:group4	HadABC	11	screen6:BRD-K77432251-001-02-0:50.000000uM	BRD-K77432251	BRD-K77432251-001-02-0	sterol metabolism	0.111832	0.00851064	0	0	FALSE	#b8b8b8ff	FALSE	0.386151	FALSE	FALSE
HadABC:group4	HadABC	11	screen6:BRD-A43748923-001-01-2:50.000000uM	BRD-A43748923	BRD-A43748923-001-01-2	50S ribosome	0.111768	0.00851064	0	0	FALSE	#b8b8b8ff	FALSE	0.386151	FALSE	FALSE
HadABC:group4	HadABC	11	kabx2:BRD-K43172524-001-01-6:6.250000uM	BRD-K43172524	BRD-K43172524-001-01-6	MbtI	0.111746	0.00851064	0	0	FALSE	#b8b8b8ff	FALSE	0.386151	FALSE	FALSE
HadABC:group4	HadABC	11	screen6:BRD-K76257682-001-03-9:25.000000uM	BRD-K76257682	BRD-K76257682-001-03-9	DprE1-DprE2 complex	0.111554	0.00851064	0	0	FALSE	#b8b8b8ff	FALSE	0.386151	FALSE	FALSE
HadABC:group4	HadABC	11	kabx2:BRD-K33127883-001-01-7:3.125000uM	BRD-K33127883	BRD-K33127883-001-01-7	50S ribosome	0.111539	0.00851064	0	0	FALSE	#b8b8b8ff	FALSE	0.386151	FALSE	FALSE
HadABC:group4	HadABC	11	screen5_wk:BRD-K01507359-001-25-9:0.002000uM	BRD-K01507359	BRD-K01507359-001-25-9	RpoB	0.111443	0.00851064	0	0	FALSE	#b8b8b8ff	FALSE	0.386151	FALSE	FALSE
HadABC:group4	HadABC	11	kabx2:BRD-K10362825-001-05-9:6.250000uM	BRD-K10362825	BRD-K10362825-001-05-9	GyrAB	0.111415	0.00851064	0	0	FALSE	#b8b8b8ff	FALSE	0.386151	FALSE	FALSE
HadABC:group4	HadABC	11	kabx2:BRD-K66412701-001-08-8:12.500000uM	BRD-K66412701	BRD-K66412701-001-08-8	GyrAB	0.111348	0.00851064	0	0	FALSE	#b8b8b8ff	FALSE	0.386151	FALSE	FALSE
HadABC:group4	HadABC	11	screen6:BRD-A11805855-001-01-0:6.250000uM	BRD-A11805855	BRD-A11805855-001-01-0	50S ribosome	0.110903	0.00851064	0	0	FALSE	#b8b8b8ff	FALSE	0.386151	FALSE	FALSE
HadABC:group4	HadABC	11	kabx2:BRD-K82960980-003-04-3:0.781250uM	BRD-K82960980	BRD-K82960980-003-04-3	PG transpeptidation and transport	0.110886	0.00851064	0	0	FALSE	#b8b8b8ff	FALSE	0.386151	FALSE	FALSE
HadABC:group4	HadABC	11	screen6:BRD-K01666773-001-01-9:50.000000uM	BRD-K01666773	BRD-K01666773-001-01-9	30S ribosome	0.110873	0.00851064	0	0	FALSE	#b8b8b8ff	FALSE	0.386151	FALSE	FALSE
HadABC:group4	HadABC	11	screen6:BRD-K66039912-001-01-9:12.500000uM	BRD-K66039912	BRD-K66039912-001-01-9	FtsZ|DprE1-DprE2 complex	0.110834	0.00851064	0	0	FALSE	#b8b8b8ff	FALSE	0.386151	FALSE	FALSE
HadABC:group4	HadABC	11	screen6:BRD-K05614754-001-01-4:12.500000uM	BRD-K05614754	BRD-K05614754-001-01-4	CydAB	0.110827	0.00851064	0	0	FALSE	#b8b8b8ff	FALSE	0.386151	FALSE	FALSE
HadABC:group4	HadABC	11	kabx2:BRD-A15637061-003-01-9:0.781250uM	BRD-A15637061	BRD-A15637061-003-01-9	30S ribosome	0.110705	0.00851064	0	0	FALSE	#b8b8b8ff	FALSE	0.386151	FALSE	FALSE
HadABC:group4	HadABC	11	screen6:BRD-A06889673-001-01-1:0.781250uM	BRD-A06889673	BRD-A06889673-001-01-1	RpoB	0.110634	0.00851064	0	0	FALSE	#b8b8b8ff	FALSE	0.386151	FALSE	FALSE
HadABC:group4	HadABC	11	kabx2:BRD-K92835935-001-01-1:12.500000uM	BRD-K92835935	BRD-K92835935-001-01-1	RpoB	0.11063	0.00851064	0	0	FALSE	#b8b8b8ff	FALSE	0.386151	FALSE	FALSE
HadABC:group4	HadABC	11	kabx2:BRD-K82498081-001-01-2:6.250000uM	BRD-K82498081	BRD-K82498081-001-01-2	RpoB	0.110386	0.00851064	0	0	FALSE	#b8b8b8ff	FALSE	0.386151	FALSE	FALSE
HadABC:group4	HadABC	11	screen4wk:BRD-K71926323-001-11-2:3.125000uM	BRD-K71926323	BRD-K71926323-001-11-2	GyrAB	0.110347	0.00851064	0	0	FALSE	#b8b8b8ff	FALSE	0.386151	FALSE	FALSE
HadABC:group4	HadABC	11	screen6:BRD-K58597051-001-03-3:12.500000uM	BRD-K58597051	BRD-K58597051-001-03-3	DprE1-DprE2 complex	0.110188	0.00851064	0	0	FALSE	#b8b8b8ff	FALSE	0.386151	FALSE	FALSE
HadABC:group4	HadABC	11	screen6:BRD-K10671814-001-16-3:6.250000uM	BRD-K10671814	BRD-K10671814-001-16-3	DHPS	0.11018	0.00851064	0	0	FALSE	#b8b8b8ff	FALSE	0.386151	FALSE	FALSE
HadABC:group4	HadABC	11	screen4wk:BRD-K92184319-001-16-9:12.500000uM	BRD-K92184319	BRD-K92184319-001-16-9	CydAB	0.110033	0.00847458	0	0	FALSE	#b8b8b8ff	FALSE	0.386151	FALSE	FALSE
HadABC:group4	HadABC	11	screen6:BRD-A24397426-001-12-0:0.390500uM	BRD-A24397426	BRD-A24397426-001-12-0	GyrAB	0.109975	0.00847458	0	0	FALSE	#b8b8b8ff	FALSE	0.386151	FALSE	FALSE
HadABC:group4	HadABC	11	kabx2:BRD-A05468928-003-01-4:0.781250uM	BRD-A05468928	BRD-A05468928-003-01-4	GyrAB	0.109777	0.00847458	0	0	FALSE	#b8b8b8ff	FALSE	0.386151	FALSE	FALSE
HadABC:group4	HadABC	11	screen_bi2_kabxlow:BRD-K01507359-001-25-9:0.016000uM	BRD-K01507359	BRD-K01507359-001-25-9	RpoB	0.109614	0.00847458	0	0	FALSE	#b8b8b8ff	FALSE	0.386151	FALSE	FALSE
HadABC:group4	HadABC	11	screen6:BRD-K61582089-236-01-2:25.000000uM	BRD-K61582089	BRD-K61582089-236-01-2	InhA	0.109561	0.00843882	0	0	FALSE	#b8b8b8ff	FALSE	0.386151	FALSE	FALSE
HadABC:group4	HadABC	11	screen6:BRD-A84854230-001-01-6:25.000000uM	BRD-A84854230	BRD-A84854230-001-01-6	50S ribosome	0.109499	0.00843882	0	0	FALSE	#b8b8b8ff	FALSE	0.386151	FALSE	FALSE
HadABC:group4	HadABC	11	screen6:BRD-K91011325-001-01-8:12.500000uM	BRD-K91011325	BRD-K91011325-001-01-8	PrrB	0.109427	0.00843882	0	0	FALSE	#b8b8b8ff	FALSE	0.386151	FALSE	FALSE
HadABC:group4	HadABC	11	kabx2:BRD-K91011325-001-01-8:50.000000uM	BRD-K91011325	BRD-K91011325-001-01-8	PrrB	0.109367	0.00843882	0	0	FALSE	#b8b8b8ff	FALSE	0.386151	FALSE	FALSE
HadABC:group4	HadABC	11	screen_bi2_kabxlow:BRD-M50166410-326-01-4:3.125000uM	BRD-M50166410	BRD-M50166410-326-01-4	30S ribosome	0.10925	0.00843882	0	0	FALSE	#b8b8b8ff	FALSE	0.386151	FALSE	FALSE
HadABC:group4	HadABC	11	screen6:BRD-A88442245-001-01-9:1.562500uM	BRD-A88442245	BRD-A88442245-001-01-9	50S ribosome|FusA1	0.10919	0.00843882	0	0	FALSE	#b8b8b8ff	FALSE	0.386151	FALSE	FALSE
HadABC:group4	HadABC	11	screen6:BRD-K31682896-001-25-7:3.125000uM	BRD-K31682896	BRD-K31682896-001-25-7	DHPS	0.109133	0.00843882	0	0	FALSE	#b8b8b8ff	FALSE	0.386151	FALSE	FALSE
HadABC:group4	HadABC	11	screen6:BRD-K31682896-001-25-7:50.000000uM	BRD-K31682896	BRD-K31682896-001-25-7	DHPS	0.109129	0.00843882	0	0	FALSE	#b8b8b8ff	FALSE	0.386151	FALSE	FALSE
HadABC:group4	HadABC	11	screen6:BRD-K96671969-001-04-9:25.000000uM	BRD-K96671969	BRD-K96671969-001-04-9	DprE1-DprE2 complex	0.109032	0.00843882	0	0	FALSE	#b8b8b8ff	FALSE	0.386151	FALSE	FALSE
HadABC:group4	HadABC	11	screen6:BRD-M29626677-343-04-2:12.500000uM	BRD-M29626677	BRD-M29626677-343-04-2	30S ribosome	0.109027	0.00843882	0	0	FALSE	#b8b8b8ff	FALSE	0.386151	FALSE	FALSE
HadABC:group4	HadABC	11	screen6:BRD-K05673000-236-13-9:25.000000uM	BRD-K05673000	BRD-K05673000-236-13-9	PG transpeptidation and transport	0.10897	0.00843882	0	0	FALSE	#b8b8b8ff	FALSE	0.386151	FALSE	FALSE
HadABC:group4	HadABC	11	screen4wk:BRD-K11851919-001-11-5:3.125000uM	BRD-K11851919	BRD-K11851919-001-11-5	metal ion chelation	0.108912	0.00843882	0	0	FALSE	#b8b8b8ff	FALSE	0.386151	FALSE	FALSE
HadABC:group4	HadABC	11	kabx2:BRD-A24397426-001-12-0:0.390500uM	BRD-A24397426	BRD-A24397426-001-12-0	GyrAB	0.10886	0.00843882	0	0	FALSE	#b8b8b8ff	FALSE	0.386151	FALSE	FALSE
HadABC:group4	HadABC	11	screen6:BRD-K51997757-001-06-2:3.125000uM	BRD-K51997757	BRD-K51997757-001-06-2	InhA	0.108695	0.00843882	0	0	FALSE	#b8b8b8ff	FALSE	0.386151	FALSE	FALSE
HadABC:group4	HadABC	11	kabx2:BRD-K31807080-001-01-7:0.781250uM	BRD-K31807080	BRD-K31807080-001-01-7	Pks13	0.108651	0.00843882	0	0	FALSE	#b8b8b8ff	FALSE	0.386151	FALSE	FALSE
HadABC:group4	HadABC	11	screen6:BRD-A69651145-003-12-2:25.000000uM	BRD-A69651145	BRD-A69651145-003-12-2	30S ribosome	0.10859	0.00843882	0	0	FALSE	#b8b8b8ff	FALSE	0.386151	FALSE	FALSE
HadABC:group4	HadABC	11	screen6:BRD-K10362825-001-05-9:12.500000uM	BRD-K10362825	BRD-K10362825-001-05-9	GyrAB	0.108535	0.00843882	0	0	FALSE	#b8b8b8ff	FALSE	0.386151	FALSE	FALSE
HadABC:group4	HadABC	11	screen6:BRD-A34145622-003-26-9:50.000000uM	BRD-A34145622	BRD-A34145622-003-26-9	30S ribosome	0.108414	0.00843882	0	0	FALSE	#b8b8b8ff	FALSE	0.386151	FALSE	FALSE
HadABC:group4	HadABC	11	screen6:BRD-K15788763-001-02-1:3.125000uM	BRD-K15788763	BRD-K15788763-001-02-1	MmpL3	0.108279	0.00843882	0	0	FALSE	#b8b8b8ff	FALSE	0.386151	FALSE	FALSE
HadABC:group4	HadABC	11	kabx2:BRD-K24844714-001-31-0:6.250000uM	BRD-K24844714	BRD-K24844714-001-31-0	pyrimidine metabolism|ThyAX	0.108143	0.00843882	0	0	FALSE	#b8b8b8ff	FALSE	0.386151	FALSE	FALSE
HadABC:group4	HadABC	11	kabx2:BRD-K50859149-001-21-1:6.250000uM	BRD-K50859149	BRD-K50859149-001-21-1	DHPS	0.108063	0.00843882	0	0	FALSE	#b8b8b8ff	FALSE	0.386151	FALSE	FALSE
HadABC:group4	HadABC	11	screen5_wk:BRD-K24844714-001-31-0:1.562500uM	BRD-K24844714	BRD-K24844714-001-31-0	pyrimidine metabolism|ThyAX	0.107923	0.00843882	0	0	FALSE	#b8b8b8ff	FALSE	0.386151	FALSE	FALSE
HadABC:group4	HadABC	11	kabx2:BRD-K16343284-001-01-6:6.250000uM	BRD-K16343284	BRD-K16343284-001-01-6	DprE1-DprE2 complex	0.107844	0.00843882	0	0	FALSE	#b8b8b8ff	FALSE	0.386151	FALSE	FALSE
HadABC:group4	HadABC	11	screen6:BRD-K45430307-001-01-9:25.000000uM	BRD-K45430307	BRD-K45430307-001-01-9	MmpL3	0.107778	0.00843882	0	0	FALSE	#b8b8b8ff	FALSE	0.386151	FALSE	FALSE
HadABC:group4	HadABC	11	screen6:BRD-K45142033-001-02-9:0.097500uM	BRD-K45142033	BRD-K45142033-001-02-9	GlmU	0.107572	0.00843882	0	0	FALSE	#b8b8b8ff	FALSE	0.386151	FALSE	FALSE
HadABC:group4	HadABC	11	screen4wk:BRD-K13447729-001-09-4:3.125000uM	BRD-K13447729	BRD-K13447729-001-09-4	tRNA synthesis	0.107546	0.00843882	0	0	FALSE	#b8b8b8ff	FALSE	0.386151	FALSE	FALSE
HadABC:group4	HadABC	11	screen6:BRD-K61192372-001-09-7:3.125000uM	BRD-K61192372	BRD-K61192372-001-09-7	pyrimidine metabolism|ThyAX	0.107493	0.00843882	0	0	FALSE	#b8b8b8ff	FALSE	0.386151	FALSE	FALSE
HadABC:group4	HadABC	11	kabx2:BRD-K56614220-001-22-4:0.390500uM	BRD-K56614220	BRD-K56614220-001-22-4	NADH dehydrogenase|phenazine-like	0.107479	0.00843882	0	0	FALSE	#b8b8b8ff	FALSE	0.386151	FALSE	FALSE
HadABC:group4	HadABC	11	screen6:BRD-K90817094-999-99-9:0.781250uM	BRD-K90817094	BRD-K90817094-999-99-9	ATP synthase	0.10746	0.00843882	0	0	FALSE	#b8b8b8ff	FALSE	0.386151	FALSE	FALSE
HadABC:group4	HadABC	11	screen6:BRD-K04804440-001-16-0:1.562500uM	BRD-K04804440	BRD-K04804440-001-16-0	GyrAB	0.107448	0.00843882	0	0	FALSE	#b8b8b8ff	FALSE	0.386151	FALSE	FALSE
HadABC:group4	HadABC	11	kabx2:BRD-K56767355-001-01-1:50.000000uM	BRD-K56767355	BRD-K56767355-001-01-1	TopA	0.107387	0.00840336	0	0	FALSE	#b8b8b8ff	FALSE	0.386151	FALSE	FALSE
HadABC:group4	HadABC	11	screen4wk:BRD-K50859149-001-17-9:6.250000uM	BRD-K50859149	BRD-K50859149-001-17-9	DHPS	0.107359	0.00840336	0	0	FALSE	#b8b8b8ff	FALSE	0.386151	FALSE	FALSE
HadABC:group4	HadABC	11	kabx2:BRD-K43172524-001-01-6:12.500000uM	BRD-K43172524	BRD-K43172524-001-01-6	MbtI	0.107344	0.00840336	0	0	FALSE	#b8b8b8ff	FALSE	0.386151	FALSE	FALSE
HadABC:group4	HadABC	11	screen6:BRD-A69651145-003-12-2:50.000000uM	BRD-A69651145	BRD-A69651145-003-12-2	30S ribosome	0.107302	0.00840336	0	0	FALSE	#b8b8b8ff	FALSE	0.386151	FALSE	FALSE
HadABC:group4	HadABC	11	screen6:BRD-K92093830-003-36-5:25.000000uM	BRD-K92093830	BRD-K92093830-003-36-5	GyrAB|DnaG	0.1073	0.00840336	0	0	FALSE	#b8b8b8ff	FALSE	0.386151	FALSE	FALSE
HadABC:group4	HadABC	11	screen6:BRD-K61192372-001-09-7:12.500000uM	BRD-K61192372	BRD-K61192372-001-09-7	pyrimidine metabolism|ThyAX	0.107222	0.00840336	0	0	FALSE	#b8b8b8ff	FALSE	0.386151	FALSE	FALSE
HadABC:group4	HadABC	11	screen6:BRD-K45430307-001-01-9:12.500000uM	BRD-K45430307	BRD-K45430307-001-01-9	MmpL3	0.107203	0.00840336	0	0	FALSE	#b8b8b8ff	FALSE	0.386151	FALSE	FALSE
HadABC:group4	HadABC	11	kabx2:BRD-K95141739-001-01-9:25.000000uM	BRD-K95141739	BRD-K95141739-001-01-9	InhA	0.107166	0.0083682	0	0	FALSE	#b8b8b8ff	FALSE	0.386151	FALSE	FALSE
HadABC:group4	HadABC	11	kabx2:BRD-K20683639-001-02-9:1.562500uM	BRD-K20683639	BRD-K20683639-001-02-9	tRNA synthesis	0.107005	0.0083682	0	0	FALSE	#b8b8b8ff	FALSE	0.386151	FALSE	FALSE
HadABC:group4	HadABC	11	kabx2:BRD-K43172524-001-01-6:50.000000uM	BRD-K43172524	BRD-K43172524-001-01-6	MbtI	0.106992	0.0083682	0	0	FALSE	#b8b8b8ff	FALSE	0.386151	FALSE	FALSE
HadABC:group4	HadABC	11	screen5_wk:BRD-K24844714-001-31-0:12.500000uM	BRD-K24844714	BRD-K24844714-001-31-0	pyrimidine metabolism|ThyAX	0.106934	0.0083682	0	0	FALSE	#b8b8b8ff	FALSE	0.386151	FALSE	FALSE
HadABC:group4	HadABC	11	kabx2:BRD-K89732114-001-14-1:50.000000uM	BRD-K89732114	BRD-K89732114-001-14-1	membrane potential disruption and efflux|NADH dehydrogenase	0.106859	0.0083682	0	0	FALSE	#b8b8b8ff	FALSE	0.386151	FALSE	FALSE
HadABC:group4	HadABC	11	screen6:BRD-K00535541-003-14-3:25.000000uM	BRD-K00535541	BRD-K00535541-003-14-3	GyrAB|TopA	0.106723	0.0083682	0	0	FALSE	#b8b8b8ff	FALSE	0.386151	FALSE	FALSE
HadABC:group4	HadABC	11	kabx2:BRD-K72560711-003-01-5:6.250000uM	BRD-K72560711	BRD-K72560711-003-01-5	GyrAB|TopA	0.106715	0.0083682	0	0	FALSE	#b8b8b8ff	FALSE	0.386151	FALSE	FALSE
HadABC:group4	HadABC	11	kabx2:BRD-K82960980-003-04-3:0.390500uM	BRD-K82960980	BRD-K82960980-003-04-3	PG transpeptidation and transport	0.106629	0.0083682	0	0	FALSE	#b8b8b8ff	FALSE	0.386151	FALSE	FALSE
HadABC:group4	HadABC	11	screen4wk:BRD-K04804440-001-13-7:6.250000uM	BRD-K04804440	BRD-K04804440-001-13-7	GyrAB	0.106621	0.0083682	0	0	FALSE	#b8b8b8ff	FALSE	0.386151	FALSE	FALSE
HadABC:group4	HadABC	11	screen6:BRD-K71926323-001-16-1:0.781250uM	BRD-K71926323	BRD-K71926323-001-16-1	GyrAB	0.106527	0.0083682	0	0	FALSE	#b8b8b8ff	FALSE	0.386151	FALSE	FALSE
HadABC:group4	HadABC	11	kabx2:BRD-A41450521-075-11-6:50.000000uM	BRD-A41450521	BRD-A41450521-075-11-6	GyrAB	0.106453	0.0083682	0	0	FALSE	#b8b8b8ff	FALSE	0.386151	FALSE	FALSE
HadABC:group4	HadABC	11	kabx2:BRD-A23080907-001-01-4:3.125000uM	BRD-A23080907	BRD-A23080907-001-01-4	DprE1-DprE2 complex	0.106437	0.0083682	0	0	FALSE	#b8b8b8ff	FALSE	0.386151	FALSE	FALSE
HadABC:group4	HadABC	11	kabx2:BRD-K08111712-001-17-5:50.000000uM	BRD-K08111712	BRD-K08111712-001-17-5	50S ribosome	0.106371	0.0083682	0	0	FALSE	#b8b8b8ff	FALSE	0.386151	FALSE	FALSE
HadABC:group4	HadABC	11	kabx2:BRD-K51747290-001-18-0:25.000000uM	BRD-K51747290	BRD-K51747290-001-18-0	purine metabolism|pyrimidine metabolism|NrdF2	0.106319	0.00833333	0	0	FALSE	#b8b8b8ff	FALSE	0.386151	FALSE	FALSE
HadABC:group4	HadABC	11	kabx2:BRD-K49350383-001-16-0:12.500000uM	BRD-K49350383	BRD-K49350383-001-16-0	purine metabolism	0.106307	0.00833333	0	0	FALSE	#b8b8b8ff	FALSE	0.386151	FALSE	FALSE
HadABC:group4	HadABC	11	kabx2:BRD-K84466663-001-07-0:0.195500uM	BRD-K84466663	BRD-K84466663-001-07-0	purine metabolism|NrdF2	0.106296	0.00833333	0	0	FALSE	#b8b8b8ff	FALSE	0.386151	FALSE	FALSE
HadABC:group4	HadABC	11	screen6:BRD-K17971521-001-03-2:6.250000uM	BRD-K17971521	BRD-K17971521-001-03-2	InhA|MapAB	0.106249	0.00833333	0	0	FALSE	#b8b8b8ff	FALSE	0.386151	FALSE	FALSE
HadABC:group4	HadABC	11	screen6:BRD-K37908742-001-03-3:0.097500uM	BRD-K37908742	BRD-K37908742-001-03-3	clp protease / proteasome	0.106221	0.00833333	0	0	FALSE	#b8b8b8ff	FALSE	0.386151	FALSE	FALSE
HadABC:group4	HadABC	11	screen6:BRD-K80545773-001-01-5:6.250000uM	BRD-K80545773	BRD-K80545773-001-01-5	PG transpeptidation and transport	0.106199	0.00833333	0	0	FALSE	#b8b8b8ff	FALSE	0.386151	FALSE	FALSE
HadABC:group4	HadABC	11	kabx2:BRD-M30170555-001-01-5:6.250000uM	BRD-M30170555	BRD-M30170555-001-01-5	PG transpeptidation and transport	0.106068	0.00833333	0	0	FALSE	#b8b8b8ff	FALSE	0.386151	FALSE	FALSE
HadABC:group4	HadABC	11	kabx2:BRD-K11630072-001-14-0:12.500000uM	BRD-K11630072	BRD-K11630072-001-14-0	pyrimidine metabolism|ThyAX	0.106006	0.00833333	0	0	FALSE	#b8b8b8ff	FALSE	0.386151	FALSE	FALSE
HadABC:group4	HadABC	11	screen6:BRD-K01666773-001-01-9:25.000000uM	BRD-K01666773	BRD-K01666773-001-01-9	30S ribosome	0.105997	0.00833333	0	0	FALSE	#b8b8b8ff	FALSE	0.386151	FALSE	FALSE
HadABC:group4	HadABC	11	kabx2:BRD-K40939496-001-01-5:12.500000uM	BRD-K40939496	BRD-K40939496-001-01-5	30S ribosome	0.105944	0.00829876	0	0	FALSE	#b8b8b8ff	FALSE	0.386151	FALSE	FALSE
HadABC:group4	HadABC	11	screen6:BRD-K36796419-001-02-7:0.390500uM	BRD-K36796419	BRD-K36796419-001-02-7	50S ribosome	0.105897	0.00829876	0	0	FALSE	#b8b8b8ff	FALSE	0.386151	FALSE	FALSE
HadABC:group4	HadABC	11	kabx2:BRD-K52416806-001-03-0:25.000000uM	BRD-K52416806	BRD-K52416806-001-03-0	DHPS	0.105821	0.00829876	0	0	FALSE	#b8b8b8ff	FALSE	0.386151	FALSE	FALSE
HadABC:group4	HadABC	11	kabx2:BRD-K26040644-001-01-1:0.097500uM	BRD-K26040644	BRD-K26040644-001-01-1	RpoB	0.105814	0.00829876	0	0	FALSE	#b8b8b8ff	FALSE	0.386151	FALSE	FALSE
HadABC:group4	HadABC	11	kabx2:BRD-K92093830-003-36-5:25.000000uM	BRD-K92093830	BRD-K92093830-003-36-5	GyrAB|DnaG	0.105792	0.00829876	0	0	FALSE	#b8b8b8ff	FALSE	0.386151	FALSE	FALSE
HadABC:group4	HadABC	11	kabx2:BRD-K85307935-001-05-1:25.000000uM	BRD-K85307935	BRD-K85307935-001-05-1	GyrAB	0.105762	0.00829876	0	0	FALSE	#b8b8b8ff	FALSE	0.386151	FALSE	FALSE
HadABC:group4	HadABC	11	screen5_wk:BRD-K75360161-001-20-6:1.562500uM	BRD-K75360161	BRD-K75360161-001-20-6	InhA	0.10574	0.00826446	0	0	FALSE	#b8b8b8ff	FALSE	0.386151	FALSE	FALSE
HadABC:group4	HadABC	11	screen6:BRD-A46973818-001-01-1:50.000000uM	BRD-A46973818	BRD-A46973818-001-01-1	InhA	0.105652	0.00823045	0	0	FALSE	#b8b8b8ff	FALSE	0.386151	FALSE	FALSE
HadABC:group4	HadABC	11	screen6:BRD-K20683639-001-02-9:1.562500uM	BRD-K20683639	BRD-K20683639-001-02-9	tRNA synthesis	0.105639	0.00823045	0	0	FALSE	#b8b8b8ff	FALSE	0.386151	FALSE	FALSE
HadABC:group4	HadABC	11	screen4wk:BRD-K10362825-001-04-2:0.781250uM	BRD-K10362825	BRD-K10362825-001-04-2	GyrAB	0.105628	0.00823045	0	0	FALSE	#b8b8b8ff	FALSE	0.386151	FALSE	FALSE
HadABC:group4	HadABC	11	kabx2:BRD-K91011325-001-01-8:25.000000uM	BRD-K91011325	BRD-K91011325-001-01-8	PrrB	0.105607	0.00823045	0	0	FALSE	#b8b8b8ff	FALSE	0.386151	FALSE	FALSE
HadABC:group4	HadABC	11	kabx2:BRD-A93964801-001-17-7:0.097500uM	BRD-A93964801	BRD-A93964801-001-17-7	GyrAB	0.105551	0.00823045	0	0	FALSE	#b8b8b8ff	FALSE	0.386151	FALSE	FALSE
HadABC:group4	HadABC	11	screen6:BRD-K20683639-001-02-9:0.781250uM	BRD-K20683639	BRD-K20683639-001-02-9	tRNA synthesis	0.105479	0.00823045	0	0	FALSE	#b8b8b8ff	FALSE	0.386151	FALSE	FALSE
HadABC:group4	HadABC	11	kabx2:BRD-A74906485-001-08-3:25.000000uM	BRD-A74906485	BRD-A74906485-001-08-3	clp protease / proteasome	0.105473	0.00823045	0	0	FALSE	#b8b8b8ff	FALSE	0.386151	FALSE	FALSE
HadABC:group4	HadABC	11	screen6:BRD-K10090029-001-01-9:0.097500uM	BRD-K10090029	BRD-K10090029-001-01-9	membrane integrity	0.105437	0.00823045	0	0	FALSE	#b8b8b8ff	FALSE	0.386151	FALSE	FALSE
HadABC:group4	HadABC	11	screen6:BRD-K18574842-323-12-4:50.000000uM	BRD-K18574842	BRD-K18574842-323-12-4	PG transpeptidation and transport	0.105359	0.00823045	0	0	FALSE	#b8b8b8ff	FALSE	0.386151	FALSE	FALSE
HadABC:group4	HadABC	11	kabx2:BRD-K71125014-001-30-5:6.250000uM	BRD-K71125014	BRD-K71125014-001-30-5	DHPS	0.105357	0.00823045	0	0	FALSE	#b8b8b8ff	FALSE	0.386151	FALSE	FALSE
HadABC:group4	HadABC	11	screen6:BRD-A02179977-999-99-9:0.781250uM	BRD-A02179977	BRD-A02179977-999-99-9	FadD32	0.105344	0.00823045	0	0	FALSE	#b8b8b8ff	FALSE	0.386151	FALSE	FALSE
HadABC:group4	HadABC	11	screen4wk:BRD-K10362825-001-04-2:1.562500uM	BRD-K10362825	BRD-K10362825-001-04-2	GyrAB	0.105316	0.00823045	0	0	FALSE	#b8b8b8ff	FALSE	0.386151	FALSE	FALSE
HadABC:group4	HadABC	11	screen4wk:BRD-K69650333-001-03-7:12.500000uM	BRD-K69650333	BRD-K69650333-001-03-7	GyrAB|DnaG	0.105304	0.00823045	0	0	FALSE	#b8b8b8ff	FALSE	0.386151	FALSE	FALSE
HadABC:group4	HadABC	11	screen6:BRD-K72560711-003-01-5:3.125000uM	BRD-K72560711	BRD-K72560711-003-01-5	GyrAB|TopA	0.105199	0.00823045	0	0	FALSE	#b8b8b8ff	FALSE	0.386151	FALSE	FALSE
HadABC:group4	HadABC	11	screen6:BRD-K29887672-999-99-9:1.562500uM	BRD-K29887672	BRD-K29887672-999-99-9	FadD32	0.104978	0.00823045	0	0	FALSE	#b8b8b8ff	FALSE	0.386151	FALSE	FALSE
HadABC:group4	HadABC	11	kabx2:BRD-K05673000-236-13-9:50.000000uM	BRD-K05673000	BRD-K05673000-236-13-9	PG transpeptidation and transport	0.104921	0.00823045	0	0	FALSE	#b8b8b8ff	FALSE	0.386151	FALSE	FALSE
HadABC:group4	HadABC	11	screen_bi2_kabxlow:BRD-K87395897-999-99-9:0.048828uM	BRD-K87395897	BRD-K87395897-999-99-9	DprE1-DprE2 complex	0.104883	0.00823045	0	0	FALSE	#b8b8b8ff	FALSE	0.386151	FALSE	FALSE
HadABC:group4	HadABC	11	screen6:BRD-K42267433-001-01-5:50.000000uM	BRD-K42267433	BRD-K42267433-001-01-5	purine metabolism|GuaB2	0.104877	0.00823045	0	0	FALSE	#b8b8b8ff	FALSE	0.386151	FALSE	FALSE
HadABC:group4	HadABC	11	kabx2:BRD-K85985071-001-26-4:6.250000uM	BRD-K85985071	BRD-K85985071-001-26-4	CysH	0.104773	0.00823045	0	0	FALSE	#b8b8b8ff	FALSE	0.386151	FALSE	FALSE
HadABC:group4	HadABC	11	screen6:BRD-K49841478-001-02-4:12.500000uM	BRD-K49841478	BRD-K49841478-001-02-4	GyrAB	0.10476	0.00823045	0	0	FALSE	#b8b8b8ff	FALSE	0.386151	FALSE	FALSE
HadABC:group4	HadABC	11	kabx2:BRD-A41450521-075-11-6:12.500000uM	BRD-A41450521	BRD-A41450521-075-11-6	GyrAB	0.104695	0.00823045	0	0	FALSE	#b8b8b8ff	FALSE	0.386151	FALSE	FALSE
HadABC:group4	HadABC	11	screen_bi1_tbda2:BRD-K99844592-001-02-08:12.500000uM	BRD-K99844592	BRD-K99844592-001-02-08	TrpAB	0.10467	0.00823045	0	0	FALSE	#b8b8b8ff	FALSE	0.386151	FALSE	FALSE
HadABC:group4	HadABC	11	kabx2:BRD-K05614754-001-01-4:3.125000uM	BRD-K05614754	BRD-K05614754-001-01-4	CydAB	0.104606	0.00823045	0	0	FALSE	#b8b8b8ff	FALSE	0.386151	FALSE	FALSE
HadABC:group4	HadABC	11	screen6:BRD-A19584055-001-01-1:6.250000uM	BRD-A19584055	BRD-A19584055-001-01-1	50S ribosome	0.104582	0.00823045	0	0	FALSE	#b8b8b8ff	FALSE	0.386151	FALSE	FALSE
HadABC:group4	HadABC	11	screen6:BRD-K77038618-066-01-8:1.562500uM	BRD-K77038618	BRD-K77038618-066-01-8	GyrAB	0.104487	0.00823045	0	0	FALSE	#b8b8b8ff	FALSE	0.386151	FALSE	FALSE
HadABC:group4	HadABC	11	kabx2:BRD-K98384930-001-01-9:0.390500uM	BRD-K98384930	BRD-K98384930-001-01-9	GyrAB	0.104404	0.00823045	0	0	FALSE	#b8b8b8ff	FALSE	0.386151	FALSE	FALSE
HadABC:group4	HadABC	11	kabx2:BRD-K16675056-001-04-1:0.195500uM	BRD-K16675056	BRD-K16675056-001-04-1	InhA	0.104366	0.00823045	0	0	FALSE	#b8b8b8ff	FALSE	0.386151	FALSE	FALSE
HadABC:group4	HadABC	11	screen6:BRD-K45430307-001-01-9:0.097500uM	BRD-K45430307	BRD-K45430307-001-01-9	MmpL3	0.104192	0.00823045	0	0	FALSE	#b8b8b8ff	FALSE	0.386151	FALSE	FALSE
HadABC:group4	HadABC	11	kabx2:BRD-K49350383-001-17-8:25.000000uM	BRD-K49350383	BRD-K49350383-001-17-8	purine metabolism	0.104172	0.00823045	0	0	FALSE	#b8b8b8ff	FALSE	0.386151	FALSE	FALSE
HadABC:group4	HadABC	11	screen6:BRD-A22740840-003-07-7:50.000000uM	BRD-A22740840	BRD-A22740840-003-07-7	30S ribosome	0.10417	0.00823045	0	0	FALSE	#b8b8b8ff	FALSE	0.386151	FALSE	FALSE
HadABC:group4	HadABC	11	kabx2:BRD-M30170555-001-01-5:1.562500uM	BRD-M30170555	BRD-M30170555-001-01-5	PG transpeptidation and transport	0.104146	0.00823045	0	0	FALSE	#b8b8b8ff	FALSE	0.386151	FALSE	FALSE
HadABC:group4	HadABC	11	screen6:BRD-M30170555-001-01-5:12.500000uM	BRD-M30170555	BRD-M30170555-001-01-5	PG transpeptidation and transport	0.10413	0.00823045	0	0	FALSE	#b8b8b8ff	FALSE	0.386151	FALSE	FALSE
HadABC:group4	HadABC	11	kabx2:BRD-K01244426-236-13-9:25.000000uM	BRD-K01244426	BRD-K01244426-236-13-9	PG transpeptidation and transport	0.103965	0.00823045	0	0	FALSE	#b8b8b8ff	FALSE	0.386151	FALSE	FALSE
HadABC:group4	HadABC	11	kabx2:BRD-K33127883-001-01-7:50.000000uM	BRD-K33127883	BRD-K33127883-001-01-7	50S ribosome	0.10388	0.00823045	0	0	FALSE	#b8b8b8ff	FALSE	0.386151	FALSE	FALSE
HadABC:group4	HadABC	11	screen6:BRD-K93231391-300-07-2:25.000000uM	BRD-K93231391	BRD-K93231391-300-07-2	EmbABC	0.103749	0.00823045	0	0	FALSE	#b8b8b8ff	FALSE	0.386151	FALSE	FALSE
HadABC:group4	HadABC	11	screen6:BRD-K78355918-001-08-4:25.000000uM	BRD-K78355918	BRD-K78355918-001-08-4	50S ribosome|FusA1	0.103739	0.00823045	0	0	FALSE	#b8b8b8ff	FALSE	0.386151	FALSE	FALSE
HadABC:group4	HadABC	11	kabx2:BRD-K11196887-001-24-6:3.125000uM	BRD-K11196887	BRD-K11196887-001-24-6	GyrAB	0.103698	0.00823045	0	0	FALSE	#b8b8b8ff	FALSE	0.386151	FALSE	FALSE
HadABC:group4	HadABC	11	screen6:BRD-K00093272-001-01-9:12.500000uM	BRD-K00093272	BRD-K00093272-001-01-9	IlvB1	0.103409	0.00819672	0	0	FALSE	#b8b8b8ff	FALSE	0.386151	FALSE	FALSE
HadABC:group4	HadABC	11	screen6:BRD-K11310996-001-01-9:50.000000uM	BRD-K11310996	BRD-K11310996-001-01-9	Alr	0.103337	0.00816326	0	0	FALSE	#b8b8b8ff	FALSE	0.386151	FALSE	FALSE
HadABC:group4	HadABC	11	kabx2:BRD-K02292852-236-01-5:12.500000uM	BRD-K02292852	BRD-K02292852-236-01-5	PG transpeptidation and transport	0.103263	0.00816326	0	0	FALSE	#b8b8b8ff	FALSE	0.386151	FALSE	FALSE
HadABC:group4	HadABC	11	screen5cp:BRD-K01507359-001-25-9:0.032000uM	BRD-K01507359	BRD-K01507359-001-25-9	RpoB	0.103228	0.00816326	0	0	FALSE	#b8b8b8ff	FALSE	0.386151	FALSE	FALSE
HadABC:group4	HadABC	11	screen6:BRD-K10671814-001-16-3:25.000000uM	BRD-K10671814	BRD-K10671814-001-16-3	DHPS	0.103171	0.00816326	0	0	FALSE	#b8b8b8ff	FALSE	0.386151	FALSE	FALSE
HadABC:group4	HadABC	11	kabx2:BRD-K00376689-001-03-1:6.250000uM	BRD-K00376689	BRD-K00376689-001-03-1	NADH dehydrogenase	0.103156	0.00813008	0	0	FALSE	#b8b8b8ff	FALSE	0.386151	FALSE	FALSE
HadABC:group4	HadABC	11	screen_bi2_kabxlow:BRD-K99844592-001-02-08:1.562500uM	BRD-K99844592	BRD-K99844592-001-02-08	TrpAB	0.103054	0.00813008	0	0	FALSE	#b8b8b8ff	FALSE	0.386151	FALSE	FALSE
HadABC:group4	HadABC	11	screen4wk_screen5wk_tbda1_kabx2:BRD-K01507359-001-25-9:0.032000uM	BRD-K01507359	BRD-K01507359-001-25-9	RpoB	0.10303	0.00813008	0	0	FALSE	#b8b8b8ff	FALSE	0.386151	FALSE	FALSE
HadABC:group4	HadABC	11	kabx2:BRD-K85307935-001-05-1:12.500000uM	BRD-K85307935	BRD-K85307935-001-05-1	GyrAB	0.102988	0.00813008	0	0	FALSE	#b8b8b8ff	FALSE	0.386151	FALSE	FALSE
HadABC:group4	HadABC	11	screen6:BRD-A84854230-001-01-6:12.500000uM	BRD-A84854230	BRD-A84854230-001-01-6	50S ribosome	0.102955	0.00813008	0	0	FALSE	#b8b8b8ff	FALSE	0.386151	FALSE	FALSE
HadABC:group4	HadABC	11	screen4wk:BRD-K51997757-001-03-9:0.390625uM	BRD-K51997757	BRD-K51997757-001-03-9	InhA	0.102874	0.00813008	0	0	FALSE	#b8b8b8ff	FALSE	0.386151	FALSE	FALSE
HadABC:group4	HadABC	11	kabx2:BRD-A59733260-001-01-6:0.390500uM	BRD-A59733260	BRD-A59733260-001-01-6	AccD6	0.102854	0.00809717	0	0	FALSE	#b8b8b8ff	FALSE	0.386151	FALSE	FALSE
HadABC:group4	HadABC	11	screen6:BRD-K90874731-001-01-8:3.125000uM	BRD-K90874731	BRD-K90874731-001-01-8	PanC	0.1028	0.00809717	0	0	FALSE	#b8b8b8ff	FALSE	0.386151	FALSE	FALSE
HadABC:group4	HadABC	11	kabx2:BRD-K91438851-001-01-5:25.000000uM	BRD-K91438851	BRD-K91438851-001-01-5	clp protease / proteasome	0.102784	0.00809717	0	0	FALSE	#b8b8b8ff	FALSE	0.386151	FALSE	FALSE
HadABC:group4	HadABC	11	screen6:BRD-A84807802-001-01-2:3.125000uM	BRD-A84807802	BRD-A84807802-001-01-2	MmpL3|EchA6	0.102716	0.00809717	0	0	FALSE	#b8b8b8ff	FALSE	0.386151	FALSE	FALSE
HadABC:group4	HadABC	11	kabx2:BRD-K74759733-065-02-2:50.000000uM	BRD-K74759733	BRD-K74759733-065-02-2	30S ribosome	0.102683	0.00809717	0	0	FALSE	#b8b8b8ff	FALSE	0.386151	FALSE	FALSE
HadABC:group4	HadABC	11	screen5cp:BRD-K99844592-001-02-08:0.781250uM	BRD-K99844592	BRD-K99844592-001-02-08	TrpAB	0.102481	0.00809717	0	0	FALSE	#b8b8b8ff	FALSE	0.386151	FALSE	FALSE
HadABC:group4	HadABC	11	screen6:BRD-A46188889-001-01-0:0.781250uM	BRD-A46188889	BRD-A46188889-001-01-0	RpoB	0.102466	0.00809717	0	0	FALSE	#b8b8b8ff	FALSE	0.386151	FALSE	FALSE
HadABC:group4	HadABC	11	screen_bi1_tbda2:BRD-K01507359-001-18-7:0.256000uM	BRD-K01507359	BRD-K01507359-001-18-7	RpoB	0.102372	0.00809717	0	0	FALSE	#b8b8b8ff	FALSE	0.386151	FALSE	FALSE
HadABC:group4	HadABC	11	kabx2:BRD-K97863768-001-04-9:1.562500uM	BRD-K97863768	BRD-K97863768-001-04-9	InhA	0.102365	0.00809717	0	0	FALSE	#b8b8b8ff	FALSE	0.386151	FALSE	FALSE
HadABC:group4	HadABC	11	screen6:BRD-K76257682-001-03-9:6.250000uM	BRD-K76257682	BRD-K76257682-001-03-9	DprE1-DprE2 complex	0.102355	0.00809717	0	0	FALSE	#b8b8b8ff	FALSE	0.386151	FALSE	FALSE
HadABC:group4	HadABC	11	screen_bi2_kabxlow:BRD-K90817094-001-04-2:0.390625uM	BRD-K90817094	BRD-K90817094-001-04-2	ATP synthase	0.102289	0.00809717	0	0	FALSE	#b8b8b8ff	FALSE	0.386151	FALSE	FALSE
HadABC:group4	HadABC	11	kabx2:BRD-K20041728-001-04-8:0.781250uM	BRD-K20041728	BRD-K20041728-001-04-8	InhA	0.101968	0.00809717	0	0	FALSE	#b8b8b8ff	FALSE	0.386151	FALSE	FALSE
HadABC:group4	HadABC	11	kabx2:BRD-K69553440-001-01-7:12.500000uM	BRD-K69553440	BRD-K69553440-001-01-7	50S ribosome	0.101896	0.00806452	0	0	FALSE	#b8b8b8ff	FALSE	0.386151	FALSE	FALSE
HadABC:group4	HadABC	11	screen6:BRD-K51997757-001-07-0:3.125000uM	BRD-K51997757	BRD-K51997757-001-07-0	InhA	0.10186	0.00806452	0	0	FALSE	#b8b8b8ff	FALSE	0.386151	FALSE	FALSE
HadABC:group4	HadABC	11	kabx2:BRD-K38633957-001-02-8:25.000000uM	BRD-K38633957	BRD-K38633957-001-02-8	InhA	0.101844	0.00806452	0	0	FALSE	#b8b8b8ff	FALSE	0.386151	FALSE	FALSE
HadABC:group4	HadABC	11	screen_bi2_kabxlow:BRD-K87879546-001-07-4:0.781250uM	BRD-K87879546	BRD-K87879546-001-07-4	FadD32	0.101574	0.00806452	0	0	FALSE	#b8b8b8ff	FALSE	0.386151	FALSE	FALSE
HadABC:group4	HadABC	11	kabx2:BRD-K27302037-001-03-5:0.097500uM	BRD-K27302037	BRD-K27302037-001-03-5	HadABC	0.101573	0.00806452	1	1	FALSE	#1a80bbff	FALSE	0.386151	FALSE	FALSE
HadABC:group4	HadABC	11	screen4wk:BRD-K10362825-001-04-2:50.000000uM	BRD-K10362825	BRD-K10362825-001-04-2	GyrAB	0.101561	0.00806452	0	0	FALSE	#b8b8b8ff	FALSE	0.386151	FALSE	FALSE
HadABC:group4	HadABC	11	screen6:BRD-A49035384-003-31-3:3.125000uM	BRD-A49035384	BRD-A49035384-003-31-3	30S ribosome	0.101447	0.00806452	0	0	FALSE	#b8b8b8ff	FALSE	0.386151	FALSE	FALSE
HadABC:group4	HadABC	11	screen6:BRD-A06889673-001-01-1:1.562500uM	BRD-A06889673	BRD-A06889673-001-01-1	RpoB	0.10143	0.00806452	0	0	FALSE	#b8b8b8ff	FALSE	0.386151	FALSE	FALSE
HadABC:group4	HadABC	11	screen6:BRD-K14821540-001-06-2:25.000000uM	BRD-K14821540	BRD-K14821540-001-06-2	membrane potential disruption and efflux	0.101358	0.00803213	0	0	FALSE	#b8b8b8ff	FALSE	0.386151	FALSE	FALSE
HadABC:group4	HadABC	11	screen5cp:BRD-K01507359-001-25-9:0.004000uM	BRD-K01507359	BRD-K01507359-001-25-9	RpoB	0.10132	0.00803213	0	0	FALSE	#b8b8b8ff	FALSE	0.386151	FALSE	FALSE
HadABC:group4	HadABC	11	screen4wk_screen5wk_tbda1_kabx2:BRD-K99844592-001-02-08:1.562500uM	BRD-K99844592	BRD-K99844592-001-02-08	TrpAB	0.101273	0.00803213	0	0	FALSE	#b8b8b8ff	FALSE	0.386151	FALSE	FALSE
HadABC:group4	HadABC	11	screen6:BRD-K00093273-001-01-9:12.500000uM	BRD-K00093273	BRD-K00093273-001-01-9	IlvB1	0.101132	0.008	0	0	FALSE	#b8b8b8ff	FALSE	0.386151	FALSE	FALSE
HadABC:group4	HadABC	11	screen4wk_screen5wk_tbda1_kabx2:BRD-K01507359-001-25-9:0.064000uM	BRD-K01507359	BRD-K01507359-001-25-9	RpoB	0.101033	0.008	0	0	FALSE	#b8b8b8ff	FALSE	0.386151	FALSE	FALSE
HadABC:group4	HadABC	11	kabx2:BRD-A05468928-003-01-4:12.500000uM	BRD-A05468928	BRD-A05468928-003-01-4	GyrAB	0.10096	0.008	0	0	FALSE	#b8b8b8ff	FALSE	0.386151	FALSE	FALSE
HadABC:group4	HadABC	11	screen6:BRD-K01507359-001-20-3:0.256250uM	BRD-K01507359	BRD-K01507359-001-20-3	RpoB	0.100908	0.008	0	0	FALSE	#b8b8b8ff	FALSE	0.386151	FALSE	FALSE
HadABC:group4	HadABC	11	screen6:BRD-K51997757-001-07-0:6.250000uM	BRD-K51997757	BRD-K51997757-001-07-0	InhA	0.100635	0.008	0	0	FALSE	#b8b8b8ff	FALSE	0.386151	FALSE	FALSE
HadABC:group4	HadABC	11	kabx2:BRD-K15788763-001-02-1:3.125000uM	BRD-K15788763	BRD-K15788763-001-02-1	MmpL3	0.100566	0.008	0	0	FALSE	#b8b8b8ff	FALSE	0.386151	FALSE	FALSE
HadABC:group4	HadABC	11	screen6:BRD-A19584055:25.000000uM	BRD-A19584055	BRD-A19584055	50S ribosome	0.100532	0.008	0	0	FALSE	#b8b8b8ff	FALSE	0.386151	FALSE	FALSE
HadABC:group4	HadABC	11	kabx2:BRD-K38633957-001-03-6:25.000000uM	BRD-K38633957	BRD-K38633957-001-03-6	InhA	0.100462	0.008	0	0	FALSE	#b8b8b8ff	FALSE	0.386151	FALSE	FALSE
HadABC:group4	HadABC	11	screen6:BRD-K04030334-001-01-3:100.000000uM	BRD-K04030334	BRD-K04030334-001-01-3	Pks13	0.100416	0.008	0	0	FALSE	#b8b8b8ff	FALSE	0.386151	FALSE	FALSE
HadABC:group4	HadABC	11	screen_bi2_kabxlow:BRD-K00005150-001-01-9:3.125000uM	BRD-K00005150	BRD-K00005150-001-01-9	MmpL3	0.100196	0.008	0	0	FALSE	#b8b8b8ff	FALSE	0.386151	FALSE	FALSE
HadABC:group4	HadABC	11	screen6:BRD-K85307935-001-05-1:0.781250uM	BRD-K85307935	BRD-K85307935-001-05-1	GyrAB	0.100169	0.008	0	0	FALSE	#b8b8b8ff	FALSE	0.386151	FALSE	FALSE
HadABC:group4	HadABC	11	kabx2:BRD-K28224173-001-02-6:25.000000uM	BRD-K28224173	BRD-K28224173-001-02-6	PG transpeptidation and transport	0.100121	0.008	0	0	FALSE	#b8b8b8ff	FALSE	0.386151	FALSE	FALSE
HadABC:group4	HadABC	11	screen6:BRD-K38402943-001-05-8:12.500000uM	BRD-K38402943	BRD-K38402943-001-05-8	InhA	0.0997807	0.008	0	0	FALSE	#b8b8b8ff	FALSE	0.386151	FALSE	FALSE
HadABC:group4	HadABC	11	kabx2:BRD-K89997465-001-13-7:3.125000uM	BRD-K89997465	BRD-K89997465-001-13-7	membrane potential disruption and efflux|NADH dehydrogenase	0.0997416	0.00796813	0	0	FALSE	#b8b8b8ff	FALSE	0.386151	FALSE	FALSE
HadABC:group4	HadABC	11	screen6:BRD-K16424896-001-02-2:6.250000uM	BRD-K16424896	BRD-K16424896-001-02-2	Alr	0.0997198	0.00796813	0	0	FALSE	#b8b8b8ff	FALSE	0.386151	FALSE	FALSE
HadABC:group4	HadABC	11	screen5_wk:BRD-K57363465-001-01-5:1.562500uM	BRD-K57363465	BRD-K57363465-001-01-5	PrrB	0.0997176	0.00796813	0	0	FALSE	#b8b8b8ff	FALSE	0.386151	FALSE	FALSE
HadABC:group4	HadABC	11	kabx2:BRD-K32273377-001-19-5:12.500000uM	BRD-K32273377	BRD-K32273377-001-19-5	DHPS	0.0994736	0.00796813	0	0	FALSE	#b8b8b8ff	FALSE	0.386151	FALSE	FALSE
HadABC:group4	HadABC	11	screen6:BRD-K69774614-001-01-9:0.390500uM	BRD-K69774614	BRD-K69774614-001-01-9	MmpL3	0.0993885	0.00796813	0	0	FALSE	#b8b8b8ff	FALSE	0.386151	FALSE	FALSE
HadABC:group4	HadABC	11	screen6:BRD-A47790386-001-04-4:3.125000uM	BRD-A47790386	BRD-A47790386-001-04-4	GyrAB	0.0993733	0.00796813	0	0	FALSE	#b8b8b8ff	FALSE	0.386151	FALSE	FALSE
HadABC:group4	HadABC	11	screen6:BRD-K05512067-001-10-3:12.500000uM	BRD-K05512067	BRD-K05512067-001-10-3	Fba	0.0992697	0.00796813	0	0	FALSE	#b8b8b8ff	FALSE	0.386151	FALSE	FALSE
HadABC:group4	HadABC	11	screen4wk:BRD-K91065602-003-02-2:50.000000uM	BRD-K91065602	BRD-K91065602-003-02-2	PG transpeptidation and transport	0.0991693	0.00796813	0	0	FALSE	#b8b8b8ff	FALSE	0.386151	FALSE	FALSE
HadABC:group4	HadABC	11	screen6:BRD-K45430307-001-01-9:0.390500uM	BRD-K45430307	BRD-K45430307-001-01-9	MmpL3	0.0991545	0.00796813	0	0	FALSE	#b8b8b8ff	FALSE	0.386151	FALSE	FALSE
HadABC:group4	HadABC	11	screen5_wk:BRD-K08111712-001-17-5:12.500000uM	BRD-K08111712	BRD-K08111712-001-17-5	50S ribosome	0.0990681	0.00796813	0	0	FALSE	#b8b8b8ff	FALSE	0.386151	FALSE	FALSE
HadABC:group4	HadABC	11	kabx2:BRD-K04804440-001-16-0:1.562500uM	BRD-K04804440	BRD-K04804440-001-16-0	GyrAB	0.0990071	0.00796813	0	0	FALSE	#b8b8b8ff	FALSE	0.386151	FALSE	FALSE
HadABC:group4	HadABC	11	kabx2:BRD-K27871792-236-02-8:50.000000uM	BRD-K27871792	BRD-K27871792-236-02-8	PG transpeptidation and transport	0.0988394	0.00796813	0	0	FALSE	#b8b8b8ff	FALSE	0.386151	FALSE	FALSE
HadABC:group4	HadABC	11	kabx2:BRD-K60267961-001-05-3:0.195500uM	BRD-K60267961	BRD-K60267961-001-05-3	InhA	0.0988189	0.00796813	0	0	FALSE	#b8b8b8ff	FALSE	0.386151	FALSE	FALSE
HadABC:group4	HadABC	11	kabx2:BRD-K32256160-001-02-7:1.562500uM	BRD-K32256160	BRD-K32256160-001-02-7	50S ribosome	0.0987621	0.00793651	0	0	FALSE	#b8b8b8ff	FALSE	0.386151	FALSE	FALSE
HadABC:group4	HadABC	11	screen6:BRD-K43172524-001-01-6:1.562500uM	BRD-K43172524	BRD-K43172524-001-01-6	MbtI	0.0986302	0.00793651	0	0	FALSE	#b8b8b8ff	FALSE	0.386151	FALSE	FALSE
HadABC:group4	HadABC	11	screen6:BRD-K28119352:3.125000uM	BRD-K28119352	BRD-K28119352	MmpL3	0.0986169	0.00793651	0	0	FALSE	#b8b8b8ff	FALSE	0.386151	FALSE	FALSE
HadABC:group4	HadABC	11	screen6:BRD-A93964801-001-17-7:0.097500uM	BRD-A93964801	BRD-A93964801-001-17-7	GyrAB	0.0985913	0.00793651	0	0	FALSE	#b8b8b8ff	FALSE	0.386151	FALSE	FALSE
HadABC:group4	HadABC	11	kabx2:BRD-K13843533-001-03-3:1.562500uM	BRD-K13843533	BRD-K13843533-001-03-3	GyrAB|DnaG	0.0985526	0.00793651	0	0	FALSE	#b8b8b8ff	FALSE	0.386151	FALSE	FALSE
HadABC:group4	HadABC	11	screen6:BRD-K92835935-001-01-1:0.195500uM	BRD-K92835935	BRD-K92835935-001-01-1	RpoB	0.0985511	0.00793651	0	0	FALSE	#b8b8b8ff	FALSE	0.386151	FALSE	FALSE
HadABC:group4	HadABC	11	kabx2:BRD-K98305621-001-01-8:0.781250uM	BRD-K98305621	BRD-K98305621-001-01-8	InhA	0.0983907	0.00793651	0	0	FALSE	#b8b8b8ff	FALSE	0.386151	FALSE	FALSE
HadABC:group4	HadABC	11	screen6:BRD-K51997757-001-06-2:12.500000uM	BRD-K51997757	BRD-K51997757-001-06-2	InhA	0.0981324	0.00793651	0	0	FALSE	#b8b8b8ff	FALSE	0.386151	FALSE	FALSE
HadABC:group4	HadABC	11	kabx2:BRD-K04548931-003-17-3:3.125000uM	BRD-K04548931	BRD-K04548931-003-17-3	GyrAB|DnaG	0.0980617	0.00793651	0	0	FALSE	#b8b8b8ff	FALSE	0.386151	FALSE	FALSE
HadABC:group4	HadABC	11	screen6:BRD-K11905747-333-01-5:25.000000uM	BRD-K11905747	BRD-K11905747-333-01-5	30S ribosome	0.0980472	0.00793651	0	0	FALSE	#b8b8b8ff	FALSE	0.386151	FALSE	FALSE
HadABC:group4	HadABC	11	kabx2:BRD-K38402943-001-05-8:0.781250uM	BRD-K38402943	BRD-K38402943-001-05-8	InhA	0.098019	0.00793651	0	0	FALSE	#b8b8b8ff	FALSE	0.386151	FALSE	FALSE
HadABC:group4	HadABC	11	kabx2:BRD-K79711234-001-19-1:12.500000uM	BRD-K79711234	BRD-K79711234-001-19-1	50S ribosome	0.0979909	0.00793651	0	0	FALSE	#b8b8b8ff	FALSE	0.386151	FALSE	FALSE
HadABC:group4	HadABC	11	kabx2:BRD-K87207035-001-01-9:12.500000uM	BRD-K87207035	BRD-K87207035-001-01-9	TopA	0.0979066	0.00793651	0	0	FALSE	#b8b8b8ff	FALSE	0.386151	FALSE	FALSE
HadABC:group4	HadABC	11	screen6:BRD-K45430307-001-01-9:1.562500uM	BRD-K45430307	BRD-K45430307-001-01-9	MmpL3	0.0978587	0.00793651	0	0	FALSE	#b8b8b8ff	FALSE	0.386151	FALSE	FALSE
HadABC:group4	HadABC	11	screen6:BRD-K00093272-001-01-9:50.000000uM	BRD-K00093272	BRD-K00093272-001-01-9	IlvB1	0.0977297	0.00793651	0	0	FALSE	#b8b8b8ff	FALSE	0.386151	FALSE	FALSE
HadABC:group4	HadABC	11	screen6:BRD-A05468928-003-01-4:0.390500uM	BRD-A05468928	BRD-A05468928-003-01-4	GyrAB	0.0976817	0.00793651	0	0	FALSE	#b8b8b8ff	FALSE	0.386151	FALSE	FALSE
HadABC:group4	HadABC	11	kabx2:BRD-K23791635-001-02-1:6.250000uM	BRD-K23791635	BRD-K23791635-001-02-1	InhA	0.0975865	0.00790514	0	0	FALSE	#b8b8b8ff	FALSE	0.386151	FALSE	FALSE
HadABC:group4	HadABC	11	kabx2:BRD-K85307935-001-05-1:50.000000uM	BRD-K85307935	BRD-K85307935-001-05-1	GyrAB	0.097575	0.00790514	0	0	FALSE	#b8b8b8ff	FALSE	0.386151	FALSE	FALSE
HadABC:group4	HadABC	11	screen6:BRD-K62363391-001-25-6:25.000000uM	BRD-K62363391	BRD-K62363391-001-25-6	DHPS	0.0975436	0.00790514	0	0	FALSE	#b8b8b8ff	FALSE	0.386151	FALSE	FALSE
HadABC:group4	HadABC	11	screen6:BRD-K17480742-001-02-9:0.390500uM	BRD-K17480742	BRD-K17480742-001-02-9	DprE1-DprE2 complex	0.0974609	0.00790514	0	0	FALSE	#b8b8b8ff	FALSE	0.386151	FALSE	FALSE
HadABC:group4	HadABC	11	screen4wk:BRD-K37798499-001-16-5:25.000000uM	BRD-K37798499	BRD-K37798499-001-16-5	GyrAB	0.0970504	0.00790514	0	0	FALSE	#b8b8b8ff	FALSE	0.386151	FALSE	FALSE
HadABC:group4	HadABC	11	screen_bi2_kabxlow:BRD-K65278948-004-01-6:1.562500uM	BRD-K65278948	BRD-K65278948-004-01-6	DHFR	0.0970177	0.00790514	0	0	FALSE	#b8b8b8ff	FALSE	0.386151	FALSE	FALSE
HadABC:group4	HadABC	11	screen6:BRD-K95141739-001-01-9:25.000000uM	BRD-K95141739	BRD-K95141739-001-01-9	InhA	0.0970164	0.00790514	0	0	FALSE	#b8b8b8ff	FALSE	0.386151	FALSE	FALSE
HadABC:group4	HadABC	11	screen6:BRD-K93231391-300-07-2:12.500000uM	BRD-K93231391	BRD-K93231391-300-07-2	EmbABC	0.0970155	0.00790514	0	0	FALSE	#b8b8b8ff	FALSE	0.386151	FALSE	FALSE
HadABC:group4	HadABC	11	screen6:BRD-M87138257-003-02-9:6.250000uM	BRD-M87138257	BRD-M87138257-003-02-9	GyrAB|TopA	0.0970037	0.00790514	0	0	FALSE	#b8b8b8ff	FALSE	0.386151	FALSE	FALSE
HadABC:group4	HadABC	11	screen_bi1_tbda2:BRD-K99844592-001-02-08:50.000000uM	BRD-K99844592	BRD-K99844592-001-02-08	TrpAB	0.0969246	0.00790514	0	0	FALSE	#b8b8b8ff	FALSE	0.386151	FALSE	FALSE
HadABC:group4	HadABC	11	kabx2:BRD-A34145622-003-26-9:1.562500uM	BRD-A34145622	BRD-A34145622-003-26-9	30S ribosome	0.0968831	0.00790514	0	0	FALSE	#b8b8b8ff	FALSE	0.386151	FALSE	FALSE
HadABC:group4	HadABC	11	screen6:BRD-K87492696-001-17-3:50.000000uM	BRD-K87492696	BRD-K87492696-001-17-3	DHPS	0.0968747	0.00790514	0	0	FALSE	#b8b8b8ff	FALSE	0.386151	FALSE	FALSE
HadABC:group4	HadABC	11	screen6:BRD-K59325863-001-05-1:12.500000uM	BRD-K59325863	BRD-K59325863-001-05-1	clp protease / proteasome	0.0968137	0.00790514	0	0	FALSE	#b8b8b8ff	FALSE	0.386151	FALSE	FALSE
HadABC:group4	HadABC	11	kabx2:BRD-K18574842-323-12-4:0.390500uM	BRD-K18574842	BRD-K18574842-323-12-4	PG transpeptidation and transport	0.096704	0.00790514	0	0	FALSE	#b8b8b8ff	FALSE	0.386151	FALSE	FALSE
HadABC:group4	HadABC	11	kabx2:BRD-K09471561-001-21-6:0.390500uM	BRD-K09471561	BRD-K09471561-001-21-6	GyrAB	0.0966926	0.00790514	0	0	FALSE	#b8b8b8ff	FALSE	0.386151	FALSE	FALSE
HadABC:group4	HadABC	11	screen6:BRD-K36796419-001-02-7:3.125000uM	BRD-K36796419	BRD-K36796419-001-02-7	50S ribosome	0.0966189	0.00790514	0	0	FALSE	#b8b8b8ff	FALSE	0.386151	FALSE	FALSE
HadABC:group4	HadABC	11	kabx2:BRD-K19854078-001-01-9:50.000000uM	BRD-K19854078	BRD-K19854078-001-01-9	Alr	0.0964483	0.00790514	0	0	FALSE	#b8b8b8ff	FALSE	0.386151	FALSE	FALSE
HadABC:group4	HadABC	11	kabx2:BRD-K37908742-001-03-3:12.500000uM	BRD-K37908742	BRD-K37908742-001-03-3	clp protease / proteasome	0.0963173	0.00790514	0	0	FALSE	#b8b8b8ff	FALSE	0.386151	FALSE	FALSE
HadABC:group4	HadABC	11	kabx2:BRD-K88043978-001-01-6:50.000000uM	BRD-K88043978	BRD-K88043978-001-01-6	30S ribosome	0.096287	0.00787402	0	0	FALSE	#b8b8b8ff	FALSE	0.386151	FALSE	FALSE
HadABC:group4	HadABC	11	screen5_wk:BRD-A79903587-001-19-9:0.781250uM	BRD-A79903587	BRD-A79903587-001-19-9	pyrimidine metabolism|ThyAX	0.0962861	0.00787402	0	0	FALSE	#b8b8b8ff	FALSE	0.386151	FALSE	FALSE
HadABC:group4	HadABC	11	screen5cp:BRD-K01507359-001-25-9:0.001000uM	BRD-K01507359	BRD-K01507359-001-25-9	RpoB	0.0962174	0.00787402	0	0	FALSE	#b8b8b8ff	FALSE	0.386151	FALSE	FALSE
HadABC:group4	HadABC	11	screen6:BRD-K28119352:0.781250uM	BRD-K28119352	BRD-K28119352	MmpL3	0.0962014	0.00787402	0	0	FALSE	#b8b8b8ff	FALSE	0.386151	FALSE	FALSE
HadABC:group4	HadABC	11	kabx2:BRD-K65278948-001-01-2:6.250000uM	BRD-K65278948	BRD-K65278948-001-01-2	DHFR	0.0961595	0.00787402	0	0	FALSE	#b8b8b8ff	FALSE	0.386151	FALSE	FALSE
HadABC:group4	HadABC	11	kabx2:BRD-K80545773-001-01-5:6.250000uM	BRD-K80545773	BRD-K80545773-001-01-5	PG transpeptidation and transport	0.0961298	0.00787402	0	0	FALSE	#b8b8b8ff	FALSE	0.386151	FALSE	FALSE
HadABC:group4	HadABC	11	kabx2:BRD-A69651145-003-12-2:3.125000uM	BRD-A69651145	BRD-A69651145-003-12-2	30S ribosome	0.0960096	0.00787402	0	0	FALSE	#b8b8b8ff	FALSE	0.386151	FALSE	FALSE
HadABC:group4	HadABC	11	screen6:BRD-K80545773-001-01-5:50.000000uM	BRD-K80545773	BRD-K80545773-001-01-5	PG transpeptidation and transport	0.0959826	0.00787402	0	0	FALSE	#b8b8b8ff	FALSE	0.386151	FALSE	FALSE
HadABC:group4	HadABC	11	screen6:BRD-K66898851-001-06-0:50.000000uM	BRD-K66898851	BRD-K66898851-001-06-0	PptT|FtsZ	0.0959378	0.00787402	0	0	FALSE	#b8b8b8ff	FALSE	0.386151	FALSE	FALSE
HadABC:group4	HadABC	11	kabx2:BRD-A84807802-001-01-2:3.125000uM	BRD-A84807802	BRD-A84807802-001-01-2	MmpL3|EchA6	0.0958786	0.00787402	0	0	FALSE	#b8b8b8ff	FALSE	0.386151	FALSE	FALSE
HadABC:group4	HadABC	11	kabx2:BRD-A69651145-003-12-2:1.562500uM	BRD-A69651145	BRD-A69651145-003-12-2	30S ribosome	0.0957322	0.00787402	0	0	FALSE	#b8b8b8ff	FALSE	0.386151	FALSE	FALSE
HadABC:group4	HadABC	11	kabx2:BRD-K42267433-001-01-5:25.000000uM	BRD-K42267433	BRD-K42267433-001-01-5	purine metabolism|GuaB2	0.0956787	0.00787402	0	0	FALSE	#b8b8b8ff	FALSE	0.386151	FALSE	FALSE
HadABC:group4	HadABC	11	screen4wk:BRD-K11851919-001-11-5:6.250000uM	BRD-K11851919	BRD-K11851919-001-11-5	metal ion chelation	0.0956644	0.00787402	0	0	FALSE	#b8b8b8ff	FALSE	0.386151	FALSE	FALSE
HadABC:group4	HadABC	11	kabx2:BRD-A47790386-001-04-4:3.125000uM	BRD-A47790386	BRD-A47790386-001-04-4	GyrAB	0.0954186	0.00787402	0	0	FALSE	#b8b8b8ff	FALSE	0.386151	FALSE	FALSE
HadABC:group4	HadABC	11	kabx2:BRD-K38633957-001-02-8:0.781250uM	BRD-K38633957	BRD-K38633957-001-02-8	InhA	0.0953735	0.00787402	0	0	FALSE	#b8b8b8ff	FALSE	0.386151	FALSE	FALSE
HadABC:group4	HadABC	11	kabx2:BRD-K18574842-323-12-4:3.125000uM	BRD-K18574842	BRD-K18574842-323-12-4	PG transpeptidation and transport	0.0953317	0.00787402	0	0	FALSE	#b8b8b8ff	FALSE	0.386151	FALSE	FALSE
HadABC:group4	HadABC	11	kabx2:BRD-K66227851-001-03-9:3.125000uM	BRD-K66227851	BRD-K66227851-001-03-9	pyrimidine metabolism|CoaA and PyrG	0.0953229	0.00784314	0	0	FALSE	#b8b8b8ff	FALSE	0.386151	FALSE	FALSE
HadABC:group4	HadABC	11	kabx2:BRD-K93231391-300-07-2:1.562500uM	BRD-K93231391	BRD-K93231391-300-07-2	EmbABC	0.0953134	0.00784314	0	0	FALSE	#b8b8b8ff	FALSE	0.386151	FALSE	FALSE
HadABC:group4	HadABC	11	kabx2:BRD-K55250441-001-16-3:6.250000uM	BRD-K55250441	BRD-K55250441-001-16-3	DHPS	0.0953047	0.00784314	0	0	FALSE	#b8b8b8ff	FALSE	0.386151	FALSE	FALSE
HadABC:group4	HadABC	11	kabx2:BRD-K90991629-001-01-5:1.562500uM	BRD-K90991629	BRD-K90991629-001-01-5	GyrAB	0.095207	0.00784314	0	0	FALSE	#b8b8b8ff	FALSE	0.386151	FALSE	FALSE
HadABC:group4	HadABC	11	kabx2:BRD-K62374253-001-09-4:6.250000uM	BRD-K62374253	BRD-K62374253-001-09-4	GyrAB	0.0951663	0.00784314	0	0	FALSE	#b8b8b8ff	FALSE	0.386151	FALSE	FALSE
HadABC:group4	HadABC	11	kabx2:BRD-K10671814-001-16-3:25.000000uM	BRD-K10671814	BRD-K10671814-001-16-3	DHPS	0.095138	0.00784314	0	0	FALSE	#b8b8b8ff	FALSE	0.386151	FALSE	FALSE
HadABC:group4	HadABC	11	kabx2:BRD-K80267133-001-21-9:50.000000uM	BRD-K80267133	BRD-K80267133-001-21-9	DHFR	0.095099	0.00784314	0	0	FALSE	#b8b8b8ff	FALSE	0.386151	FALSE	FALSE
HadABC:group4	HadABC	11	kabx2:BRD-K49668410-001-19-6:25.000000uM	BRD-K49668410	BRD-K49668410-001-19-6	50S ribosome	0.0950122	0.0078125	0	0	FALSE	#b8b8b8ff	FALSE	0.386151	FALSE	FALSE
HadABC:group4	HadABC	11	kabx2:BRD-A15637061-003-01-9:1.562500uM	BRD-A15637061	BRD-A15637061-003-01-9	30S ribosome	0.0948871	0.0078125	0	0	FALSE	#b8b8b8ff	FALSE	0.386151	FALSE	FALSE
HadABC:group4	HadABC	11	kabx2:BRD-K85985071-001-26-4:3.125000uM	BRD-K85985071	BRD-K85985071-001-26-4	CysH	0.0948543	0.0078125	0	0	FALSE	#b8b8b8ff	FALSE	0.386151	FALSE	FALSE
HadABC:group4	HadABC	11	screen4wk:BRD-K91065602-003-02-2:6.250000uM	BRD-K91065602	BRD-K91065602-003-02-2	PG transpeptidation and transport	0.0948251	0.0078125	0	0	FALSE	#b8b8b8ff	FALSE	0.386151	FALSE	FALSE
HadABC:group4	HadABC	11	screen6:BRD-K87395897-001-02-7:0.390500uM	BRD-K87395897	BRD-K87395897-001-02-7	DprE1-DprE2 complex	0.0947896	0.0078125	0	0	FALSE	#b8b8b8ff	FALSE	0.386151	FALSE	FALSE
HadABC:group4	HadABC	11	screen6:BRD-K78355918-001-08-4:12.500000uM	BRD-K78355918	BRD-K78355918-001-08-4	50S ribosome|FusA1	0.0947144	0.0078125	0	0	FALSE	#b8b8b8ff	FALSE	0.386151	FALSE	FALSE
HadABC:group4	HadABC	11	screen6:BRD-K38402943-001-05-8:6.250000uM	BRD-K38402943	BRD-K38402943-001-05-8	InhA	0.0946677	0.0078125	0	0	FALSE	#b8b8b8ff	FALSE	0.386151	FALSE	FALSE
HadABC:group4	HadABC	11	screen6:BRD-K55128567-001-03-7:25.000000uM	BRD-K55128567	BRD-K55128567-001-03-7	InhA	0.0946494	0.0078125	0	0	FALSE	#b8b8b8ff	FALSE	0.386151	FALSE	FALSE
HadABC:group4	HadABC	11	kabx2:BRD-K98384930-001-01-9:50.000000uM	BRD-K98384930	BRD-K98384930-001-01-9	GyrAB	0.094511	0.0078125	0	0	FALSE	#b8b8b8ff	FALSE	0.386151	FALSE	FALSE
HadABC:group4	HadABC	11	screen6:BRD-M29626677-343-04-2:1.562500uM	BRD-M29626677	BRD-M29626677-343-04-2	30S ribosome	0.094502	0.0078125	0	0	FALSE	#b8b8b8ff	FALSE	0.386151	FALSE	FALSE
HadABC:group4	HadABC	11	screen6:BRD-K14661019-001-01-5:6.250000uM	BRD-K14661019	BRD-K14661019-001-01-5	DprE1-DprE2 complex	0.0944715	0.0078125	0	0	FALSE	#b8b8b8ff	FALSE	0.386151	FALSE	FALSE
HadABC:group4	HadABC	11	screen6:BRD-K78113049-001-19-6:6.250000uM	BRD-K78113049	BRD-K78113049-001-19-6	GyrAB	0.0944227	0.0078125	0	0	FALSE	#b8b8b8ff	FALSE	0.386151	FALSE	FALSE
HadABC:group4	HadABC	11	screen6:BRD-K24844714-001-31-0:0.781250uM	BRD-K24844714	BRD-K24844714-001-31-0	pyrimidine metabolism|ThyAX	0.0943515	0.0078125	0	0	FALSE	#b8b8b8ff	FALSE	0.386151	FALSE	FALSE
HadABC:group4	HadABC	11	kabx2:BRD-K19352500-001-10-3:25.000000uM	BRD-K19352500	BRD-K19352500-001-10-3	membrane potential disruption and efflux|NADH dehydrogenase	0.0942208	0.0078125	0	0	FALSE	#b8b8b8ff	FALSE	0.386151	FALSE	FALSE
HadABC:group4	HadABC	11	screen6:BRD-K79491187-001-01-5:0.195500uM	BRD-K79491187	BRD-K79491187-001-01-5	Pks13	0.0942025	0.0078125	0	0	FALSE	#b8b8b8ff	FALSE	0.386151	FALSE	FALSE
HadABC:group4	HadABC	11	screen6:BRD-K17971521-001-03-2:12.500000uM	BRD-K17971521	BRD-K17971521-001-03-2	InhA|MapAB	0.0941542	0.0078125	0	0	FALSE	#b8b8b8ff	FALSE	0.386151	FALSE	FALSE
HadABC:group4	HadABC	11	screen4wk:BRD-K50859149-001-17-9:3.125000uM	BRD-K50859149	BRD-K50859149-001-17-9	DHPS	0.094063	0.0078125	0	0	FALSE	#b8b8b8ff	FALSE	0.386151	FALSE	FALSE
HadABC:group4	HadABC	11	kabx2:BRD-K05512067-001-10-3:50.000000uM	BRD-K05512067	BRD-K05512067-001-10-3	Fba	0.0939598	0.0078125	0	0	FALSE	#b8b8b8ff	FALSE	0.386151	FALSE	FALSE
HadABC:group4	HadABC	11	screen6:BRD-A19584055-001-01-1:12.500000uM	BRD-A19584055	BRD-A19584055-001-01-1	50S ribosome	0.0938034	0.0078125	0	0	FALSE	#b8b8b8ff	FALSE	0.386151	FALSE	FALSE
HadABC:group4	HadABC	11	screen5_wk:BRD-K87395897-001-02-7:0.781250uM	BRD-K87395897	BRD-K87395897-001-02-7	DprE1-DprE2 complex	0.0936856	0.0078125	0	0	FALSE	#b8b8b8ff	FALSE	0.386151	FALSE	FALSE
HadABC:group4	HadABC	11	screen6:BRD-A47790386-001-04-4:0.781250uM	BRD-A47790386	BRD-A47790386-001-04-4	GyrAB	0.0936017	0.0078125	0	0	FALSE	#b8b8b8ff	FALSE	0.386151	FALSE	FALSE
HadABC:group4	HadABC	11	kabx2:BRD-K43389675-003-22-5:1.562500uM	BRD-K43389675	BRD-K43389675-003-22-5	GyrAB|DnaG	0.0934768	0.0078125	0	0	FALSE	#b8b8b8ff	FALSE	0.386151	FALSE	FALSE
HadABC:group4	HadABC	11	kabx2:BRD-K91438851-001-01-5:3.125000uM	BRD-K91438851	BRD-K91438851-001-01-5	clp protease / proteasome	0.0934115	0.0078125	0	0	FALSE	#b8b8b8ff	FALSE	0.386151	FALSE	FALSE
HadABC:group4	HadABC	11	kabx2:BRD-K56614220-001-22-4:0.781250uM	BRD-K56614220	BRD-K56614220-001-22-4	NADH dehydrogenase|phenazine-like	0.0933896	0.0078125	0	0	FALSE	#b8b8b8ff	FALSE	0.386151	FALSE	FALSE
HadABC:group4	HadABC	11	kabx2:BRD-K73923631-001-01-5:3.125000uM	BRD-K73923631	BRD-K73923631-001-01-5	GyrAB	0.0933134	0.0078125	0	0	FALSE	#b8b8b8ff	FALSE	0.386151	FALSE	FALSE
HadABC:group4	HadABC	11	kabx2:BRD-K50582804-001-01-7:50.000000uM	BRD-K50582804	BRD-K50582804-001-01-7	clp protease / proteasome	0.0933053	0.0078125	0	0	FALSE	#b8b8b8ff	FALSE	0.386151	FALSE	FALSE
HadABC:group4	HadABC	11	kabx2:BRD-K77038618-066-01-8:1.562500uM	BRD-K77038618	BRD-K77038618-066-01-8	GyrAB	0.0932707	0.0078125	0	0	FALSE	#b8b8b8ff	FALSE	0.386151	FALSE	FALSE
HadABC:group4	HadABC	11	screen6:BRD-K37798499-001-28-0:25.000000uM	BRD-K37798499	BRD-K37798499-001-28-0	GyrAB	0.0932223	0.0078125	0	0	FALSE	#b8b8b8ff	FALSE	0.386151	FALSE	FALSE
HadABC:group4	HadABC	11	kabx2:BRD-K76534306-001-24-3:0.781250uM	BRD-K76534306	BRD-K76534306-001-24-3	GyrAB	0.0931774	0.0078125	0	0	FALSE	#b8b8b8ff	FALSE	0.386151	FALSE	FALSE
HadABC:group4	HadABC	11	screen6:BRD-K14661019-001-01-5:25.000000uM	BRD-K14661019	BRD-K14661019-001-01-5	DprE1-DprE2 complex	0.0931424	0.0078125	0	0	FALSE	#b8b8b8ff	FALSE	0.386151	FALSE	FALSE
HadABC:group4	HadABC	11	screen6:BRD-K80267133-001-21-9:50.000000uM	BRD-K80267133	BRD-K80267133-001-21-9	DHFR	0.0931414	0.0078125	0	0	FALSE	#b8b8b8ff	FALSE	0.386151	FALSE	FALSE
HadABC:group4	HadABC	11	kabx2:BRD-A46188889-001-01-0:0.097500uM	BRD-A46188889	BRD-A46188889-001-01-0	RpoB	0.0931309	0.0078125	0	0	FALSE	#b8b8b8ff	FALSE	0.386151	FALSE	FALSE
HadABC:group4	HadABC	11	screen6:BRD-A11805855-001-01-0:0.195500uM	BRD-A11805855	BRD-A11805855-001-01-0	50S ribosome	0.0928722	0.0078125	0	0	FALSE	#b8b8b8ff	FALSE	0.386151	FALSE	FALSE
HadABC:group4	HadABC	11	screen6:BRD-K79491187-001-01-5:3.125000uM	BRD-K79491187	BRD-K79491187-001-01-5	Pks13	0.092763	0.0078125	0	0	FALSE	#b8b8b8ff	FALSE	0.386151	FALSE	FALSE
HadABC:group4	HadABC	11	screen_bi2_kabxlow:BRD-K59456551-335-01-2:55.000000uM	BRD-K59456551	BRD-K59456551-335-01-2	DHFR|ThyAX	0.0927488	0.0078125	0	0	FALSE	#b8b8b8ff	FALSE	0.386151	FALSE	FALSE
HadABC:group4	HadABC	11	screen6:BRD-K91601245-002-07-8:3.125000uM	BRD-K91601245	BRD-K91601245-002-07-8	purine metabolism	0.0927353	0.0078125	0	0	FALSE	#b8b8b8ff	FALSE	0.386151	FALSE	FALSE
HadABC:group4	HadABC	11	kabx2:BRD-K87395897-001-02-7:50.000000uM	BRD-K87395897	BRD-K87395897-001-02-7	DprE1-DprE2 complex	0.0926955	0.0078125	0	0	FALSE	#b8b8b8ff	FALSE	0.386151	FALSE	FALSE
HadABC:group4	HadABC	11	kabx2:BRD-K41601912-001-16-4:1.562500uM	BRD-K41601912	BRD-K41601912-001-16-4	purine metabolism	0.0926011	0.0078125	0	0	FALSE	#b8b8b8ff	FALSE	0.386151	FALSE	FALSE
HadABC:group4	HadABC	11	kabx2:BRD-K28224173-001-02-6:50.000000uM	BRD-K28224173	BRD-K28224173-001-02-6	PG transpeptidation and transport	0.0925599	0.0078125	0	0	FALSE	#b8b8b8ff	FALSE	0.386151	FALSE	FALSE
HadABC:group4	HadABC	11	screen6:BRD-K00093274-001-01-9:3.125000uM	BRD-K00093274	BRD-K00093274-001-01-9	IlvB1	0.0925546	0.0078125	0	0	FALSE	#b8b8b8ff	FALSE	0.386151	FALSE	FALSE
HadABC:group4	HadABC	11	screen6:BRD-K11630072-001-14-0:0.195500uM	BRD-K11630072	BRD-K11630072-001-14-0	pyrimidine metabolism|ThyAX	0.0925539	0.0078125	0	0	FALSE	#b8b8b8ff	FALSE	0.386151	FALSE	FALSE
HadABC:group4	HadABC	11	screen5_wk:BRD-K43389675-003-22-5:1.562500uM	BRD-K43389675	BRD-K43389675-003-22-5	GyrAB|DnaG	0.0924404	0.0078125	0	0	FALSE	#b8b8b8ff	FALSE	0.386151	FALSE	FALSE
HadABC:group4	HadABC	11	kabx2:BRD-K91214177-001-01-7:3.125000uM	BRD-K91214177	BRD-K91214177-001-01-7	InhA|GlmU	0.0923916	0.0078125	0	0	FALSE	#b8b8b8ff	FALSE	0.386151	FALSE	FALSE
HadABC:group4	HadABC	11	screen6:BRD-K65278948-001-01-2:0.097500uM	BRD-K65278948	BRD-K65278948-001-01-2	DHFR	0.0923696	0.0078125	0	0	FALSE	#b8b8b8ff	FALSE	0.386151	FALSE	FALSE
HadABC:group4	HadABC	11	kabx2:BRD-K24844714-001-31-0:0.195500uM	BRD-K24844714	BRD-K24844714-001-31-0	pyrimidine metabolism|ThyAX	0.0923042	0.0078125	0	0	FALSE	#b8b8b8ff	FALSE	0.386151	FALSE	FALSE
HadABC:group4	HadABC	11	screen5cp:BRD-K99844592-001-02-08:12.500000uM	BRD-K99844592	BRD-K99844592-001-02-08	TrpAB	0.0921982	0.0078125	0	0	FALSE	#b8b8b8ff	FALSE	0.386151	FALSE	FALSE
HadABC:group4	HadABC	11	kabx2:BRD-K11943448-001-04-5:0.781250uM	BRD-K11943448	BRD-K11943448-001-04-5	InhA	0.0921887	0.0078125	0	0	FALSE	#b8b8b8ff	FALSE	0.386151	FALSE	FALSE
HadABC:group4	HadABC	11	screen6:BRD-K24715592-001-01-2:25.000000uM	BRD-K24715592	BRD-K24715592-001-01-2	GyrAB|TopA	0.0921476	0.0078125	0	0	FALSE	#b8b8b8ff	FALSE	0.386151	FALSE	FALSE
HadABC:group4	HadABC	11	kabx2:BRD-K76257682-001-02-1:0.390500uM	BRD-K76257682	BRD-K76257682-001-02-1	DprE1-DprE2 complex	0.0921473	0.0078125	0	0	FALSE	#b8b8b8ff	FALSE	0.386151	FALSE	FALSE
HadABC:group4	HadABC	11	screen6:BRD-A84807802-001-01-2:6.250000uM	BRD-A84807802	BRD-A84807802-001-01-2	MmpL3|EchA6	0.0919514	0.0078125	0	0	FALSE	#b8b8b8ff	FALSE	0.386151	FALSE	FALSE
HadABC:group4	HadABC	11	kabx2:BRD-M68646745-311-10-4:1.562500uM	BRD-M68646745	BRD-M68646745-311-10-4	30S ribosome	0.09183	0.0078125	0	0	FALSE	#b8b8b8ff	FALSE	0.386151	FALSE	FALSE
HadABC:group4	HadABC	11	screen6:BRD-K51626221-001-05-7:6.250000uM	BRD-K51626221	BRD-K51626221-001-05-7	pyrimidine metabolism|CoaA and PyrG	0.0917989	0.0078125	0	0	FALSE	#b8b8b8ff	FALSE	0.386151	FALSE	FALSE
HadABC:group4	HadABC	11	screen6:BRD-K32256160-001-02-7:0.390500uM	BRD-K32256160	BRD-K32256160-001-02-7	50S ribosome	0.0917517	0.0078125	0	0	FALSE	#b8b8b8ff	FALSE	0.386151	FALSE	FALSE
HadABC:group4	HadABC	11	kabx2:BRD-K64323980-001-09-9:50.000000uM	BRD-K64323980	BRD-K64323980-001-09-9	TopA	0.0917515	0.0078125	0	0	FALSE	#b8b8b8ff	FALSE	0.386151	FALSE	FALSE
HadABC:group4	HadABC	11	kabx2:BRD-A93964801-001-17-7:0.781250uM	BRD-A93964801	BRD-A93964801-001-17-7	GyrAB	0.0916868	0.0078125	0	0	FALSE	#b8b8b8ff	FALSE	0.386151	FALSE	FALSE
HadABC:group4	HadABC	11	screen6:BRD-K28224173-001-02-6:0.781250uM	BRD-K28224173	BRD-K28224173-001-02-6	PG transpeptidation and transport	0.091498	0.0078125	0	0	FALSE	#b8b8b8ff	FALSE	0.386151	FALSE	FALSE
HadABC:group4	HadABC	11	kabx2:BRD-K85307935-001-05-1:0.781250uM	BRD-K85307935	BRD-K85307935-001-05-1	GyrAB	0.0914825	0.0078125	0	0	FALSE	#b8b8b8ff	FALSE	0.386151	FALSE	FALSE
HadABC:group4	HadABC	11	screen_bi2_kabxlow:BRD-K01507359-001-25-9:0.002000uM	BRD-K01507359	BRD-K01507359-001-25-9	RpoB	0.0914734	0.0078125	0	0	FALSE	#b8b8b8ff	FALSE	0.386151	FALSE	FALSE
HadABC:group4	HadABC	11	screen6:BRD-A43748923:6.250000uM	BRD-A43748923	BRD-A43748923	50S ribosome	0.0914383	0.0078125	0	0	FALSE	#b8b8b8ff	FALSE	0.386151	FALSE	FALSE
HadABC:group4	HadABC	11	screen6:BRD-K20683639-001-02-9:0.390500uM	BRD-K20683639	BRD-K20683639-001-02-9	tRNA synthesis	0.0913228	0.0078125	0	0	FALSE	#b8b8b8ff	FALSE	0.386151	FALSE	FALSE
HadABC:group4	HadABC	11	screen6:BRD-A69651145-003-12-2:12.500000uM	BRD-A69651145	BRD-A69651145-003-12-2	30S ribosome	0.0913148	0.0078125	0	0	FALSE	#b8b8b8ff	FALSE	0.386151	FALSE	FALSE
HadABC:group4	HadABC	11	kabx2:BRD-K77038618-066-01-8:3.125000uM	BRD-K77038618	BRD-K77038618-066-01-8	GyrAB	0.0912635	0.0078125	0	0	FALSE	#b8b8b8ff	FALSE	0.386151	FALSE	FALSE
HadABC:group4	HadABC	11	screen5_wk:BRD-K09471561-001-21-6:0.781250uM	BRD-K09471561	BRD-K09471561-001-21-6	GyrAB	0.0912407	0.0078125	0	0	FALSE	#b8b8b8ff	FALSE	0.386151	FALSE	FALSE
HadABC:group4	HadABC	11	screen6:BRD-K16343284-999-99-9:0.006104uM	BRD-K16343284	BRD-K16343284-999-99-9	DprE1-DprE2 complex	0.0911737	0.0078125	0	0	FALSE	#b8b8b8ff	FALSE	0.386151	FALSE	FALSE
HadABC:group4	HadABC	11	screen6:BRD-K25799961-001-01-8:50.000000uM	BRD-K25799961	BRD-K25799961-001-01-8	DHPS	0.091164	0.0078125	0	0	FALSE	#b8b8b8ff	FALSE	0.386151	FALSE	FALSE
HadABC:group4	HadABC	11	screen6:BRD-A19584055:12.500000uM	BRD-A19584055	BRD-A19584055	50S ribosome	0.0910417	0.0078125	0	0	FALSE	#b8b8b8ff	FALSE	0.386151	FALSE	FALSE
HadABC:group4	HadABC	11	kabx2:BRD-K17205817-001-07-9:3.125000uM	BRD-K17205817	BRD-K17205817-001-07-9	DHPS	0.0910198	0.0078125	0	0	FALSE	#b8b8b8ff	FALSE	0.386151	FALSE	FALSE
HadABC:group4	HadABC	11	screen6:BRD-K60267961-001-05-3:6.250000uM	BRD-K60267961	BRD-K60267961-001-05-3	InhA	0.091013	0.0078125	0	0	FALSE	#b8b8b8ff	FALSE	0.386151	FALSE	FALSE
HadABC:group4	HadABC	11	kabx2:BRD-A07244995-001-01-9:6.250000uM	BRD-A07244995	BRD-A07244995-001-01-9	GyrAB	0.0908617	0.0078125	0	0	FALSE	#b8b8b8ff	FALSE	0.386151	FALSE	FALSE
HadABC:group4	HadABC	11	kabx2:BRD-K12102668-001-27-1:6.250000uM	BRD-K12102668	BRD-K12102668-001-27-1	InhA	0.090826	0.0077821	0	0	FALSE	#b8b8b8ff	FALSE	0.386151	FALSE	FALSE
HadABC:group4	HadABC	11	kabx2:BRD-K43962705-001-01-1:0.097500uM	BRD-K43962705	BRD-K43962705-001-01-1	RpoB	0.0907759	0.00775194	0	0	FALSE	#b8b8b8ff	FALSE	0.386151	FALSE	FALSE
HadABC:group4	HadABC	11	screen6:BRD-K80390541-001-03-3:12.500000uM	BRD-K80390541	BRD-K80390541-001-03-3	InhA	0.090688	0.00775194	0	0	FALSE	#b8b8b8ff	FALSE	0.386151	FALSE	FALSE
HadABC:group4	HadABC	11	kabx2:BRD-A74980173-001-13-5:0.390500uM	BRD-A74980173	BRD-A74980173-001-13-5	GyrAB	0.0906529	0.00772201	0	0	FALSE	#b8b8b8ff	FALSE	0.386151	FALSE	FALSE
HadABC:group4	HadABC	11	screen5_wk:BRD-K56614220-001-22-4:0.195312uM	BRD-K56614220	BRD-K56614220-001-22-4	NADH dehydrogenase|phenazine-like	0.0906345	0.00772201	0	0	FALSE	#b8b8b8ff	FALSE	0.386151	FALSE	FALSE
HadABC:group4	HadABC	11	screen6:BRD-K74759733-065-02-2:50.000000uM	BRD-K74759733	BRD-K74759733-065-02-2	30S ribosome	0.0906341	0.00772201	0	0	FALSE	#b8b8b8ff	FALSE	0.386151	FALSE	FALSE
HadABC:group4	HadABC	11	kabx2:BRD-K79711234-001-19-1:50.000000uM	BRD-K79711234	BRD-K79711234-001-19-1	50S ribosome	0.0905256	0.00772201	0	0	FALSE	#b8b8b8ff	FALSE	0.386151	FALSE	FALSE
HadABC:group4	HadABC	11	kabx2:BRD-K11630072-001-14-0:0.390500uM	BRD-K11630072	BRD-K11630072-001-14-0	pyrimidine metabolism|ThyAX	0.0905027	0.00772201	0	0	FALSE	#b8b8b8ff	FALSE	0.386151	FALSE	FALSE
HadABC:group4	HadABC	11	screen6:BRD-A50987946-001-01-9:50.000000uM	BRD-A50987946	BRD-A50987946-001-01-9	30S ribosome	0.0904934	0.00772201	0	0	FALSE	#b8b8b8ff	FALSE	0.386151	FALSE	FALSE
HadABC:group4	HadABC	11	screen6:BRD-K04030334-001-01-3:25.000000uM	BRD-K04030334	BRD-K04030334-001-01-3	Pks13	0.0903719	0.00772201	0	0	FALSE	#b8b8b8ff	FALSE	0.386151	FALSE	FALSE
HadABC:group4	HadABC	11	screen6:BRD-K17205817-001-07-9:6.250000uM	BRD-K17205817	BRD-K17205817-001-07-9	DHPS	0.0903714	0.00772201	0	0	FALSE	#b8b8b8ff	FALSE	0.386151	FALSE	FALSE
HadABC:group4	HadABC	11	screen6:BRD-K32368635-001-01-9:0.097500uM	BRD-K32368635	BRD-K32368635-001-01-9	GyrAB	0.0903336	0.00772201	0	0	FALSE	#b8b8b8ff	FALSE	0.386151	FALSE	FALSE
HadABC:group4	HadABC	11	kabx2:BRD-K59436580-001-02-5:1.562500uM	BRD-K59436580	BRD-K59436580-001-02-5	50S ribosome	0.0902628	0.00772201	0	0	FALSE	#b8b8b8ff	FALSE	0.386151	FALSE	FALSE
HadABC:group4	HadABC	11	kabx2:BRD-K33127883-001-01-7:1.562500uM	BRD-K33127883	BRD-K33127883-001-01-7	50S ribosome	0.0902301	0.00772201	0	0	FALSE	#b8b8b8ff	FALSE	0.386151	FALSE	FALSE
HadABC:group4	HadABC	11	kabx2:BRD-A05468928-003-01-4:0.390500uM	BRD-A05468928	BRD-A05468928-003-01-4	GyrAB	0.0901779	0.00772201	0	0	FALSE	#b8b8b8ff	FALSE	0.386151	FALSE	FALSE
HadABC:group4	HadABC	11	screen6:BRD-K85985071-001-26-4:50.000000uM	BRD-K85985071	BRD-K85985071-001-26-4	CysH	0.0900767	0.00772201	0	0	FALSE	#b8b8b8ff	FALSE	0.386151	FALSE	FALSE
HadABC:group4	HadABC	11	kabx2:BRD-K86670086-001-03-3:6.250000uM	BRD-K86670086	BRD-K86670086-001-03-3	50S ribosome	0.089977	0.00769231	0	0	FALSE	#b8b8b8ff	FALSE	0.386151	FALSE	FALSE
HadABC:group4	HadABC	11	screen6:BRD-K57864646-001-06-3:6.250000uM	BRD-K57864646	BRD-K57864646-001-06-3	InhA	0.089968	0.00766283	0	0	FALSE	#b8b8b8ff	FALSE	0.386151	FALSE	FALSE
HadABC:group4	HadABC	11	kabx2:BRD-K66227851-001-03-9:0.781250uM	BRD-K66227851	BRD-K66227851-001-03-9	pyrimidine metabolism|CoaA and PyrG	0.0899523	0.00766283	0	0	FALSE	#b8b8b8ff	FALSE	0.386151	FALSE	FALSE
HadABC:group4	HadABC	11	kabx2:BRD-K92835935-001-01-1:0.781250uM	BRD-K92835935	BRD-K92835935-001-01-1	RpoB	0.0899523	0.00766283	0	0	FALSE	#b8b8b8ff	FALSE	0.386151	FALSE	FALSE
HadABC:group4	HadABC	11	kabx2:BRD-K45916615-001-03-0:50.000000uM	BRD-K45916615	BRD-K45916615-001-03-0	GyrAB	0.0899004	0.00766283	0	0	FALSE	#b8b8b8ff	FALSE	0.386151	FALSE	FALSE
HadABC:group4	HadABC	11	screen6:BRD-K80404833-001-01-3:50.000000uM	BRD-K80404833	BRD-K80404833-001-01-3	TrxC	0.0898962	0.00766283	0	0	FALSE	#b8b8b8ff	FALSE	0.386151	FALSE	FALSE
HadABC:group4	HadABC	11	screen6:BRD-A43748923:3.125000uM	BRD-A43748923	BRD-A43748923	50S ribosome	0.089865	0.00766283	0	0	FALSE	#b8b8b8ff	FALSE	0.386151	FALSE	FALSE
HadABC:group4	HadABC	11	screen6:BRD-M29626677-343-04-2:50.000000uM	BRD-M29626677	BRD-M29626677-343-04-2	30S ribosome	0.0897209	0.00766283	0	0	FALSE	#b8b8b8ff	FALSE	0.386151	FALSE	FALSE
HadABC:group4	HadABC	11	screen5_wk:BRD-K43962705-001-01-1:0.195312uM	BRD-K43962705	BRD-K43962705-001-01-1	RpoB	0.0896338	0.00766283	0	0	FALSE	#b8b8b8ff	FALSE	0.386151	FALSE	FALSE
HadABC:group4	HadABC	11	kabx2:BRD-K05512067-001-10-3:6.250000uM	BRD-K05512067	BRD-K05512067-001-10-3	Fba	0.0894869	0.00766283	0	0	FALSE	#b8b8b8ff	FALSE	0.386151	FALSE	FALSE
HadABC:group4	HadABC	11	kabx2:BRD-K98033054-001-01-2:50.000000uM	BRD-K98033054	BRD-K98033054-001-01-2	MbtI	0.0893064	0.00763359	0	0	FALSE	#b8b8b8ff	FALSE	0.386151	FALSE	FALSE
HadABC:group4	HadABC	11	kabx2:BRD-K00535541-003-14-3:50.000000uM	BRD-K00535541	BRD-K00535541-003-14-3	GyrAB|TopA	0.0893014	0.00763359	0	0	FALSE	#b8b8b8ff	FALSE	0.386151	FALSE	FALSE
HadABC:group4	HadABC	11	kabx2:BRD-K72167406-001-05-4:50.000000uM	BRD-K72167406	BRD-K72167406-001-05-4	PG transpeptidation and transport	0.0892841	0.00763359	0	0	FALSE	#b8b8b8ff	FALSE	0.386151	FALSE	FALSE
HadABC:group4	HadABC	11	screen6:BRD-A15637061-003-01-9:50.000000uM	BRD-A15637061	BRD-A15637061-003-01-9	30S ribosome	0.0892433	0.00763359	0	0	FALSE	#b8b8b8ff	FALSE	0.386151	FALSE	FALSE
HadABC:group4	HadABC	11	kabx2:BRD-K33710385-001-04-9:6.250000uM	BRD-K33710385	BRD-K33710385-001-04-9	InhA	0.0890652	0.00760456	0	0	FALSE	#b8b8b8ff	FALSE	0.386151	FALSE	FALSE
HadABC:group4	HadABC	11	screen6:BRD-A88442245-001-01-9:25.000000uM	BRD-A88442245	BRD-A88442245-001-01-9	50S ribosome|FusA1	0.0890562	0.00760456	0	0	FALSE	#b8b8b8ff	FALSE	0.386151	FALSE	FALSE
HadABC:group4	HadABC	11	screen6:BRD-K14705039-001-17-2:6.250000uM	BRD-K14705039	BRD-K14705039-001-17-2	DHPS	0.0890558	0.00760456	0	0	FALSE	#b8b8b8ff	FALSE	0.386151	FALSE	FALSE
HadABC:group4	HadABC	11	screen6:BRD-A02179977-999-99-9:3.125000uM	BRD-A02179977	BRD-A02179977-999-99-9	FadD32	0.0890062	0.00760456	0	0	FALSE	#b8b8b8ff	FALSE	0.386151	FALSE	FALSE
HadABC:group4	HadABC	11	screen6:BRD-A11805855-001-01-0:1.562500uM	BRD-A11805855	BRD-A11805855-001-01-0	50S ribosome	0.088923	0.00760456	0	0	FALSE	#b8b8b8ff	FALSE	0.386151	FALSE	FALSE
HadABC:group4	HadABC	11	screen6:BRD-K55128567-001-04-5:25.000000uM	BRD-K55128567	BRD-K55128567-001-04-5	InhA	0.0889051	0.00760456	0	0	FALSE	#b8b8b8ff	FALSE	0.386151	FALSE	FALSE
HadABC:group4	HadABC	11	screen6:BRD-K88568253-001-03-4:25.000000uM	BRD-K88568253	BRD-K88568253-001-03-4	InhA	0.0888995	0.00760456	0	0	FALSE	#b8b8b8ff	FALSE	0.386151	FALSE	FALSE
HadABC:group4	HadABC	11	kabx2:BRD-K28224173-001-02-6:1.562500uM	BRD-K28224173	BRD-K28224173-001-02-6	PG transpeptidation and transport	0.0888182	0.00760456	0	0	FALSE	#b8b8b8ff	FALSE	0.386151	FALSE	FALSE
HadABC:group4	HadABC	11	kabx2:BRD-K86670086-001-03-3:12.500000uM	BRD-K86670086	BRD-K86670086-001-03-3	50S ribosome	0.0887415	0.00760456	0	0	FALSE	#b8b8b8ff	FALSE	0.386151	FALSE	FALSE
HadABC:group4	HadABC	11	screen6:BRD-A24228527-001-33-1:0.390500uM	BRD-A24228527	BRD-A24228527-001-33-1	GyrAB	0.0887082	0.00760456	0	0	FALSE	#b8b8b8ff	FALSE	0.386151	FALSE	FALSE
HadABC:group4	HadABC	11	kabx2:BRD-K05673000-236-13-9:6.250000uM	BRD-K05673000	BRD-K05673000-236-13-9	PG transpeptidation and transport	0.0886333	0.00760456	0	0	FALSE	#b8b8b8ff	FALSE	0.386151	FALSE	FALSE
HadABC:group4	HadABC	11	kabx2:BRD-K96671969-001-04-9:0.781250uM	BRD-K96671969	BRD-K96671969-001-04-9	DprE1-DprE2 complex	0.0885634	0.00760456	0	0	FALSE	#b8b8b8ff	FALSE	0.386151	FALSE	FALSE
HadABC:group4	HadABC	11	screen6:BRD-K58597051-001-03-3:3.125000uM	BRD-K58597051	BRD-K58597051-001-03-3	DprE1-DprE2 complex	0.088554	0.00760456	0	0	FALSE	#b8b8b8ff	FALSE	0.386151	FALSE	FALSE
HadABC:group4	HadABC	11	screen6:BRD-K43172524-001-01-6:0.781250uM	BRD-K43172524	BRD-K43172524-001-01-6	MbtI	0.0885329	0.00760456	0	0	FALSE	#b8b8b8ff	FALSE	0.386151	FALSE	FALSE
HadABC:group4	HadABC	11	kabx2:BRD-K49350383-001-17-8:12.500000uM	BRD-K49350383	BRD-K49350383-001-17-8	purine metabolism	0.0884421	0.00760456	0	0	FALSE	#b8b8b8ff	FALSE	0.386151	FALSE	FALSE
HadABC:group4	HadABC	11	kabx2:BRD-K93524252-001-26-2:12.500000uM	BRD-K93524252	BRD-K93524252-001-26-2	DHPS	0.0883801	0.00760456	0	0	FALSE	#b8b8b8ff	FALSE	0.386151	FALSE	FALSE
HadABC:group4	HadABC	11	screen6:BRD-K97863768-001-04-9:1.562500uM	BRD-K97863768	BRD-K97863768-001-04-9	InhA	0.0883237	0.00760456	0	0	FALSE	#b8b8b8ff	FALSE	0.386151	FALSE	FALSE
HadABC:group4	HadABC	11	screen6:BRD-K92093830-003-36-5:1.562500uM	BRD-K92093830	BRD-K92093830-003-36-5	GyrAB|DnaG	0.0883156	0.00760456	0	0	FALSE	#b8b8b8ff	FALSE	0.386151	FALSE	FALSE
HadABC:group4	HadABC	11	kabx2:BRD-A47790386-001-04-4:0.390500uM	BRD-A47790386	BRD-A47790386-001-04-4	GyrAB	0.0882412	0.00760456	0	0	FALSE	#b8b8b8ff	FALSE	0.386151	FALSE	FALSE
HadABC:group4	HadABC	11	screen6:BRD-K77614261-001-01-3:12.500000uM	BRD-K77614261	BRD-K77614261-001-01-3	GyrAB|TopA	0.0882302	0.00760456	0	0	FALSE	#b8b8b8ff	FALSE	0.386151	FALSE	FALSE
HadABC:group4	HadABC	11	kabx2:BRD-K01244426-236-13-9:50.000000uM	BRD-K01244426	BRD-K01244426-236-13-9	PG transpeptidation and transport	0.0881974	0.00760456	0	0	FALSE	#b8b8b8ff	FALSE	0.386151	FALSE	FALSE
HadABC:group4	HadABC	11	screen6:BRD-K55250441-001-16-3:12.500000uM	BRD-K55250441	BRD-K55250441-001-16-3	DHPS	0.0881911	0.00760456	0	0	FALSE	#b8b8b8ff	FALSE	0.386151	FALSE	FALSE
HadABC:group4	HadABC	11	screen6:BRD-K28767608-001-01-1:12.500000uM	BRD-K28767608	BRD-K28767608-001-01-1	GyrAB|DnaG	0.088178	0.00760456	0	0	FALSE	#b8b8b8ff	FALSE	0.386151	FALSE	FALSE
HadABC:group4	HadABC	11	screen6:BRD-K66615216-003-16-3:0.097500uM	BRD-K66615216	BRD-K66615216-003-16-3	GyrAB	0.0880837	0.00760456	0	0	FALSE	#b8b8b8ff	FALSE	0.386151	FALSE	FALSE
HadABC:group4	HadABC	11	screen5cp:BRD-K01507359-001-25-9:0.064000uM	BRD-K01507359	BRD-K01507359-001-25-9	RpoB	0.088079	0.00760456	0	0	FALSE	#b8b8b8ff	FALSE	0.386151	FALSE	FALSE
HadABC:group4	HadABC	11	screen6:BRD-K91601245-002-07-8:6.250000uM	BRD-K91601245	BRD-K91601245-002-07-8	purine metabolism	0.0879961	0.00760456	0	0	FALSE	#b8b8b8ff	FALSE	0.386151	FALSE	FALSE
HadABC:group4	HadABC	11	screen5_wk:BRD-K37753391-001-04-5:6.250000uM	BRD-K37753391	BRD-K37753391-001-04-5	50S ribosome	0.0879696	0.00757576	0	0	FALSE	#b8b8b8ff	FALSE	0.386151	FALSE	FALSE
HadABC:group4	HadABC	11	screen6:BRD-K26040644-001-01-1:6.250000uM	BRD-K26040644	BRD-K26040644-001-01-1	RpoB	0.0879285	0.00757576	0	0	FALSE	#b8b8b8ff	FALSE	0.386151	FALSE	FALSE
HadABC:group4	HadABC	11	screen6:BRD-K34883066-999-99-9:1.562500uM	BRD-K34883066	BRD-K34883066-999-99-9	FadD32	0.087907	0.00757576	0	0	FALSE	#b8b8b8ff	FALSE	0.386151	FALSE	FALSE
HadABC:group4	HadABC	11	screen4wk:BRD-K41140669-001-02-8:3.125000uM	BRD-K41140669	BRD-K41140669-001-02-8	pyrimidine metabolism|CoaA and PyrG	0.0878757	0.00757576	0	0	FALSE	#b8b8b8ff	FALSE	0.386151	FALSE	FALSE
HadABC:group4	HadABC	11	kabx2:BRD-K84466663-001-07-0:1.562500uM	BRD-K84466663	BRD-K84466663-001-07-0	purine metabolism|NrdF2	0.0878635	0.00757576	0	0	FALSE	#b8b8b8ff	FALSE	0.386151	FALSE	FALSE
HadABC:group4	HadABC	11	screen6:BRD-K61582089-236-01-2:3.125000uM	BRD-K61582089	BRD-K61582089-236-01-2	InhA	0.0877933	0.00757576	0	0	FALSE	#b8b8b8ff	FALSE	0.386151	FALSE	FALSE
HadABC:group4	HadABC	11	screen6:BRD-A41450521-075-11-6:1.562500uM	BRD-A41450521	BRD-A41450521-075-11-6	GyrAB	0.0877054	0.00757576	0	0	FALSE	#b8b8b8ff	FALSE	0.386151	FALSE	FALSE
HadABC:group4	HadABC	11	kabx2:BRD-K65278948-001-01-2:0.390500uM	BRD-K65278948	BRD-K65278948-001-01-2	DHFR	0.0876989	0.00757576	0	0	FALSE	#b8b8b8ff	FALSE	0.386151	FALSE	FALSE
HadABC:group4	HadABC	11	screen6:BRD-A49035384-003-31-3:1.562500uM	BRD-A49035384	BRD-A49035384-003-31-3	30S ribosome	0.0876263	0.00757576	0	0	FALSE	#b8b8b8ff	FALSE	0.386151	FALSE	FALSE
HadABC:group4	HadABC	11	screen4wk:BRD-K71926323-001-11-2:1.562500uM	BRD-K71926323	BRD-K71926323-001-11-2	GyrAB	0.0876058	0.00757576	0	0	FALSE	#b8b8b8ff	FALSE	0.386151	FALSE	FALSE
HadABC:group4	HadABC	11	screen6:BRD-K92838188-999-99-9:0.006104uM	BRD-K92838188	BRD-K92838188-999-99-9	RpoB	0.0876022	0.00757576	0	0	FALSE	#b8b8b8ff	FALSE	0.386151	FALSE	FALSE
HadABC:group4	HadABC	11	kabx2:BRD-K45520244-001-01-3:25.000000uM	BRD-K45520244	BRD-K45520244-001-01-3	InhA	0.0875076	0.00757576	0	0	FALSE	#b8b8b8ff	FALSE	0.386151	FALSE	FALSE
HadABC:group4	HadABC	11	kabx2:BRD-K90817094-001-07-5:50.000000uM	BRD-K90817094	BRD-K90817094-001-07-5	ATP synthase	0.0874131	0.00757576	0	0	FALSE	#b8b8b8ff	FALSE	0.386151	FALSE	FALSE
HadABC:group4	HadABC	11	screen_bi2_kabxlow:BRD-K26238968-001-02-7:0.097656uM	BRD-K26238968	BRD-K26238968-001-02-7	FadD32	0.0873788	0.00757576	0	0	FALSE	#b8b8b8ff	FALSE	0.386151	FALSE	FALSE
HadABC:group4	HadABC	11	screen6:BRD-A79903587-001-19-9:6.250000uM	BRD-A79903587	BRD-A79903587-001-19-9	pyrimidine metabolism|ThyAX	0.0873505	0.00757576	0	0	FALSE	#b8b8b8ff	FALSE	0.386151	FALSE	FALSE
HadABC:group4	HadABC	11	screen6:BRD-K01507359-999-99-9:0.032000uM	BRD-K01507359	BRD-K01507359-999-99-9	RpoB	0.0873332	0.00757576	0	0	FALSE	#b8b8b8ff	FALSE	0.386151	FALSE	FALSE
HadABC:group4	HadABC	11	screen6:BRD-K58262659-001-11-3:3.125000uM	BRD-K58262659	BRD-K58262659-001-11-3	pyrimidine metabolism|ThyAX	0.0872886	0.00754717	0	0	FALSE	#b8b8b8ff	FALSE	0.386151	FALSE	FALSE
HadABC:group4	HadABC	11	screen6:BRD-K21520694-001-22-2:12.500000uM	BRD-K21520694	BRD-K21520694-001-22-2	DHPS	0.0872142	0.00754717	0	0	FALSE	#b8b8b8ff	FALSE	0.386151	FALSE	FALSE
HadABC:group4	HadABC	11	kabx2:BRD-K78113049-001-19-6:12.500000uM	BRD-K78113049	BRD-K78113049-001-19-6	GyrAB	0.0871397	0.00754717	0	0	FALSE	#b8b8b8ff	FALSE	0.386151	FALSE	FALSE
HadABC:group4	HadABC	11	kabx2:BRD-K71364508-001-01-4:0.097500uM	BRD-K71364508	BRD-K71364508-001-01-4	GlmU	0.0871369	0.00754717	0	0	FALSE	#b8b8b8ff	FALSE	0.386151	FALSE	FALSE
HadABC:group4	HadABC	11	kabx2:BRD-A07244995-001-01-9:1.562500uM	BRD-A07244995	BRD-A07244995-001-01-9	GyrAB	0.0870713	0.00754717	0	0	FALSE	#b8b8b8ff	FALSE	0.386151	FALSE	FALSE
HadABC:group4	HadABC	11	screen6:BRD-A74980173-001-13-5:0.195500uM	BRD-A74980173	BRD-A74980173-001-13-5	GyrAB	0.0870562	0.00754717	0	0	FALSE	#b8b8b8ff	FALSE	0.386151	FALSE	FALSE
HadABC:group4	HadABC	11	kabx2:BRD-M30170555-001-01-5:25.000000uM	BRD-M30170555	BRD-M30170555-001-01-5	PG transpeptidation and transport	0.0869336	0.00754717	0	0	FALSE	#b8b8b8ff	FALSE	0.386151	FALSE	FALSE
HadABC:group4	HadABC	11	kabx2:BRD-K58597051-001-03-3:1.562500uM	BRD-K58597051	BRD-K58597051-001-03-3	DprE1-DprE2 complex	0.0869328	0.00754717	0	0	FALSE	#b8b8b8ff	FALSE	0.386151	FALSE	FALSE
HadABC:group4	HadABC	11	kabx2:BRD-K01826543-003-16-9:3.125000uM	BRD-K01826543	BRD-K01826543-003-16-9	membrane potential disruption and efflux	0.0869306	0.0075188	0	0	FALSE	#b8b8b8ff	FALSE	0.386151	FALSE	FALSE
HadABC:group4	HadABC	11	kabx2:BRD-A84854230-001-01-6:50.000000uM	BRD-A84854230	BRD-A84854230-001-01-6	50S ribosome	0.0868303	0.0075188	0	0	FALSE	#b8b8b8ff	FALSE	0.386151	FALSE	FALSE
HadABC:group4	HadABC	11	screen6:BRD-A19584055-001-01-1:0.390500uM	BRD-A19584055	BRD-A19584055-001-01-1	50S ribosome	0.0867595	0.0075188	0	0	FALSE	#b8b8b8ff	FALSE	0.386151	FALSE	FALSE
HadABC:group4	HadABC	11	screen6:BRD-K71926323-001-16-1:1.562500uM	BRD-K71926323	BRD-K71926323-001-16-1	GyrAB	0.0867253	0.0075188	0	0	FALSE	#b8b8b8ff	FALSE	0.386151	FALSE	FALSE
HadABC:group4	HadABC	11	screen6:BRD-K14661019-001-01-5:50.000000uM	BRD-K14661019	BRD-K14661019-001-01-5	DprE1-DprE2 complex	0.0866461	0.0075188	0	0	FALSE	#b8b8b8ff	FALSE	0.386151	FALSE	FALSE
HadABC:group4	HadABC	11	screen6:BRD-K33127883-001-01-7:12.500000uM	BRD-K33127883	BRD-K33127883-001-01-7	50S ribosome	0.0865473	0.0075188	0	0	FALSE	#b8b8b8ff	FALSE	0.386151	FALSE	FALSE
HadABC:group4	HadABC	11	kabx2:BRD-A07244995-001-01-9:3.125000uM	BRD-A07244995	BRD-A07244995-001-01-9	GyrAB	0.0864969	0.0075188	0	0	FALSE	#b8b8b8ff	FALSE	0.386151	FALSE	FALSE
HadABC:group4	HadABC	11	kabx2:BRD-A47790386-001-04-4:1.562500uM	BRD-A47790386	BRD-A47790386-001-04-4	GyrAB	0.0864388	0.0075188	0	0	FALSE	#b8b8b8ff	FALSE	0.386151	FALSE	FALSE
HadABC:group4	HadABC	11	screen5_wk:BRD-K75360161-001-20-6:3.125000uM	BRD-K75360161	BRD-K75360161-001-20-6	InhA	0.0864125	0.0075188	0	0	FALSE	#b8b8b8ff	FALSE	0.386151	FALSE	FALSE
HadABC:group4	HadABC	11	screen6:BRD-K68408467-001-01-3:25.000000uM	BRD-K68408467	BRD-K68408467-001-01-3	GyrAB|TopA	0.0863385	0.0075188	0	0	FALSE	#b8b8b8ff	FALSE	0.386151	FALSE	FALSE
HadABC:group4	HadABC	11	screen6:BRD-K00093272-001-01-9:25.000000uM	BRD-K00093272	BRD-K00093272-001-01-9	IlvB1	0.0862965	0.0075188	0	0	FALSE	#b8b8b8ff	FALSE	0.386151	FALSE	FALSE
HadABC:group4	HadABC	11	screen6:BRD-K98384930-001-01-9:50.000000uM	BRD-K98384930	BRD-K98384930-001-01-9	GyrAB	0.0862543	0.0075188	0	0	FALSE	#b8b8b8ff	FALSE	0.386151	FALSE	FALSE
HadABC:group4	HadABC	11	kabx2:BRD-K45430307-001-01-9:3.125000uM	BRD-K45430307	BRD-K45430307-001-01-9	MmpL3	0.0861394	0.0075188	0	0	FALSE	#b8b8b8ff	FALSE	0.386151	FALSE	FALSE
HadABC:group4	HadABC	11	kabx2:BRD-K13843533-001-03-3:50.000000uM	BRD-K13843533	BRD-K13843533-001-03-3	GyrAB|DnaG	0.0859751	0.0075188	0	0	FALSE	#b8b8b8ff	FALSE	0.386151	FALSE	FALSE
HadABC:group4	HadABC	11	kabx2:BRD-K04804440-001-16-0:0.390500uM	BRD-K04804440	BRD-K04804440-001-16-0	GyrAB	0.0859419	0.0075188	0	0	FALSE	#b8b8b8ff	FALSE	0.386151	FALSE	FALSE
HadABC:group4	HadABC	11	screen4wk:BRD-K66876909-001-11-8:0.781250uM	BRD-K66876909	BRD-K66876909-001-11-8	50S ribosome	0.0859163	0.0075188	0	0	FALSE	#b8b8b8ff	FALSE	0.386151	FALSE	FALSE
HadABC:group4	HadABC	11	kabx2:BRD-K11310996-001-01-9:12.500000uM	BRD-K11310996	BRD-K11310996-001-01-9	Alr	0.0858754	0.0075188	0	0	FALSE	#b8b8b8ff	FALSE	0.386151	FALSE	FALSE
HadABC:group4	HadABC	11	kabx2:BRD-K37908742-001-03-3:6.250000uM	BRD-K37908742	BRD-K37908742-001-03-3	clp protease / proteasome	0.085805	0.0075188	0	0	FALSE	#b8b8b8ff	FALSE	0.386151	FALSE	FALSE
HadABC:group4	HadABC	11	kabx2:BRD-K82498081-001-01-2:25.000000uM	BRD-K82498081	BRD-K82498081-001-01-2	RpoB	0.0857962	0.0075188	0	0	FALSE	#b8b8b8ff	FALSE	0.386151	FALSE	FALSE
HadABC:group4	HadABC	11	screen_bi2_kabxlow:BRD-K90817094-001-04-2:3.125000uM	BRD-K90817094	BRD-K90817094-001-04-2	ATP synthase	0.0857793	0.0075188	0	0	FALSE	#b8b8b8ff	FALSE	0.386151	FALSE	FALSE
HadABC:group4	HadABC	11	screen6:BRD-K33127883-001-01-7:50.000000uM	BRD-K33127883	BRD-K33127883-001-01-7	50S ribosome	0.0857657	0.0075188	0	0	FALSE	#b8b8b8ff	FALSE	0.386151	FALSE	FALSE
HadABC:group4	HadABC	11	screen6:BRD-K33127883-001-01-7:0.781250uM	BRD-K33127883	BRD-K33127883-001-01-7	50S ribosome	0.0857309	0.0075188	0	0	FALSE	#b8b8b8ff	FALSE	0.386151	FALSE	FALSE
HadABC:group4	HadABC	11	screen6:BRD-K32256160-001-02-7:3.125000uM	BRD-K32256160	BRD-K32256160-001-02-7	50S ribosome	0.085607	0.0075188	0	0	FALSE	#b8b8b8ff	FALSE	0.386151	FALSE	FALSE
HadABC:group4	HadABC	11	screen6:BRD-K38402943-001-05-8:50.000000uM	BRD-K38402943	BRD-K38402943-001-05-8	InhA	0.0855256	0.0075188	0	0	FALSE	#b8b8b8ff	FALSE	0.386151	FALSE	FALSE
HadABC:group4	HadABC	11	kabx2:BRD-K79491187-001-01-5:3.125000uM	BRD-K79491187	BRD-K79491187-001-01-5	Pks13	0.0853883	0.0075188	0	0	FALSE	#b8b8b8ff	FALSE	0.386151	FALSE	FALSE
HadABC:group4	HadABC	11	kabx2:BRD-A25492003-003-16-6:3.125000uM	BRD-A25492003	BRD-A25492003-003-16-6	30S ribosome	0.0853871	0.0075188	0	0	FALSE	#b8b8b8ff	FALSE	0.386151	FALSE	FALSE
HadABC:group4	HadABC	11	screen6:BRD-A93964801-001-17-7:0.781250uM	BRD-A93964801	BRD-A93964801-001-17-7	GyrAB	0.0853313	0.0075188	0	0	FALSE	#b8b8b8ff	FALSE	0.386151	FALSE	FALSE
HadABC:group4	HadABC	11	screen6:BRD-K65278948-001-01-2:0.390500uM	BRD-K65278948	BRD-K65278948-001-01-2	DHFR	0.0851885	0.0075188	0	0	FALSE	#b8b8b8ff	FALSE	0.386151	FALSE	FALSE
HadABC:group4	HadABC	11	screen4wk:BRD-K66876909-001-11-8:12.500000uM	BRD-K66876909	BRD-K66876909-001-11-8	50S ribosome	0.0851568	0.0075188	0	0	FALSE	#b8b8b8ff	FALSE	0.386151	FALSE	FALSE
HadABC:group4	HadABC	11	screen6:BRD-K07283971-001-03-9:12.500000uM	BRD-K07283971	BRD-K07283971-001-03-9	membrane potential disruption and efflux	0.0851532	0.00749064	0	0	FALSE	#b8b8b8ff	FALSE	0.386151	FALSE	FALSE
HadABC:group4	HadABC	11	screen4wk:BRD-K69650333-001-03-7:50.000000uM	BRD-K69650333	BRD-K69650333-001-03-7	GyrAB|DnaG	0.0851438	0.00749064	0	0	FALSE	#b8b8b8ff	FALSE	0.386151	FALSE	FALSE
HadABC:group4	HadABC	11	screen4wk:BRD-K69650333-001-03-7:6.250000uM	BRD-K69650333	BRD-K69650333-001-03-7	GyrAB|DnaG	0.0850954	0.00749064	0	0	FALSE	#b8b8b8ff	FALSE	0.386151	FALSE	FALSE
HadABC:group4	HadABC	11	kabx2:BRD-K20683639-001-02-9:12.500000uM	BRD-K20683639	BRD-K20683639-001-02-9	tRNA synthesis	0.0850891	0.00749064	0	0	FALSE	#b8b8b8ff	FALSE	0.386151	FALSE	FALSE
HadABC:group4	HadABC	11	screen6:BRD-K92093830-001-06-2:1.562500uM	BRD-K92093830	BRD-K92093830-001-06-2	GyrAB|DnaG	0.0850846	0.00749064	0	0	FALSE	#b8b8b8ff	FALSE	0.386151	FALSE	FALSE
HadABC:group4	HadABC	11	kabx2:BRD-A34408345-001-01-4:3.125000uM	BRD-A34408345	BRD-A34408345-001-01-4	clp protease / proteasome	0.0850721	0.00746269	0	0	FALSE	#b8b8b8ff	FALSE	0.386151	FALSE	FALSE
HadABC:group4	HadABC	11	kabx2:BRD-A19584055-001-01-1:3.125000uM	BRD-A19584055	BRD-A19584055-001-01-1	50S ribosome	0.0850385	0.00746269	0	0	FALSE	#b8b8b8ff	FALSE	0.386151	FALSE	FALSE
HadABC:group4	HadABC	11	kabx2:BRD-K59436580-001-02-5:0.097500uM	BRD-K59436580	BRD-K59436580-001-02-5	50S ribosome	0.0850221	0.00746269	0	0	FALSE	#b8b8b8ff	FALSE	0.386151	FALSE	FALSE
HadABC:group4	HadABC	11	screen6:BRD-K72948907-001-01-0:1.562500uM	BRD-K72948907	BRD-K72948907-001-01-0	InhA	0.0849665	0.00746269	0	0	FALSE	#b8b8b8ff	FALSE	0.386151	FALSE	FALSE
HadABC:group4	HadABC	11	screen_bi2_kabxlow:BRD-K90817094-001-04-2:1.562500uM	BRD-K90817094	BRD-K90817094-001-04-2	ATP synthase	0.0849496	0.00746269	0	0	FALSE	#b8b8b8ff	FALSE	0.386151	FALSE	FALSE
HadABC:group4	HadABC	11	screen6:BRD-A24228527-001-33-1:0.195500uM	BRD-A24228527	BRD-A24228527-001-33-1	GyrAB	0.0849255	0.00746269	0	0	FALSE	#b8b8b8ff	FALSE	0.386151	FALSE	FALSE
HadABC:group4	HadABC	11	screen6:BRD-K33127883-001-01-7:1.562500uM	BRD-K33127883	BRD-K33127883-001-01-7	50S ribosome	0.0848603	0.00746269	0	0	FALSE	#b8b8b8ff	FALSE	0.386151	FALSE	FALSE
HadABC:group4	HadABC	11	kabx2:BRD-A49035384-003-31-3:6.250000uM	BRD-A49035384	BRD-A49035384-003-31-3	30S ribosome	0.084802	0.00746269	0	0	FALSE	#b8b8b8ff	FALSE	0.386151	FALSE	FALSE
HadABC:group4	HadABC	11	screen6:BRD-K43389675-003-22-5:50.000000uM	BRD-K43389675	BRD-K43389675-003-22-5	GyrAB|DnaG	0.0848009	0.00746269	0	0	FALSE	#b8b8b8ff	FALSE	0.386151	FALSE	FALSE
HadABC:group4	HadABC	11	screen6:BRD-K92835935-001-01-1:50.000000uM	BRD-K92835935	BRD-K92835935-001-01-1	RpoB	0.0847785	0.00746269	0	0	FALSE	#b8b8b8ff	FALSE	0.386151	FALSE	FALSE
HadABC:group4	HadABC	11	screen6:BRD-K26040644-001-01-1:12.500000uM	BRD-K26040644	BRD-K26040644-001-01-1	RpoB	0.0847406	0.00746269	0	0	FALSE	#b8b8b8ff	FALSE	0.386151	FALSE	FALSE
HadABC:group4	HadABC	11	kabx2:BRD-K01666773-001-01-9:3.125000uM	BRD-K01666773	BRD-K01666773-001-01-9	30S ribosome	0.0846165	0.00746269	0	0	FALSE	#b8b8b8ff	FALSE	0.386151	FALSE	FALSE
HadABC:group4	HadABC	11	screen6:BRD-K08111712-001-17-5:50.000000uM	BRD-K08111712	BRD-K08111712-001-17-5	50S ribosome	0.084589	0.00746269	0	0	FALSE	#b8b8b8ff	FALSE	0.386151	FALSE	FALSE
HadABC:group4	HadABC	11	screen6:BRD-A19584055-001-01-1:50.000000uM	BRD-A19584055	BRD-A19584055-001-01-1	50S ribosome	0.0844499	0.00746269	0	0	FALSE	#b8b8b8ff	FALSE	0.386151	FALSE	FALSE
HadABC:group4	HadABC	11	kabx2:BRD-K87395897-001-02-7:1.562500uM	BRD-K87395897	BRD-K87395897-001-02-7	DprE1-DprE2 complex	0.0843342	0.00746269	0	0	FALSE	#b8b8b8ff	FALSE	0.386151	FALSE	FALSE
HadABC:group4	HadABC	11	kabx2:BRD-K62363391-001-25-6:12.500000uM	BRD-K62363391	BRD-K62363391-001-25-6	DHPS	0.0841907	0.00746269	0	0	FALSE	#b8b8b8ff	FALSE	0.386151	FALSE	FALSE
HadABC:group4	HadABC	11	kabx2:BRD-A74980173-001-13-5:0.195500uM	BRD-A74980173	BRD-A74980173-001-13-5	GyrAB	0.0841873	0.00746269	0	0	FALSE	#b8b8b8ff	FALSE	0.386151	FALSE	FALSE
HadABC:group4	HadABC	11	screen6:BRD-K00093274-001-01-9:0.781250uM	BRD-K00093274	BRD-K00093274-001-01-9	IlvB1	0.084113	0.00746269	0	0	FALSE	#b8b8b8ff	FALSE	0.386151	FALSE	FALSE
HadABC:group4	HadABC	11	screen6:BRD-K88510285-001-63-2:25.000000uM	BRD-K88510285	BRD-K88510285-001-63-2	clp protease / proteasome	0.0840741	0.00746269	0	0	FALSE	#b8b8b8ff	FALSE	0.386151	FALSE	FALSE
HadABC:group4	HadABC	11	screen5_wk:BRD-K11630072-001-14-0:1.562500uM	BRD-K11630072	BRD-K11630072-001-14-0	pyrimidine metabolism|ThyAX	0.0840531	0.00746269	0	0	FALSE	#b8b8b8ff	FALSE	0.386151	FALSE	FALSE
HadABC:group4	HadABC	11	kabx2:BRD-K41140669-001-04-4:0.781250uM	BRD-K41140669	BRD-K41140669-001-04-4	pyrimidine metabolism|CoaA and PyrG	0.083974	0.00746269	0	0	FALSE	#b8b8b8ff	FALSE	0.386151	FALSE	FALSE
HadABC:group4	HadABC	11	screen6:BRD-A41450521-075-11-6:12.500000uM	BRD-A41450521	BRD-A41450521-075-11-6	GyrAB	0.0839562	0.00746269	0	0	FALSE	#b8b8b8ff	FALSE	0.386151	FALSE	FALSE
HadABC:group4	HadABC	11	kabx2:BRD-K01826543-003-16-9:0.781250uM	BRD-K01826543	BRD-K01826543-003-16-9	membrane potential disruption and efflux	0.0838809	0.00746269	0	0	FALSE	#b8b8b8ff	FALSE	0.386151	FALSE	FALSE
HadABC:group4	HadABC	11	kabx2:BRD-K41140669-001-04-4:12.500000uM	BRD-K41140669	BRD-K41140669-001-04-4	pyrimidine metabolism|CoaA and PyrG	0.0838476	0.00746269	0	0	FALSE	#b8b8b8ff	FALSE	0.386151	FALSE	FALSE
HadABC:group4	HadABC	11	screen6:BRD-A74906485-001-08-3:25.000000uM	BRD-A74906485	BRD-A74906485-001-08-3	clp protease / proteasome	0.0837536	0.00746269	0	0	FALSE	#b8b8b8ff	FALSE	0.386151	FALSE	FALSE
HadABC:group4	HadABC	11	kabx2:BRD-A54142827-003-01-7:25.000000uM	BRD-A54142827	BRD-A54142827-003-01-7	30S ribosome	0.083695	0.00743494	0	0	FALSE	#b8b8b8ff	FALSE	0.386151	FALSE	FALSE
HadABC:group4	HadABC	11	kabx2:BRD-K32842773-304-07-0:50.000000uM	BRD-K32842773	BRD-K32842773-304-07-0	DHFR|ThyAX	0.0836387	0.00740741	0	0	FALSE	#b8b8b8ff	FALSE	0.386151	FALSE	FALSE
HadABC:group4	HadABC	11	screen6:BRD-K98384930-001-01-9:3.125000uM	BRD-K98384930	BRD-K98384930-001-01-9	GyrAB	0.0836163	0.00740741	0	0	FALSE	#b8b8b8ff	FALSE	0.386151	FALSE	FALSE
HadABC:group4	HadABC	11	kabx2:BRD-M68646745-311-10-4:0.781250uM	BRD-M68646745	BRD-M68646745-311-10-4	30S ribosome	0.0835734	0.00740741	0	0	FALSE	#b8b8b8ff	FALSE	0.386151	FALSE	FALSE
HadABC:group4	HadABC	11	screen6:BRD-K26793974-003-01-1:0.195500uM	BRD-K26793974	BRD-K26793974-003-01-1	phenazine-like	0.0835363	0.00740741	0	0	FALSE	#b8b8b8ff	FALSE	0.386151	FALSE	FALSE
HadABC:group4	HadABC	11	screen6:BRD-K38402943-001-04-1:6.250000uM	BRD-K38402943	BRD-K38402943-001-04-1	InhA	0.0835302	0.00740741	0	0	FALSE	#b8b8b8ff	FALSE	0.386151	FALSE	FALSE
HadABC:group4	HadABC	11	kabx2:BRD-K92093830-001-06-2:0.390500uM	BRD-K92093830	BRD-K92093830-001-06-2	GyrAB|DnaG	0.0835243	0.00740741	0	0	FALSE	#b8b8b8ff	FALSE	0.386151	FALSE	FALSE
HadABC:group4	HadABC	11	screen5_wk:BRD-K87395897-001-02-7:0.390625uM	BRD-K87395897	BRD-K87395897-001-02-7	DprE1-DprE2 complex	0.0834808	0.00740741	0	0	FALSE	#b8b8b8ff	FALSE	0.386151	FALSE	FALSE
HadABC:group4	HadABC	11	screen4wk_screen5wk_tbda1_kabx2:BRD-K59456551-335-01-2:55.000000uM	BRD-K59456551	BRD-K59456551-335-01-2	DHFR|ThyAX	0.083442	0.00740741	0	0	FALSE	#b8b8b8ff	FALSE	0.386151	FALSE	FALSE
HadABC:group4	HadABC	11	kabx2:BRD-K28224173-001-02-6:0.390500uM	BRD-K28224173	BRD-K28224173-001-02-6	PG transpeptidation and transport	0.0834252	0.00740741	0	0	FALSE	#b8b8b8ff	FALSE	0.386151	FALSE	FALSE
HadABC:group4	HadABC	11	screen6:BRD-M29626677-343-04-2:25.000000uM	BRD-M29626677	BRD-M29626677-343-04-2	30S ribosome	0.0834081	0.00740741	0	0	FALSE	#b8b8b8ff	FALSE	0.386151	FALSE	FALSE
HadABC:group4	HadABC	11	kabx2:BRD-K87395897-001-02-7:6.250000uM	BRD-K87395897	BRD-K87395897-001-02-7	DprE1-DprE2 complex	0.0834018	0.00740741	0	0	FALSE	#b8b8b8ff	FALSE	0.386151	FALSE	FALSE
HadABC:group4	HadABC	11	kabx2:BRD-K45916615-001-03-0:0.781250uM	BRD-K45916615	BRD-K45916615-001-03-0	GyrAB	0.083339	0.00740741	0	0	FALSE	#b8b8b8ff	FALSE	0.386151	FALSE	FALSE
HadABC:group4	HadABC	11	kabx2:BRD-K00535541-003-14-3:12.500000uM	BRD-K00535541	BRD-K00535541-003-14-3	GyrAB|TopA	0.0832526	0.00740741	0	0	FALSE	#b8b8b8ff	FALSE	0.386151	FALSE	FALSE
HadABC:group4	HadABC	11	screen6:BRD-K29901445-001-01-2:6.250000uM	BRD-K29901445	BRD-K29901445-001-01-2	InhA	0.0832411	0.00740741	0	0	FALSE	#b8b8b8ff	FALSE	0.386151	FALSE	FALSE
HadABC:group4	HadABC	11	kabx2:BRD-K37130656-001-05-3:50.000000uM	BRD-K37130656	BRD-K37130656-001-05-3	50S ribosome	0.083186	0.00738007	0	0	FALSE	#b8b8b8ff	FALSE	0.386151	FALSE	FALSE
HadABC:group4	HadABC	11	screen6:BRD-K93524252-001-26-2:12.500000uM	BRD-K93524252	BRD-K93524252-001-26-2	DHPS	0.0831423	0.00738007	0	0	FALSE	#b8b8b8ff	FALSE	0.386151	FALSE	FALSE
HadABC:group4	HadABC	11	kabx2:BRD-K63155003-001-01-6:50.000000uM	BRD-K63155003	BRD-K63155003-001-01-6	DprE1-DprE2 complex	0.0830965	0.00738007	0	0	FALSE	#b8b8b8ff	FALSE	0.386151	FALSE	FALSE
HadABC:group4	HadABC	11	screen6:BRD-K55128567-001-04-5:50.000000uM	BRD-K55128567	BRD-K55128567-001-04-5	InhA	0.0830754	0.00738007	0	0	FALSE	#b8b8b8ff	FALSE	0.386151	FALSE	FALSE
HadABC:group4	HadABC	11	kabx2:BRD-K92093830-001-06-2:0.781250uM	BRD-K92093830	BRD-K92093830-001-06-2	GyrAB|DnaG	0.0830162	0.00738007	0	0	FALSE	#b8b8b8ff	FALSE	0.386151	FALSE	FALSE
HadABC:group4	HadABC	11	screen5_wk:BRD-K87395897-001-02-7:0.195312uM	BRD-K87395897	BRD-K87395897-001-02-7	DprE1-DprE2 complex	0.0829594	0.00738007	0	0	FALSE	#b8b8b8ff	FALSE	0.386151	FALSE	FALSE
HadABC:group4	HadABC	11	kabx2:BRD-A46188889-001-01-0:0.390500uM	BRD-A46188889	BRD-A46188889-001-01-0	RpoB	0.0829309	0.00738007	0	0	FALSE	#b8b8b8ff	FALSE	0.386151	FALSE	FALSE
HadABC:group4	HadABC	11	kabx2:BRD-K51626221-001-05-7:50.000000uM	BRD-K51626221	BRD-K51626221-001-05-7	pyrimidine metabolism|CoaA and PyrG	0.0828202	0.00738007	0	0	FALSE	#b8b8b8ff	FALSE	0.386151	FALSE	FALSE
HadABC:group4	HadABC	11	screen6:BRD-K72948907-001-01-0:12.500000uM	BRD-K72948907	BRD-K72948907-001-01-0	InhA	0.0828189	0.00738007	0	0	FALSE	#b8b8b8ff	FALSE	0.386151	FALSE	FALSE
HadABC:group4	HadABC	11	screen6:BRD-K29901445-001-01-2:3.125000uM	BRD-K29901445	BRD-K29901445-001-01-2	InhA	0.0827825	0.00738007	0	0	FALSE	#b8b8b8ff	FALSE	0.386151	FALSE	FALSE
HadABC:group4	HadABC	11	screen6:BRD-K43172524-001-01-6:3.125000uM	BRD-K43172524	BRD-K43172524-001-01-6	MbtI	0.0827586	0.00738007	0	0	FALSE	#b8b8b8ff	FALSE	0.386151	FALSE	FALSE
HadABC:group4	HadABC	11	kabx2:BRD-K92093830-003-36-5:50.000000uM	BRD-K92093830	BRD-K92093830-003-36-5	GyrAB|DnaG	0.0827264	0.00738007	0	0	FALSE	#b8b8b8ff	FALSE	0.386151	FALSE	FALSE
HadABC:group4	HadABC	11	kabx2:BRD-K71926323-001-16-1:1.562500uM	BRD-K71926323	BRD-K71926323-001-16-1	GyrAB	0.0826501	0.00738007	0	0	FALSE	#b8b8b8ff	FALSE	0.386151	FALSE	FALSE
HadABC:group4	HadABC	11	kabx2:BRD-K55128567-001-04-5:0.781250uM	BRD-K55128567	BRD-K55128567-001-04-5	InhA	0.0826106	0.00738007	0	0	FALSE	#b8b8b8ff	FALSE	0.386151	FALSE	FALSE
HadABC:group4	HadABC	11	kabx2:BRD-K17971521-001-03-2:1.562500uM	BRD-K17971521	BRD-K17971521-001-03-2	InhA|MapAB	0.082605	0.00738007	0	0	FALSE	#b8b8b8ff	FALSE	0.386151	FALSE	FALSE
HadABC:group4	HadABC	11	screen6:BRD-A24397426-001-12-0:1.562500uM	BRD-A24397426	BRD-A24397426-001-12-0	GyrAB	0.0825499	0.00738007	0	0	FALSE	#b8b8b8ff	FALSE	0.386151	FALSE	FALSE
HadABC:group4	HadABC	11	screen6:BRD-K01666773-001-01-9:12.500000uM	BRD-K01666773	BRD-K01666773-001-01-9	30S ribosome	0.0824726	0.00738007	0	0	FALSE	#b8b8b8ff	FALSE	0.386151	FALSE	FALSE
HadABC:group4	HadABC	11	screen6:BRD-K59853741-999-99-9:3.125000uM	BRD-K59853741	BRD-K59853741-999-99-9	QcrB	0.0824605	0.00735294	0	0	FALSE	#b8b8b8ff	FALSE	0.386151	FALSE	FALSE
HadABC:group4	HadABC	11	screen6:BRD-K98384930-001-01-9:12.500000uM	BRD-K98384930	BRD-K98384930-001-01-9	GyrAB	0.0824331	0.00735294	0	0	FALSE	#b8b8b8ff	FALSE	0.386151	FALSE	FALSE
HadABC:group4	HadABC	11	kabx2:BRD-K83910486-001-01-6:50.000000uM	BRD-K83910486	BRD-K83910486-001-01-6	Alr	0.0824075	0.00732601	0	0	FALSE	#b8b8b8ff	FALSE	0.386151	FALSE	FALSE
HadABC:group4	HadABC	11	screen_bi2_kabxlow:BRD-K87395897-999-99-9:1.562500uM	BRD-K87395897	BRD-K87395897-999-99-9	DprE1-DprE2 complex	0.0823878	0.00732601	0	0	FALSE	#b8b8b8ff	FALSE	0.386151	FALSE	FALSE
HadABC:group4	HadABC	11	screen6:BRD-K66227851-001-03-9:50.000000uM	BRD-K66227851	BRD-K66227851-001-03-9	pyrimidine metabolism|CoaA and PyrG	0.0823652	0.00732601	0	0	FALSE	#b8b8b8ff	FALSE	0.386151	FALSE	FALSE
HadABC:group4	HadABC	11	screen6:BRD-K82498081-999-99-9:0.003052uM	BRD-K82498081	BRD-K82498081-999-99-9	RpoB	0.082316	0.00732601	0	0	FALSE	#b8b8b8ff	FALSE	0.386151	FALSE	FALSE
HadABC:group4	HadABC	11	kabx2:BRD-K15707964-001-02-8:0.781250uM	BRD-K15707964	BRD-K15707964-001-02-8	InhA	0.0821889	0.00732601	0	0	FALSE	#b8b8b8ff	FALSE	0.386151	FALSE	FALSE
HadABC:group4	HadABC	11	screen6:BRD-K69774614-001-01-9:6.250000uM	BRD-K69774614	BRD-K69774614-001-01-9	MmpL3	0.0821404	0.00732601	0	0	FALSE	#b8b8b8ff	FALSE	0.386151	FALSE	FALSE
HadABC:group4	HadABC	11	screen6:BRD-K92093830-001-06-2:25.000000uM	BRD-K92093830	BRD-K92093830-001-06-2	GyrAB|DnaG	0.0821035	0.00732601	0	0	FALSE	#b8b8b8ff	FALSE	0.386151	FALSE	FALSE
HadABC:group4	HadABC	11	screen6:BRD-K79491187-001-01-5:50.000000uM	BRD-K79491187	BRD-K79491187-001-01-5	Pks13	0.0820054	0.00732601	0	0	FALSE	#b8b8b8ff	FALSE	0.386151	FALSE	FALSE
HadABC:group4	HadABC	11	kabx2:BRD-K91438851-001-01-5:6.250000uM	BRD-K91438851	BRD-K91438851-001-01-5	clp protease / proteasome	0.0819735	0.00732601	0	0	FALSE	#b8b8b8ff	FALSE	0.386151	FALSE	FALSE
HadABC:group4	HadABC	11	kabx2:BRD-K89997465-001-13-7:50.000000uM	BRD-K89997465	BRD-K89997465-001-13-7	membrane potential disruption and efflux|NADH dehydrogenase	0.0817117	0.00732601	0	0	FALSE	#b8b8b8ff	FALSE	0.386151	FALSE	FALSE
HadABC:group4	HadABC	11	screen6:BRD-K04548931-003-17-3:12.500000uM	BRD-K04548931	BRD-K04548931-003-17-3	GyrAB|DnaG	0.0816435	0.00732601	0	0	FALSE	#b8b8b8ff	FALSE	0.386151	FALSE	FALSE
HadABC:group4	HadABC	11	kabx2:BRD-A24228527-001-33-1:25.000000uM	BRD-A24228527	BRD-A24228527-001-33-1	GyrAB	0.0815643	0.00732601	0	0	FALSE	#b8b8b8ff	FALSE	0.386151	FALSE	FALSE
HadABC:group4	HadABC	11	kabx2:BRD-K51626221-001-05-7:25.000000uM	BRD-K51626221	BRD-K51626221-001-05-7	pyrimidine metabolism|CoaA and PyrG	0.0815249	0.00732601	0	0	FALSE	#b8b8b8ff	FALSE	0.386151	FALSE	FALSE
HadABC:group4	HadABC	11	screen_bi1_tbda2:BRD-K01507359-001-25-9:0.001000uM	BRD-K01507359	BRD-K01507359-001-25-9	RpoB	0.0815169	0.00732601	0	0	FALSE	#b8b8b8ff	FALSE	0.386151	FALSE	FALSE
HadABC:group4	HadABC	11	screen6:BRD-K88568253-001-03-4:50.000000uM	BRD-K88568253	BRD-K88568253-001-03-4	InhA	0.0815115	0.00732601	0	0	FALSE	#b8b8b8ff	FALSE	0.386151	FALSE	FALSE
HadABC:group4	HadABC	11	screen6:BRD-K37798499-001-28-0:12.500000uM	BRD-K37798499	BRD-K37798499-001-28-0	GyrAB	0.0814754	0.00732601	0	0	FALSE	#b8b8b8ff	FALSE	0.386151	FALSE	FALSE
HadABC:group4	HadABC	11	screen6:BRD-A07244995-001-01-9:0.781250uM	BRD-A07244995	BRD-A07244995-001-01-9	GyrAB	0.0813444	0.00732601	0	0	FALSE	#b8b8b8ff	FALSE	0.386151	FALSE	FALSE
HadABC:group4	HadABC	11	kabx2:BRD-K74016539-001-01-0:25.000000uM	BRD-K74016539	BRD-K74016539-001-01-0	DHFR	0.0813327	0.00732601	0	0	FALSE	#b8b8b8ff	FALSE	0.386151	FALSE	FALSE
HadABC:group4	HadABC	11	screen6:BRD-K79711234-001-19-1:50.000000uM	BRD-K79711234	BRD-K79711234-001-19-1	50S ribosome	0.0813293	0.00732601	0	0	FALSE	#b8b8b8ff	FALSE	0.386151	FALSE	FALSE
HadABC:group4	HadABC	11	screen6:BRD-K83641560-001-01-6:50.000000uM	BRD-K83641560	BRD-K83641560-001-01-6	GlgB	0.0813277	0.00732601	0	0	FALSE	#b8b8b8ff	FALSE	0.386151	FALSE	FALSE
HadABC:group4	HadABC	11	screen6:BRD-A43748923-001-01-2:3.125000uM	BRD-A43748923	BRD-A43748923-001-01-2	50S ribosome	0.0810124	0.00732601	0	0	FALSE	#b8b8b8ff	FALSE	0.386151	FALSE	FALSE
HadABC:group4	HadABC	11	screen6:BRD-K98384930-001-01-9:1.562500uM	BRD-K98384930	BRD-K98384930-001-01-9	GyrAB	0.0809471	0.00732601	0	0	FALSE	#b8b8b8ff	FALSE	0.386151	FALSE	FALSE
HadABC:group4	HadABC	11	screen6:BRD-A59733260-001-01-6:0.097500uM	BRD-A59733260	BRD-A59733260-001-01-6	AccD6	0.0809254	0.00732601	0	0	FALSE	#b8b8b8ff	FALSE	0.386151	FALSE	FALSE
HadABC:group4	HadABC	11	screen6:BRD-K80267133-001-21-9:0.390500uM	BRD-K80267133	BRD-K80267133-001-21-9	DHFR	0.0809029	0.00732601	0	0	FALSE	#b8b8b8ff	FALSE	0.386151	FALSE	FALSE
HadABC:group4	HadABC	11	kabx2:BRD-K03950661-001-04-0:50.000000uM	BRD-K03950661	BRD-K03950661-001-04-0	Alr	0.0808533	0.00732601	0	0	FALSE	#b8b8b8ff	FALSE	0.386151	FALSE	FALSE
HadABC:group4	HadABC	11	kabx2:BRD-K64323980-001-09-9:25.000000uM	BRD-K64323980	BRD-K64323980-001-09-9	TopA	0.0807904	0.00732601	0	0	FALSE	#b8b8b8ff	FALSE	0.386151	FALSE	FALSE
HadABC:group4	HadABC	11	screen6:BRD-K46404219-001-01-0:50.000000uM	BRD-K46404219	BRD-K46404219-001-01-0	PknB	0.0807106	0.00732601	0	0	FALSE	#b8b8b8ff	FALSE	0.386151	FALSE	FALSE
HadABC:group4	HadABC	11	screen5_wk:BRD-K17480742-001-02-9:0.097656uM	BRD-K17480742	BRD-K17480742-001-02-9	DprE1-DprE2 complex	0.0806564	0.00732601	0	0	FALSE	#b8b8b8ff	FALSE	0.386151	FALSE	FALSE
HadABC:group4	HadABC	11	kabx2:BRD-K38633957-001-02-8:12.500000uM	BRD-K38633957	BRD-K38633957-001-02-8	InhA	0.080616	0.00732601	0	0	FALSE	#b8b8b8ff	FALSE	0.386151	FALSE	FALSE
HadABC:group4	HadABC	11	screen5_wk:BRD-K87395897-001-02-7:1.562500uM	BRD-K87395897	BRD-K87395897-001-02-7	DprE1-DprE2 complex	0.0805644	0.00732601	0	0	FALSE	#b8b8b8ff	FALSE	0.386151	FALSE	FALSE
HadABC:group4	HadABC	11	screen5_wk:BRD-K75360161-001-20-6:6.250000uM	BRD-K75360161	BRD-K75360161-001-20-6	InhA	0.080477	0.00732601	0	0	FALSE	#b8b8b8ff	FALSE	0.386151	FALSE	FALSE
HadABC:group4	HadABC	11	screen6:BRD-A34145622-003-26-9:12.500000uM	BRD-A34145622	BRD-A34145622-003-26-9	30S ribosome	0.0804726	0.00732601	0	0	FALSE	#b8b8b8ff	FALSE	0.386151	FALSE	FALSE
HadABC:group4	HadABC	11	screen6:BRD-K16675056-001-04-1:50.000000uM	BRD-K16675056	BRD-K16675056-001-04-1	InhA	0.0801928	0.00732601	0	0	FALSE	#b8b8b8ff	FALSE	0.386151	FALSE	FALSE
HadABC:group4	HadABC	11	kabx2:BRD-K26040644-001-01-1:50.000000uM	BRD-K26040644	BRD-K26040644-001-01-1	RpoB	0.0801522	0.00732601	0	0	FALSE	#b8b8b8ff	FALSE	0.386151	FALSE	FALSE
HadABC:group4	HadABC	11	kabx2:BRD-K71772032-001-02-1:50.000000uM	BRD-K71772032	BRD-K71772032-001-02-1	30S ribosome	0.0801153	0.00729927	0	0	FALSE	#b8b8b8ff	FALSE	0.386151	FALSE	FALSE
HadABC:group4	HadABC	11	kabx2:BRD-K91214177-001-02-5:0.097500uM	BRD-K91214177	BRD-K91214177-001-02-5	InhA|GlmU	0.0800142	0.00729927	0	0	FALSE	#b8b8b8ff	FALSE	0.386151	FALSE	FALSE
HadABC:group4	HadABC	11	kabx2:BRD-K55696337-003-26-9:50.000000uM	BRD-K55696337	BRD-K55696337-003-26-9	TopA	0.0799951	0.00727273	0	0	FALSE	#b8b8b8ff	FALSE	0.386151	FALSE	FALSE
HadABC:group4	HadABC	11	kabx2:BRD-K63155003-001-01-6:0.097500uM	BRD-K63155003	BRD-K63155003-001-01-6	DprE1-DprE2 complex	0.0799684	0.00727273	0	0	FALSE	#b8b8b8ff	FALSE	0.386151	FALSE	FALSE
HadABC:group4	HadABC	11	kabx2:BRD-K69774614-001-01-9:3.125000uM	BRD-K69774614	BRD-K69774614-001-01-9	MmpL3	0.0798659	0.00727273	0	0	FALSE	#b8b8b8ff	FALSE	0.386151	FALSE	FALSE
HadABC:group4	HadABC	11	screen6:BRD-K51346944-003-01-3:0.097500uM	BRD-K51346944	BRD-K51346944-003-01-3	MurI	0.0797967	0.00724638	0	0	FALSE	#b8b8b8ff	FALSE	0.386151	FALSE	FALSE
HadABC:group4	HadABC	11	kabx2:BRD-A65053104-001-01-1:12.500000uM	BRD-A65053104	BRD-A65053104-001-01-1	MshC	0.0797845	0.00724638	0	0	FALSE	#b8b8b8ff	FALSE	0.386151	FALSE	FALSE
HadABC:group4	HadABC	11	kabx2:BRD-K11196887-001-24-6:50.000000uM	BRD-K11196887	BRD-K11196887-001-24-6	GyrAB	0.079778	0.00724638	0	0	FALSE	#b8b8b8ff	FALSE	0.386151	FALSE	FALSE
HadABC:group4	HadABC	11	screen6:BRD-K10362825-001-05-9:1.562500uM	BRD-K10362825	BRD-K10362825-001-05-9	GyrAB	0.0797548	0.00724638	0	0	FALSE	#b8b8b8ff	FALSE	0.386151	FALSE	FALSE
HadABC:group4	HadABC	11	screen5_wk:BRD-K87395897-001-02-7:12.500000uM	BRD-K87395897	BRD-K87395897-001-02-7	DprE1-DprE2 complex	0.0797419	0.00724638	0	0	FALSE	#b8b8b8ff	FALSE	0.386151	FALSE	FALSE
HadABC:group4	HadABC	11	screen6:BRD-K87202646-001-38-3:12.500000uM	BRD-K87202646	BRD-K87202646-001-38-3	InhA	0.079673	0.00722022	0	0	FALSE	#b8b8b8ff	FALSE	0.386151	FALSE	FALSE
HadABC:group4	HadABC	11	kabx2:BRD-K69774614-001-01-9:12.500000uM	BRD-K69774614	BRD-K69774614-001-01-9	MmpL3	0.0796105	0.00722022	0	0	FALSE	#b8b8b8ff	FALSE	0.386151	FALSE	FALSE
HadABC:group4	HadABC	11	screen6:BRD-K37753391-046-04-0:0.195500uM	BRD-K37753391	BRD-K37753391-046-04-0	50S ribosome	0.0796005	0.00722022	0	0	FALSE	#b8b8b8ff	FALSE	0.386151	FALSE	FALSE
HadABC:group4	HadABC	11	screen6:BRD-K19854078-001-01-9:50.000000uM	BRD-K19854078	BRD-K19854078-001-01-9	Alr	0.0795716	0.00722022	0	0	FALSE	#b8b8b8ff	FALSE	0.386151	FALSE	FALSE
HadABC:group4	HadABC	11	kabx2:BRD-K69553440-001-01-7:25.000000uM	BRD-K69553440	BRD-K69553440-001-01-7	50S ribosome	0.0795414	0.00722022	0	0	FALSE	#b8b8b8ff	FALSE	0.386151	FALSE	FALSE
HadABC:group4	HadABC	11	screen6:BRD-A11805855-001-01-0:12.500000uM	BRD-A11805855	BRD-A11805855-001-01-0	50S ribosome	0.0795241	0.00722022	0	0	FALSE	#b8b8b8ff	FALSE	0.386151	FALSE	FALSE
HadABC:group4	HadABC	11	screen6:BRD-K76845197-001-06-2:50.000000uM	BRD-K76845197	BRD-K76845197-001-06-2	DHPS	0.0794997	0.00719425	0	0	FALSE	#b8b8b8ff	FALSE	0.386151	FALSE	FALSE
HadABC:group4	HadABC	11	screen5cp:BRD-K01507359-999-99-9:0.256000uM	BRD-K01507359	BRD-K01507359-999-99-9	RpoB	0.0793606	0.00719425	0	0	FALSE	#b8b8b8ff	FALSE	0.386151	FALSE	FALSE
HadABC:group4	HadABC	11	kabx2:BRD-K69774614-001-01-9:6.250000uM	BRD-K69774614	BRD-K69774614-001-01-9	MmpL3	0.0791794	0.00719425	0	0	FALSE	#b8b8b8ff	FALSE	0.386151	FALSE	FALSE
HadABC:group4	HadABC	11	screen6:BRD-K14821540-001-06-2:50.000000uM	BRD-K14821540	BRD-K14821540-001-06-2	membrane potential disruption and efflux	0.0791495	0.00719425	0	0	FALSE	#b8b8b8ff	FALSE	0.386151	FALSE	FALSE
HadABC:group4	HadABC	11	screen6:BRD-A99822647-001-01-3:12.500000uM	BRD-A99822647	BRD-A99822647-001-01-3	purine metabolism|NrdF2	0.0788681	0.00716846	0	0	FALSE	#b8b8b8ff	FALSE	0.386151	FALSE	FALSE
HadABC:group4	HadABC	11	screen6:BRD-K79491187-001-01-5:12.500000uM	BRD-K79491187	BRD-K79491187-001-01-5	Pks13	0.078836	0.00716846	0	0	FALSE	#b8b8b8ff	FALSE	0.386151	FALSE	FALSE
HadABC:group4	HadABC	11	screen6:BRD-K87395897-001-02-7:0.195500uM	BRD-K87395897	BRD-K87395897-001-02-7	DprE1-DprE2 complex	0.0788306	0.00716846	0	0	FALSE	#b8b8b8ff	FALSE	0.386151	FALSE	FALSE
HadABC:group4	HadABC	11	screen6:BRD-K45430307-001-01-9:50.000000uM	BRD-K45430307	BRD-K45430307-001-01-9	MmpL3	0.0787555	0.00716846	0	0	FALSE	#b8b8b8ff	FALSE	0.386151	FALSE	FALSE
HadABC:group4	HadABC	11	kabx2:BRD-K60267961-001-05-3:50.000000uM	BRD-K60267961	BRD-K60267961-001-05-3	InhA	0.078729	0.00716846	0	0	FALSE	#b8b8b8ff	FALSE	0.386151	FALSE	FALSE
HadABC:group4	HadABC	11	screen_bi1_tbda2:BRD-K07208025-001-03-2:215.250000uM	BRD-K07208025	BRD-K07208025-001-03-2	DHFR	0.0787158	0.00716846	0	0	FALSE	#b8b8b8ff	FALSE	0.386151	FALSE	FALSE
HadABC:group4	HadABC	11	screen6:BRD-A88442245-001-01-9:50.000000uM	BRD-A88442245	BRD-A88442245-001-01-9	50S ribosome|FusA1	0.0784959	0.00716846	0	0	FALSE	#b8b8b8ff	FALSE	0.386151	FALSE	FALSE
HadABC:group4	HadABC	11	kabx2:BRD-K72167406-001-05-4:3.125000uM	BRD-K72167406	BRD-K72167406-001-05-4	PG transpeptidation and transport	0.0784675	0.00716846	0	0	FALSE	#b8b8b8ff	FALSE	0.386151	FALSE	FALSE
HadABC:group4	HadABC	11	screen6:BRD-K63155003-001-01-6:12.500000uM	BRD-K63155003	BRD-K63155003-001-01-6	DprE1-DprE2 complex	0.0784145	0.00716846	0	0	FALSE	#b8b8b8ff	FALSE	0.386151	FALSE	FALSE
HadABC:group4	HadABC	11	kabx2:BRD-K22938173-003-01-5:3.125000uM	BRD-K22938173	BRD-K22938173-003-01-5	50S ribosome	0.0783576	0.00714286	0	0	FALSE	#b8b8b8ff	FALSE	0.386151	FALSE	FALSE
HadABC:group4	HadABC	11	screen6:BRD-K45430307-001-01-9:0.781250uM	BRD-K45430307	BRD-K45430307-001-01-9	MmpL3	0.0783337	0.00714286	0	0	FALSE	#b8b8b8ff	FALSE	0.386151	FALSE	FALSE
HadABC:group4	HadABC	11	kabx2:BRD-K71926323-001-16-1:0.781250uM	BRD-K71926323	BRD-K71926323-001-16-1	GyrAB	0.0782534	0.00714286	0	0	FALSE	#b8b8b8ff	FALSE	0.386151	FALSE	FALSE
HadABC:group4	HadABC	11	kabx2:BRD-K79019129-001-08-0:50.000000uM	BRD-K79019129	BRD-K79019129-001-08-0	purine metabolism|GuaB2	0.0782318	0.00714286	0	0	FALSE	#b8b8b8ff	FALSE	0.386151	FALSE	FALSE
HadABC:group4	HadABC	11	screen6:BRD-K58597051-001-03-3:25.000000uM	BRD-K58597051	BRD-K58597051-001-03-3	DprE1-DprE2 complex	0.078156	0.00714286	0	0	FALSE	#b8b8b8ff	FALSE	0.386151	FALSE	FALSE
HadABC:group4	HadABC	11	screen6:BRD-K85307935-001-05-1:50.000000uM	BRD-K85307935	BRD-K85307935-001-05-1	GyrAB	0.0780109	0.00714286	0	0	FALSE	#b8b8b8ff	FALSE	0.386151	FALSE	FALSE
HadABC:group4	HadABC	11	screen6:BRD-K28247815-001-01-3:25.000000uM	BRD-K28247815	BRD-K28247815-001-01-3	GyrAB	0.0779868	0.00714286	0	0	FALSE	#b8b8b8ff	FALSE	0.386151	FALSE	FALSE
HadABC:group4	HadABC	11	screen6:BRD-K32256160-001-02-7:0.781250uM	BRD-K32256160	BRD-K32256160-001-02-7	50S ribosome	0.0779049	0.00714286	0	0	FALSE	#b8b8b8ff	FALSE	0.386151	FALSE	FALSE
HadABC:group4	HadABC	11	screen6:BRD-K17480742-001-02-9:6.250000uM	BRD-K17480742	BRD-K17480742-001-02-9	DprE1-DprE2 complex	0.0778625	0.00714286	0	0	FALSE	#b8b8b8ff	FALSE	0.386151	FALSE	FALSE
HadABC:group4	HadABC	11	screen6:BRD-K38402943-001-05-8:3.125000uM	BRD-K38402943	BRD-K38402943-001-05-8	InhA	0.0777681	0.00714286	0	0	FALSE	#b8b8b8ff	FALSE	0.386151	FALSE	FALSE
HadABC:group4	HadABC	11	kabx2:BRD-K55034111-001-05-3:6.250000uM	BRD-K55034111	BRD-K55034111-001-05-3	GyrAB	0.0777522	0.00714286	0	0	FALSE	#b8b8b8ff	FALSE	0.386151	FALSE	FALSE
HadABC:group4	HadABC	11	kabx2:BRD-K98427564-001-08-4:0.781250uM	BRD-K98427564	BRD-K98427564-001-08-4	InhA	0.0777254	0.00711744	0	0	FALSE	#b8b8b8ff	FALSE	0.386151	FALSE	FALSE
HadABC:group4	HadABC	11	kabx2:BRD-K59325863-001-05-1:6.250000uM	BRD-K59325863	BRD-K59325863-001-05-1	clp protease / proteasome	0.0777051	0.00711744	0	0	FALSE	#b8b8b8ff	FALSE	0.386151	FALSE	FALSE
HadABC:group4	HadABC	11	kabx2:BRD-K59436580-001-02-5:0.781250uM	BRD-K59436580	BRD-K59436580-001-02-5	50S ribosome	0.0776686	0.00711744	0	0	FALSE	#b8b8b8ff	FALSE	0.386151	FALSE	FALSE
HadABC:group4	HadABC	11	screen4wk:BRD-K91065602-003-02-2:25.000000uM	BRD-K91065602	BRD-K91065602-003-02-2	PG transpeptidation and transport	0.0775562	0.00711744	0	0	FALSE	#b8b8b8ff	FALSE	0.386151	FALSE	FALSE
HadABC:group4	HadABC	11	screen6:BRD-K87202646-001-38-3:6.250000uM	BRD-K87202646	BRD-K87202646-001-38-3	InhA	0.0775245	0.00711744	0	0	FALSE	#b8b8b8ff	FALSE	0.386151	FALSE	FALSE
HadABC:group4	HadABC	11	screen6:BRD-K11943448-001-03-7:12.500000uM	BRD-K11943448	BRD-K11943448-001-03-7	InhA	0.077512	0.00711744	0	0	FALSE	#b8b8b8ff	FALSE	0.386151	FALSE	FALSE
HadABC:group4	HadABC	11	screen6:BRD-K56767355-001-01-1:50.000000uM	BRD-K56767355	BRD-K56767355-001-01-1	TopA	0.0773524	0.00711744	0	0	FALSE	#b8b8b8ff	FALSE	0.386151	FALSE	FALSE
HadABC:group4	HadABC	11	screen5_wk:BRD-K24844714-001-31-0:0.097656uM	BRD-K24844714	BRD-K24844714-001-31-0	pyrimidine metabolism|ThyAX	0.0772296	0.00711744	0	0	FALSE	#b8b8b8ff	FALSE	0.386151	FALSE	FALSE
HadABC:group4	HadABC	11	screen6:BRD-A34145622-003-26-9:25.000000uM	BRD-A34145622	BRD-A34145622-003-26-9	30S ribosome	0.0769761	0.00711744	0	0	FALSE	#b8b8b8ff	FALSE	0.386151	FALSE	FALSE
HadABC:group4	HadABC	11	kabx2:BRD-K88429204-001-39-3:50.000000uM	BRD-K88429204	BRD-K88429204-001-39-3	DHFR	0.0768836	0.0070922	0	0	FALSE	#b8b8b8ff	FALSE	0.386151	FALSE	FALSE
HadABC:group4	HadABC	11	kabx2:BRD-K84417469-001-01-2:0.097500uM	BRD-K84417469	BRD-K84417469-001-01-2	GyrAB|TopA	0.0768794	0.00706714	0	0	FALSE	#b8b8b8ff	FALSE	0.386151	FALSE	FALSE
HadABC:group4	HadABC	11	screen6:BRD-K82498081-999-99-9:0.048828uM	BRD-K82498081	BRD-K82498081-999-99-9	RpoB	0.0767707	0.00706714	0	0	FALSE	#b8b8b8ff	FALSE	0.386151	FALSE	FALSE
HadABC:group4	HadABC	11	screen6:BRD-K38633957-001-02-8:6.250000uM	BRD-K38633957	BRD-K38633957-001-02-8	InhA	0.0767493	0.00706714	0	0	FALSE	#b8b8b8ff	FALSE	0.386151	FALSE	FALSE
HadABC:group4	HadABC	11	screen6:BRD-A84807802-001-01-2:0.781250uM	BRD-A84807802	BRD-A84807802-001-01-2	MmpL3|EchA6	0.076733	0.00706714	0	0	FALSE	#b8b8b8ff	FALSE	0.386151	FALSE	FALSE
HadABC:group4	HadABC	11	kabx2:BRD-K26040644-001-01-1:0.195500uM	BRD-K26040644	BRD-K26040644-001-01-1	RpoB	0.0766	0.00706714	0	0	FALSE	#b8b8b8ff	FALSE	0.386151	FALSE	FALSE
HadABC:group4	HadABC	11	screen6:BRD-K71125014-001-30-5:12.500000uM	BRD-K71125014	BRD-K71125014-001-30-5	DHPS	0.0765679	0.00706714	0	0	FALSE	#b8b8b8ff	FALSE	0.386151	FALSE	FALSE
HadABC:group4	HadABC	11	screen6:BRD-A93964801-001-17-7:1.562500uM	BRD-A93964801	BRD-A93964801-001-17-7	GyrAB	0.0765305	0.00706714	0	0	FALSE	#b8b8b8ff	FALSE	0.386151	FALSE	FALSE
HadABC:group4	HadABC	11	screen6:BRD-K87395897-001-02-7:25.000000uM	BRD-K87395897	BRD-K87395897-001-02-7	DprE1-DprE2 complex	0.0765197	0.00706714	0	0	FALSE	#b8b8b8ff	FALSE	0.386151	FALSE	FALSE
HadABC:group4	HadABC	11	screen6:BRD-A23080907-001-01-4:50.000000uM	BRD-A23080907	BRD-A23080907-001-01-4	DprE1-DprE2 complex	0.0765172	0.00706714	0	0	FALSE	#b8b8b8ff	FALSE	0.386151	FALSE	FALSE
HadABC:group4	HadABC	11	kabx2:BRD-A92341659-001-05-7:1.562500uM	BRD-A92341659	BRD-A92341659-001-05-7	GyrAB	0.0764865	0.00706714	0	0	FALSE	#b8b8b8ff	FALSE	0.386151	FALSE	FALSE
HadABC:group4	HadABC	11	screen6:BRD-K43172524-001-01-6:0.390500uM	BRD-K43172524	BRD-K43172524-001-01-6	MbtI	0.0764025	0.00706714	0	0	FALSE	#b8b8b8ff	FALSE	0.386151	FALSE	FALSE
HadABC:group4	HadABC	11	kabx2:BRD-K24871708-002-05-3:0.097500uM	BRD-K24871708	BRD-K24871708-002-05-3	PG transpeptidation and transport	0.076379	0.00704225	0	0	FALSE	#b8b8b8ff	FALSE	0.386151	FALSE	FALSE
HadABC:group4	HadABC	11	kabx2:BRD-K80545773-001-01-5:3.125000uM	BRD-K80545773	BRD-K80545773-001-01-5	PG transpeptidation and transport	0.0763161	0.00704225	0	0	FALSE	#b8b8b8ff	FALSE	0.386151	FALSE	FALSE
HadABC:group4	HadABC	11	screen6:BRD-K80267133-001-21-9:0.781250uM	BRD-K80267133	BRD-K80267133-001-21-9	DHFR	0.0763008	0.00704225	0	0	FALSE	#b8b8b8ff	FALSE	0.386151	FALSE	FALSE
HadABC:group4	HadABC	11	screen6:BRD-A23080907-001-01-4:25.000000uM	BRD-A23080907	BRD-A23080907-001-01-4	DprE1-DprE2 complex	0.0762604	0.00704225	0	0	FALSE	#b8b8b8ff	FALSE	0.386151	FALSE	FALSE
HadABC:group4	HadABC	11	kabx2:BRD-K78355918-001-08-4:50.000000uM	BRD-K78355918	BRD-K78355918-001-08-4	50S ribosome|FusA1	0.0761445	0.00704225	0	0	FALSE	#b8b8b8ff	FALSE	0.386151	FALSE	FALSE
HadABC:group4	HadABC	11	kabx2:BRD-A43748923-001-01-2:50.000000uM	BRD-A43748923	BRD-A43748923-001-01-2	50S ribosome	0.0760997	0.00704225	0	0	FALSE	#b8b8b8ff	FALSE	0.386151	FALSE	FALSE
HadABC:group4	HadABC	11	screen6:BRD-A28477941-001-01-5:50.000000uM	BRD-A28477941	BRD-A28477941-001-01-5	clp protease / proteasome	0.0760852	0.00701754	0	0	FALSE	#b8b8b8ff	FALSE	0.386151	FALSE	FALSE
HadABC:group4	HadABC	11	kabx2:BRD-K69774614-001-01-9:25.000000uM	BRD-K69774614	BRD-K69774614-001-01-9	MmpL3	0.0760432	0.00701754	0	0	FALSE	#b8b8b8ff	FALSE	0.386151	FALSE	FALSE
HadABC:group4	HadABC	11	kabx2:BRD-K72167406-001-05-4:6.250000uM	BRD-K72167406	BRD-K72167406-001-05-4	PG transpeptidation and transport	0.0760117	0.00701754	0	0	FALSE	#b8b8b8ff	FALSE	0.386151	FALSE	FALSE
HadABC:group4	HadABC	11	screen6:BRD-A69651145-003-12-2:6.250000uM	BRD-A69651145	BRD-A69651145-003-12-2	30S ribosome	0.0759227	0.00701754	0	0	FALSE	#b8b8b8ff	FALSE	0.386151	FALSE	FALSE
HadABC:group4	HadABC	11	screen6:BRD-K00376689-001-03-1:0.781250uM	BRD-K00376689	BRD-K00376689-001-03-1	NADH dehydrogenase	0.075819	0.00701754	0	0	FALSE	#b8b8b8ff	FALSE	0.386151	FALSE	FALSE
HadABC:group4	HadABC	11	screen6:BRD-K08753063-001-03-9:12.500000uM	BRD-K08753063	BRD-K08753063-001-03-9	InhA	0.0756722	0.00701754	0	0	FALSE	#b8b8b8ff	FALSE	0.386151	FALSE	FALSE
HadABC:group4	HadABC	11	screen_bi2_kabxlow:BRD-K85204746-001-01-8:3.125000uM	BRD-K85204746	BRD-K85204746-001-01-8	pyrimidine metabolism|CoaA and PyrG	0.075628	0.00699301	0	0	FALSE	#b8b8b8ff	FALSE	0.386151	FALSE	FALSE
HadABC:group4	HadABC	11	kabx2:BRD-K92838188-001-03-5:0.781250uM	BRD-K92838188	BRD-K92838188-001-03-5	RpoB	0.0755844	0.00699301	0	0	FALSE	#b8b8b8ff	FALSE	0.386151	FALSE	FALSE
HadABC:group4	HadABC	11	kabx2:BRD-K51997757-001-07-0:0.781250uM	BRD-K51997757	BRD-K51997757-001-07-0	InhA	0.0755804	0.00699301	0	0	FALSE	#b8b8b8ff	FALSE	0.386151	FALSE	FALSE
HadABC:group4	HadABC	11	kabx2:BRD-K26040644-001-01-1:25.000000uM	BRD-K26040644	BRD-K26040644-001-01-1	RpoB	0.0755413	0.00699301	0	0	FALSE	#b8b8b8ff	FALSE	0.386151	FALSE	FALSE
HadABC:group4	HadABC	11	kabx2:BRD-K46404219-001-01-0:50.000000uM	BRD-K46404219	BRD-K46404219-001-01-0	PknB	0.075473	0.00699301	0	0	FALSE	#b8b8b8ff	FALSE	0.386151	FALSE	FALSE
HadABC:group4	HadABC	11	kabx2:BRD-K11298197-001-14-6:25.000000uM	BRD-K11298197	BRD-K11298197-001-14-6	50S ribosome	0.0753823	0.00696864	0	0	FALSE	#b8b8b8ff	FALSE	0.386151	FALSE	FALSE
HadABC:group4	HadABC	11	kabx2:BRD-K80267133-001-21-9:6.250000uM	BRD-K80267133	BRD-K80267133-001-21-9	DHFR	0.0753506	0.00696864	0	0	FALSE	#b8b8b8ff	FALSE	0.386151	FALSE	FALSE
HadABC:group4	HadABC	11	kabx2:BRD-K69650333-003-15-7:12.500000uM	BRD-K69650333	BRD-K69650333-003-15-7	GyrAB|DnaG	0.0752909	0.00696864	0	0	FALSE	#b8b8b8ff	FALSE	0.386151	FALSE	FALSE
HadABC:group4	HadABC	11	screen6:BRD-A15637061-003-01-9:12.500000uM	BRD-A15637061	BRD-A15637061-003-01-9	30S ribosome	0.0752537	0.00696864	0	0	FALSE	#b8b8b8ff	FALSE	0.386151	FALSE	FALSE
HadABC:group4	HadABC	11	screen4wk:BRD-K13447729-001-09-4:1.562500uM	BRD-K13447729	BRD-K13447729-001-09-4	tRNA synthesis	0.0752466	0.00696864	0	0	FALSE	#b8b8b8ff	FALSE	0.386151	FALSE	FALSE
HadABC:group4	HadABC	11	screen6:BRD-K38633957-001-02-8:0.781250uM	BRD-K38633957	BRD-K38633957-001-02-8	InhA	0.0752315	0.00696864	0	0	FALSE	#b8b8b8ff	FALSE	0.386151	FALSE	FALSE
HadABC:group4	HadABC	11	screen6:BRD-K11310996-001-01-9:25.000000uM	BRD-K11310996	BRD-K11310996-001-01-9	Alr	0.0751952	0.00696864	0	0	FALSE	#b8b8b8ff	FALSE	0.386151	FALSE	FALSE
HadABC:group4	HadABC	11	screen6:BRD-K92835935-999-99-9:0.006104uM	BRD-K92835935	BRD-K92835935-999-99-9	RpoB	0.0751845	0.00696864	0	0	FALSE	#b8b8b8ff	FALSE	0.386151	FALSE	FALSE
HadABC:group4	HadABC	11	kabx2:BRD-K21375516-001-06-0:12.500000uM	BRD-K21375516	BRD-K21375516-001-06-0	GlmU	0.0751597	0.00696864	0	0	FALSE	#b8b8b8ff	FALSE	0.386151	FALSE	FALSE
HadABC:group4	HadABC	11	screen6:BRD-K87395897-999-99-9:0.012207uM	BRD-K87395897	BRD-K87395897-999-99-9	DprE1-DprE2 complex	0.0749716	0.00696864	0	0	FALSE	#b8b8b8ff	FALSE	0.386151	FALSE	FALSE
HadABC:group4	HadABC	11	screen6:BRD-K17346269-999-99-9:1.562500uM	BRD-K17346269	BRD-K17346269-999-99-9	FadD32	0.0749278	0.00696864	0	0	FALSE	#b8b8b8ff	FALSE	0.386151	FALSE	FALSE
HadABC:group4	HadABC	11	kabx2:BRD-K13843533-001-03-3:3.125000uM	BRD-K13843533	BRD-K13843533-001-03-3	GyrAB|DnaG	0.0748766	0.00696864	0	0	FALSE	#b8b8b8ff	FALSE	0.386151	FALSE	FALSE
HadABC:group4	HadABC	11	kabx2:BRD-K33710385-001-04-9:1.562500uM	BRD-K33710385	BRD-K33710385-001-04-9	InhA	0.0748615	0.00696864	0	0	FALSE	#b8b8b8ff	FALSE	0.386151	FALSE	FALSE
HadABC:group4	HadABC	11	screen6:BRD-K72167406-001-05-4:50.000000uM	BRD-K72167406	BRD-K72167406-001-05-4	PG transpeptidation and transport	0.0748417	0.00696864	0	0	FALSE	#b8b8b8ff	FALSE	0.386151	FALSE	FALSE
HadABC:group4	HadABC	11	kabx2:BRD-K51997757-001-06-2:0.390500uM	BRD-K51997757	BRD-K51997757-001-06-2	InhA	0.0748278	0.00696864	0	0	FALSE	#b8b8b8ff	FALSE	0.386151	FALSE	FALSE
HadABC:group4	HadABC	11	kabx2:BRD-K98384930-001-01-9:0.195500uM	BRD-K98384930	BRD-K98384930-001-01-9	GyrAB	0.0748018	0.00696864	0	0	FALSE	#b8b8b8ff	FALSE	0.386151	FALSE	FALSE
HadABC:group4	HadABC	11	kabx2:BRD-K31682896-001-25-7:3.125000uM	BRD-K31682896	BRD-K31682896-001-25-7	DHPS	0.0747258	0.00696864	0	0	FALSE	#b8b8b8ff	FALSE	0.386151	FALSE	FALSE
HadABC:group4	HadABC	11	kabx2:BRD-K98384930-001-01-9:0.781250uM	BRD-K98384930	BRD-K98384930-001-01-9	GyrAB	0.074691	0.00696864	0	0	FALSE	#b8b8b8ff	FALSE	0.386151	FALSE	FALSE
HadABC:group4	HadABC	11	screen6:BRD-K55128567-001-03-7:6.250000uM	BRD-K55128567	BRD-K55128567-001-03-7	InhA	0.0746897	0.00696864	0	0	FALSE	#b8b8b8ff	FALSE	0.386151	FALSE	FALSE
HadABC:group4	HadABC	11	screen6:BRD-K17480742-001-02-9:0.195500uM	BRD-K17480742	BRD-K17480742-001-02-9	DprE1-DprE2 complex	0.0746839	0.00696864	0	0	FALSE	#b8b8b8ff	FALSE	0.386151	FALSE	FALSE
HadABC:group4	HadABC	11	screen6:BRD-K16904384-001-04-8:1.562500uM	BRD-K16904384	BRD-K16904384-001-04-8	InhA	0.074633	0.00694444	0	0	FALSE	#b8b8b8ff	FALSE	0.386151	FALSE	FALSE
HadABC:group4	HadABC	11	kabx2:BRD-K95141739-001-01-9:50.000000uM	BRD-K95141739	BRD-K95141739-001-01-9	InhA	0.0745875	0.00694444	0	0	FALSE	#b8b8b8ff	FALSE	0.386151	FALSE	FALSE
HadABC:group4	HadABC	11	screen6:BRD-K95921201-001-18-7:0.097500uM	BRD-K95921201	BRD-K95921201-001-18-7	membrane potential disruption and efflux	0.0745553	0.00692042	0	0	FALSE	#b8b8b8ff	FALSE	0.386151	FALSE	FALSE
HadABC:group4	HadABC	11	kabx2:BRD-K42267433-001-01-5:12.500000uM	BRD-K42267433	BRD-K42267433-001-01-5	purine metabolism|GuaB2	0.0745483	0.00692042	0	0	FALSE	#b8b8b8ff	FALSE	0.386151	FALSE	FALSE
HadABC:group4	HadABC	11	kabx2:BRD-K37798499-001-28-0:6.250000uM	BRD-K37798499	BRD-K37798499-001-28-0	GyrAB	0.0744972	0.00692042	0	0	FALSE	#b8b8b8ff	FALSE	0.386151	FALSE	FALSE
HadABC:group4	HadABC	11	kabx2:BRD-K43962705-001-01-1:6.250000uM	BRD-K43962705	BRD-K43962705-001-01-1	RpoB	0.0744729	0.00692042	0	0	FALSE	#b8b8b8ff	FALSE	0.386151	FALSE	FALSE
HadABC:group4	HadABC	11	screen6:BRD-K60267961-001-04-6:6.250000uM	BRD-K60267961	BRD-K60267961-001-04-6	InhA	0.0743606	0.00692042	0	0	FALSE	#b8b8b8ff	FALSE	0.386151	FALSE	FALSE
HadABC:group4	HadABC	11	screen6:BRD-K43172524-001-01-6:0.195500uM	BRD-K43172524	BRD-K43172524-001-01-6	MbtI	0.0742521	0.00692042	0	0	FALSE	#b8b8b8ff	FALSE	0.386151	FALSE	FALSE
HadABC:group4	HadABC	11	screen4wk:BRD-K41140669-001-02-8:25.000000uM	BRD-K41140669	BRD-K41140669-001-02-8	pyrimidine metabolism|CoaA and PyrG	0.074193	0.00692042	0	0	FALSE	#b8b8b8ff	FALSE	0.386151	FALSE	FALSE
HadABC:group4	HadABC	11	kabx2:BRD-K69774614-001-01-9:50.000000uM	BRD-K69774614	BRD-K69774614-001-01-9	MmpL3	0.0741901	0.00692042	0	0	FALSE	#b8b8b8ff	FALSE	0.386151	FALSE	FALSE
HadABC:group4	HadABC	11	kabx2:BRD-A24228527-001-33-1:0.390500uM	BRD-A24228527	BRD-A24228527-001-33-1	GyrAB	0.0741885	0.00692042	0	0	FALSE	#b8b8b8ff	FALSE	0.386151	FALSE	FALSE
HadABC:group4	HadABC	11	screen6:BRD-K87395897-001-02-7:6.250000uM	BRD-K87395897	BRD-K87395897-001-02-7	DprE1-DprE2 complex	0.0741207	0.00692042	0	0	FALSE	#b8b8b8ff	FALSE	0.386151	FALSE	FALSE
HadABC:group4	HadABC	11	kabx2:BRD-K52075040-001-12-1:1.562500uM	BRD-K52075040	BRD-K52075040-001-12-1	KasA|AccD6	0.074053	0.00692042	0	0	FALSE	#b8b8b8ff	FALSE	0.386151	FALSE	FALSE
HadABC:group4	HadABC	11	screen6:BRD-K88510285-001-63-2:12.500000uM	BRD-K88510285	BRD-K88510285-001-63-2	clp protease / proteasome	0.0739388	0.00692042	0	0	FALSE	#b8b8b8ff	FALSE	0.386151	FALSE	FALSE
HadABC:group4	HadABC	11	kabx2:BRD-K78355918-001-08-4:0.781250uM	BRD-K78355918	BRD-K78355918-001-08-4	50S ribosome|FusA1	0.0738912	0.00692042	0	0	FALSE	#b8b8b8ff	FALSE	0.386151	FALSE	FALSE
HadABC:group4	HadABC	11	kabx2:BRD-A19584055-001-01-1:1.562500uM	BRD-A19584055	BRD-A19584055-001-01-1	50S ribosome	0.0738861	0.00692042	0	0	FALSE	#b8b8b8ff	FALSE	0.386151	FALSE	FALSE
HadABC:group4	HadABC	11	kabx2:BRD-K49350383-001-16-0:6.250000uM	BRD-K49350383	BRD-K49350383-001-16-0	purine metabolism	0.0738718	0.00692042	0	0	FALSE	#b8b8b8ff	FALSE	0.386151	FALSE	FALSE
HadABC:group4	HadABC	11	screen5_wk:BRD-K51207550-001-24-8:1.562500uM	BRD-K51207550	BRD-K51207550-001-24-8	InhA	0.0737564	0.00692042	0	0	FALSE	#b8b8b8ff	FALSE	0.386151	FALSE	FALSE
HadABC:group4	HadABC	11	screen_bi2_kabxlow:BRD-K26238968-001-02-7:0.048828uM	BRD-K26238968	BRD-K26238968-001-02-7	FadD32	0.0737439	0.00692042	0	0	FALSE	#b8b8b8ff	FALSE	0.386151	FALSE	FALSE
HadABC:group4	HadABC	11	screen6:BRD-M30170555-001-01-5:0.390500uM	BRD-M30170555	BRD-M30170555-001-01-5	PG transpeptidation and transport	0.0737116	0.00692042	0	0	FALSE	#b8b8b8ff	FALSE	0.386151	FALSE	FALSE
HadABC:group4	HadABC	11	kabx2:BRD-K08753063-001-03-9:0.390500uM	BRD-K08753063	BRD-K08753063-001-03-9	InhA	0.0736544	0.00692042	0	0	FALSE	#b8b8b8ff	FALSE	0.386151	FALSE	FALSE
HadABC:group4	HadABC	11	screen6:BRD-K72948907-001-01-0:25.000000uM	BRD-K72948907	BRD-K72948907-001-01-0	InhA	0.0736478	0.00692042	0	0	FALSE	#b8b8b8ff	FALSE	0.386151	FALSE	FALSE
HadABC:group4	HadABC	11	kabx2:BRD-K92835935-001-01-1:0.390500uM	BRD-K92835935	BRD-K92835935-001-01-1	RpoB	0.0736331	0.00692042	0	0	FALSE	#b8b8b8ff	FALSE	0.386151	FALSE	FALSE
HadABC:group4	HadABC	11	screen6:BRD-K32256160-001-02-7:1.562500uM	BRD-K32256160	BRD-K32256160-001-02-7	50S ribosome	0.0735801	0.00692042	0	0	FALSE	#b8b8b8ff	FALSE	0.386151	FALSE	FALSE
HadABC:group4	HadABC	11	screen6:BRD-K08753063-001-03-9:1.562500uM	BRD-K08753063	BRD-K08753063-001-03-9	InhA	0.0735772	0.00692042	0	0	FALSE	#b8b8b8ff	FALSE	0.386151	FALSE	FALSE
HadABC:group4	HadABC	11	kabx2:BRD-K15179879-001-10-7:1.562500uM	BRD-K15179879	BRD-K15179879-001-10-7	clp protease / proteasome	0.0735448	0.00692042	0	0	FALSE	#b8b8b8ff	FALSE	0.386151	FALSE	FALSE
HadABC:group4	HadABC	11	kabx2:BRD-K28767608-001-01-1:3.125000uM	BRD-K28767608	BRD-K28767608-001-01-1	GyrAB|DnaG	0.073542	0.00692042	0	0	FALSE	#b8b8b8ff	FALSE	0.386151	FALSE	FALSE
HadABC:group4	HadABC	11	kabx2:BRD-K27871792-236-02-8:6.250000uM	BRD-K27871792	BRD-K27871792-236-02-8	PG transpeptidation and transport	0.0734721	0.00692042	0	0	FALSE	#b8b8b8ff	FALSE	0.386151	FALSE	FALSE
HadABC:group4	HadABC	11	screen6:BRD-K28594598-001-01-1:12.500000uM	BRD-K28594598	BRD-K28594598-001-01-1	InhA	0.0734334	0.00689655	0	0	FALSE	#b8b8b8ff	FALSE	0.386151	FALSE	FALSE
HadABC:group4	HadABC	11	screen6:BRD-K45430307-001-01-9:0.195500uM	BRD-K45430307	BRD-K45430307-001-01-9	MmpL3	0.0734296	0.00689655	0	0	FALSE	#b8b8b8ff	FALSE	0.386151	FALSE	FALSE
HadABC:group4	HadABC	11	screen6:BRD-K82960980-003-04-3:0.781250uM	BRD-K82960980	BRD-K82960980-003-04-3	PG transpeptidation and transport	0.0734186	0.00689655	0	0	FALSE	#b8b8b8ff	FALSE	0.386151	FALSE	FALSE
HadABC:group4	HadABC	11	kabx2:BRD-K85307935-001-05-1:0.195500uM	BRD-K85307935	BRD-K85307935-001-05-1	GyrAB	0.0733821	0.00689655	0	0	FALSE	#b8b8b8ff	FALSE	0.386151	FALSE	FALSE
HadABC:group4	HadABC	11	screen6:BRD-K77038618-066-01-8:0.195500uM	BRD-K77038618	BRD-K77038618-066-01-8	GyrAB	0.0733383	0.00689655	0	0	FALSE	#b8b8b8ff	FALSE	0.386151	FALSE	FALSE
HadABC:group4	HadABC	11	screen6:BRD-A92341659-001-05-7:0.390500uM	BRD-A92341659	BRD-A92341659-001-05-7	GyrAB	0.0732476	0.00689655	0	0	FALSE	#b8b8b8ff	FALSE	0.386151	FALSE	FALSE
HadABC:group4	HadABC	11	screen_bi1_tbda2:BRD-K01507359-001-25-9:0.000500uM	BRD-K01507359	BRD-K01507359-001-25-9	RpoB	0.0732159	0.00689655	0	0	FALSE	#b8b8b8ff	FALSE	0.386151	FALSE	FALSE
HadABC:group4	HadABC	11	screen6:BRD-K16343284-999-99-9:0.001526uM	BRD-K16343284	BRD-K16343284-999-99-9	DprE1-DprE2 complex	0.0731941	0.00689655	0	0	FALSE	#b8b8b8ff	FALSE	0.386151	FALSE	FALSE
HadABC:group4	HadABC	11	screen6:BRD-K55128567-001-03-7:3.125000uM	BRD-K55128567	BRD-K55128567-001-03-7	InhA	0.0731602	0.00689655	0	0	FALSE	#b8b8b8ff	FALSE	0.386151	FALSE	FALSE
HadABC:group4	HadABC	11	kabx2:BRD-K87395897-001-02-7:0.390500uM	BRD-K87395897	BRD-K87395897-001-02-7	DprE1-DprE2 complex	0.0731576	0.00689655	0	0	FALSE	#b8b8b8ff	FALSE	0.386151	FALSE	FALSE
HadABC:group4	HadABC	11	kabx2:BRD-K28119352-001-02-1:0.781250uM	BRD-K28119352	BRD-K28119352-001-02-1	MmpL3	0.07308	0.00689655	0	0	FALSE	#b8b8b8ff	FALSE	0.386151	FALSE	FALSE
HadABC:group4	HadABC	11	kabx2:BRD-K68346641-001-05-5:12.500000uM	BRD-K68346641	BRD-K68346641-001-05-5	GyrAB|TopA	0.0728863	0.00689655	0	0	FALSE	#b8b8b8ff	FALSE	0.386151	FALSE	FALSE
HadABC:group4	HadABC	11	screen_bi2_kabxlow:BRD-K87395897-999-99-9:0.781250uM	BRD-K87395897	BRD-K87395897-999-99-9	DprE1-DprE2 complex	0.0728453	0.00689655	0	0	FALSE	#b8b8b8ff	FALSE	0.386151	FALSE	FALSE
HadABC:group4	HadABC	11	kabx2:BRD-K92838188-001-03-5:0.195500uM	BRD-K92838188	BRD-K92838188-001-03-5	RpoB	0.0728433	0.00689655	0	0	FALSE	#b8b8b8ff	FALSE	0.386151	FALSE	FALSE
HadABC:group4	HadABC	11	kabx2:BRD-K66227851-001-03-9:1.562500uM	BRD-K66227851	BRD-K66227851-001-03-9	pyrimidine metabolism|CoaA and PyrG	0.0728319	0.00689655	0	0	FALSE	#b8b8b8ff	FALSE	0.386151	FALSE	FALSE
HadABC:group4	HadABC	11	screen6:BRD-A07932845-050-17-4:12.500000uM	BRD-A07932845	BRD-A07932845-050-17-4	ParA	0.072813	0.00689655	0	0	FALSE	#b8b8b8ff	FALSE	0.386151	FALSE	FALSE
HadABC:group4	HadABC	11	screen5_wk:BRD-K43962705-001-01-1:6.250000uM	BRD-K43962705	BRD-K43962705-001-01-1	RpoB	0.0727741	0.00689655	0	0	FALSE	#b8b8b8ff	FALSE	0.386151	FALSE	FALSE
HadABC:group4	HadABC	11	kabx2:BRD-A24397426-001-12-0:12.500000uM	BRD-A24397426	BRD-A24397426-001-12-0	GyrAB	0.0727203	0.00689655	0	0	FALSE	#b8b8b8ff	FALSE	0.386151	FALSE	FALSE
HadABC:group4	HadABC	11	kabx2:BRD-A06889673-001-01-1:25.000000uM	BRD-A06889673	BRD-A06889673-001-01-1	RpoB	0.072662	0.00689655	0	0	FALSE	#b8b8b8ff	FALSE	0.386151	FALSE	FALSE
HadABC:group4	HadABC	11	screen6:BRD-K41601912-001-16-4:3.125000uM	BRD-K41601912	BRD-K41601912-001-16-4	purine metabolism	0.0726523	0.00689655	0	0	FALSE	#b8b8b8ff	FALSE	0.386151	FALSE	FALSE
HadABC:group4	HadABC	11	screen6:BRD-K57864646-001-06-3:1.562500uM	BRD-K57864646	BRD-K57864646-001-06-3	InhA	0.0726449	0.00689655	0	0	FALSE	#b8b8b8ff	FALSE	0.386151	FALSE	FALSE
HadABC:group4	HadABC	11	screen6:BRD-K16343284-001-01-6:50.000000uM	BRD-K16343284	BRD-K16343284-001-01-6	DprE1-DprE2 complex	0.0725201	0.00689655	0	0	FALSE	#b8b8b8ff	FALSE	0.386151	FALSE	FALSE
HadABC:group4	HadABC	11	kabx2:BRD-K97863768-001-04-9:6.250000uM	BRD-K97863768	BRD-K97863768-001-04-9	InhA	0.0724278	0.00689655	0	0	FALSE	#b8b8b8ff	FALSE	0.386151	FALSE	FALSE
HadABC:group4	HadABC	11	screen6:BRD-K28767608-001-01-1:25.000000uM	BRD-K28767608	BRD-K28767608-001-01-1	GyrAB|DnaG	0.0724149	0.00689655	0	0	FALSE	#b8b8b8ff	FALSE	0.386151	FALSE	FALSE
HadABC:group4	HadABC	11	screen5_wk:BRD-K87395897-001-02-7:6.250000uM	BRD-K87395897	BRD-K87395897-001-02-7	DprE1-DprE2 complex	0.0724045	0.00689655	0	0	FALSE	#b8b8b8ff	FALSE	0.386151	FALSE	FALSE
HadABC:group4	HadABC	11	kabx2:BRD-K72560711-003-01-5:0.781250uM	BRD-K72560711	BRD-K72560711-003-01-5	GyrAB|TopA	0.0723615	0.00689655	0	0	FALSE	#b8b8b8ff	FALSE	0.386151	FALSE	FALSE
HadABC:group4	HadABC	11	kabx2:BRD-M68646745-311-10-4:0.195500uM	BRD-M68646745	BRD-M68646745-311-10-4	30S ribosome	0.0721554	0.00689655	0	0	FALSE	#b8b8b8ff	FALSE	0.386151	FALSE	FALSE
HadABC:group4	HadABC	11	kabx2:BRD-K79821389-001-04-3:6.250000uM	BRD-K79821389	BRD-K79821389-001-04-3	TopA	0.0719077	0.00687285	0	0	FALSE	#b8b8b8ff	FALSE	0.386151	FALSE	FALSE
HadABC:group4	HadABC	11	kabx2:BRD-K80390541-001-03-3:0.781250uM	BRD-K80390541	BRD-K80390541-001-03-3	InhA	0.0719034	0.00687285	0	0	FALSE	#b8b8b8ff	FALSE	0.386151	FALSE	FALSE
HadABC:group4	HadABC	11	kabx2:BRD-A50987946-001-01-9:6.250000uM	BRD-A50987946	BRD-A50987946-001-01-9	30S ribosome	0.0719017	0.00687285	0	0	FALSE	#b8b8b8ff	FALSE	0.386151	FALSE	FALSE
HadABC:group4	HadABC	11	screen6:BRD-K59325863-001-05-1:25.000000uM	BRD-K59325863	BRD-K59325863-001-05-1	clp protease / proteasome	0.071866	0.00687285	0	0	FALSE	#b8b8b8ff	FALSE	0.386151	FALSE	FALSE
HadABC:group4	HadABC	11	screen6:BRD-M30170555-001-01-5:3.125000uM	BRD-M30170555	BRD-M30170555-001-01-5	PG transpeptidation and transport	0.0718223	0.00687285	0	0	FALSE	#b8b8b8ff	FALSE	0.386151	FALSE	FALSE
HadABC:group4	HadABC	11	screen6:BRD-K28494619-001-30-8:3.125000uM	BRD-K28494619	BRD-K28494619-001-30-8	DHPS	0.0718139	0.00687285	0	0	FALSE	#b8b8b8ff	FALSE	0.386151	FALSE	FALSE
HadABC:group4	HadABC	11	screen_bi2_kabxlow:BRD-K01507359-001-18-7:0.256000uM	BRD-K01507359	BRD-K01507359-001-18-7	RpoB	0.0718123	0.00687285	0	0	FALSE	#b8b8b8ff	FALSE	0.386151	FALSE	FALSE
HadABC:group4	HadABC	11	screen6:BRD-K19352500-001-10-3:25.000000uM	BRD-K19352500	BRD-K19352500-001-10-3	membrane potential disruption and efflux|NADH dehydrogenase	0.0717325	0.00687285	0	0	FALSE	#b8b8b8ff	FALSE	0.386151	FALSE	FALSE
HadABC:group4	HadABC	11	screen6:BRD-K18574842-323-12-4:25.000000uM	BRD-K18574842	BRD-K18574842-323-12-4	PG transpeptidation and transport	0.0716159	0.00687285	0	0	FALSE	#b8b8b8ff	FALSE	0.386151	FALSE	FALSE
HadABC:group4	HadABC	11	screen6:BRD-K91601245-002-07-8:50.000000uM	BRD-K91601245	BRD-K91601245-002-07-8	purine metabolism	0.0715601	0.00687285	0	0	FALSE	#b8b8b8ff	FALSE	0.386151	FALSE	FALSE
HadABC:group4	HadABC	11	kabx2:BRD-A06889673-001-01-1:0.195500uM	BRD-A06889673	BRD-A06889673-001-01-1	RpoB	0.0714911	0.00687285	0	0	FALSE	#b8b8b8ff	FALSE	0.386151	FALSE	FALSE
HadABC:group4	HadABC	11	kabx2:BRD-K43389675-003-22-5:50.000000uM	BRD-K43389675	BRD-K43389675-003-22-5	GyrAB|DnaG	0.0713543	0.00687285	0	0	FALSE	#b8b8b8ff	FALSE	0.386151	FALSE	FALSE
HadABC:group4	HadABC	11	kabx2:BRD-K33127883-001-01-7:25.000000uM	BRD-K33127883	BRD-K33127883-001-01-7	50S ribosome	0.0713354	0.00687285	0	0	FALSE	#b8b8b8ff	FALSE	0.386151	FALSE	FALSE
HadABC:group4	HadABC	11	screen6:BRD-K87395897-001-02-7:50.000000uM	BRD-K87395897	BRD-K87395897-001-02-7	DprE1-DprE2 complex	0.0713033	0.00687285	0	0	FALSE	#b8b8b8ff	FALSE	0.386151	FALSE	FALSE
HadABC:group4	HadABC	11	kabx2:BRD-K92835935-001-01-1:1.562500uM	BRD-K92835935	BRD-K92835935-001-01-1	RpoB	0.0712339	0.00687285	0	0	FALSE	#b8b8b8ff	FALSE	0.386151	FALSE	FALSE
HadABC:group4	HadABC	11	kabx2:BRD-A19584055-001-01-1:12.500000uM	BRD-A19584055	BRD-A19584055-001-01-1	50S ribosome	0.0712266	0.00687285	0	0	FALSE	#b8b8b8ff	FALSE	0.386151	FALSE	FALSE
HadABC:group4	HadABC	11	kabx2:BRD-A42752142-001-03-6:50.000000uM	BRD-A42752142	BRD-A42752142-001-03-6	TopA	0.0711872	0.00687285	0	0	FALSE	#b8b8b8ff	FALSE	0.386151	FALSE	FALSE
HadABC:group4	HadABC	11	screen6:BRD-K20041728-001-04-8:25.000000uM	BRD-K20041728	BRD-K20041728-001-04-8	InhA	0.0711352	0.00687285	0	0	FALSE	#b8b8b8ff	FALSE	0.386151	FALSE	FALSE
HadABC:group4	HadABC	11	screen6:BRD-A69777949-001-26-7:50.000000uM	BRD-A69777949	BRD-A69777949-001-26-7	GyrAB	0.0710856	0.00687285	0	0	FALSE	#b8b8b8ff	FALSE	0.386151	FALSE	FALSE
HadABC:group4	HadABC	11	kabx2:BRD-K11943448-001-03-7:0.390500uM	BRD-K11943448	BRD-K11943448-001-03-7	InhA	0.0709912	0.00687285	0	0	FALSE	#b8b8b8ff	FALSE	0.386151	FALSE	FALSE
HadABC:group4	HadABC	11	screen6:BRD-A84481105-003-35-4:50.000000uM	BRD-A84481105	BRD-A84481105-003-35-4	membrane potential disruption and efflux|NADH dehydrogenase	0.0709837	0.00687285	0	0	FALSE	#b8b8b8ff	FALSE	0.386151	FALSE	FALSE
HadABC:group4	HadABC	11	screen4wk:BRD-K04804440-001-13-7:3.125000uM	BRD-K04804440	BRD-K04804440-001-13-7	GyrAB	0.0709581	0.00687285	0	0	FALSE	#b8b8b8ff	FALSE	0.386151	FALSE	FALSE
HadABC:group4	HadABC	11	screen6:BRD-K28767608-001-01-1:50.000000uM	BRD-K28767608	BRD-K28767608-001-01-1	GyrAB|DnaG	0.0709408	0.00687285	0	0	FALSE	#b8b8b8ff	FALSE	0.386151	FALSE	FALSE
HadABC:group4	HadABC	11	screen6:BRD-K45916615-001-03-0:1.562500uM	BRD-K45916615	BRD-K45916615-001-03-0	GyrAB	0.0708918	0.00687285	0	0	FALSE	#b8b8b8ff	FALSE	0.386151	FALSE	FALSE
HadABC:group4	HadABC	11	kabx2:BRD-K71772032-001-02-1:25.000000uM	BRD-K71772032	BRD-K71772032-001-02-1	30S ribosome	0.0708799	0.00687285	0	0	FALSE	#b8b8b8ff	FALSE	0.386151	FALSE	FALSE
HadABC:group4	HadABC	11	screen6:BRD-K12102668-001-27-1:25.000000uM	BRD-K12102668	BRD-K12102668-001-27-1	InhA	0.0708201	0.00687285	0	0	FALSE	#b8b8b8ff	FALSE	0.386151	FALSE	FALSE
HadABC:group4	HadABC	11	screen6:BRD-K05614754-001-01-4:6.250000uM	BRD-K05614754	BRD-K05614754-001-01-4	CydAB	0.0707634	0.00687285	0	0	FALSE	#b8b8b8ff	FALSE	0.386151	FALSE	FALSE
HadABC:group4	HadABC	11	kabx2:BRD-K05614754-001-01-4:1.562500uM	BRD-K05614754	BRD-K05614754-001-01-4	CydAB	0.0706984	0.00687285	0	0	FALSE	#b8b8b8ff	FALSE	0.386151	FALSE	FALSE
HadABC:group4	HadABC	11	screen6:BRD-A41450521-075-11-6:0.781250uM	BRD-A41450521	BRD-A41450521-075-11-6	GyrAB	0.0706905	0.00687285	0	0	FALSE	#b8b8b8ff	FALSE	0.386151	FALSE	FALSE
HadABC:group4	HadABC	11	kabx2:BRD-K80953170-001-02-8:50.000000uM	BRD-K80953170	BRD-K80953170-001-02-8	Alr	0.0705737	0.00684931	0	0	FALSE	#b8b8b8ff	FALSE	0.386151	FALSE	FALSE
HadABC:group4	HadABC	11	screen6:BRD-K87395897-001-02-7:0.781250uM	BRD-K87395897	BRD-K87395897-001-02-7	DprE1-DprE2 complex	0.07054	0.00684931	0	0	FALSE	#b8b8b8ff	FALSE	0.386151	FALSE	FALSE
HadABC:group4	HadABC	11	screen6:BRD-K85985071-001-26-4:3.125000uM	BRD-K85985071	BRD-K85985071-001-26-4	CysH	0.0705327	0.00684931	0	0	FALSE	#b8b8b8ff	FALSE	0.386151	FALSE	FALSE
HadABC:group4	HadABC	11	screen5_wk:BRD-K56614220-001-22-4:0.390625uM	BRD-K56614220	BRD-K56614220-001-22-4	NADH dehydrogenase|phenazine-like	0.0705048	0.00684931	0	0	FALSE	#b8b8b8ff	FALSE	0.386151	FALSE	FALSE
HadABC:group4	HadABC	11	kabx2:BRD-K56767355-001-01-1:25.000000uM	BRD-K56767355	BRD-K56767355-001-01-1	TopA	0.0702928	0.00684931	0	0	FALSE	#b8b8b8ff	FALSE	0.386151	FALSE	FALSE
HadABC:group4	HadABC	11	kabx2:BRD-A11805855-001-01-0:1.562500uM	BRD-A11805855	BRD-A11805855-001-01-0	50S ribosome	0.0701491	0.00684931	0	0	FALSE	#b8b8b8ff	FALSE	0.386151	FALSE	FALSE
HadABC:group4	HadABC	11	screen6:BRD-K16675056-001-04-1:0.390500uM	BRD-K16675056	BRD-K16675056-001-04-1	InhA	0.0700268	0.00684931	0	0	FALSE	#b8b8b8ff	FALSE	0.386151	FALSE	FALSE
HadABC:group4	HadABC	11	screen6:BRD-M87138257-003-02-9:1.562500uM	BRD-M87138257	BRD-M87138257-003-02-9	GyrAB|TopA	0.0700136	0.00684931	0	0	FALSE	#b8b8b8ff	FALSE	0.386151	FALSE	FALSE
HadABC:group4	HadABC	11	screen6:BRD-A11805855-001-01-0:0.097500uM	BRD-A11805855	BRD-A11805855-001-01-0	50S ribosome	0.0699926	0.00684931	0	0	FALSE	#b8b8b8ff	FALSE	0.386151	FALSE	FALSE
HadABC:group4	HadABC	11	screen6:BRD-A99822647-001-01-3:3.125000uM	BRD-A99822647	BRD-A99822647-001-01-3	purine metabolism|NrdF2	0.069924	0.00684931	0	0	FALSE	#b8b8b8ff	FALSE	0.386151	FALSE	FALSE
HadABC:group4	HadABC	11	screen6:BRD-A15637061-003-01-9:6.250000uM	BRD-A15637061	BRD-A15637061-003-01-9	30S ribosome	0.069875	0.00684931	0	0	FALSE	#b8b8b8ff	FALSE	0.386151	FALSE	FALSE
HadABC:group4	HadABC	11	screen6:BRD-K82498081-999-99-9:0.012207uM	BRD-K82498081	BRD-K82498081-999-99-9	RpoB	0.0697802	0.00684931	0	0	FALSE	#b8b8b8ff	FALSE	0.386151	FALSE	FALSE
HadABC:group4	HadABC	11	kabx2:BRD-K27771035-001-03-3:50.000000uM	BRD-K27771035	BRD-K27771035-001-03-3	50S ribosome	0.0697676	0.00682594	0	0	FALSE	#b8b8b8ff	FALSE	0.386151	FALSE	FALSE
HadABC:group4	HadABC	11	screen6:BRD-K12102668-001-27-1:12.500000uM	BRD-K12102668	BRD-K12102668-001-27-1	InhA	0.0697046	0.00682594	0	0	FALSE	#b8b8b8ff	FALSE	0.386151	FALSE	FALSE
HadABC:group4	HadABC	11	kabx2:BRD-A69651145-003-12-2:0.781250uM	BRD-A69651145	BRD-A69651145-003-12-2	30S ribosome	0.0697019	0.00682594	0	0	FALSE	#b8b8b8ff	FALSE	0.386151	FALSE	FALSE
HadABC:group4	HadABC	11	kabx2:BRD-K01825828-001-03-9:0.781250uM	BRD-K01825828	BRD-K01825828-001-03-9	membrane potential disruption and efflux|NADH dehydrogenase	0.0696956	0.00680272	0	0	FALSE	#b8b8b8ff	FALSE	0.386151	FALSE	FALSE
HadABC:group4	HadABC	11	screen6:BRD-K00093274-001-01-9:0.390625uM	BRD-K00093274	BRD-K00093274-001-01-9	IlvB1	0.0696602	0.00680272	0	0	FALSE	#b8b8b8ff	FALSE	0.386151	FALSE	FALSE
HadABC:group4	HadABC	11	kabx2:BRD-A43748923-001-01-2:6.250000uM	BRD-A43748923	BRD-A43748923-001-01-2	50S ribosome	0.069653	0.00680272	0	0	FALSE	#b8b8b8ff	FALSE	0.386151	FALSE	FALSE
HadABC:group4	HadABC	11	screen6:BRD-K79491187-001-01-5:6.250000uM	BRD-K79491187	BRD-K79491187-001-01-5	Pks13	0.0696172	0.00680272	0	0	FALSE	#b8b8b8ff	FALSE	0.386151	FALSE	FALSE
HadABC:group4	HadABC	11	screen6:BRD-K92838188-001-03-5:0.781250uM	BRD-K92838188	BRD-K92838188-001-03-5	RpoB	0.069587	0.00680272	0	0	FALSE	#b8b8b8ff	FALSE	0.386151	FALSE	FALSE
HadABC:group4	HadABC	11	screen5_wk:BRD-K86670086-001-03-3:12.500000uM	BRD-K86670086	BRD-K86670086-001-03-3	50S ribosome	0.0695557	0.00680272	0	0	FALSE	#b8b8b8ff	FALSE	0.386151	FALSE	FALSE
HadABC:group4	HadABC	11	screen6:BRD-K15788763-001-02-1:0.195500uM	BRD-K15788763	BRD-K15788763-001-02-1	MmpL3	0.0694813	0.00680272	0	0	FALSE	#b8b8b8ff	FALSE	0.386151	FALSE	FALSE
HadABC:group4	HadABC	11	screen6:BRD-A11805855-001-01-0:0.781250uM	BRD-A11805855	BRD-A11805855-001-01-0	50S ribosome	0.0694223	0.00680272	0	0	FALSE	#b8b8b8ff	FALSE	0.386151	FALSE	FALSE
HadABC:group4	HadABC	11	screen6:BRD-K28224173-001-02-6:6.250000uM	BRD-K28224173	BRD-K28224173-001-02-6	PG transpeptidation and transport	0.0693922	0.00680272	0	0	FALSE	#b8b8b8ff	FALSE	0.386151	FALSE	FALSE
HadABC:group4	HadABC	11	kabx2:BRD-K52756523-001-30-4:0.390500uM	BRD-K52756523	BRD-K52756523-001-30-4	50S ribosome	0.0693834	0.00677966	0	0	FALSE	#b8b8b8ff	FALSE	0.386151	FALSE	FALSE
HadABC:group4	HadABC	11	kabx2:BRD-K45430307-001-01-9:12.500000uM	BRD-K45430307	BRD-K45430307-001-01-9	MmpL3	0.0693571	0.00677966	0	0	FALSE	#b8b8b8ff	FALSE	0.386151	FALSE	FALSE
HadABC:group4	HadABC	11	screen6:BRD-K61192372-001-09-7:0.781250uM	BRD-K61192372	BRD-K61192372-001-09-7	pyrimidine metabolism|ThyAX	0.0693437	0.00677966	0	0	FALSE	#b8b8b8ff	FALSE	0.386151	FALSE	FALSE
HadABC:group4	HadABC	11	screen6:BRD-K80404833-001-01-3:0.195500uM	BRD-K80404833	BRD-K80404833-001-01-3	TrxC	0.0693414	0.00677966	0	0	FALSE	#b8b8b8ff	FALSE	0.386151	FALSE	FALSE
HadABC:group4	HadABC	11	kabx2:BRD-K84417469-001-01-2:0.390500uM	BRD-K84417469	BRD-K84417469-001-01-2	GyrAB|TopA	0.0693252	0.00677966	0	0	FALSE	#b8b8b8ff	FALSE	0.386151	FALSE	FALSE
HadABC:group4	HadABC	11	screen6:BRD-K38684403-001-06-2:3.125000uM	BRD-K38684403	BRD-K38684403-001-06-2	50S ribosome	0.0692356	0.00677966	0	0	FALSE	#b8b8b8ff	FALSE	0.386151	FALSE	FALSE
HadABC:group4	HadABC	11	screen6:BRD-K29901445-001-01-2:12.500000uM	BRD-K29901445	BRD-K29901445-001-01-2	InhA	0.0692123	0.00677966	0	0	FALSE	#b8b8b8ff	FALSE	0.386151	FALSE	FALSE
HadABC:group4	HadABC	11	screen6:BRD-K58597051-001-03-3:50.000000uM	BRD-K58597051	BRD-K58597051-001-03-3	DprE1-DprE2 complex	0.069186	0.00677966	0	0	FALSE	#b8b8b8ff	FALSE	0.386151	FALSE	FALSE
HadABC:group4	HadABC	11	kabx2:BRD-K28224173-001-02-6:6.250000uM	BRD-K28224173	BRD-K28224173-001-02-6	PG transpeptidation and transport	0.069136	0.00677966	0	0	FALSE	#b8b8b8ff	FALSE	0.386151	FALSE	FALSE
HadABC:group4	HadABC	11	kabx2:BRD-K60267961-001-04-6:0.390500uM	BRD-K60267961	BRD-K60267961-001-04-6	InhA	0.0691316	0.00677966	0	0	FALSE	#b8b8b8ff	FALSE	0.386151	FALSE	FALSE
HadABC:group4	HadABC	11	screen6:BRD-K15707964-001-02-8:25.000000uM	BRD-K15707964	BRD-K15707964-001-02-8	InhA	0.0691305	0.00677966	0	0	FALSE	#b8b8b8ff	FALSE	0.386151	FALSE	FALSE
HadABC:group4	HadABC	11	screen6:BRD-K38633957-001-03-6:12.500000uM	BRD-K38633957	BRD-K38633957-001-03-6	InhA	0.0691135	0.00677966	0	0	FALSE	#b8b8b8ff	FALSE	0.386151	FALSE	FALSE
HadABC:group4	HadABC	11	screen5_wk:BRD-K80267133-001-21-9:6.250000uM	BRD-K80267133	BRD-K80267133-001-21-9	DHFR	0.0689352	0.00677966	0	0	FALSE	#b8b8b8ff	FALSE	0.386151	FALSE	FALSE
HadABC:group4	HadABC	11	kabx2:BRD-A93964801-001-17-7:1.562500uM	BRD-A93964801	BRD-A93964801-001-17-7	GyrAB	0.0689135	0.00677966	0	0	FALSE	#b8b8b8ff	FALSE	0.386151	FALSE	FALSE
HadABC:group4	HadABC	11	screen6:BRD-K33127883-001-01-7:3.125000uM	BRD-K33127883	BRD-K33127883-001-01-7	50S ribosome	0.0688747	0.00677966	0	0	FALSE	#b8b8b8ff	FALSE	0.386151	FALSE	FALSE
HadABC:group4	HadABC	11	screen5cp:BRD-K01507359-001-25-9:0.000500uM	BRD-K01507359	BRD-K01507359-001-25-9	RpoB	0.0688598	0.00677966	0	0	FALSE	#b8b8b8ff	FALSE	0.386151	FALSE	FALSE
HadABC:group4	HadABC	11	screen4wk_screen5wk_tbda1_kabx2:BRD-K01507359-001-25-9:0.001000uM	BRD-K01507359	BRD-K01507359-001-25-9	RpoB	0.068806	0.00677966	0	0	FALSE	#b8b8b8ff	FALSE	0.386151	FALSE	FALSE
HadABC:group4	HadABC	11	screen6:BRD-K51997757-001-07-0:0.390500uM	BRD-K51997757	BRD-K51997757-001-07-0	InhA	0.0687973	0.00677966	0	0	FALSE	#b8b8b8ff	FALSE	0.386151	FALSE	FALSE
HadABC:group4	HadABC	11	screen6:BRD-A84807802-001-01-2:25.000000uM	BRD-A84807802	BRD-A84807802-001-01-2	MmpL3|EchA6	0.0687576	0.00677966	0	0	FALSE	#b8b8b8ff	FALSE	0.386151	FALSE	FALSE
HadABC:group4	HadABC	11	kabx2:BRD-K37753391-001-04-5:0.390500uM	BRD-K37753391	BRD-K37753391-001-04-5	50S ribosome	0.0687531	0.00677966	0	0	FALSE	#b8b8b8ff	FALSE	0.386151	FALSE	FALSE
HadABC:group4	HadABC	11	screen5_wk:BRD-K37753391-001-04-5:12.500000uM	BRD-K37753391	BRD-K37753391-001-04-5	50S ribosome	0.0687404	0.00677966	0	0	FALSE	#b8b8b8ff	FALSE	0.386151	FALSE	FALSE
HadABC:group4	HadABC	11	screen6:BRD-K72948907-001-01-0:0.781250uM	BRD-K72948907	BRD-K72948907-001-01-0	InhA	0.0687167	0.00677966	0	0	FALSE	#b8b8b8ff	FALSE	0.386151	FALSE	FALSE
HadABC:group4	HadABC	11	screen_bi2_kabxlow:BRD-K17480742-999-99-9:0.048828uM	BRD-K17480742	BRD-K17480742-999-99-9	DprE1-DprE2 complex	0.0686784	0.00677966	0	0	FALSE	#b8b8b8ff	FALSE	0.386151	FALSE	FALSE
HadABC:group4	HadABC	11	kabx2:BRD-A84854230-001-01-6:6.250000uM	BRD-A84854230	BRD-A84854230-001-01-6	50S ribosome	0.0686395	0.00677966	0	0	FALSE	#b8b8b8ff	FALSE	0.386151	FALSE	FALSE
HadABC:group4	HadABC	11	kabx2:BRD-A24397426-001-12-0:3.125000uM	BRD-A24397426	BRD-A24397426-001-12-0	GyrAB	0.0685857	0.00677966	0	0	FALSE	#b8b8b8ff	FALSE	0.386151	FALSE	FALSE
HadABC:group4	HadABC	11	screen6:BRD-K32256160-001-02-7:6.250000uM	BRD-K32256160	BRD-K32256160-001-02-7	50S ribosome	0.0683684	0.00677966	0	0	FALSE	#b8b8b8ff	FALSE	0.386151	FALSE	FALSE
HadABC:group4	HadABC	11	screen6:BRD-K11630072:6.250000uM	BRD-K11630072	BRD-K11630072	pyrimidine metabolism|ThyAX	0.0683033	0.00677966	0	0	FALSE	#b8b8b8ff	FALSE	0.386151	FALSE	FALSE
HadABC:group4	HadABC	11	screen5_wk:BRD-K57363465-001-01-5:12.500000uM	BRD-K57363465	BRD-K57363465-001-01-5	PrrB	0.0682924	0.00677966	0	0	FALSE	#b8b8b8ff	FALSE	0.386151	FALSE	FALSE
HadABC:group4	HadABC	11	screen6:BRD-K45916615-001-03-0:6.250000uM	BRD-K45916615	BRD-K45916615-001-03-0	GyrAB	0.0682456	0.00677966	0	0	FALSE	#b8b8b8ff	FALSE	0.386151	FALSE	FALSE
HadABC:group4	HadABC	11	kabx2:BRD-A74980173-001-13-5:12.500000uM	BRD-A74980173	BRD-A74980173-001-13-5	GyrAB	0.0681879	0.00677966	0	0	FALSE	#b8b8b8ff	FALSE	0.386151	FALSE	FALSE
HadABC:group4	HadABC	11	kabx2:BRD-K56614220-001-22-4:0.195500uM	BRD-K56614220	BRD-K56614220-001-22-4	NADH dehydrogenase|phenazine-like	0.0681863	0.00677966	0	0	FALSE	#b8b8b8ff	FALSE	0.386151	FALSE	FALSE
HadABC:group4	HadABC	11	kabx2:BRD-K11943448-001-04-5:0.390500uM	BRD-K11943448	BRD-K11943448-001-04-5	InhA	0.0680958	0.00677966	0	0	FALSE	#b8b8b8ff	FALSE	0.386151	FALSE	FALSE
HadABC:group4	HadABC	11	screen6:BRD-K83910486-001-01-6:25.000000uM	BRD-K83910486	BRD-K83910486-001-01-6	Alr	0.0680856	0.00677966	0	0	FALSE	#b8b8b8ff	FALSE	0.386151	FALSE	FALSE
HadABC:group4	HadABC	11	screen6:BRD-K89211941-001-02-0:12.500000uM	BRD-K89211941	BRD-K89211941-001-02-0	Alr	0.068085	0.00675676	0	0	FALSE	#b8b8b8ff	FALSE	0.386151	FALSE	FALSE
HadABC:group4	HadABC	11	kabx2:BRD-A84807802-001-01-2:25.000000uM	BRD-A84807802	BRD-A84807802-001-01-2	MmpL3|EchA6	0.0680643	0.00675676	0	0	FALSE	#b8b8b8ff	FALSE	0.386151	FALSE	FALSE
HadABC:group4	HadABC	11	screen6:BRD-K49350383-001-16-0:6.250000uM	BRD-K49350383	BRD-K49350383-001-16-0	purine metabolism	0.0679372	0.00675676	0	0	FALSE	#b8b8b8ff	FALSE	0.386151	FALSE	FALSE
HadABC:group4	HadABC	11	screen6:BRD-M30170555-001-01-5:0.195500uM	BRD-M30170555	BRD-M30170555-001-01-5	PG transpeptidation and transport	0.0679267	0.00675676	0	0	FALSE	#b8b8b8ff	FALSE	0.386151	FALSE	FALSE
HadABC:group4	HadABC	11	kabx2:BRD-K92838188-001-03-5:6.250000uM	BRD-K92838188	BRD-K92838188-001-03-5	RpoB	0.0678563	0.00675676	0	0	FALSE	#b8b8b8ff	FALSE	0.386151	FALSE	FALSE
HadABC:group4	HadABC	11	screen6:BRD-A43748923-001-01-2:1.562500uM	BRD-A43748923	BRD-A43748923-001-01-2	50S ribosome	0.0678311	0.00675676	0	0	FALSE	#b8b8b8ff	FALSE	0.386151	FALSE	FALSE
HadABC:group4	HadABC	11	screen6:BRD-K36292707-999-99-9:25.000000uM	BRD-K36292707	BRD-K36292707-999-99-9	Dxr	0.0677884	0.00673401	0	0	FALSE	#b8b8b8ff	FALSE	0.386151	FALSE	FALSE
HadABC:group4	HadABC	11	screen6:BRD-A43748923:12.500000uM	BRD-A43748923	BRD-A43748923	50S ribosome	0.0677604	0.00673401	0	0	FALSE	#b8b8b8ff	FALSE	0.386151	FALSE	FALSE
HadABC:group4	HadABC	11	kabx2:BRD-K14705039-001-17-2:0.781250uM	BRD-K14705039	BRD-K14705039-001-17-2	DHPS	0.0677517	0.00673401	0	0	FALSE	#b8b8b8ff	FALSE	0.386151	FALSE	FALSE
HadABC:group4	HadABC	11	screen6:BRD-K51997757-001-06-2:25.000000uM	BRD-K51997757	BRD-K51997757-001-06-2	InhA	0.0677176	0.00673401	0	0	FALSE	#b8b8b8ff	FALSE	0.386151	FALSE	FALSE
HadABC:group4	HadABC	11	kabx2:BRD-K91601245-002-07-8:50.000000uM	BRD-K91601245	BRD-K91601245-002-07-8	purine metabolism	0.0676462	0.00673401	0	0	FALSE	#b8b8b8ff	FALSE	0.386151	FALSE	FALSE
HadABC:group4	HadABC	11	screen6:BRD-K62374253-001-09-4:6.250000uM	BRD-K62374253	BRD-K62374253-001-09-4	GyrAB	0.0676314	0.00673401	0	0	FALSE	#b8b8b8ff	FALSE	0.386151	FALSE	FALSE
HadABC:group4	HadABC	11	kabx2:BRD-K92093830-003-36-5:1.562500uM	BRD-K92093830	BRD-K92093830-003-36-5	GyrAB|DnaG	0.0675831	0.00673401	0	0	FALSE	#b8b8b8ff	FALSE	0.386151	FALSE	FALSE
HadABC:group4	HadABC	11	screen6:BRD-K51997757-001-06-2:1.562500uM	BRD-K51997757	BRD-K51997757-001-06-2	InhA	0.0675772	0.00673401	0	0	FALSE	#b8b8b8ff	FALSE	0.386151	FALSE	FALSE
HadABC:group4	HadABC	11	screen6:BRD-K26238968-999-99-9:0.195312uM	BRD-K26238968	BRD-K26238968-999-99-9	FadD32	0.0674504	0.00673401	0	0	FALSE	#b8b8b8ff	FALSE	0.386151	FALSE	FALSE
HadABC:group4	HadABC	11	screen6:BRD-K27871792-236-02-8:50.000000uM	BRD-K27871792	BRD-K27871792-236-02-8	PG transpeptidation and transport	0.0674431	0.00673401	0	0	FALSE	#b8b8b8ff	FALSE	0.386151	FALSE	FALSE
HadABC:group4	HadABC	11	kabx2:BRD-K43962705-001-01-1:3.125000uM	BRD-K43962705	BRD-K43962705-001-01-1	RpoB	0.0674385	0.00673401	0	0	FALSE	#b8b8b8ff	FALSE	0.386151	FALSE	FALSE
HadABC:group4	HadABC	11	kabx2:BRD-K38402943-001-04-1:0.390500uM	BRD-K38402943	BRD-K38402943-001-04-1	InhA	0.0674167	0.00673401	0	0	FALSE	#b8b8b8ff	FALSE	0.386151	FALSE	FALSE
HadABC:group4	HadABC	11	screen6:BRD-K55128567-001-04-5:0.781250uM	BRD-K55128567	BRD-K55128567-001-04-5	InhA	0.0673522	0.00673401	0	0	FALSE	#b8b8b8ff	FALSE	0.386151	FALSE	FALSE
HadABC:group4	HadABC	11	screen6:BRD-K09471561-001-22-4:0.390500uM	BRD-K09471561	BRD-K09471561-001-22-4	GyrAB	0.0673317	0.00673401	0	0	FALSE	#b8b8b8ff	FALSE	0.386151	FALSE	FALSE
HadABC:group4	HadABC	11	kabx2:BRD-A59733260-001-01-6:25.000000uM	BRD-A59733260	BRD-A59733260-001-01-6	AccD6	0.0672898	0.00673401	0	0	FALSE	#b8b8b8ff	FALSE	0.386151	FALSE	FALSE
HadABC:group4	HadABC	11	screen6:BRD-K58262659-001-11-3:12.500000uM	BRD-K58262659	BRD-K58262659-001-11-3	pyrimidine metabolism|ThyAX	0.0671639	0.00673401	0	0	FALSE	#b8b8b8ff	FALSE	0.386151	FALSE	FALSE
HadABC:group4	HadABC	11	kabx2:BRD-K78659596-001-09-6:12.500000uM	BRD-K78659596	BRD-K78659596-001-09-6	clp protease / proteasome	0.0671612	0.00673401	0	0	FALSE	#b8b8b8ff	FALSE	0.386151	FALSE	FALSE
HadABC:group4	HadABC	11	kabx2:BRD-K47871594-001-01-4:50.000000uM	BRD-K47871594	BRD-K47871594-001-01-4	MbtI	0.0671368	0.00671141	0	0	FALSE	#b8b8b8ff	FALSE	0.386151	FALSE	FALSE
HadABC:group4	HadABC	11	kabx2:BRD-K37908742-001-03-3:3.125000uM	BRD-K37908742	BRD-K37908742-001-03-3	clp protease / proteasome	0.0670664	0.00671141	0	0	FALSE	#b8b8b8ff	FALSE	0.386151	FALSE	FALSE
HadABC:group4	HadABC	11	kabx2:BRD-K09471561-001-22-4:0.195500uM	BRD-K09471561	BRD-K09471561-001-22-4	GyrAB	0.0668297	0.00671141	0	0	FALSE	#b8b8b8ff	FALSE	0.386151	FALSE	FALSE
HadABC:group4	HadABC	11	kabx2:BRD-A06889673-001-01-1:1.562500uM	BRD-A06889673	BRD-A06889673-001-01-1	RpoB	0.066665	0.00671141	0	0	FALSE	#b8b8b8ff	FALSE	0.386151	FALSE	FALSE
HadABC:group4	HadABC	11	kabx2:BRD-K92838188-001-03-5:3.125000uM	BRD-K92838188	BRD-K92838188-001-03-5	RpoB	0.0666441	0.00671141	0	0	FALSE	#b8b8b8ff	FALSE	0.386151	FALSE	FALSE
HadABC:group4	HadABC	11	screen5_wk:BRD-K96671969-001-04-9:6.250000uM	BRD-K96671969	BRD-K96671969-001-04-9	DprE1-DprE2 complex	0.0666326	0.00671141	0	0	FALSE	#b8b8b8ff	FALSE	0.386151	FALSE	FALSE
HadABC:group4	HadABC	11	screen6:BRD-K00093273-001-01-9:3.125000uM	BRD-K00093273	BRD-K00093273-001-01-9	IlvB1	0.0666023	0.00671141	0	0	FALSE	#b8b8b8ff	FALSE	0.386151	FALSE	FALSE
HadABC:group4	HadABC	11	kabx2:BRD-A24228527-001-33-1:50.000000uM	BRD-A24228527	BRD-A24228527-001-33-1	GyrAB	0.0665589	0.00671141	0	0	FALSE	#b8b8b8ff	FALSE	0.386151	FALSE	FALSE
HadABC:group4	HadABC	11	screen6:BRD-K28119352-001-02-1:6.250000uM	BRD-K28119352	BRD-K28119352-001-02-1	MmpL3	0.0664013	0.00671141	0	0	FALSE	#b8b8b8ff	FALSE	0.386151	FALSE	FALSE
HadABC:group4	HadABC	11	kabx2:BRD-K95921201-001-18-7:25.000000uM	BRD-K95921201	BRD-K95921201-001-18-7	membrane potential disruption and efflux	0.0664004	0.00671141	0	0	FALSE	#b8b8b8ff	FALSE	0.386151	FALSE	FALSE
HadABC:group4	HadABC	11	kabx2:BRD-K86670086-001-03-3:3.125000uM	BRD-K86670086	BRD-K86670086-001-03-3	50S ribosome	0.0663761	0.00671141	0	0	FALSE	#b8b8b8ff	FALSE	0.386151	FALSE	FALSE
HadABC:group4	HadABC	11	kabx2:BRD-K66412701-001-08-8:3.125000uM	BRD-K66412701	BRD-K66412701-001-08-8	GyrAB	0.0663043	0.00671141	0	0	FALSE	#b8b8b8ff	FALSE	0.386151	FALSE	FALSE
HadABC:group4	HadABC	11	kabx2:BRD-K57864646-001-06-3:0.390500uM	BRD-K57864646	BRD-K57864646-001-06-3	InhA	0.0662992	0.00671141	0	0	FALSE	#b8b8b8ff	FALSE	0.386151	FALSE	FALSE
HadABC:group4	HadABC	11	screen5_wk:BRD-K27871792-236-02-8:3.125000uM	BRD-K27871792	BRD-K27871792-236-02-8	PG transpeptidation and transport	0.0662908	0.00671141	0	0	FALSE	#b8b8b8ff	FALSE	0.386151	FALSE	FALSE
HadABC:group4	HadABC	11	kabx2:BRD-K32368635-001-01-9:12.500000uM	BRD-K32368635	BRD-K32368635-001-01-9	GyrAB	0.0662471	0.00671141	0	0	FALSE	#b8b8b8ff	FALSE	0.386151	FALSE	FALSE
HadABC:group4	HadABC	11	kabx2:BRD-K88510285-001-63-2:6.250000uM	BRD-K88510285	BRD-K88510285-001-63-2	clp protease / proteasome	0.0662389	0.00671141	0	0	FALSE	#b8b8b8ff	FALSE	0.386151	FALSE	FALSE
HadABC:group4	HadABC	11	screen6:BRD-A74906485-001-08-3:50.000000uM	BRD-A74906485	BRD-A74906485-001-08-3	clp protease / proteasome	0.0662343	0.00671141	0	0	FALSE	#b8b8b8ff	FALSE	0.386151	FALSE	FALSE
HadABC:group4	HadABC	11	screen6:BRD-A25492003-003-16-6:25.000000uM	BRD-A25492003	BRD-A25492003-003-16-6	30S ribosome	0.0662111	0.00671141	0	0	FALSE	#b8b8b8ff	FALSE	0.386151	FALSE	FALSE
HadABC:group4	HadABC	11	screen6:BRD-K96786677-236-03-2:25.000000uM	BRD-K96786677	BRD-K96786677-236-03-2	PG transpeptidation and transport	0.0661785	0.00671141	0	0	FALSE	#b8b8b8ff	FALSE	0.386151	FALSE	FALSE
HadABC:group4	HadABC	11	screen6:BRD-K15179879-001-10-7:25.000000uM	BRD-K15179879	BRD-K15179879-001-10-7	clp protease / proteasome	0.0660593	0.00671141	0	0	FALSE	#b8b8b8ff	FALSE	0.386151	FALSE	FALSE
HadABC:group4	HadABC	11	kabx2:BRD-K80404833-001-01-3:6.250000uM	BRD-K80404833	BRD-K80404833-001-01-3	TrxC	0.0659904	0.00671141	0	0	FALSE	#b8b8b8ff	FALSE	0.386151	FALSE	FALSE
HadABC:group4	HadABC	11	kabx2:BRD-K76845197-001-06-2:12.500000uM	BRD-K76845197	BRD-K76845197-001-06-2	DHPS	0.065976	0.00671141	0	0	FALSE	#b8b8b8ff	FALSE	0.386151	FALSE	FALSE
HadABC:group4	HadABC	11	screen6:BRD-K80390541-001-03-3:50.000000uM	BRD-K80390541	BRD-K80390541-001-03-3	InhA	0.0659674	0.00671141	0	0	FALSE	#b8b8b8ff	FALSE	0.386151	FALSE	FALSE
HadABC:group4	HadABC	11	screen6:BRD-K59853741-999-99-9:6.250000uM	BRD-K59853741	BRD-K59853741-999-99-9	QcrB	0.0659299	0.00671141	0	0	FALSE	#b8b8b8ff	FALSE	0.386151	FALSE	FALSE
HadABC:group4	HadABC	11	screen4wk_screen5wk_tbda1_kabx2:BRD-K07208025-001-03-2:215.250000uM	BRD-K07208025	BRD-K07208025-001-03-2	DHFR	0.0659175	0.00671141	0	0	FALSE	#b8b8b8ff	FALSE	0.386151	FALSE	FALSE
HadABC:group4	HadABC	11	kabx2:BRD-A34408345-001-01-4:0.097500uM	BRD-A34408345	BRD-A34408345-001-01-4	clp protease / proteasome	0.06586	0.00671141	0	0	FALSE	#b8b8b8ff	FALSE	0.386151	FALSE	FALSE
HadABC:group4	HadABC	11	kabx2:BRD-K28247815-001-01-3:0.781250uM	BRD-K28247815	BRD-K28247815-001-01-3	GyrAB	0.0657374	0.00671141	0	0	FALSE	#b8b8b8ff	FALSE	0.386151	FALSE	FALSE
HadABC:group4	HadABC	11	kabx2:BRD-K45430307-001-01-9:0.781250uM	BRD-K45430307	BRD-K45430307-001-01-9	MmpL3	0.0657179	0.00671141	0	0	FALSE	#b8b8b8ff	FALSE	0.386151	FALSE	FALSE
HadABC:group4	HadABC	11	screen6:BRD-M30170555-001-01-5:1.562500uM	BRD-M30170555	BRD-M30170555-001-01-5	PG transpeptidation and transport	0.0657088	0.00671141	0	0	FALSE	#b8b8b8ff	FALSE	0.386151	FALSE	FALSE
HadABC:group4	HadABC	11	screen6:BRD-K62374253-001-09-4:25.000000uM	BRD-K62374253	BRD-K62374253-001-09-4	GyrAB	0.0656754	0.00671141	0	0	FALSE	#b8b8b8ff	FALSE	0.386151	FALSE	FALSE
HadABC:group4	HadABC	11	screen6:BRD-K17480742-001-02-9:25.000000uM	BRD-K17480742	BRD-K17480742-001-02-9	DprE1-DprE2 complex	0.0656626	0.00671141	0	0	FALSE	#b8b8b8ff	FALSE	0.386151	FALSE	FALSE
HadABC:group4	HadABC	11	screen6:BRD-K60267961-001-05-3:3.125000uM	BRD-K60267961	BRD-K60267961-001-05-3	InhA	0.0656461	0.00671141	0	0	FALSE	#b8b8b8ff	FALSE	0.386151	FALSE	FALSE
HadABC:group4	HadABC	11	kabx2:BRD-A46188889-001-01-0:50.000000uM	BRD-A46188889	BRD-A46188889-001-01-0	RpoB	0.0655982	0.00671141	0	0	FALSE	#b8b8b8ff	FALSE	0.386151	FALSE	FALSE
HadABC:group4	HadABC	11	screen6:BRD-K72948907-001-01-0:6.250000uM	BRD-K72948907	BRD-K72948907-001-01-0	InhA	0.065541	0.00671141	0	0	FALSE	#b8b8b8ff	FALSE	0.386151	FALSE	FALSE
HadABC:group4	HadABC	11	screen6:BRD-K16343284-001-01-6:0.097500uM	BRD-K16343284	BRD-K16343284-001-01-6	DprE1-DprE2 complex	0.065519	0.00671141	0	0	FALSE	#b8b8b8ff	FALSE	0.386151	FALSE	FALSE
HadABC:group4	HadABC	11	kabx2:BRD-A06889673-001-01-1:0.390500uM	BRD-A06889673	BRD-A06889673-001-01-1	RpoB	0.0654456	0.00671141	0	0	FALSE	#b8b8b8ff	FALSE	0.386151	FALSE	FALSE
HadABC:group4	HadABC	11	screen6:BRD-K97863768-001-04-9:50.000000uM	BRD-K97863768	BRD-K97863768-001-04-9	InhA	0.0654194	0.00671141	0	0	FALSE	#b8b8b8ff	FALSE	0.386151	FALSE	FALSE
HadABC:group4	HadABC	11	screen6:BRD-K09471561-001-22-4:0.195500uM	BRD-K09471561	BRD-K09471561-001-22-4	GyrAB	0.0651823	0.00671141	0	0	FALSE	#b8b8b8ff	FALSE	0.386151	FALSE	FALSE
HadABC:group4	HadABC	11	screen6:BRD-K51997757-001-07-0:1.562500uM	BRD-K51997757	BRD-K51997757-001-07-0	InhA	0.065137	0.00671141	0	0	FALSE	#b8b8b8ff	FALSE	0.386151	FALSE	FALSE
HadABC:group4	HadABC	11	kabx2:BRD-K96786677-236-03-2:3.125000uM	BRD-K96786677	BRD-K96786677-236-03-2	PG transpeptidation and transport	0.0650781	0.00671141	0	0	FALSE	#b8b8b8ff	FALSE	0.386151	FALSE	FALSE
HadABC:group4	HadABC	11	kabx2:BRD-A07932845-050-17-4:50.000000uM	BRD-A07932845	BRD-A07932845-050-17-4	ParA	0.0650369	0.00671141	0	0	FALSE	#b8b8b8ff	FALSE	0.386151	FALSE	FALSE
HadABC:group4	HadABC	11	screen5_wk:BRD-K63550407-001-15-0:1.562500uM	BRD-K63550407	BRD-K63550407-001-15-0	50S ribosome	0.0650352	0.00668896	0	0	FALSE	#b8b8b8ff	FALSE	0.386151	FALSE	FALSE
HadABC:group4	HadABC	11	screen6:BRD-K63155003-001-01-6:0.781250uM	BRD-K63155003	BRD-K63155003-001-01-6	DprE1-DprE2 complex	0.065027	0.00668896	0	0	FALSE	#b8b8b8ff	FALSE	0.386151	FALSE	FALSE
HadABC:group4	HadABC	11	screen6:BRD-K26238968-999-99-9:3.125000uM	BRD-K26238968	BRD-K26238968-999-99-9	FadD32	0.0649005	0.00668896	0	0	FALSE	#b8b8b8ff	FALSE	0.386151	FALSE	FALSE
HadABC:group4	HadABC	11	screen6:BRD-K86484527-001-01-0:12.500000uM	BRD-K86484527	BRD-K86484527-001-01-0	purine metabolism|GuaB2	0.0648782	0.00668896	0	0	FALSE	#b8b8b8ff	FALSE	0.386151	FALSE	FALSE
HadABC:group4	HadABC	11	screen6:BRD-K08753063-001-03-9:50.000000uM	BRD-K08753063	BRD-K08753063-001-03-9	InhA	0.0648455	0.00668896	0	0	FALSE	#b8b8b8ff	FALSE	0.386151	FALSE	FALSE
HadABC:group4	HadABC	11	screen6:BRD-K45430307-001-01-9:3.125000uM	BRD-K45430307	BRD-K45430307-001-01-9	MmpL3	0.0647538	0.00668896	0	0	FALSE	#b8b8b8ff	FALSE	0.386151	FALSE	FALSE
HadABC:group4	HadABC	11	kabx2:BRD-K87202646-001-38-3:25.000000uM	BRD-K87202646	BRD-K87202646-001-38-3	InhA	0.0647269	0.00668896	0	0	FALSE	#b8b8b8ff	FALSE	0.386151	FALSE	FALSE
HadABC:group4	HadABC	11	screen6:BRD-K77268072-001-01-7:3.125000uM	BRD-K77268072	BRD-K77268072-001-01-7	InhA	0.0646715	0.00666667	0	0	FALSE	#b8b8b8ff	FALSE	0.386151	FALSE	FALSE
HadABC:group4	HadABC	11	kabx2:BRD-K48888725-001-03-5:50.000000uM	BRD-K48888725	BRD-K48888725-001-03-5	InhA	0.0646183	0.00664452	0	0	FALSE	#b8b8b8ff	FALSE	0.386151	FALSE	FALSE
HadABC:group4	HadABC	11	kabx2:BRD-K88043978-001-01-6:0.097500uM	BRD-K88043978	BRD-K88043978-001-01-6	30S ribosome	0.0646119	0.00664452	0	0	FALSE	#b8b8b8ff	FALSE	0.386151	FALSE	FALSE
HadABC:group4	HadABC	11	screen_bi2_kabxlow:BRD-K26238968-001-02-7:0.024414uM	BRD-K26238968	BRD-K26238968-001-02-7	FadD32	0.0645402	0.00664452	0	0	FALSE	#b8b8b8ff	FALSE	0.386151	FALSE	FALSE
HadABC:group4	HadABC	11	kabx2:BRD-K98384930-001-01-9:0.097500uM	BRD-K98384930	BRD-K98384930-001-01-9	GyrAB	0.0645223	0.00664452	0	0	FALSE	#b8b8b8ff	FALSE	0.386151	FALSE	FALSE
HadABC:group4	HadABC	11	kabx2:BRD-A54142827-003-01-7:50.000000uM	BRD-A54142827	BRD-A54142827-003-01-7	30S ribosome	0.064422	0.00664452	0	0	FALSE	#b8b8b8ff	FALSE	0.386151	FALSE	FALSE
HadABC:group4	HadABC	11	kabx2:BRD-K04548931-003-17-3:1.562500uM	BRD-K04548931	BRD-K04548931-003-17-3	GyrAB|DnaG	0.0643745	0.00664452	0	0	FALSE	#b8b8b8ff	FALSE	0.386151	FALSE	FALSE
HadABC:group4	HadABC	11	screen6:BRD-K63155003-001-01-6:0.390500uM	BRD-K63155003	BRD-K63155003-001-01-6	DprE1-DprE2 complex	0.0642937	0.00664452	0	0	FALSE	#b8b8b8ff	FALSE	0.386151	FALSE	FALSE
HadABC:group4	HadABC	11	kabx2:BRD-A84854230-001-01-6:12.500000uM	BRD-A84854230	BRD-A84854230-001-01-6	50S ribosome	0.0642504	0.00664452	0	0	FALSE	#b8b8b8ff	FALSE	0.386151	FALSE	FALSE
HadABC:group4	HadABC	11	screen6:BRD-A46188889-001-01-0:0.195500uM	BRD-A46188889	BRD-A46188889-001-01-0	RpoB	0.0642484	0.00664452	0	0	FALSE	#b8b8b8ff	FALSE	0.386151	FALSE	FALSE
HadABC:group4	HadABC	11	screen6:BRD-K30516678-001-02-1:25.000000uM	BRD-K30516678	BRD-K30516678-001-02-1	InhA	0.0641992	0.00662252	0	0	FALSE	#b8b8b8ff	FALSE	0.386151	FALSE	FALSE
HadABC:group4	HadABC	11	screen6:BRD-K36292707-999-99-9:12.500000uM	BRD-K36292707	BRD-K36292707-999-99-9	Dxr	0.0641632	0.00662252	0	0	FALSE	#b8b8b8ff	FALSE	0.386151	FALSE	FALSE
HadABC:group4	HadABC	11	screen4wk_screen5wk_tbda1_kabx2:BRD-K01507359-001-18-7:0.256000uM	BRD-K01507359	BRD-K01507359-001-18-7	RpoB	0.0641546	0.00662252	0	0	FALSE	#b8b8b8ff	FALSE	0.386151	FALSE	FALSE
HadABC:group4	HadABC	11	screen6:BRD-K50859149-001-21-1:6.250000uM	BRD-K50859149	BRD-K50859149-001-21-1	DHPS	0.0641371	0.00662252	0	0	FALSE	#b8b8b8ff	FALSE	0.386151	FALSE	FALSE
HadABC:group4	HadABC	11	screen5cp:BRD-K01507359-001-25-9:0.002000uM	BRD-K01507359	BRD-K01507359-001-25-9	RpoB	0.0641135	0.00662252	0	0	FALSE	#b8b8b8ff	FALSE	0.386151	FALSE	FALSE
HadABC:group4	HadABC	11	screen6:BRD-A50987946-001-01-9:6.250000uM	BRD-A50987946	BRD-A50987946-001-01-9	30S ribosome	0.0640694	0.00662252	0	0	FALSE	#b8b8b8ff	FALSE	0.386151	FALSE	FALSE
HadABC:group4	HadABC	11	kabx2:BRD-K80390541-001-04-1:0.390500uM	BRD-K80390541	BRD-K80390541-001-04-1	InhA	0.0640119	0.00662252	0	0	FALSE	#b8b8b8ff	FALSE	0.386151	FALSE	FALSE
HadABC:group4	HadABC	11	kabx2:BRD-K00376689-001-03-1:1.562500uM	BRD-K00376689	BRD-K00376689-001-03-1	NADH dehydrogenase	0.0638961	0.00662252	0	0	FALSE	#b8b8b8ff	FALSE	0.386151	FALSE	FALSE
HadABC:group4	HadABC	11	screen_bi2_kabxlow:BRD-M50166410-326-01-4:0.195312uM	BRD-M50166410	BRD-M50166410-326-01-4	30S ribosome	0.0638807	0.00662252	0	0	FALSE	#b8b8b8ff	FALSE	0.386151	FALSE	FALSE
HadABC:group4	HadABC	11	kabx2:BRD-K69553440-001-01-7:6.250000uM	BRD-K69553440	BRD-K69553440-001-01-7	50S ribosome	0.0638751	0.00662252	0	0	FALSE	#b8b8b8ff	FALSE	0.386151	FALSE	FALSE
HadABC:group4	HadABC	11	screen6:BRD-K17346269-999-99-9:12.500000uM	BRD-K17346269	BRD-K17346269-999-99-9	FadD32	0.0637724	0.00662252	0	0	FALSE	#b8b8b8ff	FALSE	0.386151	FALSE	FALSE
HadABC:group4	HadABC	11	screen6:BRD-K01507359-999-99-9:0.001000uM	BRD-K01507359	BRD-K01507359-999-99-9	RpoB	0.0637272	0.00662252	0	0	FALSE	#b8b8b8ff	FALSE	0.386151	FALSE	FALSE
HadABC:group4	HadABC	11	kabx2:BRD-A06889673-001-01-1:0.097500uM	BRD-A06889673	BRD-A06889673-001-01-1	RpoB	0.0637215	0.00662252	0	0	FALSE	#b8b8b8ff	FALSE	0.386151	FALSE	FALSE
HadABC:group4	HadABC	11	screen6:BRD-K72167406-001-05-4:6.250000uM	BRD-K72167406	BRD-K72167406-001-05-4	PG transpeptidation and transport	0.063519	0.00662252	0	0	FALSE	#b8b8b8ff	FALSE	0.386151	FALSE	FALSE
HadABC:group4	HadABC	11	kabx2:BRD-K10090029-001-01-9:25.000000uM	BRD-K10090029	BRD-K10090029-001-01-9	membrane integrity	0.0634658	0.00662252	0	0	FALSE	#b8b8b8ff	FALSE	0.386151	FALSE	FALSE
HadABC:group4	HadABC	11	screen6:BRD-K11640013-001-16-6:25.000000uM	BRD-K11640013	BRD-K11640013-001-16-6	DHPS	0.0634538	0.00662252	0	0	FALSE	#b8b8b8ff	FALSE	0.386151	FALSE	FALSE
HadABC:group4	HadABC	11	kabx2:BRD-A15637061-003-01-9:0.390500uM	BRD-A15637061	BRD-A15637061-003-01-9	30S ribosome	0.0634407	0.00662252	0	0	FALSE	#b8b8b8ff	FALSE	0.386151	FALSE	FALSE
HadABC:group4	HadABC	11	kabx2:BRD-K82498081-001-01-2:0.781250uM	BRD-K82498081	BRD-K82498081-001-01-2	RpoB	0.0634217	0.00662252	0	0	FALSE	#b8b8b8ff	FALSE	0.386151	FALSE	FALSE
HadABC:group4	HadABC	11	screen6:BRD-K12102668-001-27-1:50.000000uM	BRD-K12102668	BRD-K12102668-001-27-1	InhA	0.0634168	0.00662252	0	0	FALSE	#b8b8b8ff	FALSE	0.386151	FALSE	FALSE
HadABC:group4	HadABC	11	kabx2:BRD-K08525451-001-03-1:25.000000uM	BRD-K08525451	BRD-K08525451-001-03-1	GyrAB	0.0634154	0.00662252	0	0	FALSE	#b8b8b8ff	FALSE	0.386151	FALSE	FALSE
HadABC:group4	HadABC	11	kabx2:BRD-K27771035-001-03-3:25.000000uM	BRD-K27771035	BRD-K27771035-001-03-3	50S ribosome	0.063345	0.00662252	0	0	FALSE	#b8b8b8ff	FALSE	0.386151	FALSE	FALSE
HadABC:group4	HadABC	11	kabx2:BRD-K41601912-001-16-4:0.781250uM	BRD-K41601912	BRD-K41601912-001-16-4	purine metabolism	0.0633093	0.00662252	0	0	FALSE	#b8b8b8ff	FALSE	0.386151	FALSE	FALSE
HadABC:group4	HadABC	11	screen5_wk:BRD-K07208025-001-03-2:430.500000uM	BRD-K07208025	BRD-K07208025-001-03-2	DHFR	0.0632361	0.00662252	0	0	FALSE	#b8b8b8ff	FALSE	0.386151	FALSE	FALSE
HadABC:group4	HadABC	11	screen6:BRD-K63675182-003-24-4:3.125000uM	BRD-K63675182	BRD-K63675182-003-24-4	membrane potential disruption and efflux|NADH dehydrogenase	0.0632354	0.00662252	0	0	FALSE	#b8b8b8ff	FALSE	0.386151	FALSE	FALSE
HadABC:group4	HadABC	11	screen6:BRD-K87395897-001-02-7:12.500000uM	BRD-K87395897	BRD-K87395897-001-02-7	DprE1-DprE2 complex	0.0632178	0.00662252	0	0	FALSE	#b8b8b8ff	FALSE	0.386151	FALSE	FALSE
HadABC:group4	HadABC	11	screen6:BRD-K80545773-001-01-5:25.000000uM	BRD-K80545773	BRD-K80545773-001-01-5	PG transpeptidation and transport	0.0630827	0.00662252	0	0	FALSE	#b8b8b8ff	FALSE	0.386151	FALSE	FALSE
HadABC:group4	HadABC	11	kabx2:BRD-K28224173-001-02-6:3.125000uM	BRD-K28224173	BRD-K28224173-001-02-6	PG transpeptidation and transport	0.0630824	0.00662252	0	0	FALSE	#b8b8b8ff	FALSE	0.386151	FALSE	FALSE
HadABC:group4	HadABC	11	kabx2:BRD-K63550407-001-15-0:0.390500uM	BRD-K63550407	BRD-K63550407-001-15-0	50S ribosome	0.0630253	0.00662252	0	0	FALSE	#b8b8b8ff	FALSE	0.386151	FALSE	FALSE
HadABC:group4	HadABC	11	screen6:BRD-K55192287-051-03-7:50.000000uM	BRD-K55192287	BRD-K55192287-051-03-7	menaquinone synthesis	0.0630037	0.00660066	0	0	FALSE	#b8b8b8ff	FALSE	0.386151	FALSE	FALSE
HadABC:group4	HadABC	11	kabx2:BRD-K16343284-001-01-6:0.781250uM	BRD-K16343284	BRD-K16343284-001-01-6	DprE1-DprE2 complex	0.0629577	0.00660066	0	0	FALSE	#b8b8b8ff	FALSE	0.386151	FALSE	FALSE
HadABC:group4	HadABC	11	screen_bi2_kabxlow:BRD-K01507359-001-25-9:0.000500uM	BRD-K01507359	BRD-K01507359-001-25-9	RpoB	0.06292	0.00660066	0	0	FALSE	#b8b8b8ff	FALSE	0.386151	FALSE	FALSE
HadABC:group4	HadABC	11	screen6:BRD-K19352500-001-10-3:50.000000uM	BRD-K19352500	BRD-K19352500-001-10-3	membrane potential disruption and efflux|NADH dehydrogenase	0.0629036	0.00660066	0	0	FALSE	#b8b8b8ff	FALSE	0.386151	FALSE	FALSE
HadABC:group4	HadABC	11	screen6:BRD-K34883066-999-99-9:25.000000uM	BRD-K34883066	BRD-K34883066-999-99-9	FadD32	0.0627625	0.00660066	0	0	FALSE	#b8b8b8ff	FALSE	0.386151	FALSE	FALSE
HadABC:group4	HadABC	11	screen6:BRD-K01244426-236-13-9:25.000000uM	BRD-K01244426	BRD-K01244426-236-13-9	PG transpeptidation and transport	0.0627012	0.00660066	0	0	FALSE	#b8b8b8ff	FALSE	0.386151	FALSE	FALSE
HadABC:group4	HadABC	11	kabx2:BRD-A84807802-001-01-2:12.500000uM	BRD-A84807802	BRD-A84807802-001-01-2	MmpL3|EchA6	0.0626633	0.00660066	0	0	FALSE	#b8b8b8ff	FALSE	0.386151	FALSE	FALSE
HadABC:group4	HadABC	11	kabx2:BRD-K15788763-001-02-1:1.562500uM	BRD-K15788763	BRD-K15788763-001-02-1	MmpL3	0.0626579	0.00660066	0	0	FALSE	#b8b8b8ff	FALSE	0.386151	FALSE	FALSE
HadABC:group4	HadABC	11	kabx2:BRD-A70638330-001-01-8:0.390500uM	BRD-A70638330	BRD-A70638330-001-01-8	30S ribosome	0.0626542	0.00657895	0	0	FALSE	#b8b8b8ff	FALSE	0.386151	FALSE	FALSE
HadABC:group4	HadABC	11	screen6:BRD-K20041728-001-04-8:0.390500uM	BRD-K20041728	BRD-K20041728-001-04-8	InhA	0.0625734	0.00657895	0	0	FALSE	#b8b8b8ff	FALSE	0.386151	FALSE	FALSE
HadABC:group4	HadABC	11	kabx2:BRD-K98033054-001-01-2:3.125000uM	BRD-K98033054	BRD-K98033054-001-01-2	MbtI	0.062547	0.00657895	0	0	FALSE	#b8b8b8ff	FALSE	0.386151	FALSE	FALSE
HadABC:group4	HadABC	11	kabx2:BRD-K32256160-001-02-7:0.390500uM	BRD-K32256160	BRD-K32256160-001-02-7	50S ribosome	0.0624876	0.00657895	0	0	FALSE	#b8b8b8ff	FALSE	0.386151	FALSE	FALSE
HadABC:group4	HadABC	11	kabx2:BRD-K66898851-001-06-0:25.000000uM	BRD-K66898851	BRD-K66898851-001-06-0	PptT|FtsZ	0.0624577	0.00657895	0	0	FALSE	#b8b8b8ff	FALSE	0.386151	FALSE	FALSE
HadABC:group4	HadABC	11	kabx2:BRD-K28767608-001-01-1:1.562500uM	BRD-K28767608	BRD-K28767608-001-01-1	GyrAB|DnaG	0.062411	0.00657895	0	0	FALSE	#b8b8b8ff	FALSE	0.386151	FALSE	FALSE
HadABC:group4	HadABC	11	screen6:BRD-K89732114-001-14-1:50.000000uM	BRD-K89732114	BRD-K89732114-001-14-1	membrane potential disruption and efflux|NADH dehydrogenase	0.0623145	0.00657895	0	0	FALSE	#b8b8b8ff	FALSE	0.386151	FALSE	FALSE
HadABC:group4	HadABC	11	screen6:BRD-K17480742-001-02-9:3.125000uM	BRD-K17480742	BRD-K17480742-001-02-9	DprE1-DprE2 complex	0.0623093	0.00657895	0	0	FALSE	#b8b8b8ff	FALSE	0.386151	FALSE	FALSE
HadABC:group4	HadABC	11	kabx2:BRD-K77614261-001-01-3:25.000000uM	BRD-K77614261	BRD-K77614261-001-01-3	GyrAB|TopA	0.0623051	0.00657895	0	0	FALSE	#b8b8b8ff	FALSE	0.386151	FALSE	FALSE
HadABC:group4	HadABC	11	kabx2:BRD-K49755152-003-01-7:50.000000uM	BRD-K49755152	BRD-K49755152-003-01-7	phenazine-like	0.062304	0.00655738	0	0	FALSE	#b8b8b8ff	FALSE	0.386151	FALSE	FALSE
HadABC:group4	HadABC	11	screen6:BRD-K43172524-001-01-6:50.000000uM	BRD-K43172524	BRD-K43172524-001-01-6	MbtI	0.0622252	0.00655738	0	0	FALSE	#b8b8b8ff	FALSE	0.386151	FALSE	FALSE
HadABC:group4	HadABC	11	kabx2:BRD-K04804440-001-16-0:25.000000uM	BRD-K04804440	BRD-K04804440-001-16-0	GyrAB	0.0621804	0.00655738	0	0	FALSE	#b8b8b8ff	FALSE	0.386151	FALSE	FALSE
HadABC:group4	HadABC	11	screen6:BRD-K51997757-001-06-2:0.781250uM	BRD-K51997757	BRD-K51997757-001-06-2	InhA	0.0621797	0.00655738	0	0	FALSE	#b8b8b8ff	FALSE	0.386151	FALSE	FALSE
HadABC:group4	HadABC	11	kabx2:BRD-A27303082-001-08-8:50.000000uM	BRD-A27303082	BRD-A27303082-001-08-8	clp protease / proteasome	0.0621758	0.00653595	0	0	FALSE	#b8b8b8ff	FALSE	0.386151	FALSE	FALSE
HadABC:group4	HadABC	11	kabx2:BRD-A34408345-001-01-4:1.562500uM	BRD-A34408345	BRD-A34408345-001-01-4	clp protease / proteasome	0.0619375	0.00653595	0	0	FALSE	#b8b8b8ff	FALSE	0.386151	FALSE	FALSE
HadABC:group4	HadABC	11	screen6:BRD-K17480742-001-02-9:12.500000uM	BRD-K17480742	BRD-K17480742-001-02-9	DprE1-DprE2 complex	0.0619015	0.00653595	0	0	FALSE	#b8b8b8ff	FALSE	0.386151	FALSE	FALSE
HadABC:group4	HadABC	11	screen5_wk:BRD-K43962705-001-01-1:0.781250uM	BRD-K43962705	BRD-K43962705-001-01-1	RpoB	0.0618672	0.00653595	0	0	FALSE	#b8b8b8ff	FALSE	0.386151	FALSE	FALSE
HadABC:group4	HadABC	11	kabx2:BRD-K98033054-001-01-2:0.390500uM	BRD-K98033054	BRD-K98033054-001-01-2	MbtI	0.0617155	0.00653595	0	0	FALSE	#b8b8b8ff	FALSE	0.386151	FALSE	FALSE
HadABC:group4	HadABC	11	kabx2:BRD-K61582089-236-01-2:3.125000uM	BRD-K61582089	BRD-K61582089-236-01-2	InhA	0.0616838	0.00653595	0	0	FALSE	#b8b8b8ff	FALSE	0.386151	FALSE	FALSE
HadABC:group4	HadABC	11	screen5_wk:BRD-K51207550-001-24-8:12.500000uM	BRD-K51207550	BRD-K51207550-001-24-8	InhA	0.0616633	0.00653595	0	0	FALSE	#b8b8b8ff	FALSE	0.386151	FALSE	FALSE
HadABC:group4	HadABC	11	kabx2:BRD-A19584055-001-01-1:0.390500uM	BRD-A19584055	BRD-A19584055-001-01-1	50S ribosome	0.0616606	0.00653595	0	0	FALSE	#b8b8b8ff	FALSE	0.386151	FALSE	FALSE
HadABC:group4	HadABC	11	kabx2:BRD-A11805855-001-01-0:6.250000uM	BRD-A11805855	BRD-A11805855-001-01-0	50S ribosome	0.0616512	0.00653595	0	0	FALSE	#b8b8b8ff	FALSE	0.386151	FALSE	FALSE
HadABC:group4	HadABC	11	screen_bi2_kabxlow:BRD-K59853741-001-03-9:0.195312uM	BRD-K59853741	BRD-K59853741-001-03-9	QcrB	0.0616029	0.00653595	0	0	FALSE	#b8b8b8ff	FALSE	0.386151	FALSE	FALSE
HadABC:group4	HadABC	11	screen6:BRD-K74016539-001-01-0:12.500000uM	BRD-K74016539	BRD-K74016539-001-01-0	DHFR	0.0615424	0.00653595	0	0	FALSE	#b8b8b8ff	FALSE	0.386151	FALSE	FALSE
HadABC:group4	HadABC	11	screen6:BRD-K21375516-001-06-0:50.000000uM	BRD-K21375516	BRD-K21375516-001-06-0	GlmU	0.061509	0.00653595	0	0	FALSE	#b8b8b8ff	FALSE	0.386151	FALSE	FALSE
HadABC:group4	HadABC	11	screen6:BRD-K16343284-001-01-6:25.000000uM	BRD-K16343284	BRD-K16343284-001-01-6	DprE1-DprE2 complex	0.0614966	0.00653595	0	0	FALSE	#b8b8b8ff	FALSE	0.386151	FALSE	FALSE
HadABC:group4	HadABC	11	kabx2:BRD-K76713213-001-03-9:0.097500uM	BRD-K76713213	BRD-K76713213-001-03-9	tRNA synthesis	0.0614336	0.00653595	0	0	FALSE	#b8b8b8ff	FALSE	0.386151	FALSE	FALSE
HadABC:group4	HadABC	11	screen6:BRD-K19352500-001-10-3:12.500000uM	BRD-K19352500	BRD-K19352500-001-10-3	membrane potential disruption and efflux|NADH dehydrogenase	0.0613846	0.00653595	0	0	FALSE	#b8b8b8ff	FALSE	0.386151	FALSE	FALSE
HadABC:group4	HadABC	11	kabx2:BRD-K26793974-003-01-1:3.125000uM	BRD-K26793974	BRD-K26793974-003-01-1	phenazine-like	0.0612568	0.00653595	0	0	FALSE	#b8b8b8ff	FALSE	0.386151	FALSE	FALSE
HadABC:group4	HadABC	11	kabx2:BRD-K33127883-001-01-7:0.781250uM	BRD-K33127883	BRD-K33127883-001-01-7	50S ribosome	0.0612537	0.00653595	0	0	FALSE	#b8b8b8ff	FALSE	0.386151	FALSE	FALSE
HadABC:group4	HadABC	11	screen6:BRD-K69650333-003-15-7:1.562500uM	BRD-K69650333	BRD-K69650333-003-15-7	GyrAB|DnaG	0.0612234	0.00653595	0	0	FALSE	#b8b8b8ff	FALSE	0.386151	FALSE	FALSE
HadABC:group4	HadABC	11	kabx2:BRD-K33710385-001-04-9:3.125000uM	BRD-K33710385	BRD-K33710385-001-04-9	InhA	0.061149	0.00653595	0	0	FALSE	#b8b8b8ff	FALSE	0.386151	FALSE	FALSE
HadABC:group4	HadABC	11	kabx2:BRD-K51626221-001-05-7:6.250000uM	BRD-K51626221	BRD-K51626221-001-05-7	pyrimidine metabolism|CoaA and PyrG	0.0611445	0.00653595	0	0	FALSE	#b8b8b8ff	FALSE	0.386151	FALSE	FALSE
HadABC:group4	HadABC	11	screen6:BRD-K66412701-001-08-8:50.000000uM	BRD-K66412701	BRD-K66412701-001-08-8	GyrAB	0.0610956	0.00653595	0	0	FALSE	#b8b8b8ff	FALSE	0.386151	FALSE	FALSE
HadABC:group4	HadABC	11	kabx2:BRD-K20041728-001-05-5:0.781250uM	BRD-K20041728	BRD-K20041728-001-05-5	InhA	0.0610763	0.00653595	0	0	FALSE	#b8b8b8ff	FALSE	0.386151	FALSE	FALSE
HadABC:group4	HadABC	11	screen6:BRD-K32795028-001-15-8:50.000000uM	BRD-K32795028	BRD-K32795028-001-15-8	Cyp121	0.0610547	0.00651466	0	0	FALSE	#b8b8b8ff	FALSE	0.386151	FALSE	FALSE
HadABC:group4	HadABC	11	kabx2:BRD-K10362825-001-05-9:1.562500uM	BRD-K10362825	BRD-K10362825-001-05-9	GyrAB	0.0609499	0.00651466	0	0	FALSE	#b8b8b8ff	FALSE	0.386151	FALSE	FALSE
HadABC:group4	HadABC	11	screen6:BRD-K76257682-001-03-9:50.000000uM	BRD-K76257682	BRD-K76257682-001-03-9	DprE1-DprE2 complex	0.0608923	0.00651466	0	0	FALSE	#b8b8b8ff	FALSE	0.386151	FALSE	FALSE
HadABC:group4	HadABC	11	screen6:BRD-K33710385-001-04-9:6.250000uM	BRD-K33710385	BRD-K33710385-001-04-9	InhA	0.060873	0.00651466	0	0	FALSE	#b8b8b8ff	FALSE	0.386151	FALSE	FALSE
HadABC:group4	HadABC	11	kabx2:BRD-K60663764-236-06-2:3.125000uM	BRD-K60663764	BRD-K60663764-236-06-2	PG transpeptidation and transport	0.0608004	0.00649351	0	0	FALSE	#b8b8b8ff	FALSE	0.386151	FALSE	FALSE
HadABC:group4	HadABC	11	screen6:BRD-K55034111-001-05-3:6.250000uM	BRD-K55034111	BRD-K55034111-001-05-3	GyrAB	0.0607294	0.00649351	0	0	FALSE	#b8b8b8ff	FALSE	0.386151	FALSE	FALSE
HadABC:group4	HadABC	11	screen6:BRD-K20041728-001-04-8:1.562500uM	BRD-K20041728	BRD-K20041728-001-04-8	InhA	0.0606648	0.00649351	0	0	FALSE	#b8b8b8ff	FALSE	0.386151	FALSE	FALSE
HadABC:group4	HadABC	11	kabx2:BRD-K12102668-001-27-1:0.195500uM	BRD-K12102668	BRD-K12102668-001-27-1	InhA	0.060649	0.00649351	0	0	FALSE	#b8b8b8ff	FALSE	0.386151	FALSE	FALSE
HadABC:group4	HadABC	11	kabx2:BRD-A46188889-001-01-0:1.562500uM	BRD-A46188889	BRD-A46188889-001-01-0	RpoB	0.0606158	0.00649351	0	0	FALSE	#b8b8b8ff	FALSE	0.386151	FALSE	FALSE
HadABC:group4	HadABC	11	kabx2:BRD-K55128567-001-04-5:0.097500uM	BRD-K55128567	BRD-K55128567-001-04-5	InhA	0.0605883	0.00649351	0	0	FALSE	#b8b8b8ff	FALSE	0.386151	FALSE	FALSE
HadABC:group4	HadABC	11	kabx2:BRD-K49841478-001-02-4:6.250000uM	BRD-K49841478	BRD-K49841478-001-02-4	GyrAB	0.0605384	0.00649351	0	0	FALSE	#b8b8b8ff	FALSE	0.386151	FALSE	FALSE
HadABC:group4	HadABC	11	screen6:BRD-K20683639-001-02-9:12.500000uM	BRD-K20683639	BRD-K20683639-001-02-9	tRNA synthesis	0.0605358	0.00649351	0	0	FALSE	#b8b8b8ff	FALSE	0.386151	FALSE	FALSE
HadABC:group4	HadABC	11	screen4wk:BRD-K76372632-001-08-6:25.000000uM	BRD-K76372632	BRD-K76372632-001-08-6	CydAB	0.0604296	0.00647249	0	0	FALSE	#b8b8b8ff	FALSE	0.386151	FALSE	FALSE
HadABC:group4	HadABC	11	screen6:BRD-K87395897-001-02-7:1.562500uM	BRD-K87395897	BRD-K87395897-001-02-7	DprE1-DprE2 complex	0.0604076	0.00647249	0	0	FALSE	#b8b8b8ff	FALSE	0.386151	FALSE	FALSE
HadABC:group4	HadABC	11	kabx2:BRD-K37753391-046-04-0:50.000000uM	BRD-K37753391	BRD-K37753391-046-04-0	50S ribosome	0.0604002	0.00647249	0	0	FALSE	#b8b8b8ff	FALSE	0.386151	FALSE	FALSE
HadABC:group4	HadABC	11	kabx2:BRD-K92835935-001-01-1:6.250000uM	BRD-K92835935	BRD-K92835935-001-01-1	RpoB	0.060325	0.00647249	0	0	FALSE	#b8b8b8ff	FALSE	0.386151	FALSE	FALSE
HadABC:group4	HadABC	11	kabx2:BRD-A03433762-001-01-3:6.250000uM	BRD-A03433762	BRD-A03433762-001-01-3	50S ribosome	0.0603233	0.00645161	0	0	FALSE	#b8b8b8ff	FALSE	0.386151	FALSE	FALSE
HadABC:group4	HadABC	11	screen_bi2_kabxlow:BRD-K01507359-001-25-9:0.064000uM	BRD-K01507359	BRD-K01507359-001-25-9	RpoB	0.0602721	0.00645161	0	0	FALSE	#b8b8b8ff	FALSE	0.386151	FALSE	FALSE
HadABC:group4	HadABC	11	kabx2:BRD-K87395897-001-02-7:0.195500uM	BRD-K87395897	BRD-K87395897-001-02-7	DprE1-DprE2 complex	0.0602531	0.00645161	0	0	FALSE	#b8b8b8ff	FALSE	0.386151	FALSE	FALSE
HadABC:group4	HadABC	11	screen6:BRD-K25799961-001-01-8:0.781250uM	BRD-K25799961	BRD-K25799961-001-01-8	DHPS	0.060241	0.00645161	0	0	FALSE	#b8b8b8ff	FALSE	0.386151	FALSE	FALSE
HadABC:group4	HadABC	11	kabx2:BRD-K95141739-001-01-9:6.250000uM	BRD-K95141739	BRD-K95141739-001-01-9	InhA	0.0602349	0.00645161	0	0	FALSE	#b8b8b8ff	FALSE	0.386151	FALSE	FALSE
HadABC:group4	HadABC	11	kabx2:BRD-K31682896-001-25-7:1.562500uM	BRD-K31682896	BRD-K31682896-001-25-7	DHPS	0.0602288	0.00645161	0	0	FALSE	#b8b8b8ff	FALSE	0.386151	FALSE	FALSE
HadABC:group4	HadABC	11	kabx2:BRD-K17971521-001-03-2:3.125000uM	BRD-K17971521	BRD-K17971521-001-03-2	InhA|MapAB	0.0602054	0.00645161	0	0	FALSE	#b8b8b8ff	FALSE	0.386151	FALSE	FALSE
HadABC:group4	HadABC	11	kabx2:BRD-K73923631-001-01-5:12.500000uM	BRD-K73923631	BRD-K73923631-001-01-5	GyrAB	0.0601934	0.00645161	0	0	FALSE	#b8b8b8ff	FALSE	0.386151	FALSE	FALSE
HadABC:group4	HadABC	11	screen6:BRD-K20041728-001-05-5:1.562500uM	BRD-K20041728	BRD-K20041728-001-05-5	InhA	0.06004	0.00645161	0	0	FALSE	#b8b8b8ff	FALSE	0.386151	FALSE	FALSE
HadABC:group4	HadABC	11	kabx2:BRD-K79019129-001-08-0:12.500000uM	BRD-K79019129	BRD-K79019129-001-08-0	purine metabolism|GuaB2	0.0600342	0.00645161	0	0	FALSE	#b8b8b8ff	FALSE	0.386151	FALSE	FALSE
HadABC:group4	HadABC	11	screen6:BRD-K65278948-001-01-2:0.195500uM	BRD-K65278948	BRD-K65278948-001-01-2	DHFR	0.0600302	0.00645161	0	0	FALSE	#b8b8b8ff	FALSE	0.386151	FALSE	FALSE
HadABC:group4	HadABC	11	kabx2:BRD-A05468928-003-01-4:50.000000uM	BRD-A05468928	BRD-A05468928-003-01-4	GyrAB	0.0600039	0.00645161	0	0	FALSE	#b8b8b8ff	FALSE	0.386151	FALSE	FALSE
HadABC:group4	HadABC	11	kabx2:BRD-K63550407-001-15-0:0.195500uM	BRD-K63550407	BRD-K63550407-001-15-0	50S ribosome	0.0599842	0.00645161	0	0	FALSE	#b8b8b8ff	FALSE	0.386151	FALSE	FALSE
HadABC:group4	HadABC	11	screen6:BRD-K11943448-001-04-5:1.562500uM	BRD-K11943448	BRD-K11943448-001-04-5	InhA	0.059922	0.00645161	0	0	FALSE	#b8b8b8ff	FALSE	0.386151	FALSE	FALSE
HadABC:group4	HadABC	11	kabx2:BRD-K08753063-001-04-7:6.250000uM	BRD-K08753063	BRD-K08753063-001-04-7	InhA	0.0599216	0.00645161	0	0	FALSE	#b8b8b8ff	FALSE	0.386151	FALSE	FALSE
HadABC:group4	HadABC	11	screen6:BRD-K82498081-999-99-9:0.097656uM	BRD-K82498081	BRD-K82498081-999-99-9	RpoB	0.0598899	0.00645161	0	0	FALSE	#b8b8b8ff	FALSE	0.386151	FALSE	FALSE
HadABC:group4	HadABC	11	screen6:BRD-K30516678-001-02-1:12.500000uM	BRD-K30516678	BRD-K30516678-001-02-1	InhA	0.0598484	0.00645161	0	0	FALSE	#b8b8b8ff	FALSE	0.386151	FALSE	FALSE
HadABC:group4	HadABC	11	kabx2:BRD-K37753391-001-04-5:6.250000uM	BRD-K37753391	BRD-K37753391-001-04-5	50S ribosome	0.0597824	0.00645161	0	0	FALSE	#b8b8b8ff	FALSE	0.386151	FALSE	FALSE
HadABC:group4	HadABC	11	screen6:BRD-K00005141-999-99-9:0.048828uM	BRD-K00005141	BRD-K00005141-999-99-9	DprE1-DprE2 complex	0.0596915	0.00643087	0	0	FALSE	#b8b8b8ff	FALSE	0.386151	FALSE	FALSE
HadABC:group4	HadABC	11	screen6:BRD-K20041728-001-04-8:0.781250uM	BRD-K20041728	BRD-K20041728-001-04-8	InhA	0.0596463	0.00643087	0	0	FALSE	#b8b8b8ff	FALSE	0.386151	FALSE	FALSE
HadABC:group4	HadABC	11	kabx2:BRD-K49668410-001-19-6:0.097500uM	BRD-K49668410	BRD-K49668410-001-19-6	50S ribosome	0.0595311	0.00643087	0	0	FALSE	#b8b8b8ff	FALSE	0.386151	FALSE	FALSE
HadABC:group4	HadABC	11	kabx2:BRD-K83641560-001-01-6:0.781250uM	BRD-K83641560	BRD-K83641560-001-01-6	GlgB	0.0593565	0.00643087	0	0	FALSE	#b8b8b8ff	FALSE	0.386151	FALSE	FALSE
HadABC:group4	HadABC	11	screen6:BRD-K10995081-001-30-3:50.000000uM	BRD-K10995081	BRD-K10995081-001-30-3	membrane potential disruption and efflux|NADH dehydrogenase	0.0593468	0.00641026	0	0	FALSE	#b8b8b8ff	FALSE	0.386151	FALSE	FALSE
HadABC:group4	HadABC	11	kabx2:BRD-K91214177-001-01-7:1.562500uM	BRD-K91214177	BRD-K91214177-001-01-7	InhA|GlmU	0.0593136	0.00641026	0	0	FALSE	#b8b8b8ff	FALSE	0.386151	FALSE	FALSE
HadABC:group4	HadABC	11	screen6:BRD-K66412701-001-08-8:12.500000uM	BRD-K66412701	BRD-K66412701-001-08-8	GyrAB	0.0592504	0.00641026	0	0	FALSE	#b8b8b8ff	FALSE	0.386151	FALSE	FALSE
HadABC:group4	HadABC	11	screen6:BRD-K91214177-001-01-7:25.000000uM	BRD-K91214177	BRD-K91214177-001-01-7	InhA|GlmU	0.0592456	0.00641026	0	0	FALSE	#b8b8b8ff	FALSE	0.386151	FALSE	FALSE
HadABC:group4	HadABC	11	screen4wk:BRD-K69650333-001-03-7:1.562500uM	BRD-K69650333	BRD-K69650333-001-03-7	GyrAB|DnaG	0.0591747	0.00641026	0	0	FALSE	#b8b8b8ff	FALSE	0.386151	FALSE	FALSE
HadABC:group4	HadABC	11	kabx2:BRD-K24844714-001-31-0:50.000000uM	BRD-K24844714	BRD-K24844714-001-31-0	pyrimidine metabolism|ThyAX	0.0591372	0.00641026	0	0	FALSE	#b8b8b8ff	FALSE	0.386151	FALSE	FALSE
HadABC:group4	HadABC	11	kabx2:BRD-K10995081-001-30-3:1.562500uM	BRD-K10995081	BRD-K10995081-001-30-3	membrane potential disruption and efflux|NADH dehydrogenase	0.0591022	0.00641026	0	0	FALSE	#b8b8b8ff	FALSE	0.386151	FALSE	FALSE
HadABC:group4	HadABC	11	kabx2:BRD-A07244995-001-01-9:12.500000uM	BRD-A07244995	BRD-A07244995-001-01-9	GyrAB	0.0591003	0.00641026	0	0	FALSE	#b8b8b8ff	FALSE	0.386151	FALSE	FALSE
HadABC:group4	HadABC	11	kabx2:BRD-K91601245-002-07-8:1.562500uM	BRD-K91601245	BRD-K91601245-002-07-8	purine metabolism	0.0590672	0.00641026	0	0	FALSE	#b8b8b8ff	FALSE	0.386151	FALSE	FALSE
HadABC:group4	HadABC	11	screen6:BRD-K20041728-001-04-8:6.250000uM	BRD-K20041728	BRD-K20041728-001-04-8	InhA	0.0590504	0.00641026	0	0	FALSE	#b8b8b8ff	FALSE	0.386151	FALSE	FALSE
HadABC:group4	HadABC	11	kabx2:BRD-K15788763-001-02-1:0.781250uM	BRD-K15788763	BRD-K15788763-001-02-1	MmpL3	0.0590412	0.00641026	0	0	FALSE	#b8b8b8ff	FALSE	0.386151	FALSE	FALSE
HadABC:group4	HadABC	11	kabx2:BRD-K16343284-001-01-6:50.000000uM	BRD-K16343284	BRD-K16343284-001-01-6	DprE1-DprE2 complex	0.0590328	0.00641026	0	0	FALSE	#b8b8b8ff	FALSE	0.386151	FALSE	FALSE
HadABC:group4	HadABC	11	screen6:BRD-A34145622-003-26-9:6.250000uM	BRD-A34145622	BRD-A34145622-003-26-9	30S ribosome	0.0590304	0.00641026	0	0	FALSE	#b8b8b8ff	FALSE	0.386151	FALSE	FALSE
HadABC:group4	HadABC	11	screen6:BRD-K56767355-001-01-1:25.000000uM	BRD-K56767355	BRD-K56767355-001-01-1	TopA	0.059009	0.00641026	0	0	FALSE	#b8b8b8ff	FALSE	0.386151	FALSE	FALSE
HadABC:group4	HadABC	11	kabx2:BRD-K18574842-323-12-4:0.781250uM	BRD-K18574842	BRD-K18574842-323-12-4	PG transpeptidation and transport	0.0589141	0.00641026	0	0	FALSE	#b8b8b8ff	FALSE	0.386151	FALSE	FALSE
HadABC:group4	HadABC	11	kabx2:BRD-K41140669-001-04-4:0.390500uM	BRD-K41140669	BRD-K41140669-001-04-4	pyrimidine metabolism|CoaA and PyrG	0.0588823	0.00641026	0	0	FALSE	#b8b8b8ff	FALSE	0.386151	FALSE	FALSE
HadABC:group4	HadABC	11	screen6:BRD-A79903587-001-19-9:12.500000uM	BRD-A79903587	BRD-A79903587-001-19-9	pyrimidine metabolism|ThyAX	0.0588428	0.00641026	0	0	FALSE	#b8b8b8ff	FALSE	0.386151	FALSE	FALSE
HadABC:group4	HadABC	11	kabx2:BRD-K52756523-001-30-4:0.097500uM	BRD-K52756523	BRD-K52756523-001-30-4	50S ribosome	0.0588327	0.00641026	0	0	FALSE	#b8b8b8ff	FALSE	0.386151	FALSE	FALSE
HadABC:group4	HadABC	11	kabx2:BRD-K89997465-001-13-7:0.390500uM	BRD-K89997465	BRD-K89997465-001-13-7	membrane potential disruption and efflux|NADH dehydrogenase	0.0588098	0.00641026	0	0	FALSE	#b8b8b8ff	FALSE	0.386151	FALSE	FALSE
HadABC:group4	HadABC	11	screen5_wk:BRD-K43962705-001-01-1:0.390625uM	BRD-K43962705	BRD-K43962705-001-01-1	RpoB	0.0587622	0.00641026	0	0	FALSE	#b8b8b8ff	FALSE	0.386151	FALSE	FALSE
HadABC:group4	HadABC	11	screen6:BRD-K21375516-001-06-0:0.390500uM	BRD-K21375516	BRD-K21375516-001-06-0	GlmU	0.05871	0.00641026	0	0	FALSE	#b8b8b8ff	FALSE	0.386151	FALSE	FALSE
HadABC:group4	HadABC	11	kabx2:BRD-K00376689-001-03-1:25.000000uM	BRD-K00376689	BRD-K00376689-001-03-1	NADH dehydrogenase	0.058667	0.00641026	0	0	FALSE	#b8b8b8ff	FALSE	0.386151	FALSE	FALSE
HadABC:group4	HadABC	11	screen6:BRD-K38402943-001-04-1:25.000000uM	BRD-K38402943	BRD-K38402943-001-04-1	InhA	0.0586652	0.00641026	0	0	FALSE	#b8b8b8ff	FALSE	0.386151	FALSE	FALSE
HadABC:group4	HadABC	11	screen6:BRD-A74980173-001-13-5:0.097500uM	BRD-A74980173	BRD-A74980173-001-13-5	GyrAB	0.0585296	0.00641026	0	0	FALSE	#b8b8b8ff	FALSE	0.386151	FALSE	FALSE
HadABC:group4	HadABC	11	screen6:BRD-K11943448-001-03-7:25.000000uM	BRD-K11943448	BRD-K11943448-001-03-7	InhA	0.0584178	0.00641026	0	0	FALSE	#b8b8b8ff	FALSE	0.386151	FALSE	FALSE
HadABC:group4	HadABC	11	screen6:BRD-K36292707-999-99-9:3.125000uM	BRD-K36292707	BRD-K36292707-999-99-9	Dxr	0.0584175	0.00641026	0	0	FALSE	#b8b8b8ff	FALSE	0.386151	FALSE	FALSE
HadABC:group4	HadABC	11	screen6:BRD-K83910486-001-01-6:50.000000uM	BRD-K83910486	BRD-K83910486-001-01-6	Alr	0.058406	0.00641026	0	0	FALSE	#b8b8b8ff	FALSE	0.386151	FALSE	FALSE
HadABC:group4	HadABC	11	screen6:BRD-K92838188-001-03-5:0.390500uM	BRD-K92838188	BRD-K92838188-001-03-5	RpoB	0.0583475	0.00641026	0	0	FALSE	#b8b8b8ff	FALSE	0.386151	FALSE	FALSE
HadABC:group4	HadABC	11	screen6:BRD-K88510285-001-63-2:50.000000uM	BRD-K88510285	BRD-K88510285-001-63-2	clp protease / proteasome	0.0582874	0.00641026	0	0	FALSE	#b8b8b8ff	FALSE	0.386151	FALSE	FALSE
HadABC:group4	HadABC	11	screen6:BRD-K11630072-001-14-0:0.390500uM	BRD-K11630072	BRD-K11630072-001-14-0	pyrimidine metabolism|ThyAX	0.0582176	0.00641026	0	0	FALSE	#b8b8b8ff	FALSE	0.386151	FALSE	FALSE
HadABC:group4	HadABC	11	screen6:BRD-K52416806-001-03-0:50.000000uM	BRD-K52416806	BRD-K52416806-001-03-0	DHPS	0.058148	0.00641026	0	0	FALSE	#b8b8b8ff	FALSE	0.386151	FALSE	FALSE
HadABC:group4	HadABC	11	screen6:BRD-K38402943-001-04-1:12.500000uM	BRD-K38402943	BRD-K38402943-001-04-1	InhA	0.0581303	0.00641026	0	0	FALSE	#b8b8b8ff	FALSE	0.386151	FALSE	FALSE
HadABC:group4	HadABC	11	screen6:BRD-K55128567-001-04-5:6.250000uM	BRD-K55128567	BRD-K55128567-001-04-5	InhA	0.0581165	0.00641026	0	0	FALSE	#b8b8b8ff	FALSE	0.386151	FALSE	FALSE
HadABC:group4	HadABC	11	kabx2:BRD-K42267433-001-01-5:6.250000uM	BRD-K42267433	BRD-K42267433-001-01-5	purine metabolism|GuaB2	0.0581081	0.00641026	0	0	FALSE	#b8b8b8ff	FALSE	0.386151	FALSE	FALSE
HadABC:group4	HadABC	11	kabx2:BRD-K33127883-001-01-7:12.500000uM	BRD-K33127883	BRD-K33127883-001-01-7	50S ribosome	0.058029	0.00641026	0	0	FALSE	#b8b8b8ff	FALSE	0.386151	FALSE	FALSE
HadABC:group4	HadABC	11	screen_bi2_kabxlow:BRD-K01507359-001-25-9:0.004000uM	BRD-K01507359	BRD-K01507359-001-25-9	RpoB	0.0580221	0.00641026	0	0	FALSE	#b8b8b8ff	FALSE	0.386151	FALSE	FALSE
[truncated: 7,429 more rows]

## Sheet: SI Fig. 8b
rid	pcl_desc	pcl_size	cid	pert_id	broad_id	target_description	pcl_similarity_score	pcl_confidence_score	pcl_and_moa_agree	in_moa	is_pcl_cid	rugplot_color	has_asterisk	high_confidence_pcl_similarity_score_threshold	within_pcl_cluster_high_confidence_radius	is_furthest_in_moa_cgi_profile_before_first_out_of_moa_cgi_profile
NA	NA	NA	NA	NA	NA	NA	1	1	NA	NA	NA	NA	NA	0.508538	TRUE	FALSE
GyrAB:group206	GyrAB	8	screen6:BRD-K78113049-001-19-6:12.500000uM	BRD-K78113049	BRD-K78113049-001-19-6	GyrAB	0.694841	1	1	1	TRUE	#1a80bbff	TRUE	0.508538	TRUE	FALSE
GyrAB:group206	GyrAB	8	screen6:BRD-K73923631-001-01-5:3.125000uM	BRD-K73923631	BRD-K73923631-001-01-5	GyrAB	0.662331	1	1	1	FALSE	#1a80bbff	FALSE	0.508538	TRUE	FALSE
GyrAB:group206	GyrAB	8	screen6:BRD-K09471561-001-21-6:0.390500uM	BRD-K09471561	BRD-K09471561-001-21-6	GyrAB	0.659583	1	1	1	FALSE	#1a80bbff	FALSE	0.508538	TRUE	FALSE
GyrAB:group206	GyrAB	8	screen6:BRD-A47790386-001-04-4:0.781250uM	BRD-A47790386	BRD-A47790386-001-04-4	GyrAB	0.638542	1	1	1	FALSE	#1a80bbff	FALSE	0.508538	TRUE	FALSE
GyrAB:group206	GyrAB	8	screen6:BRD-A93964801-001-17-7:0.097500uM	BRD-A93964801	BRD-A93964801-001-17-7	GyrAB	0.635329	1	1	1	TRUE	#1a80bbff	TRUE	0.508538	TRUE	FALSE
GyrAB:group206	GyrAB	8	screen6:BRD-K45916615-001-03-0:1.562500uM	BRD-K45916615	BRD-K45916615-001-03-0	GyrAB	0.635329	1	1	1	TRUE	#1a80bbff	TRUE	0.508538	TRUE	FALSE
GyrAB:group206	GyrAB	8	screen6:BRD-K09471561:0.390625uM	BRD-K09471561	BRD-K09471561	GyrAB	0.631728	1	1	1	FALSE	#1a80bbff	FALSE	0.508538	TRUE	FALSE
GyrAB:group206	GyrAB	8	screen6:BRD-K11196887-001-24-6:3.125000uM	BRD-K11196887	BRD-K11196887-001-24-6	GyrAB	0.628404	1	1	1	FALSE	#1a80bbff	FALSE	0.508538	TRUE	FALSE
GyrAB:group206	GyrAB	8	screen6:BRD-K71926323-001-16-1:0.781250uM	BRD-K71926323	BRD-K71926323-001-16-1	GyrAB	0.625185	1	1	1	FALSE	#1a80bbff	FALSE	0.508538	TRUE	FALSE
GyrAB:group206	GyrAB	8	kabx2:BRD-K04804440-001-16-0:0.781250uM	BRD-K04804440	BRD-K04804440-001-16-0	GyrAB	0.623824	1	1	1	FALSE	#1a80bbff	FALSE	0.508538	TRUE	FALSE
GyrAB:group206	GyrAB	8	screen6:BRD-A92341659-001-05-7:0.390500uM	BRD-A92341659	BRD-A92341659-001-05-7	GyrAB	0.621966	1	1	1	TRUE	#1a80bbff	TRUE	0.508538	TRUE	FALSE
GyrAB:group206	GyrAB	8	screen6:BRD-K98384930-001-01-9:1.562500uM	BRD-K98384930	BRD-K98384930-001-01-9	GyrAB	0.618839	1	1	1	FALSE	#1a80bbff	FALSE	0.508538	TRUE	FALSE
GyrAB:group206	GyrAB	8	screen6:BRD-K66412701-001-08-8:3.125000uM	BRD-K66412701	BRD-K66412701-001-08-8	GyrAB	0.618796	1	1	1	TRUE	#1a80bbff	TRUE	0.508538	TRUE	FALSE
GyrAB:group206	GyrAB	8	screen6:BRD-A41450521-075-11-6:1.562500uM	BRD-A41450521	BRD-A41450521-075-11-6	GyrAB	0.618374	1	1	1	FALSE	#1a80bbff	FALSE	0.508538	TRUE	FALSE
GyrAB:group206	GyrAB	8	kabx2:BRD-K73923631-001-01-5:3.125000uM	BRD-K73923631	BRD-K73923631-001-01-5	GyrAB	0.617855	1	1	1	FALSE	#1a80bbff	FALSE	0.508538	TRUE	FALSE
GyrAB:group206	GyrAB	8	screen6:BRD-K04804440-001-16-0:0.781250uM	BRD-K04804440	BRD-K04804440-001-16-0	GyrAB	0.617795	1	1	1	FALSE	#1a80bbff	FALSE	0.508538	TRUE	FALSE
GyrAB:group206	GyrAB	8	kabx2:BRD-K76534306-001-24-3:0.781250uM	BRD-K76534306	BRD-K76534306-001-24-3	GyrAB	0.616414	1	1	1	FALSE	#1a80bbff	FALSE	0.508538	TRUE	FALSE
GyrAB:group206	GyrAB	8	screen6:BRD-K49841478-001-02-4:12.500000uM	BRD-K49841478	BRD-K49841478-001-02-4	GyrAB	0.602338	1	1	1	FALSE	#1a80bbff	FALSE	0.508538	TRUE	FALSE
GyrAB:group206	GyrAB	8	kabx2:BRD-K55034111-001-05-3:12.500000uM	BRD-K55034111	BRD-K55034111-001-05-3	GyrAB	0.60179	1	1	1	FALSE	#1a80bbff	FALSE	0.508538	TRUE	FALSE
GyrAB:group206	GyrAB	8	screen6:BRD-K77038618-066-01-8:0.390500uM	BRD-K77038618	BRD-K77038618-066-01-8	GyrAB	0.601267	1	1	1	FALSE	#1a80bbff	FALSE	0.508538	TRUE	FALSE
GyrAB:group206	GyrAB	8	kabx2:BRD-A47790386-001-04-4:0.781250uM	BRD-A47790386	BRD-A47790386-001-04-4	GyrAB	0.600098	1	1	1	FALSE	#1a80bbff	FALSE	0.508538	TRUE	FALSE
GyrAB:group206	GyrAB	8	screen6:BRD-A24228527:0.390625uM	BRD-A24228527	BRD-A24228527	GyrAB	0.59194	1	1	1	FALSE	#1a80bbff	FALSE	0.508538	TRUE	FALSE
GyrAB:group206	GyrAB	8	screen6:BRD-K55034111-001-05-3:6.250000uM	BRD-K55034111	BRD-K55034111-001-05-3	GyrAB	0.590066	1	1	1	TRUE	#1a80bbff	TRUE	0.508538	TRUE	FALSE
GyrAB:group206	GyrAB	8	screen4wk:BRD-K71926323-001-11-2:0.781250uM	BRD-K71926323	BRD-K71926323-001-11-2	GyrAB	0.584896	1	1	1	FALSE	#1a80bbff	FALSE	0.508538	TRUE	FALSE
GyrAB:group206	GyrAB	8	screen6:BRD-K90991629-001-01-5:0.097500uM	BRD-K90991629	BRD-K90991629-001-01-5	GyrAB	0.584837	1	1	1	FALSE	#1a80bbff	FALSE	0.508538	TRUE	FALSE
GyrAB:group206	GyrAB	8	screen4wk:BRD-K08525451-003-06-0:1.562500uM	BRD-K08525451	BRD-K08525451-003-06-0	GyrAB	0.581997	1	1	1	FALSE	#1a80bbff	FALSE	0.508538	TRUE	FALSE
GyrAB:group206	GyrAB	8	kabx2:BRD-K98384930-001-01-9:1.562500uM	BRD-K98384930	BRD-K98384930-001-01-9	GyrAB	0.580716	1	1	1	FALSE	#1a80bbff	FALSE	0.508538	TRUE	FALSE
GyrAB:group206	GyrAB	8	screen6:BRD-K66615216-003-16-3:0.195500uM	BRD-K66615216	BRD-K66615216-003-16-3	GyrAB	0.579449	1	1	1	FALSE	#1a80bbff	FALSE	0.508538	TRUE	FALSE
GyrAB:group206	GyrAB	8	screen6:BRD-A41450521-075-11-6:0.781250uM	BRD-A41450521	BRD-A41450521-075-11-6	GyrAB	0.57814	1	1	1	TRUE	#1a80bbff	TRUE	0.508538	TRUE	FALSE
GyrAB:group206	GyrAB	8	kabx2:BRD-A41450521-075-11-6:1.562500uM	BRD-A41450521	BRD-A41450521-075-11-6	GyrAB	0.576949	1	1	1	FALSE	#1a80bbff	FALSE	0.508538	TRUE	FALSE
GyrAB:group206	GyrAB	8	kabx2:BRD-K71926323-001-16-1:0.781250uM	BRD-K71926323	BRD-K71926323-001-16-1	GyrAB	0.571516	1	1	1	FALSE	#1a80bbff	FALSE	0.508538	TRUE	FALSE
GyrAB:group206	GyrAB	8	kabx2:BRD-K09471561-001-22-4:0.781250uM	BRD-K09471561	BRD-K09471561-001-22-4	GyrAB	0.570771	1	1	1	FALSE	#1a80bbff	FALSE	0.508538	TRUE	FALSE
GyrAB:group206	GyrAB	8	kabx2:BRD-A05468928-003-01-4:0.781250uM	BRD-A05468928	BRD-A05468928-003-01-4	GyrAB	0.570722	1	1	1	FALSE	#1a80bbff	FALSE	0.508538	TRUE	FALSE
GyrAB:group206	GyrAB	8	kabx2:BRD-A74980173-001-13-5:0.195500uM	BRD-A74980173	BRD-A74980173-001-13-5	GyrAB	0.570424	1	1	1	FALSE	#1a80bbff	FALSE	0.508538	TRUE	FALSE
GyrAB:group206	GyrAB	8	kabx2:BRD-A24228527-001-33-1:0.781250uM	BRD-A24228527	BRD-A24228527-001-33-1	GyrAB	0.570406	1	1	1	FALSE	#1a80bbff	FALSE	0.508538	TRUE	FALSE
GyrAB:group206	GyrAB	8	kabx2:BRD-K08525451-001-03-1:3.125000uM	BRD-K08525451	BRD-K08525451-001-03-1	GyrAB	0.567596	1	1	1	FALSE	#1a80bbff	FALSE	0.508538	TRUE	FALSE
GyrAB:group206	GyrAB	8	kabx2:BRD-K11196887-001-24-6:6.250000uM	BRD-K11196887	BRD-K11196887-001-24-6	GyrAB	0.567552	1	1	1	FALSE	#1a80bbff	FALSE	0.508538	TRUE	FALSE
GyrAB:group206	GyrAB	8	kabx2:BRD-K78113049-001-19-6:12.500000uM	BRD-K78113049	BRD-K78113049-001-19-6	GyrAB	0.566701	1	1	1	FALSE	#1a80bbff	FALSE	0.508538	TRUE	FALSE
GyrAB:group206	GyrAB	8	kabx2:BRD-A93964801-001-17-7:0.097500uM	BRD-A93964801	BRD-A93964801-001-17-7	GyrAB	0.565616	1	1	1	FALSE	#1a80bbff	FALSE	0.508538	TRUE	FALSE
GyrAB:group206	GyrAB	8	kabx2:BRD-A24397426-001-12-0:0.781250uM	BRD-A24397426	BRD-A24397426-001-12-0	GyrAB	0.565022	1	1	1	FALSE	#1a80bbff	FALSE	0.508538	TRUE	FALSE
GyrAB:group206	GyrAB	8	screen6:BRD-A24228527-001-33-1:0.390500uM	BRD-A24228527	BRD-A24228527-001-33-1	GyrAB	0.560278	1	1	1	TRUE	#1a80bbff	TRUE	0.508538	TRUE	FALSE
GyrAB:group206	GyrAB	8	kabx2:BRD-K66412701-001-08-8:3.125000uM	BRD-K66412701	BRD-K66412701-001-08-8	GyrAB	0.558857	1	1	1	FALSE	#1a80bbff	FALSE	0.508538	TRUE	FALSE
GyrAB:group206	GyrAB	8	kabx2:BRD-K66615216-003-16-3:0.195500uM	BRD-K66615216	BRD-K66615216-003-16-3	GyrAB	0.550746	1	1	1	FALSE	#1a80bbff	FALSE	0.508538	TRUE	FALSE
GyrAB:group206	GyrAB	8	screen6:BRD-K62374253-001-09-4:6.250000uM	BRD-K62374253	BRD-K62374253-001-09-4	GyrAB	0.54481	1	1	1	FALSE	#1a80bbff	FALSE	0.508538	TRUE	FALSE
GyrAB:group206	GyrAB	8	screen6:BRD-A93964801-001-17-7:0.195500uM	BRD-A93964801	BRD-A93964801-001-17-7	GyrAB	0.52157	1	1	1	FALSE	#1a80bbff	FALSE	0.508538	TRUE	FALSE
GyrAB:group206	GyrAB	8	screen6:BRD-A24397426-001-12-0:0.390500uM	BRD-A24397426	BRD-A24397426-001-12-0	GyrAB	0.520681	1	1	1	FALSE	#1a80bbff	FALSE	0.508538	TRUE	FALSE
GyrAB:group206	GyrAB	8	screen6:BRD-A74980173-001-13-5:0.195500uM	BRD-A74980173	BRD-A74980173-001-13-5	GyrAB	0.517274	1	1	1	FALSE	#1a80bbff	FALSE	0.508538	TRUE	FALSE
GyrAB:group206	GyrAB	8	kabx2:BRD-K62374253-001-09-4:12.500000uM	BRD-K62374253	BRD-K62374253-001-09-4	GyrAB	0.513948	1	1	1	FALSE	#1a80bbff	FALSE	0.508538	TRUE	FALSE
GyrAB:group206	GyrAB	8	kabx2:BRD-K66615216-003-16-3:0.097500uM	BRD-K66615216	BRD-K66615216-003-16-3	GyrAB	0.512272	1	1	1	FALSE	#1a80bbff	FALSE	0.508538	TRUE	FALSE
GyrAB:group206	GyrAB	8	kabx2:BRD-A24228527-001-33-1:0.390500uM	BRD-A24228527	BRD-A24228527-001-33-1	GyrAB	0.511741	1	1	1	FALSE	#1a80bbff	FALSE	0.508538	TRUE	FALSE
GyrAB:group206	GyrAB	8	screen6:BRD-K08525451-001-03-1:1.562500uM	BRD-K08525451	BRD-K08525451-001-03-1	GyrAB	0.510412	1	1	1	FALSE	#1a80bbff	FALSE	0.508538	TRUE	FALSE
GyrAB:group206	GyrAB	8	screen6:BRD-A74980173-999-99-9:0.097656uM	BRD-A74980173	BRD-A74980173-999-99-9	GyrAB	0.508538	1	1	1	FALSE	#1a80bbff	FALSE	0.508538	TRUE	TRUE
GyrAB:group206	GyrAB	8	screen6:BRD-K80545773-001-01-5:12.500000uM	BRD-K80545773	BRD-K80545773-001-01-5	PG transpeptidation and transport	0.508207	0.961538	0	0	FALSE	#b8b8b8ff	FALSE	0.508538	FALSE	FALSE
GyrAB:group206	GyrAB	8	screen6:BRD-K27871792-236-02-8:25.000000uM	BRD-K27871792	BRD-K27871792-236-02-8	PG transpeptidation and transport	0.508122	0.925926	0	0	FALSE	#b8b8b8ff	FALSE	0.508538	FALSE	FALSE
GyrAB:group206	GyrAB	8	kabx2:BRD-K77038618-066-01-8:0.390500uM	BRD-K77038618	BRD-K77038618-066-01-8	GyrAB	0.507438	0.925926	1	1	FALSE	#1a80bbff	FALSE	0.508538	FALSE	FALSE
GyrAB:group206	GyrAB	8	screen4wk:BRD-K37798499-001-16-5:12.500000uM	BRD-K37798499	BRD-K37798499-001-16-5	GyrAB	0.505976	0.928571	1	1	FALSE	#1a80bbff	FALSE	0.508538	FALSE	FALSE
GyrAB:group206	GyrAB	8	screen5_wk:BRD-K09471561-001-21-6:0.781250uM	BRD-K09471561	BRD-K09471561-001-21-6	GyrAB	0.505517	0.928571	1	1	FALSE	#1a80bbff	FALSE	0.508538	FALSE	FALSE
GyrAB:group206	GyrAB	8	screen6:BRD-A05468928-003-01-4:0.781250uM	BRD-A05468928	BRD-A05468928-003-01-4	GyrAB	0.504877	0.928571	1	1	FALSE	#1a80bbff	FALSE	0.508538	FALSE	FALSE
GyrAB:group206	GyrAB	8	screen6:BRD-K10362825-001-05-9:12.500000uM	BRD-K10362825	BRD-K10362825-001-05-9	GyrAB	0.50344	0.931034	1	1	FALSE	#1a80bbff	FALSE	0.508538	FALSE	FALSE
GyrAB:group206	GyrAB	8	screen6:BRD-K09471561-001-22-4:0.195500uM	BRD-K09471561	BRD-K09471561-001-22-4	GyrAB	0.498761	0.931034	1	1	FALSE	#1a80bbff	FALSE	0.508538	FALSE	FALSE
GyrAB:group206	GyrAB	8	screen4wk:BRD-K10362825-001-04-2:3.125000uM	BRD-K10362825	BRD-K10362825-001-04-2	GyrAB	0.4984	0.931034	1	1	FALSE	#1a80bbff	FALSE	0.508538	FALSE	FALSE
GyrAB:group206	GyrAB	8	screen6:BRD-K98384930-001-01-9:3.125000uM	BRD-K98384930	BRD-K98384930-001-01-9	GyrAB	0.498368	0.931034	1	1	FALSE	#1a80bbff	FALSE	0.508538	FALSE	FALSE
GyrAB:group206	GyrAB	8	screen6:BRD-K01244426-236-13-9:25.000000uM	BRD-K01244426	BRD-K01244426-236-13-9	PG transpeptidation and transport	0.496601	0.9	0	0	FALSE	#b8b8b8ff	FALSE	0.508538	FALSE	FALSE
GyrAB:group206	GyrAB	8	kabx2:BRD-K78113049-001-19-6:25.000000uM	BRD-K78113049	BRD-K78113049-001-19-6	GyrAB	0.495021	0.9	1	1	FALSE	#1a80bbff	FALSE	0.508538	FALSE	FALSE
GyrAB:group206	GyrAB	8	screen5_wk:BRD-K08525451-001-03-1:3.125000uM	BRD-K08525451	BRD-K08525451-001-03-1	GyrAB	0.494896	0.9	1	1	FALSE	#1a80bbff	FALSE	0.508538	FALSE	FALSE
GyrAB:group206	GyrAB	8	kabx2:BRD-K44595561-001-01-1:0.781250uM	BRD-K44595561	BRD-K44595561-001-01-1	GyrAB|TopA	0.491775	0.903226	1	1	FALSE	#1a80bbff	FALSE	0.508538	FALSE	FALSE
GyrAB:group206	GyrAB	8	screen6:BRD-K69774614-001-01-9:0.195500uM	BRD-K69774614	BRD-K69774614-001-01-9	MmpL3	0.49147	0.875	0	0	FALSE	#b8b8b8ff	FALSE	0.508538	FALSE	FALSE
GyrAB:group206	GyrAB	8	screen5_wk:BRD-K01244426-236-13-9:6.250000uM	BRD-K01244426	BRD-K01244426-236-13-9	PG transpeptidation and transport	0.489847	0.875	0	0	FALSE	#b8b8b8ff	FALSE	0.508538	FALSE	FALSE
GyrAB:group206	GyrAB	8	kabx2:BRD-K08525451-001-03-1:1.562500uM	BRD-K08525451	BRD-K08525451-001-03-1	GyrAB	0.489109	0.875	1	1	FALSE	#1a80bbff	FALSE	0.508538	FALSE	FALSE
GyrAB:group206	GyrAB	8	screen4wk:BRD-K04804440-001-13-7:6.250000uM	BRD-K04804440	BRD-K04804440-001-13-7	GyrAB	0.488055	0.875	1	1	FALSE	#1a80bbff	FALSE	0.508538	FALSE	FALSE
GyrAB:group206	GyrAB	8	screen6:BRD-K18574842-323-12-4:50.000000uM	BRD-K18574842	BRD-K18574842-323-12-4	PG transpeptidation and transport	0.487823	0.848485	0	0	FALSE	#b8b8b8ff	FALSE	0.508538	FALSE	FALSE
GyrAB:group206	GyrAB	8	screen5_wk:BRD-K08525451-001-03-1:1.562500uM	BRD-K08525451	BRD-K08525451-001-03-1	GyrAB	0.486728	0.848485	1	1	FALSE	#1a80bbff	FALSE	0.508538	FALSE	FALSE
GyrAB:group206	GyrAB	8	screen6:BRD-K37798499-001-28-0:12.500000uM	BRD-K37798499	BRD-K37798499-001-28-0	GyrAB	0.486091	0.848485	1	1	FALSE	#1a80bbff	FALSE	0.508538	FALSE	FALSE
GyrAB:group206	GyrAB	8	screen6:BRD-K73923631-001-01-5:1.562500uM	BRD-K73923631	BRD-K73923631-001-01-5	GyrAB	0.485736	0.848485	1	1	FALSE	#1a80bbff	FALSE	0.508538	FALSE	FALSE
GyrAB:group206	GyrAB	8	screen6:BRD-A74980173-999-99-9:0.195312uM	BRD-A74980173	BRD-A74980173-999-99-9	GyrAB	0.484423	0.848485	1	1	FALSE	#1a80bbff	FALSE	0.508538	FALSE	FALSE
GyrAB:group206	GyrAB	8	screen6:BRD-K20041728-001-04-8:0.097500uM	BRD-K20041728	BRD-K20041728-001-04-8	InhA	0.482279	0.823529	0	0	FALSE	#b8b8b8ff	FALSE	0.508538	FALSE	FALSE
GyrAB:group206	GyrAB	8	kabx2:BRD-K98384930-001-01-9:3.125000uM	BRD-K98384930	BRD-K98384930-001-01-9	GyrAB	0.480532	0.823529	1	1	FALSE	#1a80bbff	FALSE	0.508538	FALSE	FALSE
GyrAB:group206	GyrAB	8	screen6:BRD-A74906485-001-08-3:50.000000uM	BRD-A74906485	BRD-A74906485-001-08-3	clp protease / proteasome	0.479852	0.8	0	0	FALSE	#b8b8b8ff	FALSE	0.508538	FALSE	FALSE
GyrAB:group206	GyrAB	8	kabx2:BRD-K45916615-001-03-0:3.125000uM	BRD-K45916615	BRD-K45916615-001-03-0	GyrAB	0.479069	0.8	1	1	FALSE	#1a80bbff	FALSE	0.508538	FALSE	FALSE
GyrAB:group206	GyrAB	8	screen4wk:BRD-K37798499-001-16-5:6.250000uM	BRD-K37798499	BRD-K37798499-001-16-5	GyrAB	0.477253	0.8	1	1	FALSE	#1a80bbff	FALSE	0.508538	FALSE	FALSE
GyrAB:group206	GyrAB	8	kabx2:BRD-A92341659-001-05-7:0.781250uM	BRD-A92341659	BRD-A92341659-001-05-7	GyrAB	0.476725	0.8	1	1	FALSE	#1a80bbff	FALSE	0.508538	FALSE	FALSE
GyrAB:group206	GyrAB	8	screen6:BRD-K76534306-001-24-3:0.781250uM	BRD-K76534306	BRD-K76534306-001-24-3	GyrAB	0.476302	0.8	1	1	FALSE	#1a80bbff	FALSE	0.508538	FALSE	FALSE
GyrAB:group206	GyrAB	8	kabx2:BRD-K37798499-001-28-0:25.000000uM	BRD-K37798499	BRD-K37798499-001-28-0	GyrAB	0.476145	0.8	1	1	FALSE	#1a80bbff	FALSE	0.508538	FALSE	FALSE
GyrAB:group206	GyrAB	8	screen6:BRD-K43172524-001-01-6:1.562500uM	BRD-K43172524	BRD-K43172524-001-01-6	MbtI	0.475301	0.777778	0	0	FALSE	#b8b8b8ff	FALSE	0.508538	FALSE	FALSE
GyrAB:group206	GyrAB	8	screen4wk:BRD-K71926323-001-11-2:1.562500uM	BRD-K71926323	BRD-K71926323-001-11-2	GyrAB	0.475036	0.777778	1	1	FALSE	#1a80bbff	FALSE	0.508538	FALSE	FALSE
GyrAB:group206	GyrAB	8	screen6:BRD-K18574842-323-12-4:25.000000uM	BRD-K18574842	BRD-K18574842-323-12-4	PG transpeptidation and transport	0.4746	0.777778	0	0	FALSE	#b8b8b8ff	FALSE	0.508538	FALSE	FALSE
GyrAB:group206	GyrAB	8	kabx2:BRD-K37798499-001-28-0:12.500000uM	BRD-K37798499	BRD-K37798499-001-28-0	GyrAB	0.473502	0.777778	1	1	FALSE	#1a80bbff	FALSE	0.508538	FALSE	FALSE
GyrAB:group206	GyrAB	8	screen6:BRD-K01244426-236-13-9:12.500000uM	BRD-K01244426	BRD-K01244426-236-13-9	PG transpeptidation and transport	0.472279	0.777778	0	0	FALSE	#b8b8b8ff	FALSE	0.508538	FALSE	FALSE
GyrAB:group206	GyrAB	8	screen6:BRD-K24844714-001-31-0:0.781250uM	BRD-K24844714	BRD-K24844714-001-31-0	pyrimidine metabolism|ThyAX	0.471476	0.756757	0	0	FALSE	#b8b8b8ff	FALSE	0.508538	FALSE	FALSE
GyrAB:group206	GyrAB	8	screen6:BRD-K96786677-236-03-2:25.000000uM	BRD-K96786677	BRD-K96786677-236-03-2	PG transpeptidation and transport	0.471034	0.736842	0	0	FALSE	#b8b8b8ff	FALSE	0.508538	FALSE	FALSE
GyrAB:group206	GyrAB	8	screen6:BRD-A79903587-001-19-9:12.500000uM	BRD-A79903587	BRD-A79903587-001-19-9	pyrimidine metabolism|ThyAX	0.470014	0.717949	0	0	FALSE	#b8b8b8ff	FALSE	0.508538	FALSE	FALSE
GyrAB:group206	GyrAB	8	kabx2:BRD-K49841478-001-02-4:12.500000uM	BRD-K49841478	BRD-K49841478-001-02-4	GyrAB	0.469875	0.717949	1	1	FALSE	#1a80bbff	FALSE	0.508538	FALSE	FALSE
GyrAB:group206	GyrAB	8	kabx2:BRD-K55034111-001-05-3:6.250000uM	BRD-K55034111	BRD-K55034111-001-05-3	GyrAB	0.469554	0.717949	1	1	FALSE	#1a80bbff	FALSE	0.508538	FALSE	FALSE
GyrAB:group206	GyrAB	8	screen6:BRD-K11630072:0.781250uM	BRD-K11630072	BRD-K11630072	pyrimidine metabolism|ThyAX	0.467552	0.7	0	0	FALSE	#b8b8b8ff	FALSE	0.508538	FALSE	FALSE
GyrAB:group206	GyrAB	8	screen6:BRD-A41450521-075-11-6:3.125000uM	BRD-A41450521	BRD-A41450521-075-11-6	GyrAB	0.466164	0.7	1	1	FALSE	#1a80bbff	FALSE	0.508538	FALSE	FALSE
GyrAB:group206	GyrAB	8	screen6:BRD-K09471561-001-22-4:0.390500uM	BRD-K09471561	BRD-K09471561-001-22-4	GyrAB	0.466074	0.7	1	1	FALSE	#1a80bbff	FALSE	0.508538	FALSE	FALSE
GyrAB:group206	GyrAB	8	screen6:BRD-K80545773-001-01-5:50.000000uM	BRD-K80545773	BRD-K80545773-001-01-5	PG transpeptidation and transport	0.465776	0.7	0	0	FALSE	#b8b8b8ff	FALSE	0.508538	FALSE	FALSE
GyrAB:group206	GyrAB	8	screen6:BRD-K28767608-001-01-1:25.000000uM	BRD-K28767608	BRD-K28767608-001-01-1	GyrAB|DnaG	0.465584	0.707317	1	1	FALSE	#1a80bbff	FALSE	0.508538	FALSE	FALSE
GyrAB:group206	GyrAB	8	screen6:BRD-K11630072-001-14-0:0.781250uM	BRD-K11630072	BRD-K11630072-001-14-0	pyrimidine metabolism|ThyAX	0.465032	0.707317	0	0	FALSE	#b8b8b8ff	FALSE	0.508538	FALSE	FALSE
GyrAB:group206	GyrAB	8	kabx2:BRD-A92341659-001-05-7:0.390500uM	BRD-A92341659	BRD-A92341659-001-05-7	GyrAB	0.463832	0.707317	1	1	FALSE	#1a80bbff	FALSE	0.508538	FALSE	FALSE
GyrAB:group206	GyrAB	8	screen6:BRD-K78113049-001-19-6:6.250000uM	BRD-K78113049	BRD-K78113049-001-19-6	GyrAB	0.462892	0.707317	1	1	FALSE	#1a80bbff	FALSE	0.508538	FALSE	FALSE
GyrAB:group206	GyrAB	8	screen6:BRD-K01244426-236-13-9:50.000000uM	BRD-K01244426	BRD-K01244426-236-13-9	PG transpeptidation and transport	0.462105	0.707317	0	0	FALSE	#b8b8b8ff	FALSE	0.508538	FALSE	FALSE
GyrAB:group206	GyrAB	8	screen5_wk:BRD-A79903587-001-19-9:12.500000uM	BRD-A79903587	BRD-A79903587-001-19-9	pyrimidine metabolism|ThyAX	0.461938	0.707317	0	0	FALSE	#b8b8b8ff	FALSE	0.508538	FALSE	FALSE
GyrAB:group206	GyrAB	8	screen5cp:BRD-K01507359-001-25-9:0.001000uM	BRD-K01507359	BRD-K01507359-001-25-9	RpoB	0.461716	0.690476	0	0	FALSE	#b8b8b8ff	FALSE	0.508538	FALSE	FALSE
GyrAB:group206	GyrAB	8	screen6:BRD-K91214177-001-01-7:6.250000uM	BRD-K91214177	BRD-K91214177-001-01-7	InhA|GlmU	0.461685	0.674419	0	0	FALSE	#b8b8b8ff	FALSE	0.508538	FALSE	FALSE
GyrAB:group206	GyrAB	8	screen6:BRD-K66039912-001-01-9:0.097500uM	BRD-K66039912	BRD-K66039912-001-01-9	FtsZ|DprE1-DprE2 complex	0.460762	0.659091	0	0	FALSE	#b8b8b8ff	FALSE	0.508538	FALSE	FALSE
GyrAB:group206	GyrAB	8	screen6:BRD-K58262659-001-11-3:12.500000uM	BRD-K58262659	BRD-K58262659-001-11-3	pyrimidine metabolism|ThyAX	0.460308	0.644444	0	0	FALSE	#b8b8b8ff	FALSE	0.508538	FALSE	FALSE
GyrAB:group206	GyrAB	8	kabx2:BRD-K47886988-001-23-0:3.125000uM	BRD-K47886988	BRD-K47886988-001-23-0	GyrAB	0.459898	0.652174	1	1	FALSE	#1a80bbff	FALSE	0.508538	FALSE	FALSE
GyrAB:group206	GyrAB	8	screen6:BRD-K10090029-001-01-9:0.097500uM	BRD-K10090029	BRD-K10090029-001-01-9	membrane integrity	0.459094	0.638298	0	0	FALSE	#b8b8b8ff	FALSE	0.508538	FALSE	FALSE
GyrAB:group206	GyrAB	8	kabx2:BRD-K09471561-001-21-6:0.781250uM	BRD-K09471561	BRD-K09471561-001-21-6	GyrAB	0.459021	0.638298	1	1	FALSE	#1a80bbff	FALSE	0.508538	FALSE	FALSE
GyrAB:group206	GyrAB	8	screen_bi2_kabxlow:BRD-K00005150-001-01-9:0.097656uM	BRD-K00005150	BRD-K00005150-001-01-9	MmpL3	0.458833	0.625	0	0	FALSE	#b8b8b8ff	FALSE	0.508538	FALSE	FALSE
GyrAB:group206	GyrAB	8	screen6:BRD-A07244995-001-01-9:0.097500uM	BRD-A07244995	BRD-A07244995-001-01-9	GyrAB	0.45871	0.632653	1	1	FALSE	#1a80bbff	FALSE	0.508538	FALSE	FALSE
GyrAB:group206	GyrAB	8	screen6:BRD-K05673000-236-13-9:50.000000uM	BRD-K05673000	BRD-K05673000-236-13-9	PG transpeptidation and transport	0.458061	0.62	0	0	FALSE	#b8b8b8ff	FALSE	0.508538	FALSE	FALSE
GyrAB:group206	GyrAB	8	screen6:BRD-K37798499-001-28-0:25.000000uM	BRD-K37798499	BRD-K37798499-001-28-0	GyrAB	0.4577	0.62	1	1	FALSE	#1a80bbff	FALSE	0.508538	FALSE	FALSE
GyrAB:group206	GyrAB	8	screen6:BRD-K09471561:0.195312uM	BRD-K09471561	BRD-K09471561	GyrAB	0.457224	0.62	1	1	FALSE	#1a80bbff	FALSE	0.508538	FALSE	FALSE
GyrAB:group206	GyrAB	8	screen6:BRD-M30170555-001-01-5:0.781250uM	BRD-M30170555	BRD-M30170555-001-01-5	PG transpeptidation and transport	0.457118	0.607843	0	0	FALSE	#b8b8b8ff	FALSE	0.508538	FALSE	FALSE
GyrAB:group206	GyrAB	8	screen6:BRD-K11630072:1.562500uM	BRD-K11630072	BRD-K11630072	pyrimidine metabolism|ThyAX	0.456306	0.607843	0	0	FALSE	#b8b8b8ff	FALSE	0.508538	FALSE	FALSE
GyrAB:group206	GyrAB	8	screen4wk:BRD-K10362825-001-04-2:6.250000uM	BRD-K10362825	BRD-K10362825-001-04-2	GyrAB	0.456163	0.607843	1	1	FALSE	#1a80bbff	FALSE	0.508538	FALSE	FALSE
GyrAB:group206	GyrAB	8	screen6:BRD-K77038618-066-01-8:0.195500uM	BRD-K77038618	BRD-K77038618-066-01-8	GyrAB	0.455195	0.607843	1	1	FALSE	#1a80bbff	FALSE	0.508538	FALSE	FALSE
GyrAB:group206	GyrAB	8	screen5_wk:BRD-K01507359-001-25-9:0.002000uM	BRD-K01507359	BRD-K01507359-001-25-9	RpoB	0.453913	0.607843	0	0	FALSE	#b8b8b8ff	FALSE	0.508538	FALSE	FALSE
GyrAB:group206	GyrAB	8	screen6:BRD-M30170555-001-01-5:6.250000uM	BRD-M30170555	BRD-M30170555-001-01-5	PG transpeptidation and transport	0.453907	0.607843	0	0	FALSE	#b8b8b8ff	FALSE	0.508538	FALSE	FALSE
GyrAB:group206	GyrAB	8	kabx2:BRD-A93964801-001-17-7:0.195500uM	BRD-A93964801	BRD-A93964801-001-17-7	GyrAB	0.452584	0.607843	1	1	FALSE	#1a80bbff	FALSE	0.508538	FALSE	FALSE
GyrAB:group206	GyrAB	8	kabx2:BRD-K10362825-001-05-9:6.250000uM	BRD-K10362825	BRD-K10362825-001-05-9	GyrAB	0.451856	0.607843	1	1	FALSE	#1a80bbff	FALSE	0.508538	FALSE	FALSE
GyrAB:group206	GyrAB	8	kabx2:BRD-A05468928-003-01-4:0.390500uM	BRD-A05468928	BRD-A05468928-003-01-4	GyrAB	0.451153	0.607843	1	1	FALSE	#1a80bbff	FALSE	0.508538	FALSE	FALSE
GyrAB:group206	GyrAB	8	kabx2:BRD-K90991629-001-01-5:0.097500uM	BRD-K90991629	BRD-K90991629-001-01-5	GyrAB	0.449522	0.607843	1	1	FALSE	#1a80bbff	FALSE	0.508538	FALSE	FALSE
GyrAB:group206	GyrAB	8	screen6:BRD-K76257682-001-02-1:0.390500uM	BRD-K76257682	BRD-K76257682-001-02-1	DprE1-DprE2 complex	0.449041	0.596154	0	0	FALSE	#b8b8b8ff	FALSE	0.508538	FALSE	FALSE
GyrAB:group206	GyrAB	8	screen6:BRD-K09471561-001-22-4:0.781250uM	BRD-K09471561	BRD-K09471561-001-22-4	GyrAB	0.448934	0.596154	1	1	FALSE	#1a80bbff	FALSE	0.508538	FALSE	FALSE
GyrAB:group206	GyrAB	8	kabx2:BRD-K73923631-001-01-5:1.562500uM	BRD-K73923631	BRD-K73923631-001-01-5	GyrAB	0.44815	0.596154	1	1	FALSE	#1a80bbff	FALSE	0.508538	FALSE	FALSE
GyrAB:group206	GyrAB	8	screen6:BRD-M30170555-001-01-5:50.000000uM	BRD-M30170555	BRD-M30170555-001-01-5	PG transpeptidation and transport	0.44811	0.596154	0	0	FALSE	#b8b8b8ff	FALSE	0.508538	FALSE	FALSE
GyrAB:group206	GyrAB	8	screen6:BRD-K80545773-001-01-5:6.250000uM	BRD-K80545773	BRD-K80545773-001-01-5	PG transpeptidation and transport	0.447661	0.596154	0	0	FALSE	#b8b8b8ff	FALSE	0.508538	FALSE	FALSE
GyrAB:group206	GyrAB	8	screen6:BRD-K82960980-003-04-3:1.562500uM	BRD-K82960980	BRD-K82960980-003-04-3	PG transpeptidation and transport	0.44657	0.584906	0	0	FALSE	#b8b8b8ff	FALSE	0.508538	FALSE	FALSE
GyrAB:group206	GyrAB	8	kabx2:BRD-K45916615-001-03-0:1.562500uM	BRD-K45916615	BRD-K45916615-001-03-0	GyrAB	0.44566	0.584906	1	1	FALSE	#1a80bbff	FALSE	0.508538	FALSE	FALSE
GyrAB:group206	GyrAB	8	screen6:BRD-A47790386-001-04-4:0.390500uM	BRD-A47790386	BRD-A47790386-001-04-4	GyrAB	0.445112	0.584906	1	1	FALSE	#1a80bbff	FALSE	0.508538	FALSE	FALSE
GyrAB:group206	GyrAB	8	screen6:BRD-K91214177-001-01-7:3.125000uM	BRD-K91214177	BRD-K91214177-001-01-7	InhA|GlmU	0.444493	0.584906	0	0	FALSE	#b8b8b8ff	FALSE	0.508538	FALSE	FALSE
GyrAB:group206	GyrAB	8	screen6:BRD-K47832606-001-31-9:25.000000uM	BRD-K47832606	BRD-K47832606-001-31-9	pyrimidine metabolism|ThyAX	0.444484	0.574074	0	0	FALSE	#b8b8b8ff	FALSE	0.508538	FALSE	FALSE
GyrAB:group206	GyrAB	8	screen6:BRD-A05468928-003-01-4:0.390500uM	BRD-A05468928	BRD-A05468928-003-01-4	GyrAB	0.444307	0.574074	1	1	FALSE	#1a80bbff	FALSE	0.508538	FALSE	FALSE
GyrAB:group206	GyrAB	8	kabx2:BRD-A79903587-001-19-9:12.500000uM	BRD-A79903587	BRD-A79903587-001-19-9	pyrimidine metabolism|ThyAX	0.444211	0.574074	0	0	FALSE	#b8b8b8ff	FALSE	0.508538	FALSE	FALSE
GyrAB:group206	GyrAB	8	screen_bi1_tbda2:BRD-K01507359-001-25-9:0.001000uM	BRD-K01507359	BRD-K01507359-001-25-9	RpoB	0.444176	0.574074	0	0	FALSE	#b8b8b8ff	FALSE	0.508538	FALSE	FALSE
GyrAB:group206	GyrAB	8	screen6:BRD-K82498081-999-99-9:0.000763uM	BRD-K82498081	BRD-K82498081-999-99-9	RpoB	0.444136	0.563636	0	0	FALSE	#b8b8b8ff	FALSE	0.508538	FALSE	FALSE
GyrAB:group206	GyrAB	8	screen6:BRD-K25799961-001-01-8:3.125000uM	BRD-K25799961	BRD-K25799961-001-01-8	DHPS	0.442842	0.553571	0	0	FALSE	#b8b8b8ff	FALSE	0.508538	FALSE	FALSE
GyrAB:group206	GyrAB	8	screen6:BRD-M29626677-343-04-2:0.390500uM	BRD-M29626677	BRD-M29626677-343-04-2	30S ribosome	0.442509	0.54386	0	0	FALSE	#b8b8b8ff	FALSE	0.508538	FALSE	FALSE
GyrAB:group206	GyrAB	8	screen6:BRD-M30170555-001-01-5:1.562500uM	BRD-M30170555	BRD-M30170555-001-01-5	PG transpeptidation and transport	0.441309	0.54386	0	0	FALSE	#b8b8b8ff	FALSE	0.508538	FALSE	FALSE
GyrAB:group206	GyrAB	8	screen6:BRD-K05673000-236-13-9:12.500000uM	BRD-K05673000	BRD-K05673000-236-13-9	PG transpeptidation and transport	0.440669	0.54386	0	0	FALSE	#b8b8b8ff	FALSE	0.508538	FALSE	FALSE
GyrAB:group206	GyrAB	8	screen_bi2_kabxlow:BRD-K01507359-001-25-9:0.001000uM	BRD-K01507359	BRD-K01507359-001-25-9	RpoB	0.440664	0.54386	0	0	FALSE	#b8b8b8ff	FALSE	0.508538	FALSE	FALSE
GyrAB:group206	GyrAB	8	screen6:BRD-A79903587-001-19-9:6.250000uM	BRD-A79903587	BRD-A79903587-001-19-9	pyrimidine metabolism|ThyAX	0.439538	0.54386	0	0	FALSE	#b8b8b8ff	FALSE	0.508538	FALSE	FALSE
GyrAB:group206	GyrAB	8	screen6:BRD-A19584055:0.390625uM	BRD-A19584055	BRD-A19584055	50S ribosome	0.439286	0.534483	0	0	FALSE	#b8b8b8ff	FALSE	0.508538	FALSE	FALSE
GyrAB:group206	GyrAB	8	kabx2:BRD-K72167406-001-05-4:6.250000uM	BRD-K72167406	BRD-K72167406-001-05-4	PG transpeptidation and transport	0.437893	0.525424	0	0	FALSE	#b8b8b8ff	FALSE	0.508538	FALSE	FALSE
GyrAB:group206	GyrAB	8	screen6:BRD-A79545933-999-99-9:0.781250uM	BRD-A79545933	BRD-A79545933-999-99-9	PG transpeptidation and transport	0.437242	0.516667	0	0	FALSE	#b8b8b8ff	FALSE	0.508538	FALSE	FALSE
GyrAB:group206	GyrAB	8	kabx2:BRD-K14661019-001-01-5:0.781250uM	BRD-K14661019	BRD-K14661019-001-01-5	DprE1-DprE2 complex	0.437108	0.508197	0	0	FALSE	#b8b8b8ff	FALSE	0.508538	FALSE	FALSE
GyrAB:group206	GyrAB	8	screen5_wk:BRD-K09471561-001-21-6:0.390625uM	BRD-K09471561	BRD-K09471561-001-21-6	GyrAB	0.437076	0.508197	1	1	FALSE	#1a80bbff	FALSE	0.508538	FALSE	FALSE
GyrAB:group206	GyrAB	8	screen6:BRD-K92093830-003-36-5:0.390500uM	BRD-K92093830	BRD-K92093830-003-36-5	GyrAB|DnaG	0.436889	0.516129	1	1	FALSE	#1a80bbff	FALSE	0.508538	FALSE	FALSE
GyrAB:group206	GyrAB	8	screen6:BRD-K28224173-001-02-6:1.562500uM	BRD-K28224173	BRD-K28224173-001-02-6	PG transpeptidation and transport	0.436441	0.507937	0	0	FALSE	#b8b8b8ff	FALSE	0.508538	FALSE	FALSE
GyrAB:group206	GyrAB	8	screen6:BRD-K28119352:0.781250uM	BRD-K28119352	BRD-K28119352	MmpL3	0.436117	0.5	0	0	FALSE	#b8b8b8ff	FALSE	0.508538	FALSE	FALSE
GyrAB:group206	GyrAB	8	screen6:BRD-A74980173-001-13-5:0.097500uM	BRD-A74980173	BRD-A74980173-001-13-5	GyrAB	0.436015	0.5	1	1	FALSE	#1a80bbff	FALSE	0.508538	FALSE	FALSE
GyrAB:group206	GyrAB	8	kabx2:BRD-M29626677-343-04-2:25.000000uM	BRD-M29626677	BRD-M29626677-343-04-2	30S ribosome	0.435854	0.5	0	0	FALSE	#b8b8b8ff	FALSE	0.508538	FALSE	FALSE
GyrAB:group206	GyrAB	8	kabx2:BRD-K82960980-003-04-3:0.390500uM	BRD-K82960980	BRD-K82960980-003-04-3	PG transpeptidation and transport	0.435366	0.5	0	0	FALSE	#b8b8b8ff	FALSE	0.508538	FALSE	FALSE
GyrAB:group206	GyrAB	8	kabx2:BRD-K09471561-001-21-6:0.390500uM	BRD-K09471561	BRD-K09471561-001-21-6	GyrAB	0.434675	0.5	1	1	FALSE	#1a80bbff	FALSE	0.508538	FALSE	FALSE
GyrAB:group206	GyrAB	8	screen6:BRD-M29626677-343-04-2:1.562500uM	BRD-M29626677	BRD-M29626677-343-04-2	30S ribosome	0.433781	0.5	0	0	FALSE	#b8b8b8ff	FALSE	0.508538	FALSE	FALSE
GyrAB:group206	GyrAB	8	screen6:BRD-K43172524-001-01-6:25.000000uM	BRD-K43172524	BRD-K43172524-001-01-6	MbtI	0.433625	0.5	0	0	FALSE	#b8b8b8ff	FALSE	0.508538	FALSE	FALSE
GyrAB:group206	GyrAB	8	kabx2:BRD-K82960980-003-04-3:0.781250uM	BRD-K82960980	BRD-K82960980-003-04-3	PG transpeptidation and transport	0.433206	0.5	0	0	FALSE	#b8b8b8ff	FALSE	0.508538	FALSE	FALSE
GyrAB:group206	GyrAB	8	kabx2:BRD-K77038618-066-01-8:0.195500uM	BRD-K77038618	BRD-K77038618-066-01-8	GyrAB	0.432914	0.5	1	1	FALSE	#1a80bbff	FALSE	0.508538	FALSE	FALSE
GyrAB:group206	GyrAB	8	screen6:BRD-K43172524-001-01-6:50.000000uM	BRD-K43172524	BRD-K43172524-001-01-6	MbtI	0.432715	0.5	0	0	FALSE	#b8b8b8ff	FALSE	0.508538	FALSE	FALSE
GyrAB:group206	GyrAB	8	screen6:BRD-K01507359-999-99-9:0.002000uM	BRD-K01507359	BRD-K01507359-999-99-9	RpoB	0.432557	0.5	0	0	FALSE	#b8b8b8ff	FALSE	0.508538	FALSE	FALSE
GyrAB:group206	GyrAB	8	kabx2:BRD-K72167406-001-05-4:12.500000uM	BRD-K72167406	BRD-K72167406-001-05-4	PG transpeptidation and transport	0.432547	0.5	0	0	FALSE	#b8b8b8ff	FALSE	0.508538	FALSE	FALSE
GyrAB:group206	GyrAB	8	screen6:BRD-K15788763-001-02-1:6.250000uM	BRD-K15788763	BRD-K15788763-001-02-1	MmpL3	0.432265	0.492308	0	0	FALSE	#b8b8b8ff	FALSE	0.508538	FALSE	FALSE
GyrAB:group206	GyrAB	8	screen6:BRD-K80545773-001-01-5:25.000000uM	BRD-K80545773	BRD-K80545773-001-01-5	PG transpeptidation and transport	0.432032	0.492308	0	0	FALSE	#b8b8b8ff	FALSE	0.508538	FALSE	FALSE
GyrAB:group206	GyrAB	8	kabx2:BRD-K58262659-001-11-3:25.000000uM	BRD-K58262659	BRD-K58262659-001-11-3	pyrimidine metabolism|ThyAX	0.431607	0.492308	0	0	FALSE	#b8b8b8ff	FALSE	0.508538	FALSE	FALSE
GyrAB:group206	GyrAB	8	kabx2:BRD-K04804440-001-16-0:0.390500uM	BRD-K04804440	BRD-K04804440-001-16-0	GyrAB	0.430789	0.492308	1	1	FALSE	#1a80bbff	FALSE	0.508538	FALSE	FALSE
GyrAB:group206	GyrAB	8	screen4wk:BRD-K04804440-001-13-7:3.125000uM	BRD-K04804440	BRD-K04804440-001-13-7	GyrAB	0.429686	0.492308	1	1	FALSE	#1a80bbff	FALSE	0.508538	FALSE	FALSE
GyrAB:group206	GyrAB	8	kabx2:BRD-K10362825-001-05-9:12.500000uM	BRD-K10362825	BRD-K10362825-001-05-9	GyrAB	0.428579	0.492308	1	1	FALSE	#1a80bbff	FALSE	0.508538	FALSE	FALSE
GyrAB:group206	GyrAB	8	screen6:BRD-K47832606-001-31-9:50.000000uM	BRD-K47832606	BRD-K47832606-001-31-9	pyrimidine metabolism|ThyAX	0.427845	0.492308	0	0	FALSE	#b8b8b8ff	FALSE	0.508538	FALSE	FALSE
GyrAB:group206	GyrAB	8	screen6:BRD-K27871792-236-02-8:50.000000uM	BRD-K27871792	BRD-K27871792-236-02-8	PG transpeptidation and transport	0.42688	0.492308	0	0	FALSE	#b8b8b8ff	FALSE	0.508538	FALSE	FALSE
GyrAB:group206	GyrAB	8	screen5_wk:BRD-K27871792-236-02-8:6.250000uM	BRD-K27871792	BRD-K27871792-236-02-8	PG transpeptidation and transport	0.426789	0.492308	0	0	FALSE	#b8b8b8ff	FALSE	0.508538	FALSE	FALSE
[truncated: 9,254 more rows]

## Sheet: SI Fig. 8c
rid	pcl_desc	pcl_size	cid	pert_id	broad_id	target_description	pcl_similarity_score	pcl_confidence_score	pcl_and_moa_agree	in_moa	is_pcl_cid	rugplot_color	has_asterisk	high_confidence_pcl_similarity_score_threshold	within_pcl_cluster_high_confidence_radius	is_furthest_in_moa_cgi_profile_before_first_out_of_moa_cgi_profile
[truncated: 9,428 more rows]

[truncated: 3 more sheets: SI Fig. 8d, SI Fig. 8e, SI Fig. 8f]
