# Supplementary material for: Reference-based chemical-genetic interaction profiling to elucidate small molecule mechanism of action in Mycobacterium tuberculosis
Source: Nat Commun. 2025 Nov 3;16:9673. doi: 10.1038/s41467-025-64662-x (PMC12583738; doi:10.1038/s41467-025-64662-x)
Supplement: Supplementary file 11 — Source data [file 41467_2025_64662_MOESM11_ESM.zip › Source Data SI Fig 9.xlsx]

## Sheet: SI Fig. 9a
Estimated PCL Confidence Score in LOOCV	Number of CGI profile-PCL pairs in Confidence Score Bin	Number of CGI profile-PCL pairs in Confidence Score Bin with Concordant MOA	Number of CGI profile-PCL pairs in Confidence Score Bin with Discordant MOA	Precision of CGI profile-PCL pairs in Confidence Score Bin	False Discovery Rate of CGI profile-PCL pairs in Confidence Score Bin	Number of CGI profile-PCL pairs	Number of CGI profile-PCL pairs with Concordant MOA	Number of CGI profile-PCL pairs with Discordant MOA	cs_threshold	cs_threshold_loocv_results_ppv
1	8691	7525	1166	0.865838	0.134162	10470531	546979	9923552	1	0.865838
0.99	8740	7558	1182	0.86476	0.13524	10470531	546979	9923552	0.99	0.86476
0.98	8779	7590	1189	0.864563	0.135437	10470531	546979	9923552	0.98	0.864563
0.97	8831	7627	1204	0.863662	0.136338	10470531	546979	9923552	0.97	0.863662
0.96	9028	7779	1249	0.861653	0.138347	10470531	546979	9923552	0.96	0.861653
0.95	9288	7991	1297	0.860357	0.139643	10470531	546979	9923552	0.95	0.860357
0.94	9787	8413	1374	0.85961	0.14039	10470531	546979	9923552	0.94	0.85961
0.93	10355	8939	1416	0.863254	0.136746	10470531	546979	9923552	0.93	0.863254
0.92	10914	9419	1495	0.86302	0.13698	10470531	546979	9923552	0.92	0.86302
0.91	11311	9773	1538	0.864026	0.135974	10470531	546979	9923552	0.91	0.864026
0.9	12259	10606	1653	0.86516	0.13484	10470531	546979	9923552	0.9	0.86516
0.89	12547	10834	1713	0.863473	0.136527	10470531	546979	9923552	0.89	0.863473
0.88	13134	11350	1784	0.864169	0.135831	10470531	546979	9923552	0.88	0.864169
0.87	13569	11682	1887	0.860933	0.139067	10470531	546979	9923552	0.87	0.860933
0.86	13863	11887	1976	0.857462	0.142538	10470531	546979	9923552	0.86	0.857462
0.85	14395	12273	2122	0.852588	0.147412	10470531	546979	9923552	0.85	0.852588
0.84	14708	12485	2223	0.848858	0.151142	10470531	546979	9923552	0.84	0.848858
0.83	15270	12916	2354	0.845842	0.154158	10470531	546979	9923552	0.83	0.845842
0.82	15597	13117	2480	0.840995	0.159005	10470531	546979	9923552	0.82	0.840995
0.81	16080	13460	2620	0.837065	0.162935	10470531	546979	9923552	0.81	0.837065
0.8	16846	13989	2857	0.830405	0.169595	10470531	546979	9923552	0.8	0.830405
0.79	17066	14115	2951	0.827083	0.172917	10470531	546979	9923552	0.79	0.827083
0.78	17399	14304	3095	0.822116	0.177884	10470531	546979	9923552	0.78	0.822116
0.77	17795	14517	3278	0.815791	0.184209	10470531	546979	9923552	0.77	0.815791
0.76	18250	14804	3446	0.811178	0.188822	10470531	546979	9923552	0.76	0.811178
0.75	19007	15298	3709	0.804861	0.195139	10470531	546979	9923552	0.75	0.804861
0.74	19252	15438	3814	0.801891	0.198109	10470531	546979	9923552	0.74	0.801891
0.73	19637	15636	4001	0.796252	0.203748	10470531	546979	9923552	0.73	0.796252
0.72	20086	15915	4171	0.792343	0.207657	10470531	546979	9923552	0.72	0.792343
0.71	20581	16169	4412	0.785628	0.214372	10470531	546979	9923552	0.71	0.785628
0.7	21106	16440	4666	0.778925	0.221075	10470531	546979	9923552	0.7	0.778925
0.69	21557	16711	4846	0.775201	0.224799	10470531	546979	9923552	0.69	0.775201
0.68	22042	16929	5113	0.768034	0.231966	10470531	546979	9923552	0.68	0.768034
0.67	22399	17101	5298	0.763472	0.236528	10470531	546979	9923552	0.67	0.763472
0.66	23295	17515	5780	0.751878	0.248122	10470531	546979	9923552	0.66	0.751878
0.65	23811	17760	6051	0.745874	0.254126	10470531	546979	9923552	0.65	0.745874
0.64	24367	18020	6347	0.739525	0.260475	10470531	546979	9923552	0.64	0.739525
0.63	24948	18235	6713	0.73092	0.26908	10470531	546979	9923552	0.63	0.73092
0.62	25593	18511	7082	0.723284	0.276716	10470531	546979	9923552	0.62	0.723284
0.61	26178	18746	7432	0.716097	0.283903	10470531	546979	9923552	0.61	0.716097
0.6	27060	19133	7927	0.707058	0.292942	10470531	546979	9923552	0.6	0.707058
0.59	27574	19359	8215	0.702074	0.297926	10470531	546979	9923552	0.59	0.702074
0.58	28290	19613	8677	0.693284	0.306716	10470531	546979	9923552	0.58	0.693284
0.57	29162	19963	9199	0.684555	0.315445	10470531	546979	9923552	0.57	0.684555
0.56	29781	20223	9558	0.679057	0.320943	10470531	546979	9923552	0.56	0.679057
0.55	30621	20563	10058	0.671533	0.328467	10470531	546979	9923552	0.55	0.671533
0.54	31438	20849	10589	0.663178	0.336822	10470531	546979	9923552	0.54	0.663178
0.53	32213	21126	11087	0.655822	0.344178	10470531	546979	9923552	0.53	0.655822
0.52	33107	21453	11654	0.64799	0.35201	10470531	546979	9923552	0.52	0.64799
0.51	33916	21724	12192	0.640524	0.359476	10470531	546979	9923552	0.51	0.640524
0.5	35817	22363	13454	0.624368	0.375632	10470531	546979	9923552	0.5	0.624368
0.49	36338	22551	13787	0.62059	0.37941	10470531	546979	9923552	0.49	0.62059
0.48	37280	22886	14394	0.613895	0.386105	10470531	546979	9923552	0.48	0.613895
0.47	38259	23204	15055	0.606498	0.393502	10470531	546979	9923552	0.47	0.606498
0.46	39386	23577	15809	0.598614	0.401386	10470531	546979	9923552	0.46	0.598614
0.45	40587	23942	16645	0.589893	0.410107	10470531	546979	9923552	0.45	0.589893
0.44	41871	24348	17523	0.5815	0.4185	10470531	546979	9923552	0.44	0.5815
0.43	43002	24700	18302	0.574392	0.425608	10470531	546979	9923552	0.43	0.574392
0.42	44404	25118	19286	0.56567	0.43433	10470531	546979	9923552	0.42	0.56567
0.41	45880	25529	20351	0.55643	0.44357	10470531	546979	9923552	0.41	0.55643
0.4	47749	26073	21676	0.546043	0.453957	10470531	546979	9923552	0.4	0.546043
0.39	48998	26452	22546	0.539859	0.460141	10470531	546979	9923552	0.39	0.539859
0.38	50697	26929	23768	0.531175	0.468825	10470531	546979	9923552	0.38	0.531175
0.37	52579	27432	25147	0.521729	0.478271	10470531	546979	9923552	0.37	0.521729
0.36	54632	27956	26676	0.511715	0.488285	10470531	546979	9923552	0.36	0.511715
0.35	56854	28510	28344	0.50146	0.49854	10470531	546979	9923552	0.35	0.50146
0.34	59035	29012	30023	0.491437	0.508563	10470531	546979	9923552	0.34	0.491437
0.33	62137	29711	32426	0.478153	0.521847	10470531	546979	9923552	0.33	0.478153
0.32	65004	30357	34647	0.467002	0.532998	10470531	546979	9923552	0.32	0.467002
0.31	68115	31046	37069	0.455788	0.544212	10470531	546979	9923552	0.31	0.455788
0.3	71871	31871	40000	0.443447	0.556553	10470531	546979	9923552	0.3	0.443447
0.29	75592	32666	42926	0.432136	0.567864	10470531	546979	9923552	0.29	0.432136
0.28	80033	33439	46594	0.417815	0.582185	10470531	546979	9923552	0.28	0.417815
0.27	85052	34422	50630	0.404717	0.595283	10470531	546979	9923552	0.27	0.404717
0.26	90783	35475	55308	0.390767	0.609233	10470531	546979	9923552	0.26	0.390767
0.25	98206	36817	61389	0.374896	0.625104	10470531	546979	9923552	0.25	0.374896
0.24	104803	37927	66876	0.361888	0.638112	10470531	546979	9923552	0.24	0.361888
0.23	113007	39213	73794	0.346996	0.653004	10470531	546979	9923552	0.23	0.346996
0.22	123047	40800	82247	0.331581	0.668419	10470531	546979	9923552	0.22	0.331581
0.21	134667	42532	92135	0.315831	0.684169	10470531	546979	9923552	0.21	0.315831
0.2	149765	44694	105071	0.298428	0.701572	10470531	546979	9923552	0.2	0.298428
0.19	165818	47041	118777	0.283691	0.716309	10470531	546979	9923552	0.19	0.283691
0.18	188679	49966	138713	0.26482	0.73518	10470531	546979	9923552	0.18	0.26482
0.17	219011	53791	165220	0.245609	0.754391	10470531	546979	9923552	0.17	0.245609
0.16	259517	58865	200652	0.226825	0.773175	10470531	546979	9923552	0.16	0.226825
0.15	316578	65889	250689	0.208129	0.791871	10470531	546979	9923552	0.15	0.208129
0.14	401539	76182	325357	0.189725	0.810275	10470531	546979	9923552	0.14	0.189725
0.13	575233	94331	480902	0.163987	0.836013	10470531	546979	9923552	0.13	0.163987
0.12	1584624	174798	1409826	0.110309	0.889691	10470531	546979	9923552	0.12	0.110309
0.11	2613089	333396	2279693	0.127587	0.872413	10470531	546979	9923552	0.11	0.127587
0.1	2672081	338921	2333160	0.126838	0.873162	10470531	546979	9923552	0.1	0.126838
0.09	2744110	344437	2399673	0.125519	0.874481	10470531	546979	9923552	0.09	0.125519
0.08	2925780	353297	2572483	0.120753	0.879247	10470531	546979	9923552	0.08	0.120753
0.07	3315548	375090	2940458	0.113131	0.886869	10470531	546979	9923552	0.07	0.113131
0.06	3475837	381507	3094330	0.10976	0.89024	10470531	546979	9923552	0.06	0.10976
0.05	4654064	423991	4230073	0.0911012	0.908899	10470531	546979	9923552	0.05	0.0911012
0.04	5936727	471056	5465671	0.0793461	0.920654	10470531	546979	9923552	0.04	0.0793461
0.03	6883004	502901	6380103	0.0730642	0.926936	10470531	546979	9923552	0.03	0.0730642
0.02	7850413	527188	7323225	0.0671542	0.932846	10470531	546979	9923552	0.02	0.0671542
0.01	9149638	542405	8607233	0.0592816	0.940718	10470531	546979	9923552	0.01	0.0592816
0	10470531	546979	9923552	0.0522399	0.94776	10470531	546979	9923552	0	0.0522399

## Sheet: SI Fig. 9b
Estimated PCL Confidence Score in LOOCV	Number of CGI profile-PCL pairs in Confidence Score Bin	Number of CGI profile-PCL pairs in Confidence Score Bin with Concordant MOA	Number of CGI profile-PCL pairs in Confidence Score Bin with Discordant MOA	Precision of CGI profile-PCL pairs in Confidence Score Bin	False Discovery Rate of CGI profile-PCL pairs in Confidence Score Bin	Number of CGI profile-PCL pairs	Number of CGI profile-PCL pairs with Concordant MOA	Number of CGI profile-PCL pairs with Discordant MOA	cs_threshold	cs_threshold_loocv_results_ppv
1	8691	7525	1166	0.865838	0.134162	10470531	546979	9923552	1	0.865838
0.99	3568	3081	487	0.863509	0.136491	10470531	546979	9923552	0.99	0.863509
0.98	3568	3081	487	0.863509	0.136491	10470531	546979	9923552	0.98	0.863509
0.97	3568	3081	487	0.863509	0.136491	10470531	546979	9923552	0.97	0.863509
0.96	3568	3081	487	0.863509	0.136491	10470531	546979	9923552	0.96	0.863509
0.95	3568	3081	487	0.863509	0.136491	10470531	546979	9923552	0.95	0.863509
0.94	3568	3081	487	0.863509	0.136491	10470531	546979	9923552	0.94	0.863509
0.93	3568	3081	487	0.863509	0.136491	10470531	546979	9923552	0.93	0.863509
0.92	3568	3081	487	0.863509	0.136491	10470531	546979	9923552	0.92	0.863509
0.91	3568	3081	487	0.863509	0.136491	10470531	546979	9923552	0.91	0.863509
0.9	3568	3081	487	0.863509	0.136491	10470531	546979	9923552	0.9	0.863509
0.89	4587	3383	1204	0.737519	0.262481	10470531	546979	9923552	0.89	0.737519
0.88	4587	3383	1204	0.737519	0.262481	10470531	546979	9923552	0.88	0.737519
0.87	4587	3383	1204	0.737519	0.262481	10470531	546979	9923552	0.87	0.737519
0.86	4587	3383	1204	0.737519	0.262481	10470531	546979	9923552	0.86	0.737519
0.85	4587	3383	1204	0.737519	0.262481	10470531	546979	9923552	0.85	0.737519
0.84	4587	3383	1204	0.737519	0.262481	10470531	546979	9923552	0.84	0.737519
0.83	4587	3383	1204	0.737519	0.262481	10470531	546979	9923552	0.83	0.737519
0.82	4587	3383	1204	0.737519	0.262481	10470531	546979	9923552	0.82	0.737519
0.81	4587	3383	1204	0.737519	0.262481	10470531	546979	9923552	0.81	0.737519
0.8	4587	3383	1204	0.737519	0.262481	10470531	546979	9923552	0.8	0.737519
0.79	4260	2451	1809	0.575352	0.424648	10470531	546979	9923552	0.79	0.575352
0.78	4260	2451	1809	0.575352	0.424648	10470531	546979	9923552	0.78	0.575352
0.77	4260	2451	1809	0.575352	0.424648	10470531	546979	9923552	0.77	0.575352
0.76	4260	2451	1809	0.575352	0.424648	10470531	546979	9923552	0.76	0.575352
0.75	4260	2451	1809	0.575352	0.424648	10470531	546979	9923552	0.75	0.575352
0.74	4260	2451	1809	0.575352	0.424648	10470531	546979	9923552	0.74	0.575352
0.73	4260	2451	1809	0.575352	0.424648	10470531	546979	9923552	0.73	0.575352
0.72	4260	2451	1809	0.575352	0.424648	10470531	546979	9923552	0.72	0.575352
0.71	4260	2451	1809	0.575352	0.424648	10470531	546979	9923552	0.71	0.575352
0.7	4260	2451	1809	0.575352	0.424648	10470531	546979	9923552	0.7	0.575352
0.69	5954	2693	3261	0.452301	0.547699	10470531	546979	9923552	0.69	0.452301
0.68	5954	2693	3261	0.452301	0.547699	10470531	546979	9923552	0.68	0.452301
0.67	5954	2693	3261	0.452301	0.547699	10470531	546979	9923552	0.67	0.452301
0.66	5954	2693	3261	0.452301	0.547699	10470531	546979	9923552	0.66	0.452301
0.65	5954	2693	3261	0.452301	0.547699	10470531	546979	9923552	0.65	0.452301
0.64	5954	2693	3261	0.452301	0.547699	10470531	546979	9923552	0.64	0.452301
0.63	5954	2693	3261	0.452301	0.547699	10470531	546979	9923552	0.63	0.452301
0.62	5954	2693	3261	0.452301	0.547699	10470531	546979	9923552	0.62	0.452301
0.61	5954	2693	3261	0.452301	0.547699	10470531	546979	9923552	0.61	0.452301
0.6	5954	2693	3261	0.452301	0.547699	10470531	546979	9923552	0.6	0.452301
0.59	8757	3230	5527	0.368848	0.631152	10470531	546979	9923552	0.59	0.368848
0.58	8757	3230	5527	0.368848	0.631152	10470531	546979	9923552	0.58	0.368848
0.57	8757	3230	5527	0.368848	0.631152	10470531	546979	9923552	0.57	0.368848
0.56	8757	3230	5527	0.368848	0.631152	10470531	546979	9923552	0.56	0.368848
0.55	8757	3230	5527	0.368848	0.631152	10470531	546979	9923552	0.55	0.368848
0.54	8757	3230	5527	0.368848	0.631152	10470531	546979	9923552	0.54	0.368848
0.53	8757	3230	5527	0.368848	0.631152	10470531	546979	9923552	0.53	0.368848
0.52	8757	3230	5527	0.368848	0.631152	10470531	546979	9923552	0.52	0.368848
0.51	8757	3230	5527	0.368848	0.631152	10470531	546979	9923552	0.51	0.368848
0.5	8757	3230	5527	0.368848	0.631152	10470531	546979	9923552	0.5	0.368848
0.49	11932	3710	8222	0.310929	0.689071	10470531	546979	9923552	0.49	0.310929
0.48	11932	3710	8222	0.310929	0.689071	10470531	546979	9923552	0.48	0.310929
0.47	11932	3710	8222	0.310929	0.689071	10470531	546979	9923552	0.47	0.310929
0.46	11932	3710	8222	0.310929	0.689071	10470531	546979	9923552	0.46	0.310929
0.45	11932	3710	8222	0.310929	0.689071	10470531	546979	9923552	0.45	0.310929
0.44	11932	3710	8222	0.310929	0.689071	10470531	546979	9923552	0.44	0.310929
0.43	11932	3710	8222	0.310929	0.689071	10470531	546979	9923552	0.43	0.310929
0.42	11932	3710	8222	0.310929	0.689071	10470531	546979	9923552	0.42	0.310929
0.41	11932	3710	8222	0.310929	0.689071	10470531	546979	9923552	0.41	0.310929
0.4	11932	3710	8222	0.310929	0.689071	10470531	546979	9923552	0.4	0.310929
0.39	24122	5798	18324	0.240361	0.759639	10470531	546979	9923552	0.39	0.240361
0.38	24122	5798	18324	0.240361	0.759639	10470531	546979	9923552	0.38	0.240361
0.37	24122	5798	18324	0.240361	0.759639	10470531	546979	9923552	0.37	0.240361
0.36	24122	5798	18324	0.240361	0.759639	10470531	546979	9923552	0.36	0.240361
0.35	24122	5798	18324	0.240361	0.759639	10470531	546979	9923552	0.35	0.240361
0.34	24122	5798	18324	0.240361	0.759639	10470531	546979	9923552	0.34	0.240361
0.33	24122	5798	18324	0.240361	0.759639	10470531	546979	9923552	0.33	0.240361
0.32	24122	5798	18324	0.240361	0.759639	10470531	546979	9923552	0.32	0.240361
0.31	24122	5798	18324	0.240361	0.759639	10470531	546979	9923552	0.31	0.240361
0.3	24122	5798	18324	0.240361	0.759639	10470531	546979	9923552	0.3	0.240361
0.29	77894	12823	65071	0.164621	0.835379	10470531	546979	9923552	0.29	0.164621
0.28	77894	12823	65071	0.164621	0.835379	10470531	546979	9923552	0.28	0.164621
0.27	77894	12823	65071	0.164621	0.835379	10470531	546979	9923552	0.27	0.164621
0.26	77894	12823	65071	0.164621	0.835379	10470531	546979	9923552	0.26	0.164621
0.25	77894	12823	65071	0.164621	0.835379	10470531	546979	9923552	0.25	0.164621
0.24	77894	12823	65071	0.164621	0.835379	10470531	546979	9923552	0.24	0.164621
0.23	77894	12823	65071	0.164621	0.835379	10470531	546979	9923552	0.23	0.164621
0.22	77894	12823	65071	0.164621	0.835379	10470531	546979	9923552	0.22	0.164621
0.21	77894	12823	65071	0.164621	0.835379	10470531	546979	9923552	0.21	0.164621
0.2	77894	12823	65071	0.164621	0.835379	10470531	546979	9923552	0.2	0.164621
0.19	2522316	294227	2228089	0.11665	0.88335	10470531	546979	9923552	0.19	0.11665
0.18	2522316	294227	2228089	0.11665	0.88335	10470531	546979	9923552	0.18	0.11665
0.17	2522316	294227	2228089	0.11665	0.88335	10470531	546979	9923552	0.17	0.11665
0.16	2522316	294227	2228089	0.11665	0.88335	10470531	546979	9923552	0.16	0.11665
0.15	2522316	294227	2228089	0.11665	0.88335	10470531	546979	9923552	0.15	0.11665
0.14	2522316	294227	2228089	0.11665	0.88335	10470531	546979	9923552	0.14	0.11665
0.13	2522316	294227	2228089	0.11665	0.88335	10470531	546979	9923552	0.13	0.11665
0.12	2522316	294227	2228089	0.11665	0.88335	10470531	546979	9923552	0.12	0.11665
0.11	2522316	294227	2228089	0.11665	0.88335	10470531	546979	9923552	0.11	0.11665
0.1	2522316	294227	2228089	0.11665	0.88335	10470531	546979	9923552	0.1	0.11665
0.09	7798450	208058	7590392	0.0266794	0.973321	10470531	546979	9923552	0.09	0.0266794
0.08	7798450	208058	7590392	0.0266794	0.973321	10470531	546979	9923552	0.08	0.0266794
0.07	7798450	208058	7590392	0.0266794	0.973321	10470531	546979	9923552	0.07	0.0266794
0.06	7798450	208058	7590392	0.0266794	0.973321	10470531	546979	9923552	0.06	0.0266794
0.05	7798450	208058	7590392	0.0266794	0.973321	10470531	546979	9923552	0.05	0.0266794
0.04	7798450	208058	7590392	0.0266794	0.973321	10470531	546979	9923552	0.04	0.0266794
0.03	7798450	208058	7590392	0.0266794	0.973321	10470531	546979	9923552	0.03	0.0266794
0.02	7798450	208058	7590392	0.0266794	0.973321	10470531	546979	9923552	0.02	0.0266794
0.01	7798450	208058	7590392	0.0266794	0.973321	10470531	546979	9923552	0.01	0.0266794
0	7798450	208058	7590392	0.0266794	0.973321	10470531	546979	9923552	0	0.0266794
