# Supplementary material for: Reference-based chemical-genetic interaction profiling to elucidate small molecule mechanism of action in Mycobacterium tuberculosis
Source: Nat Commun. 2025 Nov 3;16:9673. doi: 10.1038/s41467-025-64662-x (PMC12583738; doi:10.1038/s41467-025-64662-x)
Supplement: Supplementary file 11 — Source data [file 41467_2025_64662_MOESM11_ESM.zip › Source Data SI Fig 10.xlsx]

## Sheet: SI Fig. 10a - proj_broad_id
strain_id	cid	fitted_gr	proj_broad_id	broad_id	pert_id	pert_dose	num_pert_doses	min_gr	strain_has_min_gr	max_gr	cmpd_from_validatable_moa	proj_broad_id_sensitive_loocv	proj_broad_id_fp_loocv	proj_broad_id_not_sensitive_loocv	proj_broad_id_sensitivity_group	min_fitted_gr
mtrA	kabx2:BRD-A03433762-001-01-3:50.000000uM	0.110239	screen4wk_screen5wk_tbda1_kabx2:BRD-A03433762-001-01-3	BRD-A03433762-001-01-3	BRD-A03433762	50	10	0.110239	TRUE	1.02367	TRUE	TRUE	FALSE	FALSE	Correct MOA assigned in LOOCV	0.110239
efp	kabx2:BRD-A05354310-001-01-6:50.000000uM	0.695139	screen4wk_screen5wk_tbda1_kabx2:BRD-A05354310-001-01-6	BRD-A05354310-001-01-6	BRD-A05354310	50	10	0.695139	TRUE	1.03711	TRUE	FALSE	FALSE	TRUE	Uncertain in LOOCV	0.695139
ispD	kabx2:BRD-A05468928-003-01-4:50.000000uM	-0.0689296	screen4wk_screen5wk_tbda1_kabx2:BRD-A05468928-003-01-4	BRD-A05468928-003-01-4	BRD-A05468928	50	10	-0.0689296	TRUE	0.252317	TRUE	TRUE	FALSE	FALSE	Correct MOA assigned in LOOCV	-0.0689296
otsB2	kabx2:BRD-A06889673-001-01-1:50.000000uM	-0.040874	screen4wk_screen5wk_tbda1_kabx2:BRD-A06889673-001-01-1	BRD-A06889673-001-01-1	BRD-A06889673	50	10	-0.040874	TRUE	0.252844	TRUE	TRUE	FALSE	FALSE	Correct MOA assigned in LOOCV	-0.040874
mshC	kabx2:BRD-A07244995-001-01-9:50.000000uM	0.128594	screen4wk_screen5wk_tbda1_kabx2:BRD-A07244995-001-01-9	BRD-A07244995-001-01-9	BRD-A07244995	50	10	0.128594	TRUE	0.571596	TRUE	TRUE	FALSE	FALSE	Correct MOA assigned in LOOCV	0.128594
asnB	kabx2:BRD-A07932845-050-17-4:50.000000uM	-0.0234696	screen4wk_screen5wk_tbda1_kabx2:BRD-A07932845-050-17-4	BRD-A07932845-050-17-4	BRD-A07932845	50	10	-0.0234696	TRUE	0.402521	TRUE	FALSE	FALSE	TRUE	Uncertain in LOOCV	-0.0234696
purM	kabx2:BRD-A11805855-001-01-0:50.000000uM	0.0209555	screen4wk_screen5wk_tbda1_kabx2:BRD-A11805855-001-01-0	BRD-A11805855-001-01-0	BRD-A11805855	50	10	0.0209555	TRUE	0.81743	TRUE	TRUE	FALSE	FALSE	Correct MOA assigned in LOOCV	0.0209555
oxcA	kabx2:BRD-A13121918-001-01-5:50.000000uM	0.702968	screen4wk_screen5wk_tbda1_kabx2:BRD-A13121918-001-01-5	BRD-A13121918-001-01-5	BRD-A13121918	50	10	0.702968	TRUE	1.05538	TRUE	FALSE	FALSE	TRUE	Uncertain in LOOCV	0.702968
acpM	kabx2:BRD-A15637061-003-01-9:50.000000uM	0.0666341	screen4wk_screen5wk_tbda1_kabx2:BRD-A15637061-003-01-9	BRD-A15637061-003-01-9	BRD-A15637061	50	10	0.0666341	TRUE	1.07572	TRUE	TRUE	FALSE	FALSE	Correct MOA assigned in LOOCV	0.0666341
Rv2017	kabx2:BRD-A16591784-065-01-2:25.000000uM	0.57462	screen4wk_screen5wk_tbda1_kabx2:BRD-A16591784-065-01-2	BRD-A16591784-065-01-2	BRD-A16591784	25	9	0.57462	TRUE	1.05109	TRUE	FALSE	TRUE	FALSE	Incorrect MOA assigned in LOOCV	0.57462
trmD	kabx2:BRD-A17411484-001-12-7:50.000000uM	0.66712	screen4wk_screen5wk_tbda1_kabx2:BRD-A17411484-001-12-7	BRD-A17411484-001-12-7	BRD-A17411484	50	10	0.66712	TRUE	1.0968	TRUE	FALSE	TRUE	FALSE	Incorrect MOA assigned in LOOCV	0.66712
otsB2	kabx2:BRD-A17655518-001-27-7:50.000000uM	0.0206701	screen4wk_screen5wk_tbda1_kabx2:BRD-A17655518-001-27-7	BRD-A17655518-001-27-7	BRD-A17655518	50	10	0.0206701	TRUE	0.972052	TRUE	FALSE	TRUE	FALSE	Incorrect MOA assigned in LOOCV	0.0206701
def	kabx2:BRD-A18840826-001-08-1:50.000000uM	-0.0353379	screen4wk_screen5wk_tbda1_kabx2:BRD-A18840826-001-08-1	BRD-A18840826-001-08-1	BRD-A18840826	50	10	-0.0353379	TRUE	0.439584	TRUE	TRUE	FALSE	FALSE	Correct MOA assigned in LOOCV	-0.0353379
purM	kabx2:BRD-A19584055-001-01-1:50.000000uM	-0.0569846	screen4wk_screen5wk_tbda1_kabx2:BRD-A19584055-001-01-1	BRD-A19584055-001-01-1	BRD-A19584055	50	10	-0.0569846	TRUE	0.567515	TRUE	TRUE	FALSE	FALSE	Correct MOA assigned in LOOCV	-0.0569846
rpmC	kabx2:BRD-A22164928-001-01-2:50.000000uM	0.147858	screen4wk_screen5wk_tbda1_kabx2:BRD-A22164928-001-01-2	BRD-A22164928-001-01-2	BRD-A22164928	50	10	0.147858	TRUE	1.04663	TRUE	TRUE	FALSE	FALSE	Correct MOA assigned in LOOCV	0.147858
Rv3922c	kabx2:BRD-A22740840-003-07-7:50.000000uM	0.169232	screen4wk_screen5wk_tbda1_kabx2:BRD-A22740840-003-07-7	BRD-A22740840-003-07-7	BRD-A22740840	50	10	0.169232	TRUE	1.14495	TRUE	TRUE	FALSE	FALSE	Correct MOA assigned in LOOCV	0.169232
qcrB	kabx2:BRD-A23080907-001-01-4:50.000000uM	0.076718	screen4wk_screen5wk_tbda1_kabx2:BRD-A23080907-001-01-4	BRD-A23080907-001-01-4	BRD-A23080907	50	10	0.076718	TRUE	1.01311	TRUE	FALSE	FALSE	TRUE	Uncertain in LOOCV	0.076718
thyA	kabx2:BRD-A24228527-001-33-1:50.000000uM	-0.0175346	screen4wk_screen5wk_tbda1_kabx2:BRD-A24228527-001-33-1	BRD-A24228527-001-33-1	BRD-A24228527	50	10	-0.0175346	TRUE	0.0402721	TRUE	TRUE	FALSE	FALSE	Correct MOA assigned in LOOCV	-0.0175346
rfbE	kabx2:BRD-A24397426-001-12-0:50.000000uM	-0.02254	screen4wk_screen5wk_tbda1_kabx2:BRD-A24397426-001-12-0	BRD-A24397426-001-12-0	BRD-A24397426	50	10	-0.02254	TRUE	0.0968027	TRUE	TRUE	FALSE	FALSE	Correct MOA assigned in LOOCV	-0.02254
secF	kabx2:BRD-A25492003-003-16-6:50.000000uM	0.0593557	screen4wk_screen5wk_tbda1_kabx2:BRD-A25492003-003-16-6	BRD-A25492003-003-16-6	BRD-A25492003	50	10	0.0593557	TRUE	1.11217	TRUE	TRUE	FALSE	FALSE	Correct MOA assigned in LOOCV	0.0593557
gca	kabx2:BRD-A27303082-001-08-8:50.000000uM	0.563877	screen4wk_screen5wk_tbda1_kabx2:BRD-A27303082-001-08-8	BRD-A27303082-001-08-8	BRD-A27303082	50	10	0.563877	TRUE	1.02262	TRUE	FALSE	TRUE	FALSE	Incorrect MOA assigned in LOOCV	0.563877
hsdM	kabx2:BRD-A28477941-001-01-5:50.000000uM	0.568467	screen4wk_screen5wk_tbda1_kabx2:BRD-A28477941-001-01-5	BRD-A28477941-001-01-5	BRD-A28477941	50	10	0.568467	TRUE	1.05262	TRUE	TRUE	FALSE	FALSE	Correct MOA assigned in LOOCV	0.568467
pknA	kabx2:BRD-A34145622-003-26-9:50.000000uM	0.0121621	screen4wk_screen5wk_tbda1_kabx2:BRD-A34145622-003-26-9	BRD-A34145622-003-26-9	BRD-A34145622	50	10	0.0121621	TRUE	1.06442	TRUE	TRUE	FALSE	FALSE	Correct MOA assigned in LOOCV	0.0121621
mprB	kabx2:BRD-A34408345-001-01-4:50.000000uM	0.735029	screen4wk_screen5wk_tbda1_kabx2:BRD-A34408345-001-01-4	BRD-A34408345-001-01-4	BRD-A34408345	50	10	0.735029	TRUE	1.07912	TRUE	FALSE	TRUE	FALSE	Incorrect MOA assigned in LOOCV	0.735029
ndh	kabx2:BRD-A34856796-001-01-8:50.000000uM	0.729975	screen4wk_screen5wk_tbda1_kabx2:BRD-A34856796-001-01-8	BRD-A34856796-001-01-8	BRD-A34856796	50	10	0.729975	TRUE	1.08745	TRUE	FALSE	TRUE	FALSE	Incorrect MOA assigned in LOOCV	0.729975
rpmC	kabx2:BRD-A39183045-001-01-1:50.000000uM	0.153931	screen4wk_screen5wk_tbda1_kabx2:BRD-A39183045-001-01-1	BRD-A39183045-001-01-1	BRD-A39183045	50	10	0.153931	TRUE	1.01028	TRUE	TRUE	FALSE	FALSE	Correct MOA assigned in LOOCV	0.153931
folB	kabx2:BRD-A41450521-075-11-6:50.000000uM	-0.0221186	screen4wk_screen5wk_tbda1_kabx2:BRD-A41450521-075-11-6	BRD-A41450521-075-11-6	BRD-A41450521	50	10	-0.0221186	TRUE	0.367653	TRUE	TRUE	FALSE	FALSE	Correct MOA assigned in LOOCV	-0.0221186
TB39.8	kabx2:BRD-A42752142-001-03-6:50.000000uM	0.657695	screen4wk_screen5wk_tbda1_kabx2:BRD-A42752142-001-03-6	BRD-A42752142-001-03-6	BRD-A42752142	50	10	0.657695	TRUE	1.06093	TRUE	FALSE	FALSE	TRUE	Uncertain in LOOCV	0.657695
otsB2	kabx2:BRD-A42812271-001-01-5:50.000000uM	0.109432	screen4wk_screen5wk_tbda1_kabx2:BRD-A42812271-001-01-5	BRD-A42812271-001-01-5	BRD-A42812271	50	10	0.109432	TRUE	1.0466	TRUE	FALSE	FALSE	TRUE	Uncertain in LOOCV	0.109432
adoK	kabx2:BRD-A43748923-001-01-2:50.000000uM	-0.0562083	screen4wk_screen5wk_tbda1_kabx2:BRD-A43748923-001-01-2	BRD-A43748923-001-01-2	BRD-A43748923	50	10	-0.0562083	TRUE	0.754212	TRUE	TRUE	FALSE	FALSE	Correct MOA assigned in LOOCV	-0.0562083
Rv2050	kabx2:BRD-A46188889-001-01-0:50.000000uM	-0.0107737	screen4wk_screen5wk_tbda1_kabx2:BRD-A46188889-001-01-0	BRD-A46188889-001-01-0	BRD-A46188889	50	10	-0.0107737	TRUE	0.276913	TRUE	TRUE	FALSE	FALSE	Correct MOA assigned in LOOCV	-0.0107737
Rv0528	kabx2:BRD-A46973818-001-01-1:50.000000uM	-0.00316822	screen4wk_screen5wk_tbda1_kabx2:BRD-A46973818-001-01-1	BRD-A46973818-001-01-1	BRD-A46973818	50	10	-0.00316822	TRUE	1.02132	TRUE	FALSE	FALSE	TRUE	Uncertain in LOOCV	-0.00316822
pimA	kabx2:BRD-A47790386-001-04-4:50.000000uM	-0.014021	screen4wk_screen5wk_tbda1_kabx2:BRD-A47790386-001-04-4	BRD-A47790386-001-04-4	BRD-A47790386	50	10	-0.014021	TRUE	0.308005	TRUE	TRUE	FALSE	FALSE	Correct MOA assigned in LOOCV	-0.014021
Rv2242	kabx2:BRD-A49035384-003-31-3:50.000000uM	0.0209355	screen4wk_screen5wk_tbda1_kabx2:BRD-A49035384-003-31-3	BRD-A49035384-003-31-3	BRD-A49035384	50	10	0.0209355	TRUE	1.10729	TRUE	TRUE	FALSE	FALSE	Correct MOA assigned in LOOCV	0.0209355
coaE	screen4wk:BRD-A49616161-001-03-2:50.000000uM	-0.023081	screen4wk_screen5wk_tbda1_kabx2:BRD-A49616161-001-03-2	BRD-A49616161-001-03-2	BRD-A49616161	50	8	-0.023081	TRUE	0.47143	TRUE	TRUE	FALSE	FALSE	Correct MOA assigned in LOOCV	-0.023081
mmpL2	kabx2:BRD-A50652048-001-01-6:50.000000uM	0.795346	screen4wk_screen5wk_tbda1_kabx2:BRD-A50652048-001-01-6	BRD-A50652048-001-01-6	BRD-A50652048	50	10	0.795346	TRUE	1.08088	TRUE	FALSE	TRUE	FALSE	Incorrect MOA assigned in LOOCV	0.795346
embC	kabx2:BRD-A50987946-001-01-9:50.000000uM	-0.0350787	screen4wk_screen5wk_tbda1_kabx2:BRD-A50987946-001-01-9	BRD-A50987946-001-01-9	BRD-A50987946	50	10	-0.0350787	TRUE	1.10249	TRUE	TRUE	FALSE	FALSE	Correct MOA assigned in LOOCV	-0.0350787
efp	kabx2:BRD-A54142827-003-01-7:50.000000uM	0.0287551	screen4wk_screen5wk_tbda1_kabx2:BRD-A54142827-003-01-7	BRD-A54142827-003-01-7	BRD-A54142827	50	10	0.0287551	TRUE	1.19571	TRUE	TRUE	FALSE	FALSE	Correct MOA assigned in LOOCV	0.0287551
tpi	kabx2:BRD-A59733260-001-01-6:50.000000uM	0.412262	screen4wk_screen5wk_tbda1_kabx2:BRD-A59733260-001-01-6	BRD-A59733260-001-01-6	BRD-A59733260	50	10	0.412262	TRUE	1.13629	TRUE	FALSE	FALSE	TRUE	Uncertain in LOOCV	0.412262
otsB2	kabx2:BRD-A60772044-001-01-4:50.000000uM	0.229502	screen4wk_screen5wk_tbda1_kabx2:BRD-A60772044-001-01-4	BRD-A60772044-001-01-4	BRD-A60772044	50	10	0.229502	TRUE	1.03504	TRUE	FALSE	TRUE	FALSE	Incorrect MOA assigned in LOOCV	0.229502
csd	kabx2:BRD-A62336573-001-05-6:50.000000uM	0.658512	screen4wk_screen5wk_tbda1_kabx2:BRD-A62336573-001-05-6	BRD-A62336573-001-05-6	BRD-A62336573	50	10	0.658512	TRUE	1.13114	TRUE	FALSE	FALSE	TRUE	Uncertain in LOOCV	0.658512
purM	kabx2:BRD-A67799922-003-30-2:50.000000uM	0.782817	screen4wk_screen5wk_tbda1_kabx2:BRD-A67799922-003-30-2	BRD-A67799922-003-30-2	BRD-A67799922	50	10	0.782817	TRUE	1.114	TRUE	FALSE	TRUE	FALSE	Incorrect MOA assigned in LOOCV	0.782817
pknA	kabx2:BRD-A69651145-003-12-2:50.000000uM	-0.00181796	screen4wk_screen5wk_tbda1_kabx2:BRD-A69651145-003-12-2	BRD-A69651145-003-12-2	BRD-A69651145	50	10	-0.00181796	TRUE	1.05268	TRUE	TRUE	FALSE	FALSE	Correct MOA assigned in LOOCV	-0.00181796
gyrA	kabx2:BRD-A69777949-001-26-7:50.000000uM	0.260451	screen4wk_screen5wk_tbda1_kabx2:BRD-A69777949-001-26-7	BRD-A69777949-001-26-7	BRD-A69777949	50	10	0.260451	TRUE	1.05362	TRUE	FALSE	FALSE	TRUE	Uncertain in LOOCV	0.260451
H37RvBC17	kabx2:BRD-A70638330-001-01-8:50.000000uM	-0.0247945	screen4wk_screen5wk_tbda1_kabx2:BRD-A70638330-001-01-8	BRD-A70638330-001-01-8	BRD-A70638330	50	10	-0.0247945	TRUE	1.02165	TRUE	FALSE	FALSE	TRUE	Uncertain in LOOCV	-0.0247945
Rv1697	kabx2:BRD-A74906485-001-08-3:50.000000uM	0.28963	screen4wk_screen5wk_tbda1_kabx2:BRD-A74906485-001-08-3	BRD-A74906485-001-08-3	BRD-A74906485	50	10	0.28963	TRUE	1.06567	TRUE	FALSE	FALSE	TRUE	Uncertain in LOOCV	0.28963
trpG	kabx2:BRD-A74914197-001-04-5:50.000000uM	0.933907	screen4wk_screen5wk_tbda1_kabx2:BRD-A74914197-001-04-5	BRD-A74914197-001-04-5	BRD-A74914197	50	10	0.933907	TRUE	1.114	TRUE	FALSE	FALSE	TRUE	Uncertain in LOOCV	0.933907
atpDC	kabx2:BRD-A74980173-001-13-5:50.000000uM	-0.0100199	screen4wk_screen5wk_tbda1_kabx2:BRD-A74980173-001-13-5	BRD-A74980173-001-13-5	BRD-A74980173	50	10	-0.0100199	TRUE	0.069415	TRUE	TRUE	FALSE	FALSE	Correct MOA assigned in LOOCV	-0.0100199
Rv2747	kabx2:BRD-A75281937-001-08-4:50.000000uM	0.686063	screen4wk_screen5wk_tbda1_kabx2:BRD-A75281937-001-08-4	BRD-A75281937-001-08-4	BRD-A75281937	50	10	0.686063	TRUE	1.10179	TRUE	FALSE	FALSE	TRUE	Uncertain in LOOCV	0.686063
metS	kabx2:BRD-A77529650-001-01-4:50.000000uM	0.616248	screen4wk_screen5wk_tbda1_kabx2:BRD-A77529650-001-01-4	BRD-A77529650-001-01-4	BRD-A77529650	50	10	0.616248	TRUE	1.05615	TRUE	FALSE	FALSE	TRUE	Uncertain in LOOCV	0.616248
H37RvBC16	kabx2:BRD-A78106073-001-01-9:50.000000uM	0.811277	screen4wk_screen5wk_tbda1_kabx2:BRD-A78106073-001-01-9	BRD-A78106073-001-01-9	BRD-A78106073	50	10	0.811277	TRUE	1.04931	TRUE	FALSE	FALSE	TRUE	Uncertain in LOOCV	0.811277
murG	kabx2:BRD-A79903587-001-19-9:50.000000uM	0.160809	screen4wk_screen5wk_tbda1_kabx2:BRD-A79903587-001-19-9	BRD-A79903587-001-19-9	BRD-A79903587	50	10	0.160809	TRUE	1.16531	TRUE	TRUE	FALSE	FALSE	Correct MOA assigned in LOOCV	0.160809
tyrS	kabx2:BRD-A82163352-001-01-6:50.000000uM	0.701258	screen4wk_screen5wk_tbda1_kabx2:BRD-A82163352-001-01-6	BRD-A82163352-001-01-6	BRD-A82163352	50	10	0.701258	TRUE	1.06052	TRUE	FALSE	FALSE	TRUE	Uncertain in LOOCV	0.701258
trpG	kabx2:BRD-A84314495-001-06-0:50.000000uM	0.625041	screen4wk_screen5wk_tbda1_kabx2:BRD-A84314495-001-06-0	BRD-A84314495-001-06-0	BRD-A84314495	50	10	0.625041	TRUE	1.06643	TRUE	FALSE	FALSE	TRUE	Uncertain in LOOCV	0.625041
Rv0347	kabx2:BRD-A84481105-003-35-4:50.000000uM	-0.00700781	screen4wk_screen5wk_tbda1_kabx2:BRD-A84481105-003-35-4	BRD-A84481105-003-35-4	BRD-A84481105	50	10	-0.00700781	TRUE	0.680492	TRUE	TRUE	FALSE	FALSE	Correct MOA assigned in LOOCV	-0.00700781
proC	kabx2:BRD-A84807802-001-01-2:50.000000uM	-0.0244913	screen4wk_screen5wk_tbda1_kabx2:BRD-A84807802-001-01-2	BRD-A84807802-001-01-2	BRD-A84807802	50	10	-0.0244913	TRUE	0.556227	TRUE	FALSE	TRUE	FALSE	Incorrect MOA assigned in LOOCV	-0.0244913
grpE	kabx2:BRD-A84854230-001-01-6:50.000000uM	-0.0191868	screen4wk_screen5wk_tbda1_kabx2:BRD-A84854230-001-01-6	BRD-A84854230-001-01-6	BRD-A84854230	50	10	-0.0191868	TRUE	0.976283	TRUE	FALSE	TRUE	FALSE	Incorrect MOA assigned in LOOCV	-0.0191868
glcB	kabx2:BRD-A86736466-001-06-7:50.000000uM	0.220412	screen4wk_screen5wk_tbda1_kabx2:BRD-A86736466-001-06-7	BRD-A86736466-001-06-7	BRD-A86736466	50	10	0.220412	TRUE	1.05571	TRUE	FALSE	FALSE	TRUE	Uncertain in LOOCV	0.220412
desA1	kabx2:BRD-A88442245-001-01-9:50.000000uM	0.213568	screen4wk_screen5wk_tbda1_kabx2:BRD-A88442245-001-01-9	BRD-A88442245-001-01-9	BRD-A88442245	50	10	0.213568	TRUE	1.04483	TRUE	FALSE	FALSE	TRUE	Uncertain in LOOCV	0.213568
Rv2698	kabx2:BRD-A89016892-001-01-6:50.000000uM	0.418449	screen4wk_screen5wk_tbda1_kabx2:BRD-A89016892-001-01-6	BRD-A89016892-001-01-6	BRD-A89016892	50	10	0.418449	TRUE	1.10307	TRUE	FALSE	FALSE	TRUE	Uncertain in LOOCV	0.418449
otsB2	kabx2:BRD-A92341659-001-05-7:50.000000uM	0.00375779	screen4wk_screen5wk_tbda1_kabx2:BRD-A92341659-001-05-7	BRD-A92341659-001-05-7	BRD-A92341659	50	10	0.00375779	TRUE	0.344334	TRUE	TRUE	FALSE	FALSE	Correct MOA assigned in LOOCV	0.00375779
Rv0204c	kabx2:BRD-A93964801-001-17-7:50.000000uM	-0.0207208	screen4wk_screen5wk_tbda1_kabx2:BRD-A93964801-001-17-7	BRD-A93964801-001-17-7	BRD-A93964801	50	10	-0.0207208	TRUE	0.274121	TRUE	TRUE	FALSE	FALSE	Correct MOA assigned in LOOCV	-0.0207208
gpm1	kabx2:BRD-A95980241-001-01-3:50.000000uM	0.328925	screen4wk_screen5wk_tbda1_kabx2:BRD-A95980241-001-01-3	BRD-A95980241-001-01-3	BRD-A95980241	50	10	0.328925	TRUE	1.04146	TRUE	FALSE	FALSE	TRUE	Uncertain in LOOCV	0.328925
rpmC	kabx2:BRD-A96252257-011-02-4:50.000000uM	0.362887	screen4wk_screen5wk_tbda1_kabx2:BRD-A96252257-011-02-4	BRD-A96252257-011-02-4	BRD-A96252257	50	10	0.362887	TRUE	1.04668	TRUE	FALSE	TRUE	FALSE	Incorrect MOA assigned in LOOCV	0.362887
menC	kabx2:BRD-A96641513-001-08-6:50.000000uM	0.482288	screen4wk_screen5wk_tbda1_kabx2:BRD-A96641513-001-08-6	BRD-A96641513-001-08-6	BRD-A96641513	50	10	0.482288	TRUE	1.0099	TRUE	TRUE	FALSE	FALSE	Correct MOA assigned in LOOCV	0.482288
Rv2413c	kabx2:BRD-A99822647-001-01-3:50.000000uM	-0.0457931	screen4wk_screen5wk_tbda1_kabx2:BRD-A99822647-001-01-3	BRD-A99822647-001-01-3	BRD-A99822647	50	10	-0.0457931	TRUE	0.060793	TRUE	TRUE	FALSE	FALSE	Correct MOA assigned in LOOCV	-0.0457931
trpG	kabx2:BRD-K00376689-001-03-1:50.000000uM	-0.0370367	screen4wk_screen5wk_tbda1_kabx2:BRD-K00376689-001-03-1	BRD-K00376689-001-03-1	BRD-K00376689	50	10	-0.0370367	TRUE	0.214802	TRUE	FALSE	FALSE	TRUE	Uncertain in LOOCV	-0.0370367
gyrA	kabx2:BRD-K00535541-003-14-3:50.000000uM	1.55431e-15	screen4wk_screen5wk_tbda1_kabx2:BRD-K00535541-003-14-3	BRD-K00535541-003-14-3	BRD-K00535541	50	10	1.55431e-15	TRUE	1.06705	TRUE	FALSE	TRUE	FALSE	Incorrect MOA assigned in LOOCV	1.55431e-15
Rv1836c	kabx2:BRD-K01244426-236-13-9:50.000000uM	0.596214	screen4wk_screen5wk_tbda1_kabx2:BRD-K01244426-236-13-9	BRD-K01244426-236-13-9	BRD-K01244426	50	10	0.596214	TRUE	1.10823	TRUE	TRUE	FALSE	FALSE	Correct MOA assigned in LOOCV	0.596214
pks13	screen4wk_screen5wk_tbda1_kabx2:BRD-K01507359-001-25-9:0.256000uM	-0.0396378	screen4wk_screen5wk_tbda1_kabx2:BRD-K01507359-001-25-9	BRD-K01507359-001-25-9	BRD-K01507359	0.256	11	-0.0396378	TRUE	0.337263	TRUE	FALSE	TRUE	FALSE	Incorrect MOA assigned in LOOCV	-0.0396378
H37RvBC07	kabx2:BRD-K01666773-001-01-9:50.000000uM	0.0727247	screen4wk_screen5wk_tbda1_kabx2:BRD-K01666773-001-01-9	BRD-K01666773-001-01-9	BRD-K01666773	50	10	0.0727247	TRUE	1.13961	TRUE	TRUE	FALSE	FALSE	Correct MOA assigned in LOOCV	0.0727247
rpoA	kabx2:BRD-K01666774-002-01-9:50.000000uM	0.640611	screen4wk_screen5wk_tbda1_kabx2:BRD-K01666774-002-01-9	BRD-K01666774-002-01-9	BRD-K01666774	50	10	0.640611	TRUE	1.0879	TRUE	FALSE	FALSE	TRUE	Uncertain in LOOCV	0.640611
H37RvBC09	kabx2:BRD-K01802697-001-03-5:50.000000uM	0.802109	screen4wk_screen5wk_tbda1_kabx2:BRD-K01802697-001-03-5	BRD-K01802697-001-03-5	BRD-K01802697	50	10	0.802109	TRUE	1.04508	TRUE	FALSE	FALSE	TRUE	Uncertain in LOOCV	0.802109
Rv1797	kabx2:BRD-K01825145-001-03-9:50.000000uM	0.0416255	screen4wk_screen5wk_tbda1_kabx2:BRD-K01825145-001-03-9	BRD-K01825145-001-03-9	BRD-K01825145	50	10	0.0416255	TRUE	1.06107	TRUE	TRUE	FALSE	FALSE	Correct MOA assigned in LOOCV	0.0416255
efp	kabx2:BRD-K01825150-001-16-9:50.000000uM	0.187764	screen4wk_screen5wk_tbda1_kabx2:BRD-K01825150-001-16-9	BRD-K01825150-001-16-9	BRD-K01825150	50	10	0.187764	TRUE	0.922192	TRUE	FALSE	TRUE	FALSE	Incorrect MOA assigned in LOOCV	0.187764
efp	kabx2:BRD-K01825828-001-03-9:50.000000uM	0.119493	screen4wk_screen5wk_tbda1_kabx2:BRD-K01825828-001-03-9	BRD-K01825828-001-03-9	BRD-K01825828	50	10	0.119493	TRUE	1.07198	TRUE	FALSE	TRUE	FALSE	Incorrect MOA assigned in LOOCV	0.119493
H37RvBC08	kabx2:BRD-K01826542-001-08-9:50.000000uM	0.487449	screen4wk_screen5wk_tbda1_kabx2:BRD-K01826542-001-08-9	BRD-K01826542-001-08-9	BRD-K01826542	50	10	0.487449	TRUE	1.06104	TRUE	FALSE	FALSE	TRUE	Uncertain in LOOCV	0.487449
Rv0260c	kabx2:BRD-K01826543-003-16-9:50.000000uM	0.612556	screen4wk_screen5wk_tbda1_kabx2:BRD-K01826543-003-16-9	BRD-K01826543-003-16-9	BRD-K01826543	50	10	0.612556	TRUE	1.08906	TRUE	FALSE	FALSE	TRUE	Uncertain in LOOCV	0.612556
secF	kabx2:BRD-K02292852-236-01-5:50.000000uM	0.682079	screen4wk_screen5wk_tbda1_kabx2:BRD-K02292852-236-01-5	BRD-K02292852-236-01-5	BRD-K02292852	50	10	0.682079	TRUE	1.114	TRUE	TRUE	FALSE	FALSE	Correct MOA assigned in LOOCV	0.682079
gca	kabx2:BRD-K02594908-001-18-0:50.000000uM	0.539916	screen4wk_screen5wk_tbda1_kabx2:BRD-K02594908-001-18-0	BRD-K02594908-001-18-0	BRD-K02594908	50	10	0.539916	TRUE	1.05284	TRUE	TRUE	FALSE	FALSE	Correct MOA assigned in LOOCV	0.539916
trpG	kabx2:BRD-K03406345-001-28-6:50.000000uM	0.668776	screen4wk_screen5wk_tbda1_kabx2:BRD-K03406345-001-28-6	BRD-K03406345-001-28-6	BRD-K03406345	50	10	0.668776	TRUE	1.09618	TRUE	FALSE	FALSE	TRUE	Uncertain in LOOCV	0.668776
Rv0811	kabx2:BRD-K03591040-001-01-0:50.000000uM	0.757874	screen4wk_screen5wk_tbda1_kabx2:BRD-K03591040-001-01-0	BRD-K03591040-001-01-0	BRD-K03591040	50	10	0.757874	TRUE	1.15498	TRUE	FALSE	FALSE	TRUE	Uncertain in LOOCV	0.757874
ino1	kabx2:BRD-K03924778-001-01-1:50.000000uM	0.468754	screen4wk_screen5wk_tbda1_kabx2:BRD-K03924778-001-01-1	BRD-K03924778-001-01-1	BRD-K03924778	50	10	0.468754	TRUE	1.02593	TRUE	FALSE	FALSE	TRUE	Uncertain in LOOCV	0.468754
orn	kabx2:BRD-K03950661-001-04-0:50.000000uM	0.0335217	screen4wk_screen5wk_tbda1_kabx2:BRD-K03950661-001-04-0	BRD-K03950661-001-04-0	BRD-K03950661	50	10	0.0335217	TRUE	1.05699	TRUE	TRUE	FALSE	FALSE	Correct MOA assigned in LOOCV	0.0335217
pks13	kabx2:BRD-K04548931-003-17-3:50.000000uM	0.00817679	screen4wk_screen5wk_tbda1_kabx2:BRD-K04548931-003-17-3	BRD-K04548931-003-17-3	BRD-K04548931	50	10	0.00817679	TRUE	1.02564	TRUE	TRUE	FALSE	FALSE	Correct MOA assigned in LOOCV	0.00817679
dnaN	screen4wk:BRD-K04804440-001-13-7:50.000000uM	-0.0147452	screen4wk_screen5wk_tbda1_kabx2:BRD-K04804440-001-13-7	BRD-K04804440-001-13-7	BRD-K04804440	50	8	-0.0147452	TRUE	0.419175	TRUE	TRUE	FALSE	FALSE	Correct MOA assigned in LOOCV	-0.0147452
gyrA	kabx2:BRD-K04804440-001-16-0:50.000000uM	-0.00679078	screen4wk_screen5wk_tbda1_kabx2:BRD-K04804440-001-16-0	BRD-K04804440-001-16-0	BRD-K04804440	50	10	-0.00679078	TRUE	0.225166	TRUE	TRUE	FALSE	FALSE	Correct MOA assigned in LOOCV	-0.00679078
mtrA	kabx2:BRD-K05614754-001-01-4:50.000000uM	-0.00258286	screen4wk_screen5wk_tbda1_kabx2:BRD-K05614754-001-01-4	BRD-K05614754-001-01-4	BRD-K05614754	50	10	-0.00258286	TRUE	1.08017	TRUE	TRUE	FALSE	FALSE	Correct MOA assigned in LOOCV	-0.00258286
TB39.8	kabx2:BRD-K05673000-236-13-9:50.000000uM	0.441663	screen4wk_screen5wk_tbda1_kabx2:BRD-K05673000-236-13-9	BRD-K05673000-236-13-9	BRD-K05673000	50	10	0.441663	TRUE	1.08396	TRUE	TRUE	FALSE	FALSE	Correct MOA assigned in LOOCV	0.441663
hemB	kabx2:BRD-K06980535-003-28-3:50.000000uM	0.15933	screen4wk_screen5wk_tbda1_kabx2:BRD-K06980535-003-28-3	BRD-K06980535-003-28-3	BRD-K06980535	50	10	0.15933	TRUE	1.04713	TRUE	TRUE	FALSE	FALSE	Correct MOA assigned in LOOCV	0.15933
mtrA	screen4wk_screen5wk_tbda1_kabx2:BRD-K07208025-001-03-2:1722.000000uM	0.198604	screen4wk_screen5wk_tbda1_kabx2:BRD-K07208025-001-03-2	BRD-K07208025-001-03-2	BRD-K07208025	1722	10	0.198604	TRUE	1.02667	TRUE	FALSE	FALSE	TRUE	Uncertain in LOOCV	0.198604
folB	kabx2:BRD-K07208025-001-37-0:50.000000uM	0.741143	screen4wk_screen5wk_tbda1_kabx2:BRD-K07208025-001-37-0	BRD-K07208025-001-37-0	BRD-K07208025	50	10	0.741143	TRUE	1.0858	TRUE	FALSE	FALSE	TRUE	Uncertain in LOOCV	0.741143
fmt	kabx2:BRD-K07283971-001-03-9:50.000000uM	0.646144	screen4wk_screen5wk_tbda1_kabx2:BRD-K07283971-001-03-9	BRD-K07283971-001-03-9	BRD-K07283971	50	10	0.646144	TRUE	1.0348	TRUE	FALSE	FALSE	TRUE	Uncertain in LOOCV	0.646144
H37RvBC17	kabx2:BRD-K08111712-001-17-5:50.000000uM	-0.0647046	screen4wk_screen5wk_tbda1_kabx2:BRD-K08111712-001-17-5	BRD-K08111712-001-17-5	BRD-K08111712	50	10	-0.0647046	TRUE	1.22942	TRUE	TRUE	FALSE	FALSE	Correct MOA assigned in LOOCV	-0.0647046
ino1	kabx2:BRD-K08151102-001-04-9:50.000000uM	0.734648	screen4wk_screen5wk_tbda1_kabx2:BRD-K08151102-001-04-9	BRD-K08151102-001-04-9	BRD-K08151102	50	10	0.734648	TRUE	1.11844	TRUE	FALSE	FALSE	TRUE	Uncertain in LOOCV	0.734648
Rv1697	kabx2:BRD-K08525451-001-03-1:50.000000uM	-0.0573632	screen4wk_screen5wk_tbda1_kabx2:BRD-K08525451-001-03-1	BRD-K08525451-001-03-1	BRD-K08525451	50	10	-0.0573632	TRUE	0.166011	TRUE	TRUE	FALSE	FALSE	Correct MOA assigned in LOOCV	-0.0573632
fba	screen4wk:BRD-K08525451-003-06-0:50.000000uM	-0.0106786	screen4wk_screen5wk_tbda1_kabx2:BRD-K08525451-003-06-0	BRD-K08525451-003-06-0	BRD-K08525451	50	8	-0.0106786	TRUE	0.610749	TRUE	TRUE	FALSE	FALSE	Correct MOA assigned in LOOCV	-0.0106786
secF	kabx2:BRD-K08547377-003-08-1:50.000000uM	0.223739	screen4wk_screen5wk_tbda1_kabx2:BRD-K08547377-003-08-1	BRD-K08547377-003-08-1	BRD-K08547377	50	10	0.223739	TRUE	1.0577	TRUE	FALSE	TRUE	FALSE	Incorrect MOA assigned in LOOCV	0.223739
tmk	kabx2:BRD-K08753063-001-03-9:50.000000uM	-0.0105279	screen4wk_screen5wk_tbda1_kabx2:BRD-K08753063-001-03-9	BRD-K08753063-001-03-9	BRD-K08753063	50	10	-0.0105279	TRUE	0.732397	TRUE	TRUE	FALSE	FALSE	Correct MOA assigned in LOOCV	-0.0105279
hisA	kabx2:BRD-K08753063-001-04-7:50.000000uM	-0.0313559	screen4wk_screen5wk_tbda1_kabx2:BRD-K08753063-001-04-7	BRD-K08753063-001-04-7	BRD-K08753063	50	10	-0.0313559	TRUE	0.41503	TRUE	TRUE	FALSE	FALSE	Correct MOA assigned in LOOCV	-0.0313559
Rv1465	kabx2:BRD-K08893438-001-07-2:50.000000uM	0.527541	screen4wk_screen5wk_tbda1_kabx2:BRD-K08893438-001-07-2	BRD-K08893438-001-07-2	BRD-K08893438	50	10	0.527541	TRUE	1.03722	TRUE	FALSE	FALSE	TRUE	Uncertain in LOOCV	0.527541
efp	kabx2:BRD-K08973992-001-09-6:50.000000uM	0.458518	screen4wk_screen5wk_tbda1_kabx2:BRD-K08973992-001-09-6	BRD-K08973992-001-09-6	BRD-K08973992	50	10	0.458518	TRUE	1.04483	TRUE	FALSE	FALSE	TRUE	Uncertain in LOOCV	0.458518
aroE	kabx2:BRD-K08999871-001-15-4:50.000000uM	0.502481	screen4wk_screen5wk_tbda1_kabx2:BRD-K08999871-001-15-4	BRD-K08999871-001-15-4	BRD-K08999871	50	10	0.502481	TRUE	1.01325	TRUE	FALSE	TRUE	FALSE	Incorrect MOA assigned in LOOCV	0.502481
Rv0282	kabx2:BRD-K09343855-001-02-2:50.000000uM	0.796672	screen4wk_screen5wk_tbda1_kabx2:BRD-K09343855-001-02-2	BRD-K09343855-001-02-2	BRD-K09343855	50	10	0.796672	TRUE	1.09747	TRUE	FALSE	TRUE	FALSE	Incorrect MOA assigned in LOOCV	0.796672
TB18.5	kabx2:BRD-K09471561-001-21-6:50.000000uM	-0.0173259	screen4wk_screen5wk_tbda1_kabx2:BRD-K09471561-001-21-6	BRD-K09471561-001-21-6	BRD-K09471561	50	10	-0.0173259	TRUE	0.199965	TRUE	TRUE	FALSE	FALSE	Correct MOA assigned in LOOCV	-0.0173259
hemL	kabx2:BRD-K09471561-001-22-4:50.000000uM	-0.059207	screen4wk_screen5wk_tbda1_kabx2:BRD-K09471561-001-22-4	BRD-K09471561-001-22-4	BRD-K09471561	50	10	-0.059207	TRUE	0.214281	TRUE	TRUE	FALSE	FALSE	Correct MOA assigned in LOOCV	-0.059207
dapF	kabx2:BRD-K10090029-001-01-9:50.000000uM	0.60798	screen4wk_screen5wk_tbda1_kabx2:BRD-K10090029-001-01-9	BRD-K10090029-001-01-9	BRD-K10090029	50	10	0.60798	TRUE	1.06105	TRUE	FALSE	TRUE	FALSE	Incorrect MOA assigned in LOOCV	0.60798
dapB	screen4wk:BRD-K10362825-001-04-2:50.000000uM	-0.0264143	screen4wk_screen5wk_tbda1_kabx2:BRD-K10362825-001-04-2	BRD-K10362825-001-04-2	BRD-K10362825	50	8	-0.0264143	TRUE	0.770728	TRUE	TRUE	FALSE	FALSE	Correct MOA assigned in LOOCV	-0.0264143
lexA	kabx2:BRD-K10362825-001-05-9:50.000000uM	-0.00608485	screen4wk_screen5wk_tbda1_kabx2:BRD-K10362825-001-05-9	BRD-K10362825-001-05-9	BRD-K10362825	50	10	-0.00608485	TRUE	1.05941	TRUE	TRUE	FALSE	FALSE	Correct MOA assigned in LOOCV	-0.00608485
thiO	kabx2:BRD-K10610814-001-01-3:50.000000uM	0.639494	screen4wk_screen5wk_tbda1_kabx2:BRD-K10610814-001-01-3	BRD-K10610814-001-01-3	BRD-K10610814	50	10	0.639494	TRUE	1.053	TRUE	FALSE	FALSE	TRUE	Uncertain in LOOCV	0.639494
efpA	kabx2:BRD-K10671814-001-16-3:50.000000uM	0.471368	screen4wk_screen5wk_tbda1_kabx2:BRD-K10671814-001-16-3	BRD-K10671814-001-16-3	BRD-K10671814	50	10	0.471368	TRUE	1.08599	TRUE	TRUE	FALSE	FALSE	Correct MOA assigned in LOOCV	0.471368
pheS	kabx2:BRD-K10995081-001-30-3:50.000000uM	-0.00834409	screen4wk_screen5wk_tbda1_kabx2:BRD-K10995081-001-30-3	BRD-K10995081-001-30-3	BRD-K10995081	50	10	-0.00834409	TRUE	1.06683	TRUE	TRUE	FALSE	FALSE	Correct MOA assigned in LOOCV	-0.00834409
otsB2	kabx2:BRD-K11196887-001-24-6:50.000000uM	-0.0490196	screen4wk_screen5wk_tbda1_kabx2:BRD-K11196887-001-24-6	BRD-K11196887-001-24-6	BRD-K11196887	50	10	-0.0490196	TRUE	0.18543	TRUE	TRUE	FALSE	FALSE	Correct MOA assigned in LOOCV	-0.0490196
Rv1457c	kabx2:BRD-K11210723-001-01-1:50.000000uM	0.470581	screen4wk_screen5wk_tbda1_kabx2:BRD-K11210723-001-01-1	BRD-K11210723-001-01-1	BRD-K11210723	50	10	0.470581	TRUE	1.03506	TRUE	FALSE	FALSE	TRUE	Uncertain in LOOCV	0.470581
Rv0526	kabx2:BRD-K11298197-001-14-6:50.000000uM	-0.000383251	screen4wk_screen5wk_tbda1_kabx2:BRD-K11298197-001-14-6	BRD-K11298197-001-14-6	BRD-K11298197	50	10	-0.000383251	TRUE	0.809071	TRUE	TRUE	FALSE	FALSE	Correct MOA assigned in LOOCV	-0.000383251
TB39.8	kabx2:BRD-K11310996-001-01-9:50.000000uM	0.149374	screen4wk_screen5wk_tbda1_kabx2:BRD-K11310996-001-01-9	BRD-K11310996-001-01-9	BRD-K11310996	50	10	0.149374	TRUE	1.12739	TRUE	FALSE	FALSE	TRUE	Uncertain in LOOCV	0.149374
thyA	kabx2:BRD-K11630072-001-14-0:50.000000uM	0.00508288	screen4wk_screen5wk_tbda1_kabx2:BRD-K11630072-001-14-0	BRD-K11630072-001-14-0	BRD-K11630072	50	10	0.00508288	TRUE	0.784474	TRUE	TRUE	FALSE	FALSE	Correct MOA assigned in LOOCV	0.00508288
ppk1	kabx2:BRD-K11640013-001-16-6:50.000000uM	0.166392	screen4wk_screen5wk_tbda1_kabx2:BRD-K11640013-001-16-6	BRD-K11640013-001-16-6	BRD-K11640013	50	10	0.166392	TRUE	1.04683	TRUE	TRUE	FALSE	FALSE	Correct MOA assigned in LOOCV	0.166392
Rv1683	screen4wk:BRD-K11851919-001-11-5:50.000000uM	0.098883	screen4wk_screen5wk_tbda1_kabx2:BRD-K11851919-001-11-5	BRD-K11851919-001-11-5	BRD-K11851919	50	8	0.098883	TRUE	0.863696	TRUE	FALSE	TRUE	FALSE	Incorrect MOA assigned in LOOCV	0.098883
rplJ	kabx2:BRD-K11905747-333-01-5:50.000000uM	0.175763	screen4wk_screen5wk_tbda1_kabx2:BRD-K11905747-333-01-5	BRD-K11905747-333-01-5	BRD-K11905747	50	10	0.175763	TRUE	1.08253	TRUE	FALSE	FALSE	TRUE	Uncertain in LOOCV	0.175763
lipU	kabx2:BRD-K11943448-001-03-7:50.000000uM	-0.00892891	screen4wk_screen5wk_tbda1_kabx2:BRD-K11943448-001-03-7	BRD-K11943448-001-03-7	BRD-K11943448	50	10	-0.00892891	TRUE	0.41959	TRUE	TRUE	FALSE	FALSE	Correct MOA assigned in LOOCV	-0.00892891
tmk	kabx2:BRD-K11943448-001-04-5:50.000000uM	-0.0287732	screen4wk_screen5wk_tbda1_kabx2:BRD-K11943448-001-04-5	BRD-K11943448-001-04-5	BRD-K11943448	50	10	-0.0287732	TRUE	0.395174	TRUE	TRUE	FALSE	FALSE	Correct MOA assigned in LOOCV	-0.0287732
Rv0289	kabx2:BRD-K12037340-001-01-0:50.000000uM	0.602703	screen4wk_screen5wk_tbda1_kabx2:BRD-K12037340-001-01-0	BRD-K12037340-001-01-0	BRD-K12037340	50	10	0.602703	TRUE	1.08082	TRUE	FALSE	TRUE	FALSE	Incorrect MOA assigned in LOOCV	0.602703
otsA	kabx2:BRD-K12102668-001-27-1:50.000000uM	-0.0132588	screen4wk_screen5wk_tbda1_kabx2:BRD-K12102668-001-27-1	BRD-K12102668-001-27-1	BRD-K12102668	50	10	-0.0132588	TRUE	0.830162	TRUE	TRUE	FALSE	FALSE	Correct MOA assigned in LOOCV	-0.0132588
Rv3031	screen4wk:BRD-K13447729-001-09-4:25.000000uM	-0.008957	screen4wk_screen5wk_tbda1_kabx2:BRD-K13447729-001-09-4	BRD-K13447729-001-09-4	BRD-K13447729	25	7	-0.008957	TRUE	0.702473	TRUE	TRUE	FALSE	FALSE	Correct MOA assigned in LOOCV	-0.008957
Rv3778c	kabx2:BRD-K13843533-001-03-3:50.000000uM	0.4541	screen4wk_screen5wk_tbda1_kabx2:BRD-K13843533-001-03-3	BRD-K13843533-001-03-3	BRD-K13843533	50	10	0.4541	TRUE	1.06972	TRUE	TRUE	FALSE	FALSE	Correct MOA assigned in LOOCV	0.4541
Rv0023	kabx2:BRD-K14116214-001-11-2:50.000000uM	-0.0102781	screen4wk_screen5wk_tbda1_kabx2:BRD-K14116214-001-11-2	BRD-K14116214-001-11-2	BRD-K14116214	50	10	-0.0102781	TRUE	1.05438	TRUE	TRUE	FALSE	FALSE	Correct MOA assigned in LOOCV	-0.0102781
otsB2	kabx2:BRD-K14312455-001-02-4:50.000000uM	0.149485	screen4wk_screen5wk_tbda1_kabx2:BRD-K14312455-001-02-4	BRD-K14312455-001-02-4	BRD-K14312455	50	10	0.149485	TRUE	1.05576	TRUE	FALSE	TRUE	FALSE	Incorrect MOA assigned in LOOCV	0.149485
rpsM	kabx2:BRD-K14661019-001-01-5:50.000000uM	0.0793842	screen4wk_screen5wk_tbda1_kabx2:BRD-K14661019-001-01-5	BRD-K14661019-001-01-5	BRD-K14661019	50	10	0.0793842	TRUE	0.896267	TRUE	TRUE	FALSE	FALSE	Correct MOA assigned in LOOCV	0.0793842
efpA	kabx2:BRD-K14704277-001-25-9:50.000000uM	0.931342	screen4wk_screen5wk_tbda1_kabx2:BRD-K14704277-001-25-9	BRD-K14704277-001-25-9	BRD-K14704277	50	10	0.931342	TRUE	1.17853	TRUE	FALSE	FALSE	TRUE	Uncertain in LOOCV	0.931342
ppk1	kabx2:BRD-K14705039-001-17-2:50.000000uM	-0.0359902	screen4wk_screen5wk_tbda1_kabx2:BRD-K14705039-001-17-2	BRD-K14705039-001-17-2	BRD-K14705039	50	10	-0.0359902	TRUE	1.06663	TRUE	TRUE	FALSE	FALSE	Correct MOA assigned in LOOCV	-0.0359902
Rv0282	kabx2:BRD-K14821540-001-06-2:50.000000uM	-0.0700421	screen4wk_screen5wk_tbda1_kabx2:BRD-K14821540-001-06-2	BRD-K14821540-001-06-2	BRD-K14821540	50	10	-0.0700421	TRUE	0.18965	TRUE	TRUE	FALSE	FALSE	Correct MOA assigned in LOOCV	-0.0700421
pabB	kabx2:BRD-K15108141-003-06-2:50.000000uM	0.769109	screen4wk_screen5wk_tbda1_kabx2:BRD-K15108141-003-06-2	BRD-K15108141-003-06-2	BRD-K15108141	50	10	0.769109	TRUE	1.08291	TRUE	FALSE	TRUE	FALSE	Incorrect MOA assigned in LOOCV	0.769109
ndh	kabx2:BRD-K15179879-001-10-7:50.000000uM	0.260355	screen4wk_screen5wk_tbda1_kabx2:BRD-K15179879-001-10-7	BRD-K15179879-001-10-7	BRD-K15179879	50	10	0.260355	TRUE	1.16377	TRUE	TRUE	FALSE	FALSE	Correct MOA assigned in LOOCV	0.260355
otsB2	kabx2:BRD-K15262564-001-17-6:50.000000uM	0.427797	screen4wk_screen5wk_tbda1_kabx2:BRD-K15262564-001-17-6	BRD-K15262564-001-17-6	BRD-K15262564	50	10	0.427797	TRUE	1.05443	TRUE	FALSE	FALSE	TRUE	Uncertain in LOOCV	0.427797
acn	kabx2:BRD-K15616905-001-05-6:50.000000uM	-0.0194306	screen4wk_screen5wk_tbda1_kabx2:BRD-K15616905-001-05-6	BRD-K15616905-001-05-6	BRD-K15616905	50	10	-0.0194306	TRUE	0.38716	TRUE	TRUE	FALSE	FALSE	Correct MOA assigned in LOOCV	-0.0194306
Rv3222c	kabx2:BRD-K15707964-001-02-8:50.000000uM	-0.0269541	screen4wk_screen5wk_tbda1_kabx2:BRD-K15707964-001-02-8	BRD-K15707964-001-02-8	BRD-K15707964	50	10	-0.0269541	TRUE	0.438827	TRUE	TRUE	FALSE	FALSE	Correct MOA assigned in LOOCV	-0.0269541
mmpS3	screen4wk:BRD-K15766189-001-07-2:50.000000uM	0.190785	screen4wk_screen5wk_tbda1_kabx2:BRD-K15766189-001-07-2	BRD-K15766189-001-07-2	BRD-K15766189	50	8	0.190785	TRUE	1.06311	TRUE	TRUE	FALSE	FALSE	Correct MOA assigned in LOOCV	0.190785
dapF	kabx2:BRD-K15788763-001-02-1:50.000000uM	-0.000891827	screen4wk_screen5wk_tbda1_kabx2:BRD-K15788763-001-02-1	BRD-K15788763-001-02-1	BRD-K15788763	50	10	-0.000891827	TRUE	0.938401	TRUE	FALSE	TRUE	FALSE	Incorrect MOA assigned in LOOCV	-0.000891827
atpH	kabx2:BRD-K16343284-001-01-6:50.000000uM	0.183662	screen4wk_screen5wk_tbda1_kabx2:BRD-K16343284-001-01-6	BRD-K16343284-001-01-6	BRD-K16343284	50	10	0.183662	TRUE	0.979662	TRUE	TRUE	FALSE	FALSE	Correct MOA assigned in LOOCV	0.183662
TB39.8	kabx2:BRD-K16424896-001-02-2:50.000000uM	0.241442	screen4wk_screen5wk_tbda1_kabx2:BRD-K16424896-001-02-2	BRD-K16424896-001-02-2	BRD-K16424896	50	10	0.241442	TRUE	1.21737	TRUE	TRUE	FALSE	FALSE	Correct MOA assigned in LOOCV	0.241442
rpoA	kabx2:BRD-K16675056-001-04-1:50.000000uM	-0.0327189	screen4wk_screen5wk_tbda1_kabx2:BRD-K16675056-001-04-1	BRD-K16675056-001-04-1	BRD-K16675056	50	10	-0.0327189	TRUE	0.409563	TRUE	TRUE	FALSE	FALSE	Correct MOA assigned in LOOCV	-0.0327189
Rv1111c	kabx2:BRD-K16904384-001-04-8:50.000000uM	-0.0152778	screen4wk_screen5wk_tbda1_kabx2:BRD-K16904384-001-04-8	BRD-K16904384-001-04-8	BRD-K16904384	50	10	-0.0152778	TRUE	0.449969	TRUE	TRUE	FALSE	FALSE	Correct MOA assigned in LOOCV	-0.0152778
ppk1	kabx2:BRD-K17205817-001-07-9:50.000000uM	-0.0322585	screen4wk_screen5wk_tbda1_kabx2:BRD-K17205817-001-07-9	BRD-K17205817-001-07-9	BRD-K17205817	50	10	-0.0322585	TRUE	1.08251	TRUE	TRUE	FALSE	FALSE	Correct MOA assigned in LOOCV	-0.0322585
Rv0225	kabx2:BRD-K17480742-001-02-9:50.000000uM	0.0953944	screen4wk_screen5wk_tbda1_kabx2:BRD-K17480742-001-02-9	BRD-K17480742-001-02-9	BRD-K17480742	50	10	0.0953944	TRUE	1.04351	TRUE	FALSE	TRUE	FALSE	Incorrect MOA assigned in LOOCV	0.0953944
efp	kabx2:BRD-K17583151-001-07-3:50.000000uM	0.476253	screen4wk_screen5wk_tbda1_kabx2:BRD-K17583151-001-07-3	BRD-K17583151-001-07-3	BRD-K17583151	50	10	0.476253	TRUE	1.05023	TRUE	FALSE	TRUE	FALSE	Incorrect MOA assigned in LOOCV	0.476253
purM	kabx2:BRD-K17971521-001-03-2:50.000000uM	-0.0245535	screen4wk_screen5wk_tbda1_kabx2:BRD-K17971521-001-03-2	BRD-K17971521-001-03-2	BRD-K17971521	50	10	-0.0245535	TRUE	0.466403	TRUE	TRUE	FALSE	FALSE	Correct MOA assigned in LOOCV	-0.0245535
moxR1	kabx2:BRD-K18574842-323-12-4:50.000000uM	0.547707	screen4wk_screen5wk_tbda1_kabx2:BRD-K18574842-323-12-4	BRD-K18574842-323-12-4	BRD-K18574842	50	10	0.547707	TRUE	1.12746	TRUE	TRUE	FALSE	FALSE	Correct MOA assigned in LOOCV	0.547707
metS	kabx2:BRD-K19352500-001-10-3:50.000000uM	1.3165e-12	screen4wk_screen5wk_tbda1_kabx2:BRD-K19352500-001-10-3	BRD-K19352500-001-10-3	BRD-K19352500	50	10	1.3165e-12	TRUE	1.03118	TRUE	TRUE	FALSE	FALSE	Correct MOA assigned in LOOCV	1.3165e-12
trpG	kabx2:BRD-K19742012-001-03-1:50.000000uM	0.54408	screen4wk_screen5wk_tbda1_kabx2:BRD-K19742012-001-03-1	BRD-K19742012-001-03-1	BRD-K19742012	50	10	0.54408	TRUE	1.04702	TRUE	FALSE	FALSE	TRUE	Uncertain in LOOCV	0.54408
TB39.8	kabx2:BRD-K19854078-001-01-9:50.000000uM	0.421377	screen4wk_screen5wk_tbda1_kabx2:BRD-K19854078-001-01-9	BRD-K19854078-001-01-9	BRD-K19854078	50	10	0.421377	TRUE	1.07743	TRUE	FALSE	TRUE	FALSE	Incorrect MOA assigned in LOOCV	0.421377
Rv1797	kabx2:BRD-K20041728-001-04-8:50.000000uM	0.000973063	screen4wk_screen5wk_tbda1_kabx2:BRD-K20041728-001-04-8	BRD-K20041728-001-04-8	BRD-K20041728	50	10	0.000973063	TRUE	0.722415	TRUE	TRUE	FALSE	FALSE	Correct MOA assigned in LOOCV	0.000973063
parA	kabx2:BRD-K20041728-001-05-5:50.000000uM	-0.0770551	screen4wk_screen5wk_tbda1_kabx2:BRD-K20041728-001-05-5	BRD-K20041728-001-05-5	BRD-K20041728	50	10	-0.0770551	TRUE	0.32134	TRUE	TRUE	FALSE	FALSE	Correct MOA assigned in LOOCV	-0.0770551
Rv2581c	kabx2:BRD-K20683639-001-02-9:50.000000uM	-0.0401248	screen4wk_screen5wk_tbda1_kabx2:BRD-K20683639-001-02-9	BRD-K20683639-001-02-9	BRD-K20683639	50	10	-0.0401248	TRUE	0.407705	TRUE	FALSE	TRUE	FALSE	Incorrect MOA assigned in LOOCV	-0.0401248
trmD	kabx2:BRD-K21375516-001-06-0:50.000000uM	0.30175	screen4wk_screen5wk_tbda1_kabx2:BRD-K21375516-001-06-0	BRD-K21375516-001-06-0	BRD-K21375516	50	10	0.30175	TRUE	1.03436	TRUE	FALSE	FALSE	TRUE	Uncertain in LOOCV	0.30175
ppk1	kabx2:BRD-K21520694-001-22-2:50.000000uM	0.0370016	screen4wk_screen5wk_tbda1_kabx2:BRD-K21520694-001-22-2	BRD-K21520694-001-22-2	BRD-K21520694	50	10	0.0370016	TRUE	1.11527	TRUE	TRUE	FALSE	FALSE	Correct MOA assigned in LOOCV	0.0370016
pks13	kabx2:BRD-K21656677-001-01-9:50.000000uM	-0.0216389	screen4wk_screen5wk_tbda1_kabx2:BRD-K21656677-001-01-9	BRD-K21656677-001-01-9	BRD-K21656677	50	10	-0.0216389	TRUE	0.347398	TRUE	FALSE	TRUE	FALSE	Incorrect MOA assigned in LOOCV	-0.0216389
csd	kabx2:BRD-K22796536-003-01-9:50.000000uM	0.443426	screen4wk_screen5wk_tbda1_kabx2:BRD-K22796536-003-01-9	BRD-K22796536-003-01-9	BRD-K22796536	50	10	0.443426	TRUE	1.05338	TRUE	FALSE	TRUE	FALSE	Incorrect MOA assigned in LOOCV	0.443426
argF	kabx2:BRD-K22938173-003-01-5:50.000000uM	-0.0459212	screen4wk_screen5wk_tbda1_kabx2:BRD-K22938173-003-01-5	BRD-K22938173-003-01-5	BRD-K22938173	50	10	-0.0459212	TRUE	0.356801	TRUE	TRUE	FALSE	FALSE	Correct MOA assigned in LOOCV	-0.0459212
atpDC	kabx2:BRD-K23586533-003-03-2:50.000000uM	0.191247	screen4wk_screen5wk_tbda1_kabx2:BRD-K23586533-003-03-2	BRD-K23586533-003-03-2	BRD-K23586533	50	10	0.191247	TRUE	1.10908	TRUE	TRUE	FALSE	FALSE	Correct MOA assigned in LOOCV	0.191247
efp	kabx2:BRD-K23791635-001-02-1:50.000000uM	0.382184	screen4wk_screen5wk_tbda1_kabx2:BRD-K23791635-001-02-1	BRD-K23791635-001-02-1	BRD-K23791635	50	10	0.382184	TRUE	1.02844	TRUE	FALSE	FALSE	TRUE	Uncertain in LOOCV	0.382184
rpoA	kabx2:BRD-K24715592-001-01-2:50.000000uM	-0.0397964	screen4wk_screen5wk_tbda1_kabx2:BRD-K24715592-001-01-2	BRD-K24715592-001-01-2	BRD-K24715592	50	10	-0.0397964	TRUE	0.503162	TRUE	TRUE	FALSE	FALSE	Correct MOA assigned in LOOCV	-0.0397964
thyA	kabx2:BRD-K24844714-001-31-0:50.000000uM	1.3356e-13	screen4wk_screen5wk_tbda1_kabx2:BRD-K24844714-001-31-0	BRD-K24844714-001-31-0	BRD-K24844714	50	10	1.3356e-13	TRUE	0.528341	TRUE	FALSE	TRUE	FALSE	Incorrect MOA assigned in LOOCV	1.3356e-13
gcvB	kabx2:BRD-K24871708-002-05-3:50.000000uM	0.797995	screen4wk_screen5wk_tbda1_kabx2:BRD-K24871708-002-05-3	BRD-K24871708-002-05-3	BRD-K24871708	50	10	0.797995	TRUE	1.12027	TRUE	FALSE	TRUE	FALSE	Incorrect MOA assigned in LOOCV	0.797995
ppk1	kabx2:BRD-K25799961-001-01-8:50.000000uM	0.384913	screen4wk_screen5wk_tbda1_kabx2:BRD-K25799961-001-01-8	BRD-K25799961-001-01-8	BRD-K25799961	50	10	0.384913	TRUE	1.0562	TRUE	TRUE	FALSE	FALSE	Correct MOA assigned in LOOCV	0.384913
rplD	kabx2:BRD-K26040644-001-01-1:50.000000uM	-4.22913e-08	screen4wk_screen5wk_tbda1_kabx2:BRD-K26040644-001-01-1	BRD-K26040644-001-01-1	BRD-K26040644	50	10	-4.22913e-08	TRUE	0.11741	TRUE	FALSE	FALSE	TRUE	Uncertain in LOOCV	-4.22913e-08
acn	kabx2:BRD-K26793974-003-01-1:50.000000uM	0.0693551	screen4wk_screen5wk_tbda1_kabx2:BRD-K26793974-003-01-1	BRD-K26793974-003-01-1	BRD-K26793974	50	10	0.0693551	TRUE	0.631349	TRUE	FALSE	TRUE	FALSE	Incorrect MOA assigned in LOOCV	0.0693551
Rv1797	kabx2:BRD-K27030784-001-01-1:50.000000uM	0.179925	screen4wk_screen5wk_tbda1_kabx2:BRD-K27030784-001-01-1	BRD-K27030784-001-01-1	BRD-K27030784	50	10	0.179925	TRUE	1.05759	TRUE	FALSE	FALSE	TRUE	Uncertain in LOOCV	0.179925
leuD	kabx2:BRD-K27302037-001-03-5:50.000000uM	0.132306	screen4wk_screen5wk_tbda1_kabx2:BRD-K27302037-001-03-5	BRD-K27302037-001-03-5	BRD-K27302037	50	10	0.132306	TRUE	1.13086	TRUE	TRUE	FALSE	FALSE	Correct MOA assigned in LOOCV	0.132306
otsB2	kabx2:BRD-K27771035-001-03-3:50.000000uM	0.173071	screen4wk_screen5wk_tbda1_kabx2:BRD-K27771035-001-03-3	BRD-K27771035-001-03-3	BRD-K27771035	50	10	0.173071	TRUE	1.10248	TRUE	TRUE	FALSE	FALSE	Correct MOA assigned in LOOCV	0.173071
TB39.8	kabx2:BRD-K27871792-236-02-8:50.000000uM	0.504023	screen4wk_screen5wk_tbda1_kabx2:BRD-K27871792-236-02-8	BRD-K27871792-236-02-8	BRD-K27871792	50	10	0.504023	TRUE	1.09794	TRUE	TRUE	FALSE	FALSE	Correct MOA assigned in LOOCV	0.504023
mptA	kabx2:BRD-K28119352-001-02-1:50.000000uM	0.00817329	screen4wk_screen5wk_tbda1_kabx2:BRD-K28119352-001-02-1	BRD-K28119352-001-02-1	BRD-K28119352	50	10	0.00817329	TRUE	0.752907	TRUE	FALSE	FALSE	TRUE	Uncertain in LOOCV	0.00817329
nusA	kabx2:BRD-K28224173-001-02-6:50.000000uM	-0.0415586	screen4wk_screen5wk_tbda1_kabx2:BRD-K28224173-001-02-6	BRD-K28224173-001-02-6	BRD-K28224173	50	10	-0.0415586	TRUE	0.920648	TRUE	FALSE	TRUE	FALSE	Incorrect MOA assigned in LOOCV	-0.0415586
TB39.8	kabx2:BRD-K28247815-001-01-3:50.000000uM	0.225662	screen4wk_screen5wk_tbda1_kabx2:BRD-K28247815-001-01-3	BRD-K28247815-001-01-3	BRD-K28247815	50	10	0.225662	TRUE	1.07009	TRUE	FALSE	TRUE	FALSE	Incorrect MOA assigned in LOOCV	0.225662
ppk1	kabx2:BRD-K28494619-001-30-8:50.000000uM	-0.000638224	screen4wk_screen5wk_tbda1_kabx2:BRD-K28494619-001-30-8	BRD-K28494619-001-30-8	BRD-K28494619	50	10	-0.000638224	TRUE	1.08068	TRUE	TRUE	FALSE	FALSE	Correct MOA assigned in LOOCV	-0.000638224
otsB2	kabx2:BRD-K28594598-001-01-1:25.000000uM	0.146786	screen4wk_screen5wk_tbda1_kabx2:BRD-K28594598-001-01-1	BRD-K28594598-001-01-1	BRD-K28594598	25	9	0.146786	TRUE	1.02091	TRUE	TRUE	FALSE	FALSE	Correct MOA assigned in LOOCV	0.146786
efp	kabx2:BRD-K28767608-001-01-1:50.000000uM	0.373103	screen4wk_screen5wk_tbda1_kabx2:BRD-K28767608-001-01-1	BRD-K28767608-001-01-1	BRD-K28767608	50	10	0.373103	TRUE	1.1213	TRUE	TRUE	FALSE	FALSE	Correct MOA assigned in LOOCV	0.373103
desA1	kabx2:BRD-K29869729-001-01-8:50.000000uM	0.703601	screen4wk_screen5wk_tbda1_kabx2:BRD-K29869729-001-01-8	BRD-K29869729-001-01-8	BRD-K29869729	50	10	0.703601	TRUE	1.06348	TRUE	FALSE	TRUE	FALSE	Incorrect MOA assigned in LOOCV	0.703601
metS	kabx2:BRD-K29901445-001-01-2:50.000000uM	-0.0408737	screen4wk_screen5wk_tbda1_kabx2:BRD-K29901445-001-01-2	BRD-K29901445-001-01-2	BRD-K29901445	50	10	-0.0408737	TRUE	0.502375	TRUE	TRUE	FALSE	FALSE	Correct MOA assigned in LOOCV	-0.0408737
leuD	kabx2:BRD-K30516678-001-02-1:50.000000uM	-0.00857832	screen4wk_screen5wk_tbda1_kabx2:BRD-K30516678-001-02-1	BRD-K30516678-001-02-1	BRD-K30516678	50	10	-0.00857832	TRUE	0.31385	TRUE	TRUE	FALSE	FALSE	Correct MOA assigned in LOOCV	-0.00857832
ppk1	kabx2:BRD-K31682896-001-25-7:50.000000uM	-0.0119137	screen4wk_screen5wk_tbda1_kabx2:BRD-K31682896-001-25-7	BRD-K31682896-001-25-7	BRD-K31682896	50	10	-0.0119137	TRUE	1.053	TRUE	TRUE	FALSE	FALSE	Correct MOA assigned in LOOCV	-0.0119137
hemL	kabx2:BRD-K31807080-001-01-7:50.000000uM	-0.0261832	screen4wk_screen5wk_tbda1_kabx2:BRD-K31807080-001-01-7	BRD-K31807080-001-01-7	BRD-K31807080	50	10	-0.0261832	TRUE	0.355481	TRUE	FALSE	TRUE	FALSE	Incorrect MOA assigned in LOOCV	-0.0261832
accA2	kabx2:BRD-K32256160-001-02-7:50.000000uM	-0.0674238	screen4wk_screen5wk_tbda1_kabx2:BRD-K32256160-001-02-7	BRD-K32256160-001-02-7	BRD-K32256160	50	10	-0.0674238	TRUE	0.444576	TRUE	TRUE	FALSE	FALSE	Correct MOA assigned in LOOCV	-0.0674238
Rv1697	kabx2:BRD-K32273377-001-19-5:50.000000uM	-0.0571518	screen4wk_screen5wk_tbda1_kabx2:BRD-K32273377-001-19-5	BRD-K32273377-001-19-5	BRD-K32273377	50	10	-0.0571518	TRUE	0.88166	TRUE	TRUE	FALSE	FALSE	Correct MOA assigned in LOOCV	-0.0571518
adk	kabx2:BRD-K32368635-001-01-9:50.000000uM	0.0933468	screen4wk_screen5wk_tbda1_kabx2:BRD-K32368635-001-01-9	BRD-K32368635-001-01-9	BRD-K32368635	50	10	0.0933468	TRUE	1.03169	TRUE	FALSE	FALSE	TRUE	Uncertain in LOOCV	0.0933468
metS	kabx2:BRD-K32667026-003-01-7:50.000000uM	0.523249	screen4wk_screen5wk_tbda1_kabx2:BRD-K32667026-003-01-7	BRD-K32667026-003-01-7	BRD-K32667026	50	10	0.523249	TRUE	1.07073	TRUE	TRUE	FALSE	FALSE	Correct MOA assigned in LOOCV	0.523249
miaA	kabx2:BRD-K32795028-001-15-8:50.000000uM	0.332692	screen4wk_screen5wk_tbda1_kabx2:BRD-K32795028-001-15-8	BRD-K32795028-001-15-8	BRD-K32795028	50	10	0.332692	TRUE	1.05372	TRUE	FALSE	FALSE	TRUE	Uncertain in LOOCV	0.332692
mmpL2	kabx2:BRD-K32842773-304-07-0:50.000000uM	0.537668	screen4wk_screen5wk_tbda1_kabx2:BRD-K32842773-304-07-0	BRD-K32842773-304-07-0	BRD-K32842773	50	10	0.537668	TRUE	1.10585	TRUE	FALSE	FALSE	TRUE	Uncertain in LOOCV	0.537668
efp	kabx2:BRD-K33106058-001-19-2:50.000000uM	0.596499	screen4wk_screen5wk_tbda1_kabx2:BRD-K33106058-001-19-2	BRD-K33106058-001-19-2	BRD-K33106058	50	10	0.596499	TRUE	1.09449	TRUE	TRUE	FALSE	FALSE	Correct MOA assigned in LOOCV	0.596499
Rv2190c	kabx2:BRD-K33127883-001-01-7:50.000000uM	-0.0593718	screen4wk_screen5wk_tbda1_kabx2:BRD-K33127883-001-01-7	BRD-K33127883-001-01-7	BRD-K33127883	50	10	-0.0593718	TRUE	0.312044	TRUE	TRUE	FALSE	FALSE	Correct MOA assigned in LOOCV	-0.0593718
rpoA	kabx2:BRD-K33394115-001-01-3:50.000000uM	0.227564	screen4wk_screen5wk_tbda1_kabx2:BRD-K33394115-001-01-3	BRD-K33394115-001-01-3	BRD-K33394115	50	10	0.227564	TRUE	1.07244	TRUE	FALSE	FALSE	TRUE	Uncertain in LOOCV	0.227564
otsB1	kabx2:BRD-K33710385-001-04-9:50.000000uM	-2.22045e-16	screen4wk_screen5wk_tbda1_kabx2:BRD-K33710385-001-04-9	BRD-K33710385-001-04-9	BRD-K33710385	50	10	-2.22045e-16	TRUE	0.628404	TRUE	TRUE	FALSE	FALSE	Correct MOA assigned in LOOCV	-2.22045e-16
nrdF2	kabx2:BRD-K34022604-001-11-6:50.000000uM	0.356298	screen4wk_screen5wk_tbda1_kabx2:BRD-K34022604-001-11-6	BRD-K34022604-001-11-6	BRD-K34022604	50	10	0.356298	TRUE	1.055	TRUE	FALSE	FALSE	TRUE	Uncertain in LOOCV	0.356298
otsB2	kabx2:BRD-K35559145-001-02-1:50.000000uM	0.00254025	screen4wk_screen5wk_tbda1_kabx2:BRD-K35559145-001-02-1	BRD-K35559145-001-02-1	BRD-K35559145	50	10	0.00254025	TRUE	1.04477	TRUE	TRUE	FALSE	FALSE	Correct MOA assigned in LOOCV	0.00254025
gatB	kabx2:BRD-K35960502-001-23-4:50.000000uM	-0.00876558	screen4wk_screen5wk_tbda1_kabx2:BRD-K35960502-001-23-4	BRD-K35960502-001-23-4	BRD-K35960502	50	10	-0.00876558	TRUE	0.67055	TRUE	FALSE	TRUE	FALSE	Incorrect MOA assigned in LOOCV	-0.00876558
cysS1	kabx2:BRD-K36007650-300-04-9:50.000000uM	0.000114572	screen4wk_screen5wk_tbda1_kabx2:BRD-K36007650-300-04-9	BRD-K36007650-300-04-9	BRD-K36007650	50	10	0.000114572	TRUE	1.02652	TRUE	FALSE	TRUE	FALSE	Incorrect MOA assigned in LOOCV	0.000114572
Rv3208	kabx2:BRD-K36796419-001-02-7:50.000000uM	-0.0544216	screen4wk_screen5wk_tbda1_kabx2:BRD-K36796419-001-02-7	BRD-K36796419-001-02-7	BRD-K36796419	50	10	-0.0544216	TRUE	0.741877	TRUE	TRUE	FALSE	FALSE	Correct MOA assigned in LOOCV	-0.0544216
efpA	kabx2:BRD-K37130656-001-05-3:50.000000uM	0.0493382	screen4wk_screen5wk_tbda1_kabx2:BRD-K37130656-001-05-3	BRD-K37130656-001-05-3	BRD-K37130656	50	10	0.0493382	TRUE	1.02459	TRUE	TRUE	FALSE	FALSE	Correct MOA assigned in LOOCV	0.0493382
rpoA	kabx2:BRD-K37753391-001-04-5:50.000000uM	-0.0295002	screen4wk_screen5wk_tbda1_kabx2:BRD-K37753391-001-04-5	BRD-K37753391-001-04-5	BRD-K37753391	50	10	-0.0295002	TRUE	1.007	TRUE	TRUE	FALSE	FALSE	Correct MOA assigned in LOOCV	-0.0295002
aroE	kabx2:BRD-K37753391-046-04-0:50.000000uM	0.0310265	screen4wk_screen5wk_tbda1_kabx2:BRD-K37753391-046-04-0	BRD-K37753391-046-04-0	BRD-K37753391	50	10	0.0310265	TRUE	1.02584	TRUE	TRUE	FALSE	FALSE	Correct MOA assigned in LOOCV	0.0310265
Rv1476	screen4wk:BRD-K37798499-001-16-5:50.000000uM	-0.0420005	screen4wk_screen5wk_tbda1_kabx2:BRD-K37798499-001-16-5	BRD-K37798499-001-16-5	BRD-K37798499	50	8	-0.0420005	TRUE	1.08893	TRUE	TRUE	FALSE	FALSE	Correct MOA assigned in LOOCV	-0.0420005
Rv1697	kabx2:BRD-K37798499-001-28-0:50.000000uM	-1.4074e-06	screen4wk_screen5wk_tbda1_kabx2:BRD-K37798499-001-28-0	BRD-K37798499-001-28-0	BRD-K37798499	50	10	-1.4074e-06	TRUE	1.09272	TRUE	TRUE	FALSE	FALSE	Correct MOA assigned in LOOCV	-1.4074e-06
atpDC	kabx2:BRD-K37890730-001-22-7:50.000000uM	0.464158	screen4wk_screen5wk_tbda1_kabx2:BRD-K37890730-001-22-7	BRD-K37890730-001-22-7	BRD-K37890730	50	10	0.464158	TRUE	1.10693	TRUE	FALSE	FALSE	TRUE	Uncertain in LOOCV	0.464158
icd2	kabx2:BRD-K37908742-001-03-3:50.000000uM	-0.0258793	screen4wk_screen5wk_tbda1_kabx2:BRD-K37908742-001-03-3	BRD-K37908742-001-03-3	BRD-K37908742	50	10	-0.0258793	TRUE	0.48282	TRUE	FALSE	TRUE	FALSE	Incorrect MOA assigned in LOOCV	-0.0258793
cysS1	kabx2:BRD-K38402943-001-04-1:50.000000uM	0.0267392	screen4wk_screen5wk_tbda1_kabx2:BRD-K38402943-001-04-1	BRD-K38402943-001-04-1	BRD-K38402943	50	10	0.0267392	TRUE	0.601607	TRUE	TRUE	FALSE	FALSE	Correct MOA assigned in LOOCV	0.0267392
trpG	kabx2:BRD-K38402943-001-05-8:50.000000uM	-0.00737812	screen4wk_screen5wk_tbda1_kabx2:BRD-K38402943-001-05-8	BRD-K38402943-001-05-8	BRD-K38402943	50	10	-0.00737812	TRUE	0.694146	TRUE	TRUE	FALSE	FALSE	Correct MOA assigned in LOOCV	-0.00737812
metS	kabx2:BRD-K38633957-001-02-8:50.000000uM	0.0604432	screen4wk_screen5wk_tbda1_kabx2:BRD-K38633957-001-02-8	BRD-K38633957-001-02-8	BRD-K38633957	50	10	0.0604432	TRUE	0.648643	TRUE	TRUE	FALSE	FALSE	Correct MOA assigned in LOOCV	0.0604432
wbbl2	kabx2:BRD-K38633957-001-03-6:50.000000uM	0.0237362	screen4wk_screen5wk_tbda1_kabx2:BRD-K38633957-001-03-6	BRD-K38633957-001-03-6	BRD-K38633957	50	10	0.0237362	TRUE	0.61106	TRUE	TRUE	FALSE	FALSE	Correct MOA assigned in LOOCV	0.0237362
trpG	kabx2:BRD-K38684403-001-06-2:50.000000uM	0.0461278	screen4wk_screen5wk_tbda1_kabx2:BRD-K38684403-001-06-2	BRD-K38684403-001-06-2	BRD-K38684403	50	10	0.0461278	TRUE	1.10935	TRUE	TRUE	FALSE	FALSE	Correct MOA assigned in LOOCV	0.0461278
Rv0225	kabx2:BRD-K39339421-001-02-9:50.000000uM	0.680205	screen4wk_screen5wk_tbda1_kabx2:BRD-K39339421-001-02-9	BRD-K39339421-001-02-9	BRD-K39339421	50	10	0.680205	TRUE	1.07005	TRUE	FALSE	FALSE	TRUE	Uncertain in LOOCV	0.680205
hemL	kabx2:BRD-K40154364-001-01-0:50.000000uM	0.61079	screen4wk_screen5wk_tbda1_kabx2:BRD-K40154364-001-01-0	BRD-K40154364-001-01-0	BRD-K40154364	50	10	0.61079	TRUE	1.09486	TRUE	TRUE	FALSE	FALSE	Correct MOA assigned in LOOCV	0.61079
otsB2	kabx2:BRD-K40939496-001-01-5:50.000000uM	-0.0385589	screen4wk_screen5wk_tbda1_kabx2:BRD-K40939496-001-01-5	BRD-K40939496-001-01-5	BRD-K40939496	50	10	-0.0385589	TRUE	1.23379	TRUE	FALSE	TRUE	FALSE	Incorrect MOA assigned in LOOCV	-0.0385589
efp	screen4wk:BRD-K41140669-001-02-8:50.000000uM	-0.00381949	screen4wk_screen5wk_tbda1_kabx2:BRD-K41140669-001-02-8	BRD-K41140669-001-02-8	BRD-K41140669	50	8	-0.00381949	TRUE	0.713661	TRUE	FALSE	FALSE	TRUE	Uncertain in LOOCV	-0.00381949
Rv3604c	kabx2:BRD-K41140669-001-04-4:50.000000uM	0.00749831	screen4wk_screen5wk_tbda1_kabx2:BRD-K41140669-001-04-4	BRD-K41140669-001-04-4	BRD-K41140669	50	10	0.00749831	TRUE	0.794094	TRUE	FALSE	FALSE	TRUE	Uncertain in LOOCV	0.00749831
Rv3645	kabx2:BRD-K41601912-001-16-4:50.000000uM	-0.0437672	screen4wk_screen5wk_tbda1_kabx2:BRD-K41601912-001-16-4	BRD-K41601912-001-16-4	BRD-K41601912	50	10	-0.0437672	TRUE	0.633806	TRUE	FALSE	TRUE	FALSE	Incorrect MOA assigned in LOOCV	-0.0437672
metA	kabx2:BRD-K41731458-001-17-7:50.000000uM	0.0841813	screen4wk_screen5wk_tbda1_kabx2:BRD-K41731458-001-17-7	BRD-K41731458-001-17-7	BRD-K41731458	50	10	0.0841813	TRUE	1.0251	TRUE	FALSE	TRUE	FALSE	Incorrect MOA assigned in LOOCV	0.0841813
Rv1465	kabx2:BRD-K41731458-001-18-5:50.000000uM	0.473795	screen4wk_screen5wk_tbda1_kabx2:BRD-K41731458-001-18-5	BRD-K41731458-001-18-5	BRD-K41731458	50	10	0.473795	TRUE	1.03518	TRUE	FALSE	FALSE	TRUE	Uncertain in LOOCV	0.473795
dlat	kabx2:BRD-K42267433-001-01-5:50.000000uM	0.060241	screen4wk_screen5wk_tbda1_kabx2:BRD-K42267433-001-01-5	BRD-K42267433-001-01-5	BRD-K42267433	50	10	0.060241	TRUE	1.05649	TRUE	TRUE	FALSE	FALSE	Correct MOA assigned in LOOCV	0.060241
mtrA	kabx2:BRD-K43172524-001-01-6:50.000000uM	0.52669	screen4wk_screen5wk_tbda1_kabx2:BRD-K43172524-001-01-6	BRD-K43172524-001-01-6	BRD-K43172524	50	10	0.52669	TRUE	1.08684	TRUE	FALSE	FALSE	TRUE	Uncertain in LOOCV	0.52669
asnB	kabx2:BRD-K43389675-003-22-5:50.000000uM	-0.0294802	screen4wk_screen5wk_tbda1_kabx2:BRD-K43389675-003-22-5	BRD-K43389675-003-22-5	BRD-K43389675	50	10	-0.0294802	TRUE	0.474296	TRUE	TRUE	FALSE	FALSE	Correct MOA assigned in LOOCV	-0.0294802
rpoA	kabx2:BRD-K43913323-001-01-6:50.000000uM	0.724956	screen4wk_screen5wk_tbda1_kabx2:BRD-K43913323-001-01-6	BRD-K43913323-001-01-6	BRD-K43913323	50	10	0.724956	TRUE	1.1207	TRUE	FALSE	TRUE	FALSE	Incorrect MOA assigned in LOOCV	0.724956
Rv2050	kabx2:BRD-K43962705-001-01-1:50.000000uM	0	screen4wk_screen5wk_tbda1_kabx2:BRD-K43962705-001-01-1	BRD-K43962705-001-01-1	BRD-K43962705	50	10	0	TRUE	0.282992	TRUE	TRUE	FALSE	FALSE	Correct MOA assigned in LOOCV	0
TB39.8	kabx2:BRD-K44133266-001-11-8:50.000000uM	0.298256	screen4wk_screen5wk_tbda1_kabx2:BRD-K44133266-001-11-8	BRD-K44133266-001-11-8	BRD-K44133266	50	10	0.298256	TRUE	1.09176	TRUE	FALSE	FALSE	TRUE	Uncertain in LOOCV	0.298256
lprD	kabx2:BRD-K44595561-001-01-1:50.000000uM	-0.0383817	screen4wk_screen5wk_tbda1_kabx2:BRD-K44595561-001-01-1	BRD-K44595561-001-01-1	BRD-K44595561	50	10	-0.0383817	TRUE	0.822388	TRUE	TRUE	FALSE	FALSE	Correct MOA assigned in LOOCV	-0.0383817
hemB	kabx2:BRD-K44817881-001-01-2:50.000000uM	0.36869	screen4wk_screen5wk_tbda1_kabx2:BRD-K44817881-001-01-2	BRD-K44817881-001-01-2	BRD-K44817881	50	10	0.36869	TRUE	1.04778	TRUE	FALSE	FALSE	TRUE	Uncertain in LOOCV	0.36869
glcB	kabx2:BRD-K45142033-001-01-1:50.000000uM	0.41025	screen4wk_screen5wk_tbda1_kabx2:BRD-K45142033-001-01-1	BRD-K45142033-001-01-1	BRD-K45142033	50	10	0.41025	TRUE	1.06522	TRUE	TRUE	FALSE	FALSE	Correct MOA assigned in LOOCV	0.41025
ndh	kabx2:BRD-K45142033-001-02-9:50.000000uM	0.181162	screen4wk_screen5wk_tbda1_kabx2:BRD-K45142033-001-02-9	BRD-K45142033-001-02-9	BRD-K45142033	50	10	0.181162	TRUE	1.06123	TRUE	FALSE	TRUE	FALSE	Incorrect MOA assigned in LOOCV	0.181162
Rv3778c	kabx2:BRD-K45179240-001-03-8:50.000000uM	0.188917	screen4wk_screen5wk_tbda1_kabx2:BRD-K45179240-001-03-8	BRD-K45179240-001-03-8	BRD-K45179240	50	10	0.188917	TRUE	1.08304	TRUE	FALSE	FALSE	TRUE	Uncertain in LOOCV	0.188917
qcrB	kabx2:BRD-K45430307-001-01-9:50.000000uM	0.0373307	screen4wk_screen5wk_tbda1_kabx2:BRD-K45430307-001-01-9	BRD-K45430307-001-01-9	BRD-K45430307	50	10	0.0373307	TRUE	0.77575	TRUE	FALSE	TRUE	FALSE	Incorrect MOA assigned in LOOCV	0.0373307
nrdF2	kabx2:BRD-K45520244-001-01-3:50.000000uM	0.442612	screen4wk_screen5wk_tbda1_kabx2:BRD-K45520244-001-01-3	BRD-K45520244-001-01-3	BRD-K45520244	50	10	0.442612	TRUE	1.06776	TRUE	FALSE	TRUE	FALSE	Incorrect MOA assigned in LOOCV	0.442612
gyrA	kabx2:BRD-K45916615-001-03-0:50.000000uM	-0.0150537	screen4wk_screen5wk_tbda1_kabx2:BRD-K45916615-001-03-0	BRD-K45916615-001-03-0	BRD-K45916615	50	10	-0.0150537	TRUE	0.946262	TRUE	TRUE	FALSE	FALSE	Correct MOA assigned in LOOCV	-0.0150537
tmk	kabx2:BRD-K47832606-001-31-9:50.000000uM	0.400868	screen4wk_screen5wk_tbda1_kabx2:BRD-K47832606-001-31-9	BRD-K47832606-001-31-9	BRD-K47832606	50	10	0.400868	TRUE	1.15965	TRUE	TRUE	FALSE	FALSE	Correct MOA assigned in LOOCV	0.400868
Rv2507	kabx2:BRD-K47869605-001-33-8:50.000000uM	0.572704	screen4wk_screen5wk_tbda1_kabx2:BRD-K47869605-001-33-8	BRD-K47869605-001-33-8	BRD-K47869605	50	10	0.572704	TRUE	1.01747	TRUE	FALSE	FALSE	TRUE	Uncertain in LOOCV	0.572704
thyA	kabx2:BRD-K47871594-001-01-4:50.000000uM	0.480623	screen4wk_screen5wk_tbda1_kabx2:BRD-K47871594-001-01-4	BRD-K47871594-001-01-4	BRD-K47871594	50	10	0.480623	TRUE	1.08781	TRUE	FALSE	FALSE	TRUE	Uncertain in LOOCV	0.480623
Rv1797	kabx2:BRD-K47886988-001-23-0:50.000000uM	0.14856	screen4wk_screen5wk_tbda1_kabx2:BRD-K47886988-001-23-0	BRD-K47886988-001-23-0	BRD-K47886988	50	10	0.14856	TRUE	0.933646	TRUE	TRUE	FALSE	FALSE	Correct MOA assigned in LOOCV	0.14856
miaA	kabx2:BRD-K48195670-236-01-6:50.000000uM	0.421003	screen4wk_screen5wk_tbda1_kabx2:BRD-K48195670-236-01-6	BRD-K48195670-236-01-6	BRD-K48195670	50	10	0.421003	TRUE	1.02721	TRUE	FALSE	FALSE	TRUE	Uncertain in LOOCV	0.421003
qcrB	kabx2:BRD-K48888725-001-03-5:50.000000uM	0.543849	screen4wk_screen5wk_tbda1_kabx2:BRD-K48888725-001-03-5	BRD-K48888725-001-03-5	BRD-K48888725	50	10	0.543849	TRUE	1.0746	TRUE	FALSE	FALSE	TRUE	Uncertain in LOOCV	0.543849
glcB	kabx2:BRD-K49350383-001-16-0:50.000000uM	0.0941672	screen4wk_screen5wk_tbda1_kabx2:BRD-K49350383-001-16-0	BRD-K49350383-001-16-0	BRD-K49350383	50	10	0.0941672	TRUE	1.11347	TRUE	FALSE	FALSE	TRUE	Uncertain in LOOCV	0.0941672
rpoA	kabx2:BRD-K49350383-001-17-8:50.000000uM	0.38714	screen4wk_screen5wk_tbda1_kabx2:BRD-K49350383-001-17-8	BRD-K49350383-001-17-8	BRD-K49350383	50	10	0.38714	TRUE	1.19655	TRUE	FALSE	TRUE	FALSE	Incorrect MOA assigned in LOOCV	0.38714
efp	kabx2:BRD-K49384696-001-02-1:50.000000uM	0.156519	screen4wk_screen5wk_tbda1_kabx2:BRD-K49384696-001-02-1	BRD-K49384696-001-02-1	BRD-K49384696	50	10	0.156519	TRUE	1.07153	TRUE	TRUE	FALSE	FALSE	Correct MOA assigned in LOOCV	0.156519
rplK	kabx2:BRD-K49668410-001-19-6:50.000000uM	4.61409e-13	screen4wk_screen5wk_tbda1_kabx2:BRD-K49668410-001-19-6	BRD-K49668410-001-19-6	BRD-K49668410	50	10	4.61409e-13	TRUE	0.931107	TRUE	TRUE	FALSE	FALSE	Correct MOA assigned in LOOCV	4.61409e-13
rpsC	kabx2:BRD-K49755152-003-01-7:50.000000uM	-0.00506504	screen4wk_screen5wk_tbda1_kabx2:BRD-K49755152-003-01-7	BRD-K49755152-003-01-7	BRD-K49755152	50	10	-0.00506504	TRUE	0.244394	TRUE	TRUE	FALSE	FALSE	Correct MOA assigned in LOOCV	-0.00506504
gyrA	kabx2:BRD-K49841478-001-02-4:50.000000uM	0.0747947	screen4wk_screen5wk_tbda1_kabx2:BRD-K49841478-001-02-4	BRD-K49841478-001-02-4	BRD-K49841478	50	9	0.0747947	TRUE	1.14788	TRUE	TRUE	FALSE	FALSE	Correct MOA assigned in LOOCV	0.0747947
fadD30	kabx2:BRD-K50327268-001-01-6:50.000000uM	0.653606	screen4wk_screen5wk_tbda1_kabx2:BRD-K50327268-001-01-6	BRD-K50327268-001-01-6	BRD-K50327268	50	10	0.653606	TRUE	1.05291	TRUE	FALSE	TRUE	FALSE	Incorrect MOA assigned in LOOCV	0.653606
H37RvBC14	kabx2:BRD-K50582804-001-01-7:50.000000uM	0.480292	screen4wk_screen5wk_tbda1_kabx2:BRD-K50582804-001-01-7	BRD-K50582804-001-01-7	BRD-K50582804	50	10	0.480292	TRUE	1.06126	TRUE	FALSE	FALSE	TRUE	Uncertain in LOOCV	0.480292
ppk1	screen4wk:BRD-K50859149-001-17-9:50.000000uM	0.011489	screen4wk_screen5wk_tbda1_kabx2:BRD-K50859149-001-17-9	BRD-K50859149-001-17-9	BRD-K50859149	50	8	0.011489	TRUE	1.07925	TRUE	TRUE	FALSE	FALSE	Correct MOA assigned in LOOCV	0.011489
ppk1	kabx2:BRD-K50859149-001-21-1:50.000000uM	-0.000295086	screen4wk_screen5wk_tbda1_kabx2:BRD-K50859149-001-21-1	BRD-K50859149-001-21-1	BRD-K50859149	50	10	-0.000295086	TRUE	1.06626	TRUE	TRUE	FALSE	FALSE	Correct MOA assigned in LOOCV	-0.000295086
dapF	kabx2:BRD-K51096299-001-03-5:50.000000uM	0.680856	screen4wk_screen5wk_tbda1_kabx2:BRD-K51096299-001-03-5	BRD-K51096299-001-03-5	BRD-K51096299	50	10	0.680856	TRUE	1.10409	TRUE	FALSE	FALSE	TRUE	Uncertain in LOOCV	0.680856
nadE	kabx2:BRD-K51626221-001-05-7:50.000000uM	0.0159701	screen4wk_screen5wk_tbda1_kabx2:BRD-K51626221-001-05-7	BRD-K51626221-001-05-7	BRD-K51626221	50	10	0.0159701	TRUE	0.75054	TRUE	FALSE	FALSE	TRUE	Uncertain in LOOCV	0.0159701
mprB	kabx2:BRD-K51747290-001-18-0:50.000000uM	0.600816	screen4wk_screen5wk_tbda1_kabx2:BRD-K51747290-001-18-0	BRD-K51747290-001-18-0	BRD-K51747290	50	10	0.600816	TRUE	1.03162	TRUE	FALSE	FALSE	TRUE	Uncertain in LOOCV	0.600816
Rv3645	screen4wk:BRD-K51997757-001-03-9:50.000000uM	-0.00307578	screen4wk_screen5wk_tbda1_kabx2:BRD-K51997757-001-03-9	BRD-K51997757-001-03-9	BRD-K51997757	50	8	-0.00307578	TRUE	0.801576	TRUE	TRUE	FALSE	FALSE	Correct MOA assigned in LOOCV	-0.00307578
prfA	kabx2:BRD-K51997757-001-06-2:50.000000uM	-0.0149627	screen4wk_screen5wk_tbda1_kabx2:BRD-K51997757-001-06-2	BRD-K51997757-001-06-2	BRD-K51997757	50	10	-0.0149627	TRUE	0.671951	TRUE	TRUE	FALSE	FALSE	Correct MOA assigned in LOOCV	-0.0149627
mapB	kabx2:BRD-K51997757-001-07-0:50.000000uM	-0.0531952	screen4wk_screen5wk_tbda1_kabx2:BRD-K51997757-001-07-0	BRD-K51997757-001-07-0	BRD-K51997757	50	10	-0.0531952	TRUE	0.360828	TRUE	TRUE	FALSE	FALSE	Correct MOA assigned in LOOCV	-0.0531952
Rv1797	kabx2:BRD-K52075040-001-12-1:50.000000uM	-0.0117962	screen4wk_screen5wk_tbda1_kabx2:BRD-K52075040-001-12-1	BRD-K52075040-001-12-1	BRD-K52075040	50	10	-0.0117962	TRUE	0.442194	TRUE	FALSE	TRUE	FALSE	Incorrect MOA assigned in LOOCV	-0.0117962
ppk1	kabx2:BRD-K52416806-001-03-0:50.000000uM	0.00753804	screen4wk_screen5wk_tbda1_kabx2:BRD-K52416806-001-03-0	BRD-K52416806-001-03-0	BRD-K52416806	50	10	0.00753804	TRUE	1.07932	TRUE	TRUE	FALSE	FALSE	Correct MOA assigned in LOOCV	0.00753804
mtrA	kabx2:BRD-K52756523-001-30-4:50.000000uM	0.0680844	screen4wk_screen5wk_tbda1_kabx2:BRD-K52756523-001-30-4	BRD-K52756523-001-30-4	BRD-K52756523	50	10	0.0680844	TRUE	1.0529	TRUE	TRUE	FALSE	FALSE	Correct MOA assigned in LOOCV	0.0680844
canB	kabx2:BRD-K53492054-001-07-0:50.000000uM	0.34535	screen4wk_screen5wk_tbda1_kabx2:BRD-K53492054-001-07-0	BRD-K53492054-001-07-0	BRD-K53492054	50	10	0.34535	TRUE	1.04159	TRUE	FALSE	FALSE	TRUE	Uncertain in LOOCV	0.34535
pks13	kabx2:BRD-K54931188-001-01-8:50.000000uM	0.177671	screen4wk_screen5wk_tbda1_kabx2:BRD-K54931188-001-01-8	BRD-K54931188-001-01-8	BRD-K54931188	50	10	0.177671	TRUE	1.02983	TRUE	FALSE	FALSE	TRUE	Uncertain in LOOCV	0.177671
nrdH	kabx2:BRD-K55034111-001-05-3:50.000000uM	-0.0482042	screen4wk_screen5wk_tbda1_kabx2:BRD-K55034111-001-05-3	BRD-K55034111-001-05-3	BRD-K55034111	50	10	-0.0482042	TRUE	0.297588	TRUE	TRUE	FALSE	FALSE	Correct MOA assigned in LOOCV	-0.0482042
pheS	kabx2:BRD-K55127134-001-03-3:50.000000uM	9.16224e-11	screen4wk_screen5wk_tbda1_kabx2:BRD-K55127134-001-03-3	BRD-K55127134-001-03-3	BRD-K55127134	50	10	9.16224e-11	TRUE	0.991105	TRUE	FALSE	TRUE	FALSE	Incorrect MOA assigned in LOOCV	9.16224e-11
ilvC	kabx2:BRD-K55128567-001-03-7:50.000000uM	-0.0548807	screen4wk_screen5wk_tbda1_kabx2:BRD-K55128567-001-03-7	BRD-K55128567-001-03-7	BRD-K55128567	50	10	-0.0548807	TRUE	0.399884	TRUE	TRUE	FALSE	FALSE	Correct MOA assigned in LOOCV	-0.0548807
argB	kabx2:BRD-K55128567-001-04-5:50.000000uM	-0.0741355	screen4wk_screen5wk_tbda1_kabx2:BRD-K55128567-001-04-5	BRD-K55128567-001-04-5	BRD-K55128567	50	10	-0.0741355	TRUE	0.456206	TRUE	TRUE	FALSE	FALSE	Correct MOA assigned in LOOCV	-0.0741355
ppk1	kabx2:BRD-K55250441-001-16-3:50.000000uM	0.115028	screen4wk_screen5wk_tbda1_kabx2:BRD-K55250441-001-16-3	BRD-K55250441-001-16-3	BRD-K55250441	50	10	0.115028	TRUE	1.17593	TRUE	TRUE	FALSE	FALSE	Correct MOA assigned in LOOCV	0.115028
gyrB	kabx2:BRD-K55696337-003-26-9:50.000000uM	0.629609	screen4wk_screen5wk_tbda1_kabx2:BRD-K55696337-003-26-9	BRD-K55696337-003-26-9	BRD-K55696337	50	10	0.629609	TRUE	1.0335	TRUE	FALSE	FALSE	TRUE	Uncertain in LOOCV	0.629609
pmmA	kabx2:BRD-K56614220-001-22-4:50.000000uM	-0.0365112	screen4wk_screen5wk_tbda1_kabx2:BRD-K56614220-001-22-4	BRD-K56614220-001-22-4	BRD-K56614220	50	10	-0.0365112	TRUE	0.668544	TRUE	TRUE	FALSE	FALSE	Correct MOA assigned in LOOCV	-0.0365112
acpM	kabx2:BRD-K56767355-001-01-1:50.000000uM	0.200193	screen4wk_screen5wk_tbda1_kabx2:BRD-K56767355-001-01-1	BRD-K56767355-001-01-1	BRD-K56767355	50	10	0.200193	TRUE	1.04581	TRUE	FALSE	TRUE	FALSE	Incorrect MOA assigned in LOOCV	0.200193
H37RvBC14	kabx2:BRD-K57363465-001-01-5:50.000000uM	-0.00760547	screen4wk_screen5wk_tbda1_kabx2:BRD-K57363465-001-01-5	BRD-K57363465-001-01-5	BRD-K57363465	50	10	-0.00760547	TRUE	0.744911	TRUE	TRUE	FALSE	FALSE	Correct MOA assigned in LOOCV	-0.00760547
hemL	kabx2:BRD-K57698251-001-01-2:50.000000uM	0.456897	screen4wk_screen5wk_tbda1_kabx2:BRD-K57698251-001-01-2	BRD-K57698251-001-01-2	BRD-K57698251	50	10	0.456897	TRUE	1.07025	TRUE	TRUE	FALSE	FALSE	Correct MOA assigned in LOOCV	0.456897
leuD	kabx2:BRD-K57864646-001-06-3:50.000000uM	0.00015564	screen4wk_screen5wk_tbda1_kabx2:BRD-K57864646-001-06-3	BRD-K57864646-001-06-3	BRD-K57864646	50	10	0.00015564	TRUE	0.409273	TRUE	TRUE	FALSE	FALSE	Correct MOA assigned in LOOCV	0.00015564
Rv1797	kabx2:BRD-K58069855-001-01-5:6.250000uM	0.639907	screen4wk_screen5wk_tbda1_kabx2:BRD-K58069855-001-01-5	BRD-K58069855-001-01-5	BRD-K58069855	6.25	7	0.639907	TRUE	1.04262	TRUE	FALSE	FALSE	TRUE	Uncertain in LOOCV	0.639907
murG	kabx2:BRD-K58262659-001-11-3:50.000000uM	0.421189	screen4wk_screen5wk_tbda1_kabx2:BRD-K58262659-001-11-3	BRD-K58262659-001-11-3	BRD-K58262659	50	10	0.421189	TRUE	1.2315	TRUE	TRUE	FALSE	FALSE	Correct MOA assigned in LOOCV	0.421189
qcrB	kabx2:BRD-K58597051-001-03-3:50.000000uM	0.0416619	screen4wk_screen5wk_tbda1_kabx2:BRD-K58597051-001-03-3	BRD-K58597051-001-03-3	BRD-K58597051	50	10	0.0416619	TRUE	1.0157	TRUE	TRUE	FALSE	FALSE	Correct MOA assigned in LOOCV	0.0416619
Rv3208	kabx2:BRD-K58861914-001-01-4:50.000000uM	0.760691	screen4wk_screen5wk_tbda1_kabx2:BRD-K58861914-001-01-4	BRD-K58861914-001-01-4	BRD-K58861914	50	10	0.760691	TRUE	1.05952	TRUE	TRUE	FALSE	FALSE	Correct MOA assigned in LOOCV	0.760691
fas	kabx2:BRD-K59325863-001-05-1:50.000000uM	0.362822	screen4wk_screen5wk_tbda1_kabx2:BRD-K59325863-001-05-1	BRD-K59325863-001-05-1	BRD-K59325863	50	10	0.362822	TRUE	1.06747	TRUE	TRUE	FALSE	FALSE	Correct MOA assigned in LOOCV	0.362822
Rv0431	kabx2:BRD-K59436580-001-02-5:50.000000uM	-0.0238469	screen4wk_screen5wk_tbda1_kabx2:BRD-K59436580-001-02-5	BRD-K59436580-001-02-5	BRD-K59436580	50	10	-0.0238469	TRUE	0.211939	TRUE	TRUE	FALSE	FALSE	Correct MOA assigned in LOOCV	-0.0238469
coaE	screen4wk_screen5wk_tbda1_kabx2:BRD-K59456551-335-01-2:440.000000uM	3.66209e-07	screen4wk_screen5wk_tbda1_kabx2:BRD-K59456551-335-01-2	BRD-K59456551-335-01-2	BRD-K59456551	440	20	3.66209e-07	TRUE	1.16632	TRUE	TRUE	FALSE	FALSE	Correct MOA assigned in LOOCV	3.66209e-07
glmU	kabx2:BRD-K60230970-001-37-3:50.000000uM	0.703486	screen4wk_screen5wk_tbda1_kabx2:BRD-K60230970-001-37-3	BRD-K60230970-001-37-3	BRD-K60230970	50	10	0.703486	TRUE	1.04112	TRUE	FALSE	FALSE	TRUE	Uncertain in LOOCV	0.703486
wbbl2	kabx2:BRD-K60267961-001-04-6:50.000000uM	0.0228337	screen4wk_screen5wk_tbda1_kabx2:BRD-K60267961-001-04-6	BRD-K60267961-001-04-6	BRD-K60267961	50	10	0.0228337	TRUE	0.861533	TRUE	TRUE	FALSE	FALSE	Correct MOA assigned in LOOCV	0.0228337
hsdM	kabx2:BRD-K60267961-001-05-3:50.000000uM	0.0294234	screen4wk_screen5wk_tbda1_kabx2:BRD-K60267961-001-05-3	BRD-K60267961-001-05-3	BRD-K60267961	50	10	0.0294234	TRUE	0.650794	TRUE	TRUE	FALSE	FALSE	Correct MOA assigned in LOOCV	0.0294234
Rv0225	kabx2:BRD-K60362380-001-02-2:50.000000uM	0.736559	screen4wk_screen5wk_tbda1_kabx2:BRD-K60362380-001-02-2	BRD-K60362380-001-02-2	BRD-K60362380	50	10	0.736559	TRUE	1.05623	TRUE	FALSE	FALSE	TRUE	Uncertain in LOOCV	0.736559
gpm1	kabx2:BRD-K60663764-236-06-2:50.000000uM	0.707637	screen4wk_screen5wk_tbda1_kabx2:BRD-K60663764-236-06-2	BRD-K60663764-236-06-2	BRD-K60663764	50	10	0.707637	TRUE	1.09775	TRUE	FALSE	FALSE	TRUE	Uncertain in LOOCV	0.707637
ispD	kabx2:BRD-K60731427-001-04-9:50.000000uM	-0.00730842	screen4wk_screen5wk_tbda1_kabx2:BRD-K60731427-001-04-9	BRD-K60731427-001-04-9	BRD-K60731427	50	10	-0.00730842	TRUE	0.704796	TRUE	FALSE	TRUE	FALSE	Incorrect MOA assigned in LOOCV	-0.00730842
gap	kabx2:BRD-K60762818-001-01-7:50.000000uM	0.0614172	screen4wk_screen5wk_tbda1_kabx2:BRD-K60762818-001-01-7	BRD-K60762818-001-01-7	BRD-K60762818	50	10	0.0614172	TRUE	1.02303	TRUE	TRUE	FALSE	FALSE	Correct MOA assigned in LOOCV	0.0614172
murG	kabx2:BRD-K61192372-001-09-7:50.000000uM	0.778913	screen4wk_screen5wk_tbda1_kabx2:BRD-K61192372-001-09-7	BRD-K61192372-001-09-7	BRD-K61192372	50	10	0.778913	TRUE	1.07741	TRUE	FALSE	TRUE	FALSE	Incorrect MOA assigned in LOOCV	0.778913
ctaC	kabx2:BRD-K61582089-236-01-2:50.000000uM	-0.0541992	screen4wk_screen5wk_tbda1_kabx2:BRD-K61582089-236-01-2	BRD-K61582089-236-01-2	BRD-K61582089	50	10	-0.0541992	TRUE	0.50394	TRUE	TRUE	FALSE	FALSE	Correct MOA assigned in LOOCV	-0.0541992
ppk1	kabx2:BRD-K62363391-001-25-6:50.000000uM	0.0349308	screen4wk_screen5wk_tbda1_kabx2:BRD-K62363391-001-25-6	BRD-K62363391-001-25-6	BRD-K62363391	50	10	0.0349308	TRUE	1.14205	TRUE	TRUE	FALSE	FALSE	Correct MOA assigned in LOOCV	0.0349308
clpX	kabx2:BRD-K62374253-001-09-4:50.000000uM	-0.0340145	screen4wk_screen5wk_tbda1_kabx2:BRD-K62374253-001-09-4	BRD-K62374253-001-09-4	BRD-K62374253	50	10	-0.0340145	TRUE	0.78661	TRUE	TRUE	FALSE	FALSE	Correct MOA assigned in LOOCV	-0.0340145
rpe	kabx2:BRD-K63155003-001-01-6:50.000000uM	0.0610392	screen4wk_screen5wk_tbda1_kabx2:BRD-K63155003-001-01-6	BRD-K63155003-001-01-6	BRD-K63155003	50	10	0.0610392	TRUE	0.819078	TRUE	FALSE	TRUE	FALSE	Incorrect MOA assigned in LOOCV	0.0610392
ilvC	kabx2:BRD-K63550407-001-15-0:50.000000uM	0.030706	screen4wk_screen5wk_tbda1_kabx2:BRD-K63550407-001-15-0	BRD-K63550407-001-15-0	BRD-K63550407	50	10	0.030706	TRUE	1.0637	TRUE	TRUE	FALSE	FALSE	Correct MOA assigned in LOOCV	0.030706
rpsM	kabx2:BRD-K63591033-001-07-3:50.000000uM	-3.21264e-10	screen4wk_screen5wk_tbda1_kabx2:BRD-K63591033-001-07-3	BRD-K63591033-001-07-3	BRD-K63591033	50	10	-3.21264e-10	TRUE	1.02252	TRUE	FALSE	TRUE	FALSE	Incorrect MOA assigned in LOOCV	-3.21264e-10
pheS	kabx2:BRD-K63675182-003-24-4:50.000000uM	0.245669	screen4wk_screen5wk_tbda1_kabx2:BRD-K63675182-003-24-4	BRD-K63675182-003-24-4	BRD-K63675182	50	10	0.245669	TRUE	1.07322	TRUE	FALSE	FALSE	TRUE	Uncertain in LOOCV	0.245669
Rv2507	kabx2:BRD-K63784565-001-07-0:50.000000uM	0.588296	screen4wk_screen5wk_tbda1_kabx2:BRD-K63784565-001-07-0	BRD-K63784565-001-07-0	BRD-K63784565	50	10	0.588296	TRUE	1.06876	TRUE	FALSE	FALSE	TRUE	Uncertain in LOOCV	0.588296
rocA	kabx2:BRD-K64323980-001-09-9:50.000000uM	0.678359	screen4wk_screen5wk_tbda1_kabx2:BRD-K64323980-001-09-9	BRD-K64323980-001-09-9	BRD-K64323980	50	10	0.678359	TRUE	1.04823	TRUE	FALSE	TRUE	FALSE	Incorrect MOA assigned in LOOCV	0.678359
menH	kabx2:BRD-K65278948-001-01-2:50.000000uM	-0.0549244	screen4wk_screen5wk_tbda1_kabx2:BRD-K65278948-001-01-2	BRD-K65278948-001-01-2	BRD-K65278948	50	10	-0.0549244	TRUE	1.21005	TRUE	TRUE	FALSE	FALSE	Correct MOA assigned in LOOCV	-0.0549244
rocA	kabx2:BRD-K66039912-001-01-9:50.000000uM	0.303455	screen4wk_screen5wk_tbda1_kabx2:BRD-K66039912-001-01-9	BRD-K66039912-001-01-9	BRD-K66039912	50	9	0.303455	TRUE	1.07088	TRUE	TRUE	FALSE	FALSE	Correct MOA assigned in LOOCV	0.303455
Rv3031	kabx2:BRD-K66227851-001-03-9:50.000000uM	-0.0129642	screen4wk_screen5wk_tbda1_kabx2:BRD-K66227851-001-03-9	BRD-K66227851-001-03-9	BRD-K66227851	50	10	-0.0129642	TRUE	0.445356	TRUE	FALSE	FALSE	TRUE	Uncertain in LOOCV	-0.0129642
ppk1	kabx2:BRD-K66412701-001-08-8:50.000000uM	-0.0496924	screen4wk_screen5wk_tbda1_kabx2:BRD-K66412701-001-08-8	BRD-K66412701-001-08-8	BRD-K66412701	50	10	-0.0496924	TRUE	0.383861	TRUE	TRUE	FALSE	FALSE	Correct MOA assigned in LOOCV	-0.0496924
nrdH	kabx2:BRD-K66615216-003-16-3:50.000000uM	-0.00832073	screen4wk_screen5wk_tbda1_kabx2:BRD-K66615216-003-16-3	BRD-K66615216-003-16-3	BRD-K66615216	50	10	-0.00832073	TRUE	0.1428	TRUE	TRUE	FALSE	FALSE	Correct MOA assigned in LOOCV	-0.00832073
gap	screen4wk:BRD-K66876909-001-11-8:50.000000uM	-0.0202582	screen4wk_screen5wk_tbda1_kabx2:BRD-K66876909-001-11-8	BRD-K66876909-001-11-8	BRD-K66876909	50	8	-0.0202582	TRUE	0.271965	TRUE	TRUE	FALSE	FALSE	Correct MOA assigned in LOOCV	-0.0202582
mmpL2	kabx2:BRD-K66876909-001-16-7:50.000000uM	-0.032199	screen4wk_screen5wk_tbda1_kabx2:BRD-K66876909-001-16-7	BRD-K66876909-001-16-7	BRD-K66876909	50	10	-0.032199	TRUE	0.288976	TRUE	TRUE	FALSE	FALSE	Correct MOA assigned in LOOCV	-0.032199
TB39.8	kabx2:BRD-K66898851-001-06-0:50.000000uM	0.170005	screen4wk_screen5wk_tbda1_kabx2:BRD-K66898851-001-06-0	BRD-K66898851-001-06-0	BRD-K66898851	50	10	0.170005	TRUE	1.01489	TRUE	FALSE	FALSE	TRUE	Uncertain in LOOCV	0.170005
aceE	kabx2:BRD-K66994095-001-01-4:50.000000uM	0.0164891	screen4wk_screen5wk_tbda1_kabx2:BRD-K66994095-001-01-4	BRD-K66994095-001-01-4	BRD-K66994095	50	10	0.0164891	TRUE	1.03116	TRUE	TRUE	FALSE	FALSE	Correct MOA assigned in LOOCV	0.0164891
cyp135A1	screen4wk:BRD-K67035534-001-05-5:50.000000uM	0.155462	screen4wk_screen5wk_tbda1_kabx2:BRD-K67035534-001-05-5	BRD-K67035534-001-05-5	BRD-K67035534	50	8	0.155462	TRUE	0.926153	TRUE	FALSE	TRUE	FALSE	Incorrect MOA assigned in LOOCV	0.155462
metS	kabx2:BRD-K67617993-001-01-3:50.000000uM	0.711705	screen4wk_screen5wk_tbda1_kabx2:BRD-K67617993-001-01-3	BRD-K67617993-001-01-3	BRD-K67617993	50	10	0.711705	TRUE	1.12262	TRUE	FALSE	TRUE	FALSE	Incorrect MOA assigned in LOOCV	0.711705
atpG	kabx2:BRD-K68017837-001-01-5:50.000000uM	0.594441	screen4wk_screen5wk_tbda1_kabx2:BRD-K68017837-001-01-5	BRD-K68017837-001-01-5	BRD-K68017837	50	10	0.594441	TRUE	1.09964	TRUE	FALSE	FALSE	TRUE	Uncertain in LOOCV	0.594441
efp	kabx2:BRD-K68346641-001-05-5:50.000000uM	0.107851	screen4wk_screen5wk_tbda1_kabx2:BRD-K68346641-001-05-5	BRD-K68346641-001-05-5	BRD-K68346641	50	10	0.107851	TRUE	1.0361	TRUE	FALSE	FALSE	TRUE	Uncertain in LOOCV	0.107851
Rv1457c	kabx2:BRD-K68346641-003-12-7:50.000000uM	0.130393	screen4wk_screen5wk_tbda1_kabx2:BRD-K68346641-003-12-7	BRD-K68346641-003-12-7	BRD-K68346641	50	10	0.130393	TRUE	1.05309	TRUE	TRUE	FALSE	FALSE	Correct MOA assigned in LOOCV	0.130393
grpE	kabx2:BRD-K68408467-001-01-3:50.000000uM	-0.000147271	screen4wk_screen5wk_tbda1_kabx2:BRD-K68408467-001-01-3	BRD-K68408467-001-01-3	BRD-K68408467	50	10	-0.000147271	TRUE	1.03687	TRUE	FALSE	FALSE	TRUE	Uncertain in LOOCV	-0.000147271
cstA	kabx2:BRD-K69540638-001-07-3:50.000000uM	-0.0093095	screen4wk_screen5wk_tbda1_kabx2:BRD-K69540638-001-07-3	BRD-K69540638-001-07-3	BRD-K69540638	50	11	-0.0093095	TRUE	0.441029	TRUE	TRUE	FALSE	FALSE	Correct MOA assigned in LOOCV	-0.0093095
hemA	kabx2:BRD-K69553440-001-01-7:50.000000uM	-0.0207616	screen4wk_screen5wk_tbda1_kabx2:BRD-K69553440-001-01-7	BRD-K69553440-001-01-7	BRD-K69553440	50	10	-0.0207616	TRUE	0.399898	TRUE	TRUE	FALSE	FALSE	Correct MOA assigned in LOOCV	-0.0207616
acpM	screen4wk:BRD-K69650333-001-03-7:50.000000uM	-0.00780916	screen4wk_screen5wk_tbda1_kabx2:BRD-K69650333-001-03-7	BRD-K69650333-001-03-7	BRD-K69650333	50	8	-0.00780916	TRUE	0.795189	TRUE	TRUE	FALSE	FALSE	Correct MOA assigned in LOOCV	-0.00780916
acpM	kabx2:BRD-K69650333-003-15-7:50.000000uM	0.000637796	screen4wk_screen5wk_tbda1_kabx2:BRD-K69650333-003-15-7	BRD-K69650333-003-15-7	BRD-K69650333	50	10	0.000637796	TRUE	1.06002	TRUE	TRUE	FALSE	FALSE	Correct MOA assigned in LOOCV	0.000637796
Rv2190c	kabx2:BRD-K69774614-001-01-9:50.000000uM	0.0478556	screen4wk_screen5wk_tbda1_kabx2:BRD-K69774614-001-01-9	BRD-K69774614-001-01-9	BRD-K69774614	50	10	0.0478556	TRUE	0.75517	TRUE	FALSE	TRUE	FALSE	Incorrect MOA assigned in LOOCV	0.0478556
ppk1	kabx2:BRD-K71125014-001-30-5:50.000000uM	0.00607419	screen4wk_screen5wk_tbda1_kabx2:BRD-K71125014-001-30-5	BRD-K71125014-001-30-5	BRD-K71125014	50	10	0.00607419	TRUE	1.06525	TRUE	TRUE	FALSE	FALSE	Correct MOA assigned in LOOCV	0.00607419
hadB	kabx2:BRD-K71364508-001-01-4:50.000000uM	0.759049	screen4wk_screen5wk_tbda1_kabx2:BRD-K71364508-001-01-4	BRD-K71364508-001-01-4	BRD-K71364508	50	10	0.759049	TRUE	1.06911	TRUE	FALSE	FALSE	TRUE	Uncertain in LOOCV	0.759049
hadB	kabx2:BRD-K71364508-001-02-2:50.000000uM	0.632349	screen4wk_screen5wk_tbda1_kabx2:BRD-K71364508-001-02-2	BRD-K71364508-001-02-2	BRD-K71364508	50	10	0.632349	TRUE	1.0498	TRUE	FALSE	FALSE	TRUE	Uncertain in LOOCV	0.632349
Rv3645	kabx2:BRD-K71772032-001-02-1:50.000000uM	0.130606	screen4wk_screen5wk_tbda1_kabx2:BRD-K71772032-001-02-1	BRD-K71772032-001-02-1	BRD-K71772032	50	10	0.130606	TRUE	1.13898	TRUE	FALSE	TRUE	FALSE	Incorrect MOA assigned in LOOCV	0.130606
gyrB	screen4wk:BRD-K71926323-001-11-2:50.000000uM	-0.0414084	screen4wk_screen5wk_tbda1_kabx2:BRD-K71926323-001-11-2	BRD-K71926323-001-11-2	BRD-K71926323	50	8	-0.0414084	TRUE	0.0606482	TRUE	TRUE	FALSE	FALSE	Correct MOA assigned in LOOCV	-0.0414084
gyrB	kabx2:BRD-K71926323-001-16-1:50.000000uM	-0.00802196	screen4wk_screen5wk_tbda1_kabx2:BRD-K71926323-001-16-1	BRD-K71926323-001-16-1	BRD-K71926323	50	10	-0.00802196	TRUE	0.114948	TRUE	TRUE	FALSE	FALSE	Correct MOA assigned in LOOCV	-0.00802196
TB39.8	kabx2:BRD-K72167406-001-05-4:50.000000uM	0.226098	screen4wk_screen5wk_tbda1_kabx2:BRD-K72167406-001-05-4	BRD-K72167406-001-05-4	BRD-K72167406	50	10	0.226098	TRUE	1.16393	TRUE	TRUE	FALSE	FALSE	Correct MOA assigned in LOOCV	0.226098
rpsM	kabx2:BRD-K72560711-003-01-5:50.000000uM	-0.0388398	screen4wk_screen5wk_tbda1_kabx2:BRD-K72560711-003-01-5	BRD-K72560711-003-01-5	BRD-K72560711	50	10	-0.0388398	TRUE	0.49699	TRUE	TRUE	FALSE	FALSE	Correct MOA assigned in LOOCV	-0.0388398
pra	kabx2:BRD-K72948907-001-01-0:50.000000uM	-0.00073526	screen4wk_screen5wk_tbda1_kabx2:BRD-K72948907-001-01-0	BRD-K72948907-001-01-0	BRD-K72948907	50	10	-0.00073526	TRUE	0.647859	TRUE	TRUE	FALSE	FALSE	Correct MOA assigned in LOOCV	-0.00073526
ispD	kabx2:BRD-K73923631-001-01-5:50.000000uM	-0.0240022	screen4wk_screen5wk_tbda1_kabx2:BRD-K73923631-001-01-5	BRD-K73923631-001-01-5	BRD-K73923631	50	10	-0.0240022	TRUE	0.128366	TRUE	TRUE	FALSE	FALSE	Correct MOA assigned in LOOCV	-0.0240022
acn	kabx2:BRD-K74016539-001-01-0:50.000000uM	0.257779	screen4wk_screen5wk_tbda1_kabx2:BRD-K74016539-001-01-0	BRD-K74016539-001-01-0	BRD-K74016539	50	10	0.257779	TRUE	1.18301	TRUE	FALSE	TRUE	FALSE	Incorrect MOA assigned in LOOCV	0.257779
Rv3645	screen4wk:BRD-K74423833-001-08-6:50.000000uM	-0.0465287	screen4wk_screen5wk_tbda1_kabx2:BRD-K74423833-001-08-6	BRD-K74423833-001-08-6	BRD-K74423833	50	8	-0.0465287	TRUE	0.643092	TRUE	TRUE	FALSE	FALSE	Correct MOA assigned in LOOCV	-0.0465287
Rv0023	kabx2:BRD-K74501079-335-02-7:50.000000uM	0.00144942	screen4wk_screen5wk_tbda1_kabx2:BRD-K74501079-335-02-7	BRD-K74501079-335-02-7	BRD-K74501079	50	10	0.00144942	TRUE	1.08636	TRUE	TRUE	FALSE	FALSE	Correct MOA assigned in LOOCV	0.00144942
TB39.8	kabx2:BRD-K74722711-001-02-1:50.000000uM	-0.0723228	screen4wk_screen5wk_tbda1_kabx2:BRD-K74722711-001-02-1	BRD-K74722711-001-02-1	BRD-K74722711	50	10	-0.0723228	TRUE	0.381176	TRUE	FALSE	TRUE	FALSE	Incorrect MOA assigned in LOOCV	-0.0723228
efp	kabx2:BRD-K74759733-065-02-2:50.000000uM	2.0931e-12	screen4wk_screen5wk_tbda1_kabx2:BRD-K74759733-065-02-2	BRD-K74759733-065-02-2	BRD-K74759733	50	10	2.0931e-12	TRUE	1.07918	TRUE	TRUE	FALSE	FALSE	Correct MOA assigned in LOOCV	2.0931e-12
atpH	kabx2:BRD-K76257682-001-02-1:50.000000uM	0.101732	screen4wk_screen5wk_tbda1_kabx2:BRD-K76257682-001-02-1	BRD-K76257682-001-02-1	BRD-K76257682	50	10	0.101732	TRUE	1.03687	TRUE	TRUE	FALSE	FALSE	Correct MOA assigned in LOOCV	0.101732
qcrB	kabx2:BRD-K76257682-001-03-9:50.000000uM	0.00131847	screen4wk_screen5wk_tbda1_kabx2:BRD-K76257682-001-03-9	BRD-K76257682-001-03-9	BRD-K76257682	50	10	0.00131847	TRUE	0.79784	TRUE	FALSE	TRUE	FALSE	Incorrect MOA assigned in LOOCV	0.00131847
Rv0248c	screen4wk:BRD-K76372632-001-08-6:50.000000uM	-0.0182222	screen4wk_screen5wk_tbda1_kabx2:BRD-K76372632-001-08-6	BRD-K76372632-001-08-6	BRD-K76372632	50	8	-0.0182222	TRUE	1.05163	TRUE	TRUE	FALSE	FALSE	Correct MOA assigned in LOOCV	-0.0182222
nrdH	kabx2:BRD-K76534306-001-24-3:50.000000uM	-0.0100675	screen4wk_screen5wk_tbda1_kabx2:BRD-K76534306-001-24-3	BRD-K76534306-001-24-3	BRD-K76534306	50	10	-0.0100675	TRUE	0.0867452	TRUE	TRUE	FALSE	FALSE	Correct MOA assigned in LOOCV	-0.0100675
rpoA	kabx2:BRD-K76713213-001-03-9:50.000000uM	0.220485	screen4wk_screen5wk_tbda1_kabx2:BRD-K76713213-001-03-9	BRD-K76713213-001-03-9	BRD-K76713213	50	10	0.220485	TRUE	1.0817	TRUE	TRUE	FALSE	FALSE	Correct MOA assigned in LOOCV	0.220485
trpG	kabx2:BRD-K76845197-001-06-2:50.000000uM	0.208537	screen4wk_screen5wk_tbda1_kabx2:BRD-K76845197-001-06-2	BRD-K76845197-001-06-2	BRD-K76845197	50	10	0.208537	TRUE	1.02427	TRUE	FALSE	FALSE	TRUE	Uncertain in LOOCV	0.208537
entC	kabx2:BRD-K76929026-001-01-2:50.000000uM	-0.0342689	screen4wk_screen5wk_tbda1_kabx2:BRD-K76929026-001-01-2	BRD-K76929026-001-01-2	BRD-K76929026	50	10	-0.0342689	TRUE	1.01788	TRUE	TRUE	FALSE	FALSE	Correct MOA assigned in LOOCV	-0.0342689
gyrB	kabx2:BRD-K77038618-066-01-8:50.000000uM	-0.0357457	screen4wk_screen5wk_tbda1_kabx2:BRD-K77038618-066-01-8	BRD-K77038618-066-01-8	BRD-K77038618	50	10	-0.0357457	TRUE	0.359513	TRUE	TRUE	FALSE	FALSE	Correct MOA assigned in LOOCV	-0.0357457
hemB	kabx2:BRD-K77268072-001-01-7:50.000000uM	0.375348	screen4wk_screen5wk_tbda1_kabx2:BRD-K77268072-001-01-7	BRD-K77268072-001-01-7	BRD-K77268072	50	10	0.375348	TRUE	1.10018	TRUE	FALSE	TRUE	FALSE	Incorrect MOA assigned in LOOCV	0.375348
parB	kabx2:BRD-K77614261-001-01-3:50.000000uM	-0.00960206	screen4wk_screen5wk_tbda1_kabx2:BRD-K77614261-001-01-3	BRD-K77614261-001-01-3	BRD-K77614261	50	10	-0.00960206	TRUE	0.904291	TRUE	FALSE	FALSE	TRUE	Uncertain in LOOCV	-0.00960206
qcrB	kabx2:BRD-K77614261-001-02-1:50.000000uM	-3.99397e-05	screen4wk_screen5wk_tbda1_kabx2:BRD-K77614261-001-02-1	BRD-K77614261-001-02-1	BRD-K77614261	50	10	-3.99397e-05	TRUE	1.02612	TRUE	TRUE	FALSE	FALSE	Correct MOA assigned in LOOCV	-3.99397e-05
gyrA	kabx2:BRD-K78113049-001-19-6:50.000000uM	-0.0110327	screen4wk_screen5wk_tbda1_kabx2:BRD-K78113049-001-19-6	BRD-K78113049-001-19-6	BRD-K78113049	50	10	-0.0110327	TRUE	1.19595	TRUE	TRUE	FALSE	FALSE	Correct MOA assigned in LOOCV	-0.0110327
wbbl2	kabx2:BRD-K78355918-001-08-4:50.000000uM	-0.044302	screen4wk_screen5wk_tbda1_kabx2:BRD-K78355918-001-08-4	BRD-K78355918-001-08-4	BRD-K78355918	50	10	-0.044302	TRUE	0.495594	TRUE	TRUE	FALSE	FALSE	Correct MOA assigned in LOOCV	-0.044302
rpoB	kabx2:BRD-K78659596-001-09-6:50.000000uM	0.0300596	screen4wk_screen5wk_tbda1_kabx2:BRD-K78659596-001-09-6	BRD-K78659596-001-09-6	BRD-K78659596	50	10	0.0300596	TRUE	1.06108	TRUE	TRUE	FALSE	FALSE	Correct MOA assigned in LOOCV	0.0300596
glcB	kabx2:BRD-K79019129-001-08-0:50.000000uM	-0.0155451	screen4wk_screen5wk_tbda1_kabx2:BRD-K79019129-001-08-0	BRD-K79019129-001-08-0	BRD-K79019129	50	10	-0.0155451	TRUE	0.274546	TRUE	TRUE	FALSE	FALSE	Correct MOA assigned in LOOCV	-0.0155451
aspS	kabx2:BRD-K79254416-001-29-1:50.000000uM	0.792747	screen4wk_screen5wk_tbda1_kabx2:BRD-K79254416-001-29-1	BRD-K79254416-001-29-1	BRD-K79254416	50	10	0.792747	TRUE	1.07414	TRUE	FALSE	FALSE	TRUE	Uncertain in LOOCV	0.792747
gyrB	kabx2:BRD-K79491187-001-01-5:50.000000uM	-0.0129169	screen4wk_screen5wk_tbda1_kabx2:BRD-K79491187-001-01-5	BRD-K79491187-001-01-5	BRD-K79491187	50	10	-0.0129169	TRUE	0.523513	TRUE	FALSE	FALSE	TRUE	Uncertain in LOOCV	-0.0129169
Rv3719	kabx2:BRD-K79707415-001-01-8:50.000000uM	0.665398	screen4wk_screen5wk_tbda1_kabx2:BRD-K79707415-001-01-8	BRD-K79707415-001-01-8	BRD-K79707415	50	10	0.665398	TRUE	1.08866	TRUE	TRUE	FALSE	FALSE	Correct MOA assigned in LOOCV	0.665398
Rv3719	kabx2:BRD-K79711234-001-19-1:50.000000uM	-0.0148908	screen4wk_screen5wk_tbda1_kabx2:BRD-K79711234-001-19-1	BRD-K79711234-001-19-1	BRD-K79711234	50	10	-0.0148908	TRUE	1.19257	TRUE	TRUE	FALSE	FALSE	Correct MOA assigned in LOOCV	-0.0148908
Rv2413c	kabx2:BRD-K79821389-001-04-3:50.000000uM	-0.0316774	screen4wk_screen5wk_tbda1_kabx2:BRD-K79821389-001-04-3	BRD-K79821389-001-04-3	BRD-K79821389	50	10	-0.0316774	TRUE	0.530181	TRUE	FALSE	TRUE	FALSE	Incorrect MOA assigned in LOOCV	-0.0316774
gcvB	kabx2:BRD-K80267133-001-21-9:50.000000uM	-0.039164	screen4wk_screen5wk_tbda1_kabx2:BRD-K80267133-001-21-9	BRD-K80267133-001-21-9	BRD-K80267133	50	10	-0.039164	TRUE	0.989005	TRUE	TRUE	FALSE	FALSE	Correct MOA assigned in LOOCV	-0.039164
metS	kabx2:BRD-K80390541-001-03-3:50.000000uM	0.00735408	screen4wk_screen5wk_tbda1_kabx2:BRD-K80390541-001-03-3	BRD-K80390541-001-03-3	BRD-K80390541	50	10	0.00735408	TRUE	0.83231	TRUE	TRUE	FALSE	FALSE	Correct MOA assigned in LOOCV	0.00735408
Rv2507	kabx2:BRD-K80390541-001-04-1:50.000000uM	-0.0272127	screen4wk_screen5wk_tbda1_kabx2:BRD-K80390541-001-04-1	BRD-K80390541-001-04-1	BRD-K80390541	50	10	-0.0272127	TRUE	0.617975	TRUE	TRUE	FALSE	FALSE	Correct MOA assigned in LOOCV	-0.0272127
TB39.8	kabx2:BRD-K80545773-001-01-5:50.000000uM	0.3987	screen4wk_screen5wk_tbda1_kabx2:BRD-K80545773-001-01-5	BRD-K80545773-001-01-5	BRD-K80545773	50	10	0.3987	TRUE	1.10025	TRUE	TRUE	FALSE	FALSE	Correct MOA assigned in LOOCV	0.3987
pheS	kabx2:BRD-K80953170-001-02-8:50.000000uM	0.248034	screen4wk_screen5wk_tbda1_kabx2:BRD-K80953170-001-02-8	BRD-K80953170-001-02-8	BRD-K80953170	50	10	0.248034	TRUE	1.07529	TRUE	FALSE	FALSE	TRUE	Uncertain in LOOCV	0.248034
TB39.8	kabx2:BRD-K80978124-001-01-4:50.000000uM	0.642809	screen4wk_screen5wk_tbda1_kabx2:BRD-K80978124-001-01-4	BRD-K80978124-001-01-4	BRD-K80978124	50	10	0.642809	TRUE	1.08636	TRUE	FALSE	FALSE	TRUE	Uncertain in LOOCV	0.642809
Rv1457c	kabx2:BRD-K81100236-001-01-9:50.000000uM	0.25872	screen4wk_screen5wk_tbda1_kabx2:BRD-K81100236-001-01-9	BRD-K81100236-001-01-9	BRD-K81100236	50	10	0.25872	TRUE	1.02398	TRUE	TRUE	FALSE	FALSE	Correct MOA assigned in LOOCV	0.25872
Rv0455c	kabx2:BRD-K82498081-001-01-2:50.000000uM	-0.000355444	screen4wk_screen5wk_tbda1_kabx2:BRD-K82498081-001-01-2	BRD-K82498081-001-01-2	BRD-K82498081	50	10	-0.000355444	TRUE	0.196122	TRUE	FALSE	FALSE	TRUE	Uncertain in LOOCV	-0.000355444
TB39.8	kabx2:BRD-K82960980-003-04-3:50.000000uM	0.161688	screen4wk_screen5wk_tbda1_kabx2:BRD-K82960980-003-04-3	BRD-K82960980-003-04-3	BRD-K82960980	50	10	0.161688	TRUE	1.05428	TRUE	TRUE	FALSE	FALSE	Correct MOA assigned in LOOCV	0.161688
efp	kabx2:BRD-K83910486-001-01-6:50.000000uM	0.570242	screen4wk_screen5wk_tbda1_kabx2:BRD-K83910486-001-01-6	BRD-K83910486-001-01-6	BRD-K83910486	50	10	0.570242	TRUE	1.07858	TRUE	FALSE	TRUE	FALSE	Incorrect MOA assigned in LOOCV	0.570242
rpmC	kabx2:BRD-K84417469-001-01-2:50.000000uM	0.0232316	screen4wk_screen5wk_tbda1_kabx2:BRD-K84417469-001-01-2	BRD-K84417469-001-01-2	BRD-K84417469	50	10	0.0232316	TRUE	1.03755	TRUE	TRUE	FALSE	FALSE	Correct MOA assigned in LOOCV	0.0232316
Rv3719	kabx2:BRD-K84466663-001-07-0:50.000000uM	0.327939	screen4wk_screen5wk_tbda1_kabx2:BRD-K84466663-001-07-0	BRD-K84466663-001-07-0	BRD-K84466663	50	10	0.327939	TRUE	0.971367	TRUE	FALSE	TRUE	FALSE	Incorrect MOA assigned in LOOCV	0.327939
fdxC	kabx2:BRD-K85204746-001-03-4:50.000000uM	0.00779742	screen4wk_screen5wk_tbda1_kabx2:BRD-K85204746-001-03-4	BRD-K85204746-001-03-4	BRD-K85204746	50	11	0.00779742	TRUE	0.508361	TRUE	TRUE	FALSE	FALSE	Correct MOA assigned in LOOCV	0.00779742
H37RvBC07	kabx2:BRD-K85307935-001-05-1:50.000000uM	-0.0281459	screen4wk_screen5wk_tbda1_kabx2:BRD-K85307935-001-05-1	BRD-K85307935-001-05-1	BRD-K85307935	50	10	-0.0281459	TRUE	0.363979	TRUE	FALSE	FALSE	TRUE	Uncertain in LOOCV	-0.0281459
TB39.8	kabx2:BRD-K86484527-001-01-0:50.000000uM	0.453975	screen4wk_screen5wk_tbda1_kabx2:BRD-K86484527-001-01-0	BRD-K86484527-001-01-0	BRD-K86484527	50	10	0.453975	TRUE	1.23112	TRUE	TRUE	FALSE	FALSE	Correct MOA assigned in LOOCV	0.453975
Rv0455c	kabx2:BRD-K86670086-001-03-3:50.000000uM	-0.0201368	screen4wk_screen5wk_tbda1_kabx2:BRD-K86670086-001-03-3	BRD-K86670086-001-03-3	BRD-K86670086	50	10	-0.0201368	TRUE	0.378121	TRUE	TRUE	FALSE	FALSE	Correct MOA assigned in LOOCV	-0.0201368
prrB	kabx2:BRD-K87202646-001-38-3:50.000000uM	-0.000797697	screen4wk_screen5wk_tbda1_kabx2:BRD-K87202646-001-38-3	BRD-K87202646-001-38-3	BRD-K87202646	50	10	-0.000797697	TRUE	0.303548	TRUE	TRUE	FALSE	FALSE	Correct MOA assigned in LOOCV	-0.000797697
trxB2	kabx2:BRD-K87207035-001-01-9:50.000000uM	-1.50959e-09	screen4wk_screen5wk_tbda1_kabx2:BRD-K87207035-001-01-9	BRD-K87207035-001-01-9	BRD-K87207035	50	10	-1.50959e-09	TRUE	1.01779	TRUE	FALSE	TRUE	FALSE	Incorrect MOA assigned in LOOCV	-1.50959e-09
metS	kabx2:BRD-K87226815-001-22-1:50.000000uM	0.581279	screen4wk_screen5wk_tbda1_kabx2:BRD-K87226815-001-22-1	BRD-K87226815-001-22-1	BRD-K87226815	50	10	0.581279	TRUE	1.15429	TRUE	FALSE	FALSE	TRUE	Uncertain in LOOCV	0.581279
atpH	kabx2:BRD-K87395897-001-02-7:50.000000uM	0.0613637	screen4wk_screen5wk_tbda1_kabx2:BRD-K87395897-001-02-7	BRD-K87395897-001-02-7	BRD-K87395897	50	10	0.0613637	TRUE	0.812365	TRUE	TRUE	FALSE	FALSE	Correct MOA assigned in LOOCV	0.0613637
ppk1	kabx2:BRD-K87492696-001-17-3:50.000000uM	0.27308	screen4wk_screen5wk_tbda1_kabx2:BRD-K87492696-001-17-3	BRD-K87492696-001-17-3	BRD-K87492696	50	10	0.27308	TRUE	1.23479	TRUE	TRUE	FALSE	FALSE	Correct MOA assigned in LOOCV	0.27308
rpoA	kabx2:BRD-K87685179-001-02-0:50.000000uM	0.547817	screen4wk_screen5wk_tbda1_kabx2:BRD-K87685179-001-02-0	BRD-K87685179-001-02-0	BRD-K87685179	50	10	0.547817	TRUE	1.05105	TRUE	FALSE	TRUE	FALSE	Incorrect MOA assigned in LOOCV	0.547817
metS	kabx2:BRD-K88043978-001-01-6:50.000000uM	0.604552	screen4wk_screen5wk_tbda1_kabx2:BRD-K88043978-001-01-6	BRD-K88043978-001-01-6	BRD-K88043978	50	10	0.604552	TRUE	1.07424	TRUE	FALSE	FALSE	TRUE	Uncertain in LOOCV	0.604552
trpG	kabx2:BRD-K88429204-001-39-3:50.000000uM	0.615556	screen4wk_screen5wk_tbda1_kabx2:BRD-K88429204-001-39-3	BRD-K88429204-001-39-3	BRD-K88429204	50	10	0.615556	TRUE	1.1108	TRUE	FALSE	TRUE	FALSE	Incorrect MOA assigned in LOOCV	0.615556
Rv2190c	kabx2:BRD-K88510285-001-63-2:50.000000uM	0.0678059	screen4wk_screen5wk_tbda1_kabx2:BRD-K88510285-001-63-2	BRD-K88510285-001-63-2	BRD-K88510285	50	10	0.0678059	TRUE	1.03128	TRUE	TRUE	FALSE	FALSE	Correct MOA assigned in LOOCV	0.0678059
leuD	kabx2:BRD-K88568253-001-03-4:50.000000uM	-0.00213114	screen4wk_screen5wk_tbda1_kabx2:BRD-K88568253-001-03-4	BRD-K88568253-001-03-4	BRD-K88568253	50	10	-0.00213114	TRUE	0.738764	TRUE	TRUE	FALSE	FALSE	Correct MOA assigned in LOOCV	-0.00213114
rfe	kabx2:BRD-K89211941-001-02-0:50.000000uM	0.754516	screen4wk_screen5wk_tbda1_kabx2:BRD-K89211941-001-02-0	BRD-K89211941-001-02-0	BRD-K89211941	50	10	0.754516	TRUE	1.13552	TRUE	FALSE	TRUE	FALSE	Incorrect MOA assigned in LOOCV	0.754516
acpM	kabx2:BRD-K89732114-001-14-1:50.000000uM	-0.0271536	screen4wk_screen5wk_tbda1_kabx2:BRD-K89732114-001-14-1	BRD-K89732114-001-14-1	BRD-K89732114	50	10	-0.0271536	TRUE	0.889122	TRUE	TRUE	FALSE	FALSE	Correct MOA assigned in LOOCV	-0.0271536
pheS	kabx2:BRD-K89997465-001-13-7:50.000000uM	0.0863798	screen4wk_screen5wk_tbda1_kabx2:BRD-K89997465-001-13-7	BRD-K89997465-001-13-7	BRD-K89997465	50	10	0.0863798	TRUE	1.04396	TRUE	TRUE	FALSE	FALSE	Correct MOA assigned in LOOCV	0.0863798
dxr	kabx2:BRD-K90535337-001-08-8:50.000000uM	0.4048	screen4wk_screen5wk_tbda1_kabx2:BRD-K90535337-001-08-8	BRD-K90535337-001-08-8	BRD-K90535337	50	11	0.4048	TRUE	1.04634	TRUE	FALSE	FALSE	TRUE	Uncertain in LOOCV	0.4048
canB	kabx2:BRD-K90874731-001-01-8:50.000000uM	0.223841	screen4wk_screen5wk_tbda1_kabx2:BRD-K90874731-001-01-8	BRD-K90874731-001-01-8	BRD-K90874731	50	10	0.223841	TRUE	1.13808	TRUE	FALSE	TRUE	FALSE	Incorrect MOA assigned in LOOCV	0.223841
Rv2050	kabx2:BRD-K90991629-001-01-5:50.000000uM	-0.00647279	screen4wk_screen5wk_tbda1_kabx2:BRD-K90991629-001-01-5	BRD-K90991629-001-01-5	BRD-K90991629	50	10	-0.00647279	TRUE	0.355288	TRUE	TRUE	FALSE	FALSE	Correct MOA assigned in LOOCV	-0.00647279
metS	kabx2:BRD-K91011325-001-01-8:50.000000uM	-2.78757e-09	screen4wk_screen5wk_tbda1_kabx2:BRD-K91011325-001-01-8	BRD-K91011325-001-01-8	BRD-K91011325	50	10	-2.78757e-09	TRUE	0.88808	TRUE	TRUE	FALSE	FALSE	Correct MOA assigned in LOOCV	-2.78757e-09
Rv1836c	screen4wk:BRD-K91065602-003-02-2:50.000000uM	0.0329486	screen4wk_screen5wk_tbda1_kabx2:BRD-K91065602-003-02-2	BRD-K91065602-003-02-2	BRD-K91065602	50	8	0.0329486	TRUE	1.01745	TRUE	TRUE	FALSE	FALSE	Correct MOA assigned in LOOCV	0.0329486
mtrA	kabx2:BRD-K91214177-001-01-7:50.000000uM	7.54952e-15	screen4wk_screen5wk_tbda1_kabx2:BRD-K91214177-001-01-7	BRD-K91214177-001-01-7	BRD-K91214177	50	10	7.54952e-15	TRUE	1.12239	TRUE	FALSE	FALSE	TRUE	Uncertain in LOOCV	7.54952e-15
Rv1836c	kabx2:BRD-K91214177-001-02-5:50.000000uM	2.9016e-10	screen4wk_screen5wk_tbda1_kabx2:BRD-K91214177-001-02-5	BRD-K91214177-001-02-5	BRD-K91214177	50	10	2.9016e-10	TRUE	0.76941	TRUE	FALSE	TRUE	FALSE	Incorrect MOA assigned in LOOCV	2.9016e-10
ndh	kabx2:BRD-K91438851-001-01-5:50.000000uM	0.537953	screen4wk_screen5wk_tbda1_kabx2:BRD-K91438851-001-01-5	BRD-K91438851-001-01-5	BRD-K91438851	50	10	0.537953	TRUE	1.1271	TRUE	TRUE	FALSE	FALSE	Correct MOA assigned in LOOCV	0.537953
rplP	kabx2:BRD-K91543828-001-03-8:50.000000uM	0.868767	screen4wk_screen5wk_tbda1_kabx2:BRD-K91543828-001-03-8	BRD-K91543828-001-03-8	BRD-K91543828	50	10	0.868767	TRUE	1.2338	TRUE	FALSE	TRUE	FALSE	Incorrect MOA assigned in LOOCV	0.868767
Rv1348	kabx2:BRD-K91601245-002-07-8:50.000000uM	-0.0586394	screen4wk_screen5wk_tbda1_kabx2:BRD-K91601245-002-07-8	BRD-K91601245-002-07-8	BRD-K91601245	50	10	-0.0586394	TRUE	0.255392	TRUE	FALSE	TRUE	FALSE	Incorrect MOA assigned in LOOCV	-0.0586394
Rv1697	kabx2:BRD-K92093830-001-06-2:50.000000uM	0.158511	screen4wk_screen5wk_tbda1_kabx2:BRD-K92093830-001-06-2	BRD-K92093830-001-06-2	BRD-K92093830	50	10	0.158511	TRUE	1.09001	TRUE	TRUE	FALSE	FALSE	Correct MOA assigned in LOOCV	0.158511
efp	kabx2:BRD-K92093830-003-36-5:50.000000uM	0.0308146	screen4wk_screen5wk_tbda1_kabx2:BRD-K92093830-003-36-5	BRD-K92093830-003-36-5	BRD-K92093830	50	10	0.0308146	TRUE	1.07022	TRUE	TRUE	FALSE	FALSE	Correct MOA assigned in LOOCV	0.0308146
Rv0204c	screen4wk:BRD-K92184319-001-16-9:50.000000uM	-0.0620737	screen4wk_screen5wk_tbda1_kabx2:BRD-K92184319-001-16-9	BRD-K92184319-001-16-9	BRD-K92184319	50	8	-0.0620737	TRUE	0.298278	TRUE	TRUE	FALSE	FALSE	Correct MOA assigned in LOOCV	-0.0620737
Rv1457c	kabx2:BRD-K92522608-001-01-1:50.000000uM	0.602416	screen4wk_screen5wk_tbda1_kabx2:BRD-K92522608-001-01-1	BRD-K92522608-001-01-1	BRD-K92522608	50	10	0.602416	TRUE	1.03436	TRUE	FALSE	TRUE	FALSE	Incorrect MOA assigned in LOOCV	0.602416
Rv0504c	kabx2:BRD-K92661767-001-01-4:50.000000uM	0.170154	screen4wk_screen5wk_tbda1_kabx2:BRD-K92661767-001-01-4	BRD-K92661767-001-01-4	BRD-K92661767	50	10	0.170154	TRUE	1.23063	TRUE	TRUE	FALSE	FALSE	Correct MOA assigned in LOOCV	0.170154
ppk1	kabx2:BRD-K92835935-001-01-1:50.000000uM	-0.000912022	screen4wk_screen5wk_tbda1_kabx2:BRD-K92835935-001-01-1	BRD-K92835935-001-01-1	BRD-K92835935	50	10	-0.000912022	TRUE	0.192422	TRUE	TRUE	FALSE	FALSE	Correct MOA assigned in LOOCV	-0.000912022
efpA	kabx2:BRD-K92838188-001-03-5:50.000000uM	-2.89962e-09	screen4wk_screen5wk_tbda1_kabx2:BRD-K92838188-001-03-5	BRD-K92838188-001-03-5	BRD-K92838188	50	10	-2.89962e-09	TRUE	0.226465	TRUE	FALSE	FALSE	TRUE	Uncertain in LOOCV	-2.89962e-09
leuD	kabx2:BRD-K93034159-001-28-2:50.000000uM	1.83108e-05	screen4wk_screen5wk_tbda1_kabx2:BRD-K93034159-001-28-2	BRD-K93034159-001-28-2	BRD-K93034159	50	10	1.83108e-05	TRUE	1.1073	TRUE	TRUE	FALSE	FALSE	Correct MOA assigned in LOOCV	1.83108e-05
efp	kabx2:BRD-K93139382-001-08-0:50.000000uM	0.0689558	screen4wk_screen5wk_tbda1_kabx2:BRD-K93139382-001-08-0	BRD-K93139382-001-08-0	BRD-K93139382	50	10	0.0689558	TRUE	1.05906	TRUE	FALSE	FALSE	TRUE	Uncertain in LOOCV	0.0689558
ppk1	kabx2:BRD-K93524252-001-26-2:50.000000uM	-0.0206105	screen4wk_screen5wk_tbda1_kabx2:BRD-K93524252-001-26-2	BRD-K93524252-001-26-2	BRD-K93524252	50	10	-0.0206105	TRUE	1.1128	TRUE	TRUE	FALSE	FALSE	Correct MOA assigned in LOOCV	-0.0206105
Rv1797	kabx2:BRD-K94250879-237-01-9:50.000000uM	0.626329	screen4wk_screen5wk_tbda1_kabx2:BRD-K94250879-237-01-9	BRD-K94250879-237-01-9	BRD-K94250879	50	10	0.626329	TRUE	1.06937	TRUE	FALSE	FALSE	TRUE	Uncertain in LOOCV	0.626329
ppk1	kabx2:BRD-K94650501-001-17-2:50.000000uM	0.821249	screen4wk_screen5wk_tbda1_kabx2:BRD-K94650501-001-17-2	BRD-K94650501-001-17-2	BRD-K94650501	50	10	0.821249	TRUE	1.1683	TRUE	FALSE	FALSE	TRUE	Uncertain in LOOCV	0.821249
dnaG	kabx2:BRD-K95141739-001-01-9:50.000000uM	0.440457	screen4wk_screen5wk_tbda1_kabx2:BRD-K95141739-001-01-9	BRD-K95141739-001-01-9	BRD-K95141739	50	10	0.440457	TRUE	1.08943	TRUE	FALSE	FALSE	TRUE	Uncertain in LOOCV	0.440457
dapF	kabx2:BRD-K95496644-001-01-1:50.000000uM	0.692651	screen4wk_screen5wk_tbda1_kabx2:BRD-K95496644-001-01-1	BRD-K95496644-001-01-1	BRD-K95496644	50	10	0.692651	TRUE	1.07575	TRUE	TRUE	FALSE	FALSE	Correct MOA assigned in LOOCV	0.692651
fdxC	kabx2:BRD-K95921201-001-18-7:50.000000uM	0.0313586	screen4wk_screen5wk_tbda1_kabx2:BRD-K95921201-001-18-7	BRD-K95921201-001-18-7	BRD-K95921201	50	10	0.0313586	TRUE	1.08026	TRUE	FALSE	FALSE	TRUE	Uncertain in LOOCV	0.0313586
mshC	kabx2:BRD-K96235226-001-01-8:50.000000uM	0.738286	screen4wk_screen5wk_tbda1_kabx2:BRD-K96235226-001-01-8	BRD-K96235226-001-01-8	BRD-K96235226	50	10	0.738286	TRUE	1.04638	TRUE	FALSE	FALSE	TRUE	Uncertain in LOOCV	0.738286
Rv3719	kabx2:BRD-K96235226-001-02-6:50.000000uM	0.728174	screen4wk_screen5wk_tbda1_kabx2:BRD-K96235226-001-02-6	BRD-K96235226-001-02-6	BRD-K96235226	50	10	0.728174	TRUE	1.05935	TRUE	FALSE	TRUE	FALSE	Incorrect MOA assigned in LOOCV	0.728174
otsB2	kabx2:BRD-K96471533-001-12-4:50.000000uM	0.226172	screen4wk_screen5wk_tbda1_kabx2:BRD-K96471533-001-12-4	BRD-K96471533-001-12-4	BRD-K96471533	50	10	0.226172	TRUE	1.05963	TRUE	FALSE	TRUE	FALSE	Incorrect MOA assigned in LOOCV	0.226172
def	kabx2:BRD-K96671969-001-04-9:50.000000uM	-0.0223208	screen4wk_screen5wk_tbda1_kabx2:BRD-K96671969-001-04-9	BRD-K96671969-001-04-9	BRD-K96671969	50	10	-0.0223208	TRUE	0.474886	TRUE	FALSE	FALSE	TRUE	Uncertain in LOOCV	-0.0223208
moxR1	kabx2:BRD-K96786677-236-03-2:50.000000uM	0.428533	screen4wk_screen5wk_tbda1_kabx2:BRD-K96786677-236-03-2	BRD-K96786677-236-03-2	BRD-K96786677	50	10	0.428533	TRUE	1.13113	TRUE	TRUE	FALSE	FALSE	Correct MOA assigned in LOOCV	0.428533
purD	kabx2:BRD-K97534525-001-26-8:50.000000uM	-0.0401496	screen4wk_screen5wk_tbda1_kabx2:BRD-K97534525-001-26-8	BRD-K97534525-001-26-8	BRD-K97534525	50	10	-0.0401496	TRUE	0.189027	TRUE	FALSE	FALSE	TRUE	Uncertain in LOOCV	-0.0401496
nrdF2	kabx2:BRD-K97863768-001-04-9:50.000000uM	-0.037281	screen4wk_screen5wk_tbda1_kabx2:BRD-K97863768-001-04-9	BRD-K97863768-001-04-9	BRD-K97863768	50	10	-0.037281	TRUE	1.15458	TRUE	TRUE	FALSE	FALSE	Correct MOA assigned in LOOCV	-0.037281
Rv2747	kabx2:BRD-K98033054-001-01-2:50.000000uM	0.706223	screen4wk_screen5wk_tbda1_kabx2:BRD-K98033054-001-01-2	BRD-K98033054-001-01-2	BRD-K98033054	50	10	0.706223	TRUE	1.05627	TRUE	FALSE	FALSE	TRUE	Uncertain in LOOCV	0.706223
Rv3604c	kabx2:BRD-K98305621-001-01-8:50.000000uM	-0.0286739	screen4wk_screen5wk_tbda1_kabx2:BRD-K98305621-001-01-8	BRD-K98305621-001-01-8	BRD-K98305621	50	10	-0.0286739	TRUE	0.557881	TRUE	TRUE	FALSE	FALSE	Correct MOA assigned in LOOCV	-0.0286739
Rv1797	kabx2:BRD-K98384930-001-01-9:50.000000uM	-0.015514	screen4wk_screen5wk_tbda1_kabx2:BRD-K98384930-001-01-9	BRD-K98384930-001-01-9	BRD-K98384930	50	10	-0.015514	TRUE	1.05507	TRUE	TRUE	FALSE	FALSE	Correct MOA assigned in LOOCV	-0.015514
tmk	kabx2:BRD-K98427564-001-08-4:50.000000uM	0.00134432	screen4wk_screen5wk_tbda1_kabx2:BRD-K98427564-001-08-4	BRD-K98427564-001-08-4	BRD-K98427564	50	10	0.00134432	TRUE	0.804748	TRUE	TRUE	FALSE	FALSE	Correct MOA assigned in LOOCV	0.00134432
aceE	kabx2:BRD-K99107635-001-01-1:50.000000uM	-0.00892435	screen4wk_screen5wk_tbda1_kabx2:BRD-K99107635-001-01-1	BRD-K99107635-001-01-1	BRD-K99107635	50	10	-0.00892435	TRUE	1.01066	TRUE	TRUE	FALSE	FALSE	Correct MOA assigned in LOOCV	-0.00892435
efp	kabx2:BRD-M29626677-343-04-2:50.000000uM	0.407653	screen4wk_screen5wk_tbda1_kabx2:BRD-M29626677-343-04-2	BRD-M29626677-343-04-2	BRD-M29626677	50	10	0.407653	TRUE	1.15348	TRUE	FALSE	TRUE	FALSE	Incorrect MOA assigned in LOOCV	0.407653
clpX	kabx2:BRD-M30170555-001-01-5:50.000000uM	0.29586	screen4wk_screen5wk_tbda1_kabx2:BRD-M30170555-001-01-5	BRD-M30170555-001-01-5	BRD-M30170555	50	10	0.29586	TRUE	1.11847	TRUE	FALSE	TRUE	FALSE	Incorrect MOA assigned in LOOCV	0.29586
cyp135A1	kabx2:BRD-M68646745-311-10-4:50.000000uM	0.392475	screen4wk_screen5wk_tbda1_kabx2:BRD-M68646745-311-10-4	BRD-M68646745-311-10-4	BRD-M68646745	50	10	0.392475	TRUE	1.13854	TRUE	TRUE	FALSE	FALSE	Correct MOA assigned in LOOCV	0.392475
acn	kabx2:BRD-M87138257-003-02-9:50.000000uM	-0.0360648	screen4wk_screen5wk_tbda1_kabx2:BRD-M87138257-003-02-9	BRD-M87138257-003-02-9	BRD-M87138257	50	10	-0.0360648	TRUE	0.185985	TRUE	TRUE	FALSE	FALSE	Correct MOA assigned in LOOCV	-0.0360648
murG	screen5_wk:BRD-A79903587-001-19-9:12.500000uM	0.148882	screen5_wk:BRD-A79903587-001-19-9	BRD-A79903587-001-19-9	BRD-A79903587	12.5	8	0.148882	TRUE	1.08703	TRUE	TRUE	FALSE	FALSE	Correct MOA assigned in LOOCV	0.148882
murG	screen5_wk:BRD-K01244426-236-13-9:12.500000uM	0.372565	screen5_wk:BRD-K01244426-236-13-9	BRD-K01244426-236-13-9	BRD-K01244426	12.5	8	0.372565	TRUE	1.21188	TRUE	TRUE	FALSE	FALSE	Correct MOA assigned in LOOCV	0.372565
Rv0373c	screen5_wk:BRD-K01507359-001-25-9:0.125000uM	-0.0693948	screen5_wk:BRD-K01507359-001-25-9	BRD-K01507359-001-25-9	BRD-K01507359	0.125	11	-0.0693948	TRUE	0.522392	TRUE	FALSE	TRUE	FALSE	Incorrect MOA assigned in LOOCV	-0.0693948
folB	screen5_wk:BRD-K02594908-001-18-0:12.500000uM	0.368064	screen5_wk:BRD-K02594908-001-18-0	BRD-K02594908-001-18-0	BRD-K02594908	12.5	8	0.368064	TRUE	1.04673	TRUE	FALSE	TRUE	FALSE	Incorrect MOA assigned in LOOCV	0.368064
acpM	screen5_wk:BRD-K04548931-003-17-3:12.500000uM	0.0518068	screen5_wk:BRD-K04548931-003-17-3	BRD-K04548931-003-17-3	BRD-K04548931	12.5	8	0.0518068	TRUE	1.13133	TRUE	TRUE	FALSE	FALSE	Correct MOA assigned in LOOCV	0.0518068
TB39.8	screen5_wk:BRD-K05673000-236-13-9:12.500000uM	0.187193	screen5_wk:BRD-K05673000-236-13-9	BRD-K05673000-236-13-9	BRD-K05673000	12.5	8	0.187193	TRUE	1.05984	TRUE	TRUE	FALSE	FALSE	Correct MOA assigned in LOOCV	0.187193
leuD	screen5_wk:BRD-K07208025-001-03-2:1722.000000uM	0.25447	screen5_wk:BRD-K07208025-001-03-2	BRD-K07208025-001-03-2	BRD-K07208025	1722	10	0.25447	TRUE	1.14364	TRUE	FALSE	TRUE	FALSE	Incorrect MOA assigned in LOOCV	0.25447
serC	screen5_wk:BRD-K08111712-001-17-5:12.500000uM	0.113425	screen5_wk:BRD-K08111712-001-17-5	BRD-K08111712-001-17-5	BRD-K08111712	12.5	8	0.113425	TRUE	1.21231	TRUE	TRUE	FALSE	FALSE	Correct MOA assigned in LOOCV	0.113425
dnaN	screen5_wk:BRD-K08525451-001-03-1:12.500000uM	-0.0550125	screen5_wk:BRD-K08525451-001-03-1	BRD-K08525451-001-03-1	BRD-K08525451	12.5	8	-0.0550125	TRUE	0.61799	TRUE	TRUE	FALSE	FALSE	Correct MOA assigned in LOOCV	-0.0550125
acpM	screen5_wk:BRD-K09471561-001-21-6:12.500000uM	-0.00322144	screen5_wk:BRD-K09471561-001-21-6	BRD-K09471561-001-21-6	BRD-K09471561	12.5	8	-0.00322144	TRUE	0.189694	TRUE	TRUE	FALSE	FALSE	Correct MOA assigned in LOOCV	-0.00322144
birA	screen5_wk:BRD-K11196887-001-24-6:12.500000uM	-0.0173968	screen5_wk:BRD-K11196887-001-24-6	BRD-K11196887-001-24-6	BRD-K11196887	12.5	8	-0.0173968	TRUE	0.935386	TRUE	TRUE	FALSE	FALSE	Correct MOA assigned in LOOCV	-0.0173968
serC	screen5_wk:BRD-K11630072-001-14-0:12.500000uM	-0.000760364	screen5_wk:BRD-K11630072-001-14-0	BRD-K11630072-001-14-0	BRD-K11630072	12.5	8	-0.000760364	TRUE	0.925293	TRUE	TRUE	FALSE	FALSE	Correct MOA assigned in LOOCV	-0.000760364
Rv1382	screen5_wk:BRD-K17480742-001-02-9:12.500000uM	-0.0217709	screen5_wk:BRD-K17480742-001-02-9	BRD-K17480742-001-02-9	BRD-K17480742	12.5	8	-0.0217709	TRUE	0.285645	TRUE	FALSE	FALSE	TRUE	Uncertain in LOOCV	-0.0217709
Rv1044	screen5_wk:BRD-K24844714-001-31-0:12.500000uM	-0.000606008	screen5_wk:BRD-K24844714-001-31-0	BRD-K24844714-001-31-0	BRD-K24844714	12.5	8	-0.000606008	TRUE	0.806163	TRUE	TRUE	FALSE	FALSE	Correct MOA assigned in LOOCV	-0.000606008
leuD	screen5_wk:BRD-K27302037-001-01-9:12.500000uM	0.053414	screen5_wk:BRD-K27302037-001-01-9	BRD-K27302037-001-01-9	BRD-K27302037	12.5	8	0.053414	TRUE	1.18519	TRUE	TRUE	FALSE	FALSE	Correct MOA assigned in LOOCV	0.053414
murG	screen5_wk:BRD-K27871792-236-02-8:12.500000uM	0.44483	screen5_wk:BRD-K27871792-236-02-8	BRD-K27871792-236-02-8	BRD-K27871792	12.5	8	0.44483	TRUE	1.12718	TRUE	TRUE	FALSE	FALSE	Correct MOA assigned in LOOCV	0.44483
rplE	screen5_wk:BRD-K37753391-001-04-5:12.500000uM	0.0427295	screen5_wk:BRD-K37753391-001-04-5	BRD-K37753391-001-04-5	BRD-K37753391	12.5	8	0.0427295	TRUE	1.09301	TRUE	TRUE	FALSE	FALSE	Correct MOA assigned in LOOCV	0.0427295
Rv0225	screen5_wk:BRD-K43389675-003-22-5:12.500000uM	-0.0530426	screen5_wk:BRD-K43389675-003-22-5	BRD-K43389675-003-22-5	BRD-K43389675	12.5	8	-0.0530426	TRUE	0.679529	TRUE	TRUE	FALSE	FALSE	Correct MOA assigned in LOOCV	-0.0530426
gpsI	screen5_wk:BRD-K43962705-001-01-1:12.500000uM	-1.508e-08	screen5_wk:BRD-K43962705-001-01-1	BRD-K43962705-001-01-1	BRD-K43962705	12.5	8	-1.508e-08	TRUE	0.243204	TRUE	FALSE	FALSE	TRUE	Uncertain in LOOCV	-1.508e-08
rplE	screen5_wk:BRD-K51207550-001-24-8:12.500000uM	0.104927	screen5_wk:BRD-K51207550-001-24-8	BRD-K51207550-001-24-8	BRD-K51207550	12.5	8	0.104927	TRUE	1.19936	TRUE	TRUE	FALSE	FALSE	Correct MOA assigned in LOOCV	0.104927
Rv2507	screen5_wk:BRD-K56614220-001-22-4:12.500000uM	0.00209314	screen5_wk:BRD-K56614220-001-22-4	BRD-K56614220-001-22-4	BRD-K56614220	12.5	8	0.00209314	TRUE	0.379611	TRUE	FALSE	FALSE	TRUE	Uncertain in LOOCV	0.00209314
fadE19	screen5_wk:BRD-K57363465-001-01-5:12.500000uM	-0.00064569	screen5_wk:BRD-K57363465-001-01-5	BRD-K57363465-001-01-5	BRD-K57363465	12.5	8	-0.00064569	TRUE	0.939362	TRUE	FALSE	TRUE	FALSE	Incorrect MOA assigned in LOOCV	-0.00064569
ppk1	screen5_wk:BRD-K59456551-335-01-2:440.000000uM	-0.00852748	screen5_wk:BRD-K59456551-335-01-2	BRD-K59456551-335-01-2	BRD-K59456551	440	18	-0.00852748	TRUE	1.25005	TRUE	TRUE	FALSE	FALSE	Correct MOA assigned in LOOCV	-0.00852748
folB	screen5_wk:BRD-K63550407-001-15-0:12.500000uM	0.0895914	screen5_wk:BRD-K63550407-001-15-0	BRD-K63550407-001-15-0	BRD-K63550407	12.5	8	0.0895914	TRUE	1.085	TRUE	TRUE	FALSE	FALSE	Correct MOA assigned in LOOCV	0.0895914
thiE	screen5_wk:BRD-K66876909-001-16-7:12.500000uM	-0.0535622	screen5_wk:BRD-K66876909-001-16-7	BRD-K66876909-001-16-7	BRD-K66876909	12.5	8	-0.0535622	TRUE	0.286023	TRUE	TRUE	FALSE	FALSE	Correct MOA assigned in LOOCV	-0.0535622
coaE	screen5_wk:BRD-K75360161-001-20-6:12.500000uM	2.70633e-08	screen5_wk:BRD-K75360161-001-20-6	BRD-K75360161-001-20-6	BRD-K75360161	12.5	8	2.70633e-08	TRUE	1.21891	TRUE	TRUE	FALSE	FALSE	Correct MOA assigned in LOOCV	2.70633e-08
trpG	screen5_wk:BRD-K80267133-001-21-9:12.500000uM	-0.0441404	screen5_wk:BRD-K80267133-001-21-9	BRD-K80267133-001-21-9	BRD-K80267133	12.5	8	-0.0441404	TRUE	0.913969	TRUE	TRUE	FALSE	FALSE	Correct MOA assigned in LOOCV	-0.0441404
cysS1	screen5_wk:BRD-K86670086-001-03-3:12.500000uM	-0.0302135	screen5_wk:BRD-K86670086-001-03-3	BRD-K86670086-001-03-3	BRD-K86670086	12.5	8	-0.0302135	TRUE	0.4354	TRUE	TRUE	FALSE	FALSE	Correct MOA assigned in LOOCV	-0.0302135
leuC	screen5_wk:BRD-K87226815-001-22-1:12.500000uM	0.512289	screen5_wk:BRD-K87226815-001-22-1	BRD-K87226815-001-22-1	BRD-K87226815	12.5	8	0.512289	TRUE	1.05124	TRUE	FALSE	FALSE	TRUE	Uncertain in LOOCV	0.512289
atpH	screen5_wk:BRD-K87395897-001-02-7:12.500000uM	0.0172813	screen5_wk:BRD-K87395897-001-02-7	BRD-K87395897-001-02-7	BRD-K87395897	12.5	8	0.0172813	TRUE	1.06691	TRUE	FALSE	FALSE	TRUE	Uncertain in LOOCV	0.0172813
rplE	screen5_wk:BRD-K96671969-001-04-9:12.500000uM	-0.0264083	screen5_wk:BRD-K96671969-001-04-9	BRD-K96671969-001-04-9	BRD-K96671969	12.5	8	-0.0264083	TRUE	0.59825	TRUE	FALSE	TRUE	FALSE	Incorrect MOA assigned in LOOCV	-0.0264083
Rv1339	screen5_wk:DT2012-0328419:50.000000uM	-0.00174158	screen5_wk:DT2012-0328419	DT2012-0328419	DT2012-0328419	50	8	-0.00174158	TRUE	1.12644	TRUE	TRUE	FALSE	FALSE	Correct MOA assigned in LOOCV	-0.00174158
moxR1	screen5cp:BRD-K01507359-001-25-9:0.064000uM	-0.0394629	screen5cp:BRD-K01507359-001-25-9	BRD-K01507359-001-25-9	BRD-K01507359	0.064	10	-0.0394629	TRUE	0.545829	TRUE	TRUE	FALSE	FALSE	Correct MOA assigned in LOOCV	-0.0394629
acn	screen5cp:BRD-K07208025-001-03-2:1722.000000uM	0.282786	screen5cp:BRD-K07208025-001-03-2	BRD-K07208025-001-03-2	BRD-K07208025	1722	10	0.282786	TRUE	1.15931	TRUE	FALSE	FALSE	TRUE	Uncertain in LOOCV	0.282786
glcB	screen5cp:BRD-K59456551-335-01-2:440.000000uM	1.75643e-09	screen5cp:BRD-K59456551-335-01-2	BRD-K59456551-335-01-2	BRD-K59456551	440	10	1.75643e-09	TRUE	1.27908	TRUE	TRUE	FALSE	FALSE	Correct MOA assigned in LOOCV	1.75643e-09
Rv2507	screen6:BRD-A02179977-999-99-9:12.500000uM	0.143619	screen6:BRD-A02179977-999-99-9	BRD-A02179977-999-99-9	BRD-A02179977	12.5	8	0.143619	TRUE	1.11808	TRUE	TRUE	FALSE	FALSE	Correct MOA assigned in LOOCV	0.143619
Rv0811	screen6:BRD-A03433762-001-01-3:50.000000uM	0.368538	screen6:BRD-A03433762-001-01-3	BRD-A03433762-001-01-3	BRD-A03433762	50	10	0.368538	TRUE	1.04656	TRUE	FALSE	FALSE	TRUE	Uncertain in LOOCV	0.368538
ppm1	screen6:BRD-A05354310-001-01-6:50.000000uM	0.331406	screen6:BRD-A05354310-001-01-6	BRD-A05354310-001-01-6	BRD-A05354310	50	10	0.331406	TRUE	1.06037	TRUE	FALSE	TRUE	FALSE	Incorrect MOA assigned in LOOCV	0.331406
hisA	screen6:BRD-A05468928-003-01-4:50.000000uM	-0.0261641	screen6:BRD-A05468928-003-01-4	BRD-A05468928-003-01-4	BRD-A05468928	50	10	-0.0261641	TRUE	0.080482	TRUE	TRUE	FALSE	FALSE	Correct MOA assigned in LOOCV	-0.0261641
gatB	screen6:BRD-A06889673-001-01-1:50.000000uM	-0.0553714	screen6:BRD-A06889673-001-01-1	BRD-A06889673-001-01-1	BRD-A06889673	50	10	-0.0553714	TRUE	0.539092	TRUE	TRUE	FALSE	FALSE	Correct MOA assigned in LOOCV	-0.0553714
rpoA	screen6:BRD-A06889673-999-99-9:0.097656uM	-0.0501322	screen6:BRD-A06889673-999-99-9	BRD-A06889673-999-99-9	BRD-A06889673	0.0976562	8	-0.0501322	TRUE	0.458104	TRUE	TRUE	FALSE	FALSE	Correct MOA assigned in LOOCV	-0.0501322
thyA	screen6:BRD-A07244995-001-01-9:50.000000uM	0.0805236	screen6:BRD-A07244995-001-01-9	BRD-A07244995-001-01-9	BRD-A07244995	50	10	0.0805236	TRUE	1.05401	TRUE	TRUE	FALSE	FALSE	Correct MOA assigned in LOOCV	0.0805236
Rv3210c	screen6:BRD-A07932845-050-17-4:50.000000uM	-0.0140772	screen6:BRD-A07932845-050-17-4	BRD-A07932845-050-17-4	BRD-A07932845	50	10	-0.0140772	TRUE	1.02249	TRUE	FALSE	TRUE	FALSE	Incorrect MOA assigned in LOOCV	-0.0140772
Rv1836c	screen6:BRD-A11805855-001-01-0:50.000000uM	0.0496038	screen6:BRD-A11805855-001-01-0	BRD-A11805855-001-01-0	BRD-A11805855	50	10	0.0496038	TRUE	1.04063	TRUE	TRUE	FALSE	FALSE	Correct MOA assigned in LOOCV	0.0496038
otsA	screen6:BRD-A13121918-001-01-5:50.000000uM	0.591038	screen6:BRD-A13121918-001-01-5	BRD-A13121918-001-01-5	BRD-A13121918	50	10	0.591038	TRUE	1.07631	TRUE	FALSE	TRUE	FALSE	Incorrect MOA assigned in LOOCV	0.591038
ribG	screen6:BRD-A15637061-003-01-9:50.000000uM	0.0364208	screen6:BRD-A15637061-003-01-9	BRD-A15637061-003-01-9	BRD-A15637061	50	10	0.0364208	TRUE	1.28235	TRUE	TRUE	FALSE	FALSE	Correct MOA assigned in LOOCV	0.0364208
pimA	screen6:BRD-A16591784-065-01-2:25.000000uM	-0.0869698	screen6:BRD-A16591784-065-01-2	BRD-A16591784-065-01-2	BRD-A16591784	25	9	-0.0869698	TRUE	1.17772	TRUE	FALSE	FALSE	TRUE	Uncertain in LOOCV	-0.0869698
proC	screen6:BRD-A17411484-001-12-7:50.000000uM	0.141578	screen6:BRD-A17411484-001-12-7	BRD-A17411484-001-12-7	BRD-A17411484	50	10	0.141578	TRUE	1.11955	TRUE	FALSE	FALSE	TRUE	Uncertain in LOOCV	0.141578
orn	screen6:BRD-A17655518-001-27-7:50.000000uM	0.508488	screen6:BRD-A17655518-001-27-7	BRD-A17655518-001-27-7	BRD-A17655518	50	10	0.508488	TRUE	1.08201	TRUE	FALSE	FALSE	TRUE	Uncertain in LOOCV	0.508488
glcB	screen6:BRD-A18840826-001-08-1:50.000000uM	0.00753296	screen6:BRD-A18840826-001-08-1	BRD-A18840826-001-08-1	BRD-A18840826	50	10	0.00753296	TRUE	1.07245	TRUE	TRUE	FALSE	FALSE	Correct MOA assigned in LOOCV	0.00753296
dnaG	screen6:BRD-A19584055:25.000000uM	-0.000118682	screen6:BRD-A19584055	BRD-A19584055	BRD-A19584055	25	8	-0.000118682	TRUE	0.962141	TRUE	TRUE	FALSE	FALSE	Correct MOA assigned in LOOCV	-0.000118682
dnaK	screen6:BRD-A19584055-001-01-1:50.000000uM	-0.0654585	screen6:BRD-A19584055-001-01-1	BRD-A19584055-001-01-1	BRD-A19584055	50	10	-0.0654585	TRUE	0.75982	TRUE	TRUE	FALSE	FALSE	Correct MOA assigned in LOOCV	-0.0654585
Rv3922c	screen6:BRD-A22164928-001-01-2:50.000000uM	0.00946348	screen6:BRD-A22164928-001-01-2	BRD-A22164928-001-01-2	BRD-A22164928	50	10	0.00946348	TRUE	1.00723	TRUE	TRUE	FALSE	FALSE	Correct MOA assigned in LOOCV	0.00946348
mtrA	screen6:BRD-A22740840-003-07-7:50.000000uM	0.22616	screen6:BRD-A22740840-003-07-7	BRD-A22740840-003-07-7	BRD-A22740840	50	10	0.22616	TRUE	1.25218	TRUE	TRUE	FALSE	FALSE	Correct MOA assigned in LOOCV	0.22616
atpH	screen6:BRD-A23080907-001-01-4:50.000000uM	0.0633052	screen6:BRD-A23080907-001-01-4	BRD-A23080907-001-01-4	BRD-A23080907	50	10	0.0633052	TRUE	1.13449	TRUE	TRUE	FALSE	FALSE	Correct MOA assigned in LOOCV	0.0633052
Rv3210c	screen6:BRD-A24228527:6.250000uM	-0.0439298	screen6:BRD-A24228527	BRD-A24228527	BRD-A24228527	6.25	8	-0.0439298	TRUE	0.0772381	TRUE	FALSE	TRUE	FALSE	Incorrect MOA assigned in LOOCV	-0.0439298
gyrB	screen6:BRD-A24228527-001-33-1:50.000000uM	-0.0137596	screen6:BRD-A24228527-001-33-1	BRD-A24228527-001-33-1	BRD-A24228527	50	10	-0.0137596	TRUE	0.0858691	TRUE	TRUE	FALSE	FALSE	Correct MOA assigned in LOOCV	-0.0137596
Rv3645	screen6:BRD-A24397426-001-12-0:50.000000uM	-0.0181781	screen6:BRD-A24397426-001-12-0	BRD-A24397426-001-12-0	BRD-A24397426	50	10	-0.0181781	TRUE	0.0998933	TRUE	TRUE	FALSE	FALSE	Correct MOA assigned in LOOCV	-0.0181781
rplJ	screen6:BRD-A25492003-003-16-6:50.000000uM	0.0365614	screen6:BRD-A25492003-003-16-6	BRD-A25492003-003-16-6	BRD-A25492003	50	10	0.0365614	TRUE	1.16525	TRUE	TRUE	FALSE	FALSE	Correct MOA assigned in LOOCV	0.0365614
menE	screen6:BRD-A27303082-001-08-8:50.000000uM	0.646643	screen6:BRD-A27303082-001-08-8	BRD-A27303082-001-08-8	BRD-A27303082	50	10	0.646643	TRUE	1.09554	TRUE	FALSE	FALSE	TRUE	Uncertain in LOOCV	0.646643
gpm1	screen6:BRD-A28477941-001-01-5:50.000000uM	8.43103e-13	screen6:BRD-A28477941-001-01-5	BRD-A28477941-001-01-5	BRD-A28477941	50	10	8.43103e-13	TRUE	1.02733	TRUE	FALSE	FALSE	TRUE	Uncertain in LOOCV	8.43103e-13
pknA	screen6:BRD-A34145622-003-26-9:50.000000uM	0.157619	screen6:BRD-A34145622-003-26-9	BRD-A34145622-003-26-9	BRD-A34145622	50	10	0.157619	TRUE	1.33677	TRUE	TRUE	FALSE	FALSE	Correct MOA assigned in LOOCV	0.157619
nrdH	screen6:BRD-A34408345-001-01-4:50.000000uM	0.335731	screen6:BRD-A34408345-001-01-4	BRD-A34408345-001-01-4	BRD-A34408345	50	10	0.335731	TRUE	1.06268	TRUE	TRUE	FALSE	FALSE	Correct MOA assigned in LOOCV	0.335731
nrdF2	screen6:BRD-A34856796-001-01-8:50.000000uM	0.316988	screen6:BRD-A34856796-001-01-8	BRD-A34856796-001-01-8	BRD-A34856796	50	10	0.316988	TRUE	1.04619	TRUE	FALSE	TRUE	FALSE	Incorrect MOA assigned in LOOCV	0.316988
Rv3909	screen6:BRD-A39183045-001-01-1:50.000000uM	0.473532	screen6:BRD-A39183045-001-01-1	BRD-A39183045-001-01-1	BRD-A39183045	50	10	0.473532	TRUE	1.19276	TRUE	TRUE	FALSE	FALSE	Correct MOA assigned in LOOCV	0.473532
Rv2047c	screen6:BRD-A41450521-075-11-6:50.000000uM	-0.0870815	screen6:BRD-A41450521-075-11-6	BRD-A41450521-075-11-6	BRD-A41450521	50	10	-0.0870815	TRUE	1.04599	TRUE	TRUE	FALSE	FALSE	Correct MOA assigned in LOOCV	-0.0870815
rplM	screen6:BRD-A42752142-001-03-6:50.000000uM	0.0554503	screen6:BRD-A42752142-001-03-6	BRD-A42752142-001-03-6	BRD-A42752142	50	10	0.0554503	TRUE	1.02782	TRUE	FALSE	FALSE	TRUE	Uncertain in LOOCV	0.0554503
thyA	screen6:BRD-A42812271-001-01-5:50.000000uM	0.546355	screen6:BRD-A42812271-001-01-5	BRD-A42812271-001-01-5	BRD-A42812271	50	10	0.546355	TRUE	1.07293	TRUE	FALSE	FALSE	TRUE	Uncertain in LOOCV	0.546355
Rv0817c	screen6:BRD-A43748923:50.000000uM	-0.0326772	screen6:BRD-A43748923	BRD-A43748923	BRD-A43748923	50	8	-0.0326772	TRUE	1.04961	TRUE	TRUE	FALSE	FALSE	Correct MOA assigned in LOOCV	-0.0326772
efp	screen6:BRD-A43748923-001-01-2:50.000000uM	-0.0622009	screen6:BRD-A43748923-001-01-2	BRD-A43748923-001-01-2	BRD-A43748923	50	10	-0.0622009	TRUE	1.02988	TRUE	TRUE	FALSE	FALSE	Correct MOA assigned in LOOCV	-0.0622009
Rv2228c	screen6:BRD-A46188889-001-01-0:50.000000uM	-0.0347816	screen6:BRD-A46188889-001-01-0	BRD-A46188889-001-01-0	BRD-A46188889	50	10	-0.0347816	TRUE	0.718136	TRUE	TRUE	FALSE	FALSE	Correct MOA assigned in LOOCV	-0.0347816
ndhA	screen6:BRD-A46973818-001-01-1:50.000000uM	-7.13567e-07	screen6:BRD-A46973818-001-01-1	BRD-A46973818-001-01-1	BRD-A46973818	50	10	-7.13567e-07	TRUE	1.10711	TRUE	FALSE	TRUE	FALSE	Incorrect MOA assigned in LOOCV	-7.13567e-07
tmk	screen6:BRD-A47790386-001-04-4:50.000000uM	-0.050769	screen6:BRD-A47790386-001-04-4	BRD-A47790386-001-04-4	BRD-A47790386	50	10	-0.050769	TRUE	0.130489	TRUE	TRUE	FALSE	FALSE	Correct MOA assigned in LOOCV	-0.050769
alr	screen6:BRD-A49035384-003-31-3:50.000000uM	4.24046e-09	screen6:BRD-A49035384-003-31-3	BRD-A49035384-003-31-3	BRD-A49035384	50	10	4.24046e-09	TRUE	1.11454	TRUE	TRUE	FALSE	FALSE	Correct MOA assigned in LOOCV	4.24046e-09
ndh	screen6:BRD-A50652048-001-01-6:50.000000uM	0.469573	screen6:BRD-A50652048-001-01-6	BRD-A50652048-001-01-6	BRD-A50652048	50	10	0.469573	TRUE	1.10608	TRUE	FALSE	FALSE	TRUE	Uncertain in LOOCV	0.469573
mtrA	screen6:BRD-A50987946-001-01-9:50.000000uM	-0.0314329	screen6:BRD-A50987946-001-01-9	BRD-A50987946-001-01-9	BRD-A50987946	50	10	-0.0314329	TRUE	1.22046	TRUE	TRUE	FALSE	FALSE	Correct MOA assigned in LOOCV	-0.0314329
rplJ	screen6:BRD-A54142827-003-01-7:50.000000uM	0.381278	screen6:BRD-A54142827-003-01-7	BRD-A54142827-003-01-7	BRD-A54142827	50	10	0.381278	TRUE	1.37804	TRUE	TRUE	FALSE	FALSE	Correct MOA assigned in LOOCV	0.381278
gpsI	screen6:BRD-A59733260-001-01-6:50.000000uM	0.680814	screen6:BRD-A59733260-001-01-6	BRD-A59733260-001-01-6	BRD-A59733260	50	10	0.680814	TRUE	1.06444	TRUE	FALSE	TRUE	FALSE	Incorrect MOA assigned in LOOCV	0.680814
trmD	screen6:BRD-A60772044-001-01-4:50.000000uM	0.253907	screen6:BRD-A60772044-001-01-4	BRD-A60772044-001-01-4	BRD-A60772044	50	10	0.253907	TRUE	1.12335	TRUE	FALSE	TRUE	FALSE	Incorrect MOA assigned in LOOCV	0.253907
thyA	screen6:BRD-A62336573-001-05-6:50.000000uM	0.577916	screen6:BRD-A62336573-001-05-6	BRD-A62336573-001-05-6	BRD-A62336573	50	10	0.577916	TRUE	1.03486	TRUE	FALSE	TRUE	FALSE	Incorrect MOA assigned in LOOCV	0.577916
otsA	screen6:BRD-A67799922-003-30-2:50.000000uM	0.677058	screen6:BRD-A67799922-003-30-2	BRD-A67799922-003-30-2	BRD-A67799922	50	10	0.677058	TRUE	1.28207	TRUE	FALSE	TRUE	FALSE	Incorrect MOA assigned in LOOCV	0.677058
pknA	screen6:BRD-A69651145-003-12-2:50.000000uM	0.0863529	screen6:BRD-A69651145-003-12-2	BRD-A69651145-003-12-2	BRD-A69651145	50	10	0.0863529	TRUE	1.18577	TRUE	TRUE	FALSE	FALSE	Correct MOA assigned in LOOCV	0.0863529
gyrA	screen6:BRD-A69777949-001-26-7:50.000000uM	9.27889e-08	screen6:BRD-A69777949-001-26-7	BRD-A69777949-001-26-7	BRD-A69777949	50	10	9.27889e-08	TRUE	1.07122	TRUE	FALSE	FALSE	TRUE	Uncertain in LOOCV	9.27889e-08
H37RvBC06	screen6:BRD-A70638330-001-01-8:50.000000uM	-0.038976	screen6:BRD-A70638330-001-01-8	BRD-A70638330-001-01-8	BRD-A70638330	50	10	-0.038976	TRUE	1.03566	TRUE	FALSE	FALSE	TRUE	Uncertain in LOOCV	-0.038976
secY	screen6:BRD-A74906485-001-08-3:50.000000uM	0.164566	screen6:BRD-A74906485-001-08-3	BRD-A74906485-001-08-3	BRD-A74906485	50	10	0.164566	TRUE	1.15063	TRUE	FALSE	FALSE	TRUE	Uncertain in LOOCV	0.164566
pimA	screen6:BRD-A74914197-001-04-5:50.000000uM	0.0019907	screen6:BRD-A74914197-001-04-5	BRD-A74914197-001-04-5	BRD-A74914197	50	10	0.0019907	TRUE	1.02917	TRUE	FALSE	FALSE	TRUE	Uncertain in LOOCV	0.0019907
alr	screen6:BRD-A74980173-001-13-5:50.000000uM	-0.0119822	screen6:BRD-A74980173-001-13-5	BRD-A74980173-001-13-5	BRD-A74980173	50	10	-0.0119822	TRUE	0.0482527	TRUE	TRUE	FALSE	FALSE	Correct MOA assigned in LOOCV	-0.0119822
Rv1476	screen6:BRD-A74980173-999-99-9:0.390625uM	-0.0100296	screen6:BRD-A74980173-999-99-9	BRD-A74980173-999-99-9	BRD-A74980173	0.390625	8	-0.0100296	TRUE	0.958378	TRUE	TRUE	FALSE	FALSE	Correct MOA assigned in LOOCV	-0.0100296
efp	screen6:BRD-A75281937-001-08-4:50.000000uM	0.0829475	screen6:BRD-A75281937-001-08-4	BRD-A75281937-001-08-4	BRD-A75281937	50	10	0.0829475	TRUE	1.06074	TRUE	FALSE	FALSE	TRUE	Uncertain in LOOCV	0.0829475
lexA	screen6:BRD-A77529650-001-01-4:50.000000uM	0.605211	screen6:BRD-A77529650-001-01-4	BRD-A77529650-001-01-4	BRD-A77529650	50	10	0.605211	TRUE	1.13683	TRUE	FALSE	FALSE	TRUE	Uncertain in LOOCV	0.605211
Rv2507	screen6:BRD-A78106073-001-01-9:50.000000uM	0.325722	screen6:BRD-A78106073-001-01-9	BRD-A78106073-001-01-9	BRD-A78106073	50	10	0.325722	TRUE	1.06754	TRUE	TRUE	FALSE	FALSE	Correct MOA assigned in LOOCV	0.325722
Rv3778c	screen6:BRD-A79545933-999-99-9:100.000000uM	0.00853449	screen6:BRD-A79545933-999-99-9	BRD-A79545933-999-99-9	BRD-A79545933	100	8	0.00853449	TRUE	1.1075	TRUE	FALSE	TRUE	FALSE	Incorrect MOA assigned in LOOCV	0.00853449
clpX	screen6:BRD-A79903587-001-19-9:50.000000uM	-0.0163048	screen6:BRD-A79903587-001-19-9	BRD-A79903587-001-19-9	BRD-A79903587	50	10	-0.0163048	TRUE	1.11037	TRUE	TRUE	FALSE	FALSE	Correct MOA assigned in LOOCV	-0.0163048
thyA	screen6:BRD-A82163352-001-01-6:50.000000uM	0.501018	screen6:BRD-A82163352-001-01-6	BRD-A82163352-001-01-6	BRD-A82163352	50	10	0.501018	TRUE	1.09745	TRUE	FALSE	TRUE	FALSE	Incorrect MOA assigned in LOOCV	0.501018
gatB	screen6:BRD-A84314495-001-06-0:50.000000uM	0.145977	screen6:BRD-A84314495-001-06-0	BRD-A84314495-001-06-0	BRD-A84314495	50	10	0.145977	TRUE	1.05668	TRUE	FALSE	FALSE	TRUE	Uncertain in LOOCV	0.145977
gyrA	screen6:BRD-A84481105-003-35-4:50.000000uM	-0.000313552	screen6:BRD-A84481105-003-35-4	BRD-A84481105-003-35-4	BRD-A84481105	50	10	-0.000313552	TRUE	1.08488	TRUE	FALSE	TRUE	FALSE	Incorrect MOA assigned in LOOCV	-0.000313552
leuC	screen6:BRD-A84807802-001-01-2:50.000000uM	-4.61326e-11	screen6:BRD-A84807802-001-01-2	BRD-A84807802-001-01-2	BRD-A84807802	50	10	-4.61326e-11	TRUE	1.09592	TRUE	TRUE	FALSE	FALSE	Correct MOA assigned in LOOCV	-4.61326e-11
rpoB	screen6:BRD-A84854230-001-01-6:50.000000uM	-0.0208131	screen6:BRD-A84854230-001-01-6	BRD-A84854230-001-01-6	BRD-A84854230	50	10	-0.0208131	TRUE	0.900912	TRUE	FALSE	FALSE	TRUE	Uncertain in LOOCV	-0.0208131
thyA	screen6:BRD-A86736466-001-06-7:50.000000uM	0.20146	screen6:BRD-A86736466-001-06-7	BRD-A86736466-001-06-7	BRD-A86736466	50	10	0.20146	TRUE	1.06133	TRUE	FALSE	TRUE	FALSE	Incorrect MOA assigned in LOOCV	0.20146
pimA	screen6:BRD-A88442245-001-01-9:50.000000uM	-0.0428476	screen6:BRD-A88442245-001-01-9	BRD-A88442245-001-01-9	BRD-A88442245	50	10	-0.0428476	TRUE	0.964323	TRUE	TRUE	FALSE	FALSE	Correct MOA assigned in LOOCV	-0.0428476
dxr	screen6:BRD-A89016892-001-01-6:50.000000uM	-0.00985537	screen6:BRD-A89016892-001-01-6	BRD-A89016892-001-01-6	BRD-A89016892	50	10	-0.00985537	TRUE	1.02187	TRUE	FALSE	TRUE	FALSE	Incorrect MOA assigned in LOOCV	-0.00985537
lppL	screen6:BRD-A92341659-001-05-7:50.000000uM	-0.0206119	screen6:BRD-A92341659-001-05-7	BRD-A92341659-001-05-7	BRD-A92341659	50	10	-0.0206119	TRUE	0.126241	TRUE	TRUE	FALSE	FALSE	Correct MOA assigned in LOOCV	-0.0206119
pimA	screen6:BRD-A93964801-001-17-7:50.000000uM	-0.0148743	screen6:BRD-A93964801-001-17-7	BRD-A93964801-001-17-7	BRD-A93964801	50	10	-0.0148743	TRUE	0.0542043	TRUE	TRUE	FALSE	FALSE	Correct MOA assigned in LOOCV	-0.0148743
panD	screen6:BRD-A95980241-001-01-3:50.000000uM	0.353493	screen6:BRD-A95980241-001-01-3	BRD-A95980241-001-01-3	BRD-A95980241	50	10	0.353493	TRUE	1.09887	TRUE	TRUE	FALSE	FALSE	Correct MOA assigned in LOOCV	0.353493
rplM	screen6:BRD-A96252257-011-02-4:50.000000uM	8.63754e-13	screen6:BRD-A96252257-011-02-4	BRD-A96252257-011-02-4	BRD-A96252257	50	10	8.63754e-13	TRUE	1.07116	TRUE	FALSE	FALSE	TRUE	Uncertain in LOOCV	8.63754e-13
Rv2980	screen6:BRD-A96641513-001-08-6:50.000000uM	0.498424	screen6:BRD-A96641513-001-08-6	BRD-A96641513-001-08-6	BRD-A96641513	50	10	0.498424	TRUE	1.08833	TRUE	FALSE	FALSE	TRUE	Uncertain in LOOCV	0.498424
icd2	screen6:BRD-A99822647-001-01-3:50.000000uM	-0.072438	screen6:BRD-A99822647-001-01-3	BRD-A99822647-001-01-3	BRD-A99822647	50	10	-0.072438	TRUE	0.159597	TRUE	FALSE	TRUE	FALSE	Incorrect MOA assigned in LOOCV	-0.072438
Rv3030	screen6:BRD-K00005140-999-99-9:100.000000uM	-0.0234603	screen6:BRD-K00005140-999-99-9	BRD-K00005140-999-99-9	BRD-K00005140	100	8	-0.0234603	TRUE	0.746944	TRUE	FALSE	FALSE	TRUE	Uncertain in LOOCV	-0.0234603
trpG	screen6:BRD-K00005141-999-99-9:0.390625uM	-0.0429529	screen6:BRD-K00005141-999-99-9	BRD-K00005141-999-99-9	BRD-K00005141	0.390625	8	-0.0429529	TRUE	1.04948	TRUE	TRUE	FALSE	FALSE	Correct MOA assigned in LOOCV	-0.0429529
metA	screen6:BRD-K00092183-001-01-9:100.000000uM	0.36984	screen6:BRD-K00092183-001-01-9	BRD-K00092183-001-01-9	BRD-K00092183	100	8	0.36984	TRUE	1.03923	TRUE	TRUE	FALSE	FALSE	Correct MOA assigned in LOOCV	0.36984
rplM	screen6:BRD-K00092683-001-01-9:100.000000uM	0.627456	screen6:BRD-K00092683-001-01-9	BRD-K00092683-001-01-9	BRD-K00092683	100	8	0.627456	TRUE	1.10082	TRUE	FALSE	TRUE	FALSE	Incorrect MOA assigned in LOOCV	0.627456
rplM	screen6:BRD-K00092684-001-01-9:100.000000uM	0.500083	screen6:BRD-K00092684-001-01-9	BRD-K00092684-001-01-9	BRD-K00092684	100	8	0.500083	TRUE	1.235	TRUE	TRUE	FALSE	FALSE	Correct MOA assigned in LOOCV	0.500083
orn	screen6:BRD-K00092685-001-01-9:100.000000uM	0.652575	screen6:BRD-K00092685-001-01-9	BRD-K00092685-001-01-9	BRD-K00092685	100	8	0.652575	TRUE	1.13077	TRUE	FALSE	TRUE	FALSE	Incorrect MOA assigned in LOOCV	0.652575
metA	screen6:BRD-K00092686-001-01-9:100.000000uM	0.699039	screen6:BRD-K00092686-001-01-9	BRD-K00092686-001-01-9	BRD-K00092686	100	8	0.699039	TRUE	1.1019	TRUE	FALSE	TRUE	FALSE	Incorrect MOA assigned in LOOCV	0.699039
atpB	screen6:BRD-K00092687-001-01-9:100.000000uM	0.724957	screen6:BRD-K00092687-001-01-9	BRD-K00092687-001-01-9	BRD-K00092687	100	8	0.724957	TRUE	1.14705	TRUE	FALSE	FALSE	TRUE	Uncertain in LOOCV	0.724957
gltB	screen6:BRD-K00092688-001-01-9:100.000000uM	0.207789	screen6:BRD-K00092688-001-01-9	BRD-K00092688-001-01-9	BRD-K00092688	100	8	0.207789	TRUE	1.06801	TRUE	FALSE	FALSE	TRUE	Uncertain in LOOCV	0.207789
serC	screen6:BRD-K00092698-001-01-9:6.250000uM	-0.0451727	screen6:BRD-K00092698-001-01-9	BRD-K00092698-001-01-9	BRD-K00092698	6.25	8	-0.0451727	TRUE	0.851414	TRUE	TRUE	FALSE	FALSE	Correct MOA assigned in LOOCV	-0.0451727
rplD	screen6:BRD-K00093272-001-01-9:100.000000uM	-0.0602959	screen6:BRD-K00093272-001-01-9	BRD-K00093272-001-01-9	BRD-K00093272	100	8	-0.0602959	TRUE	0.673992	TRUE	TRUE	FALSE	FALSE	Correct MOA assigned in LOOCV	-0.0602959
proB	screen6:BRD-K00093273-001-01-9:100.000000uM	-0.0530801	screen6:BRD-K00093273-001-01-9	BRD-K00093273-001-01-9	BRD-K00093273	100	8	-0.0530801	TRUE	0.423747	TRUE	TRUE	FALSE	FALSE	Correct MOA assigned in LOOCV	-0.0530801
rplM	screen6:BRD-K00093274-001-01-9:12.500000uM	-0.0582712	screen6:BRD-K00093274-001-01-9	BRD-K00093274-001-01-9	BRD-K00093274	12.5	8	-0.0582712	TRUE	0.703975	TRUE	TRUE	FALSE	FALSE	Correct MOA assigned in LOOCV	-0.0582712
gltB	screen6:BRD-K00251100-999-99-9:25.000000uM	0.0111658	screen6:BRD-K00251100-999-99-9	BRD-K00251100-999-99-9	BRD-K00251100	25	8	0.0111658	TRUE	1.10211	TRUE	TRUE	FALSE	FALSE	Correct MOA assigned in LOOCV	0.0111658
nadC	screen6:BRD-K00376689-001-03-1:50.000000uM	-0.0251912	screen6:BRD-K00376689-001-03-1	BRD-K00376689-001-03-1	BRD-K00376689	50	10	-0.0251912	TRUE	0.59651	TRUE	FALSE	FALSE	TRUE	Uncertain in LOOCV	-0.0251912
serC	screen6:BRD-K00376689-001-04-9:3.125000uM	-0.0115245	screen6:BRD-K00376689-001-04-9	BRD-K00376689-001-04-9	BRD-K00376689	3.125	8	-0.0115245	TRUE	1.00417	TRUE	TRUE	FALSE	FALSE	Correct MOA assigned in LOOCV	-0.0115245
mmpL2	screen6:BRD-K00535541-003-14-3:50.000000uM	2.66453e-15	screen6:BRD-K00535541-003-14-3	BRD-K00535541-003-14-3	BRD-K00535541	50	10	2.66453e-15	TRUE	1.13018	TRUE	TRUE	FALSE	FALSE	Correct MOA assigned in LOOCV	2.66453e-15
murG	screen6:BRD-K01244426-236-13-9:50.000000uM	0.390112	screen6:BRD-K01244426-236-13-9	BRD-K01244426-236-13-9	BRD-K01244426	50	10	0.390112	TRUE	1.16291	TRUE	TRUE	FALSE	FALSE	Correct MOA assigned in LOOCV	0.390112
whiB1	screen6:BRD-K01507359-999-99-9:0.064000uM	-0.0223295	screen6:BRD-K01507359-999-99-9	BRD-K01507359-999-99-9	BRD-K01507359	0.064	10	-0.0223295	TRUE	0.76506	TRUE	TRUE	FALSE	FALSE	Correct MOA assigned in LOOCV	-0.0223295
nadE	screen6:BRD-K01666773-001-01-9:50.000000uM	0.087867	screen6:BRD-K01666773-001-01-9	BRD-K01666773-001-01-9	BRD-K01666773	50	10	0.087867	TRUE	1.23337	TRUE	TRUE	FALSE	FALSE	Correct MOA assigned in LOOCV	0.087867
fadE19	screen6:BRD-K01666774-002-01-9:50.000000uM	0.585379	screen6:BRD-K01666774-002-01-9	BRD-K01666774-002-01-9	BRD-K01666774	50	10	0.585379	TRUE	1.09508	TRUE	FALSE	TRUE	FALSE	Incorrect MOA assigned in LOOCV	0.585379
TB39.8	screen6:BRD-K01802697-001-03-5:50.000000uM	0.158065	screen6:BRD-K01802697-001-03-5	BRD-K01802697-001-03-5	BRD-K01802697	50	10	0.158065	TRUE	1.09472	TRUE	FALSE	TRUE	FALSE	Incorrect MOA assigned in LOOCV	0.158065
rplM	screen6:BRD-K01825145-001-03-9:50.000000uM	0.0101662	screen6:BRD-K01825145-001-03-9	BRD-K01825145-001-03-9	BRD-K01825145	50	10	0.0101662	TRUE	1.11762	TRUE	TRUE	FALSE	FALSE	Correct MOA assigned in LOOCV	0.0101662
folD	screen6:BRD-K01825150-001-16-9:50.000000uM	0.589542	screen6:BRD-K01825150-001-16-9	BRD-K01825150-001-16-9	BRD-K01825150	50	10	0.589542	TRUE	1.09462	TRUE	FALSE	FALSE	TRUE	Uncertain in LOOCV	0.589542
infB	screen6:BRD-K01825828-001-03-9:50.000000uM	0.0178421	screen6:BRD-K01825828-001-03-9	BRD-K01825828-001-03-9	BRD-K01825828	50	10	0.0178421	TRUE	1.04915	TRUE	TRUE	FALSE	FALSE	Correct MOA assigned in LOOCV	0.0178421
proC	screen6:BRD-K01826542-001-08-9:50.000000uM	0.110535	screen6:BRD-K01826542-001-08-9	BRD-K01826542-001-08-9	BRD-K01826542	50	10	0.110535	TRUE	1.02884	TRUE	FALSE	TRUE	FALSE	Incorrect MOA assigned in LOOCV	0.110535
thyA	screen6:BRD-K01826543-003-16-9:50.000000uM	0.434483	screen6:BRD-K01826543-003-16-9	BRD-K01826543-003-16-9	BRD-K01826543	50	10	0.434483	TRUE	1.12793	TRUE	FALSE	FALSE	TRUE	Uncertain in LOOCV	0.434483
rpoB	screen6:BRD-K02292852-236-01-5:50.000000uM	0.44901	screen6:BRD-K02292852-236-01-5	BRD-K02292852-236-01-5	BRD-K02292852	50	10	0.44901	TRUE	1.04666	TRUE	TRUE	FALSE	FALSE	Correct MOA assigned in LOOCV	0.44901
Rv2971	screen6:BRD-K02594908-001-18-0:50.000000uM	0.611879	screen6:BRD-K02594908-001-18-0	BRD-K02594908-001-18-0	BRD-K02594908	50	10	0.611879	TRUE	1.14027	TRUE	FALSE	FALSE	TRUE	Uncertain in LOOCV	0.611879
otsA	screen6:BRD-K03406345-001-28-6:50.000000uM	0.573528	screen6:BRD-K03406345-001-28-6	BRD-K03406345-001-28-6	BRD-K03406345	50	10	0.573528	TRUE	1.08908	TRUE	FALSE	FALSE	TRUE	Uncertain in LOOCV	0.573528
nrdH	screen6:BRD-K03591040-001-01-0:50.000000uM	0.320875	screen6:BRD-K03591040-001-01-0	BRD-K03591040-001-01-0	BRD-K03591040	50	10	0.320875	TRUE	1.07568	TRUE	FALSE	TRUE	FALSE	Incorrect MOA assigned in LOOCV	0.320875
otsA	screen6:BRD-K03924778-001-01-1:50.000000uM	0.25765	screen6:BRD-K03924778-001-01-1	BRD-K03924778-001-01-1	BRD-K03924778	50	10	0.25765	TRUE	1.11278	TRUE	FALSE	FALSE	TRUE	Uncertain in LOOCV	0.25765
fadE19	screen6:BRD-K03950661-001-04-0:50.000000uM	-1.06465e-05	screen6:BRD-K03950661-001-04-0	BRD-K03950661-001-04-0	BRD-K03950661	50	10	-1.06465e-05	TRUE	1.17498	TRUE	FALSE	FALSE	TRUE	Uncertain in LOOCV	-1.06465e-05
ftsW	screen6:BRD-K04030334-001-01-3:100.000000uM	-0.0242205	screen6:BRD-K04030334-001-01-3	BRD-K04030334-001-01-3	BRD-K04030334	100	8	-0.0242205	TRUE	0.899507	TRUE	TRUE	FALSE	FALSE	Correct MOA assigned in LOOCV	-0.0242205
pks13	screen6:BRD-K04548931-003-17-3:50.000000uM	0.0883759	screen6:BRD-K04548931-003-17-3	BRD-K04548931-003-17-3	BRD-K04548931	50	10	0.0883759	TRUE	1.07869	TRUE	TRUE	FALSE	FALSE	Correct MOA assigned in LOOCV	0.0883759
serC	screen6:BRD-K04804440-001-16-0:50.000000uM	-0.00644468	screen6:BRD-K04804440-001-16-0	BRD-K04804440-001-16-0	BRD-K04804440	50	10	-0.00644468	TRUE	0.0623058	TRUE	TRUE	FALSE	FALSE	Correct MOA assigned in LOOCV	-0.00644468
leuD	screen6:BRD-K05614754-001-01-4:50.000000uM	-0.0187732	screen6:BRD-K05614754-001-01-4	BRD-K05614754-001-01-4	BRD-K05614754	50	10	-0.0187732	TRUE	1.01781	TRUE	FALSE	FALSE	TRUE	Uncertain in LOOCV	-0.0187732
TB39.8	screen6:BRD-K05673000-236-13-9:50.000000uM	-0.0170531	screen6:BRD-K05673000-236-13-9	BRD-K05673000-236-13-9	BRD-K05673000	50	10	-0.0170531	TRUE	1.03109	TRUE	FALSE	FALSE	TRUE	Uncertain in LOOCV	-0.0170531
moxR1	screen6:BRD-K06980535-003-28-3:50.000000uM	-1.31544e-07	screen6:BRD-K06980535-003-28-3	BRD-K06980535-003-28-3	BRD-K06980535	50	10	-1.31544e-07	TRUE	1.14739	TRUE	TRUE	FALSE	FALSE	Correct MOA assigned in LOOCV	-1.31544e-07
ppk1	screen6:BRD-K07208025-001-37-0:50.000000uM	0.294462	screen6:BRD-K07208025-001-37-0	BRD-K07208025-001-37-0	BRD-K07208025	50	10	0.294462	TRUE	1.00495	TRUE	FALSE	FALSE	TRUE	Uncertain in LOOCV	0.294462
folB	screen6:BRD-K07208025-999-99-9:1722.000000uM	0.204054	screen6:BRD-K07208025-999-99-9	BRD-K07208025-999-99-9	BRD-K07208025	1722	10	0.204054	TRUE	1.09598	TRUE	FALSE	TRUE	FALSE	Incorrect MOA assigned in LOOCV	0.204054
qcrB	screen6:BRD-K07283971-001-03-9:50.000000uM	0.0432616	screen6:BRD-K07283971-001-03-9	BRD-K07283971-001-03-9	BRD-K07283971	50	10	0.0432616	TRUE	1.00876	TRUE	FALSE	TRUE	FALSE	Incorrect MOA assigned in LOOCV	0.0432616
mptA	screen6:BRD-K08111712-001-17-5:50.000000uM	-0.0471116	screen6:BRD-K08111712-001-17-5	BRD-K08111712-001-17-5	BRD-K08111712	50	10	-0.0471116	TRUE	1.32311	TRUE	TRUE	FALSE	FALSE	Correct MOA assigned in LOOCV	-0.0471116
nrdH	screen6:BRD-K08151102-001-04-9:50.000000uM	0.371566	screen6:BRD-K08151102-001-04-9	BRD-K08151102-001-04-9	BRD-K08151102	50	10	0.371566	TRUE	1.06647	TRUE	FALSE	FALSE	TRUE	Uncertain in LOOCV	0.371566
fba	screen6:BRD-K08525451-001-03-1:50.000000uM	-0.0872976	screen6:BRD-K08525451-001-03-1	BRD-K08525451-001-03-1	BRD-K08525451	50	10	-0.0872976	TRUE	0.179318	TRUE	FALSE	TRUE	FALSE	Incorrect MOA assigned in LOOCV	-0.0872976
atpG	screen6:BRD-K08547377-003-08-1:50.000000uM	0.0805203	screen6:BRD-K08547377-003-08-1	BRD-K08547377-003-08-1	BRD-K08547377	50	10	0.0805203	TRUE	1.232	TRUE	FALSE	TRUE	FALSE	Incorrect MOA assigned in LOOCV	0.0805203
mmpL2	screen6:BRD-K08753063-001-03-9:50.000000uM	0.0534412	screen6:BRD-K08753063-001-03-9	BRD-K08753063-001-03-9	BRD-K08753063	50	10	0.0534412	TRUE	1.07188	TRUE	TRUE	FALSE	FALSE	Correct MOA assigned in LOOCV	0.0534412
rpoA	screen6:BRD-K08753063-001-04-7:50.000000uM	-0.0258129	screen6:BRD-K08753063-001-04-7	BRD-K08753063-001-04-7	BRD-K08753063	50	10	-0.0258129	TRUE	1.04983	TRUE	TRUE	FALSE	FALSE	Correct MOA assigned in LOOCV	-0.0258129
otsA	screen6:BRD-K08893438-001-07-2:50.000000uM	0.288977	screen6:BRD-K08893438-001-07-2	BRD-K08893438-001-07-2	BRD-K08893438	50	10	0.288977	TRUE	1.03747	TRUE	FALSE	TRUE	FALSE	Incorrect MOA assigned in LOOCV	0.288977
proC	screen6:BRD-K08973992-001-09-6:50.000000uM	0.45796	screen6:BRD-K08973992-001-09-6	BRD-K08973992-001-09-6	BRD-K08973992	50	10	0.45796	TRUE	1.01973	TRUE	FALSE	FALSE	TRUE	Uncertain in LOOCV	0.45796
rplY	screen6:BRD-K08999871-001-15-4:50.000000uM	0.56855	screen6:BRD-K08999871-001-15-4	BRD-K08999871-001-15-4	BRD-K08999871	50	10	0.56855	TRUE	1.12037	TRUE	FALSE	FALSE	TRUE	Uncertain in LOOCV	0.56855
nrdH	screen6:BRD-K09343855-001-02-2:50.000000uM	0.516833	screen6:BRD-K09343855-001-02-2	BRD-K09343855-001-02-2	BRD-K09343855	50	10	0.516833	TRUE	1.10952	TRUE	FALSE	FALSE	TRUE	Uncertain in LOOCV	0.516833
rfbE	screen6:BRD-K09471561:6.250000uM	-0.0293275	screen6:BRD-K09471561	BRD-K09471561	BRD-K09471561	6.25	8	-0.0293275	TRUE	0.0673544	TRUE	TRUE	FALSE	FALSE	Correct MOA assigned in LOOCV	-0.0293275
thyA	screen6:BRD-K09471561-001-21-6:50.000000uM	-0.013001	screen6:BRD-K09471561-001-21-6	BRD-K09471561-001-21-6	BRD-K09471561	50	10	-0.013001	TRUE	0.031629	TRUE	TRUE	FALSE	FALSE	Correct MOA assigned in LOOCV	-0.013001
Rv3644c	screen6:BRD-K09471561-001-22-4:50.000000uM	-0.0347903	screen6:BRD-K09471561-001-22-4	BRD-K09471561-001-22-4	BRD-K09471561	50	10	-0.0347903	TRUE	0.167357	TRUE	TRUE	FALSE	FALSE	Correct MOA assigned in LOOCV	-0.0347903
Rv2413c	screen6:BRD-K10090029-001-01-9:50.000000uM	0.0813061	screen6:BRD-K10090029-001-01-9	BRD-K10090029-001-01-9	BRD-K10090029	50	10	0.0813061	TRUE	1.05048	TRUE	FALSE	FALSE	TRUE	Uncertain in LOOCV	0.0813061
Rv2017	screen6:BRD-K10362825-001-05-9:50.000000uM	-0.0304281	screen6:BRD-K10362825-001-05-9	BRD-K10362825-001-05-9	BRD-K10362825	50	10	-0.0304281	TRUE	1.05521	TRUE	TRUE	FALSE	FALSE	Correct MOA assigned in LOOCV	-0.0304281
nrdF2	screen6:BRD-K10610814-001-01-3:50.000000uM	0.371045	screen6:BRD-K10610814-001-01-3	BRD-K10610814-001-01-3	BRD-K10610814	50	10	0.371045	TRUE	1.07149	TRUE	FALSE	FALSE	TRUE	Uncertain in LOOCV	0.371045
ppk1	screen6:BRD-K10671814-001-16-3:50.000000uM	-0.0166859	screen6:BRD-K10671814-001-16-3	BRD-K10671814-001-16-3	BRD-K10671814	50	10	-0.0166859	TRUE	1.1935	TRUE	TRUE	FALSE	FALSE	Correct MOA assigned in LOOCV	-0.0166859
pheS	screen6:BRD-K10995081-001-30-3:50.000000uM	-0.0148202	screen6:BRD-K10995081-001-30-3	BRD-K10995081-001-30-3	BRD-K10995081	50	10	-0.0148202	TRUE	1.17387	TRUE	TRUE	FALSE	FALSE	Correct MOA assigned in LOOCV	-0.0148202
rfbE	screen6:BRD-K11196887-001-24-6:50.000000uM	-0.0383595	screen6:BRD-K11196887-001-24-6	BRD-K11196887-001-24-6	BRD-K11196887	50	10	-0.0383595	TRUE	0.0308043	TRUE	TRUE	FALSE	FALSE	Correct MOA assigned in LOOCV	-0.0383595
TB39.8	screen6:BRD-K11210723-001-01-1:50.000000uM	0.323935	screen6:BRD-K11210723-001-01-1	BRD-K11210723-001-01-1	BRD-K11210723	50	10	0.323935	TRUE	1.17356	TRUE	FALSE	FALSE	TRUE	Uncertain in LOOCV	0.323935
dnaN	screen6:BRD-K11298197-001-14-6:50.000000uM	-0.0540728	screen6:BRD-K11298197-001-14-6	BRD-K11298197-001-14-6	BRD-K11298197	50	10	-0.0540728	TRUE	1.0642	TRUE	TRUE	FALSE	FALSE	Correct MOA assigned in LOOCV	-0.0540728
gcvB	screen6:BRD-K11310996-001-01-9:50.000000uM	-0.00613069	screen6:BRD-K11310996-001-01-9	BRD-K11310996-001-01-9	BRD-K11310996	50	10	-0.00613069	TRUE	1.13934	TRUE	FALSE	TRUE	FALSE	Incorrect MOA assigned in LOOCV	-0.00613069
clpX	screen6:BRD-K11630072:12.500000uM	-0.00392866	screen6:BRD-K11630072	BRD-K11630072	BRD-K11630072	12.5	8	-0.00392866	TRUE	1.37131	TRUE	TRUE	FALSE	FALSE	Correct MOA assigned in LOOCV	-0.00392866
nrdH	screen6:BRD-K11630072-001-14-0:50.000000uM	-0.062256	screen6:BRD-K11630072-001-14-0	BRD-K11630072-001-14-0	BRD-K11630072	50	10	-0.062256	TRUE	0.49179	TRUE	TRUE	FALSE	FALSE	Correct MOA assigned in LOOCV	-0.062256
ppk1	screen6:BRD-K11640013-001-16-6:50.000000uM	0.0874352	screen6:BRD-K11640013-001-16-6	BRD-K11640013-001-16-6	BRD-K11640013	50	10	0.0874352	TRUE	1.11143	TRUE	TRUE	FALSE	FALSE	Correct MOA assigned in LOOCV	0.0874352
rplJ	screen6:BRD-K11905747-333-01-5:50.000000uM	0.0326159	screen6:BRD-K11905747-333-01-5	BRD-K11905747-333-01-5	BRD-K11905747	50	10	0.0326159	TRUE	1.06164	TRUE	FALSE	FALSE	TRUE	Uncertain in LOOCV	0.0326159
rpoA	screen6:BRD-K11943448-001-03-7:50.000000uM	0.0106156	screen6:BRD-K11943448-001-03-7	BRD-K11943448-001-03-7	BRD-K11943448	50	10	0.0106156	TRUE	1.1042	TRUE	TRUE	FALSE	FALSE	Correct MOA assigned in LOOCV	0.0106156
rpoA	screen6:BRD-K11943448-001-04-5:50.000000uM	0.00706502	screen6:BRD-K11943448-001-04-5	BRD-K11943448-001-04-5	BRD-K11943448	50	10	0.00706502	TRUE	1.06159	TRUE	TRUE	FALSE	FALSE	Correct MOA assigned in LOOCV	0.00706502
adk	screen6:BRD-K12037340-001-01-0:50.000000uM	0.254313	screen6:BRD-K12037340-001-01-0	BRD-K12037340-001-01-0	BRD-K12037340	50	10	0.254313	TRUE	1.04093	TRUE	FALSE	FALSE	TRUE	Uncertain in LOOCV	0.254313
rpoA	screen6:BRD-K12102668-001-27-1:50.000000uM	-0.00931348	screen6:BRD-K12102668-001-27-1	BRD-K12102668-001-27-1	BRD-K12102668	50	10	-0.00931348	TRUE	1.30734	TRUE	TRUE	FALSE	FALSE	Correct MOA assigned in LOOCV	-0.00931348
thyA	screen6:BRD-K13843533-001-03-3:50.000000uM	-0.0286585	screen6:BRD-K13843533-001-03-3	BRD-K13843533-001-03-3	BRD-K13843533	50	10	-0.0286585	TRUE	0.593306	TRUE	FALSE	TRUE	FALSE	Incorrect MOA assigned in LOOCV	-0.0286585
ppk1	screen6:BRD-K14116214-001-11-2:50.000000uM	0.00135133	screen6:BRD-K14116214-001-11-2	BRD-K14116214-001-11-2	BRD-K14116214	50	10	0.00135133	TRUE	1.13414	TRUE	TRUE	FALSE	FALSE	Correct MOA assigned in LOOCV	0.00135133
otsA	screen6:BRD-K14312455-001-02-4:50.000000uM	0.542709	screen6:BRD-K14312455-001-02-4	BRD-K14312455-001-02-4	BRD-K14312455	50	10	0.542709	TRUE	1.17589	TRUE	FALSE	FALSE	TRUE	Uncertain in LOOCV	0.542709
atpH	screen6:BRD-K14661019-001-01-5:50.000000uM	-0.0412295	screen6:BRD-K14661019-001-01-5	BRD-K14661019-001-01-5	BRD-K14661019	50	10	-0.0412295	TRUE	1.1718	TRUE	TRUE	FALSE	FALSE	Correct MOA assigned in LOOCV	-0.0412295
Rv2017	screen6:BRD-K14704277-001-25-9:50.000000uM	0.350109	screen6:BRD-K14704277-001-25-9	BRD-K14704277-001-25-9	BRD-K14704277	50	10	0.350109	TRUE	1.13841	TRUE	FALSE	FALSE	TRUE	Uncertain in LOOCV	0.350109
ppk1	screen6:BRD-K14705039-001-17-2:50.000000uM	-0.00542195	screen6:BRD-K14705039-001-17-2	BRD-K14705039-001-17-2	BRD-K14705039	50	10	-0.00542195	TRUE	1.10724	TRUE	TRUE	FALSE	FALSE	Correct MOA assigned in LOOCV	-0.00542195
glcB	screen6:BRD-K14821540-001-06-2:50.000000uM	-0.0486494	screen6:BRD-K14821540-001-06-2	BRD-K14821540-001-06-2	BRD-K14821540	50	10	-0.0486494	TRUE	1.06001	TRUE	FALSE	TRUE	FALSE	Incorrect MOA assigned in LOOCV	-0.0486494
nrdF2	screen6:BRD-K15108141-003-06-2:50.000000uM	0.489119	screen6:BRD-K15108141-003-06-2	BRD-K15108141-003-06-2	BRD-K15108141	50	10	0.489119	TRUE	1.05443	TRUE	FALSE	TRUE	FALSE	Incorrect MOA assigned in LOOCV	0.489119
echA17	screen6:BRD-K15179879-001-10-7:50.000000uM	0.165198	screen6:BRD-K15179879-001-10-7	BRD-K15179879-001-10-7	BRD-K15179879	50	10	0.165198	TRUE	1.12386	TRUE	TRUE	FALSE	FALSE	Correct MOA assigned in LOOCV	0.165198
thiO	screen6:BRD-K15262564-001-17-6:50.000000uM	0.539634	screen6:BRD-K15262564-001-17-6	BRD-K15262564-001-17-6	BRD-K15262564	50	10	0.539634	TRUE	1.04414	TRUE	FALSE	TRUE	FALSE	Incorrect MOA assigned in LOOCV	0.539634
pheS	screen6:BRD-K15616905-001-05-6:50.000000uM	-0.0565145	screen6:BRD-K15616905-001-05-6	BRD-K15616905-001-05-6	BRD-K15616905	50	10	-0.0565145	TRUE	0.750896	TRUE	FALSE	FALSE	TRUE	Uncertain in LOOCV	-0.0565145
qcrB	screen6:BRD-K15707964-001-02-8:50.000000uM	-0.0384108	screen6:BRD-K15707964-001-02-8	BRD-K15707964-001-02-8	BRD-K15707964	50	10	-0.0384108	TRUE	0.863501	TRUE	TRUE	FALSE	FALSE	Correct MOA assigned in LOOCV	-0.0384108
Rv0023	screen6:BRD-K15788763-001-02-1:50.000000uM	-1.69454e-08	screen6:BRD-K15788763-001-02-1	BRD-K15788763-001-02-1	BRD-K15788763	50	10	-1.69454e-08	TRUE	1.03787	TRUE	FALSE	FALSE	TRUE	Uncertain in LOOCV	-1.69454e-08
atpH	screen6:BRD-K16343284-001-01-6:50.000000uM	0.0163102	screen6:BRD-K16343284-001-01-6	BRD-K16343284-001-01-6	BRD-K16343284	50	10	0.0163102	TRUE	1.18245	TRUE	TRUE	FALSE	FALSE	Correct MOA assigned in LOOCV	0.0163102
atpH	screen6:BRD-K16343284-999-99-9:0.195312uM	0.0350476	screen6:BRD-K16343284-999-99-9	BRD-K16343284-999-99-9	BRD-K16343284	0.195312	8	0.0350476	TRUE	1.17914	TRUE	TRUE	FALSE	FALSE	Correct MOA assigned in LOOCV	0.0350476
fmt	screen6:BRD-K16424896-001-02-2:50.000000uM	1.6567e-09	screen6:BRD-K16424896-001-02-2	BRD-K16424896-001-02-2	BRD-K16424896	50	10	1.6567e-09	TRUE	1.34888	TRUE	TRUE	FALSE	FALSE	Correct MOA assigned in LOOCV	1.6567e-09
adoK	screen6:BRD-K16675056-001-04-1:50.000000uM	1.59761e-08	screen6:BRD-K16675056-001-04-1	BRD-K16675056-001-04-1	BRD-K16675056	50	10	1.59761e-08	TRUE	1.09354	TRUE	TRUE	FALSE	FALSE	Correct MOA assigned in LOOCV	1.59761e-08
secY	screen6:BRD-K16904384-001-04-8:50.000000uM	3.10862e-15	screen6:BRD-K16904384-001-04-8	BRD-K16904384-001-04-8	BRD-K16904384	50	10	3.10862e-15	TRUE	1.06604	TRUE	TRUE	FALSE	FALSE	Correct MOA assigned in LOOCV	3.10862e-15
ppk1	screen6:BRD-K17205817-001-07-9:50.000000uM	0.0123517	screen6:BRD-K17205817-001-07-9	BRD-K17205817-001-07-9	BRD-K17205817	50	10	0.0123517	TRUE	1.17899	TRUE	TRUE	FALSE	FALSE	Correct MOA assigned in LOOCV	0.0123517
Rv1836c	screen6:BRD-K17346269-999-99-9:25.000000uM	0.320902	screen6:BRD-K17346269-999-99-9	BRD-K17346269-999-99-9	BRD-K17346269	25	8	0.320902	TRUE	1.17787	TRUE	TRUE	FALSE	FALSE	Correct MOA assigned in LOOCV	0.320902
H37RvBC09	screen6:BRD-K17480742-001-02-9:50.000000uM	0.121373	screen6:BRD-K17480742-001-02-9	BRD-K17480742-001-02-9	BRD-K17480742	50	10	0.121373	TRUE	1.20726	TRUE	TRUE	FALSE	FALSE	Correct MOA assigned in LOOCV	0.121373
Rv2047c	screen6:BRD-K17583151-001-07-3:50.000000uM	0.628957	screen6:BRD-K17583151-001-07-3	BRD-K17583151-001-07-3	BRD-K17583151	50	10	0.628957	TRUE	1.08525	TRUE	FALSE	FALSE	TRUE	Uncertain in LOOCV	0.628957
rpoA	screen6:BRD-K17971521-001-03-2:50.000000uM	0.0978204	screen6:BRD-K17971521-001-03-2	BRD-K17971521-001-03-2	BRD-K17971521	50	10	0.0978204	TRUE	1.06623	TRUE	TRUE	FALSE	FALSE	Correct MOA assigned in LOOCV	0.0978204
TB39.8	screen6:BRD-K18574842-323-12-4:50.000000uM	0.2882	screen6:BRD-K18574842-323-12-4	BRD-K18574842-323-12-4	BRD-K18574842	50	10	0.2882	TRUE	1.11113	TRUE	TRUE	FALSE	FALSE	Correct MOA assigned in LOOCV	0.2882
Rv3579c	screen6:BRD-K19352500-001-10-3:50.000000uM	2.34368e-13	screen6:BRD-K19352500-001-10-3	BRD-K19352500-001-10-3	BRD-K19352500	50	10	2.34368e-13	TRUE	1.0288	TRUE	TRUE	FALSE	FALSE	Correct MOA assigned in LOOCV	2.34368e-13
Rv0811	screen6:BRD-K19742012-001-03-1:50.000000uM	0.206689	screen6:BRD-K19742012-001-03-1	BRD-K19742012-001-03-1	BRD-K19742012	50	10	0.206689	TRUE	1.09375	TRUE	FALSE	FALSE	TRUE	Uncertain in LOOCV	0.206689
otsA	screen6:BRD-K19854078-001-01-9:50.000000uM	0.564014	screen6:BRD-K19854078-001-01-9	BRD-K19854078-001-01-9	BRD-K19854078	50	10	0.564014	TRUE	1.12037	TRUE	FALSE	FALSE	TRUE	Uncertain in LOOCV	0.564014
acn	screen6:BRD-K20041728-001-04-8:50.000000uM	0.0796704	screen6:BRD-K20041728-001-04-8	BRD-K20041728-001-04-8	BRD-K20041728	50	10	0.0796704	TRUE	1.08833	TRUE	TRUE	FALSE	FALSE	Correct MOA assigned in LOOCV	0.0796704
rpoA	screen6:BRD-K20041728-001-05-5:50.000000uM	-0.0195437	screen6:BRD-K20041728-001-05-5	BRD-K20041728-001-05-5	BRD-K20041728	50	10	-0.0195437	TRUE	1.00808	TRUE	TRUE	FALSE	FALSE	Correct MOA assigned in LOOCV	-0.0195437
Rv2017	screen6:BRD-K20683639-001-02-9:50.000000uM	-0.0854416	screen6:BRD-K20683639-001-02-9	BRD-K20683639-001-02-9	BRD-K20683639	50	10	-0.0854416	TRUE	0.262052	TRUE	TRUE	FALSE	FALSE	Correct MOA assigned in LOOCV	-0.0854416
mtrA	screen6:BRD-K21375516-001-06-0:50.000000uM	-4.06172e-05	screen6:BRD-K21375516-001-06-0	BRD-K21375516-001-06-0	BRD-K21375516	50	10	-4.06172e-05	TRUE	1.08495	TRUE	FALSE	TRUE	FALSE	Incorrect MOA assigned in LOOCV	-4.06172e-05
ppk1	screen6:BRD-K21520694-001-22-2:50.000000uM	0.0273386	screen6:BRD-K21520694-001-22-2	BRD-K21520694-001-22-2	BRD-K21520694	50	10	0.0273386	TRUE	1.19745	TRUE	TRUE	FALSE	FALSE	Correct MOA assigned in LOOCV	0.0273386
mycP3	screen6:BRD-K21656677-001-01-9:50.000000uM	-0.0576181	screen6:BRD-K21656677-001-01-9	BRD-K21656677-001-01-9	BRD-K21656677	50	10	-0.0576181	TRUE	0.740094	TRUE	FALSE	TRUE	FALSE	Incorrect MOA assigned in LOOCV	-0.0576181
infB	screen6:BRD-K22796536-003-01-9:50.000000uM	0.0181514	screen6:BRD-K22796536-003-01-9	BRD-K22796536-003-01-9	BRD-K22796536	50	10	0.0181514	TRUE	1.07929	TRUE	FALSE	TRUE	FALSE	Incorrect MOA assigned in LOOCV	0.0181514
Rv0528	screen6:BRD-K22938173-003-01-5:50.000000uM	-0.0558536	screen6:BRD-K22938173-003-01-5	BRD-K22938173-003-01-5	BRD-K22938173	50	10	-0.0558536	TRUE	0.730375	TRUE	TRUE	FALSE	FALSE	Correct MOA assigned in LOOCV	-0.0558536
qcrB	screen6:BRD-K23586533-003-03-2:50.000000uM	0.0366589	screen6:BRD-K23586533-003-03-2	BRD-K23586533-003-03-2	BRD-K23586533	50	10	0.0366589	TRUE	1.15111	TRUE	TRUE	FALSE	FALSE	Correct MOA assigned in LOOCV	0.0366589
hisA	screen6:BRD-K23791635-001-02-1:50.000000uM	0.352294	screen6:BRD-K23791635-001-02-1	BRD-K23791635-001-02-1	BRD-K23791635	50	10	0.352294	TRUE	1.04999	TRUE	FALSE	TRUE	FALSE	Incorrect MOA assigned in LOOCV	0.352294
otsA	screen6:BRD-K24715592-001-01-2:50.000000uM	-0.0207372	screen6:BRD-K24715592-001-01-2	BRD-K24715592-001-01-2	BRD-K24715592	50	10	-0.0207372	TRUE	0.965045	TRUE	TRUE	FALSE	FALSE	Correct MOA assigned in LOOCV	-0.0207372
thyA	screen6:BRD-K24844714-001-31-0:50.000000uM	-0.0702398	screen6:BRD-K24844714-001-31-0	BRD-K24844714-001-31-0	BRD-K24844714	50	10	-0.0702398	TRUE	0.599289	TRUE	TRUE	FALSE	FALSE	Correct MOA assigned in LOOCV	-0.0702398
tmk	screen6:BRD-K24871708-002-05-3:50.000000uM	0.480369	screen6:BRD-K24871708-002-05-3	BRD-K24871708-002-05-3	BRD-K24871708	50	10	0.480369	TRUE	1.08338	TRUE	FALSE	TRUE	FALSE	Incorrect MOA assigned in LOOCV	0.480369
trpG	screen6:BRD-K25799961-001-01-8:50.000000uM	0.278742	screen6:BRD-K25799961-001-01-8	BRD-K25799961-001-01-8	BRD-K25799961	50	10	0.278742	TRUE	1.10251	TRUE	TRUE	FALSE	FALSE	Correct MOA assigned in LOOCV	0.278742
prrB	screen6:BRD-K26040644-001-01-1:50.000000uM	-0.00983442	screen6:BRD-K26040644-001-01-1	BRD-K26040644-001-01-1	BRD-K26040644	50	10	-0.00983442	TRUE	0.620626	TRUE	TRUE	FALSE	FALSE	Correct MOA assigned in LOOCV	-0.00983442
Rv2507	screen6:BRD-K26238968-999-99-9:3.125000uM	5.08172e-07	screen6:BRD-K26238968-999-99-9	BRD-K26238968-999-99-9	BRD-K26238968	3.125	8	5.08172e-07	TRUE	1.16067	TRUE	TRUE	FALSE	FALSE	Correct MOA assigned in LOOCV	5.08172e-07
fadE19	screen6:BRD-K26793974-003-01-1:50.000000uM	0.0758114	screen6:BRD-K26793974-003-01-1	BRD-K26793974-003-01-1	BRD-K26793974	50	10	0.0758114	TRUE	1.22033	TRUE	FALSE	TRUE	FALSE	Incorrect MOA assigned in LOOCV	0.0758114
qcrB	screen6:BRD-K27030784-001-01-1:50.000000uM	0.0379837	screen6:BRD-K27030784-001-01-1	BRD-K27030784-001-01-1	BRD-K27030784	50	10	0.0379837	TRUE	1.15945	TRUE	FALSE	FALSE	TRUE	Uncertain in LOOCV	0.0379837
adoK	screen6:BRD-K27302037-001-03-5:50.000000uM	0.289988	screen6:BRD-K27302037-001-03-5	BRD-K27302037-001-03-5	BRD-K27302037	50	10	0.289988	TRUE	1.22756	TRUE	TRUE	FALSE	FALSE	Correct MOA assigned in LOOCV	0.289988
infB	screen6:BRD-K27771035-001-03-3:50.000000uM	0.375457	screen6:BRD-K27771035-001-03-3	BRD-K27771035-001-03-3	BRD-K27771035	50	10	0.375457	TRUE	1.25002	TRUE	TRUE	FALSE	FALSE	Correct MOA assigned in LOOCV	0.375457
Rv1476	screen6:BRD-K27871792-236-02-8:50.000000uM	0.567274	screen6:BRD-K27871792-236-02-8	BRD-K27871792-236-02-8	BRD-K27871792	50	10	0.567274	TRUE	1.06065	TRUE	TRUE	FALSE	FALSE	Correct MOA assigned in LOOCV	0.567274
rpoA	screen6:BRD-K28119352:12.500000uM	0.180217	screen6:BRD-K28119352	BRD-K28119352	BRD-K28119352	12.5	8	0.180217	TRUE	1.07727	TRUE	FALSE	TRUE	FALSE	Incorrect MOA assigned in LOOCV	0.180217
acn	screen6:BRD-K28119352-001-02-1:50.000000uM	0.0401167	screen6:BRD-K28119352-001-02-1	BRD-K28119352-001-02-1	BRD-K28119352	50	10	0.0401167	TRUE	1.05453	TRUE	FALSE	TRUE	FALSE	Incorrect MOA assigned in LOOCV	0.0401167
rpsE	screen6:BRD-K28224173-001-02-6:50.000000uM	-0.0676557	screen6:BRD-K28224173-001-02-6	BRD-K28224173-001-02-6	BRD-K28224173	50	10	-0.0676557	TRUE	0.32246	TRUE	FALSE	FALSE	TRUE	Uncertain in LOOCV	-0.0676557
TB39.8	screen6:BRD-K28247815-001-01-3:50.000000uM	0.115424	screen6:BRD-K28247815-001-01-3	BRD-K28247815-001-01-3	BRD-K28247815	50	10	0.115424	TRUE	1.06092	TRUE	FALSE	TRUE	FALSE	Incorrect MOA assigned in LOOCV	0.115424
ppk1	screen6:BRD-K28494619-001-30-8:50.000000uM	-0.0305161	screen6:BRD-K28494619-001-30-8	BRD-K28494619-001-30-8	BRD-K28494619	50	10	-0.0305161	TRUE	1.15006	TRUE	TRUE	FALSE	FALSE	Correct MOA assigned in LOOCV	-0.0305161
moxR1	screen6:BRD-K28594598-001-01-1:25.000000uM	0.0777894	screen6:BRD-K28594598-001-01-1	BRD-K28594598-001-01-1	BRD-K28594598	25	9	0.0777894	TRUE	1.08433	TRUE	FALSE	FALSE	TRUE	Uncertain in LOOCV	0.0777894
tpi	screen6:BRD-K28767608-001-01-1:50.000000uM	0.195397	screen6:BRD-K28767608-001-01-1	BRD-K28767608-001-01-1	BRD-K28767608	50	10	0.195397	TRUE	1.22729	TRUE	TRUE	FALSE	FALSE	Correct MOA assigned in LOOCV	0.195397
nrdH	screen6:BRD-K29869729-001-01-8:50.000000uM	0.483347	screen6:BRD-K29869729-001-01-8	BRD-K29869729-001-01-8	BRD-K29869729	50	10	0.483347	TRUE	1.03994	TRUE	FALSE	FALSE	TRUE	Uncertain in LOOCV	0.483347
orn	screen6:BRD-K29887672-999-99-9:1.562500uM	0.148511	screen6:BRD-K29887672-999-99-9	BRD-K29887672-999-99-9	BRD-K29887672	1.5625	8	0.148511	TRUE	1.37113	TRUE	TRUE	FALSE	FALSE	Correct MOA assigned in LOOCV	0.148511
argD	screen6:BRD-K29901445-001-01-2:50.000000uM	0.0834047	screen6:BRD-K29901445-001-01-2	BRD-K29901445-001-01-2	BRD-K29901445	50	10	0.0834047	TRUE	1.05806	TRUE	TRUE	FALSE	FALSE	Correct MOA assigned in LOOCV	0.0834047
rpoA	screen6:BRD-K30516678-001-02-1:50.000000uM	0.0857452	screen6:BRD-K30516678-001-02-1	BRD-K30516678-001-02-1	BRD-K30516678	50	10	0.0857452	TRUE	1.09008	TRUE	TRUE	FALSE	FALSE	Correct MOA assigned in LOOCV	0.0857452
dnaN	screen6:BRD-K31682896-001-25-7:50.000000uM	-0.00903551	screen6:BRD-K31682896-001-25-7	BRD-K31682896-001-25-7	BRD-K31682896	50	10	-0.00903551	TRUE	1.01374	TRUE	TRUE	FALSE	FALSE	Correct MOA assigned in LOOCV	-0.00903551
mptA	screen6:BRD-K31807080-001-01-7:50.000000uM	-0.0201381	screen6:BRD-K31807080-001-01-7	BRD-K31807080-001-01-7	BRD-K31807080	50	10	-0.0201381	TRUE	0.87976	TRUE	FALSE	TRUE	FALSE	Incorrect MOA assigned in LOOCV	-0.0201381
Rv2971	screen6:BRD-K32256160-001-02-7:50.000000uM	-0.060081	screen6:BRD-K32256160-001-02-7	BRD-K32256160-001-02-7	BRD-K32256160	50	10	-0.060081	TRUE	0.995378	TRUE	TRUE	FALSE	FALSE	Correct MOA assigned in LOOCV	-0.060081
mtrA	screen6:BRD-K32273377-001-19-5:50.000000uM	0.268167	screen6:BRD-K32273377-001-19-5	BRD-K32273377-001-19-5	BRD-K32273377	50	10	0.268167	TRUE	1.18847	TRUE	TRUE	FALSE	FALSE	Correct MOA assigned in LOOCV	0.268167
atpH	screen6:BRD-K32368635-001-01-9:50.000000uM	0.00281105	screen6:BRD-K32368635-001-01-9	BRD-K32368635-001-01-9	BRD-K32368635	50	10	0.00281105	TRUE	1.13464	TRUE	FALSE	FALSE	TRUE	Uncertain in LOOCV	0.00281105
otsA	screen6:BRD-K32667026-003-01-7:50.000000uM	0.489013	screen6:BRD-K32667026-003-01-7	BRD-K32667026-003-01-7	BRD-K32667026	50	10	0.489013	TRUE	1.15273	TRUE	FALSE	FALSE	TRUE	Uncertain in LOOCV	0.489013
Rv2047c	screen6:BRD-K32795028-001-15-8:50.000000uM	0.62643	screen6:BRD-K32795028-001-15-8	BRD-K32795028-001-15-8	BRD-K32795028	50	10	0.62643	TRUE	1.10538	TRUE	FALSE	FALSE	TRUE	Uncertain in LOOCV	0.62643
tmk	screen6:BRD-K32842773-304-07-0:50.000000uM	0.409316	screen6:BRD-K32842773-304-07-0	BRD-K32842773-304-07-0	BRD-K32842773	50	10	0.409316	TRUE	1.05516	TRUE	FALSE	TRUE	FALSE	Incorrect MOA assigned in LOOCV	0.409316
Rv3922c	screen6:BRD-K33106058-001-19-2:50.000000uM	0.640428	screen6:BRD-K33106058-001-19-2	BRD-K33106058-001-19-2	BRD-K33106058	50	10	0.640428	TRUE	1.13182	TRUE	FALSE	FALSE	TRUE	Uncertain in LOOCV	0.640428
pgsA2	screen6:BRD-K33127883-001-01-7:50.000000uM	-0.0143034	screen6:BRD-K33127883-001-01-7	BRD-K33127883-001-01-7	BRD-K33127883	50	10	-0.0143034	TRUE	1.02582	TRUE	TRUE	FALSE	FALSE	Correct MOA assigned in LOOCV	-0.0143034
Rv3778c	screen6:BRD-K33394115-001-01-3:50.000000uM	0.0151877	screen6:BRD-K33394115-001-01-3	BRD-K33394115-001-01-3	BRD-K33394115	50	10	0.0151877	TRUE	1.12857	TRUE	TRUE	FALSE	FALSE	Correct MOA assigned in LOOCV	0.0151877
rpoB	screen6:BRD-K33710385-001-04-9:50.000000uM	-0.0402667	screen6:BRD-K33710385-001-04-9	BRD-K33710385-001-04-9	BRD-K33710385	50	10	-0.0402667	TRUE	0.493127	TRUE	TRUE	FALSE	FALSE	Correct MOA assigned in LOOCV	-0.0402667
nrdH	screen6:BRD-K34022604-001-11-6:50.000000uM	-0.069572	screen6:BRD-K34022604-001-11-6	BRD-K34022604-001-11-6	BRD-K34022604	50	10	-0.069572	TRUE	1.02986	TRUE	FALSE	TRUE	FALSE	Incorrect MOA assigned in LOOCV	-0.069572
Rv2507	screen6:BRD-K34883066-999-99-9:25.000000uM	0.000220735	screen6:BRD-K34883066-999-99-9	BRD-K34883066-999-99-9	BRD-K34883066	25	8	0.000220735	TRUE	1.2045	TRUE	TRUE	FALSE	FALSE	Correct MOA assigned in LOOCV	0.000220735
efp	screen6:BRD-K35559145-001-02-1:50.000000uM	0.0402859	screen6:BRD-K35559145-001-02-1	BRD-K35559145-001-02-1	BRD-K35559145	50	10	0.0402859	TRUE	1.0484	TRUE	TRUE	FALSE	FALSE	Correct MOA assigned in LOOCV	0.0402859
clpX	screen6:BRD-K35960502-001-23-4:25.000000uM	-0.0809816	screen6:BRD-K35960502-001-23-4	BRD-K35960502-001-23-4	BRD-K35960502	25	9	-0.0809816	TRUE	0.785257	TRUE	TRUE	FALSE	FALSE	Correct MOA assigned in LOOCV	-0.0809816
glmU	screen6:BRD-K36007650-300-04-9:50.000000uM	3.21965e-15	screen6:BRD-K36007650-300-04-9	BRD-K36007650-300-04-9	BRD-K36007650	50	10	3.21965e-15	TRUE	1.0936	TRUE	FALSE	TRUE	FALSE	Incorrect MOA assigned in LOOCV	3.21965e-15
lppL	screen6:BRD-K36137799-001-08-9:50.000000uM	3.59429e-08	screen6:BRD-K36137799-001-08-9	BRD-K36137799-001-08-9	BRD-K36137799	50	8	3.59429e-08	TRUE	1.13841	TRUE	FALSE	TRUE	FALSE	Incorrect MOA assigned in LOOCV	3.59429e-08
atpG	screen6:BRD-K36796419-001-02-7:50.000000uM	-0.0678677	screen6:BRD-K36796419-001-02-7	BRD-K36796419-001-02-7	BRD-K36796419	50	10	-0.0678677	TRUE	0.461697	TRUE	TRUE	FALSE	FALSE	Correct MOA assigned in LOOCV	-0.0678677
atpG	screen6:BRD-K37130656-001-05-3:50.000000uM	0.00499052	screen6:BRD-K37130656-001-05-3	BRD-K37130656-001-05-3	BRD-K37130656	50	10	0.00499052	TRUE	1.11383	TRUE	TRUE	FALSE	FALSE	Correct MOA assigned in LOOCV	0.00499052
acpM	screen6:BRD-K37753391:25.000000uM	-0.00441388	screen6:BRD-K37753391	BRD-K37753391	BRD-K37753391	25	8	-0.00441388	TRUE	1.05806	TRUE	TRUE	FALSE	FALSE	Correct MOA assigned in LOOCV	-0.00441388
acpM	screen6:BRD-K37753391-001-04-5:50.000000uM	0.00537123	screen6:BRD-K37753391-001-04-5	BRD-K37753391-001-04-5	BRD-K37753391	50	10	0.00537123	TRUE	1.03728	TRUE	TRUE	FALSE	FALSE	Correct MOA assigned in LOOCV	0.00537123
orn	screen6:BRD-K37753391-046-04-0:50.000000uM	-0.0094782	screen6:BRD-K37753391-046-04-0	BRD-K37753391-046-04-0	BRD-K37753391	50	10	-0.0094782	TRUE	1.03797	TRUE	TRUE	FALSE	FALSE	Correct MOA assigned in LOOCV	-0.0094782
TB39.8	screen6:BRD-K37798499-001-28-0:50.000000uM	-0.0048797	screen6:BRD-K37798499-001-28-0	BRD-K37798499-001-28-0	BRD-K37798499	50	10	-0.0048797	TRUE	1.10586	TRUE	TRUE	FALSE	FALSE	Correct MOA assigned in LOOCV	-0.0048797
coaE	screen6:BRD-K37890730-001-22-7:50.000000uM	0.209004	screen6:BRD-K37890730-001-22-7	BRD-K37890730-001-22-7	BRD-K37890730	50	10	0.209004	TRUE	1.02845	TRUE	FALSE	TRUE	FALSE	Incorrect MOA assigned in LOOCV	0.209004
rplY	screen6:BRD-K37908742-001-03-3:50.000000uM	-0.0229963	screen6:BRD-K37908742-001-03-3	BRD-K37908742-001-03-3	BRD-K37908742	50	10	-0.0229963	TRUE	0.984821	TRUE	FALSE	TRUE	FALSE	Incorrect MOA assigned in LOOCV	-0.0229963
Rv2507	screen6:BRD-K38402943-001-04-1:50.000000uM	-0.00138627	screen6:BRD-K38402943-001-04-1	BRD-K38402943-001-04-1	BRD-K38402943	50	10	-0.00138627	TRUE	1.06195	TRUE	TRUE	FALSE	FALSE	Correct MOA assigned in LOOCV	-0.00138627
rpoA	screen6:BRD-K38402943-001-05-8:50.000000uM	0.134771	screen6:BRD-K38402943-001-05-8	BRD-K38402943-001-05-8	BRD-K38402943	50	10	0.134771	TRUE	1.07637	TRUE	TRUE	FALSE	FALSE	Correct MOA assigned in LOOCV	0.134771
Rv2611c	screen6:BRD-K38633957-001-02-8:50.000000uM	-0.0173914	screen6:BRD-K38633957-001-02-8	BRD-K38633957-001-02-8	BRD-K38633957	50	10	-0.0173914	TRUE	1.02032	TRUE	TRUE	FALSE	FALSE	Correct MOA assigned in LOOCV	-0.0173914
Rv2747	screen6:BRD-K38633957-001-03-6:50.000000uM	-0.0301294	screen6:BRD-K38633957-001-03-6	BRD-K38633957-001-03-6	BRD-K38633957	50	10	-0.0301294	TRUE	1.04106	TRUE	TRUE	FALSE	FALSE	Correct MOA assigned in LOOCV	-0.0301294
atpDC	screen6:BRD-K38684403-001-06-2:50.000000uM	0.144404	screen6:BRD-K38684403-001-06-2	BRD-K38684403-001-06-2	BRD-K38684403	50	10	0.144404	TRUE	1.10496	TRUE	TRUE	FALSE	FALSE	Correct MOA assigned in LOOCV	0.144404
Rv2172c	screen6:BRD-K39339421-001-02-9:50.000000uM	0.27927	screen6:BRD-K39339421-001-02-9	BRD-K39339421-001-02-9	BRD-K39339421	50	10	0.27927	TRUE	1.09863	TRUE	FALSE	FALSE	TRUE	Uncertain in LOOCV	0.27927
ispD	screen6:BRD-K40154364-001-01-0:50.000000uM	0.0265871	screen6:BRD-K40154364-001-01-0	BRD-K40154364-001-01-0	BRD-K40154364	50	10	0.0265871	TRUE	1.03548	TRUE	FALSE	TRUE	FALSE	Incorrect MOA assigned in LOOCV	0.0265871
leuC	screen6:BRD-K40939496-001-01-5:50.000000uM	-0.065555	screen6:BRD-K40939496-001-01-5	BRD-K40939496-001-01-5	BRD-K40939496	50	10	-0.065555	TRUE	1.33933	TRUE	FALSE	TRUE	FALSE	Incorrect MOA assigned in LOOCV	-0.065555
Rv3267	screen6:BRD-K41140669-001-04-4:50.000000uM	-0.00387268	screen6:BRD-K41140669-001-04-4	BRD-K41140669-001-04-4	BRD-K41140669	50	10	-0.00387268	TRUE	1.0303	TRUE	FALSE	FALSE	TRUE	Uncertain in LOOCV	-0.00387268
rplE	screen6:BRD-K41413117-001-02-9:100.000000uM	0.722885	screen6:BRD-K41413117-001-02-9	BRD-K41413117-001-02-9	BRD-K41413117	100	8	0.722885	TRUE	1.07776	TRUE	FALSE	FALSE	TRUE	Uncertain in LOOCV	0.722885
glmU	screen6:BRD-K41601912-001-16-4:50.000000uM	-0.0288786	screen6:BRD-K41601912-001-16-4	BRD-K41601912-001-16-4	BRD-K41601912	50	10	-0.0288786	TRUE	1.04744	TRUE	TRUE	FALSE	FALSE	Correct MOA assigned in LOOCV	-0.0288786
clpX	screen6:BRD-K41731458-001-17-7:50.000000uM	9.67185e-05	screen6:BRD-K41731458-001-17-7	BRD-K41731458-001-17-7	BRD-K41731458	50	10	9.67185e-05	TRUE	1.04093	TRUE	FALSE	TRUE	FALSE	Incorrect MOA assigned in LOOCV	9.67185e-05
metA	screen6:BRD-K41731458-001-18-5:50.000000uM	0.186215	screen6:BRD-K41731458-001-18-5	BRD-K41731458-001-18-5	BRD-K41731458	50	10	0.186215	TRUE	1.06932	TRUE	FALSE	TRUE	FALSE	Incorrect MOA assigned in LOOCV	0.186215
Rv0282	screen6:BRD-K42267433-001-01-5:50.000000uM	0.30321	screen6:BRD-K42267433-001-01-5	BRD-K42267433-001-01-5	BRD-K42267433	50	10	0.30321	TRUE	1.16127	TRUE	FALSE	FALSE	TRUE	Uncertain in LOOCV	0.30321
ppk1	screen6:BRD-K43172524-001-01-6:50.000000uM	0.0493974	screen6:BRD-K43172524-001-01-6	BRD-K43172524-001-01-6	BRD-K43172524	50	10	0.0493974	TRUE	0.828456	TRUE	FALSE	TRUE	FALSE	Incorrect MOA assigned in LOOCV	0.0493974
fadE19	screen6:BRD-K43389675-003-22-5:50.000000uM	0.0405207	screen6:BRD-K43389675-003-22-5	BRD-K43389675-003-22-5	BRD-K43389675	50	10	0.0405207	TRUE	1.08688	TRUE	FALSE	TRUE	FALSE	Incorrect MOA assigned in LOOCV	0.0405207
rpoA	screen6:BRD-K43913323-001-01-6:50.000000uM	0.033179	screen6:BRD-K43913323-001-01-6	BRD-K43913323-001-01-6	BRD-K43913323	50	10	0.033179	TRUE	1.01592	TRUE	TRUE	FALSE	FALSE	Correct MOA assigned in LOOCV	0.033179
Rv0224c	screen6:BRD-K43962705-001-01-1:50.000000uM	-1.2776e-08	screen6:BRD-K43962705-001-01-1	BRD-K43962705-001-01-1	BRD-K43962705	50	10	-1.2776e-08	TRUE	0.908754	TRUE	TRUE	FALSE	FALSE	Correct MOA assigned in LOOCV	-1.2776e-08
manB	screen6:BRD-K43962705-999-99-9:0.097656uM	-0.0418349	screen6:BRD-K43962705-999-99-9	BRD-K43962705-999-99-9	BRD-K43962705	0.0976562	8	-0.0418349	TRUE	0.342944	TRUE	TRUE	FALSE	FALSE	Correct MOA assigned in LOOCV	-0.0418349
TB39.8	screen6:BRD-K44133266-001-11-8:50.000000uM	0.387905	screen6:BRD-K44133266-001-11-8	BRD-K44133266-001-11-8	BRD-K44133266	50	10	0.387905	TRUE	1.07901	TRUE	FALSE	FALSE	TRUE	Uncertain in LOOCV	0.387905
Rv1457c	screen6:BRD-K44595561-001-01-1:50.000000uM	-0.0388686	screen6:BRD-K44595561-001-01-1	BRD-K44595561-001-01-1	BRD-K44595561	50	10	-0.0388686	TRUE	1.06285	TRUE	TRUE	FALSE	FALSE	Correct MOA assigned in LOOCV	-0.0388686
hemL	screen6:BRD-K44817881-001-01-2:50.000000uM	0.553651	screen6:BRD-K44817881-001-01-2	BRD-K44817881-001-01-2	BRD-K44817881	50	10	0.553651	TRUE	1.15438	TRUE	FALSE	TRUE	FALSE	Incorrect MOA assigned in LOOCV	0.553651
folB	screen6:BRD-K45142033-001-01-1:50.000000uM	0.266588	screen6:BRD-K45142033-001-01-1	BRD-K45142033-001-01-1	BRD-K45142033	50	10	0.266588	TRUE	1.30729	TRUE	FALSE	FALSE	TRUE	Uncertain in LOOCV	0.266588
folB	screen6:BRD-K45142033-001-02-9:50.000000uM	0.156346	screen6:BRD-K45142033-001-02-9	BRD-K45142033-001-02-9	BRD-K45142033	50	10	0.156346	TRUE	1.03661	TRUE	FALSE	FALSE	TRUE	Uncertain in LOOCV	0.156346
Rv2698	screen6:BRD-K45179240-001-03-8:50.000000uM	-0.00158407	screen6:BRD-K45179240-001-03-8	BRD-K45179240-001-03-8	BRD-K45179240	50	10	-0.00158407	TRUE	0.964179	TRUE	TRUE	FALSE	FALSE	Correct MOA assigned in LOOCV	-0.00158407
Rv2507	screen6:BRD-K45430307-001-01-9:50.000000uM	0.000174981	screen6:BRD-K45430307-001-01-9	BRD-K45430307-001-01-9	BRD-K45430307	50	10	0.000174981	TRUE	1.06024	TRUE	TRUE	FALSE	FALSE	Correct MOA assigned in LOOCV	0.000174981
Rv2507	screen6:BRD-K45430307-999-99-9:0.195312uM	0.0298492	screen6:BRD-K45430307-999-99-9	BRD-K45430307-999-99-9	BRD-K45430307	0.195312	8	0.0298492	TRUE	1.07797	TRUE	FALSE	FALSE	TRUE	Uncertain in LOOCV	0.0298492
TB39.8	screen6:BRD-K45520244-001-01-3:50.000000uM	0.1082	screen6:BRD-K45520244-001-01-3	BRD-K45520244-001-01-3	BRD-K45520244	50	10	0.1082	TRUE	1.05499	TRUE	FALSE	FALSE	TRUE	Uncertain in LOOCV	0.1082
Rv1111c	screen6:BRD-K45916615-001-03-0:50.000000uM	-0.0307452	screen6:BRD-K45916615-001-03-0	BRD-K45916615-001-03-0	BRD-K45916615	50	10	-0.0307452	TRUE	0.567904	TRUE	TRUE	FALSE	FALSE	Correct MOA assigned in LOOCV	-0.0307452
murG	screen6:BRD-K47832606-001-31-9:50.000000uM	0.0924747	screen6:BRD-K47832606-001-31-9	BRD-K47832606-001-31-9	BRD-K47832606	50	10	0.0924747	TRUE	1.20281	TRUE	TRUE	FALSE	FALSE	Correct MOA assigned in LOOCV	0.0924747
Rv2455c	screen6:BRD-K47869605-001-33-8:50.000000uM	0.63237	screen6:BRD-K47869605-001-33-8	BRD-K47869605-001-33-8	BRD-K47869605	50	10	0.63237	TRUE	1.25587	TRUE	FALSE	FALSE	TRUE	Uncertain in LOOCV	0.63237
Rv2172c	screen6:BRD-K47871594-001-01-4:50.000000uM	0.4115	screen6:BRD-K47871594-001-01-4	BRD-K47871594-001-01-4	BRD-K47871594	50	10	0.4115	TRUE	1.04052	TRUE	FALSE	TRUE	FALSE	Incorrect MOA assigned in LOOCV	0.4115
entC	screen6:BRD-K47886988-001-23-0:50.000000uM	0.297452	screen6:BRD-K47886988-001-23-0	BRD-K47886988-001-23-0	BRD-K47886988	50	10	0.297452	TRUE	1.03	TRUE	FALSE	TRUE	FALSE	Incorrect MOA assigned in LOOCV	0.297452
thyA	screen6:BRD-K48195670-236-01-6:50.000000uM	0.648373	screen6:BRD-K48195670-236-01-6	BRD-K48195670-236-01-6	BRD-K48195670	50	10	0.648373	TRUE	1.10815	TRUE	FALSE	FALSE	TRUE	Uncertain in LOOCV	0.648373
Rv2172c	screen6:BRD-K48888725-001-03-5:50.000000uM	0.207251	screen6:BRD-K48888725-001-03-5	BRD-K48888725-001-03-5	BRD-K48888725	50	10	0.207251	TRUE	1.09071	TRUE	FALSE	TRUE	FALSE	Incorrect MOA assigned in LOOCV	0.207251
rpoA	screen6:BRD-K49350383-001-16-0:50.000000uM	-0.00173498	screen6:BRD-K49350383-001-16-0	BRD-K49350383-001-16-0	BRD-K49350383	50	10	-0.00173498	TRUE	1.28239	TRUE	FALSE	FALSE	TRUE	Uncertain in LOOCV	-0.00173498
ppk1	screen6:BRD-K49350383-001-17-8:50.000000uM	-0.00155026	screen6:BRD-K49350383-001-17-8	BRD-K49350383-001-17-8	BRD-K49350383	50	10	-0.00155026	TRUE	1.15888	TRUE	FALSE	FALSE	TRUE	Uncertain in LOOCV	-0.00155026
rpmC	screen6:BRD-K49384696-001-02-1:50.000000uM	0.111911	screen6:BRD-K49384696-001-02-1	BRD-K49384696-001-02-1	BRD-K49384696	50	10	0.111911	TRUE	1.1128	TRUE	TRUE	FALSE	FALSE	Correct MOA assigned in LOOCV	0.111911
rpmC	screen6:BRD-K49668410:12.500000uM	-0.0300854	screen6:BRD-K49668410	BRD-K49668410	BRD-K49668410	12.5	8	-0.0300854	TRUE	1.2246	TRUE	TRUE	FALSE	FALSE	Correct MOA assigned in LOOCV	-0.0300854
rpmC	screen6:BRD-K49668410-001-19-6:50.000000uM	-0.0569653	screen6:BRD-K49668410-001-19-6	BRD-K49668410-001-19-6	BRD-K49668410	50	10	-0.0569653	TRUE	1.31571	TRUE	TRUE	FALSE	FALSE	Correct MOA assigned in LOOCV	-0.0569653
TB18.5	screen6:BRD-K49755152-003-01-7:50.000000uM	-0.013805	screen6:BRD-K49755152-003-01-7	BRD-K49755152-003-01-7	BRD-K49755152	50	10	-0.013805	TRUE	0.944903	TRUE	FALSE	TRUE	FALSE	Incorrect MOA assigned in LOOCV	-0.013805
asnB	screen6:BRD-K49841478-001-02-4:50.000000uM	-0.0528986	screen6:BRD-K49841478-001-02-4	BRD-K49841478-001-02-4	BRD-K49841478	50	10	-0.0528986	TRUE	1.14641	TRUE	TRUE	FALSE	FALSE	Correct MOA assigned in LOOCV	-0.0528986
rpmC	screen6:BRD-K50327268-001-01-6:50.000000uM	0.418666	screen6:BRD-K50327268-001-01-6	BRD-K50327268-001-01-6	BRD-K50327268	50	10	0.418666	TRUE	1.06933	TRUE	FALSE	TRUE	FALSE	Incorrect MOA assigned in LOOCV	0.418666
parA	screen6:BRD-K50582804-001-01-7:50.000000uM	0.182551	screen6:BRD-K50582804-001-01-7	BRD-K50582804-001-01-7	BRD-K50582804	50	10	0.182551	TRUE	1.07689	TRUE	FALSE	FALSE	TRUE	Uncertain in LOOCV	0.182551
Rv2172c	screen6:BRD-K50582804-003-01-3:100.000000uM	-0.0583722	screen6:BRD-K50582804-003-01-3	BRD-K50582804-003-01-3	BRD-K50582804	100	8	-0.0583722	TRUE	1.00933	TRUE	FALSE	FALSE	TRUE	Uncertain in LOOCV	-0.0583722
ppk1	screen6:BRD-K50859149-001-21-1:50.000000uM	-0.0310928	screen6:BRD-K50859149-001-21-1	BRD-K50859149-001-21-1	BRD-K50859149	50	10	-0.0310928	TRUE	1.22924	TRUE	TRUE	FALSE	FALSE	Correct MOA assigned in LOOCV	-0.0310928
thiG	screen6:BRD-K51096299-001-03-5:50.000000uM	0.239296	screen6:BRD-K51096299-001-03-5	BRD-K51096299-001-03-5	BRD-K51096299	50	10	0.239296	TRUE	1.15635	TRUE	FALSE	FALSE	TRUE	Uncertain in LOOCV	0.239296
leuA	screen6:BRD-K51626221-001-05-7:50.000000uM	-0.0155465	screen6:BRD-K51626221-001-05-7	BRD-K51626221-001-05-7	BRD-K51626221	50	10	-0.0155465	TRUE	1.04911	TRUE	TRUE	FALSE	FALSE	Correct MOA assigned in LOOCV	-0.0155465
nrdF2	screen6:BRD-K51747290-001-18-0:50.000000uM	0.268457	screen6:BRD-K51747290-001-18-0	BRD-K51747290-001-18-0	BRD-K51747290	50	10	0.268457	TRUE	1.05447	TRUE	FALSE	TRUE	FALSE	Incorrect MOA assigned in LOOCV	0.268457
rpoA	screen6:BRD-K51997757-001-06-2:50.000000uM	0.0390105	screen6:BRD-K51997757-001-06-2	BRD-K51997757-001-06-2	BRD-K51997757	50	10	0.0390105	TRUE	1.06834	TRUE	TRUE	FALSE	FALSE	Correct MOA assigned in LOOCV	0.0390105
proC	screen6:BRD-K51997757-001-07-0:50.000000uM	5.74496e-05	screen6:BRD-K51997757-001-07-0	BRD-K51997757-001-07-0	BRD-K51997757	50	10	5.74496e-05	TRUE	1.07402	TRUE	TRUE	FALSE	FALSE	Correct MOA assigned in LOOCV	5.74496e-05
secF	screen6:BRD-K52075040-001-12-1:50.000000uM	-0.0421533	screen6:BRD-K52075040-001-12-1	BRD-K52075040-001-12-1	BRD-K52075040	50	10	-0.0421533	TRUE	1.05377	TRUE	FALSE	TRUE	FALSE	Incorrect MOA assigned in LOOCV	-0.0421533
ppk1	screen6:BRD-K52416806-001-03-0:50.000000uM	0.233492	screen6:BRD-K52416806-001-03-0	BRD-K52416806-001-03-0	BRD-K52416806	50	10	0.233492	TRUE	1.1687	TRUE	TRUE	FALSE	FALSE	Correct MOA assigned in LOOCV	0.233492
atpDC	screen6:BRD-K52756523-001-30-4:50.000000uM	0.00858237	screen6:BRD-K52756523-001-30-4	BRD-K52756523-001-30-4	BRD-K52756523	50	10	0.00858237	TRUE	1.10713	TRUE	TRUE	FALSE	FALSE	Correct MOA assigned in LOOCV	0.00858237
coaE	screen6:BRD-K53492054-001-07-0:50.000000uM	0.648848	screen6:BRD-K53492054-001-07-0	BRD-K53492054-001-07-0	BRD-K53492054	50	10	0.648848	TRUE	1.1116	TRUE	TRUE	FALSE	FALSE	Correct MOA assigned in LOOCV	0.648848
thyA	screen6:BRD-K54931188-001-01-8:50.000000uM	-5.89044e-05	screen6:BRD-K54931188-001-01-8	BRD-K54931188-001-01-8	BRD-K54931188	50	10	-5.89044e-05	TRUE	1.13283	TRUE	FALSE	TRUE	FALSE	Incorrect MOA assigned in LOOCV	-5.89044e-05
ppk1	screen6:BRD-K55034111-001-05-3:50.000000uM	-0.0562448	screen6:BRD-K55034111-001-05-3	BRD-K55034111-001-05-3	BRD-K55034111	50	10	-0.0562448	TRUE	0.279774	TRUE	TRUE	FALSE	FALSE	Correct MOA assigned in LOOCV	-0.0562448
Rv1836c	screen6:BRD-K55127134-001-03-3:50.000000uM	0.0798766	screen6:BRD-K55127134-001-03-3	BRD-K55127134-001-03-3	BRD-K55127134	50	10	0.0798766	TRUE	1.03833	TRUE	TRUE	FALSE	FALSE	Correct MOA assigned in LOOCV	0.0798766
rpoA	screen6:BRD-K55128567-001-03-7:50.000000uM	-4.7616e-08	screen6:BRD-K55128567-001-03-7	BRD-K55128567-001-03-7	BRD-K55128567	50	10	-4.7616e-08	TRUE	1.05337	TRUE	TRUE	FALSE	FALSE	Correct MOA assigned in LOOCV	-4.7616e-08
ctaC	screen6:BRD-K55128567-001-04-5:50.000000uM	1.21125e-13	screen6:BRD-K55128567-001-04-5	BRD-K55128567-001-04-5	BRD-K55128567	50	10	1.21125e-13	TRUE	1.06476	TRUE	TRUE	FALSE	FALSE	Correct MOA assigned in LOOCV	1.21125e-13
ppk1	screen6:BRD-K55250441-001-16-3:50.000000uM	0.198628	screen6:BRD-K55250441-001-16-3	BRD-K55250441-001-16-3	BRD-K55250441	50	10	0.198628	TRUE	1.21328	TRUE	TRUE	FALSE	FALSE	Correct MOA assigned in LOOCV	0.198628
efp	screen6:BRD-K55696337-003-26-9:50.000000uM	0.60161	screen6:BRD-K55696337-003-26-9	BRD-K55696337-003-26-9	BRD-K55696337	50	10	0.60161	TRUE	1.07774	TRUE	FALSE	FALSE	TRUE	Uncertain in LOOCV	0.60161
Rv0226c	screen6:BRD-K56614220-001-22-4:50.000000uM	-0.0127858	screen6:BRD-K56614220-001-22-4	BRD-K56614220-001-22-4	BRD-K56614220	50	10	-0.0127858	TRUE	1.05579	TRUE	FALSE	FALSE	TRUE	Uncertain in LOOCV	-0.0127858
Rv3922c	screen6:BRD-K56767355-001-01-1:50.000000uM	1.38112e-13	screen6:BRD-K56767355-001-01-1	BRD-K56767355-001-01-1	BRD-K56767355	50	10	1.38112e-13	TRUE	1.09581	TRUE	FALSE	TRUE	FALSE	Incorrect MOA assigned in LOOCV	1.38112e-13
rpoB	screen6:BRD-K57363465-001-01-5:50.000000uM	-0.066909	screen6:BRD-K57363465-001-01-5	BRD-K57363465-001-01-5	BRD-K57363465	50	10	-0.066909	TRUE	0.416861	TRUE	TRUE	FALSE	FALSE	Correct MOA assigned in LOOCV	-0.066909
nrdF2	screen6:BRD-K57698251-001-01-2:50.000000uM	0.39939	screen6:BRD-K57698251-001-01-2	BRD-K57698251-001-01-2	BRD-K57698251	50	10	0.39939	TRUE	1.05558	TRUE	FALSE	FALSE	TRUE	Uncertain in LOOCV	0.39939
rpoA	screen6:BRD-K57864646-001-06-3:50.000000uM	0.0152147	screen6:BRD-K57864646-001-06-3	BRD-K57864646-001-06-3	BRD-K57864646	50	10	0.0152147	TRUE	1.07333	TRUE	TRUE	FALSE	FALSE	Correct MOA assigned in LOOCV	0.0152147
otsA	screen6:BRD-K58069855-001-01-5:6.250000uM	0.741231	screen6:BRD-K58069855-001-01-5	BRD-K58069855-001-01-5	BRD-K58069855	6.25	7	0.741231	TRUE	1.22046	TRUE	TRUE	FALSE	FALSE	Correct MOA assigned in LOOCV	0.741231
tmk	screen6:BRD-K58262659-001-11-3:50.000000uM	0.0865025	screen6:BRD-K58262659-001-11-3	BRD-K58262659-001-11-3	BRD-K58262659	50	10	0.0865025	TRUE	1.37022	TRUE	TRUE	FALSE	FALSE	Correct MOA assigned in LOOCV	0.0865025
atpH	screen6:BRD-K58597051-001-03-3:50.000000uM	0.0543152	screen6:BRD-K58597051-001-03-3	BRD-K58597051-001-03-3	BRD-K58597051	50	10	0.0543152	TRUE	1.1563	TRUE	TRUE	FALSE	FALSE	Correct MOA assigned in LOOCV	0.0543152
dprE1	screen6:BRD-K58861914-001-01-4:50.000000uM	0.517022	screen6:BRD-K58861914-001-01-4	BRD-K58861914-001-01-4	BRD-K58861914	50	10	0.517022	TRUE	1.10989	TRUE	FALSE	FALSE	TRUE	Uncertain in LOOCV	0.517022
gca	screen6:BRD-K59325863-001-05-1:50.000000uM	-5.19201e-08	screen6:BRD-K59325863-001-05-1	BRD-K59325863-001-05-1	BRD-K59325863	50	10	-5.19201e-08	TRUE	1.08095	TRUE	FALSE	TRUE	FALSE	Incorrect MOA assigned in LOOCV	-5.19201e-08
hemB	screen6:BRD-K59436580-001-02-5:50.000000uM	-0.0489611	screen6:BRD-K59436580-001-02-5	BRD-K59436580-001-02-5	BRD-K59436580	50	10	-0.0489611	TRUE	0.302014	TRUE	TRUE	FALSE	FALSE	Correct MOA assigned in LOOCV	-0.0489611
Rv2172c	screen6:BRD-K59456551-335-01-2:50.000000uM	0.248157	screen6:BRD-K59456551-335-01-2	BRD-K59456551-335-01-2	BRD-K59456551	50	10	0.248157	TRUE	1.03357	TRUE	FALSE	FALSE	TRUE	Uncertain in LOOCV	0.248157
H37RvBC17	screen6:BRD-K59456551-999-99-9:440.000000uM	0.101008	screen6:BRD-K59456551-999-99-9	BRD-K59456551-999-99-9	BRD-K59456551	440	10	0.101008	TRUE	1.29281	TRUE	TRUE	FALSE	FALSE	Correct MOA assigned in LOOCV	0.101008
rnc	screen6:BRD-K59853741-999-99-9:12.500000uM	-0.00781587	screen6:BRD-K59853741-999-99-9	BRD-K59853741-999-99-9	BRD-K59853741	12.5	16	-0.00781587	TRUE	1.02843	TRUE	FALSE	TRUE	FALSE	Incorrect MOA assigned in LOOCV	-0.00781587
leuC	screen6:BRD-K60230970-001-37-3:50.000000uM	0.643581	screen6:BRD-K60230970-001-37-3	BRD-K60230970-001-37-3	BRD-K60230970	50	10	0.643581	TRUE	1.0816	TRUE	FALSE	FALSE	TRUE	Uncertain in LOOCV	0.643581
Rv1783	screen6:BRD-K60267961-001-04-6:50.000000uM	-0.0337134	screen6:BRD-K60267961-001-04-6	BRD-K60267961-001-04-6	BRD-K60267961	50	10	-0.0337134	TRUE	1.044	TRUE	TRUE	FALSE	FALSE	Correct MOA assigned in LOOCV	-0.0337134
adoK	screen6:BRD-K60267961-001-05-3:50.000000uM	-0.0645962	screen6:BRD-K60267961-001-05-3	BRD-K60267961-001-05-3	BRD-K60267961	50	10	-0.0645962	TRUE	1.00532	TRUE	TRUE	FALSE	FALSE	Correct MOA assigned in LOOCV	-0.0645962
otsA	screen6:BRD-K60362380-001-02-2:50.000000uM	0.64543	screen6:BRD-K60362380-001-02-2	BRD-K60362380-001-02-2	BRD-K60362380	50	10	0.64543	TRUE	1.10779	TRUE	FALSE	TRUE	FALSE	Incorrect MOA assigned in LOOCV	0.64543
TB39.8	screen6:BRD-K60663764-236-06-2:50.000000uM	0.119826	screen6:BRD-K60663764-236-06-2	BRD-K60663764-236-06-2	BRD-K60663764	50	10	0.119826	TRUE	1.01912	TRUE	FALSE	FALSE	TRUE	Uncertain in LOOCV	0.119826
tmk	screen6:BRD-K60731427-001-04-9:50.000000uM	-0.0512739	screen6:BRD-K60731427-001-04-9	BRD-K60731427-001-04-9	BRD-K60731427	50	10	-0.0512739	TRUE	0.633032	TRUE	TRUE	FALSE	FALSE	Correct MOA assigned in LOOCV	-0.0512739
efp	screen6:BRD-K60762818-001-01-7:50.000000uM	0.0834084	screen6:BRD-K60762818-001-01-7	BRD-K60762818-001-01-7	BRD-K60762818	50	10	0.0834084	TRUE	1.07166	TRUE	TRUE	FALSE	FALSE	Correct MOA assigned in LOOCV	0.0834084
murG	screen6:BRD-K61192372-001-09-7:50.000000uM	0.0747762	screen6:BRD-K61192372-001-09-7	BRD-K61192372-001-09-7	BRD-K61192372	50	10	0.0747762	TRUE	1.13617	TRUE	TRUE	FALSE	FALSE	Correct MOA assigned in LOOCV	0.0747762
rpoA	screen6:BRD-K61582089-236-01-2:50.000000uM	0.0136745	screen6:BRD-K61582089-236-01-2	BRD-K61582089-236-01-2	BRD-K61582089	50	10	0.0136745	TRUE	1.05849	TRUE	TRUE	FALSE	FALSE	Correct MOA assigned in LOOCV	0.0136745
ppk1	screen6:BRD-K62363391-001-25-6:50.000000uM	-7.58762e-09	screen6:BRD-K62363391-001-25-6	BRD-K62363391-001-25-6	BRD-K62363391	50	10	-7.58762e-09	TRUE	1.1642	TRUE	TRUE	FALSE	FALSE	Correct MOA assigned in LOOCV	-7.58762e-09
Rv2017	screen6:BRD-K62374253-001-09-4:50.000000uM	-0.0844535	screen6:BRD-K62374253-001-09-4	BRD-K62374253-001-09-4	BRD-K62374253	50	10	-0.0844535	TRUE	0.289418	TRUE	TRUE	FALSE	FALSE	Correct MOA assigned in LOOCV	-0.0844535
Rv1465	screen6:BRD-K63155003-001-01-6:50.000000uM	-0.0542871	screen6:BRD-K63155003-001-01-6	BRD-K63155003-001-01-6	BRD-K63155003	50	10	-0.0542871	TRUE	0.834002	TRUE	FALSE	TRUE	FALSE	Incorrect MOA assigned in LOOCV	-0.0542871
acpM	screen6:BRD-K63550407-001-15-0:50.000000uM	0.0827829	screen6:BRD-K63550407-001-15-0	BRD-K63550407-001-15-0	BRD-K63550407	50	10	0.0827829	TRUE	1.07361	TRUE	TRUE	FALSE	FALSE	Correct MOA assigned in LOOCV	0.0827829
infB	screen6:BRD-K63591033-001-07-3:50.000000uM	-0.00521756	screen6:BRD-K63591033-001-07-3	BRD-K63591033-001-07-3	BRD-K63591033	50	10	-0.00521756	TRUE	1.01439	TRUE	FALSE	TRUE	FALSE	Incorrect MOA assigned in LOOCV	-0.00521756
tmk	screen6:BRD-K63675182-003-24-4:50.000000uM	0.0206485	screen6:BRD-K63675182-003-24-4	BRD-K63675182-003-24-4	BRD-K63675182	50	10	0.0206485	TRUE	1.05606	TRUE	TRUE	FALSE	FALSE	Correct MOA assigned in LOOCV	0.0206485
rplM	screen6:BRD-K63784565-001-07-0:50.000000uM	0.143904	screen6:BRD-K63784565-001-07-0	BRD-K63784565-001-07-0	BRD-K63784565	50	10	0.143904	TRUE	1.06895	TRUE	FALSE	FALSE	TRUE	Uncertain in LOOCV	0.143904
rpmC	screen6:BRD-K64323980-001-09-9:50.000000uM	0.648882	screen6:BRD-K64323980-001-09-9	BRD-K64323980-001-09-9	BRD-K64323980	50	10	0.648882	TRUE	1.08257	TRUE	FALSE	FALSE	TRUE	Uncertain in LOOCV	0.648882
argJ	screen6:BRD-K65278948-001-01-2:50.000000uM	-0.076414	screen6:BRD-K65278948-001-01-2	BRD-K65278948-001-01-2	BRD-K65278948	50	10	-0.076414	TRUE	1.26848	TRUE	TRUE	FALSE	FALSE	Correct MOA assigned in LOOCV	-0.076414
hisA	screen6:BRD-K66039912-001-01-9:50.000000uM	0.266099	screen6:BRD-K66039912-001-01-9	BRD-K66039912-001-01-9	BRD-K66039912	50	9	0.266099	TRUE	1.14844	TRUE	TRUE	FALSE	FALSE	Correct MOA assigned in LOOCV	0.266099
mshC	screen6:BRD-K66227851-001-03-9:50.000000uM	0.0476115	screen6:BRD-K66227851-001-03-9	BRD-K66227851-001-03-9	BRD-K66227851	50	10	0.0476115	TRUE	1.06864	TRUE	TRUE	FALSE	FALSE	Correct MOA assigned in LOOCV	0.0476115
gyrB	screen6:BRD-K66412701-001-08-8:50.000000uM	-0.0638341	screen6:BRD-K66412701-001-08-8	BRD-K66412701-001-08-8	BRD-K66412701	50	10	-0.0638341	TRUE	0.170641	TRUE	TRUE	FALSE	FALSE	Correct MOA assigned in LOOCV	-0.0638341
clpX	screen6:BRD-K66615216-003-16-3:50.000000uM	-0.013436	screen6:BRD-K66615216-003-16-3	BRD-K66615216-003-16-3	BRD-K66615216	50	10	-0.013436	TRUE	0.0786431	TRUE	TRUE	FALSE	FALSE	Correct MOA assigned in LOOCV	-0.013436
infB	screen6:BRD-K66876909-001-16-7:50.000000uM	-0.0642695	screen6:BRD-K66876909-001-16-7	BRD-K66876909-001-16-7	BRD-K66876909	50	10	-0.0642695	TRUE	0.202473	TRUE	TRUE	FALSE	FALSE	Correct MOA assigned in LOOCV	-0.0642695
mtrA	screen6:BRD-K66898851-001-06-0:50.000000uM	0.00494954	screen6:BRD-K66898851-001-06-0	BRD-K66898851-001-06-0	BRD-K66898851	50	10	0.00494954	TRUE	1.01153	TRUE	FALSE	FALSE	TRUE	Uncertain in LOOCV	0.00494954
rpe	screen6:BRD-K66994095-001-01-4:50.000000uM	-0.0238937	screen6:BRD-K66994095-001-01-4	BRD-K66994095-001-01-4	BRD-K66994095	50	10	-0.0238937	TRUE	1.0409	TRUE	TRUE	FALSE	FALSE	Correct MOA assigned in LOOCV	-0.0238937
lipU	screen6:BRD-K66994095-999-99-9:0.195312uM	-0.00338582	screen6:BRD-K66994095-999-99-9	BRD-K66994095-999-99-9	BRD-K66994095	0.195312	8	-0.00338582	TRUE	1.05231	TRUE	TRUE	FALSE	FALSE	Correct MOA assigned in LOOCV	-0.00338582
H37RvBC09	screen6:BRD-K67617993-001-01-3:50.000000uM	0.547794	screen6:BRD-K67617993-001-01-3	BRD-K67617993-001-01-3	BRD-K67617993	50	10	0.547794	TRUE	1.09586	TRUE	FALSE	FALSE	TRUE	Uncertain in LOOCV	0.547794
argD	screen6:BRD-K68017837-001-01-5:50.000000uM	0.5519	screen6:BRD-K68017837-001-01-5	BRD-K68017837-001-01-5	BRD-K68017837	50	10	0.5519	TRUE	1.13464	TRUE	FALSE	FALSE	TRUE	Uncertain in LOOCV	0.5519
otsA	screen6:BRD-K68346641-001-05-5:50.000000uM	0.264768	screen6:BRD-K68346641-001-05-5	BRD-K68346641-001-05-5	BRD-K68346641	50	10	0.264768	TRUE	1.15117	TRUE	TRUE	FALSE	FALSE	Correct MOA assigned in LOOCV	0.264768
Rv1457c	screen6:BRD-K68346641-003-12-7:50.000000uM	0.0667143	screen6:BRD-K68346641-003-12-7	BRD-K68346641-003-12-7	BRD-K68346641	50	10	0.0667143	TRUE	1.07557	TRUE	TRUE	FALSE	FALSE	Correct MOA assigned in LOOCV	0.0667143
gpm1	screen6:BRD-K68408467-001-01-3:50.000000uM	0.0670353	screen6:BRD-K68408467-001-01-3	BRD-K68408467-001-01-3	BRD-K68408467	50	10	0.0670353	TRUE	1.08835	TRUE	TRUE	FALSE	FALSE	Correct MOA assigned in LOOCV	0.0670353
Rv3587c	screen6:BRD-K69540638-001-07-3:50.000000uM	-0.0873864	screen6:BRD-K69540638-001-07-3	BRD-K69540638-001-07-3	BRD-K69540638	50	10	-0.0873864	TRUE	0.59407	TRUE	TRUE	FALSE	FALSE	Correct MOA assigned in LOOCV	-0.0873864
rpmA	screen6:BRD-K69553440-001-01-7:50.000000uM	-0.0738138	screen6:BRD-K69553440-001-01-7	BRD-K69553440-001-01-7	BRD-K69553440	50	10	-0.0738138	TRUE	0.548823	TRUE	TRUE	FALSE	FALSE	Correct MOA assigned in LOOCV	-0.0738138
dnaK	screen6:BRD-K69650333-003-15-7:50.000000uM	-6.32063e-10	screen6:BRD-K69650333-003-15-7	BRD-K69650333-003-15-7	BRD-K69650333	50	10	-6.32063e-10	TRUE	1.01697	TRUE	TRUE	FALSE	FALSE	Correct MOA assigned in LOOCV	-6.32063e-10
Rv2050	screen6:BRD-K69774614-001-01-9:25.000000uM	0.000552212	screen6:BRD-K69774614-001-01-9	BRD-K69774614-001-01-9	BRD-K69774614	25	9	0.000552212	TRUE	1.02863	TRUE	TRUE	FALSE	FALSE	Correct MOA assigned in LOOCV	0.000552212
dnaN	screen6:BRD-K71125014-001-30-5:50.000000uM	-0.0140473	screen6:BRD-K71125014-001-30-5	BRD-K71125014-001-30-5	BRD-K71125014	50	10	-0.0140473	TRUE	1.0825	TRUE	TRUE	FALSE	FALSE	Correct MOA assigned in LOOCV	-0.0140473
thyA	screen6:BRD-K71364508-001-01-4:50.000000uM	0.529126	screen6:BRD-K71364508-001-01-4	BRD-K71364508-001-01-4	BRD-K71364508	50	10	0.529126	TRUE	1.10904	TRUE	FALSE	TRUE	FALSE	Incorrect MOA assigned in LOOCV	0.529126
otsA	screen6:BRD-K71364508-001-02-2:50.000000uM	0.570711	screen6:BRD-K71364508-001-02-2	BRD-K71364508-001-02-2	BRD-K71364508	50	10	0.570711	TRUE	1.21989	TRUE	FALSE	TRUE	FALSE	Incorrect MOA assigned in LOOCV	0.570711
efp	screen6:BRD-K71772032-001-02-1:50.000000uM	0.401362	screen6:BRD-K71772032-001-02-1	BRD-K71772032-001-02-1	BRD-K71772032	50	10	0.401362	TRUE	1.14104	TRUE	TRUE	FALSE	FALSE	Correct MOA assigned in LOOCV	0.401362
Rv2182c	screen6:BRD-K71926323-001-16-1:50.000000uM	-0.00829909	screen6:BRD-K71926323-001-16-1	BRD-K71926323-001-16-1	BRD-K71926323	50	10	-0.00829909	TRUE	0.0121991	TRUE	TRUE	FALSE	FALSE	Correct MOA assigned in LOOCV	-0.00829909
gcvH	screen6:BRD-K72066874-001-10-9:100.000000uM	0.175677	screen6:BRD-K72066874-001-10-9	BRD-K72066874-001-10-9	BRD-K72066874	100	8	0.175677	TRUE	1.11978	TRUE	FALSE	FALSE	TRUE	Uncertain in LOOCV	0.175677
TB39.8	screen6:BRD-K72167406-001-05-4:50.000000uM	0.598114	screen6:BRD-K72167406-001-05-4	BRD-K72167406-001-05-4	BRD-K72167406	50	10	0.598114	TRUE	1.17648	TRUE	FALSE	FALSE	TRUE	Uncertain in LOOCV	0.598114
Rv0224c	screen6:BRD-K72560711-003-01-5:50.000000uM	-0.0185888	screen6:BRD-K72560711-003-01-5	BRD-K72560711-003-01-5	BRD-K72560711	50	10	-0.0185888	TRUE	1.07413	TRUE	TRUE	FALSE	FALSE	Correct MOA assigned in LOOCV	-0.0185888
rpoA	screen6:BRD-K72948907-001-01-0:50.000000uM	0.0107069	screen6:BRD-K72948907-001-01-0	BRD-K72948907-001-01-0	BRD-K72948907	50	10	0.0107069	TRUE	1.05558	TRUE	TRUE	FALSE	FALSE	Correct MOA assigned in LOOCV	0.0107069
rplM	screen6:BRD-K73923631-001-01-5:50.000000uM	-0.00946808	screen6:BRD-K73923631-001-01-5	BRD-K73923631-001-01-5	BRD-K73923631	50	10	-0.00946808	TRUE	0.140023	TRUE	TRUE	FALSE	FALSE	Correct MOA assigned in LOOCV	-0.00946808
folB	screen6:BRD-K74016539-001-01-0:50.000000uM	-0.0127097	screen6:BRD-K74016539-001-01-0	BRD-K74016539-001-01-0	BRD-K74016539	50	10	-0.0127097	TRUE	1.02605	TRUE	FALSE	FALSE	TRUE	Uncertain in LOOCV	-0.0127097
canB	screen6:BRD-K74501079-335-02-7:50.000000uM	-0.0550081	screen6:BRD-K74501079-335-02-7	BRD-K74501079-335-02-7	BRD-K74501079	50	10	-0.0550081	TRUE	1.02677	TRUE	TRUE	FALSE	FALSE	Correct MOA assigned in LOOCV	-0.0550081
leuB	screen6:BRD-K74722711-001-02-1:50.000000uM	-0.0848581	screen6:BRD-K74722711-001-02-1	BRD-K74722711-001-02-1	BRD-K74722711	50	10	-0.0848581	TRUE	0.540558	TRUE	FALSE	TRUE	FALSE	Incorrect MOA assigned in LOOCV	-0.0848581
Rv3909	screen6:BRD-K74759733-065-02-2:50.000000uM	0.129966	screen6:BRD-K74759733-065-02-2	BRD-K74759733-065-02-2	BRD-K74759733	50	10	0.129966	TRUE	1.25678	TRUE	TRUE	FALSE	FALSE	Correct MOA assigned in LOOCV	0.129966
atpH	screen6:BRD-K76257682-001-02-1:50.000000uM	0.0363695	screen6:BRD-K76257682-001-02-1	BRD-K76257682-001-02-1	BRD-K76257682	50	10	0.0363695	TRUE	1.12193	TRUE	TRUE	FALSE	FALSE	Correct MOA assigned in LOOCV	0.0363695
hisA	screen6:BRD-K76257682-001-03-9:50.000000uM	0.0981459	screen6:BRD-K76257682-001-03-9	BRD-K76257682-001-03-9	BRD-K76257682	50	10	0.0981459	TRUE	1.1225	TRUE	TRUE	FALSE	FALSE	Correct MOA assigned in LOOCV	0.0981459
folB	screen6:BRD-K76534306-001-24-3:50.000000uM	-0.0605827	screen6:BRD-K76534306-001-24-3	BRD-K76534306-001-24-3	BRD-K76534306	50	10	-0.0605827	TRUE	0.108413	TRUE	TRUE	FALSE	FALSE	Correct MOA assigned in LOOCV	-0.0605827
Rv2047c	screen6:BRD-K76713213-001-03-9:50.000000uM	0.58298	screen6:BRD-K76713213-001-03-9	BRD-K76713213-001-03-9	BRD-K76713213	50	10	0.58298	TRUE	1.08488	TRUE	FALSE	FALSE	TRUE	Uncertain in LOOCV	0.58298
nrdF2	screen6:BRD-K76845197-001-06-2:50.000000uM	0.428581	screen6:BRD-K76845197-001-06-2	BRD-K76845197-001-06-2	BRD-K76845197	50	10	0.428581	TRUE	1.17627	TRUE	FALSE	TRUE	FALSE	Incorrect MOA assigned in LOOCV	0.428581
whiB1	screen6:BRD-K76929026-001-01-2:50.000000uM	-0.0668004	screen6:BRD-K76929026-001-01-2	BRD-K76929026-001-01-2	BRD-K76929026	50	10	-0.0668004	TRUE	1.05185	TRUE	TRUE	FALSE	FALSE	Correct MOA assigned in LOOCV	-0.0668004
pabB	screen6:BRD-K77038618-066-01-8:50.000000uM	-0.0132658	screen6:BRD-K77038618-066-01-8	BRD-K77038618-066-01-8	BRD-K77038618	50	10	-0.0132658	TRUE	0.109851	TRUE	TRUE	FALSE	FALSE	Correct MOA assigned in LOOCV	-0.0132658
coaE	screen6:BRD-K77268072-001-01-7:50.000000uM	0.353213	screen6:BRD-K77268072-001-01-7	BRD-K77268072-001-01-7	BRD-K77268072	50	10	0.353213	TRUE	1.16731	TRUE	FALSE	FALSE	TRUE	Uncertain in LOOCV	0.353213
argD	screen6:BRD-K77614261-001-01-3:50.000000uM	-0.0576007	screen6:BRD-K77614261-001-01-3	BRD-K77614261-001-01-3	BRD-K77614261	50	10	-0.0576007	TRUE	0.702031	TRUE	FALSE	FALSE	TRUE	Uncertain in LOOCV	-0.0576007
atpDC	screen6:BRD-K77614261-001-02-1:50.000000uM	0.0159887	screen6:BRD-K77614261-001-02-1	BRD-K77614261-001-02-1	BRD-K77614261	50	10	0.0159887	TRUE	1.03575	TRUE	TRUE	FALSE	FALSE	Correct MOA assigned in LOOCV	0.0159887
dnaG	screen6:BRD-K78113049-001-19-6:50.000000uM	-0.0193032	screen6:BRD-K78113049-001-19-6	BRD-K78113049-001-19-6	BRD-K78113049	50	10	-0.0193032	TRUE	1.16645	TRUE	TRUE	FALSE	FALSE	Correct MOA assigned in LOOCV	-0.0193032
canB	screen6:BRD-K78355918-001-08-4:50.000000uM	-0.015764	screen6:BRD-K78355918-001-08-4	BRD-K78355918-001-08-4	BRD-K78355918	50	10	-0.015764	TRUE	1.02969	TRUE	TRUE	FALSE	FALSE	Correct MOA assigned in LOOCV	-0.015764
fadD7	screen6:BRD-K78659596-001-09-6:50.000000uM	4.25765e-10	screen6:BRD-K78659596-001-09-6	BRD-K78659596-001-09-6	BRD-K78659596	50	10	4.25765e-10	TRUE	1.11481	TRUE	TRUE	FALSE	FALSE	Correct MOA assigned in LOOCV	4.25765e-10
glcB	screen6:BRD-K79019129-001-08-0:50.000000uM	-8.73131e-05	screen6:BRD-K79019129-001-08-0	BRD-K79019129-001-08-0	BRD-K79019129	50	10	-8.73131e-05	TRUE	1.0818	TRUE	FALSE	TRUE	FALSE	Incorrect MOA assigned in LOOCV	-8.73131e-05
Rv2971	screen6:BRD-K79254416-001-29-1:50.000000uM	0.597603	screen6:BRD-K79254416-001-29-1	BRD-K79254416-001-29-1	BRD-K79254416	50	10	0.597603	TRUE	1.16146	TRUE	FALSE	TRUE	FALSE	Incorrect MOA assigned in LOOCV	0.597603
rpoA	screen6:BRD-K79491187-001-01-5:50.000000uM	-0.0302818	screen6:BRD-K79491187-001-01-5	BRD-K79491187-001-01-5	BRD-K79491187	50	10	-0.0302818	TRUE	1.06898	TRUE	TRUE	FALSE	FALSE	Correct MOA assigned in LOOCV	-0.0302818
nrdH	screen6:BRD-K79707415-001-01-8:50.000000uM	0.0502001	screen6:BRD-K79707415-001-01-8	BRD-K79707415-001-01-8	BRD-K79707415	50	10	0.0502001	TRUE	1.04384	TRUE	TRUE	FALSE	FALSE	Correct MOA assigned in LOOCV	0.0502001
rplE	screen6:BRD-K79711234-001-19-1:50.000000uM	-0.0106243	screen6:BRD-K79711234-001-19-1	BRD-K79711234-001-19-1	BRD-K79711234	50	10	-0.0106243	TRUE	1.24203	TRUE	TRUE	FALSE	FALSE	Correct MOA assigned in LOOCV	-0.0106243
thyA	screen6:BRD-K79821389-001-04-3:50.000000uM	-0.0673731	screen6:BRD-K79821389-001-04-3	BRD-K79821389-001-04-3	BRD-K79821389	50	10	-0.0673731	TRUE	0.465795	TRUE	FALSE	TRUE	FALSE	Incorrect MOA assigned in LOOCV	-0.0673731
Rv3722c	screen6:BRD-K80267133-001-21-9:50.000000uM	-0.0229778	screen6:BRD-K80267133-001-21-9	BRD-K80267133-001-21-9	BRD-K80267133	50	10	-0.0229778	TRUE	1.10302	TRUE	FALSE	TRUE	FALSE	Incorrect MOA assigned in LOOCV	-0.0229778
Rv3604c	screen6:BRD-K80390541-001-03-3:50.000000uM	0.0687368	screen6:BRD-K80390541-001-03-3	BRD-K80390541-001-03-3	BRD-K80390541	50	10	0.0687368	TRUE	1.04688	TRUE	TRUE	FALSE	FALSE	Correct MOA assigned in LOOCV	0.0687368
adoK	screen6:BRD-K80390541-001-04-1:50.000000uM	0.0563303	screen6:BRD-K80390541-001-04-1	BRD-K80390541-001-04-1	BRD-K80390541	50	10	0.0563303	TRUE	1.05191	TRUE	TRUE	FALSE	FALSE	Correct MOA assigned in LOOCV	0.0563303
TB39.8	screen6:BRD-K80545773-001-01-5:50.000000uM	0.195255	screen6:BRD-K80545773-001-01-5	BRD-K80545773-001-01-5	BRD-K80545773	50	10	0.195255	TRUE	1.08308	TRUE	FALSE	TRUE	FALSE	Incorrect MOA assigned in LOOCV	0.195255
Rv3645	screen6:BRD-K80953170-001-02-8:50.000000uM	-0.0425009	screen6:BRD-K80953170-001-02-8	BRD-K80953170-001-02-8	BRD-K80953170	50	10	-0.0425009	TRUE	1.0504	TRUE	TRUE	FALSE	FALSE	Correct MOA assigned in LOOCV	-0.0425009
ppm1	screen6:BRD-K80978124-001-01-4:50.000000uM	0.400714	screen6:BRD-K80978124-001-01-4	BRD-K80978124-001-01-4	BRD-K80978124	50	10	0.400714	TRUE	1.09088	TRUE	FALSE	FALSE	TRUE	Uncertain in LOOCV	0.400714
fmt	screen6:BRD-K81100236-001-01-9:50.000000uM	0.0193203	screen6:BRD-K81100236-001-01-9	BRD-K81100236-001-01-9	BRD-K81100236	50	10	0.0193203	TRUE	1.05895	TRUE	TRUE	FALSE	FALSE	Correct MOA assigned in LOOCV	0.0193203
Rv3635	screen6:BRD-K82498081-001-01-2:50.000000uM	-8.88422e-05	screen6:BRD-K82498081-001-01-2	BRD-K82498081-001-01-2	BRD-K82498081	50	10	-8.88422e-05	TRUE	0.533237	TRUE	FALSE	FALSE	TRUE	Uncertain in LOOCV	-8.88422e-05
TB39.8	screen6:BRD-K82498081-999-99-9:0.097656uM	-0.050529	screen6:BRD-K82498081-999-99-9	BRD-K82498081-999-99-9	BRD-K82498081	0.0976562	8	-0.050529	TRUE	0.420349	TRUE	TRUE	FALSE	FALSE	Correct MOA assigned in LOOCV	-0.050529
TB39.8	screen6:BRD-K82960980-003-04-3:50.000000uM	0.028363	screen6:BRD-K82960980-003-04-3	BRD-K82960980-003-04-3	BRD-K82960980	50	10	0.028363	TRUE	1.17653	TRUE	TRUE	FALSE	FALSE	Correct MOA assigned in LOOCV	0.028363
coaE	screen6:BRD-K83910486-001-01-6:50.000000uM	0.134751	screen6:BRD-K83910486-001-01-6	BRD-K83910486-001-01-6	BRD-K83910486	50	10	0.134751	TRUE	1.0724	TRUE	FALSE	FALSE	TRUE	Uncertain in LOOCV	0.134751
dxr	screen6:BRD-K84417469-001-01-2:50.000000uM	-0.0325804	screen6:BRD-K84417469-001-01-2	BRD-K84417469-001-01-2	BRD-K84417469	50	10	-0.0325804	TRUE	1.03535	TRUE	TRUE	FALSE	FALSE	Correct MOA assigned in LOOCV	-0.0325804
Rv2172c	screen6:BRD-K84466663-001-07-0:50.000000uM	0.366836	screen6:BRD-K84466663-001-07-0	BRD-K84466663-001-07-0	BRD-K84466663	50	10	0.366836	TRUE	1.06995	TRUE	FALSE	FALSE	TRUE	Uncertain in LOOCV	0.366836
lppL	screen6:BRD-K85204746-001-03-4:50.000000uM	-0.0660059	screen6:BRD-K85204746-001-03-4	BRD-K85204746-001-03-4	BRD-K85204746	50	10	-0.0660059	TRUE	1.01425	TRUE	TRUE	FALSE	FALSE	Correct MOA assigned in LOOCV	-0.0660059
nrdH	screen6:BRD-K85307935-001-05-1:50.000000uM	-0.0826789	screen6:BRD-K85307935-001-05-1	BRD-K85307935-001-05-1	BRD-K85307935	50	10	-0.0826789	TRUE	0.166188	TRUE	FALSE	FALSE	TRUE	Uncertain in LOOCV	-0.0826789
secY	screen6:BRD-K86484527-001-01-0:50.000000uM	0.434807	screen6:BRD-K86484527-001-01-0	BRD-K86484527-001-01-0	BRD-K86484527	50	10	0.434807	TRUE	1.2827	TRUE	TRUE	FALSE	FALSE	Correct MOA assigned in LOOCV	0.434807
Rv0431	screen6:BRD-K86670086-001-03-3:50.000000uM	-0.0483182	screen6:BRD-K86670086-001-03-3	BRD-K86670086-001-03-3	BRD-K86670086	50	10	-0.0483182	TRUE	0.6462	TRUE	TRUE	FALSE	FALSE	Correct MOA assigned in LOOCV	-0.0483182
rpoA	screen6:BRD-K87202646-001-38-3:50.000000uM	0.0461111	screen6:BRD-K87202646-001-38-3	BRD-K87202646-001-38-3	BRD-K87202646	50	10	0.0461111	TRUE	1.06433	TRUE	TRUE	FALSE	FALSE	Correct MOA assigned in LOOCV	0.0461111
hisA	screen6:BRD-K87207035-001-01-9:50.000000uM	0.106613	screen6:BRD-K87207035-001-01-9	BRD-K87207035-001-01-9	BRD-K87207035	50	10	0.106613	TRUE	1.07568	TRUE	FALSE	TRUE	FALSE	Incorrect MOA assigned in LOOCV	0.106613
pimA	screen6:BRD-K87226815-001-22-1:50.000000uM	0.431053	screen6:BRD-K87226815-001-22-1	BRD-K87226815-001-22-1	BRD-K87226815	50	10	0.431053	TRUE	1.12331	TRUE	FALSE	TRUE	FALSE	Incorrect MOA assigned in LOOCV	0.431053
atpH	screen6:BRD-K87395897-001-02-7:50.000000uM	0.063799	screen6:BRD-K87395897-001-02-7	BRD-K87395897-001-02-7	BRD-K87395897	50	10	0.063799	TRUE	1.15925	TRUE	TRUE	FALSE	FALSE	Correct MOA assigned in LOOCV	0.063799
atpH	screen6:BRD-K87395897-999-99-9:0.195312uM	-0.00505844	screen6:BRD-K87395897-999-99-9	BRD-K87395897-999-99-9	BRD-K87395897	0.195312	8	-0.00505844	TRUE	1.16394	TRUE	TRUE	FALSE	FALSE	Correct MOA assigned in LOOCV	-0.00505844
ppk1	screen6:BRD-K87492696-001-17-3:50.000000uM	0.140685	screen6:BRD-K87492696-001-17-3	BRD-K87492696-001-17-3	BRD-K87492696	50	10	0.140685	TRUE	1.2827	TRUE	TRUE	FALSE	FALSE	Correct MOA assigned in LOOCV	0.140685
rpoB	screen6:BRD-K87685179-001-02-0:50.000000uM	0.464883	screen6:BRD-K87685179-001-02-0	BRD-K87685179-001-02-0	BRD-K87685179	50	10	0.464883	TRUE	1.17356	TRUE	FALSE	FALSE	TRUE	Uncertain in LOOCV	0.464883
hisA	screen6:BRD-K87879546-999-99-9:25.000000uM	0.0349838	screen6:BRD-K87879546-999-99-9	BRD-K87879546-999-99-9	BRD-K87879546	25	8	0.0349838	TRUE	1.08461	TRUE	TRUE	FALSE	FALSE	Correct MOA assigned in LOOCV	0.0349838
TB39.8	screen6:BRD-K88043978-001-01-6:50.000000uM	0.515677	screen6:BRD-K88043978-001-01-6	BRD-K88043978-001-01-6	BRD-K88043978	50	9	0.515677	TRUE	1.01778	TRUE	FALSE	FALSE	TRUE	Uncertain in LOOCV	0.515677
Rv2172c	screen6:BRD-K88429204-001-39-3:50.000000uM	-0.000513459	screen6:BRD-K88429204-001-39-3	BRD-K88429204-001-39-3	BRD-K88429204	50	10	-0.000513459	TRUE	1.0609	TRUE	FALSE	FALSE	TRUE	Uncertain in LOOCV	-0.000513459
hemA	screen6:BRD-K88510285-001-63-2:50.000000uM	-0.00363043	screen6:BRD-K88510285-001-63-2	BRD-K88510285-001-63-2	BRD-K88510285	50	10	-0.00363043	TRUE	1.0498	TRUE	TRUE	FALSE	FALSE	Correct MOA assigned in LOOCV	-0.00363043
qcrB	screen6:BRD-K88568253-001-03-4:50.000000uM	-0.0104112	screen6:BRD-K88568253-001-03-4	BRD-K88568253-001-03-4	BRD-K88568253	50	10	-0.0104112	TRUE	1.02473	TRUE	TRUE	FALSE	FALSE	Correct MOA assigned in LOOCV	-0.0104112
Rv3719	screen6:BRD-K89211941-001-02-0:50.000000uM	0.317795	screen6:BRD-K89211941-001-02-0	BRD-K89211941-001-02-0	BRD-K89211941	50	10	0.317795	TRUE	1.06768	TRUE	FALSE	FALSE	TRUE	Uncertain in LOOCV	0.317795
manB	screen6:BRD-K89732114-001-14-1:50.000000uM	-0.0350127	screen6:BRD-K89732114-001-14-1	BRD-K89732114-001-14-1	BRD-K89732114	50	10	-0.0350127	TRUE	0.733735	TRUE	TRUE	FALSE	FALSE	Correct MOA assigned in LOOCV	-0.0350127
moxR1	screen6:BRD-K89997465-001-13-7:50.000000uM	-0.0734528	screen6:BRD-K89997465-001-13-7	BRD-K89997465-001-13-7	BRD-K89997465	50	10	-0.0734528	TRUE	0.958761	TRUE	TRUE	FALSE	FALSE	Correct MOA assigned in LOOCV	-0.0734528
Rv2698	screen6:BRD-K90535337-001-08-8:50.000000uM	-0.0157056	screen6:BRD-K90535337-001-08-8	BRD-K90535337-001-08-8	BRD-K90535337	50	10	-0.0157056	TRUE	1.0829	TRUE	FALSE	TRUE	FALSE	Incorrect MOA assigned in LOOCV	-0.0157056
proB	screen6:BRD-K90874731-001-01-8:50.000000uM	-0.00859913	screen6:BRD-K90874731-001-01-8	BRD-K90874731-001-01-8	BRD-K90874731	50	10	-0.00859913	TRUE	1.10944	TRUE	FALSE	TRUE	FALSE	Incorrect MOA assigned in LOOCV	-0.00859913
proC	screen6:BRD-K90991629-001-01-5:50.000000uM	-0.0241121	screen6:BRD-K90991629-001-01-5	BRD-K90991629-001-01-5	BRD-K90991629	50	10	-0.0241121	TRUE	0.104639	TRUE	TRUE	FALSE	FALSE	Correct MOA assigned in LOOCV	-0.0241121
parA	screen6:BRD-K91011325-001-01-8:50.000000uM	-0.031661	screen6:BRD-K91011325-001-01-8	BRD-K91011325-001-01-8	BRD-K91011325	50	10	-0.031661	TRUE	0.891396	TRUE	TRUE	FALSE	FALSE	Correct MOA assigned in LOOCV	-0.031661
atpDC	screen6:BRD-K91214177-001-01-7:50.000000uM	1.298e-07	screen6:BRD-K91214177-001-01-7	BRD-K91214177-001-01-7	BRD-K91214177	50	10	1.298e-07	TRUE	1.37128	TRUE	FALSE	TRUE	FALSE	Incorrect MOA assigned in LOOCV	1.298e-07
ndh	screen6:BRD-K91214177-001-02-5:50.000000uM	-0.000460422	screen6:BRD-K91214177-001-02-5	BRD-K91214177-001-02-5	BRD-K91214177	50	10	-0.000460422	TRUE	1.02832	TRUE	FALSE	TRUE	FALSE	Incorrect MOA assigned in LOOCV	-0.000460422
secY	screen6:BRD-K91438851-001-01-5:50.000000uM	0.0836501	screen6:BRD-K91438851-001-01-5	BRD-K91438851-001-01-5	BRD-K91438851	50	10	0.0836501	TRUE	1.20268	TRUE	TRUE	FALSE	FALSE	Correct MOA assigned in LOOCV	0.0836501
rplK	screen6:BRD-K91543828-001-03-8:50.000000uM	0.514032	screen6:BRD-K91543828-001-03-8	BRD-K91543828-001-03-8	BRD-K91543828	50	10	0.514032	TRUE	1.09157	TRUE	FALSE	FALSE	TRUE	Uncertain in LOOCV	0.514032
Rv0504c	screen6:BRD-K91601245-002-07-8:50.000000uM	-0.0410576	screen6:BRD-K91601245-002-07-8	BRD-K91601245-002-07-8	BRD-K91601245	50	10	-0.0410576	TRUE	0.965168	TRUE	FALSE	FALSE	TRUE	Uncertain in LOOCV	-0.0410576
icd2	screen6:BRD-K92093830-001-06-2:50.000000uM	1.00119e-09	screen6:BRD-K92093830-001-06-2	BRD-K92093830-001-06-2	BRD-K92093830	50	10	1.00119e-09	TRUE	1.14985	TRUE	TRUE	FALSE	FALSE	Correct MOA assigned in LOOCV	1.00119e-09
leuC	screen6:BRD-K92093830-003-36-5:50.000000uM	0.138554	screen6:BRD-K92093830-003-36-5	BRD-K92093830-003-36-5	BRD-K92093830	50	10	0.138554	TRUE	1.08958	TRUE	TRUE	FALSE	FALSE	Correct MOA assigned in LOOCV	0.138554
gatB	screen6:BRD-K92522608-001-01-1:50.000000uM	0.121471	screen6:BRD-K92522608-001-01-1	BRD-K92522608-001-01-1	BRD-K92522608	50	10	0.121471	TRUE	1.0251	TRUE	FALSE	FALSE	TRUE	Uncertain in LOOCV	0.121471
Rv0504c	screen6:BRD-K92661767-001-01-4:50.000000uM	0.194722	screen6:BRD-K92661767-001-01-4	BRD-K92661767-001-01-4	BRD-K92661767	50	10	0.194722	TRUE	1.14311	TRUE	TRUE	FALSE	FALSE	Correct MOA assigned in LOOCV	0.194722
Rv3722c	screen6:BRD-K92835935-001-01-1:50.000000uM	-0.00628769	screen6:BRD-K92835935-001-01-1	BRD-K92835935-001-01-1	BRD-K92835935	50	10	-0.00628769	TRUE	0.525014	TRUE	FALSE	FALSE	TRUE	Uncertain in LOOCV	-0.00628769
thiG	screen6:BRD-K92835935-999-99-9:0.097656uM	-0.0677451	screen6:BRD-K92835935-999-99-9	BRD-K92835935-999-99-9	BRD-K92835935	0.0976562	8	-0.0677451	TRUE	0.164646	TRUE	TRUE	FALSE	FALSE	Correct MOA assigned in LOOCV	-0.0677451
nrdF2	screen6:BRD-K92838188-001-03-5:50.000000uM	-0.0265241	screen6:BRD-K92838188-001-03-5	BRD-K92838188-001-03-5	BRD-K92838188	50	10	-0.0265241	TRUE	0.391535	TRUE	FALSE	FALSE	TRUE	Uncertain in LOOCV	-0.0265241
proB	screen6:BRD-K92838188-999-99-9:0.097656uM	-0.0715834	screen6:BRD-K92838188-999-99-9	BRD-K92838188-999-99-9	BRD-K92838188	0.0976562	8	-0.0715834	TRUE	0.255675	TRUE	TRUE	FALSE	FALSE	Correct MOA assigned in LOOCV	-0.0715834
nrdH	screen6:BRD-K93034159-001-28-2:50.000000uM	-0.0208962	screen6:BRD-K93034159-001-28-2	BRD-K93034159-001-28-2	BRD-K93034159	50	10	-0.0208962	TRUE	1.05129	TRUE	TRUE	FALSE	FALSE	Correct MOA assigned in LOOCV	-0.0208962
coaE	screen6:BRD-K93139382-001-08-0:50.000000uM	0.307387	screen6:BRD-K93139382-001-08-0	BRD-K93139382-001-08-0	BRD-K93139382	50	10	0.307387	TRUE	1.16664	TRUE	TRUE	FALSE	FALSE	Correct MOA assigned in LOOCV	0.307387
ppk1	screen6:BRD-K93524252-001-26-2:50.000000uM	0.015488	screen6:BRD-K93524252-001-26-2	BRD-K93524252-001-26-2	BRD-K93524252	50	10	0.015488	TRUE	1.20225	TRUE	TRUE	FALSE	FALSE	Correct MOA assigned in LOOCV	0.015488
gatB	screen6:BRD-K94250879-237-01-9:50.000000uM	0.527018	screen6:BRD-K94250879-237-01-9	BRD-K94250879-237-01-9	BRD-K94250879	50	10	0.527018	TRUE	1.11665	TRUE	FALSE	TRUE	FALSE	Incorrect MOA assigned in LOOCV	0.527018
acn	screen6:BRD-K94650501-001-17-2:50.000000uM	0.543521	screen6:BRD-K94650501-001-17-2	BRD-K94650501-001-17-2	BRD-K94650501	50	10	0.543521	TRUE	1.21641	TRUE	TRUE	FALSE	FALSE	Correct MOA assigned in LOOCV	0.543521
Rv2611c	screen6:BRD-K95141739-001-01-9:50.000000uM	-0.0406699	screen6:BRD-K95141739-001-01-9	BRD-K95141739-001-01-9	BRD-K95141739	50	10	-0.0406699	TRUE	1.0409	TRUE	FALSE	TRUE	FALSE	Incorrect MOA assigned in LOOCV	-0.0406699
nrdH	screen6:BRD-K95496644-001-01-1:50.000000uM	0.583617	screen6:BRD-K95496644-001-01-1	BRD-K95496644-001-01-1	BRD-K95496644	50	10	0.583617	TRUE	1.04523	TRUE	FALSE	FALSE	TRUE	Uncertain in LOOCV	0.583617
rpmC	screen6:BRD-K95921201-001-18-7:50.000000uM	6.5226e-09	screen6:BRD-K95921201-001-18-7	BRD-K95921201-001-18-7	BRD-K95921201	50	10	6.5226e-09	TRUE	1.11946	TRUE	FALSE	TRUE	FALSE	Incorrect MOA assigned in LOOCV	6.5226e-09
thyA	screen6:BRD-K96235226-001-01-8:50.000000uM	0.542672	screen6:BRD-K96235226-001-01-8	BRD-K96235226-001-01-8	BRD-K96235226	50	10	0.542672	TRUE	1.15566	TRUE	FALSE	FALSE	TRUE	Uncertain in LOOCV	0.542672
thiG	screen6:BRD-K96235226-001-02-6:50.000000uM	0.45685	screen6:BRD-K96235226-001-02-6	BRD-K96235226-001-02-6	BRD-K96235226	50	10	0.45685	TRUE	1.05454	TRUE	FALSE	FALSE	TRUE	Uncertain in LOOCV	0.45685
secF	screen6:BRD-K96471533-001-12-4:50.000000uM	0.272666	screen6:BRD-K96471533-001-12-4	BRD-K96471533-001-12-4	BRD-K96471533	50	10	0.272666	TRUE	1.01636	TRUE	FALSE	FALSE	TRUE	Uncertain in LOOCV	0.272666
Rv3579c	screen6:BRD-K96671969-001-04-9:50.000000uM	0.00642011	screen6:BRD-K96671969-001-04-9	BRD-K96671969-001-04-9	BRD-K96671969	50	10	0.00642011	TRUE	1.04481	TRUE	FALSE	TRUE	FALSE	Incorrect MOA assigned in LOOCV	0.00642011
rpoB	screen6:BRD-K96786677-236-03-2:50.000000uM	0.188444	screen6:BRD-K96786677-236-03-2	BRD-K96786677-236-03-2	BRD-K96786677	50	10	0.188444	TRUE	1.0724	TRUE	TRUE	FALSE	FALSE	Correct MOA assigned in LOOCV	0.188444
Rv1783	screen6:BRD-K97534525-001-26-8:50.000000uM	-0.054868	screen6:BRD-K97534525-001-26-8	BRD-K97534525-001-26-8	BRD-K97534525	50	10	-0.054868	TRUE	0.972439	TRUE	FALSE	TRUE	FALSE	Incorrect MOA assigned in LOOCV	-0.054868
rpoA	screen6:BRD-K97863768-001-04-9:50.000000uM	0.166843	screen6:BRD-K97863768-001-04-9	BRD-K97863768-001-04-9	BRD-K97863768	50	10	0.166843	TRUE	1.07226	TRUE	TRUE	FALSE	FALSE	Correct MOA assigned in LOOCV	0.166843
miaA	screen6:BRD-K98033054-001-01-2:50.000000uM	0.575471	screen6:BRD-K98033054-001-01-2	BRD-K98033054-001-01-2	BRD-K98033054	50	10	0.575471	TRUE	1.04763	TRUE	FALSE	TRUE	FALSE	Incorrect MOA assigned in LOOCV	0.575471
fadD32	screen6:BRD-K98305621-001-01-8:50.000000uM	1.11022e-16	screen6:BRD-K98305621-001-01-8	BRD-K98305621-001-01-8	BRD-K98305621	50	10	1.11022e-16	TRUE	0.735917	TRUE	FALSE	TRUE	FALSE	Incorrect MOA assigned in LOOCV	1.11022e-16
nrdF2	screen6:BRD-K98384930-001-01-9:50.000000uM	-0.0588203	screen6:BRD-K98384930-001-01-9	BRD-K98384930-001-01-9	BRD-K98384930	50	10	-0.0588203	TRUE	1.05097	TRUE	TRUE	FALSE	FALSE	Correct MOA assigned in LOOCV	-0.0588203
gpm1	screen6:BRD-K98427564-001-08-4:50.000000uM	-0.013456	screen6:BRD-K98427564-001-08-4	BRD-K98427564-001-08-4	BRD-K98427564	50	10	-0.013456	TRUE	0.857722	TRUE	TRUE	FALSE	FALSE	Correct MOA assigned in LOOCV	-0.013456
pknA	screen6:BRD-K99107635-001-01-1:50.000000uM	-0.0308376	screen6:BRD-K99107635-001-01-1	BRD-K99107635-001-01-1	BRD-K99107635	50	10	-0.0308376	TRUE	1.05164	TRUE	TRUE	FALSE	FALSE	Correct MOA assigned in LOOCV	-0.0308376
rpoB	screen6:BRD-M29626677-343-04-2:50.000000uM	-0.00532698	screen6:BRD-M29626677-343-04-2	BRD-M29626677-343-04-2	BRD-M29626677	50	10	-0.00532698	TRUE	1.17382	TRUE	FALSE	TRUE	FALSE	Incorrect MOA assigned in LOOCV	-0.00532698
Rv1476	screen6:BRD-M30170555-001-01-5:50.000000uM	0.0172672	screen6:BRD-M30170555-001-01-5	BRD-M30170555-001-01-5	BRD-M30170555	50	10	0.0172672	TRUE	1.09167	TRUE	FALSE	TRUE	FALSE	Incorrect MOA assigned in LOOCV	0.0172672
thyA	screen6:BRD-M30170555-999-99-9:100.000000uM	0.0542798	screen6:BRD-M30170555-999-99-9	BRD-M30170555-999-99-9	BRD-M30170555	100	8	0.0542798	TRUE	1.10318	TRUE	TRUE	FALSE	FALSE	Correct MOA assigned in LOOCV	0.0542798
fadE19	screen6:BRD-M68646745-311-10-4:50.000000uM	0.488466	screen6:BRD-M68646745-311-10-4	BRD-M68646745-311-10-4	BRD-M68646745	50	10	0.488466	TRUE	1.21096	TRUE	TRUE	FALSE	FALSE	Correct MOA assigned in LOOCV	0.488466
Rv0204c	screen6:BRD-M87138257-003-02-9:50.000000uM	-0.000826522	screen6:BRD-M87138257-003-02-9	BRD-M87138257-003-02-9	BRD-M87138257	50	10	-0.000826522	TRUE	0.893482	TRUE	FALSE	TRUE	FALSE	Incorrect MOA assigned in LOOCV	-0.000826522
asnB	screen_bi1_tbda2:BRD-K01507359-001-25-9:0.256000uM	-0.0471797	screen_bi1_tbda2:BRD-K01507359-001-25-9	BRD-K01507359-001-25-9	BRD-K01507359	0.256	11	-0.0471797	TRUE	0.711761	TRUE	FALSE	TRUE	FALSE	Incorrect MOA assigned in LOOCV	-0.0471797
acn	screen_bi1_tbda2:BRD-K07208025-001-03-2:1722.000000uM	0.292818	screen_bi1_tbda2:BRD-K07208025-001-03-2	BRD-K07208025-001-03-2	BRD-K07208025	1722	10	0.292818	TRUE	1.14331	TRUE	FALSE	TRUE	FALSE	Incorrect MOA assigned in LOOCV	0.292818
tmk	screen_bi1_tbda2:BRD-K59456551-335-01-2:440.000000uM	0.0238021	screen_bi1_tbda2:BRD-K59456551-335-01-2	BRD-K59456551-335-01-2	BRD-K59456551	440	10	0.0238021	TRUE	1.21273	TRUE	TRUE	FALSE	FALSE	Correct MOA assigned in LOOCV	0.0238021
Rv3635	screen_bi2_kabxlow:BRD-K00005150-001-01-9:3.125000uM	0.171699	screen_bi2_kabxlow:BRD-K00005150-001-01-9	BRD-K00005150-001-01-9	BRD-K00005150	3.125	10	0.171699	TRUE	0.927663	TRUE	FALSE	TRUE	FALSE	Incorrect MOA assigned in LOOCV	0.171699
fmt	screen_bi2_kabxlow:BRD-K01507359-001-25-9:3.125000uM	-0.0104358	screen_bi2_kabxlow:BRD-K01507359-001-25-9	BRD-K01507359-001-25-9	BRD-K01507359	3.125	21	-0.0104358	TRUE	0.533576	TRUE	TRUE	FALSE	FALSE	Correct MOA assigned in LOOCV	-0.0104358
acn	screen_bi2_kabxlow:BRD-K07208025-001-03-2:1722.000000uM	0.309518	screen_bi2_kabxlow:BRD-K07208025-001-03-2	BRD-K07208025-001-03-2	BRD-K07208025	1722	10	0.309518	TRUE	1.08441	TRUE	FALSE	TRUE	FALSE	Incorrect MOA assigned in LOOCV	0.309518
H37RvBC16	screen_bi2_kabxlow:BRD-K17480742-999-99-9:3.125000uM	7.10543e-15	screen_bi2_kabxlow:BRD-K17480742-999-99-9	BRD-K17480742-999-99-9	BRD-K17480742	3.125	10	7.10543e-15	TRUE	0.753891	TRUE	FALSE	FALSE	TRUE	Uncertain in LOOCV	7.10543e-15
hemA	screen_bi2_kabxlow:BRD-K26238968-001-02-7:3.125000uM	0.0601305	screen_bi2_kabxlow:BRD-K26238968-001-02-7	BRD-K26238968-001-02-7	BRD-K26238968	3.125	10	0.0601305	TRUE	1.09099	TRUE	TRUE	FALSE	FALSE	Correct MOA assigned in LOOCV	0.0601305
coaE	screen_bi2_kabxlow:BRD-K59456551-335-01-2:440.000000uM	0.00213664	screen_bi2_kabxlow:BRD-K59456551-335-01-2	BRD-K59456551-335-01-2	BRD-K59456551	440	10	0.00213664	TRUE	1.14368	TRUE	TRUE	FALSE	FALSE	Correct MOA assigned in LOOCV	0.00213664
purK	screen_bi2_kabxlow:BRD-K59853741-001-03-9:3.125000uM	-1.34582e-08	screen_bi2_kabxlow:BRD-K59853741-001-03-9	BRD-K59853741-001-03-9	BRD-K59853741	3.125	10	-1.34582e-08	TRUE	0.548667	TRUE	FALSE	FALSE	TRUE	Uncertain in LOOCV	-1.34582e-08
qcrA	screen_bi2_kabxlow:BRD-K64497452-001-01-7:3.125000uM	0.365946	screen_bi2_kabxlow:BRD-K64497452-001-01-7	BRD-K64497452-001-01-7	BRD-K64497452	3.125	10	0.365946	TRUE	1.07302	TRUE	FALSE	FALSE	TRUE	Uncertain in LOOCV	0.365946
mtrA	screen_bi2_kabxlow:BRD-K65278948-004-01-6:3.125000uM	0.4773	screen_bi2_kabxlow:BRD-K65278948-004-01-6	BRD-K65278948-004-01-6	BRD-K65278948	3.125	10	0.4773	TRUE	1.04476	TRUE	FALSE	FALSE	TRUE	Uncertain in LOOCV	0.4773
wag31	screen_bi2_kabxlow:BRD-K85204746-001-01-8:3.125000uM	-0.0499893	screen_bi2_kabxlow:BRD-K85204746-001-01-8	BRD-K85204746-001-01-8	BRD-K85204746	3.125	10	-0.0499893	TRUE	0.841459	TRUE	FALSE	FALSE	TRUE	Uncertain in LOOCV	-0.0499893
atpH	screen_bi2_kabxlow:BRD-K87395897-999-99-9:3.125000uM	0.0962782	screen_bi2_kabxlow:BRD-K87395897-999-99-9	BRD-K87395897-999-99-9	BRD-K87395897	3.125	10	0.0962782	TRUE	0.935013	TRUE	FALSE	TRUE	FALSE	Incorrect MOA assigned in LOOCV	0.0962782
Rv3922c	screen_bi2_kabxlow:BRD-K87879546-001-07-4:3.125000uM	-0.0201233	screen_bi2_kabxlow:BRD-K87879546-001-07-4	BRD-K87879546-001-07-4	BRD-K87879546	3.125	10	-0.0201233	TRUE	0.733265	TRUE	TRUE	FALSE	FALSE	Correct MOA assigned in LOOCV	-0.0201233
Rv2228c	screen_bi2_kabxlow:BRD-M50166410-326-01-4:3.125000uM	-0.0204706	screen_bi2_kabxlow:BRD-M50166410-326-01-4	BRD-M50166410-326-01-4	BRD-M50166410	3.125	10	-0.0204706	TRUE	1.02334	TRUE	TRUE	FALSE	FALSE	Correct MOA assigned in LOOCV	-0.0204706

## Sheet: SI Fig. 10b - pert_id
strain_id	cid	fitted_gr	proj_broad_id	broad_id	pert_id	pert_dose	num_pert_doses	min_gr	strain_has_min_gr	max_gr	cmpd_from_validatable_moa	pert_id_sensitive_loocv	pert_id_fp_loocv	pert_id_not_sensitive_loocv	pert_id_sensitivity_group	min_fitted_gr
mtrA	kabx2:BRD-A03433762-001-01-3:50.000000uM	0.110239	screen4wk_screen5wk_tbda1_kabx2:BRD-A03433762-001-01-3	BRD-A03433762-001-01-3	BRD-A03433762	50	10	0.110239	TRUE	1.02367	TRUE	TRUE	FALSE	FALSE	Correct MOA assigned in LOOCV	0.110239
ispD	kabx2:BRD-A05468928-003-01-4:50.000000uM	-0.0689296	screen4wk_screen5wk_tbda1_kabx2:BRD-A05468928-003-01-4	BRD-A05468928-003-01-4	BRD-A05468928	50	10	-0.0689296	TRUE	0.252317	TRUE	TRUE	FALSE	FALSE	Correct MOA assigned in LOOCV	-0.0689296
asnB	kabx2:BRD-A07932845-050-17-4:50.000000uM	-0.0234696	screen4wk_screen5wk_tbda1_kabx2:BRD-A07932845-050-17-4	BRD-A07932845-050-17-4	BRD-A07932845	50	10	-0.0234696	TRUE	0.402521	TRUE	FALSE	TRUE	FALSE	Incorrect MOA assigned in LOOCV	-0.0234696
purM	kabx2:BRD-A11805855-001-01-0:50.000000uM	0.0209555	screen4wk_screen5wk_tbda1_kabx2:BRD-A11805855-001-01-0	BRD-A11805855-001-01-0	BRD-A11805855	50	10	0.0209555	TRUE	0.81743	TRUE	TRUE	FALSE	FALSE	Correct MOA assigned in LOOCV	0.0209555
otsB2	kabx2:BRD-A17655518-001-27-7:50.000000uM	0.0206701	screen4wk_screen5wk_tbda1_kabx2:BRD-A17655518-001-27-7	BRD-A17655518-001-27-7	BRD-A17655518	50	10	0.0206701	TRUE	0.972052	TRUE	FALSE	TRUE	FALSE	Incorrect MOA assigned in LOOCV	0.0206701
def	kabx2:BRD-A18840826-001-08-1:50.000000uM	-0.0353379	screen4wk_screen5wk_tbda1_kabx2:BRD-A18840826-001-08-1	BRD-A18840826-001-08-1	BRD-A18840826	50	10	-0.0353379	TRUE	0.439584	TRUE	TRUE	FALSE	FALSE	Correct MOA assigned in LOOCV	-0.0353379
Rv3922c	kabx2:BRD-A22740840-003-07-7:50.000000uM	0.169232	screen4wk_screen5wk_tbda1_kabx2:BRD-A22740840-003-07-7	BRD-A22740840-003-07-7	BRD-A22740840	50	10	0.169232	TRUE	1.14495	TRUE	TRUE	FALSE	FALSE	Correct MOA assigned in LOOCV	0.169232
rfbE	kabx2:BRD-A24397426-001-12-0:50.000000uM	-0.02254	screen4wk_screen5wk_tbda1_kabx2:BRD-A24397426-001-12-0	BRD-A24397426-001-12-0	BRD-A24397426	50	10	-0.02254	TRUE	0.0968027	TRUE	TRUE	FALSE	FALSE	Correct MOA assigned in LOOCV	-0.02254
gca	kabx2:BRD-A27303082-001-08-8:50.000000uM	0.563877	screen4wk_screen5wk_tbda1_kabx2:BRD-A27303082-001-08-8	BRD-A27303082-001-08-8	BRD-A27303082	50	10	0.563877	TRUE	1.02262	TRUE	FALSE	TRUE	FALSE	Incorrect MOA assigned in LOOCV	0.563877
pknA	kabx2:BRD-A34145622-003-26-9:50.000000uM	0.0121621	screen4wk_screen5wk_tbda1_kabx2:BRD-A34145622-003-26-9	BRD-A34145622-003-26-9	BRD-A34145622	50	10	0.0121621	TRUE	1.06442	TRUE	TRUE	FALSE	FALSE	Correct MOA assigned in LOOCV	0.0121621
rpmC	kabx2:BRD-A39183045-001-01-1:50.000000uM	0.153931	screen4wk_screen5wk_tbda1_kabx2:BRD-A39183045-001-01-1	BRD-A39183045-001-01-1	BRD-A39183045	50	10	0.153931	TRUE	1.01028	TRUE	TRUE	FALSE	FALSE	Correct MOA assigned in LOOCV	0.153931
otsB2	kabx2:BRD-A42812271-001-01-5:50.000000uM	0.109432	screen4wk_screen5wk_tbda1_kabx2:BRD-A42812271-001-01-5	BRD-A42812271-001-01-5	BRD-A42812271	50	10	0.109432	TRUE	1.0466	TRUE	FALSE	FALSE	TRUE	Uncertain in LOOCV	0.109432
Rv0528	kabx2:BRD-A46973818-001-01-1:50.000000uM	-0.00316822	screen4wk_screen5wk_tbda1_kabx2:BRD-A46973818-001-01-1	BRD-A46973818-001-01-1	BRD-A46973818	50	10	-0.00316822	TRUE	1.02132	TRUE	FALSE	TRUE	FALSE	Incorrect MOA assigned in LOOCV	-0.00316822
coaE	screen4wk:BRD-A49616161-001-03-2:50.000000uM	-0.023081	screen4wk_screen5wk_tbda1_kabx2:BRD-A49616161-001-03-2	BRD-A49616161-001-03-2	BRD-A49616161	50	8	-0.023081	TRUE	0.47143	TRUE	TRUE	FALSE	FALSE	Correct MOA assigned in LOOCV	-0.023081
embC	kabx2:BRD-A50987946-001-01-9:50.000000uM	-0.0350787	screen4wk_screen5wk_tbda1_kabx2:BRD-A50987946-001-01-9	BRD-A50987946-001-01-9	BRD-A50987946	50	10	-0.0350787	TRUE	1.10249	TRUE	TRUE	FALSE	FALSE	Correct MOA assigned in LOOCV	-0.0350787
efp	kabx2:BRD-A54142827-003-01-7:50.000000uM	0.0287551	screen4wk_screen5wk_tbda1_kabx2:BRD-A54142827-003-01-7	BRD-A54142827-003-01-7	BRD-A54142827	50	10	0.0287551	TRUE	1.19571	TRUE	TRUE	FALSE	FALSE	Correct MOA assigned in LOOCV	0.0287551
tpi	kabx2:BRD-A59733260-001-01-6:50.000000uM	0.412262	screen4wk_screen5wk_tbda1_kabx2:BRD-A59733260-001-01-6	BRD-A59733260-001-01-6	BRD-A59733260	50	10	0.412262	TRUE	1.13629	TRUE	FALSE	TRUE	FALSE	Incorrect MOA assigned in LOOCV	0.412262
otsB2	kabx2:BRD-A60772044-001-01-4:50.000000uM	0.229502	screen4wk_screen5wk_tbda1_kabx2:BRD-A60772044-001-01-4	BRD-A60772044-001-01-4	BRD-A60772044	50	10	0.229502	TRUE	1.03504	TRUE	FALSE	TRUE	FALSE	Incorrect MOA assigned in LOOCV	0.229502
pknA	kabx2:BRD-A69651145-003-12-2:50.000000uM	-0.00181796	screen4wk_screen5wk_tbda1_kabx2:BRD-A69651145-003-12-2	BRD-A69651145-003-12-2	BRD-A69651145	50	10	-0.00181796	TRUE	1.05268	TRUE	TRUE	FALSE	FALSE	Correct MOA assigned in LOOCV	-0.00181796
Rv0347	kabx2:BRD-A84481105-003-35-4:50.000000uM	-0.00700781	screen4wk_screen5wk_tbda1_kabx2:BRD-A84481105-003-35-4	BRD-A84481105-003-35-4	BRD-A84481105	50	10	-0.00700781	TRUE	0.680492	TRUE	FALSE	TRUE	FALSE	Incorrect MOA assigned in LOOCV	-0.00700781
proC	kabx2:BRD-A84807802-001-01-2:50.000000uM	-0.0244913	screen4wk_screen5wk_tbda1_kabx2:BRD-A84807802-001-01-2	BRD-A84807802-001-01-2	BRD-A84807802	50	10	-0.0244913	TRUE	0.556227	TRUE	TRUE	FALSE	FALSE	Correct MOA assigned in LOOCV	-0.0244913
Rv0204c	kabx2:BRD-A93964801-001-17-7:50.000000uM	-0.0207208	screen4wk_screen5wk_tbda1_kabx2:BRD-A93964801-001-17-7	BRD-A93964801-001-17-7	BRD-A93964801	50	10	-0.0207208	TRUE	0.274121	TRUE	TRUE	FALSE	FALSE	Correct MOA assigned in LOOCV	-0.0207208
gpm1	kabx2:BRD-A95980241-001-01-3:50.000000uM	0.328925	screen4wk_screen5wk_tbda1_kabx2:BRD-A95980241-001-01-3	BRD-A95980241-001-01-3	BRD-A95980241	50	10	0.328925	TRUE	1.04146	TRUE	TRUE	FALSE	FALSE	Correct MOA assigned in LOOCV	0.328925
menC	kabx2:BRD-A96641513-001-08-6:50.000000uM	0.482288	screen4wk_screen5wk_tbda1_kabx2:BRD-A96641513-001-08-6	BRD-A96641513-001-08-6	BRD-A96641513	50	10	0.482288	TRUE	1.0099	TRUE	TRUE	FALSE	FALSE	Correct MOA assigned in LOOCV	0.482288
trpG	kabx2:BRD-K00376689-001-03-1:50.000000uM	-0.0370367	screen4wk_screen5wk_tbda1_kabx2:BRD-K00376689-001-03-1	BRD-K00376689-001-03-1	BRD-K00376689	50	10	-0.0370367	TRUE	0.214802	TRUE	TRUE	FALSE	FALSE	Correct MOA assigned in LOOCV	-0.0370367
gyrA	kabx2:BRD-K00535541-003-14-3:50.000000uM	1.55431e-15	screen4wk_screen5wk_tbda1_kabx2:BRD-K00535541-003-14-3	BRD-K00535541-003-14-3	BRD-K00535541	50	10	1.55431e-15	TRUE	1.06705	TRUE	TRUE	FALSE	FALSE	Correct MOA assigned in LOOCV	1.55431e-15
H37RvBC07	kabx2:BRD-K01666773-001-01-9:50.000000uM	0.0727247	screen4wk_screen5wk_tbda1_kabx2:BRD-K01666773-001-01-9	BRD-K01666773-001-01-9	BRD-K01666773	50	10	0.0727247	TRUE	1.13961	TRUE	TRUE	FALSE	FALSE	Correct MOA assigned in LOOCV	0.0727247
efp	kabx2:BRD-K01825150-001-16-9:50.000000uM	0.187764	screen4wk_screen5wk_tbda1_kabx2:BRD-K01825150-001-16-9	BRD-K01825150-001-16-9	BRD-K01825150	50	10	0.187764	TRUE	0.922192	TRUE	FALSE	TRUE	FALSE	Incorrect MOA assigned in LOOCV	0.187764
pks13	kabx2:BRD-K04548931-003-17-3:50.000000uM	0.00817679	screen4wk_screen5wk_tbda1_kabx2:BRD-K04548931-003-17-3	BRD-K04548931-003-17-3	BRD-K04548931	50	10	0.00817679	TRUE	1.02564	TRUE	TRUE	FALSE	FALSE	Correct MOA assigned in LOOCV	0.00817679
dnaN	screen4wk:BRD-K04804440-001-13-7:50.000000uM	-0.0147452	screen4wk_screen5wk_tbda1_kabx2:BRD-K04804440-001-13-7	BRD-K04804440-001-13-7	BRD-K04804440	50	8	-0.0147452	TRUE	0.419175	TRUE	TRUE	FALSE	FALSE	Correct MOA assigned in LOOCV	-0.0147452
mtrA	screen4wk_screen5wk_tbda1_kabx2:BRD-K07208025-001-03-2:1722.000000uM	0.198604	screen4wk_screen5wk_tbda1_kabx2:BRD-K07208025-001-03-2	BRD-K07208025-001-03-2	BRD-K07208025	1722	10	0.198604	TRUE	1.02667	TRUE	FALSE	TRUE	FALSE	Incorrect MOA assigned in LOOCV	0.198604
H37RvBC17	kabx2:BRD-K08111712-001-17-5:50.000000uM	-0.0647046	screen4wk_screen5wk_tbda1_kabx2:BRD-K08111712-001-17-5	BRD-K08111712-001-17-5	BRD-K08111712	50	10	-0.0647046	TRUE	1.22942	TRUE	TRUE	FALSE	FALSE	Correct MOA assigned in LOOCV	-0.0647046
hisA	kabx2:BRD-K08753063-001-04-7:50.000000uM	-0.0313559	screen4wk_screen5wk_tbda1_kabx2:BRD-K08753063-001-04-7	BRD-K08753063-001-04-7	BRD-K08753063	50	10	-0.0313559	TRUE	0.41503	TRUE	TRUE	FALSE	FALSE	Correct MOA assigned in LOOCV	-0.0313559
aroE	kabx2:BRD-K08999871-001-15-4:50.000000uM	0.502481	screen4wk_screen5wk_tbda1_kabx2:BRD-K08999871-001-15-4	BRD-K08999871-001-15-4	BRD-K08999871	50	10	0.502481	TRUE	1.01325	TRUE	FALSE	TRUE	FALSE	Incorrect MOA assigned in LOOCV	0.502481
hemL	kabx2:BRD-K09471561-001-22-4:50.000000uM	-0.059207	screen4wk_screen5wk_tbda1_kabx2:BRD-K09471561-001-22-4	BRD-K09471561-001-22-4	BRD-K09471561	50	10	-0.059207	TRUE	0.214281	TRUE	TRUE	FALSE	FALSE	Correct MOA assigned in LOOCV	-0.059207
otsB2	kabx2:BRD-K11196887-001-24-6:50.000000uM	-0.0490196	screen4wk_screen5wk_tbda1_kabx2:BRD-K11196887-001-24-6	BRD-K11196887-001-24-6	BRD-K11196887	50	10	-0.0490196	TRUE	0.18543	TRUE	TRUE	FALSE	FALSE	Correct MOA assigned in LOOCV	-0.0490196
Rv1683	screen4wk:BRD-K11851919-001-11-5:50.000000uM	0.098883	screen4wk_screen5wk_tbda1_kabx2:BRD-K11851919-001-11-5	BRD-K11851919-001-11-5	BRD-K11851919	50	8	0.098883	TRUE	0.863696	TRUE	FALSE	TRUE	FALSE	Incorrect MOA assigned in LOOCV	0.098883
tmk	kabx2:BRD-K11943448-001-04-5:50.000000uM	-0.0287732	screen4wk_screen5wk_tbda1_kabx2:BRD-K11943448-001-04-5	BRD-K11943448-001-04-5	BRD-K11943448	50	10	-0.0287732	TRUE	0.395174	TRUE	TRUE	FALSE	FALSE	Correct MOA assigned in LOOCV	-0.0287732
otsA	kabx2:BRD-K12102668-001-27-1:50.000000uM	-0.0132588	screen4wk_screen5wk_tbda1_kabx2:BRD-K12102668-001-27-1	BRD-K12102668-001-27-1	BRD-K12102668	50	10	-0.0132588	TRUE	0.830162	TRUE	TRUE	FALSE	FALSE	Correct MOA assigned in LOOCV	-0.0132588
Rv3031	screen4wk:BRD-K13447729-001-09-4:25.000000uM	-0.008957	screen4wk_screen5wk_tbda1_kabx2:BRD-K13447729-001-09-4	BRD-K13447729-001-09-4	BRD-K13447729	25	7	-0.008957	TRUE	0.702473	TRUE	TRUE	FALSE	FALSE	Correct MOA assigned in LOOCV	-0.008957
Rv0023	kabx2:BRD-K14116214-001-11-2:50.000000uM	-0.0102781	screen4wk_screen5wk_tbda1_kabx2:BRD-K14116214-001-11-2	BRD-K14116214-001-11-2	BRD-K14116214	50	10	-0.0102781	TRUE	1.05438	TRUE	TRUE	FALSE	FALSE	Correct MOA assigned in LOOCV	-0.0102781
otsB2	kabx2:BRD-K14312455-001-02-4:50.000000uM	0.149485	screen4wk_screen5wk_tbda1_kabx2:BRD-K14312455-001-02-4	BRD-K14312455-001-02-4	BRD-K14312455	50	10	0.149485	TRUE	1.05576	TRUE	FALSE	TRUE	FALSE	Incorrect MOA assigned in LOOCV	0.149485
ppk1	kabx2:BRD-K14705039-001-17-2:50.000000uM	-0.0359902	screen4wk_screen5wk_tbda1_kabx2:BRD-K14705039-001-17-2	BRD-K14705039-001-17-2	BRD-K14705039	50	10	-0.0359902	TRUE	1.06663	TRUE	TRUE	FALSE	FALSE	Correct MOA assigned in LOOCV	-0.0359902
Rv0282	kabx2:BRD-K14821540-001-06-2:50.000000uM	-0.0700421	screen4wk_screen5wk_tbda1_kabx2:BRD-K14821540-001-06-2	BRD-K14821540-001-06-2	BRD-K14821540	50	10	-0.0700421	TRUE	0.18965	TRUE	FALSE	TRUE	FALSE	Incorrect MOA assigned in LOOCV	-0.0700421
otsB2	kabx2:BRD-K15262564-001-17-6:50.000000uM	0.427797	screen4wk_screen5wk_tbda1_kabx2:BRD-K15262564-001-17-6	BRD-K15262564-001-17-6	BRD-K15262564	50	10	0.427797	TRUE	1.05443	TRUE	FALSE	TRUE	FALSE	Incorrect MOA assigned in LOOCV	0.427797
mmpS3	screen4wk:BRD-K15766189-001-07-2:50.000000uM	0.190785	screen4wk_screen5wk_tbda1_kabx2:BRD-K15766189-001-07-2	BRD-K15766189-001-07-2	BRD-K15766189	50	8	0.190785	TRUE	1.06311	TRUE	TRUE	FALSE	FALSE	Correct MOA assigned in LOOCV	0.190785
dapF	kabx2:BRD-K15788763-001-02-1:50.000000uM	-0.000891827	screen4wk_screen5wk_tbda1_kabx2:BRD-K15788763-001-02-1	BRD-K15788763-001-02-1	BRD-K15788763	50	10	-0.000891827	TRUE	0.938401	TRUE	FALSE	TRUE	FALSE	Incorrect MOA assigned in LOOCV	-0.000891827
rpoA	kabx2:BRD-K16675056-001-04-1:50.000000uM	-0.0327189	screen4wk_screen5wk_tbda1_kabx2:BRD-K16675056-001-04-1	BRD-K16675056-001-04-1	BRD-K16675056	50	10	-0.0327189	TRUE	0.409563	TRUE	TRUE	FALSE	FALSE	Correct MOA assigned in LOOCV	-0.0327189
Rv1111c	kabx2:BRD-K16904384-001-04-8:50.000000uM	-0.0152778	screen4wk_screen5wk_tbda1_kabx2:BRD-K16904384-001-04-8	BRD-K16904384-001-04-8	BRD-K16904384	50	10	-0.0152778	TRUE	0.449969	TRUE	TRUE	FALSE	FALSE	Correct MOA assigned in LOOCV	-0.0152778
ppk1	kabx2:BRD-K17205817-001-07-9:50.000000uM	-0.0322585	screen4wk_screen5wk_tbda1_kabx2:BRD-K17205817-001-07-9	BRD-K17205817-001-07-9	BRD-K17205817	50	10	-0.0322585	TRUE	1.08251	TRUE	TRUE	FALSE	FALSE	Correct MOA assigned in LOOCV	-0.0322585
efp	kabx2:BRD-K17583151-001-07-3:50.000000uM	0.476253	screen4wk_screen5wk_tbda1_kabx2:BRD-K17583151-001-07-3	BRD-K17583151-001-07-3	BRD-K17583151	50	10	0.476253	TRUE	1.05023	TRUE	FALSE	TRUE	FALSE	Incorrect MOA assigned in LOOCV	0.476253
purM	kabx2:BRD-K17971521-001-03-2:50.000000uM	-0.0245535	screen4wk_screen5wk_tbda1_kabx2:BRD-K17971521-001-03-2	BRD-K17971521-001-03-2	BRD-K17971521	50	10	-0.0245535	TRUE	0.466403	TRUE	TRUE	FALSE	FALSE	Correct MOA assigned in LOOCV	-0.0245535
TB39.8	kabx2:BRD-K19854078-001-01-9:50.000000uM	0.421377	screen4wk_screen5wk_tbda1_kabx2:BRD-K19854078-001-01-9	BRD-K19854078-001-01-9	BRD-K19854078	50	10	0.421377	TRUE	1.07743	TRUE	FALSE	TRUE	FALSE	Incorrect MOA assigned in LOOCV	0.421377
parA	kabx2:BRD-K20041728-001-05-5:50.000000uM	-0.0770551	screen4wk_screen5wk_tbda1_kabx2:BRD-K20041728-001-05-5	BRD-K20041728-001-05-5	BRD-K20041728	50	10	-0.0770551	TRUE	0.32134	TRUE	TRUE	FALSE	FALSE	Correct MOA assigned in LOOCV	-0.0770551
rpoA	kabx2:BRD-K24715592-001-01-2:50.000000uM	-0.0397964	screen4wk_screen5wk_tbda1_kabx2:BRD-K24715592-001-01-2	BRD-K24715592-001-01-2	BRD-K24715592	50	10	-0.0397964	TRUE	0.503162	TRUE	TRUE	FALSE	FALSE	Correct MOA assigned in LOOCV	-0.0397964
acn	kabx2:BRD-K26793974-003-01-1:50.000000uM	0.0693551	screen4wk_screen5wk_tbda1_kabx2:BRD-K26793974-003-01-1	BRD-K26793974-003-01-1	BRD-K26793974	50	10	0.0693551	TRUE	0.631349	TRUE	FALSE	TRUE	FALSE	Incorrect MOA assigned in LOOCV	0.0693551
otsB2	kabx2:BRD-K27771035-001-03-3:50.000000uM	0.173071	screen4wk_screen5wk_tbda1_kabx2:BRD-K27771035-001-03-3	BRD-K27771035-001-03-3	BRD-K27771035	50	10	0.173071	TRUE	1.10248	TRUE	TRUE	FALSE	FALSE	Correct MOA assigned in LOOCV	0.173071
mptA	kabx2:BRD-K28119352-001-02-1:50.000000uM	0.00817329	screen4wk_screen5wk_tbda1_kabx2:BRD-K28119352-001-02-1	BRD-K28119352-001-02-1	BRD-K28119352	50	10	0.00817329	TRUE	0.752907	TRUE	FALSE	TRUE	FALSE	Incorrect MOA assigned in LOOCV	0.00817329
metS	kabx2:BRD-K29901445-001-01-2:50.000000uM	-0.0408737	screen4wk_screen5wk_tbda1_kabx2:BRD-K29901445-001-01-2	BRD-K29901445-001-01-2	BRD-K29901445	50	10	-0.0408737	TRUE	0.502375	TRUE	TRUE	FALSE	FALSE	Correct MOA assigned in LOOCV	-0.0408737
leuD	kabx2:BRD-K30516678-001-02-1:50.000000uM	-0.00857832	screen4wk_screen5wk_tbda1_kabx2:BRD-K30516678-001-02-1	BRD-K30516678-001-02-1	BRD-K30516678	50	10	-0.00857832	TRUE	0.31385	TRUE	TRUE	FALSE	FALSE	Correct MOA assigned in LOOCV	-0.00857832
ppk1	kabx2:BRD-K31682896-001-25-7:50.000000uM	-0.0119137	screen4wk_screen5wk_tbda1_kabx2:BRD-K31682896-001-25-7	BRD-K31682896-001-25-7	BRD-K31682896	50	10	-0.0119137	TRUE	1.053	TRUE	TRUE	FALSE	FALSE	Correct MOA assigned in LOOCV	-0.0119137
hemL	kabx2:BRD-K31807080-001-01-7:50.000000uM	-0.0261832	screen4wk_screen5wk_tbda1_kabx2:BRD-K31807080-001-01-7	BRD-K31807080-001-01-7	BRD-K31807080	50	10	-0.0261832	TRUE	0.355481	TRUE	FALSE	TRUE	FALSE	Incorrect MOA assigned in LOOCV	-0.0261832
accA2	kabx2:BRD-K32256160-001-02-7:50.000000uM	-0.0674238	screen4wk_screen5wk_tbda1_kabx2:BRD-K32256160-001-02-7	BRD-K32256160-001-02-7	BRD-K32256160	50	10	-0.0674238	TRUE	0.444576	TRUE	TRUE	FALSE	FALSE	Correct MOA assigned in LOOCV	-0.0674238
Rv1697	kabx2:BRD-K32273377-001-19-5:50.000000uM	-0.0571518	screen4wk_screen5wk_tbda1_kabx2:BRD-K32273377-001-19-5	BRD-K32273377-001-19-5	BRD-K32273377	50	10	-0.0571518	TRUE	0.88166	TRUE	TRUE	FALSE	FALSE	Correct MOA assigned in LOOCV	-0.0571518
miaA	kabx2:BRD-K32795028-001-15-8:50.000000uM	0.332692	screen4wk_screen5wk_tbda1_kabx2:BRD-K32795028-001-15-8	BRD-K32795028-001-15-8	BRD-K32795028	50	10	0.332692	TRUE	1.05372	TRUE	FALSE	FALSE	TRUE	Uncertain in LOOCV	0.332692
efp	kabx2:BRD-K33106058-001-19-2:50.000000uM	0.596499	screen4wk_screen5wk_tbda1_kabx2:BRD-K33106058-001-19-2	BRD-K33106058-001-19-2	BRD-K33106058	50	10	0.596499	TRUE	1.09449	TRUE	TRUE	FALSE	FALSE	Correct MOA assigned in LOOCV	0.596499
Rv2190c	kabx2:BRD-K33127883-001-01-7:50.000000uM	-0.0593718	screen4wk_screen5wk_tbda1_kabx2:BRD-K33127883-001-01-7	BRD-K33127883-001-01-7	BRD-K33127883	50	10	-0.0593718	TRUE	0.312044	TRUE	TRUE	FALSE	FALSE	Correct MOA assigned in LOOCV	-0.0593718
otsB2	kabx2:BRD-K35559145-001-02-1:50.000000uM	0.00254025	screen4wk_screen5wk_tbda1_kabx2:BRD-K35559145-001-02-1	BRD-K35559145-001-02-1	BRD-K35559145	50	10	0.00254025	TRUE	1.04477	TRUE	TRUE	FALSE	FALSE	Correct MOA assigned in LOOCV	0.00254025
rpoA	kabx2:BRD-K37753391-001-04-5:50.000000uM	-0.0295002	screen4wk_screen5wk_tbda1_kabx2:BRD-K37753391-001-04-5	BRD-K37753391-001-04-5	BRD-K37753391	50	10	-0.0295002	TRUE	1.007	TRUE	TRUE	FALSE	FALSE	Correct MOA assigned in LOOCV	-0.0295002
Rv1476	screen4wk:BRD-K37798499-001-16-5:50.000000uM	-0.0420005	screen4wk_screen5wk_tbda1_kabx2:BRD-K37798499-001-16-5	BRD-K37798499-001-16-5	BRD-K37798499	50	8	-0.0420005	TRUE	1.08893	TRUE	TRUE	FALSE	FALSE	Correct MOA assigned in LOOCV	-0.0420005
icd2	kabx2:BRD-K37908742-001-03-3:50.000000uM	-0.0258793	screen4wk_screen5wk_tbda1_kabx2:BRD-K37908742-001-03-3	BRD-K37908742-001-03-3	BRD-K37908742	50	10	-0.0258793	TRUE	0.48282	TRUE	FALSE	TRUE	FALSE	Incorrect MOA assigned in LOOCV	-0.0258793
trpG	kabx2:BRD-K38402943-001-05-8:50.000000uM	-0.00737812	screen4wk_screen5wk_tbda1_kabx2:BRD-K38402943-001-05-8	BRD-K38402943-001-05-8	BRD-K38402943	50	10	-0.00737812	TRUE	0.694146	TRUE	TRUE	FALSE	FALSE	Correct MOA assigned in LOOCV	-0.00737812
trpG	kabx2:BRD-K38684403-001-06-2:50.000000uM	0.0461278	screen4wk_screen5wk_tbda1_kabx2:BRD-K38684403-001-06-2	BRD-K38684403-001-06-2	BRD-K38684403	50	10	0.0461278	TRUE	1.10935	TRUE	TRUE	FALSE	FALSE	Correct MOA assigned in LOOCV	0.0461278
Rv3645	kabx2:BRD-K41601912-001-16-4:50.000000uM	-0.0437672	screen4wk_screen5wk_tbda1_kabx2:BRD-K41601912-001-16-4	BRD-K41601912-001-16-4	BRD-K41601912	50	10	-0.0437672	TRUE	0.633806	TRUE	TRUE	FALSE	FALSE	Correct MOA assigned in LOOCV	-0.0437672
dlat	kabx2:BRD-K42267433-001-01-5:50.000000uM	0.060241	screen4wk_screen5wk_tbda1_kabx2:BRD-K42267433-001-01-5	BRD-K42267433-001-01-5	BRD-K42267433	50	10	0.060241	TRUE	1.05649	TRUE	TRUE	FALSE	FALSE	Correct MOA assigned in LOOCV	0.060241
TB39.8	kabx2:BRD-K44133266-001-11-8:50.000000uM	0.298256	screen4wk_screen5wk_tbda1_kabx2:BRD-K44133266-001-11-8	BRD-K44133266-001-11-8	BRD-K44133266	50	10	0.298256	TRUE	1.09176	TRUE	FALSE	FALSE	TRUE	Uncertain in LOOCV	0.298256
hemB	kabx2:BRD-K44817881-001-01-2:50.000000uM	0.36869	screen4wk_screen5wk_tbda1_kabx2:BRD-K44817881-001-01-2	BRD-K44817881-001-01-2	BRD-K44817881	50	10	0.36869	TRUE	1.04778	TRUE	FALSE	TRUE	FALSE	Incorrect MOA assigned in LOOCV	0.36869
Rv2507	kabx2:BRD-K47869605-001-33-8:50.000000uM	0.572704	screen4wk_screen5wk_tbda1_kabx2:BRD-K47869605-001-33-8	BRD-K47869605-001-33-8	BRD-K47869605	50	10	0.572704	TRUE	1.01747	TRUE	FALSE	FALSE	TRUE	Uncertain in LOOCV	0.572704
Rv1797	kabx2:BRD-K47886988-001-23-0:50.000000uM	0.14856	screen4wk_screen5wk_tbda1_kabx2:BRD-K47886988-001-23-0	BRD-K47886988-001-23-0	BRD-K47886988	50	10	0.14856	TRUE	0.933646	TRUE	TRUE	FALSE	FALSE	Correct MOA assigned in LOOCV	0.14856
miaA	kabx2:BRD-K48195670-236-01-6:50.000000uM	0.421003	screen4wk_screen5wk_tbda1_kabx2:BRD-K48195670-236-01-6	BRD-K48195670-236-01-6	BRD-K48195670	50	10	0.421003	TRUE	1.02721	TRUE	FALSE	FALSE	TRUE	Uncertain in LOOCV	0.421003
mapB	kabx2:BRD-K51997757-001-07-0:50.000000uM	-0.0531952	screen4wk_screen5wk_tbda1_kabx2:BRD-K51997757-001-07-0	BRD-K51997757-001-07-0	BRD-K51997757	50	10	-0.0531952	TRUE	0.360828	TRUE	TRUE	FALSE	FALSE	Correct MOA assigned in LOOCV	-0.0531952
ppk1	kabx2:BRD-K52416806-001-03-0:50.000000uM	0.00753804	screen4wk_screen5wk_tbda1_kabx2:BRD-K52416806-001-03-0	BRD-K52416806-001-03-0	BRD-K52416806	50	10	0.00753804	TRUE	1.07932	TRUE	TRUE	FALSE	FALSE	Correct MOA assigned in LOOCV	0.00753804
canB	kabx2:BRD-K53492054-001-07-0:50.000000uM	0.34535	screen4wk_screen5wk_tbda1_kabx2:BRD-K53492054-001-07-0	BRD-K53492054-001-07-0	BRD-K53492054	50	10	0.34535	TRUE	1.04159	TRUE	TRUE	FALSE	FALSE	Correct MOA assigned in LOOCV	0.34535
pheS	kabx2:BRD-K55127134-001-03-3:50.000000uM	9.16224e-11	screen4wk_screen5wk_tbda1_kabx2:BRD-K55127134-001-03-3	BRD-K55127134-001-03-3	BRD-K55127134	50	10	9.16224e-11	TRUE	0.991105	TRUE	FALSE	TRUE	FALSE	Incorrect MOA assigned in LOOCV	9.16224e-11
argB	kabx2:BRD-K55128567-001-04-5:50.000000uM	-0.0741355	screen4wk_screen5wk_tbda1_kabx2:BRD-K55128567-001-04-5	BRD-K55128567-001-04-5	BRD-K55128567	50	10	-0.0741355	TRUE	0.456206	TRUE	TRUE	FALSE	FALSE	Correct MOA assigned in LOOCV	-0.0741355
ppk1	kabx2:BRD-K55250441-001-16-3:50.000000uM	0.115028	screen4wk_screen5wk_tbda1_kabx2:BRD-K55250441-001-16-3	BRD-K55250441-001-16-3	BRD-K55250441	50	10	0.115028	TRUE	1.17593	TRUE	TRUE	FALSE	FALSE	Correct MOA assigned in LOOCV	0.115028
pmmA	kabx2:BRD-K56614220-001-22-4:50.000000uM	-0.0365112	screen4wk_screen5wk_tbda1_kabx2:BRD-K56614220-001-22-4	BRD-K56614220-001-22-4	BRD-K56614220	50	10	-0.0365112	TRUE	0.668544	TRUE	TRUE	FALSE	FALSE	Correct MOA assigned in LOOCV	-0.0365112
leuD	kabx2:BRD-K57864646-001-06-3:50.000000uM	0.00015564	screen4wk_screen5wk_tbda1_kabx2:BRD-K57864646-001-06-3	BRD-K57864646-001-06-3	BRD-K57864646	50	10	0.00015564	TRUE	0.409273	TRUE	TRUE	FALSE	FALSE	Correct MOA assigned in LOOCV	0.00015564
Rv1797	kabx2:BRD-K58069855-001-01-5:6.250000uM	0.639907	screen4wk_screen5wk_tbda1_kabx2:BRD-K58069855-001-01-5	BRD-K58069855-001-01-5	BRD-K58069855	6.25	7	0.639907	TRUE	1.04262	TRUE	TRUE	FALSE	FALSE	Correct MOA assigned in LOOCV	0.639907
qcrB	kabx2:BRD-K58597051-001-03-3:50.000000uM	0.0416619	screen4wk_screen5wk_tbda1_kabx2:BRD-K58597051-001-03-3	BRD-K58597051-001-03-3	BRD-K58597051	50	10	0.0416619	TRUE	1.0157	TRUE	TRUE	FALSE	FALSE	Correct MOA assigned in LOOCV	0.0416619
gap	kabx2:BRD-K60762818-001-01-7:50.000000uM	0.0614172	screen4wk_screen5wk_tbda1_kabx2:BRD-K60762818-001-01-7	BRD-K60762818-001-01-7	BRD-K60762818	50	10	0.0614172	TRUE	1.02303	TRUE	TRUE	FALSE	FALSE	Correct MOA assigned in LOOCV	0.0614172
ctaC	kabx2:BRD-K61582089-236-01-2:50.000000uM	-0.0541992	screen4wk_screen5wk_tbda1_kabx2:BRD-K61582089-236-01-2	BRD-K61582089-236-01-2	BRD-K61582089	50	10	-0.0541992	TRUE	0.50394	TRUE	TRUE	FALSE	FALSE	Correct MOA assigned in LOOCV	-0.0541992
ilvC	kabx2:BRD-K63550407-001-15-0:50.000000uM	0.030706	screen4wk_screen5wk_tbda1_kabx2:BRD-K63550407-001-15-0	BRD-K63550407-001-15-0	BRD-K63550407	50	10	0.030706	TRUE	1.0637	TRUE	TRUE	FALSE	FALSE	Correct MOA assigned in LOOCV	0.030706
Rv3031	kabx2:BRD-K66227851-001-03-9:50.000000uM	-0.0129642	screen4wk_screen5wk_tbda1_kabx2:BRD-K66227851-001-03-9	BRD-K66227851-001-03-9	BRD-K66227851	50	10	-0.0129642	TRUE	0.445356	TRUE	TRUE	FALSE	FALSE	Correct MOA assigned in LOOCV	-0.0129642
cyp135A1	screen4wk:BRD-K67035534-001-05-5:50.000000uM	0.155462	screen4wk_screen5wk_tbda1_kabx2:BRD-K67035534-001-05-5	BRD-K67035534-001-05-5	BRD-K67035534	50	8	0.155462	TRUE	0.926153	TRUE	FALSE	TRUE	FALSE	Incorrect MOA assigned in LOOCV	0.155462
grpE	kabx2:BRD-K68408467-001-01-3:50.000000uM	-0.000147271	screen4wk_screen5wk_tbda1_kabx2:BRD-K68408467-001-01-3	BRD-K68408467-001-01-3	BRD-K68408467	50	10	-0.000147271	TRUE	1.03687	TRUE	TRUE	FALSE	FALSE	Correct MOA assigned in LOOCV	-0.000147271
acpM	screen4wk:BRD-K69650333-001-03-7:50.000000uM	-0.00780916	screen4wk_screen5wk_tbda1_kabx2:BRD-K69650333-001-03-7	BRD-K69650333-001-03-7	BRD-K69650333	50	8	-0.00780916	TRUE	0.795189	TRUE	TRUE	FALSE	FALSE	Correct MOA assigned in LOOCV	-0.00780916
Rv3645	kabx2:BRD-K71772032-001-02-1:50.000000uM	0.130606	screen4wk_screen5wk_tbda1_kabx2:BRD-K71772032-001-02-1	BRD-K71772032-001-02-1	BRD-K71772032	50	10	0.130606	TRUE	1.13898	TRUE	TRUE	FALSE	FALSE	Correct MOA assigned in LOOCV	0.130606
gyrB	screen4wk:BRD-K71926323-001-11-2:50.000000uM	-0.0414084	screen4wk_screen5wk_tbda1_kabx2:BRD-K71926323-001-11-2	BRD-K71926323-001-11-2	BRD-K71926323	50	8	-0.0414084	TRUE	0.0606482	TRUE	TRUE	FALSE	FALSE	Correct MOA assigned in LOOCV	-0.0414084
TB39.8	kabx2:BRD-K72167406-001-05-4:50.000000uM	0.226098	screen4wk_screen5wk_tbda1_kabx2:BRD-K72167406-001-05-4	BRD-K72167406-001-05-4	BRD-K72167406	50	10	0.226098	TRUE	1.16393	TRUE	TRUE	FALSE	FALSE	Correct MOA assigned in LOOCV	0.226098
rpsM	kabx2:BRD-K72560711-003-01-5:50.000000uM	-0.0388398	screen4wk_screen5wk_tbda1_kabx2:BRD-K72560711-003-01-5	BRD-K72560711-003-01-5	BRD-K72560711	50	10	-0.0388398	TRUE	0.49699	TRUE	TRUE	FALSE	FALSE	Correct MOA assigned in LOOCV	-0.0388398
pra	kabx2:BRD-K72948907-001-01-0:50.000000uM	-0.00073526	screen4wk_screen5wk_tbda1_kabx2:BRD-K72948907-001-01-0	BRD-K72948907-001-01-0	BRD-K72948907	50	10	-0.00073526	TRUE	0.647859	TRUE	TRUE	FALSE	FALSE	Correct MOA assigned in LOOCV	-0.00073526
ispD	kabx2:BRD-K73923631-001-01-5:50.000000uM	-0.0240022	screen4wk_screen5wk_tbda1_kabx2:BRD-K73923631-001-01-5	BRD-K73923631-001-01-5	BRD-K73923631	50	10	-0.0240022	TRUE	0.128366	TRUE	TRUE	FALSE	FALSE	Correct MOA assigned in LOOCV	-0.0240022
Rv3645	screen4wk:BRD-K74423833-001-08-6:50.000000uM	-0.0465287	screen4wk_screen5wk_tbda1_kabx2:BRD-K74423833-001-08-6	BRD-K74423833-001-08-6	BRD-K74423833	50	8	-0.0465287	TRUE	0.643092	TRUE	TRUE	FALSE	FALSE	Correct MOA assigned in LOOCV	-0.0465287
efp	kabx2:BRD-K74759733-065-02-2:50.000000uM	2.0931e-12	screen4wk_screen5wk_tbda1_kabx2:BRD-K74759733-065-02-2	BRD-K74759733-065-02-2	BRD-K74759733	50	10	2.0931e-12	TRUE	1.07918	TRUE	TRUE	FALSE	FALSE	Correct MOA assigned in LOOCV	2.0931e-12
qcrB	kabx2:BRD-K76257682-001-03-9:50.000000uM	0.00131847	screen4wk_screen5wk_tbda1_kabx2:BRD-K76257682-001-03-9	BRD-K76257682-001-03-9	BRD-K76257682	50	10	0.00131847	TRUE	0.79784	TRUE	TRUE	FALSE	FALSE	Correct MOA assigned in LOOCV	0.00131847
Rv0248c	screen4wk:BRD-K76372632-001-08-6:50.000000uM	-0.0182222	screen4wk_screen5wk_tbda1_kabx2:BRD-K76372632-001-08-6	BRD-K76372632-001-08-6	BRD-K76372632	50	8	-0.0182222	TRUE	1.05163	TRUE	TRUE	FALSE	FALSE	Correct MOA assigned in LOOCV	-0.0182222
rpoA	kabx2:BRD-K76713213-001-03-9:50.000000uM	0.220485	screen4wk_screen5wk_tbda1_kabx2:BRD-K76713213-001-03-9	BRD-K76713213-001-03-9	BRD-K76713213	50	10	0.220485	TRUE	1.0817	TRUE	TRUE	FALSE	FALSE	Correct MOA assigned in LOOCV	0.220485
trpG	kabx2:BRD-K76845197-001-06-2:50.000000uM	0.208537	screen4wk_screen5wk_tbda1_kabx2:BRD-K76845197-001-06-2	BRD-K76845197-001-06-2	BRD-K76845197	50	10	0.208537	TRUE	1.02427	TRUE	FALSE	TRUE	FALSE	Incorrect MOA assigned in LOOCV	0.208537
gyrB	kabx2:BRD-K77038618-066-01-8:50.000000uM	-0.0357457	screen4wk_screen5wk_tbda1_kabx2:BRD-K77038618-066-01-8	BRD-K77038618-066-01-8	BRD-K77038618	50	10	-0.0357457	TRUE	0.359513	TRUE	TRUE	FALSE	FALSE	Correct MOA assigned in LOOCV	-0.0357457
wbbl2	kabx2:BRD-K78355918-001-08-4:50.000000uM	-0.044302	screen4wk_screen5wk_tbda1_kabx2:BRD-K78355918-001-08-4	BRD-K78355918-001-08-4	BRD-K78355918	50	10	-0.044302	TRUE	0.495594	TRUE	TRUE	FALSE	FALSE	Correct MOA assigned in LOOCV	-0.044302
glcB	kabx2:BRD-K79019129-001-08-0:50.000000uM	-0.0155451	screen4wk_screen5wk_tbda1_kabx2:BRD-K79019129-001-08-0	BRD-K79019129-001-08-0	BRD-K79019129	50	10	-0.0155451	TRUE	0.274546	TRUE	TRUE	FALSE	FALSE	Correct MOA assigned in LOOCV	-0.0155451
Rv3719	kabx2:BRD-K79711234-001-19-1:50.000000uM	-0.0148908	screen4wk_screen5wk_tbda1_kabx2:BRD-K79711234-001-19-1	BRD-K79711234-001-19-1	BRD-K79711234	50	10	-0.0148908	TRUE	1.19257	TRUE	TRUE	FALSE	FALSE	Correct MOA assigned in LOOCV	-0.0148908
Rv2507	kabx2:BRD-K80390541-001-04-1:50.000000uM	-0.0272127	screen4wk_screen5wk_tbda1_kabx2:BRD-K80390541-001-04-1	BRD-K80390541-001-04-1	BRD-K80390541	50	10	-0.0272127	TRUE	0.617975	TRUE	TRUE	FALSE	FALSE	Correct MOA assigned in LOOCV	-0.0272127
Rv3719	kabx2:BRD-K84466663-001-07-0:50.000000uM	0.327939	screen4wk_screen5wk_tbda1_kabx2:BRD-K84466663-001-07-0	BRD-K84466663-001-07-0	BRD-K84466663	50	10	0.327939	TRUE	0.971367	TRUE	FALSE	TRUE	FALSE	Incorrect MOA assigned in LOOCV	0.327939
prrB	kabx2:BRD-K87202646-001-38-3:50.000000uM	-0.000797697	screen4wk_screen5wk_tbda1_kabx2:BRD-K87202646-001-38-3	BRD-K87202646-001-38-3	BRD-K87202646	50	10	-0.000797697	TRUE	0.303548	TRUE	TRUE	FALSE	FALSE	Correct MOA assigned in LOOCV	-0.000797697
trxB2	kabx2:BRD-K87207035-001-01-9:50.000000uM	-1.50959e-09	screen4wk_screen5wk_tbda1_kabx2:BRD-K87207035-001-01-9	BRD-K87207035-001-01-9	BRD-K87207035	50	10	-1.50959e-09	TRUE	1.01779	TRUE	FALSE	TRUE	FALSE	Incorrect MOA assigned in LOOCV	-1.50959e-09
Rv1836c	screen4wk:BRD-K91065602-003-02-2:50.000000uM	0.0329486	screen4wk_screen5wk_tbda1_kabx2:BRD-K91065602-003-02-2	BRD-K91065602-003-02-2	BRD-K91065602	50	8	0.0329486	TRUE	1.01745	TRUE	TRUE	FALSE	FALSE	Correct MOA assigned in LOOCV	0.0329486
Rv1348	kabx2:BRD-K91601245-002-07-8:50.000000uM	-0.0586394	screen4wk_screen5wk_tbda1_kabx2:BRD-K91601245-002-07-8	BRD-K91601245-002-07-8	BRD-K91601245	50	10	-0.0586394	TRUE	0.255392	TRUE	FALSE	TRUE	FALSE	Incorrect MOA assigned in LOOCV	-0.0586394
Rv0204c	screen4wk:BRD-K92184319-001-16-9:50.000000uM	-0.0620737	screen4wk_screen5wk_tbda1_kabx2:BRD-K92184319-001-16-9	BRD-K92184319-001-16-9	BRD-K92184319	50	8	-0.0620737	TRUE	0.298278	TRUE	TRUE	FALSE	FALSE	Correct MOA assigned in LOOCV	-0.0620737
Rv0504c	kabx2:BRD-K92661767-001-01-4:50.000000uM	0.170154	screen4wk_screen5wk_tbda1_kabx2:BRD-K92661767-001-01-4	BRD-K92661767-001-01-4	BRD-K92661767	50	10	0.170154	TRUE	1.23063	TRUE	TRUE	FALSE	FALSE	Correct MOA assigned in LOOCV	0.170154
efp	kabx2:BRD-K93139382-001-08-0:50.000000uM	0.0689558	screen4wk_screen5wk_tbda1_kabx2:BRD-K93139382-001-08-0	BRD-K93139382-001-08-0	BRD-K93139382	50	10	0.0689558	TRUE	1.05906	TRUE	TRUE	FALSE	FALSE	Correct MOA assigned in LOOCV	0.0689558
ppk1	kabx2:BRD-K93524252-001-26-2:50.000000uM	-0.0206105	screen4wk_screen5wk_tbda1_kabx2:BRD-K93524252-001-26-2	BRD-K93524252-001-26-2	BRD-K93524252	50	10	-0.0206105	TRUE	1.1128	TRUE	TRUE	FALSE	FALSE	Correct MOA assigned in LOOCV	-0.0206105
otsB2	kabx2:BRD-K96471533-001-12-4:50.000000uM	0.226172	screen4wk_screen5wk_tbda1_kabx2:BRD-K96471533-001-12-4	BRD-K96471533-001-12-4	BRD-K96471533	50	10	0.226172	TRUE	1.05963	TRUE	FALSE	TRUE	FALSE	Incorrect MOA assigned in LOOCV	0.226172
nrdF2	kabx2:BRD-K97863768-001-04-9:50.000000uM	-0.037281	screen4wk_screen5wk_tbda1_kabx2:BRD-K97863768-001-04-9	BRD-K97863768-001-04-9	BRD-K97863768	50	10	-0.037281	TRUE	1.15458	TRUE	TRUE	FALSE	FALSE	Correct MOA assigned in LOOCV	-0.037281
Rv3604c	kabx2:BRD-K98305621-001-01-8:50.000000uM	-0.0286739	screen4wk_screen5wk_tbda1_kabx2:BRD-K98305621-001-01-8	BRD-K98305621-001-01-8	BRD-K98305621	50	10	-0.0286739	TRUE	0.557881	TRUE	TRUE	FALSE	FALSE	Correct MOA assigned in LOOCV	-0.0286739
cyp135A1	kabx2:BRD-M68646745-311-10-4:50.000000uM	0.392475	screen4wk_screen5wk_tbda1_kabx2:BRD-M68646745-311-10-4	BRD-M68646745-311-10-4	BRD-M68646745	50	10	0.392475	TRUE	1.13854	TRUE	TRUE	FALSE	FALSE	Correct MOA assigned in LOOCV	0.392475
acn	kabx2:BRD-M87138257-003-02-9:50.000000uM	-0.0360648	screen4wk_screen5wk_tbda1_kabx2:BRD-M87138257-003-02-9	BRD-M87138257-003-02-9	BRD-M87138257	50	10	-0.0360648	TRUE	0.185985	TRUE	TRUE	FALSE	FALSE	Correct MOA assigned in LOOCV	-0.0360648
murG	screen5_wk:BRD-K01244426-236-13-9:12.500000uM	0.372565	screen5_wk:BRD-K01244426-236-13-9	BRD-K01244426-236-13-9	BRD-K01244426	12.5	8	0.372565	TRUE	1.21188	TRUE	TRUE	FALSE	FALSE	Correct MOA assigned in LOOCV	0.372565
Rv0373c	screen5_wk:BRD-K01507359-001-25-9:0.125000uM	-0.0693948	screen5_wk:BRD-K01507359-001-25-9	BRD-K01507359-001-25-9	BRD-K01507359	0.125	11	-0.0693948	TRUE	0.522392	TRUE	TRUE	FALSE	FALSE	Correct MOA assigned in LOOCV	-0.0693948
folB	screen5_wk:BRD-K02594908-001-18-0:12.500000uM	0.368064	screen5_wk:BRD-K02594908-001-18-0	BRD-K02594908-001-18-0	BRD-K02594908	12.5	8	0.368064	TRUE	1.04673	TRUE	TRUE	FALSE	FALSE	Correct MOA assigned in LOOCV	0.368064
Rv1382	screen5_wk:BRD-K17480742-001-02-9:12.500000uM	-0.0217709	screen5_wk:BRD-K17480742-001-02-9	BRD-K17480742-001-02-9	BRD-K17480742	12.5	8	-0.0217709	TRUE	0.285645	TRUE	TRUE	FALSE	FALSE	Correct MOA assigned in LOOCV	-0.0217709
leuD	screen5_wk:BRD-K27302037-001-01-9:12.500000uM	0.053414	screen5_wk:BRD-K27302037-001-01-9	BRD-K27302037-001-01-9	BRD-K27302037	12.5	8	0.053414	TRUE	1.18519	TRUE	TRUE	FALSE	FALSE	Correct MOA assigned in LOOCV	0.053414
murG	screen5_wk:BRD-K27871792-236-02-8:12.500000uM	0.44483	screen5_wk:BRD-K27871792-236-02-8	BRD-K27871792-236-02-8	BRD-K27871792	12.5	8	0.44483	TRUE	1.12718	TRUE	TRUE	FALSE	FALSE	Correct MOA assigned in LOOCV	0.44483
Rv0225	screen5_wk:BRD-K43389675-003-22-5:12.500000uM	-0.0530426	screen5_wk:BRD-K43389675-003-22-5	BRD-K43389675-003-22-5	BRD-K43389675	12.5	8	-0.0530426	TRUE	0.679529	TRUE	TRUE	FALSE	FALSE	Correct MOA assigned in LOOCV	-0.0530426
rplE	screen5_wk:BRD-K51207550-001-24-8:12.500000uM	0.104927	screen5_wk:BRD-K51207550-001-24-8	BRD-K51207550-001-24-8	BRD-K51207550	12.5	8	0.104927	TRUE	1.19936	TRUE	TRUE	FALSE	FALSE	Correct MOA assigned in LOOCV	0.104927
ppk1	screen5_wk:BRD-K59456551-335-01-2:440.000000uM	-0.00852748	screen5_wk:BRD-K59456551-335-01-2	BRD-K59456551-335-01-2	BRD-K59456551	440	18	-0.00852748	TRUE	1.25005	TRUE	TRUE	FALSE	FALSE	Correct MOA assigned in LOOCV	-0.00852748
coaE	screen5_wk:BRD-K75360161-001-20-6:12.500000uM	2.70633e-08	screen5_wk:BRD-K75360161-001-20-6	BRD-K75360161-001-20-6	BRD-K75360161	12.5	8	2.70633e-08	TRUE	1.21891	TRUE	TRUE	FALSE	FALSE	Correct MOA assigned in LOOCV	2.70633e-08
trpG	screen5_wk:BRD-K80267133-001-21-9:12.500000uM	-0.0441404	screen5_wk:BRD-K80267133-001-21-9	BRD-K80267133-001-21-9	BRD-K80267133	12.5	8	-0.0441404	TRUE	0.913969	TRUE	TRUE	FALSE	FALSE	Correct MOA assigned in LOOCV	-0.0441404
rplE	screen5_wk:BRD-K96671969-001-04-9:12.500000uM	-0.0264083	screen5_wk:BRD-K96671969-001-04-9	BRD-K96671969-001-04-9	BRD-K96671969	12.5	8	-0.0264083	TRUE	0.59825	TRUE	FALSE	TRUE	FALSE	Incorrect MOA assigned in LOOCV	-0.0264083
Rv1339	screen5_wk:DT2012-0328419:50.000000uM	-0.00174158	screen5_wk:DT2012-0328419	DT2012-0328419	DT2012-0328419	50	8	-0.00174158	TRUE	1.12644	TRUE	TRUE	FALSE	FALSE	Correct MOA assigned in LOOCV	-0.00174158
Rv2507	screen6:BRD-A02179977-999-99-9:12.500000uM	0.143619	screen6:BRD-A02179977-999-99-9	BRD-A02179977-999-99-9	BRD-A02179977	12.5	8	0.143619	TRUE	1.11808	TRUE	TRUE	FALSE	FALSE	Correct MOA assigned in LOOCV	0.143619
ppm1	screen6:BRD-A05354310-001-01-6:50.000000uM	0.331406	screen6:BRD-A05354310-001-01-6	BRD-A05354310-001-01-6	BRD-A05354310	50	10	0.331406	TRUE	1.06037	TRUE	FALSE	TRUE	FALSE	Incorrect MOA assigned in LOOCV	0.331406
gatB	screen6:BRD-A06889673-001-01-1:50.000000uM	-0.0553714	screen6:BRD-A06889673-001-01-1	BRD-A06889673-001-01-1	BRD-A06889673	50	10	-0.0553714	TRUE	0.539092	TRUE	TRUE	FALSE	FALSE	Correct MOA assigned in LOOCV	-0.0553714
thyA	screen6:BRD-A07244995-001-01-9:50.000000uM	0.0805236	screen6:BRD-A07244995-001-01-9	BRD-A07244995-001-01-9	BRD-A07244995	50	10	0.0805236	TRUE	1.05401	TRUE	TRUE	FALSE	FALSE	Correct MOA assigned in LOOCV	0.0805236
otsA	screen6:BRD-A13121918-001-01-5:50.000000uM	0.591038	screen6:BRD-A13121918-001-01-5	BRD-A13121918-001-01-5	BRD-A13121918	50	10	0.591038	TRUE	1.07631	TRUE	FALSE	TRUE	FALSE	Incorrect MOA assigned in LOOCV	0.591038
ribG	screen6:BRD-A15637061-003-01-9:50.000000uM	0.0364208	screen6:BRD-A15637061-003-01-9	BRD-A15637061-003-01-9	BRD-A15637061	50	10	0.0364208	TRUE	1.28235	TRUE	TRUE	FALSE	FALSE	Correct MOA assigned in LOOCV	0.0364208
pimA	screen6:BRD-A16591784-065-01-2:25.000000uM	-0.0869698	screen6:BRD-A16591784-065-01-2	BRD-A16591784-065-01-2	BRD-A16591784	25	9	-0.0869698	TRUE	1.17772	TRUE	FALSE	TRUE	FALSE	Incorrect MOA assigned in LOOCV	-0.0869698
proC	screen6:BRD-A17411484-001-12-7:50.000000uM	0.141578	screen6:BRD-A17411484-001-12-7	BRD-A17411484-001-12-7	BRD-A17411484	50	10	0.141578	TRUE	1.11955	TRUE	FALSE	TRUE	FALSE	Incorrect MOA assigned in LOOCV	0.141578
dnaK	screen6:BRD-A19584055-001-01-1:50.000000uM	-0.0654585	screen6:BRD-A19584055-001-01-1	BRD-A19584055-001-01-1	BRD-A19584055	50	10	-0.0654585	TRUE	0.75982	TRUE	TRUE	FALSE	FALSE	Correct MOA assigned in LOOCV	-0.0654585
Rv3922c	screen6:BRD-A22164928-001-01-2:50.000000uM	0.00946348	screen6:BRD-A22164928-001-01-2	BRD-A22164928-001-01-2	BRD-A22164928	50	10	0.00946348	TRUE	1.00723	TRUE	TRUE	FALSE	FALSE	Correct MOA assigned in LOOCV	0.00946348
atpH	screen6:BRD-A23080907-001-01-4:50.000000uM	0.0633052	screen6:BRD-A23080907-001-01-4	BRD-A23080907-001-01-4	BRD-A23080907	50	10	0.0633052	TRUE	1.13449	TRUE	TRUE	FALSE	FALSE	Correct MOA assigned in LOOCV	0.0633052
Rv3210c	screen6:BRD-A24228527:6.250000uM	-0.0439298	screen6:BRD-A24228527	BRD-A24228527	BRD-A24228527	6.25	8	-0.0439298	TRUE	0.0772381	TRUE	TRUE	FALSE	FALSE	Correct MOA assigned in LOOCV	-0.0439298
rplJ	screen6:BRD-A25492003-003-16-6:50.000000uM	0.0365614	screen6:BRD-A25492003-003-16-6	BRD-A25492003-003-16-6	BRD-A25492003	50	10	0.0365614	TRUE	1.16525	TRUE	TRUE	FALSE	FALSE	Correct MOA assigned in LOOCV	0.0365614
gpm1	screen6:BRD-A28477941-001-01-5:50.000000uM	8.43103e-13	screen6:BRD-A28477941-001-01-5	BRD-A28477941-001-01-5	BRD-A28477941	50	10	8.43103e-13	TRUE	1.02733	TRUE	TRUE	FALSE	FALSE	Correct MOA assigned in LOOCV	8.43103e-13
nrdH	screen6:BRD-A34408345-001-01-4:50.000000uM	0.335731	screen6:BRD-A34408345-001-01-4	BRD-A34408345-001-01-4	BRD-A34408345	50	10	0.335731	TRUE	1.06268	TRUE	TRUE	FALSE	FALSE	Correct MOA assigned in LOOCV	0.335731
nrdF2	screen6:BRD-A34856796-001-01-8:50.000000uM	0.316988	screen6:BRD-A34856796-001-01-8	BRD-A34856796-001-01-8	BRD-A34856796	50	10	0.316988	TRUE	1.04619	TRUE	FALSE	TRUE	FALSE	Incorrect MOA assigned in LOOCV	0.316988
Rv2047c	screen6:BRD-A41450521-075-11-6:50.000000uM	-0.0870815	screen6:BRD-A41450521-075-11-6	BRD-A41450521-075-11-6	BRD-A41450521	50	10	-0.0870815	TRUE	1.04599	TRUE	TRUE	FALSE	FALSE	Correct MOA assigned in LOOCV	-0.0870815
rplM	screen6:BRD-A42752142-001-03-6:50.000000uM	0.0554503	screen6:BRD-A42752142-001-03-6	BRD-A42752142-001-03-6	BRD-A42752142	50	10	0.0554503	TRUE	1.02782	TRUE	FALSE	FALSE	TRUE	Uncertain in LOOCV	0.0554503
efp	screen6:BRD-A43748923-001-01-2:50.000000uM	-0.0622009	screen6:BRD-A43748923-001-01-2	BRD-A43748923-001-01-2	BRD-A43748923	50	10	-0.0622009	TRUE	1.02988	TRUE	TRUE	FALSE	FALSE	Correct MOA assigned in LOOCV	-0.0622009
Rv2228c	screen6:BRD-A46188889-001-01-0:50.000000uM	-0.0347816	screen6:BRD-A46188889-001-01-0	BRD-A46188889-001-01-0	BRD-A46188889	50	10	-0.0347816	TRUE	0.718136	TRUE	TRUE	FALSE	FALSE	Correct MOA assigned in LOOCV	-0.0347816
tmk	screen6:BRD-A47790386-001-04-4:50.000000uM	-0.050769	screen6:BRD-A47790386-001-04-4	BRD-A47790386-001-04-4	BRD-A47790386	50	10	-0.050769	TRUE	0.130489	TRUE	TRUE	FALSE	FALSE	Correct MOA assigned in LOOCV	-0.050769
alr	screen6:BRD-A49035384-003-31-3:50.000000uM	4.24046e-09	screen6:BRD-A49035384-003-31-3	BRD-A49035384-003-31-3	BRD-A49035384	50	10	4.24046e-09	TRUE	1.11454	TRUE	TRUE	FALSE	FALSE	Correct MOA assigned in LOOCV	4.24046e-09
ndh	screen6:BRD-A50652048-001-01-6:50.000000uM	0.469573	screen6:BRD-A50652048-001-01-6	BRD-A50652048-001-01-6	BRD-A50652048	50	10	0.469573	TRUE	1.10608	TRUE	FALSE	TRUE	FALSE	Incorrect MOA assigned in LOOCV	0.469573
thyA	screen6:BRD-A62336573-001-05-6:50.000000uM	0.577916	screen6:BRD-A62336573-001-05-6	BRD-A62336573-001-05-6	BRD-A62336573	50	10	0.577916	TRUE	1.03486	TRUE	FALSE	TRUE	FALSE	Incorrect MOA assigned in LOOCV	0.577916
otsA	screen6:BRD-A67799922-003-30-2:50.000000uM	0.677058	screen6:BRD-A67799922-003-30-2	BRD-A67799922-003-30-2	BRD-A67799922	50	10	0.677058	TRUE	1.28207	TRUE	FALSE	TRUE	FALSE	Incorrect MOA assigned in LOOCV	0.677058
gyrA	screen6:BRD-A69777949-001-26-7:50.000000uM	9.27889e-08	screen6:BRD-A69777949-001-26-7	BRD-A69777949-001-26-7	BRD-A69777949	50	10	9.27889e-08	TRUE	1.07122	TRUE	FALSE	FALSE	TRUE	Uncertain in LOOCV	9.27889e-08
H37RvBC06	screen6:BRD-A70638330-001-01-8:50.000000uM	-0.038976	screen6:BRD-A70638330-001-01-8	BRD-A70638330-001-01-8	BRD-A70638330	50	10	-0.038976	TRUE	1.03566	TRUE	FALSE	FALSE	TRUE	Uncertain in LOOCV	-0.038976
secY	screen6:BRD-A74906485-001-08-3:50.000000uM	0.164566	screen6:BRD-A74906485-001-08-3	BRD-A74906485-001-08-3	BRD-A74906485	50	10	0.164566	TRUE	1.15063	TRUE	FALSE	FALSE	TRUE	Uncertain in LOOCV	0.164566
pimA	screen6:BRD-A74914197-001-04-5:50.000000uM	0.0019907	screen6:BRD-A74914197-001-04-5	BRD-A74914197-001-04-5	BRD-A74914197	50	10	0.0019907	TRUE	1.02917	TRUE	FALSE	FALSE	TRUE	Uncertain in LOOCV	0.0019907
alr	screen6:BRD-A74980173-001-13-5:50.000000uM	-0.0119822	screen6:BRD-A74980173-001-13-5	BRD-A74980173-001-13-5	BRD-A74980173	50	10	-0.0119822	TRUE	0.0482527	TRUE	TRUE	FALSE	FALSE	Correct MOA assigned in LOOCV	-0.0119822
efp	screen6:BRD-A75281937-001-08-4:50.000000uM	0.0829475	screen6:BRD-A75281937-001-08-4	BRD-A75281937-001-08-4	BRD-A75281937	50	10	0.0829475	TRUE	1.06074	TRUE	FALSE	FALSE	TRUE	Uncertain in LOOCV	0.0829475
lexA	screen6:BRD-A77529650-001-01-4:50.000000uM	0.605211	screen6:BRD-A77529650-001-01-4	BRD-A77529650-001-01-4	BRD-A77529650	50	10	0.605211	TRUE	1.13683	TRUE	FALSE	FALSE	TRUE	Uncertain in LOOCV	0.605211
Rv2507	screen6:BRD-A78106073-001-01-9:50.000000uM	0.325722	screen6:BRD-A78106073-001-01-9	BRD-A78106073-001-01-9	BRD-A78106073	50	10	0.325722	TRUE	1.06754	TRUE	TRUE	FALSE	FALSE	Correct MOA assigned in LOOCV	0.325722
Rv3778c	screen6:BRD-A79545933-999-99-9:100.000000uM	0.00853449	screen6:BRD-A79545933-999-99-9	BRD-A79545933-999-99-9	BRD-A79545933	100	8	0.00853449	TRUE	1.1075	TRUE	FALSE	TRUE	FALSE	Incorrect MOA assigned in LOOCV	0.00853449
clpX	screen6:BRD-A79903587-001-19-9:50.000000uM	-0.0163048	screen6:BRD-A79903587-001-19-9	BRD-A79903587-001-19-9	BRD-A79903587	50	10	-0.0163048	TRUE	1.11037	TRUE	TRUE	FALSE	FALSE	Correct MOA assigned in LOOCV	-0.0163048
thyA	screen6:BRD-A82163352-001-01-6:50.000000uM	0.501018	screen6:BRD-A82163352-001-01-6	BRD-A82163352-001-01-6	BRD-A82163352	50	10	0.501018	TRUE	1.09745	TRUE	FALSE	TRUE	FALSE	Incorrect MOA assigned in LOOCV	0.501018
gatB	screen6:BRD-A84314495-001-06-0:50.000000uM	0.145977	screen6:BRD-A84314495-001-06-0	BRD-A84314495-001-06-0	BRD-A84314495	50	10	0.145977	TRUE	1.05668	TRUE	FALSE	FALSE	TRUE	Uncertain in LOOCV	0.145977
rpoB	screen6:BRD-A84854230-001-01-6:50.000000uM	-0.0208131	screen6:BRD-A84854230-001-01-6	BRD-A84854230-001-01-6	BRD-A84854230	50	10	-0.0208131	TRUE	0.900912	TRUE	FALSE	TRUE	FALSE	Incorrect MOA assigned in LOOCV	-0.0208131
thyA	screen6:BRD-A86736466-001-06-7:50.000000uM	0.20146	screen6:BRD-A86736466-001-06-7	BRD-A86736466-001-06-7	BRD-A86736466	50	10	0.20146	TRUE	1.06133	TRUE	FALSE	TRUE	FALSE	Incorrect MOA assigned in LOOCV	0.20146
pimA	screen6:BRD-A88442245-001-01-9:50.000000uM	-0.0428476	screen6:BRD-A88442245-001-01-9	BRD-A88442245-001-01-9	BRD-A88442245	50	10	-0.0428476	TRUE	0.964323	TRUE	TRUE	FALSE	FALSE	Correct MOA assigned in LOOCV	-0.0428476
dxr	screen6:BRD-A89016892-001-01-6:50.000000uM	-0.00985537	screen6:BRD-A89016892-001-01-6	BRD-A89016892-001-01-6	BRD-A89016892	50	10	-0.00985537	TRUE	1.02187	TRUE	FALSE	TRUE	FALSE	Incorrect MOA assigned in LOOCV	-0.00985537
lppL	screen6:BRD-A92341659-001-05-7:50.000000uM	-0.0206119	screen6:BRD-A92341659-001-05-7	BRD-A92341659-001-05-7	BRD-A92341659	50	10	-0.0206119	TRUE	0.126241	TRUE	TRUE	FALSE	FALSE	Correct MOA assigned in LOOCV	-0.0206119
rplM	screen6:BRD-A96252257-011-02-4:50.000000uM	8.63754e-13	screen6:BRD-A96252257-011-02-4	BRD-A96252257-011-02-4	BRD-A96252257	50	10	8.63754e-13	TRUE	1.07116	TRUE	FALSE	TRUE	FALSE	Incorrect MOA assigned in LOOCV	8.63754e-13
icd2	screen6:BRD-A99822647-001-01-3:50.000000uM	-0.072438	screen6:BRD-A99822647-001-01-3	BRD-A99822647-001-01-3	BRD-A99822647	50	10	-0.072438	TRUE	0.159597	TRUE	TRUE	FALSE	FALSE	Correct MOA assigned in LOOCV	-0.072438
Rv3030	screen6:BRD-K00005140-999-99-9:100.000000uM	-0.0234603	screen6:BRD-K00005140-999-99-9	BRD-K00005140-999-99-9	BRD-K00005140	100	8	-0.0234603	TRUE	0.746944	TRUE	FALSE	FALSE	TRUE	Uncertain in LOOCV	-0.0234603
trpG	screen6:BRD-K00005141-999-99-9:0.390625uM	-0.0429529	screen6:BRD-K00005141-999-99-9	BRD-K00005141-999-99-9	BRD-K00005141	0.390625	8	-0.0429529	TRUE	1.04948	TRUE	TRUE	FALSE	FALSE	Correct MOA assigned in LOOCV	-0.0429529
metA	screen6:BRD-K00092183-001-01-9:100.000000uM	0.36984	screen6:BRD-K00092183-001-01-9	BRD-K00092183-001-01-9	BRD-K00092183	100	8	0.36984	TRUE	1.03923	TRUE	TRUE	FALSE	FALSE	Correct MOA assigned in LOOCV	0.36984
rplM	screen6:BRD-K00092683-001-01-9:100.000000uM	0.627456	screen6:BRD-K00092683-001-01-9	BRD-K00092683-001-01-9	BRD-K00092683	100	8	0.627456	TRUE	1.10082	TRUE	FALSE	TRUE	FALSE	Incorrect MOA assigned in LOOCV	0.627456
rplM	screen6:BRD-K00092684-001-01-9:100.000000uM	0.500083	screen6:BRD-K00092684-001-01-9	BRD-K00092684-001-01-9	BRD-K00092684	100	8	0.500083	TRUE	1.235	TRUE	TRUE	FALSE	FALSE	Correct MOA assigned in LOOCV	0.500083
orn	screen6:BRD-K00092685-001-01-9:100.000000uM	0.652575	screen6:BRD-K00092685-001-01-9	BRD-K00092685-001-01-9	BRD-K00092685	100	8	0.652575	TRUE	1.13077	TRUE	FALSE	TRUE	FALSE	Incorrect MOA assigned in LOOCV	0.652575
metA	screen6:BRD-K00092686-001-01-9:100.000000uM	0.699039	screen6:BRD-K00092686-001-01-9	BRD-K00092686-001-01-9	BRD-K00092686	100	8	0.699039	TRUE	1.1019	TRUE	FALSE	TRUE	FALSE	Incorrect MOA assigned in LOOCV	0.699039
atpB	screen6:BRD-K00092687-001-01-9:100.000000uM	0.724957	screen6:BRD-K00092687-001-01-9	BRD-K00092687-001-01-9	BRD-K00092687	100	8	0.724957	TRUE	1.14705	TRUE	FALSE	FALSE	TRUE	Uncertain in LOOCV	0.724957
gltB	screen6:BRD-K00092688-001-01-9:100.000000uM	0.207789	screen6:BRD-K00092688-001-01-9	BRD-K00092688-001-01-9	BRD-K00092688	100	8	0.207789	TRUE	1.06801	TRUE	FALSE	FALSE	TRUE	Uncertain in LOOCV	0.207789
serC	screen6:BRD-K00092698-001-01-9:6.250000uM	-0.0451727	screen6:BRD-K00092698-001-01-9	BRD-K00092698-001-01-9	BRD-K00092698	6.25	8	-0.0451727	TRUE	0.851414	TRUE	TRUE	FALSE	FALSE	Correct MOA assigned in LOOCV	-0.0451727
rplD	screen6:BRD-K00093272-001-01-9:100.000000uM	-0.0602959	screen6:BRD-K00093272-001-01-9	BRD-K00093272-001-01-9	BRD-K00093272	100	8	-0.0602959	TRUE	0.673992	TRUE	TRUE	FALSE	FALSE	Correct MOA assigned in LOOCV	-0.0602959
proB	screen6:BRD-K00093273-001-01-9:100.000000uM	-0.0530801	screen6:BRD-K00093273-001-01-9	BRD-K00093273-001-01-9	BRD-K00093273	100	8	-0.0530801	TRUE	0.423747	TRUE	TRUE	FALSE	FALSE	Correct MOA assigned in LOOCV	-0.0530801
rplM	screen6:BRD-K00093274-001-01-9:12.500000uM	-0.0582712	screen6:BRD-K00093274-001-01-9	BRD-K00093274-001-01-9	BRD-K00093274	12.5	8	-0.0582712	TRUE	0.703975	TRUE	TRUE	FALSE	FALSE	Correct MOA assigned in LOOCV	-0.0582712
gltB	screen6:BRD-K00251100-999-99-9:25.000000uM	0.0111658	screen6:BRD-K00251100-999-99-9	BRD-K00251100-999-99-9	BRD-K00251100	25	8	0.0111658	TRUE	1.10211	TRUE	TRUE	FALSE	FALSE	Correct MOA assigned in LOOCV	0.0111658
fadE19	screen6:BRD-K01666774-002-01-9:50.000000uM	0.585379	screen6:BRD-K01666774-002-01-9	BRD-K01666774-002-01-9	BRD-K01666774	50	10	0.585379	TRUE	1.09508	TRUE	FALSE	TRUE	FALSE	Incorrect MOA assigned in LOOCV	0.585379
TB39.8	screen6:BRD-K01802697-001-03-5:50.000000uM	0.158065	screen6:BRD-K01802697-001-03-5	BRD-K01802697-001-03-5	BRD-K01802697	50	10	0.158065	TRUE	1.09472	TRUE	FALSE	TRUE	FALSE	Incorrect MOA assigned in LOOCV	0.158065
rplM	screen6:BRD-K01825145-001-03-9:50.000000uM	0.0101662	screen6:BRD-K01825145-001-03-9	BRD-K01825145-001-03-9	BRD-K01825145	50	10	0.0101662	TRUE	1.11762	TRUE	TRUE	FALSE	FALSE	Correct MOA assigned in LOOCV	0.0101662
infB	screen6:BRD-K01825828-001-03-9:50.000000uM	0.0178421	screen6:BRD-K01825828-001-03-9	BRD-K01825828-001-03-9	BRD-K01825828	50	10	0.0178421	TRUE	1.04915	TRUE	TRUE	FALSE	FALSE	Correct MOA assigned in LOOCV	0.0178421
proC	screen6:BRD-K01826542-001-08-9:50.000000uM	0.110535	screen6:BRD-K01826542-001-08-9	BRD-K01826542-001-08-9	BRD-K01826542	50	10	0.110535	TRUE	1.02884	TRUE	FALSE	TRUE	FALSE	Incorrect MOA assigned in LOOCV	0.110535
thyA	screen6:BRD-K01826543-003-16-9:50.000000uM	0.434483	screen6:BRD-K01826543-003-16-9	BRD-K01826543-003-16-9	BRD-K01826543	50	10	0.434483	TRUE	1.12793	TRUE	FALSE	FALSE	TRUE	Uncertain in LOOCV	0.434483
rpoB	screen6:BRD-K02292852-236-01-5:50.000000uM	0.44901	screen6:BRD-K02292852-236-01-5	BRD-K02292852-236-01-5	BRD-K02292852	50	10	0.44901	TRUE	1.04666	TRUE	TRUE	FALSE	FALSE	Correct MOA assigned in LOOCV	0.44901
otsA	screen6:BRD-K03406345-001-28-6:50.000000uM	0.573528	screen6:BRD-K03406345-001-28-6	BRD-K03406345-001-28-6	BRD-K03406345	50	10	0.573528	TRUE	1.08908	TRUE	FALSE	FALSE	TRUE	Uncertain in LOOCV	0.573528
nrdH	screen6:BRD-K03591040-001-01-0:50.000000uM	0.320875	screen6:BRD-K03591040-001-01-0	BRD-K03591040-001-01-0	BRD-K03591040	50	10	0.320875	TRUE	1.07568	TRUE	FALSE	TRUE	FALSE	Incorrect MOA assigned in LOOCV	0.320875
otsA	screen6:BRD-K03924778-001-01-1:50.000000uM	0.25765	screen6:BRD-K03924778-001-01-1	BRD-K03924778-001-01-1	BRD-K03924778	50	10	0.25765	TRUE	1.11278	TRUE	FALSE	FALSE	TRUE	Uncertain in LOOCV	0.25765
fadE19	screen6:BRD-K03950661-001-04-0:50.000000uM	-1.06465e-05	screen6:BRD-K03950661-001-04-0	BRD-K03950661-001-04-0	BRD-K03950661	50	10	-1.06465e-05	TRUE	1.17498	TRUE	TRUE	FALSE	FALSE	Correct MOA assigned in LOOCV	-1.06465e-05
ftsW	screen6:BRD-K04030334-001-01-3:100.000000uM	-0.0242205	screen6:BRD-K04030334-001-01-3	BRD-K04030334-001-01-3	BRD-K04030334	100	8	-0.0242205	TRUE	0.899507	TRUE	TRUE	FALSE	FALSE	Correct MOA assigned in LOOCV	-0.0242205
leuD	screen6:BRD-K05614754-001-01-4:50.000000uM	-0.0187732	screen6:BRD-K05614754-001-01-4	BRD-K05614754-001-01-4	BRD-K05614754	50	10	-0.0187732	TRUE	1.01781	TRUE	TRUE	FALSE	FALSE	Correct MOA assigned in LOOCV	-0.0187732
TB39.8	screen6:BRD-K05673000-236-13-9:50.000000uM	-0.0170531	screen6:BRD-K05673000-236-13-9	BRD-K05673000-236-13-9	BRD-K05673000	50	10	-0.0170531	TRUE	1.03109	TRUE	TRUE	FALSE	FALSE	Correct MOA assigned in LOOCV	-0.0170531
moxR1	screen6:BRD-K06980535-003-28-3:50.000000uM	-1.31544e-07	screen6:BRD-K06980535-003-28-3	BRD-K06980535-003-28-3	BRD-K06980535	50	10	-1.31544e-07	TRUE	1.14739	TRUE	TRUE	FALSE	FALSE	Correct MOA assigned in LOOCV	-1.31544e-07
qcrB	screen6:BRD-K07283971-001-03-9:50.000000uM	0.0432616	screen6:BRD-K07283971-001-03-9	BRD-K07283971-001-03-9	BRD-K07283971	50	10	0.0432616	TRUE	1.00876	TRUE	FALSE	TRUE	FALSE	Incorrect MOA assigned in LOOCV	0.0432616
nrdH	screen6:BRD-K08151102-001-04-9:50.000000uM	0.371566	screen6:BRD-K08151102-001-04-9	BRD-K08151102-001-04-9	BRD-K08151102	50	10	0.371566	TRUE	1.06647	TRUE	FALSE	FALSE	TRUE	Uncertain in LOOCV	0.371566
fba	screen6:BRD-K08525451-001-03-1:50.000000uM	-0.0872976	screen6:BRD-K08525451-001-03-1	BRD-K08525451-001-03-1	BRD-K08525451	50	10	-0.0872976	TRUE	0.179318	TRUE	TRUE	FALSE	FALSE	Correct MOA assigned in LOOCV	-0.0872976
atpG	screen6:BRD-K08547377-003-08-1:50.000000uM	0.0805203	screen6:BRD-K08547377-003-08-1	BRD-K08547377-003-08-1	BRD-K08547377	50	10	0.0805203	TRUE	1.232	TRUE	FALSE	TRUE	FALSE	Incorrect MOA assigned in LOOCV	0.0805203
otsA	screen6:BRD-K08893438-001-07-2:50.000000uM	0.288977	screen6:BRD-K08893438-001-07-2	BRD-K08893438-001-07-2	BRD-K08893438	50	10	0.288977	TRUE	1.03747	TRUE	FALSE	TRUE	FALSE	Incorrect MOA assigned in LOOCV	0.288977
proC	screen6:BRD-K08973992-001-09-6:50.000000uM	0.45796	screen6:BRD-K08973992-001-09-6	BRD-K08973992-001-09-6	BRD-K08973992	50	10	0.45796	TRUE	1.01973	TRUE	FALSE	FALSE	TRUE	Uncertain in LOOCV	0.45796
nrdH	screen6:BRD-K09343855-001-02-2:50.000000uM	0.516833	screen6:BRD-K09343855-001-02-2	BRD-K09343855-001-02-2	BRD-K09343855	50	10	0.516833	TRUE	1.10952	TRUE	FALSE	TRUE	FALSE	Incorrect MOA assigned in LOOCV	0.516833
Rv2413c	screen6:BRD-K10090029-001-01-9:50.000000uM	0.0813061	screen6:BRD-K10090029-001-01-9	BRD-K10090029-001-01-9	BRD-K10090029	50	10	0.0813061	TRUE	1.05048	TRUE	FALSE	TRUE	FALSE	Incorrect MOA assigned in LOOCV	0.0813061
Rv2017	screen6:BRD-K10362825-001-05-9:50.000000uM	-0.0304281	screen6:BRD-K10362825-001-05-9	BRD-K10362825-001-05-9	BRD-K10362825	50	10	-0.0304281	TRUE	1.05521	TRUE	TRUE	FALSE	FALSE	Correct MOA assigned in LOOCV	-0.0304281
nrdF2	screen6:BRD-K10610814-001-01-3:50.000000uM	0.371045	screen6:BRD-K10610814-001-01-3	BRD-K10610814-001-01-3	BRD-K10610814	50	10	0.371045	TRUE	1.07149	TRUE	FALSE	FALSE	TRUE	Uncertain in LOOCV	0.371045
ppk1	screen6:BRD-K10671814-001-16-3:50.000000uM	-0.0166859	screen6:BRD-K10671814-001-16-3	BRD-K10671814-001-16-3	BRD-K10671814	50	10	-0.0166859	TRUE	1.1935	TRUE	TRUE	FALSE	FALSE	Correct MOA assigned in LOOCV	-0.0166859
pheS	screen6:BRD-K10995081-001-30-3:50.000000uM	-0.0148202	screen6:BRD-K10995081-001-30-3	BRD-K10995081-001-30-3	BRD-K10995081	50	10	-0.0148202	TRUE	1.17387	TRUE	TRUE	FALSE	FALSE	Correct MOA assigned in LOOCV	-0.0148202
TB39.8	screen6:BRD-K11210723-001-01-1:50.000000uM	0.323935	screen6:BRD-K11210723-001-01-1	BRD-K11210723-001-01-1	BRD-K11210723	50	10	0.323935	TRUE	1.17356	TRUE	FALSE	FALSE	TRUE	Uncertain in LOOCV	0.323935
dnaN	screen6:BRD-K11298197-001-14-6:50.000000uM	-0.0540728	screen6:BRD-K11298197-001-14-6	BRD-K11298197-001-14-6	BRD-K11298197	50	10	-0.0540728	TRUE	1.0642	TRUE	TRUE	FALSE	FALSE	Correct MOA assigned in LOOCV	-0.0540728
gcvB	screen6:BRD-K11310996-001-01-9:50.000000uM	-0.00613069	screen6:BRD-K11310996-001-01-9	BRD-K11310996-001-01-9	BRD-K11310996	50	10	-0.00613069	TRUE	1.13934	TRUE	FALSE	TRUE	FALSE	Incorrect MOA assigned in LOOCV	-0.00613069
nrdH	screen6:BRD-K11630072-001-14-0:50.000000uM	-0.062256	screen6:BRD-K11630072-001-14-0	BRD-K11630072-001-14-0	BRD-K11630072	50	10	-0.062256	TRUE	0.49179	TRUE	TRUE	FALSE	FALSE	Correct MOA assigned in LOOCV	-0.062256
ppk1	screen6:BRD-K11640013-001-16-6:50.000000uM	0.0874352	screen6:BRD-K11640013-001-16-6	BRD-K11640013-001-16-6	BRD-K11640013	50	10	0.0874352	TRUE	1.11143	TRUE	TRUE	FALSE	FALSE	Correct MOA assigned in LOOCV	0.0874352
rplJ	screen6:BRD-K11905747-333-01-5:50.000000uM	0.0326159	screen6:BRD-K11905747-333-01-5	BRD-K11905747-333-01-5	BRD-K11905747	50	10	0.0326159	TRUE	1.06164	TRUE	FALSE	FALSE	TRUE	Uncertain in LOOCV	0.0326159
adk	screen6:BRD-K12037340-001-01-0:50.000000uM	0.254313	screen6:BRD-K12037340-001-01-0	BRD-K12037340-001-01-0	BRD-K12037340	50	10	0.254313	TRUE	1.04093	TRUE	FALSE	TRUE	FALSE	Incorrect MOA assigned in LOOCV	0.254313
thyA	screen6:BRD-K13843533-001-03-3:50.000000uM	-0.0286585	screen6:BRD-K13843533-001-03-3	BRD-K13843533-001-03-3	BRD-K13843533	50	10	-0.0286585	TRUE	0.593306	TRUE	FALSE	TRUE	FALSE	Incorrect MOA assigned in LOOCV	-0.0286585
atpH	screen6:BRD-K14661019-001-01-5:50.000000uM	-0.0412295	screen6:BRD-K14661019-001-01-5	BRD-K14661019-001-01-5	BRD-K14661019	50	10	-0.0412295	TRUE	1.1718	TRUE	TRUE	FALSE	FALSE	Correct MOA assigned in LOOCV	-0.0412295
Rv2017	screen6:BRD-K14704277-001-25-9:50.000000uM	0.350109	screen6:BRD-K14704277-001-25-9	BRD-K14704277-001-25-9	BRD-K14704277	50	10	0.350109	TRUE	1.13841	TRUE	FALSE	FALSE	TRUE	Uncertain in LOOCV	0.350109
nrdF2	screen6:BRD-K15108141-003-06-2:50.000000uM	0.489119	screen6:BRD-K15108141-003-06-2	BRD-K15108141-003-06-2	BRD-K15108141	50	10	0.489119	TRUE	1.05443	TRUE	FALSE	TRUE	FALSE	Incorrect MOA assigned in LOOCV	0.489119
echA17	screen6:BRD-K15179879-001-10-7:50.000000uM	0.165198	screen6:BRD-K15179879-001-10-7	BRD-K15179879-001-10-7	BRD-K15179879	50	10	0.165198	TRUE	1.12386	TRUE	TRUE	FALSE	FALSE	Correct MOA assigned in LOOCV	0.165198
pheS	screen6:BRD-K15616905-001-05-6:50.000000uM	-0.0565145	screen6:BRD-K15616905-001-05-6	BRD-K15616905-001-05-6	BRD-K15616905	50	10	-0.0565145	TRUE	0.750896	TRUE	TRUE	FALSE	FALSE	Correct MOA assigned in LOOCV	-0.0565145
qcrB	screen6:BRD-K15707964-001-02-8:50.000000uM	-0.0384108	screen6:BRD-K15707964-001-02-8	BRD-K15707964-001-02-8	BRD-K15707964	50	10	-0.0384108	TRUE	0.863501	TRUE	TRUE	FALSE	FALSE	Correct MOA assigned in LOOCV	-0.0384108
atpH	screen6:BRD-K16343284-001-01-6:50.000000uM	0.0163102	screen6:BRD-K16343284-001-01-6	BRD-K16343284-001-01-6	BRD-K16343284	50	10	0.0163102	TRUE	1.18245	TRUE	TRUE	FALSE	FALSE	Correct MOA assigned in LOOCV	0.0163102
fmt	screen6:BRD-K16424896-001-02-2:50.000000uM	1.6567e-09	screen6:BRD-K16424896-001-02-2	BRD-K16424896-001-02-2	BRD-K16424896	50	10	1.6567e-09	TRUE	1.34888	TRUE	TRUE	FALSE	FALSE	Correct MOA assigned in LOOCV	1.6567e-09
Rv1836c	screen6:BRD-K17346269-999-99-9:25.000000uM	0.320902	screen6:BRD-K17346269-999-99-9	BRD-K17346269-999-99-9	BRD-K17346269	25	8	0.320902	TRUE	1.17787	TRUE	TRUE	FALSE	FALSE	Correct MOA assigned in LOOCV	0.320902
TB39.8	screen6:BRD-K18574842-323-12-4:50.000000uM	0.2882	screen6:BRD-K18574842-323-12-4	BRD-K18574842-323-12-4	BRD-K18574842	50	10	0.2882	TRUE	1.11113	TRUE	TRUE	FALSE	FALSE	Correct MOA assigned in LOOCV	0.2882
Rv3579c	screen6:BRD-K19352500-001-10-3:50.000000uM	2.34368e-13	screen6:BRD-K19352500-001-10-3	BRD-K19352500-001-10-3	BRD-K19352500	50	10	2.34368e-13	TRUE	1.0288	TRUE	TRUE	FALSE	FALSE	Correct MOA assigned in LOOCV	2.34368e-13
Rv0811	screen6:BRD-K19742012-001-03-1:50.000000uM	0.206689	screen6:BRD-K19742012-001-03-1	BRD-K19742012-001-03-1	BRD-K19742012	50	10	0.206689	TRUE	1.09375	TRUE	FALSE	FALSE	TRUE	Uncertain in LOOCV	0.206689
Rv2017	screen6:BRD-K20683639-001-02-9:50.000000uM	-0.0854416	screen6:BRD-K20683639-001-02-9	BRD-K20683639-001-02-9	BRD-K20683639	50	10	-0.0854416	TRUE	0.262052	TRUE	FALSE	TRUE	FALSE	Incorrect MOA assigned in LOOCV	-0.0854416
mtrA	screen6:BRD-K21375516-001-06-0:50.000000uM	-4.06172e-05	screen6:BRD-K21375516-001-06-0	BRD-K21375516-001-06-0	BRD-K21375516	50	10	-4.06172e-05	TRUE	1.08495	TRUE	FALSE	TRUE	FALSE	Incorrect MOA assigned in LOOCV	-4.06172e-05
ppk1	screen6:BRD-K21520694-001-22-2:50.000000uM	0.0273386	screen6:BRD-K21520694-001-22-2	BRD-K21520694-001-22-2	BRD-K21520694	50	10	0.0273386	TRUE	1.19745	TRUE	TRUE	FALSE	FALSE	Correct MOA assigned in LOOCV	0.0273386
mycP3	screen6:BRD-K21656677-001-01-9:50.000000uM	-0.0576181	screen6:BRD-K21656677-001-01-9	BRD-K21656677-001-01-9	BRD-K21656677	50	10	-0.0576181	TRUE	0.740094	TRUE	FALSE	TRUE	FALSE	Incorrect MOA assigned in LOOCV	-0.0576181
infB	screen6:BRD-K22796536-003-01-9:50.000000uM	0.0181514	screen6:BRD-K22796536-003-01-9	BRD-K22796536-003-01-9	BRD-K22796536	50	10	0.0181514	TRUE	1.07929	TRUE	FALSE	TRUE	FALSE	Incorrect MOA assigned in LOOCV	0.0181514
Rv0528	screen6:BRD-K22938173-003-01-5:50.000000uM	-0.0558536	screen6:BRD-K22938173-003-01-5	BRD-K22938173-003-01-5	BRD-K22938173	50	10	-0.0558536	TRUE	0.730375	TRUE	TRUE	FALSE	FALSE	Correct MOA assigned in LOOCV	-0.0558536
qcrB	screen6:BRD-K23586533-003-03-2:50.000000uM	0.0366589	screen6:BRD-K23586533-003-03-2	BRD-K23586533-003-03-2	BRD-K23586533	50	10	0.0366589	TRUE	1.15111	TRUE	TRUE	FALSE	FALSE	Correct MOA assigned in LOOCV	0.0366589
hisA	screen6:BRD-K23791635-001-02-1:50.000000uM	0.352294	screen6:BRD-K23791635-001-02-1	BRD-K23791635-001-02-1	BRD-K23791635	50	10	0.352294	TRUE	1.04999	TRUE	FALSE	TRUE	FALSE	Incorrect MOA assigned in LOOCV	0.352294
thyA	screen6:BRD-K24844714-001-31-0:50.000000uM	-0.0702398	screen6:BRD-K24844714-001-31-0	BRD-K24844714-001-31-0	BRD-K24844714	50	10	-0.0702398	TRUE	0.599289	TRUE	TRUE	FALSE	FALSE	Correct MOA assigned in LOOCV	-0.0702398
tmk	screen6:BRD-K24871708-002-05-3:50.000000uM	0.480369	screen6:BRD-K24871708-002-05-3	BRD-K24871708-002-05-3	BRD-K24871708	50	10	0.480369	TRUE	1.08338	TRUE	FALSE	TRUE	FALSE	Incorrect MOA assigned in LOOCV	0.480369
trpG	screen6:BRD-K25799961-001-01-8:50.000000uM	0.278742	screen6:BRD-K25799961-001-01-8	BRD-K25799961-001-01-8	BRD-K25799961	50	10	0.278742	TRUE	1.10251	TRUE	TRUE	FALSE	FALSE	Correct MOA assigned in LOOCV	0.278742
prrB	screen6:BRD-K26040644-001-01-1:50.000000uM	-0.00983442	screen6:BRD-K26040644-001-01-1	BRD-K26040644-001-01-1	BRD-K26040644	50	10	-0.00983442	TRUE	0.620626	TRUE	TRUE	FALSE	FALSE	Correct MOA assigned in LOOCV	-0.00983442
Rv2507	screen6:BRD-K26238968-999-99-9:3.125000uM	5.08172e-07	screen6:BRD-K26238968-999-99-9	BRD-K26238968-999-99-9	BRD-K26238968	3.125	8	5.08172e-07	TRUE	1.16067	TRUE	TRUE	FALSE	FALSE	Correct MOA assigned in LOOCV	5.08172e-07
qcrB	screen6:BRD-K27030784-001-01-1:50.000000uM	0.0379837	screen6:BRD-K27030784-001-01-1	BRD-K27030784-001-01-1	BRD-K27030784	50	10	0.0379837	TRUE	1.15945	TRUE	FALSE	FALSE	TRUE	Uncertain in LOOCV	0.0379837
rpsE	screen6:BRD-K28224173-001-02-6:50.000000uM	-0.0676557	screen6:BRD-K28224173-001-02-6	BRD-K28224173-001-02-6	BRD-K28224173	50	10	-0.0676557	TRUE	0.32246	TRUE	FALSE	TRUE	FALSE	Incorrect MOA assigned in LOOCV	-0.0676557
TB39.8	screen6:BRD-K28247815-001-01-3:50.000000uM	0.115424	screen6:BRD-K28247815-001-01-3	BRD-K28247815-001-01-3	BRD-K28247815	50	10	0.115424	TRUE	1.06092	TRUE	FALSE	TRUE	FALSE	Incorrect MOA assigned in LOOCV	0.115424
ppk1	screen6:BRD-K28494619-001-30-8:50.000000uM	-0.0305161	screen6:BRD-K28494619-001-30-8	BRD-K28494619-001-30-8	BRD-K28494619	50	10	-0.0305161	TRUE	1.15006	TRUE	TRUE	FALSE	FALSE	Correct MOA assigned in LOOCV	-0.0305161
moxR1	screen6:BRD-K28594598-001-01-1:25.000000uM	0.0777894	screen6:BRD-K28594598-001-01-1	BRD-K28594598-001-01-1	BRD-K28594598	25	9	0.0777894	TRUE	1.08433	TRUE	TRUE	FALSE	FALSE	Correct MOA assigned in LOOCV	0.0777894
tpi	screen6:BRD-K28767608-001-01-1:50.000000uM	0.195397	screen6:BRD-K28767608-001-01-1	BRD-K28767608-001-01-1	BRD-K28767608	50	10	0.195397	TRUE	1.22729	TRUE	TRUE	FALSE	FALSE	Correct MOA assigned in LOOCV	0.195397
nrdH	screen6:BRD-K29869729-001-01-8:50.000000uM	0.483347	screen6:BRD-K29869729-001-01-8	BRD-K29869729-001-01-8	BRD-K29869729	50	10	0.483347	TRUE	1.03994	TRUE	FALSE	TRUE	FALSE	Incorrect MOA assigned in LOOCV	0.483347
orn	screen6:BRD-K29887672-999-99-9:1.562500uM	0.148511	screen6:BRD-K29887672-999-99-9	BRD-K29887672-999-99-9	BRD-K29887672	1.5625	8	0.148511	TRUE	1.37113	TRUE	TRUE	FALSE	FALSE	Correct MOA assigned in LOOCV	0.148511
atpH	screen6:BRD-K32368635-001-01-9:50.000000uM	0.00281105	screen6:BRD-K32368635-001-01-9	BRD-K32368635-001-01-9	BRD-K32368635	50	10	0.00281105	TRUE	1.13464	TRUE	FALSE	FALSE	TRUE	Uncertain in LOOCV	0.00281105
otsA	screen6:BRD-K32667026-003-01-7:50.000000uM	0.489013	screen6:BRD-K32667026-003-01-7	BRD-K32667026-003-01-7	BRD-K32667026	50	10	0.489013	TRUE	1.15273	TRUE	TRUE	FALSE	FALSE	Correct MOA assigned in LOOCV	0.489013
tmk	screen6:BRD-K32842773-304-07-0:50.000000uM	0.409316	screen6:BRD-K32842773-304-07-0	BRD-K32842773-304-07-0	BRD-K32842773	50	10	0.409316	TRUE	1.05516	TRUE	FALSE	TRUE	FALSE	Incorrect MOA assigned in LOOCV	0.409316
Rv3778c	screen6:BRD-K33394115-001-01-3:50.000000uM	0.0151877	screen6:BRD-K33394115-001-01-3	BRD-K33394115-001-01-3	BRD-K33394115	50	10	0.0151877	TRUE	1.12857	TRUE	TRUE	FALSE	FALSE	Correct MOA assigned in LOOCV	0.0151877
rpoB	screen6:BRD-K33710385-001-04-9:50.000000uM	-0.0402667	screen6:BRD-K33710385-001-04-9	BRD-K33710385-001-04-9	BRD-K33710385	50	10	-0.0402667	TRUE	0.493127	TRUE	TRUE	FALSE	FALSE	Correct MOA assigned in LOOCV	-0.0402667
nrdH	screen6:BRD-K34022604-001-11-6:50.000000uM	-0.069572	screen6:BRD-K34022604-001-11-6	BRD-K34022604-001-11-6	BRD-K34022604	50	10	-0.069572	TRUE	1.02986	TRUE	FALSE	TRUE	FALSE	Incorrect MOA assigned in LOOCV	-0.069572
Rv2507	screen6:BRD-K34883066-999-99-9:25.000000uM	0.000220735	screen6:BRD-K34883066-999-99-9	BRD-K34883066-999-99-9	BRD-K34883066	25	8	0.000220735	TRUE	1.2045	TRUE	TRUE	FALSE	FALSE	Correct MOA assigned in LOOCV	0.000220735
clpX	screen6:BRD-K35960502-001-23-4:25.000000uM	-0.0809816	screen6:BRD-K35960502-001-23-4	BRD-K35960502-001-23-4	BRD-K35960502	25	9	-0.0809816	TRUE	0.785257	TRUE	TRUE	FALSE	FALSE	Correct MOA assigned in LOOCV	-0.0809816
glmU	screen6:BRD-K36007650-300-04-9:50.000000uM	3.21965e-15	screen6:BRD-K36007650-300-04-9	BRD-K36007650-300-04-9	BRD-K36007650	50	10	3.21965e-15	TRUE	1.0936	TRUE	FALSE	TRUE	FALSE	Incorrect MOA assigned in LOOCV	3.21965e-15
lppL	screen6:BRD-K36137799-001-08-9:50.000000uM	3.59429e-08	screen6:BRD-K36137799-001-08-9	BRD-K36137799-001-08-9	BRD-K36137799	50	8	3.59429e-08	TRUE	1.13841	TRUE	FALSE	TRUE	FALSE	Incorrect MOA assigned in LOOCV	3.59429e-08
atpG	screen6:BRD-K36796419-001-02-7:50.000000uM	-0.0678677	screen6:BRD-K36796419-001-02-7	BRD-K36796419-001-02-7	BRD-K36796419	50	10	-0.0678677	TRUE	0.461697	TRUE	TRUE	FALSE	FALSE	Correct MOA assigned in LOOCV	-0.0678677
atpG	screen6:BRD-K37130656-001-05-3:50.000000uM	0.00499052	screen6:BRD-K37130656-001-05-3	BRD-K37130656-001-05-3	BRD-K37130656	50	10	0.00499052	TRUE	1.11383	TRUE	TRUE	FALSE	FALSE	Correct MOA assigned in LOOCV	0.00499052
coaE	screen6:BRD-K37890730-001-22-7:50.000000uM	0.209004	screen6:BRD-K37890730-001-22-7	BRD-K37890730-001-22-7	BRD-K37890730	50	10	0.209004	TRUE	1.02845	TRUE	FALSE	TRUE	FALSE	Incorrect MOA assigned in LOOCV	0.209004
Rv2747	screen6:BRD-K38633957-001-03-6:50.000000uM	-0.0301294	screen6:BRD-K38633957-001-03-6	BRD-K38633957-001-03-6	BRD-K38633957	50	10	-0.0301294	TRUE	1.04106	TRUE	TRUE	FALSE	FALSE	Correct MOA assigned in LOOCV	-0.0301294
Rv2172c	screen6:BRD-K39339421-001-02-9:50.000000uM	0.27927	screen6:BRD-K39339421-001-02-9	BRD-K39339421-001-02-9	BRD-K39339421	50	10	0.27927	TRUE	1.09863	TRUE	FALSE	FALSE	TRUE	Uncertain in LOOCV	0.27927
ispD	screen6:BRD-K40154364-001-01-0:50.000000uM	0.0265871	screen6:BRD-K40154364-001-01-0	BRD-K40154364-001-01-0	BRD-K40154364	50	10	0.0265871	TRUE	1.03548	TRUE	TRUE	FALSE	FALSE	Correct MOA assigned in LOOCV	0.0265871
leuC	screen6:BRD-K40939496-001-01-5:50.000000uM	-0.065555	screen6:BRD-K40939496-001-01-5	BRD-K40939496-001-01-5	BRD-K40939496	50	10	-0.065555	TRUE	1.33933	TRUE	FALSE	TRUE	FALSE	Incorrect MOA assigned in LOOCV	-0.065555
Rv3267	screen6:BRD-K41140669-001-04-4:50.000000uM	-0.00387268	screen6:BRD-K41140669-001-04-4	BRD-K41140669-001-04-4	BRD-K41140669	50	10	-0.00387268	TRUE	1.0303	TRUE	FALSE	FALSE	TRUE	Uncertain in LOOCV	-0.00387268
rplE	screen6:BRD-K41413117-001-02-9:100.000000uM	0.722885	screen6:BRD-K41413117-001-02-9	BRD-K41413117-001-02-9	BRD-K41413117	100	8	0.722885	TRUE	1.07776	TRUE	FALSE	FALSE	TRUE	Uncertain in LOOCV	0.722885
clpX	screen6:BRD-K41731458-001-17-7:50.000000uM	9.67185e-05	screen6:BRD-K41731458-001-17-7	BRD-K41731458-001-17-7	BRD-K41731458	50	10	9.67185e-05	TRUE	1.04093	TRUE	FALSE	TRUE	FALSE	Incorrect MOA assigned in LOOCV	9.67185e-05
ppk1	screen6:BRD-K43172524-001-01-6:50.000000uM	0.0493974	screen6:BRD-K43172524-001-01-6	BRD-K43172524-001-01-6	BRD-K43172524	50	10	0.0493974	TRUE	0.828456	TRUE	FALSE	TRUE	FALSE	Incorrect MOA assigned in LOOCV	0.0493974
rpoA	screen6:BRD-K43913323-001-01-6:50.000000uM	0.033179	screen6:BRD-K43913323-001-01-6	BRD-K43913323-001-01-6	BRD-K43913323	50	10	0.033179	TRUE	1.01592	TRUE	TRUE	FALSE	FALSE	Correct MOA assigned in LOOCV	0.033179
manB	screen6:BRD-K43962705-999-99-9:0.097656uM	-0.0418349	screen6:BRD-K43962705-999-99-9	BRD-K43962705-999-99-9	BRD-K43962705	0.0976562	8	-0.0418349	TRUE	0.342944	TRUE	TRUE	FALSE	FALSE	Correct MOA assigned in LOOCV	-0.0418349
Rv1457c	screen6:BRD-K44595561-001-01-1:50.000000uM	-0.0388686	screen6:BRD-K44595561-001-01-1	BRD-K44595561-001-01-1	BRD-K44595561	50	10	-0.0388686	TRUE	1.06285	TRUE	TRUE	FALSE	FALSE	Correct MOA assigned in LOOCV	-0.0388686
folB	screen6:BRD-K45142033-001-02-9:50.000000uM	0.156346	screen6:BRD-K45142033-001-02-9	BRD-K45142033-001-02-9	BRD-K45142033	50	10	0.156346	TRUE	1.03661	TRUE	TRUE	FALSE	FALSE	Correct MOA assigned in LOOCV	0.156346
Rv2698	screen6:BRD-K45179240-001-03-8:50.000000uM	-0.00158407	screen6:BRD-K45179240-001-03-8	BRD-K45179240-001-03-8	BRD-K45179240	50	10	-0.00158407	TRUE	0.964179	TRUE	TRUE	FALSE	FALSE	Correct MOA assigned in LOOCV	-0.00158407
Rv2507	screen6:BRD-K45430307-001-01-9:50.000000uM	0.000174981	screen6:BRD-K45430307-001-01-9	BRD-K45430307-001-01-9	BRD-K45430307	50	10	0.000174981	TRUE	1.06024	TRUE	TRUE	FALSE	FALSE	Correct MOA assigned in LOOCV	0.000174981
TB39.8	screen6:BRD-K45520244-001-01-3:50.000000uM	0.1082	screen6:BRD-K45520244-001-01-3	BRD-K45520244-001-01-3	BRD-K45520244	50	10	0.1082	TRUE	1.05499	TRUE	FALSE	TRUE	FALSE	Incorrect MOA assigned in LOOCV	0.1082
Rv1111c	screen6:BRD-K45916615-001-03-0:50.000000uM	-0.0307452	screen6:BRD-K45916615-001-03-0	BRD-K45916615-001-03-0	BRD-K45916615	50	10	-0.0307452	TRUE	0.567904	TRUE	TRUE	FALSE	FALSE	Correct MOA assigned in LOOCV	-0.0307452
murG	screen6:BRD-K47832606-001-31-9:50.000000uM	0.0924747	screen6:BRD-K47832606-001-31-9	BRD-K47832606-001-31-9	BRD-K47832606	50	10	0.0924747	TRUE	1.20281	TRUE	TRUE	FALSE	FALSE	Correct MOA assigned in LOOCV	0.0924747
Rv2172c	screen6:BRD-K47871594-001-01-4:50.000000uM	0.4115	screen6:BRD-K47871594-001-01-4	BRD-K47871594-001-01-4	BRD-K47871594	50	10	0.4115	TRUE	1.04052	TRUE	FALSE	TRUE	FALSE	Incorrect MOA assigned in LOOCV	0.4115
Rv2172c	screen6:BRD-K48888725-001-03-5:50.000000uM	0.207251	screen6:BRD-K48888725-001-03-5	BRD-K48888725-001-03-5	BRD-K48888725	50	10	0.207251	TRUE	1.09071	TRUE	FALSE	TRUE	FALSE	Incorrect MOA assigned in LOOCV	0.207251
rpoA	screen6:BRD-K49350383-001-16-0:50.000000uM	-0.00173498	screen6:BRD-K49350383-001-16-0	BRD-K49350383-001-16-0	BRD-K49350383	50	10	-0.00173498	TRUE	1.28239	TRUE	FALSE	TRUE	FALSE	Incorrect MOA assigned in LOOCV	-0.00173498
rpmC	screen6:BRD-K49384696-001-02-1:50.000000uM	0.111911	screen6:BRD-K49384696-001-02-1	BRD-K49384696-001-02-1	BRD-K49384696	50	10	0.111911	TRUE	1.1128	TRUE	TRUE	FALSE	FALSE	Correct MOA assigned in LOOCV	0.111911
rpmC	screen6:BRD-K49668410-001-19-6:50.000000uM	-0.0569653	screen6:BRD-K49668410-001-19-6	BRD-K49668410-001-19-6	BRD-K49668410	50	10	-0.0569653	TRUE	1.31571	TRUE	TRUE	FALSE	FALSE	Correct MOA assigned in LOOCV	-0.0569653
TB18.5	screen6:BRD-K49755152-003-01-7:50.000000uM	-0.013805	screen6:BRD-K49755152-003-01-7	BRD-K49755152-003-01-7	BRD-K49755152	50	10	-0.013805	TRUE	0.944903	TRUE	FALSE	TRUE	FALSE	Incorrect MOA assigned in LOOCV	-0.013805
asnB	screen6:BRD-K49841478-001-02-4:50.000000uM	-0.0528986	screen6:BRD-K49841478-001-02-4	BRD-K49841478-001-02-4	BRD-K49841478	50	10	-0.0528986	TRUE	1.14641	TRUE	TRUE	FALSE	FALSE	Correct MOA assigned in LOOCV	-0.0528986
rpmC	screen6:BRD-K50327268-001-01-6:50.000000uM	0.418666	screen6:BRD-K50327268-001-01-6	BRD-K50327268-001-01-6	BRD-K50327268	50	10	0.418666	TRUE	1.06933	TRUE	FALSE	TRUE	FALSE	Incorrect MOA assigned in LOOCV	0.418666
Rv2172c	screen6:BRD-K50582804-003-01-3:100.000000uM	-0.0583722	screen6:BRD-K50582804-003-01-3	BRD-K50582804-003-01-3	BRD-K50582804	100	8	-0.0583722	TRUE	1.00933	TRUE	FALSE	FALSE	TRUE	Uncertain in LOOCV	-0.0583722
ppk1	screen6:BRD-K50859149-001-21-1:50.000000uM	-0.0310928	screen6:BRD-K50859149-001-21-1	BRD-K50859149-001-21-1	BRD-K50859149	50	10	-0.0310928	TRUE	1.22924	TRUE	TRUE	FALSE	FALSE	Correct MOA assigned in LOOCV	-0.0310928
thiG	screen6:BRD-K51096299-001-03-5:50.000000uM	0.239296	screen6:BRD-K51096299-001-03-5	BRD-K51096299-001-03-5	BRD-K51096299	50	10	0.239296	TRUE	1.15635	TRUE	FALSE	FALSE	TRUE	Uncertain in LOOCV	0.239296
leuA	screen6:BRD-K51626221-001-05-7:50.000000uM	-0.0155465	screen6:BRD-K51626221-001-05-7	BRD-K51626221-001-05-7	BRD-K51626221	50	10	-0.0155465	TRUE	1.04911	TRUE	TRUE	FALSE	FALSE	Correct MOA assigned in LOOCV	-0.0155465
nrdF2	screen6:BRD-K51747290-001-18-0:50.000000uM	0.268457	screen6:BRD-K51747290-001-18-0	BRD-K51747290-001-18-0	BRD-K51747290	50	10	0.268457	TRUE	1.05447	TRUE	FALSE	TRUE	FALSE	Incorrect MOA assigned in LOOCV	0.268457
secF	screen6:BRD-K52075040-001-12-1:50.000000uM	-0.0421533	screen6:BRD-K52075040-001-12-1	BRD-K52075040-001-12-1	BRD-K52075040	50	10	-0.0421533	TRUE	1.05377	TRUE	FALSE	TRUE	FALSE	Incorrect MOA assigned in LOOCV	-0.0421533
atpDC	screen6:BRD-K52756523-001-30-4:50.000000uM	0.00858237	screen6:BRD-K52756523-001-30-4	BRD-K52756523-001-30-4	BRD-K52756523	50	10	0.00858237	TRUE	1.10713	TRUE	TRUE	FALSE	FALSE	Correct MOA assigned in LOOCV	0.00858237
thyA	screen6:BRD-K54931188-001-01-8:50.000000uM	-5.89044e-05	screen6:BRD-K54931188-001-01-8	BRD-K54931188-001-01-8	BRD-K54931188	50	10	-5.89044e-05	TRUE	1.13283	TRUE	FALSE	TRUE	FALSE	Incorrect MOA assigned in LOOCV	-5.89044e-05
ppk1	screen6:BRD-K55034111-001-05-3:50.000000uM	-0.0562448	screen6:BRD-K55034111-001-05-3	BRD-K55034111-001-05-3	BRD-K55034111	50	10	-0.0562448	TRUE	0.279774	TRUE	TRUE	FALSE	FALSE	Correct MOA assigned in LOOCV	-0.0562448
efp	screen6:BRD-K55696337-003-26-9:50.000000uM	0.60161	screen6:BRD-K55696337-003-26-9	BRD-K55696337-003-26-9	BRD-K55696337	50	10	0.60161	TRUE	1.07774	TRUE	FALSE	FALSE	TRUE	Uncertain in LOOCV	0.60161
Rv3922c	screen6:BRD-K56767355-001-01-1:50.000000uM	1.38112e-13	screen6:BRD-K56767355-001-01-1	BRD-K56767355-001-01-1	BRD-K56767355	50	10	1.38112e-13	TRUE	1.09581	TRUE	FALSE	TRUE	FALSE	Incorrect MOA assigned in LOOCV	1.38112e-13
rpoB	screen6:BRD-K57363465-001-01-5:50.000000uM	-0.066909	screen6:BRD-K57363465-001-01-5	BRD-K57363465-001-01-5	BRD-K57363465	50	10	-0.066909	TRUE	0.416861	TRUE	TRUE	FALSE	FALSE	Correct MOA assigned in LOOCV	-0.066909
nrdF2	screen6:BRD-K57698251-001-01-2:50.000000uM	0.39939	screen6:BRD-K57698251-001-01-2	BRD-K57698251-001-01-2	BRD-K57698251	50	10	0.39939	TRUE	1.05558	TRUE	TRUE	FALSE	FALSE	Correct MOA assigned in LOOCV	0.39939
tmk	screen6:BRD-K58262659-001-11-3:50.000000uM	0.0865025	screen6:BRD-K58262659-001-11-3	BRD-K58262659-001-11-3	BRD-K58262659	50	10	0.0865025	TRUE	1.37022	TRUE	TRUE	FALSE	FALSE	Correct MOA assigned in LOOCV	0.0865025
dprE1	screen6:BRD-K58861914-001-01-4:50.000000uM	0.517022	screen6:BRD-K58861914-001-01-4	BRD-K58861914-001-01-4	BRD-K58861914	50	10	0.517022	TRUE	1.10989	TRUE	TRUE	FALSE	FALSE	Correct MOA assigned in LOOCV	0.517022
gca	screen6:BRD-K59325863-001-05-1:50.000000uM	-5.19201e-08	screen6:BRD-K59325863-001-05-1	BRD-K59325863-001-05-1	BRD-K59325863	50	10	-5.19201e-08	TRUE	1.08095	TRUE	TRUE	FALSE	FALSE	Correct MOA assigned in LOOCV	-5.19201e-08
hemB	screen6:BRD-K59436580-001-02-5:50.000000uM	-0.0489611	screen6:BRD-K59436580-001-02-5	BRD-K59436580-001-02-5	BRD-K59436580	50	10	-0.0489611	TRUE	0.302014	TRUE	TRUE	FALSE	FALSE	Correct MOA assigned in LOOCV	-0.0489611
rnc	screen6:BRD-K59853741-999-99-9:12.500000uM	-0.00781587	screen6:BRD-K59853741-999-99-9	BRD-K59853741-999-99-9	BRD-K59853741	12.5	16	-0.00781587	TRUE	1.02843	TRUE	FALSE	TRUE	FALSE	Incorrect MOA assigned in LOOCV	-0.00781587
leuC	screen6:BRD-K60230970-001-37-3:50.000000uM	0.643581	screen6:BRD-K60230970-001-37-3	BRD-K60230970-001-37-3	BRD-K60230970	50	10	0.643581	TRUE	1.0816	TRUE	FALSE	FALSE	TRUE	Uncertain in LOOCV	0.643581
adoK	screen6:BRD-K60267961-001-05-3:50.000000uM	-0.0645962	screen6:BRD-K60267961-001-05-3	BRD-K60267961-001-05-3	BRD-K60267961	50	10	-0.0645962	TRUE	1.00532	TRUE	TRUE	FALSE	FALSE	Correct MOA assigned in LOOCV	-0.0645962
otsA	screen6:BRD-K60362380-001-02-2:50.000000uM	0.64543	screen6:BRD-K60362380-001-02-2	BRD-K60362380-001-02-2	BRD-K60362380	50	10	0.64543	TRUE	1.10779	TRUE	FALSE	TRUE	FALSE	Incorrect MOA assigned in LOOCV	0.64543
TB39.8	screen6:BRD-K60663764-236-06-2:50.000000uM	0.119826	screen6:BRD-K60663764-236-06-2	BRD-K60663764-236-06-2	BRD-K60663764	50	10	0.119826	TRUE	1.01912	TRUE	FALSE	FALSE	TRUE	Uncertain in LOOCV	0.119826
tmk	screen6:BRD-K60731427-001-04-9:50.000000uM	-0.0512739	screen6:BRD-K60731427-001-04-9	BRD-K60731427-001-04-9	BRD-K60731427	50	10	-0.0512739	TRUE	0.633032	TRUE	TRUE	FALSE	FALSE	Correct MOA assigned in LOOCV	-0.0512739
murG	screen6:BRD-K61192372-001-09-7:50.000000uM	0.0747762	screen6:BRD-K61192372-001-09-7	BRD-K61192372-001-09-7	BRD-K61192372	50	10	0.0747762	TRUE	1.13617	TRUE	TRUE	FALSE	FALSE	Correct MOA assigned in LOOCV	0.0747762
ppk1	screen6:BRD-K62363391-001-25-6:50.000000uM	-7.58762e-09	screen6:BRD-K62363391-001-25-6	BRD-K62363391-001-25-6	BRD-K62363391	50	10	-7.58762e-09	TRUE	1.1642	TRUE	TRUE	FALSE	FALSE	Correct MOA assigned in LOOCV	-7.58762e-09
Rv2017	screen6:BRD-K62374253-001-09-4:50.000000uM	-0.0844535	screen6:BRD-K62374253-001-09-4	BRD-K62374253-001-09-4	BRD-K62374253	50	10	-0.0844535	TRUE	0.289418	TRUE	TRUE	FALSE	FALSE	Correct MOA assigned in LOOCV	-0.0844535
Rv1465	screen6:BRD-K63155003-001-01-6:50.000000uM	-0.0542871	screen6:BRD-K63155003-001-01-6	BRD-K63155003-001-01-6	BRD-K63155003	50	10	-0.0542871	TRUE	0.834002	TRUE	FALSE	TRUE	FALSE	Incorrect MOA assigned in LOOCV	-0.0542871
infB	screen6:BRD-K63591033-001-07-3:50.000000uM	-0.00521756	screen6:BRD-K63591033-001-07-3	BRD-K63591033-001-07-3	BRD-K63591033	50	10	-0.00521756	TRUE	1.01439	TRUE	FALSE	TRUE	FALSE	Incorrect MOA assigned in LOOCV	-0.00521756
tmk	screen6:BRD-K63675182-003-24-4:50.000000uM	0.0206485	screen6:BRD-K63675182-003-24-4	BRD-K63675182-003-24-4	BRD-K63675182	50	10	0.0206485	TRUE	1.05606	TRUE	TRUE	FALSE	FALSE	Correct MOA assigned in LOOCV	0.0206485
rplM	screen6:BRD-K63784565-001-07-0:50.000000uM	0.143904	screen6:BRD-K63784565-001-07-0	BRD-K63784565-001-07-0	BRD-K63784565	50	10	0.143904	TRUE	1.06895	TRUE	FALSE	FALSE	TRUE	Uncertain in LOOCV	0.143904
rpmC	screen6:BRD-K64323980-001-09-9:50.000000uM	0.648882	screen6:BRD-K64323980-001-09-9	BRD-K64323980-001-09-9	BRD-K64323980	50	10	0.648882	TRUE	1.08257	TRUE	FALSE	TRUE	FALSE	Incorrect MOA assigned in LOOCV	0.648882
argJ	screen6:BRD-K65278948-001-01-2:50.000000uM	-0.076414	screen6:BRD-K65278948-001-01-2	BRD-K65278948-001-01-2	BRD-K65278948	50	10	-0.076414	TRUE	1.26848	TRUE	TRUE	FALSE	FALSE	Correct MOA assigned in LOOCV	-0.076414
hisA	screen6:BRD-K66039912-001-01-9:50.000000uM	0.266099	screen6:BRD-K66039912-001-01-9	BRD-K66039912-001-01-9	BRD-K66039912	50	9	0.266099	TRUE	1.14844	TRUE	TRUE	FALSE	FALSE	Correct MOA assigned in LOOCV	0.266099
gyrB	screen6:BRD-K66412701-001-08-8:50.000000uM	-0.0638341	screen6:BRD-K66412701-001-08-8	BRD-K66412701-001-08-8	BRD-K66412701	50	10	-0.0638341	TRUE	0.170641	TRUE	TRUE	FALSE	FALSE	Correct MOA assigned in LOOCV	-0.0638341
clpX	screen6:BRD-K66615216-003-16-3:50.000000uM	-0.013436	screen6:BRD-K66615216-003-16-3	BRD-K66615216-003-16-3	BRD-K66615216	50	10	-0.013436	TRUE	0.0786431	TRUE	TRUE	FALSE	FALSE	Correct MOA assigned in LOOCV	-0.013436
infB	screen6:BRD-K66876909-001-16-7:50.000000uM	-0.0642695	screen6:BRD-K66876909-001-16-7	BRD-K66876909-001-16-7	BRD-K66876909	50	10	-0.0642695	TRUE	0.202473	TRUE	TRUE	FALSE	FALSE	Correct MOA assigned in LOOCV	-0.0642695
mtrA	screen6:BRD-K66898851-001-06-0:50.000000uM	0.00494954	screen6:BRD-K66898851-001-06-0	BRD-K66898851-001-06-0	BRD-K66898851	50	10	0.00494954	TRUE	1.01153	TRUE	FALSE	FALSE	TRUE	Uncertain in LOOCV	0.00494954
rpe	screen6:BRD-K66994095-001-01-4:50.000000uM	-0.0238937	screen6:BRD-K66994095-001-01-4	BRD-K66994095-001-01-4	BRD-K66994095	50	10	-0.0238937	TRUE	1.0409	TRUE	TRUE	FALSE	FALSE	Correct MOA assigned in LOOCV	-0.0238937
H37RvBC09	screen6:BRD-K67617993-001-01-3:50.000000uM	0.547794	screen6:BRD-K67617993-001-01-3	BRD-K67617993-001-01-3	BRD-K67617993	50	10	0.547794	TRUE	1.09586	TRUE	FALSE	TRUE	FALSE	Incorrect MOA assigned in LOOCV	0.547794
argD	screen6:BRD-K68017837-001-01-5:50.000000uM	0.5519	screen6:BRD-K68017837-001-01-5	BRD-K68017837-001-01-5	BRD-K68017837	50	10	0.5519	TRUE	1.13464	TRUE	FALSE	FALSE	TRUE	Uncertain in LOOCV	0.5519
Rv1457c	screen6:BRD-K68346641-003-12-7:50.000000uM	0.0667143	screen6:BRD-K68346641-003-12-7	BRD-K68346641-003-12-7	BRD-K68346641	50	10	0.0667143	TRUE	1.07557	TRUE	TRUE	FALSE	FALSE	Correct MOA assigned in LOOCV	0.0667143
Rv3587c	screen6:BRD-K69540638-001-07-3:50.000000uM	-0.0873864	screen6:BRD-K69540638-001-07-3	BRD-K69540638-001-07-3	BRD-K69540638	50	10	-0.0873864	TRUE	0.59407	TRUE	TRUE	FALSE	FALSE	Correct MOA assigned in LOOCV	-0.0873864
rpmA	screen6:BRD-K69553440-001-01-7:50.000000uM	-0.0738138	screen6:BRD-K69553440-001-01-7	BRD-K69553440-001-01-7	BRD-K69553440	50	10	-0.0738138	TRUE	0.548823	TRUE	TRUE	FALSE	FALSE	Correct MOA assigned in LOOCV	-0.0738138
Rv2050	screen6:BRD-K69774614-001-01-9:25.000000uM	0.000552212	screen6:BRD-K69774614-001-01-9	BRD-K69774614-001-01-9	BRD-K69774614	25	9	0.000552212	TRUE	1.02863	TRUE	TRUE	FALSE	FALSE	Correct MOA assigned in LOOCV	0.000552212
dnaN	screen6:BRD-K71125014-001-30-5:50.000000uM	-0.0140473	screen6:BRD-K71125014-001-30-5	BRD-K71125014-001-30-5	BRD-K71125014	50	10	-0.0140473	TRUE	1.0825	TRUE	TRUE	FALSE	FALSE	Correct MOA assigned in LOOCV	-0.0140473
thyA	screen6:BRD-K71364508-001-01-4:50.000000uM	0.529126	screen6:BRD-K71364508-001-01-4	BRD-K71364508-001-01-4	BRD-K71364508	50	10	0.529126	TRUE	1.10904	TRUE	FALSE	TRUE	FALSE	Incorrect MOA assigned in LOOCV	0.529126
gcvH	screen6:BRD-K72066874-001-10-9:100.000000uM	0.175677	screen6:BRD-K72066874-001-10-9	BRD-K72066874-001-10-9	BRD-K72066874	100	8	0.175677	TRUE	1.11978	TRUE	FALSE	FALSE	TRUE	Uncertain in LOOCV	0.175677
folB	screen6:BRD-K74016539-001-01-0:50.000000uM	-0.0127097	screen6:BRD-K74016539-001-01-0	BRD-K74016539-001-01-0	BRD-K74016539	50	10	-0.0127097	TRUE	1.02605	TRUE	FALSE	TRUE	FALSE	Incorrect MOA assigned in LOOCV	-0.0127097
canB	screen6:BRD-K74501079-335-02-7:50.000000uM	-0.0550081	screen6:BRD-K74501079-335-02-7	BRD-K74501079-335-02-7	BRD-K74501079	50	10	-0.0550081	TRUE	1.02677	TRUE	TRUE	FALSE	FALSE	Correct MOA assigned in LOOCV	-0.0550081
leuB	screen6:BRD-K74722711-001-02-1:50.000000uM	-0.0848581	screen6:BRD-K74722711-001-02-1	BRD-K74722711-001-02-1	BRD-K74722711	50	10	-0.0848581	TRUE	0.540558	TRUE	FALSE	TRUE	FALSE	Incorrect MOA assigned in LOOCV	-0.0848581
folB	screen6:BRD-K76534306-001-24-3:50.000000uM	-0.0605827	screen6:BRD-K76534306-001-24-3	BRD-K76534306-001-24-3	BRD-K76534306	50	10	-0.0605827	TRUE	0.108413	TRUE	TRUE	FALSE	FALSE	Correct MOA assigned in LOOCV	-0.0605827
whiB1	screen6:BRD-K76929026-001-01-2:50.000000uM	-0.0668004	screen6:BRD-K76929026-001-01-2	BRD-K76929026-001-01-2	BRD-K76929026	50	10	-0.0668004	TRUE	1.05185	TRUE	TRUE	FALSE	FALSE	Correct MOA assigned in LOOCV	-0.0668004
coaE	screen6:BRD-K77268072-001-01-7:50.000000uM	0.353213	screen6:BRD-K77268072-001-01-7	BRD-K77268072-001-01-7	BRD-K77268072	50	10	0.353213	TRUE	1.16731	TRUE	FALSE	TRUE	FALSE	Incorrect MOA assigned in LOOCV	0.353213
argD	screen6:BRD-K77614261-001-01-3:50.000000uM	-0.0576007	screen6:BRD-K77614261-001-01-3	BRD-K77614261-001-01-3	BRD-K77614261	50	10	-0.0576007	TRUE	0.702031	TRUE	TRUE	FALSE	FALSE	Correct MOA assigned in LOOCV	-0.0576007
dnaG	screen6:BRD-K78113049-001-19-6:50.000000uM	-0.0193032	screen6:BRD-K78113049-001-19-6	BRD-K78113049-001-19-6	BRD-K78113049	50	10	-0.0193032	TRUE	1.16645	TRUE	TRUE	FALSE	FALSE	Correct MOA assigned in LOOCV	-0.0193032
fadD7	screen6:BRD-K78659596-001-09-6:50.000000uM	4.25765e-10	screen6:BRD-K78659596-001-09-6	BRD-K78659596-001-09-6	BRD-K78659596	50	10	4.25765e-10	TRUE	1.11481	TRUE	TRUE	FALSE	FALSE	Correct MOA assigned in LOOCV	4.25765e-10
Rv2971	screen6:BRD-K79254416-001-29-1:50.000000uM	0.597603	screen6:BRD-K79254416-001-29-1	BRD-K79254416-001-29-1	BRD-K79254416	50	10	0.597603	TRUE	1.16146	TRUE	FALSE	TRUE	FALSE	Incorrect MOA assigned in LOOCV	0.597603
rpoA	screen6:BRD-K79491187-001-01-5:50.000000uM	-0.0302818	screen6:BRD-K79491187-001-01-5	BRD-K79491187-001-01-5	BRD-K79491187	50	10	-0.0302818	TRUE	1.06898	TRUE	TRUE	FALSE	FALSE	Correct MOA assigned in LOOCV	-0.0302818
nrdH	screen6:BRD-K79707415-001-01-8:50.000000uM	0.0502001	screen6:BRD-K79707415-001-01-8	BRD-K79707415-001-01-8	BRD-K79707415	50	10	0.0502001	TRUE	1.04384	TRUE	TRUE	FALSE	FALSE	Correct MOA assigned in LOOCV	0.0502001
thyA	screen6:BRD-K79821389-001-04-3:50.000000uM	-0.0673731	screen6:BRD-K79821389-001-04-3	BRD-K79821389-001-04-3	BRD-K79821389	50	10	-0.0673731	TRUE	0.465795	TRUE	FALSE	TRUE	FALSE	Incorrect MOA assigned in LOOCV	-0.0673731
TB39.8	screen6:BRD-K80545773-001-01-5:50.000000uM	0.195255	screen6:BRD-K80545773-001-01-5	BRD-K80545773-001-01-5	BRD-K80545773	50	10	0.195255	TRUE	1.08308	TRUE	TRUE	FALSE	FALSE	Correct MOA assigned in LOOCV	0.195255
Rv3645	screen6:BRD-K80953170-001-02-8:50.000000uM	-0.0425009	screen6:BRD-K80953170-001-02-8	BRD-K80953170-001-02-8	BRD-K80953170	50	10	-0.0425009	TRUE	1.0504	TRUE	TRUE	FALSE	FALSE	Correct MOA assigned in LOOCV	-0.0425009
ppm1	screen6:BRD-K80978124-001-01-4:50.000000uM	0.400714	screen6:BRD-K80978124-001-01-4	BRD-K80978124-001-01-4	BRD-K80978124	50	10	0.400714	TRUE	1.09088	TRUE	FALSE	FALSE	TRUE	Uncertain in LOOCV	0.400714
fmt	screen6:BRD-K81100236-001-01-9:50.000000uM	0.0193203	screen6:BRD-K81100236-001-01-9	BRD-K81100236-001-01-9	BRD-K81100236	50	10	0.0193203	TRUE	1.05895	TRUE	TRUE	FALSE	FALSE	Correct MOA assigned in LOOCV	0.0193203
TB39.8	screen6:BRD-K82498081-999-99-9:0.097656uM	-0.050529	screen6:BRD-K82498081-999-99-9	BRD-K82498081-999-99-9	BRD-K82498081	0.0976562	8	-0.050529	TRUE	0.420349	TRUE	TRUE	FALSE	FALSE	Correct MOA assigned in LOOCV	-0.050529
TB39.8	screen6:BRD-K82960980-003-04-3:50.000000uM	0.028363	screen6:BRD-K82960980-003-04-3	BRD-K82960980-003-04-3	BRD-K82960980	50	10	0.028363	TRUE	1.17653	TRUE	TRUE	FALSE	FALSE	Correct MOA assigned in LOOCV	0.028363
coaE	screen6:BRD-K83910486-001-01-6:50.000000uM	0.134751	screen6:BRD-K83910486-001-01-6	BRD-K83910486-001-01-6	BRD-K83910486	50	10	0.134751	TRUE	1.0724	TRUE	FALSE	TRUE	FALSE	Incorrect MOA assigned in LOOCV	0.134751
dxr	screen6:BRD-K84417469-001-01-2:50.000000uM	-0.0325804	screen6:BRD-K84417469-001-01-2	BRD-K84417469-001-01-2	BRD-K84417469	50	10	-0.0325804	TRUE	1.03535	TRUE	TRUE	FALSE	FALSE	Correct MOA assigned in LOOCV	-0.0325804
lppL	screen6:BRD-K85204746-001-03-4:50.000000uM	-0.0660059	screen6:BRD-K85204746-001-03-4	BRD-K85204746-001-03-4	BRD-K85204746	50	10	-0.0660059	TRUE	1.01425	TRUE	TRUE	FALSE	FALSE	Correct MOA assigned in LOOCV	-0.0660059
nrdH	screen6:BRD-K85307935-001-05-1:50.000000uM	-0.0826789	screen6:BRD-K85307935-001-05-1	BRD-K85307935-001-05-1	BRD-K85307935	50	10	-0.0826789	TRUE	0.166188	TRUE	FALSE	FALSE	TRUE	Uncertain in LOOCV	-0.0826789
secY	screen6:BRD-K86484527-001-01-0:50.000000uM	0.434807	screen6:BRD-K86484527-001-01-0	BRD-K86484527-001-01-0	BRD-K86484527	50	10	0.434807	TRUE	1.2827	TRUE	TRUE	FALSE	FALSE	Correct MOA assigned in LOOCV	0.434807
Rv0431	screen6:BRD-K86670086-001-03-3:50.000000uM	-0.0483182	screen6:BRD-K86670086-001-03-3	BRD-K86670086-001-03-3	BRD-K86670086	50	10	-0.0483182	TRUE	0.6462	TRUE	TRUE	FALSE	FALSE	Correct MOA assigned in LOOCV	-0.0483182
pimA	screen6:BRD-K87226815-001-22-1:50.000000uM	0.431053	screen6:BRD-K87226815-001-22-1	BRD-K87226815-001-22-1	BRD-K87226815	50	10	0.431053	TRUE	1.12331	TRUE	FALSE	TRUE	FALSE	Incorrect MOA assigned in LOOCV	0.431053
atpH	screen6:BRD-K87395897-999-99-9:0.195312uM	-0.00505844	screen6:BRD-K87395897-999-99-9	BRD-K87395897-999-99-9	BRD-K87395897	0.195312	8	-0.00505844	TRUE	1.16394	TRUE	TRUE	FALSE	FALSE	Correct MOA assigned in LOOCV	-0.00505844
ppk1	screen6:BRD-K87492696-001-17-3:50.000000uM	0.140685	screen6:BRD-K87492696-001-17-3	BRD-K87492696-001-17-3	BRD-K87492696	50	10	0.140685	TRUE	1.2827	TRUE	TRUE	FALSE	FALSE	Correct MOA assigned in LOOCV	0.140685
rpoB	screen6:BRD-K87685179-001-02-0:50.000000uM	0.464883	screen6:BRD-K87685179-001-02-0	BRD-K87685179-001-02-0	BRD-K87685179	50	10	0.464883	TRUE	1.17356	TRUE	FALSE	TRUE	FALSE	Incorrect MOA assigned in LOOCV	0.464883
TB39.8	screen6:BRD-K88043978-001-01-6:50.000000uM	0.515677	screen6:BRD-K88043978-001-01-6	BRD-K88043978-001-01-6	BRD-K88043978	50	9	0.515677	TRUE	1.01778	TRUE	FALSE	FALSE	TRUE	Uncertain in LOOCV	0.515677
Rv2172c	screen6:BRD-K88429204-001-39-3:50.000000uM	-0.000513459	screen6:BRD-K88429204-001-39-3	BRD-K88429204-001-39-3	BRD-K88429204	50	10	-0.000513459	TRUE	1.0609	TRUE	FALSE	TRUE	FALSE	Incorrect MOA assigned in LOOCV	-0.000513459
hemA	screen6:BRD-K88510285-001-63-2:50.000000uM	-0.00363043	screen6:BRD-K88510285-001-63-2	BRD-K88510285-001-63-2	BRD-K88510285	50	10	-0.00363043	TRUE	1.0498	TRUE	TRUE	FALSE	FALSE	Correct MOA assigned in LOOCV	-0.00363043
qcrB	screen6:BRD-K88568253-001-03-4:50.000000uM	-0.0104112	screen6:BRD-K88568253-001-03-4	BRD-K88568253-001-03-4	BRD-K88568253	50	10	-0.0104112	TRUE	1.02473	TRUE	TRUE	FALSE	FALSE	Correct MOA assigned in LOOCV	-0.0104112
Rv3719	screen6:BRD-K89211941-001-02-0:50.000000uM	0.317795	screen6:BRD-K89211941-001-02-0	BRD-K89211941-001-02-0	BRD-K89211941	50	10	0.317795	TRUE	1.06768	TRUE	FALSE	TRUE	FALSE	Incorrect MOA assigned in LOOCV	0.317795
manB	screen6:BRD-K89732114-001-14-1:50.000000uM	-0.0350127	screen6:BRD-K89732114-001-14-1	BRD-K89732114-001-14-1	BRD-K89732114	50	10	-0.0350127	TRUE	0.733735	TRUE	TRUE	FALSE	FALSE	Correct MOA assigned in LOOCV	-0.0350127
moxR1	screen6:BRD-K89997465-001-13-7:50.000000uM	-0.0734528	screen6:BRD-K89997465-001-13-7	BRD-K89997465-001-13-7	BRD-K89997465	50	10	-0.0734528	TRUE	0.958761	TRUE	TRUE	FALSE	FALSE	Correct MOA assigned in LOOCV	-0.0734528
Rv2698	screen6:BRD-K90535337-001-08-8:50.000000uM	-0.0157056	screen6:BRD-K90535337-001-08-8	BRD-K90535337-001-08-8	BRD-K90535337	50	10	-0.0157056	TRUE	1.0829	TRUE	FALSE	TRUE	FALSE	Incorrect MOA assigned in LOOCV	-0.0157056
proB	screen6:BRD-K90874731-001-01-8:50.000000uM	-0.00859913	screen6:BRD-K90874731-001-01-8	BRD-K90874731-001-01-8	BRD-K90874731	50	10	-0.00859913	TRUE	1.10944	TRUE	FALSE	TRUE	FALSE	Incorrect MOA assigned in LOOCV	-0.00859913
proC	screen6:BRD-K90991629-001-01-5:50.000000uM	-0.0241121	screen6:BRD-K90991629-001-01-5	BRD-K90991629-001-01-5	BRD-K90991629	50	10	-0.0241121	TRUE	0.104639	TRUE	TRUE	FALSE	FALSE	Correct MOA assigned in LOOCV	-0.0241121
parA	screen6:BRD-K91011325-001-01-8:50.000000uM	-0.031661	screen6:BRD-K91011325-001-01-8	BRD-K91011325-001-01-8	BRD-K91011325	50	10	-0.031661	TRUE	0.891396	TRUE	TRUE	FALSE	FALSE	Correct MOA assigned in LOOCV	-0.031661
ndh	screen6:BRD-K91214177-001-02-5:50.000000uM	-0.000460422	screen6:BRD-K91214177-001-02-5	BRD-K91214177-001-02-5	BRD-K91214177	50	10	-0.000460422	TRUE	1.02832	TRUE	FALSE	TRUE	FALSE	Incorrect MOA assigned in LOOCV	-0.000460422
secY	screen6:BRD-K91438851-001-01-5:50.000000uM	0.0836501	screen6:BRD-K91438851-001-01-5	BRD-K91438851-001-01-5	BRD-K91438851	50	10	0.0836501	TRUE	1.20268	TRUE	TRUE	FALSE	FALSE	Correct MOA assigned in LOOCV	0.0836501
rplK	screen6:BRD-K91543828-001-03-8:50.000000uM	0.514032	screen6:BRD-K91543828-001-03-8	BRD-K91543828-001-03-8	BRD-K91543828	50	10	0.514032	TRUE	1.09157	TRUE	FALSE	TRUE	FALSE	Incorrect MOA assigned in LOOCV	0.514032
icd2	screen6:BRD-K92093830-001-06-2:50.000000uM	1.00119e-09	screen6:BRD-K92093830-001-06-2	BRD-K92093830-001-06-2	BRD-K92093830	50	10	1.00119e-09	TRUE	1.14985	TRUE	TRUE	FALSE	FALSE	Correct MOA assigned in LOOCV	1.00119e-09
gatB	screen6:BRD-K92522608-001-01-1:50.000000uM	0.121471	screen6:BRD-K92522608-001-01-1	BRD-K92522608-001-01-1	BRD-K92522608	50	10	0.121471	TRUE	1.0251	TRUE	FALSE	TRUE	FALSE	Incorrect MOA assigned in LOOCV	0.121471
thiG	screen6:BRD-K92835935-999-99-9:0.097656uM	-0.0677451	screen6:BRD-K92835935-999-99-9	BRD-K92835935-999-99-9	BRD-K92835935	0.0976562	8	-0.0677451	TRUE	0.164646	TRUE	TRUE	FALSE	FALSE	Correct MOA assigned in LOOCV	-0.0677451
proB	screen6:BRD-K92838188-999-99-9:0.097656uM	-0.0715834	screen6:BRD-K92838188-999-99-9	BRD-K92838188-999-99-9	BRD-K92838188	0.0976562	8	-0.0715834	TRUE	0.255675	TRUE	TRUE	FALSE	FALSE	Correct MOA assigned in LOOCV	-0.0715834
nrdH	screen6:BRD-K93034159-001-28-2:50.000000uM	-0.0208962	screen6:BRD-K93034159-001-28-2	BRD-K93034159-001-28-2	BRD-K93034159	50	10	-0.0208962	TRUE	1.05129	TRUE	TRUE	FALSE	FALSE	Correct MOA assigned in LOOCV	-0.0208962
gatB	screen6:BRD-K94250879-237-01-9:50.000000uM	0.527018	screen6:BRD-K94250879-237-01-9	BRD-K94250879-237-01-9	BRD-K94250879	50	10	0.527018	TRUE	1.11665	TRUE	FALSE	TRUE	FALSE	Incorrect MOA assigned in LOOCV	0.527018
acn	screen6:BRD-K94650501-001-17-2:50.000000uM	0.543521	screen6:BRD-K94650501-001-17-2	BRD-K94650501-001-17-2	BRD-K94650501	50	10	0.543521	TRUE	1.21641	TRUE	TRUE	FALSE	FALSE	Correct MOA assigned in LOOCV	0.543521
Rv2611c	screen6:BRD-K95141739-001-01-9:50.000000uM	-0.0406699	screen6:BRD-K95141739-001-01-9	BRD-K95141739-001-01-9	BRD-K95141739	50	10	-0.0406699	TRUE	1.0409	TRUE	FALSE	TRUE	FALSE	Incorrect MOA assigned in LOOCV	-0.0406699
nrdH	screen6:BRD-K95496644-001-01-1:50.000000uM	0.583617	screen6:BRD-K95496644-001-01-1	BRD-K95496644-001-01-1	BRD-K95496644	50	10	0.583617	TRUE	1.04523	TRUE	TRUE	FALSE	FALSE	Correct MOA assigned in LOOCV	0.583617
rpmC	screen6:BRD-K95921201-001-18-7:50.000000uM	6.5226e-09	screen6:BRD-K95921201-001-18-7	BRD-K95921201-001-18-7	BRD-K95921201	50	10	6.5226e-09	TRUE	1.11946	TRUE	FALSE	TRUE	FALSE	Incorrect MOA assigned in LOOCV	6.5226e-09
thiG	screen6:BRD-K96235226-001-02-6:50.000000uM	0.45685	screen6:BRD-K96235226-001-02-6	BRD-K96235226-001-02-6	BRD-K96235226	50	10	0.45685	TRUE	1.05454	TRUE	FALSE	TRUE	FALSE	Incorrect MOA assigned in LOOCV	0.45685
rpoB	screen6:BRD-K96786677-236-03-2:50.000000uM	0.188444	screen6:BRD-K96786677-236-03-2	BRD-K96786677-236-03-2	BRD-K96786677	50	10	0.188444	TRUE	1.0724	TRUE	TRUE	FALSE	FALSE	Correct MOA assigned in LOOCV	0.188444
Rv1783	screen6:BRD-K97534525-001-26-8:50.000000uM	-0.054868	screen6:BRD-K97534525-001-26-8	BRD-K97534525-001-26-8	BRD-K97534525	50	10	-0.054868	TRUE	0.972439	TRUE	FALSE	TRUE	FALSE	Incorrect MOA assigned in LOOCV	-0.054868
miaA	screen6:BRD-K98033054-001-01-2:50.000000uM	0.575471	screen6:BRD-K98033054-001-01-2	BRD-K98033054-001-01-2	BRD-K98033054	50	10	0.575471	TRUE	1.04763	TRUE	FALSE	TRUE	FALSE	Incorrect MOA assigned in LOOCV	0.575471
nrdF2	screen6:BRD-K98384930-001-01-9:50.000000uM	-0.0588203	screen6:BRD-K98384930-001-01-9	BRD-K98384930-001-01-9	BRD-K98384930	50	10	-0.0588203	TRUE	1.05097	TRUE	TRUE	FALSE	FALSE	Correct MOA assigned in LOOCV	-0.0588203
gpm1	screen6:BRD-K98427564-001-08-4:50.000000uM	-0.013456	screen6:BRD-K98427564-001-08-4	BRD-K98427564-001-08-4	BRD-K98427564	50	10	-0.013456	TRUE	0.857722	TRUE	TRUE	FALSE	FALSE	Correct MOA assigned in LOOCV	-0.013456
pknA	screen6:BRD-K99107635-001-01-1:50.000000uM	-0.0308376	screen6:BRD-K99107635-001-01-1	BRD-K99107635-001-01-1	BRD-K99107635	50	10	-0.0308376	TRUE	1.05164	TRUE	TRUE	FALSE	FALSE	Correct MOA assigned in LOOCV	-0.0308376
rpoB	screen6:BRD-M29626677-343-04-2:50.000000uM	-0.00532698	screen6:BRD-M29626677-343-04-2	BRD-M29626677-343-04-2	BRD-M29626677	50	10	-0.00532698	TRUE	1.17382	TRUE	FALSE	TRUE	FALSE	Incorrect MOA assigned in LOOCV	-0.00532698
Rv1476	screen6:BRD-M30170555-001-01-5:50.000000uM	0.0172672	screen6:BRD-M30170555-001-01-5	BRD-M30170555-001-01-5	BRD-M30170555	50	10	0.0172672	TRUE	1.09167	TRUE	FALSE	TRUE	FALSE	Incorrect MOA assigned in LOOCV	0.0172672
Rv3635	screen_bi2_kabxlow:BRD-K00005150-001-01-9:3.125000uM	0.171699	screen_bi2_kabxlow:BRD-K00005150-001-01-9	BRD-K00005150-001-01-9	BRD-K00005150	3.125	10	0.171699	TRUE	0.927663	TRUE	FALSE	TRUE	FALSE	Incorrect MOA assigned in LOOCV	0.171699
qcrA	screen_bi2_kabxlow:BRD-K64497452-001-01-7:3.125000uM	0.365946	screen_bi2_kabxlow:BRD-K64497452-001-01-7	BRD-K64497452-001-01-7	BRD-K64497452	3.125	10	0.365946	TRUE	1.07302	TRUE	FALSE	FALSE	TRUE	Uncertain in LOOCV	0.365946
Rv3922c	screen_bi2_kabxlow:BRD-K87879546-001-07-4:3.125000uM	-0.0201233	screen_bi2_kabxlow:BRD-K87879546-001-07-4	BRD-K87879546-001-07-4	BRD-K87879546	3.125	10	-0.0201233	TRUE	0.733265	TRUE	TRUE	FALSE	FALSE	Correct MOA assigned in LOOCV	-0.0201233
Rv2228c	screen_bi2_kabxlow:BRD-M50166410-326-01-4:3.125000uM	-0.0204706	screen_bi2_kabxlow:BRD-M50166410-326-01-4	BRD-M50166410-326-01-4	BRD-M50166410	3.125	10	-0.0204706	TRUE	1.02334	TRUE	TRUE	FALSE	FALSE	Correct MOA assigned in LOOCV	-0.0204706
