# Supplementary material for: Reference-based chemical-genetic interaction profiling to elucidate small molecule mechanism of action in Mycobacterium tuberculosis
Source: Nat Commun. 2025 Nov 3;16:9673. doi: 10.1038/s41467-025-64662-x (PMC12583738; doi:10.1038/s41467-025-64662-x)
Supplement: Supplementary file 11 — Source data [file 41467_2025_64662_MOESM11_ESM.zip › Source Data SI Fig 11.xlsx]

## Sheet: SI Fig. 11b
	cAMP modulation:#6		membrane potential:#33
strain	rank	avg sGR	rank	avg sGR
H37RvBC06	311.6	0.188	239	-0.01
H37RvBC07	250	-0.39	167	-0.51
H37RvBC08	267.2	-0.28	248	0.19
H37RvBC09	240.6	-0.28	205	-0.31
H37RvBC14	233.8	-0.4	276	0.185
H37RvBC16	179	-0.87	116.5	-0.83
H37RvBC17	264.4	-0.12	258.5	0.095
Rv0023	252.6	-0.22	141.5	-0.65
Rv0204c	258.2	-0.24	51.5	-1.26
Rv0224c	238.4	0.014	243.5	-0.05
Rv0225	222	-0.58	339.5	6.755
Rv0226c	181.8	-0.75	86.5	-0.99
Rv0228	243.6	-0.44	226	-0.1
Rv0248c	55.6	-1.96	49	-1.63
Rv0260c	138.4	-1.09	106.5	-0.86
Rv0282	25.4	-2.75	11	-2.13
Rv0283	264.6	-0.24	172	-0.48
Rv0284	57.2	-2.12	44.5	-1.38
Rv0289	132.2	-1.19	43.5	-1.34
Rv0292	93	-1.58	15	-2
Rv0347	194.8	-0.68	159	-0.56
Rv0373c	230.4	-0.23	128	-0.75
Rv0431	176.4	-0.83	225.5	-0.12
Rv0455c	241	-0.46	198.5	-0.3
Rv0479c	239.8	-0.43	115.5	-0.82
Rv0504c	142.2	-1.15	160	-0.55
Rv0525	101.8	-1.31	128.5	-0.77
Rv0526	215.8	-0.56	158.5	-0.57
Rv0528	66.4	-2.29	70	-1.2
Rv0697	215.2	-0.46	174	-0.47
Rv0787A	266.6	-0.03	171.5	-0.51
Rv0811	187.6	-1	29.5	-1.62
Rv0817c	201.8	-0.63	297	0.4
Rv0913c	267	-0.29	159	-0.55
Rv1044	251.2	-0.26	332.5	1.335
Rv1111c	155.6	-1.18	329.5	1.18
Rv1254	201.4	-0.62	117	-0.83
Rv1339	114	-1.5	233	-0.12
Rv1342c	139	-1.14	182	-0.41
Rv1348	22.6	-2.81	178.5	-0.47
Rv1382	178	-0.73	195	-0.31
Rv1456c	63.6	-2.49	126.5	-0.77
Rv1457c	157.2	-1.08	44	-1.39
Rv1465	21.2	-3.16	14	-2.01
Rv1476	93.2	-1.59	308	0.705
Rv1576c	205.8	-0.64	127	-0.76
Rv1683	255.4	-0.34	279	0.21
Rv1697	201.6	-0.74	298	0.405
Rv1783	168.2	-1	123.5	-0.79
Rv1797	134.4	-1.45	53	-1.32
Rv1828	230.4	-0.51	123	-0.78
Rv1836c	303.4	0.278	322.5	0.92
Rv2017	60.8	-2.01	29.5	-1.58
Rv2047c	132.8	-1.17	86	-1.03
Rv2050	107.8	-1.28	79.5	-1.03
Rv2172c	46.2	-2.25	152.5	-0.65
Rv2182c	31.2	-2.47	84.5	-1.04
Rv2190c	248.2	-0.41	281	0.315
Rv2219	224.6	-0.49	225	-0.14
Rv2228c	244.6	-0.37	221.5	-0.16
Rv2235	43	-2.37	30	-1.8
Rv2242	234.6	-0.3	149	-0.62
Rv2413c	67.2	-2.23	17	-1.88
Rv2454c	284	-0.08	193	-0.34
Rv2455c	248.4	-0.39	155.5	-0.58
Rv2507	225.6	-0.36	206	-0.25
Rv2554c	176.2	-0.75	125	-0.91
Rv2581c	221.4	-0.58	71	-1.13
Rv2611c	295.4	-0.05	89.5	-0.97
Rv2673	241.8	-0.32	199.5	-0.33
Rv2698	163.4	-0.96	114	-0.91
Rv2747	190.8	-0.63	226	-0.16
Rv2971	110.6	-1.32	184.5	-0.42
Rv2980	272.2	-0.17	191.5	-0.35
Rv3030	257.8	-0.27	221.5	0.155
Rv3031	150.6	-0.92	102	-0.92
Rv3038c	194.2	-0.71	199.5	-0.36
Rv3208	219.2	-0.6	233	-0.03
Rv3210c	52.8	-2.16	244.5	0.18
Rv3222c	295	-0.04	86	-1.04
Rv3267	215.4	-0.66	274	0.235
Rv3281	195	-0.74	141	-0.69
Rv3579c	292.4	0.012	271	0.135
Rv3587c	175.4	-0.73	181	-0.44
Rv3604c	308.8	0.35	230.5	-0.14
Rv3635	282.8	-0.15	171.5	-0.48
Rv3644c	114.4	-1.7	3.5	-2.61
MacE	327.6	2.796	102.5	-0.94
Rv3719	266.2	-0.3	227.5	-0.09
Rv3722c	152.2	-0.99	286	0.355
Rv3778c	163.6	-0.99	247	-0.03
Rv3909	113.2	-1.67	337.5	4.125
Rv3922c	207.6	-0.7	237	-0.09
TB18.5	180.6	-1.17	87	-0.99
TB39.8	20.8	-2.98	74.5	-1.73
accA2	247.6	-0.4	210	-0.27
accD2	225.2	-0.52	141.5	-0.71
aceE	53.8	-2.18	17	-1.84
acn	131.4	-1.28	43	-1.34
acpM	159	-1.13	219	-0.2
adk	253.8	-0.34	258	0.05
adoK	287	-0.12	312.5	0.75
aftD	144.6	-1	96.5	-0.95
alr	48	-2.3	116	-0.8
argB	184	-0.84	101	-0.93
argD	73.2	-1.9	162.5	-0.54
argF	42.2	-2.35	209.5	-0.14
argJ	83.4	-1.54	195	-0.28
aroE	148.2	-1.26	218	-0.17
aroF	138.2	-0.99	145.5	-0.64
asnB	188.4	-0.83	323.5	0.935
aspB	236.6	-0.46	205	-0.3
aspS	153.8	-0.88	174.5	-0.45
atpB	191.2	-0.74	264.5	0.095
atpDC	125.8	-1.43	168	-0.52
atpG	185.8	-0.91	276.5	0.22
atpH	218.2	-0.7	241.5	0.005
birA	118	-1.37	242	-0.06
canB	56.4	-2.14	277	0.19
ccsX	177.6	-0.81	256.5	0.145
clpX	38.6	-2.41	218.5	-0.21
cmk	186	-0.75	290.5	0.345
coaE	6.2	-4.25	11.5	-2.17
csd	7.4	-3.73	52.5	-1.27
cstA	135.6	-1.07	89	-1
ctaC	217.8	-0.58	249	-0.03
cyp135A1	177.6	-0.81	129	-0.72
cysS1	299.6	0.03	87.5	-1.13
cysT	239.4	-0.41	261	0.11
dapB	199	-0.79	297.5	0.44
dapF	156.2	-0.94	86.5	-1.02
def	177.8	-0.99	156	-0.61
desA1	212.4	-0.59	245	0.01
desA2	196.8	-0.85	334	2.105
dlat	138	-1.57	56.5	-1.22
dnaG	178	-0.77	296.5	0.425
dnaK	151.6	-0.99	188.5	-0.31
dnaN	105.8	-1.55	32	-1.52
dprE1	238.2	-0.48	148.5	-0.63
Dxr	143.8	-1.41	40.5	-1.76
echA17	132.2	-1.07	172.5	-0.48
efp	107.4	-1.94	220	-0.22
efpA	139.6	-1.39	297.5	1.005
embC	211.8	-0.68	243	0.4
entC	233.4	-0.51	171	-0.49
esxG	74.4	-1.72	14.5	-2.06
fabD	143	-1.04	268.5	0.215
fadD30	204.6	-0.77	283.5	0.44
fadD32	155.2	-1	184.5	-0.41
fadD7	285.2	-0.13	128.5	-0.75
fadE19	204.6	-0.63	195.5	-0.35
fas	74.8	-1.63	229.5	-0.18
fba	98.2	-1.79	337	3.23
fdxC	24.2	-2.75	197	-0.36
fmt	8.8	-3.5	53.5	-1.23
folB	30.4	-2.6	100.5	-0.89
folD	132	-2.01	97	-0.92
ftsK	288.2	0.05	204	-0.34
ftsW	110.6	-1.39	213	-0.21
fusA1	153	-0.95	107.5	-0.86
gap	86.4	-1.87	305	0.515
gatA	288.8	-0.02	98	-1.09
gatB	66.4	-2.09	214.5	-0.18
gca	231.4	-0.45	133.5	-0.97
gcvB	95.6	-1.71	289.5	0.37
gcvH	62	-1.87	318	0.73
gcvT	85.8	-1.66	248	0.305
glcB	129.6	-1.53	68	-1.66
glf	200.4	-0.75	261.5	0.175
glgB	241.6	-0.44	329	1.145
glmU	209.4	-0.68	173	-0.39
glpD2	189.2	-0.73	131.5	-0.74
gltB	160.6	-1.13	216	-0.15
gpgS	174.4	-0.93	132.5	-0.73
gpm1	229.4	-0.7	60.5	-1.67
gpsI	252.6	-0.4	189.5	-0.34
grpE	201	-0.77	137.5	-0.69
guaB2	215.2	-0.55	209.5	-0.28
gyrA	175.6	-0.82	183.5	-0.4
gyrB	48.6	-2.25	15	-2.18
hadB	206.4	-0.73	296.5	0.48
hemA	321.8	0.364	16	-1.99
hemB	112.2	-1.7	32.5	-1.48
hemK	262.4	-0.25	214	-0.2
hemL	197.2	-0.87	47.5	-1.32
hisA	46.8	-2.11	94	-0.95
hisB	201.6	-0.63	175.5	-0.46
hisC1	259.4	-0.01	71	-1.1
hisD	203	-0.57	176.5	-0.48
hisF	186.2	-0.66	115	-0.84
hisI	218.6	-0.42	129.5	-0.71
hsdM	133.6	-1.08	87	-0.97
icd2	244.4	-0.25	266.5	0.49
ilvB1	209	-0.67	45.5	-1.32
ilvC	259.4	-0.32	161	-0.54
infB	133.4	-1.65	116.5	-0.83
ino1	203.6	-0.72	171.5	-0.46
iscS	286.6	-0.07	74.5	-1.13
IspD	150.2	-1.35	98.5	-0.94
kasA	157.4	-0.92	219	-0.17
kasB	136	-1.17	300.5	0.845
lepB	259	0.038	170	-0.5
leuA	201.2	-0.61	126	-0.78
leuB	182.2	-0.8	209	-0.29
leuC	96.4	-1.49	208	-0.23
leuD	150.6	-1.33	270.5	0.295
lexA	148	-1.41	92.5	-1.38
ligA	162.6	-1.09	93.5	-0.96
ligD	238	-0.44	115	-0.83
lipA	84.6	-1.61	141.5	-0.72
lipB	160.6	-0.92	63.5	-1.14
lipU	171.2	-0.95	169.5	-0.52
lppL	216.8	-0.63	230	-0.14
lppZ	175.8	-0.9	126.5	-0.94
lpqF	227.8	-0.59	172	-0.48
lprD	218.6	-0.56	173.5	-0.48
manA	141.4	-1.32	89.5	-1
manB	91.6	-1.8	161.5	-0.56
mapB	219.8	-0.53	86.5	-0.99
marP	176	-0.87	221	-0.12
menA	142.2	-0.96	106.5	-0.9
menC	44.4	-2.23	118.5	-0.81
menD	278.4	-0.14	43.5	-1.44
menE	164	-0.85	232	-0.14
menH	190.8	-0.73	221.5	-0.15
mesJ	174.8	-0.76	267.5	0.225
metA	48.6	-2.3	140	-0.83
metS	105.6	-1.52	206.5	-0.28
miaA	37.8	-2.4	29.5	-1.6
mmpL12	231.8	-0.41	83.5	-1.07
mmpL2	198.6	-0.74	278.5	0.34
mmpL3	219.8	-0.49	258	0.06
mmpL9	254	-0.29	100.5	-0.93
mmpS3	131.4	-1.16	312	0.65
moxR1	89.6	-1.93	222.5	-0.17
mprB	161.4	-1.06	62	-1.19
mptA	172.6	-0.84	261.5	0.21
mshC	118	-1.21	270	0.215
mtrA	198.8	-0.79	337.5	2.5
mtrB	223	-0.55	245.5	-0.01
murG	186.8	-0.81	58.5	-1.19
mycP3	188.4	-0.65	114.5	-0.85
mycP5	197.2	-0.68	28	-1.69
nadB	251.6	-0.31	298	0.425
nadC	253	-0.13	322	0.97
nadE	214.8	-0.54	313	0.69
ndh	145.2	-1.51	70.5	-1.7
ndhA	94.2	-2.19	290	0.31
nrdF2	56.8	-2.39	238.5	-0.08
nrdH	92	-2.15	74.5	-1.07
nusA	301.4	0.346	154	-0.6
obgE	91	-1.64	261.5	0.095
orn	80	-1.53	241	-0.02
otsA	60.8	-2.26	280	0.275
otsB1	291.2	0.076	168.5	-0.51
otsB2	208.6	-0.57	214.5	-0.19
oxcA	191.2	-0.76	168	-0.53
pabB	75	-1.8	104.5	-0.88
panC	12.8	-3.35	16	-2.17
panD	5.8	-3.78	7.5	-2.77
parA	94.2	-1.69	68.5	-1.14
parB	197.6	-0.72	192.5	-0.34
pcnA	269.2	-0.16	85	-0.99
pgsA2	272.2	-0.12	186.5	-0.39
pheS	84.4	-1.81	119.5	-0.8
pimA	30.4	-2.59	58	-1.28
pirG	184.6	-0.76	223	-0.14
pknA	78	-2.03	302	0.46
pks13	172	-1.11	161	-0.58
pks7	193.2	-0.76	153	-0.6
pmmA	189.4	-0.62	69.5	-1.17
ppk1	102.8	-1.65	313.5	0.675
ppm1	67.6	-1.87	260.5	0.07
ppnK	201.6	-0.6	202.5	-0.3
pra	113	-1.51	179	-0.41
prfA	137.6	-1.47	274	0.175
proB	100.4	-1.66	244.5	-0.03
proC	15	-3.09	244.5	0.175
prrB	174.2	-0.93	251	0.02
purD	228.2	-0.45	137.5	-0.72
purK	139.2	-1.23	100.5	-0.94
purL	268.6	-0.24	217.5	-0.11
purM	256	-0.23	110.5	-1.01
pyrC	116.8	-1.3	201.5	-0.29
pyrH	235	-0.36	151	-0.6
QcrA	7	-4.04	8	-2.3
QcrB	5.6	-4.16	8.5	-2.21
QcrC	182.8	-0.84	117.5	-0.82
rfbE	30.8	-2.6	40.5	-1.4
rfe	195	-0.74	267.5	0.205
ribG	257.8	-0.3	181.5	-0.41
rnc	252.8	-0.33	162	-0.54
rne	228.8	-0.52	294	0.45
rocA	234	-0.51	171.5	-0.47
rpe	330	0.618	294	0.38
rplC	127	-1.27	250	-0.02
rplD	118.2	-1.39	122.5	-0.84
rplE	169.6	-0.95	95.5	-0.96
rplJ	239.6	-0.47	168	-0.48
rplK	102.8	-1.6	164	-0.53
rplM	165	-1.11	263	0.08
rplP	137.2	-1.16	145	-0.65
rplU	277.6	0.04	177.5	-0.44
rplV	268.6	-0.16	212.5	-0.26
rplW	146.8	-1.14	176	-0.48
rplY	143.4	-1.11	175.5	-0.5
rpmA	143.2	-1.11	19	-1.8
rpmC	65.4	-1.83	179	-0.44
rpoA	139.8	-1.09	188.5	-0.37
rpoB	132.6	-1.13	275.5	0.285
rpoZ	258.6	-0.27	200.5	-0.3
rpsC	179.8	-0.77	68	-1.09
rpsE	219.2	-0.54	118.5	-0.81
rpsM	140.8	-1.03	86.5	-1.16
rpsQ	118.6	-1.5	159.5	-0.57
secD	156.6	-1.02	113.5	-0.82
secF	231.8	-0.42	229	0.01
secY	117.2	-1.47	28.5	-1.87
serC	280	-0.13	70.5	-1.09
sucC	160.6	-0.95	173	-0.48
thiC	258.2	0.01	185.5	-0.41
thiD	163.6	-1.08	70	-1.22
thiE	94	-1.5	147.5	-0.62
thiG	26.2	-3.22	160.5	-0.58
thiO	242.6	-0.28	312.5	0.675
thrB	256.8	-0.08	131	-0.73
thrC	233	-0.46	205	-0.31
thyA	128	-1.26	336	2.645
tmk	22.4	-3.06	18.5	-1.81
topA	254	-0.3	157.5	-0.57
tpi	218.4	-0.61	226.5	-0.13
trmD	102.4	-1.89	204	-0.3
trpB	196.8	-0.78	63.5	-1.14
trpG	56.6	-2.02	229.5	0.025
trxB2	223	-0.56	249.5	-0.01
tyrS	265.4	-0.19	145.5	-0.64
wag31	229.4	-0.43	284.5	0.49
wbbl2	236.2	-0.53	123	-0.78
whiB1	31.6	-2.48	53.5	-1.24
zmp1	148.8	-1.02	258.5	0.095

## Sheet: SI Fig. 11c
order	ID	Scaffold/structure notes	MIC (µM) H37Rv	MIC (µM) SZ_cydA::Tn_1	MIC (µM) QcrB A317T	L2FC cydA::Tn	L2FC QcrB A317T	Plot Concentration - % growth; indigo = WT, olive = cydA::Tn, blue = QcrB A317T
1	TCMDC-142359	imidazopyridine	0.129	0.091	> 1.00	-0.503433	2.95456
2	TCMDC-142376	imidazopyridine	0.281	0.0915	> 3.13	-1.61873	3.47752
3	TCMDC-142398	imidazopyridine	0.846	0.196	> 3.13	-2.1098	1.88743
4	TCMDC-142444	imidazopyridine	0.499	0.216	>6.25	-1.20801	3.64674
5	TCMDC-142511	imidazopyridine	0.191	0.0794	> 6.25	-1.26636	5.03221
6	TCMDC-142533	imidazopyridine	0.277	0.176	> 6.25	-0.654311	4.4959
7	TCMDC-142546	imidazopyridine	0.689	0.264	>12.5	-1.38397	4.18128
8	TCMDC-142557	imidazopyridine	0.571	0.418	> 6.25	-0.449988	3.45229
9	TCMDC-142595	imidazopyridine	0.477	0.258	> 12.5	-0.886618	4.7118
10	TCMDC-142697	imidazopyridine	0.543	0.227	5.18	-1.25826	3.25393
11	TCMDC-142785	imidazopyridine	2.43	0.489	> 50.0	-2.31305	4.3629
12	TCMDC-142828	imidazopyridine	0.843	0.682	> 50.0	-0.305761	5.89025
13	TCMDC-142992	imidazopyridine	0.432	0.298	> 12.5	-0.535719	4.85475
14	TCMDC-142490	piperazine amide	0.255	0.108	>6.25	-1.23947	4.61529
15	TCMDC-142814	piperazine amide	5.73	1.99	39.8	-1.52577	2.79616
16	TCMDC-143650	piperazine amide	0.176	0.113	> 12.5	-0.639253	6.15021
17	TCMDC-143652	piperazine amide	0.368	0.171	> 12.5	-1.10571	5.08608
18	TCMDC-143653	piperazine amide	1.72	0.817	> 25.0	-1.074	3.86145
19	TCMDC-143657	piperazine amide	3.16	2.05	> 50.0	-0.624301	3.98393
20	TCMDC-143698	piperazine amide	0.903	0.561	32	-0.686725	5.1472
21	TCMDC-142353	2,6 subst. 4-methoxyquinoline	1.18	0.0871	> 3.13	-3.75997	1.40738
22	TCMDC-142388	2,6 subst. 4-methoxyquinoline (QOA)	2.04	0.756	>12.5	-1.43211	2.61529
23	TCMDC-142461	2,6 subst. 4-methoxyquinoline	6.96	1.74	> 50.0	-2	2.84477
24	TCMDC-142552	2,6 subst. 4-methoxyquinoline	14.6	4.56	> 100	-1.67886	2.77596
25	TCMDC-142715	2,6 subst. 4-methoxyquinoline	0.814	0.402	> 50.0	-1.01783	5.94076
26	TCMDC-142430	4-aminoqinazoline	1.69	0.747	> 12.5	-1.17784	2.88683
27	TCMDC-142498	2-thioquinazoline	0.301	0.0531	3.8	-2.50298	3.65816
28	TCMDC-142537	2-thioquinazoline	0.173	0.0735	1.47	-1.23496	3.08697
29	TCMDC-142368	triazolopyrimidine (TAP)	1.03	0.332	> 6.25	-1.63339	2.60121
30	TCMDC-142408	triazolopyrimidine (TAP)	3.42	1.47	> 25.0	-1.21818	2.86986
31	TCMDC-142724	triazolopyrimidine (TAP)	3.36	0.744	> 25.0	-2.17509	2.89539
32	TCMDC-142980	PAB	10.6	2.14	89.2	-2.30838	3.07298
33	Q203	imidazopyridine	0.00143 (A); 0.00217 (B)	0.000882 (A); 0.0008 (B)	>0.1 (A,B)	-1.06839	5.827
34	clofazimine	phenazine	0.127 (A), 0.137(B), 0.306 (C)	0.0513 (A), 0.119 (B), 0.162 ©	0.0895 (A), 0.150 (B), 0.159 ©	-0.809517	-0.439529
