# Supplementary material for: Reference-based chemical-genetic interaction profiling to elucidate small molecule mechanism of action in Mycobacterium tuberculosis
Source: Nat Commun. 2025 Nov 3;16:9673. doi: 10.1038/s41467-025-64662-x (PMC12583738; doi:10.1038/s41467-025-64662-x)
Supplement: Supplementary file 11 — Source data [file 41467_2025_64662_MOESM11_ESM.zip › Source Data SI Fig 12.xlsx]

## Sheet: SI Fig. 12a
		BRD4310 compound dose, micromolar
		0.39	0.78	1.56	3.13	6.25	12.5	25	50
PCL confidence score (MOA: PCL ID)	30S ribosome:group4	0.4
	50S ribosome:group124			0.34				0.63
	clp protease / proteasome:group95	0.18
	GyrAB:group111	0.16
	GyrAB:group158		0.18		0.54
	GyrAB:group201	0.16
	GyrAB:group313			0.34
	GyrAB:group322			0.37
	InhA:group217		0.17
	InhA:group270	0.17
	InhA:group356		0.18
	membrane potential disruption and efflux:group113					0.28		0.31
	membrane potential disruption and efflux:group153								0.42
	membrane potential disruption and efflux:group92					0.35
	QcrB:group10				0.62		0.83
	QcrB:group11		0.19		1	0.63	1	0.33	0.63
	QcrB:group25			0.43	0.67	0.79	1	0.86	1
	QcrB:group27		0.3			0.5	0.93		0.5
	QcrB:group27			0.41	0.55		1	0.55

## Sheet: SI Fig. 12b-d
Supplementary Fig. 12b			Mycobacterium tuberculosis H37Rv BRD4310a
			independent experiment 1				independent experiment 2				independent experiment 3
			concentration	survival ratio (%)			concentration	survival ratio (%)			concentration	survival ratio (%)
			(μM)	replicate 1	replicate 2	replicate 3	(μM)	replicate 1	replicate 2	replicate 3	(μM)	replicate 1	replicate 2	replicate 3
			0.39	101.065	97.4603	101.744	0.39	87.7555	89.9602	97.8554	0.39	98.9645	90.2462	88.2869
			0.78	96.4466	93.384	98.0172	0.78	99.5655	91.9876	93.2985	0.78	91.6006	93.6125	92.9551
			1.56	86.8019	83.0969	88.6366	1.56	85.4542	81.8067	87.2605	1.56	78.1617	78.5825	77.3595
			3.125	59.0031	60.6736	64.2002	3.125	58.087	59.7315	63.2034	3.125	34.1034	42.3088	41.7696
			6.25	5.05434	11.0796	10.0373	6.25	8.32735	12.24	7.14008	6.25	12.7176	12.402	13.4283
			12.5	4.09773	4.3119	4.3119	12.5	7.52832	7.51584	7.20372	12.5	8.1791	8.0476	8.06075
			25	3.72651	4.00493	3.86929	25	6.95402	7.25366	6.80421	25	7.00878	6.81153	6.98248
			50	3.64798	3.69795	3.6694	50	6.37972	6.30482	6.45463	50	6.77208	6.44334	6.45649
			Mycobacterium bovis Bacille Calmette-Guérin (BCG) BRD4310a
			independent experiment 1				independent experiment 2				independent experiment 3
			concentration	survival ratio (%)			concentration	survival ratio (%)			concentration	survival ratio (%)
			(μM)	replicate 1	replicate 2	replicate 3	(μM)	replicate 1	replicate 2	replicate 3	(μM)	replicate 1	replicate 2	replicate 3
			0.078	97.918	99.3855	101.948	0.078	91.7833	94.0147	99.2961	0.078	98.7583	97.954	93.4881
			0.156	99.5121	97.1358	84.6363	0.156	84.9715	85.9399	92.2939	0.156	90.4261	97.8693	91.2445
			0.3125	85.3365	92.8377	89.2845	0.3125	98.6703	86.2989	85.9108	0.3125	95.2817	93.9478	94.8168
			0.625	101.225	75.5335	69.3732	0.625	90.9606	89.5569	96.5966	0.625	100.476	100.025	97.3057
			1.25	68.1045	100.028	108.399	1.25	85.5054	83.8722	71.926	1.25	65.8945	70.667	59.6681
			2.5	80.5542	57.0356	75.3324	2.5	56.5906	52.2983	63.9569	2.5	45.623	52.4395	45.6156
			5	8.54408	8.00775	6.10823	5	6.10079	9.9264	4.93128	5	5.63003	5.00212	5.67941
			10	4.96108	5.91456	5.40802	10	6.65947	10.168	8.52918	10	4.22605	4.88923	5.24905
			M. marinum BRD4310a
			independent experiment 1				independent experiment 2				independent experiment 3
			concentration	survival ratio (%)			concentration	survival ratio (%)			concentration	survival ratio (%)
			(μM)	replicate 1	replicate 2	replicate 3	(μM)	replicate 1	replicate 2	replicate 3	(μM)	replicate 1	replicate 2	replicate 3
			0.78125	117.835	103.163	130.789	0.78125	107.224	104.288	100.315	0.78125	93.3844	100.143	99.2416
			1.5625	77.8591	76.5158	88.7096	1.5625	79.9209	76.1733	93.7832	1.5625	76.3535	76.8041	91.1316
			3.125	56.5434	82.1597	67.5084	3.125	68.6747	71.7579	86.6296	3.125	65.6004	69.0846	80.6488
			6.25	56.2203	53.7248	44.715	6.25	41.3506	67.733	76.7656	6.25	43.7936	51.9937	64.459
			12.5	23.8565	27.3866	37.1853	12.5	23.44	29.4961	39.69	12.5	30.3972	34.9628	26.5225
			25	16.0571	10.7047	12.0792	25	12.8186	16.31	21.7009	25	17.7217	19.4638	17.8118
			50	5.92508	7.01846	6.42491	50	6.95598	13.6367	5.76094	50	13.036	12.8858	12.8557
			100	5.25864	5.84177	5.82095	100	5.9459	12.8557	4.50928	100	12.7656	12.7056	12.6755
			M. smegmatis BRD4310a
			independent experiment 1				independent experiment 2				independent experiment 3
			concentration	survival ratio (%)			concentration	survival ratio (%)			concentration	survival ratio (%)
			(μM)	replicate 1	replicate 2	replicate 3	(μM)	replicate 1	replicate 2	replicate 3	(μM)	replicate 1	replicate 2	replicate 3
			100	98.9754	94.1108	90.8455	100	85.3026	91.7859	86.7763	100	98.4146	87.7913	88.0894
			50	92.9137	100.808	94.2441	50	96.9107	95.8088	93.1996	50	80.3107	88.3051	87.6683
			25	95.0687	99.0837	94.8272	25	98.125	98.0068	100.172	25	98.0909	99.0303	82.1918
			12.5	109.908	100.692	100.573	12.5	99.3241	100.054	97.6897	12.5	103.382	98	91.6727
			6.25	109.855	101.018	105.284	6.25	105.639	100.987	103.816	6.25	102.439	98.3816	95.2197
			3.125	101.035	105.169	101.029	3.125	100.531	106.642	96.6842	3.125	102.658	102.492	106.233
			1.5625	101.018	105.284	95.7041	1.5625	108.213	100.457	100.663	1.5625	105.151	103.055	95.1424
			0.78125	101.029	109.119	107.116	0.78125	102.607	101.556	99.9029	0.78125	99.4932	102.516	102.864
			M. abscessus BRD4310a
			independent experiment 1				independent experiment 2				independent experiment 3
			concentration	survival ratio (%)			concentration	survival ratio (%)			concentration	survival ratio (%)
			(μM)	replicate 1	replicate 2	replicate 3	(μM)	replicate 1	replicate 2	replicate 3	(μM)	replicate 1	replicate 2	replicate 3
			100	88.951	84.146	81.39	100	89.511	86.988	87.366	100	87.166	86.988	88.023
			50	99.563	96.545	98.766	50	96.306	92.116	98.412	50	93.457	101.215	97.89
			25	101.928	98.274	99.837	25	94.568	89.655	95.679	25	98.761	91.235	94.346
			12.5	99.693	99.173	103.486	12.5	101.235	90.236	97.891	12.5	97.812	86.945	93.457
			6.25	97.973	101.373	102.583	6.25	96.789	103.457	94.568	6.25	96.524	98.076	97.702
			3.125	100.386	102.938	101.351	3.125	99.012	97.89	101.235	3.125	101.744	105.102	97.809
			1.5625	101.134	102.201	100.735	1.5625	91.235	100.223	96.576	1.5625	91.235	98.701	100.112
			0.78125	104.656	100.173	102.841	0.78125	103.374	111.531	103.19	0.78125	100.176	100.654	101.235
			M. fortuitum BRD4310a
			independent experiment 1				independent experiment 2				independent experiment 3
			concentration	survival ratio (%)			concentration	survival ratio (%)			concentration	survival ratio (%)
			(μM)	replicate 1	replicate 2	replicate 3	(μM)	replicate 1	replicate 2	replicate 3	(μM)	replicate 1	replicate 2	replicate 3
			100	97.89	96.346	99.012	100	93.457	88.206	99.012	100	88.701	91.208	89.012
			50	92.346	97.809	96.543	50	97.89	94.723	96.719	50	94.163	92.346	88.123
			25	99.012	95.679	98.765	25	89.765	92.988	96.583	25	95.679	97.012	93.457
			12.5	103.457	91.235	97.89	12.5	91.235	100.205	96.235	12.5	98.697	102.919	97.012
			6.25	95.679	100.224	96.789	6.25	100.247	93.211	97.988	6.25	101.729	97.375	99.012
			3.125	98.765	92.346	101.235	3.125	101.537	95.679	100.193	3.125	98.012	104.298	100.795
			1.5625	100.112	97.891	94.568	1.5625	97.89	93.457	101.346	1.5625	102.948	93.457	103.785
			0.78125	97.891	103.457	100.654	0.78125	100.123	98.765	102.815	0.78125	106.718	104.926	100.543
			E. coli BRD4310a
			independent experiment 1				independent experiment 2				independent experiment 3
			concentration	survival ratio (%)			concentration	survival ratio (%)			concentration	survival ratio (%)
			(μM)	replicate 1	replicate 2	replicate 3	(μM)	replicate 1	replicate 2	replicate 3	(μM)	replicate 1	replicate 2	replicate 3
			100	88.416	83.143	81.235	100	89.737	95.679	90.979	100	91.514	89.453	94.132
			50	94.568	98.901	86.79	50	91.134	93.847	87.654	50	97.656	88.166	91.129
			25	90.979	96.432	101.236	25	93.221	96.523	99.898	25	99.871	92.988	90.865
			12.5	96.032	101.346	93.988	12.5	100.358	96.788	104.327	12.5	96.79	100.48	103.89
			6.25	100.684	101.844	108.765	6.25	102.571	88.765	96.129	6.25	105.574	92.657	101.694
			3.125	105.332	100.988	92.342	3.125	103.265	100.345	99.89	3.125	100.593	103.975	98.346
			1.5625	106.544	111.099	99.453	1.5625	100.643	104.638	103.279	1.5625	102.375	109.568	94.321
			Enterococcus faecalis BRD4310a
			independent experiment 1				independent experiment 2				independent experiment 3
			concentration	survival ratio (%)			concentration	survival ratio (%)			concentration	survival ratio (%)
			(μM)	replicate 1	replicate 2	replicate 3	(μM)	replicate 1	replicate 2	replicate 3	(μM)	replicate 1	replicate 2	replicate 3
			100	99.1283	109.091	94.0594	100	101.059	122.385	91.6874	100	97.0423	92.5592	102.958
			50	85.99	95.8281	102.445	50	101.152	118.587	88.0448	50	101.806	97.6339	101.961
			25	88.4496	94.4271	107.315	25	96.0149	105.978	94.7696	25	98.4745	98.6613	93.6488
			12.5	108.25	103.954	97.5316	12.5	107.565	106.818	98.4122	12.5	100.125	96.3263	101.868
			6.25	97.1669	96.5442	100.401	6.25	100.903	100.872	93.8356	6.25	97.4782	96.7621	108.655
			3.125	100.747	100.592	102.897	3.125	106.413	104.421	98.5056	3.125	98.132	101.526	104.639
			1.5625	100.237	100.053	99.827	1.5625	102.397	102.771	103.447	1.5625	92.3101	89.8194	96.5753
			Staphylococcus aureus BRD4310a
			independent experiment 1				independent experiment 2				independent experiment 3
			concentration	survival ratio (%)			concentration	survival ratio (%)			concentration	survival ratio (%)
			(μM)	replicate 1	replicate 2	replicate 3	(μM)	replicate 1	replicate 2	replicate 3	(μM)	replicate 1	replicate 2	replicate 3
			100	99.9702	96.3057	96.3951	100	94.9501	99.0168	96.8122	100	93.9633	96.8266	96.3444
			50	101.013	101.192	99.4637	50	103.516	103.203	104.216	50	100.016	104.767	102.666
			25	100.179	99.3297	100.477	25	99.4339	101.281	100.551	25	99.1359	102.294	99.568
			12.5	100.015	99.7766	96.7973	12.5	103.888	99.6723	99.8361	12.5	102.071	99.6425	100.819
			6.25	99.8361	99.568	99.8212	6.25	100.194	96.3057	98.6742	6.25	100.521	94.8756	96.7526
			3.125	97.1399	98.4508	95.2033	3.125	97.9443	98.9126	98.9126	3.125	97.8622	99.6872	100.938
			1.5625	98.8679	97.6166	101.162	1.5625	96.1865	97.5123	100.506	1.5625	101.495	102.056	99.1211
			Klebsiella pneumoniae BRD4310a
			independent experiment 1				independent experiment 2				independent experiment 3
			concentration	survival ratio (%)			concentration	survival ratio (%)			concentration	survival ratio (%)
			(μM)	replicate 1	replicate 2	replicate 3	(μM)	replicate 1	replicate 2	replicate 3	(μM)	replicate 1	replicate 2	replicate 3
			100	98.2115	101.111	104.596	100	99.8889	103.37	101.148	100	103.404	99.4038	100.769
			50	95.6923	100.808	98.5769	50	91.5556	96.2963	96.0926	50	98.5524	96.3654	99.7531
			25	97.3705	101.231	96.7885	25	90.1852	98.8333	96.7963	25	97.8077	100.596	100.058
			12.5	94.2885	99.1346	99.0577	12.5	95.5185	95.4074	96.3704	12.5	101.846	98.7885	101.404
			6.25	98.0769	111.635	104.423	6.25	98.537	101.426	102.926	6.25	106.654	100.096	107.962
			3.125	101.154	106.423	106.635	3.125	98.8704	101.204	101.87	3.125	105.135	103.827	105.788
			1.5625	101.481	98.7222	100.574	1.5625	99.8643	102.795	98.7125	1.5625	103.611	107.741	105.815
			Pseudomonas aeruginosa BRD4310a
			independent experiment 1				independent experiment 2				independent experiment 3
			concentration	survival ratio (%)			concentration	survival ratio (%)			concentration	survival ratio (%)
			(μM)	replicate 1	replicate 2	replicate 3	(μM)	replicate 1	replicate 2	replicate 3	(μM)	replicate 1	replicate 2	replicate 3
			100	94.8698	91.9873	91.454	100	91.0222	92.5714	94.273	100	94.7402	96.711	95.3161
			50	97.0794	94.3111	93.1175	50	93.2825	94.2603	95.5302	50	98.5059	97.4653	97.9989
			25	94.9322	99.5521	98.0548	25	94.4762	100.571	98.9714	25	99.7333	97.2952	92.8254
			12.5	100.774	103.916	100.781	12.5	95.9238	95.6952	95.4032	12.5	95.7968	93.7651	100.48
			6.25	95.3929	98.1316	96.5191	6.25	102.215	94.4635	93.9302	6.25	94.819	100.534	100.64
			3.125	94.5354	100.307	97.2997	3.125	94.8444	93.3333	94.1841	3.125	100.827	95.9746	101.499
			1.5625	100.642	101.713	100.762	1.5625	104.096	95.6444	95.4921	1.5625	99.0795	94.4635	101.988
Supplementary Fig. 12c			BRD4310a vs H37Rv CFU
			independent experiment 1				independent experiment 2
				log10 (CFU/mL)				log10 (CFU/mL)
				replicate 1	replicate 2	replicate 3		replicate 1	replicate 2	replicate 3
			initial inoculum	6.07403	6.26841	6.34014	initial inoculum	6.00432	6.0086	6.08991
			DMSO	8.52527	8.79896	8.71738	DMSO	8.25527	8.41996	8.02938
			25 μM	6.17309	6.22589	5.83135	25 μM	5.30103	5.69897	5.77815
			50 μM	5.67703	5.64567	5.6387	50 μM	5.17609	5.22789	5.16435
			100 μM	5.09003	5.18597	5.17415	100 μM	5.02531	5.07918	4.84819
Supplementary Fig. 12d				q203 vs WT		q203 vs RM1		q203 vs RM2		q203 vs RM3		q203 vs RM4
				survival ratio (%)		survival ratio (%)		survival ratio (%)		survival ratio (%)		survival ratio (%)
			conc.(nM)	avg	err	avg	err	avg	err	avg	err	avg	err
			0	100	1.50248	100	2.66813	100	1.91767	100	2.94363	100	2.59594
			0.78	62.0896	4.36318	89.5997	1.77625	95.716	3.97582	98.6726	4.51821	99.2713	3.48
			1.56	14.2938	9.48921	85.2514	0.589453	94.5755	3.95769	95.2358	2.74115	97.6686	2.29131
			3.125	4.75231	0.254974	74.7129	3.25856	92.8814	1.70365	96.2133	3.3877	94.7705	3.54992
			6.25	4.16011	0.19242	64.5336	8.7518	94.3875	2.25907	93.9253	1.8305	90.2446	3.28099
			12.5	3.76941	0.157647	14.4211	4.86986	88.17	5.85876	95.2189	4.3285	86.4413	3.01206
			25	3.79398	0.0490834	4.34109	0.0708469	55.4606	4.14168	91.5432	2.65316	80.4054	2.0923
			50	3.57283	0.0444347	3.81243	0.0528266	4.13213	0.0870405	81.1701	6.22782	71.6921	1.55981
			100	3.62198	0.059585	4.00813	0.180813	3.76912	0.10391	53.7916	6.27166	60.092	2.02238

## Sheet: SI Fig. 12e
	BRD4310a vs H37Rv (6 hr post treatment)						BRD4310a vs H37Rv (24 hr post treatment)
	baseMean	log2FoldChange	lfcSE	stat	pvalue	padj		baseMean	log2FoldChange	lfcSE	stat	pvalue	padj
CDS:Rv0001:dnaA,dnaA:chromosomal_replication_initiator_protein_DnaA:cds0:-:+:1523:NC_000962.3	3085.16	-0.0439627	0.089913	0.23935	0.624676	0.791781	CDS:Rv0001:dnaA:chromosomal_replication_initiator_protein_DnaA:cds0:+:1523:NC_000962.3	3549.08	-1.97392	0.109872	-17.9656	3.62e-72	1.08e-70
CDS:Rv0002:dnaN,dnaN:DNA_polymerase_III_subunit_beta:cds1:-:+:1208:NC_000962.3	502.823	0.121399	0.142615	0.725118	0.39447	0.604086	CDS:Rv0002:dnaN:DNA_polymerase_III_subunit_beta:cds1:+:1208:NC_000962.3	753.865	-1.00197	0.133704	-7.49395	6.68e-14	2.92e-13
CDS:Rv0003:recF,recF:DNA_replication%2Frepair_protein_RecF:cds2:-:+:1157:NC_000962.3	494.978	0.025919	0.125987	0.042701	0.836289	0.913041	CDS:Rv0003:recF:DNA_replication%2Frepair_protein_RecF:cds2:+:1157:NC_000962.3	457.112	-0.989916	0.190455	-5.19764	2.02e-07	5.51e-07
CDS:Rv0004:recF:hypothetical_protein:cds3:-:+:563:NC_000962.3	261.601	-0.209591	0.153107	1.87254	0.171184	0.351312	CDS:Rv0004:recF:hypothetical_protein:cds3:+:563:NC_000962.3	377.634	-1.06661	0.176783	-6.03343	1.61e-09	5.2e-09
CDS:Rv0005:gyrB,gyrB:DNA_gyrase_subunit_B:cds4:-:+:2027:NC_000962.3	3759.6	-0.398722	0.104493	14.5241	0.00013838	0.00114077	CDS:Rv0005:gyrB:DNA_gyrase_subunit_B:cds4:+:2027:NC_000962.3	10684.9	0.811324	0.10209	7.94715	1.91e-15	9.37e-15
CDS:Rv0006:gyrA,gyrA:DNA_gyrase_subunit_A:cds5:-:+:2516:NC_000962.3	3742.98	-0.151302	0.0810854	3.48241	0.0620244	0.16872	CDS:Rv0006:gyrA:DNA_gyrase_subunit_A:cds5:+:2516:NC_000962.3	8510.63	0.418491	0.0896321	4.66899	3.03e-06	7.34e-06
CDS:Rv0007:-:membrane_protein:cds6:-:+:914:NC_000962.3	1090.34	-0.16331	0.107027	2.32364	0.127422	0.28432	CDS:Rv0007:-:membrane_protein:cds6:+:914:NC_000962.3	1868.69	-0.32318	0.125704	-2.57095	0.0101419	0.0163225
CDS:Rv0008c:-:cell_wall_synthesis_protein_CwsA:cds7:-:-:437:NC_000962.3	96.5112	-0.153395	0.235166	0.438073	0.508054	0.699487	CDS:Rv0008c:-:cell_wall_synthesis_protein_CwsA:cds7:-:437:NC_000962.3	223.609	-0.24336	0.231274	-1.05226	0.292681	0.353716
CDS:Rv0009:ppiA,ppiA:iron-regulated_peptidyl-prolyl_cis-trans_isomerase_PpiA:cds8:-:+:548:NC_000962.3	1365.13	-0.25377	0.100617	6.34389	0.0117787	0.047796	CDS:Rv0009:ppiA:iron-regulated_peptidyl-prolyl_cis-trans_isomerase_PpiA:cds8:+:548:NC_000962.3	1862.26	-1.24231	0.147822	-8.40411	4.31e-17	2.32e-16
CDS:Rv0010c:-:membrane_protein:cds9:-:-:425:NC_000962.3	398.036	-0.420103	0.13607	9.53801	0.00201259	0.0110797	CDS:Rv0010c:-:membrane_protein:cds9:-:425:NC_000962.3	518.957	-0.803859	0.163845	-4.90622	9.28e-07	2.37e-06
CDS:Rv0011c:-:cell_division_protein_CrgA:cds10:-:-:281:NC_000962.3	510.055	-0.467257	0.126402	13.684	0.00021629	0.00168982	CDS:Rv0011c:-:cell_division_protein_CrgA:cds10:-:281:NC_000962.3	636.1	-0.50518	0.140665	-3.59138	0.000328929	0.000636347
CDS:Rv0012:-:membrane_protein:cds11:-:+:788:NC_000962.3	430.028	-0.223058	0.135396	2.72878	0.0985544	0.235046	CDS:Rv0012:-:membrane_protein:cds11:+:788:NC_000962.3	1355.84	0.315471	0.119994	2.62905	0.00856236	0.0139217
CDS:Rv0013:trpG,trpG:anthranilate_synthase_component_II:cds12:-:+:698:NC_000962.3	411.743	-0.416169	0.176809	5.50809	0.0189287	0.069618	CDS:Rv0013:trpG:anthranilate_synthase_component_II:cds12:+:698:NC_000962.3	906.519	-0.428258	0.142456	-3.00624	0.00264497	0.00461068
CDS:Rv0014c:pknB,pknB:serine%2Fthreonine-protein_kinase_PknB:cds13:-:-:1880:NC_000962.3	950.974	0.0577148	0.115611	0.255053	0.613539	0.783734	CDS:Rv0014c:pknB:serine%2Fthreonine-protein_kinase_PknB:cds13:-:1880:NC_000962.3	1760.74	-0.830057	0.105944	-7.83483	4.69e-15	2.24e-14
CDS:Rv0015c:pknA,pknA:serine%2Fthreonine-protein_kinase_PknA:cds14:-:-:1295:NC_000962.3	840.563	-0.116834	0.116883	1.00942	0.315043	0.519953	CDS:Rv0015c:pknA:serine%2Fthreonine-protein_kinase_PknA:cds14:-:1295:NC_000962.3	1453.77	-1.09412	0.120537	-9.07709	1.12e-19	6.86e-19
CDS:Rv0016c:pbpA,pbpA:penicillin-binding_protein_PbpA:cds15:-:-:1475:NC_000962.3	1185.64	0.162936	0.0982703	2.74959	0.0972791	0.23257	CDS:Rv0016c:pbpA:penicillin-binding_protein_PbpA:cds15:-:1475:NC_000962.3	2870.95	-0.547503	0.099836	-5.48402	4.16e-08	1.2e-07
CDS:Rv0017c:rodA,rodA:cell_division_protein_RodA:cds16:-:-:1409:NC_000962.3	1028.92	0.158778	0.105036	2.28575	0.130567	0.289102	CDS:Rv0017c:rodA:cell_division_protein_RodA:cds16:-:1409:NC_000962.3	2163.25	-0.639534	0.107513	-5.94844	2.71e-09	8.62e-09
CDS:Rv0018c:pstP,pstP:phosphoserine%2Fthreonine_phosphatase_PstP:cds17:-:-:1544:NC_000962.3	1248.74	0.0820187	0.0991545	0.684479	0.408049	0.61546	CDS:Rv0018c:pstP:phosphoserine%2Fthreonine_phosphatase_PstP:cds17:-:1544:NC_000962.3	2941.25	-0.195522	0.104555	-1.87004	0.0614782	0.0868495
CDS:Rv0019c:fhaB,fhaB:FHA_domain-containing_protein_FhaB:cds18:-:-:467:NC_000962.3	632.065	-0.335777	0.127652	6.92537	0.00849814	0.0364194	CDS:Rv0019c:fhaB:FHA_domain-containing_protein_FhaB:cds18:-:467:NC_000962.3	1075.95	0.172194	0.145583	1.18279	0.236894	0.29428
CDS:Rv0020c:fhaA,fhaA:FHA_domain-containing_protein_FhaA:cds19:-:-:1583:NC_000962.3	3003.49	0.0267114	0.0832857	0.102956	0.748311	0.86588	CDS:Rv0020c:fhaA:FHA_domain-containing_protein_FhaA:cds19:-:1583:NC_000962.3	7630.76	0.649697	0.0902543	7.19852	6.09e-13	2.48e-12
CDS:Rv0021c:-:hypothetical_protein:cds20:-:-:968:NC_000962.3	172.949	0.160813	0.187401	0.74255	0.388845	0.59861	CDS:Rv0021c:-:hypothetical_protein:cds20:-:968:NC_000962.3	323.849	-0.332418	0.19626	-1.69376	0.0903108	0.123403
CDS:Rv0022c:whiB5,whiB5:transcriptional_regulator_WhiB5:cds21:-:-:419:NC_000962.3	5.66732	0.045602	0.919915	0.00776041	0.929803	0.953584	CDS:Rv0022c:whiB5:transcriptional_regulator_WhiB5:cds21:-:419:NC_000962.3	5.7174	-0.140225	0.858841	-0.163273	0.870304	0.898173
CDS:Rv0023:-:transcriptional_regulator:cds22:-:+:770:NC_000962.3	165.54	0.366635	0.20537	3.20314	0.073497	0.189455	CDS:Rv0023:-:transcriptional_regulator:cds22:+:770:NC_000962.3	352.703	0.128788	0.20739	0.620993	0.534604	0.595608
CDS:Rv0024:-:NLP%2FP60_family_protein:cds23:-:+:845:NC_000962.3	125.32	0.337934	0.231133	2.16147	0.141509	0.306083	CDS:Rv0024:-:NLP%2FP60_family_protein:cds23:+:845:NC_000962.3	322.387	0.0761241	0.185371	0.410657	0.681324	0.731313
CDS:Rv0025:-:hypothetical_protein:cds24:-:+:362:NC_000962.3	181.134	0.362611	0.187266	3.75446	0.0526667	0.150127	CDS:Rv0025:-:hypothetical_protein:cds24:+:362:NC_000962.3	579.585	0.144392	0.149845	0.963613	0.33524	0.397158
CDS:Rv0026:-:hypothetical_protein:cds25:-:+:1346:NC_000962.3	284.123	-0.126121	0.150143	0.705572	0.400918	0.61039	CDS:Rv0026:-:hypothetical_protein:cds25:+:1346:NC_000962.3	544.907	-0.527715	0.163573	-3.22618	0.00125457	0.00227393
CDS:Rv0027:-:hypothetical_protein:cds26:-:+:317:NC_000962.3	52.1174	-0.0923658	0.313261	0.0913706	0.762442	0.874926	CDS:Rv0027:-:hypothetical_protein:cds26:+:317:NC_000962.3	129.72	0.549527	0.269767	2.03704	0.0416459	0.0607151
CDS:Rv0028:-:hypothetical_protein:cds27:-:+:305:NC_000962.3	48.3781	-0.614522	0.342191	3.29125	0.0696501	0.18239	CDS:Rv0028:-:hypothetical_protein:cds27:+:305:NC_000962.3	138.228	0.40467	0.268916	1.50482	0.132371	0.175198
CDS:Rv0029:-:hypothetical_protein:cds28:-:+:1097:NC_000962.3	290.234	0.0328356	0.155564	0.046233	0.829753	0.910673	CDS:Rv0029:-:hypothetical_protein:cds28:+:1097:NC_000962.3	851.269	0.226015	0.145276	1.55577	0.119763	0.160223
CDS:Rv0030:-:hypothetical_protein:cds29:-:+:329:NC_000962.3	115.041	0.182867	0.224902	0.662042	0.41584	0.625045	CDS:Rv0030:-:hypothetical_protein:cds29:+:329:NC_000962.3	228.647	-0.145481	0.246972	-0.589058	0.555822	0.615441
CDS:Rv0032:bioF2,bioF2:8-amino-7-oxononanoate_synthase:cds30:-:+:2315:NC_000962.3	134.587	-0.168167	0.204965	0.693867	0.404852	0.613547	CDS:Rv0032:bioF2:8-amino-7-oxononanoate_synthase:cds30:+:2315:NC_000962.3	335.438	-0.463554	0.190577	-2.43237	0.0150003	0.0234931
CDS:Rv0033:acpA,acpA:acyl_carrier_protein_AcpA:cds31:-:+:263:NC_000962.3	9.01722	0.785358	0.756002	1.08649	0.29725	0.501929	CDS:Rv0033:acpA:acyl_carrier_protein_AcpA:cds31:+:263:NC_000962.3	16.9803	-1.2424	0.709087	-1.75211	0.0797545	0.110386
CDS:Rv0034:acpA:hypothetical_protein:cds32:-:+:395:NC_000962.3	17.009	-0.170215	0.627435	0.0734064	0.78644	0.888704	CDS:Rv0034:acpA:hypothetical_protein:cds32:+:395:NC_000962.3	56.4396	-1.04732	0.41982	-2.49468	0.0126072	0.0200301
CDS:Rv0035:fadD34,fadD34:fatty-acid--CoA_ligase_FadD34:cds33:-:+:1688:NC_000962.3	137.968	-0.161012	0.217223	0.550658	0.458049	0.659341	CDS:Rv0035:fadD34:fatty-acid--CoA_ligase_FadD34:cds33:+:1688:NC_000962.3	331.662	-1.44243	0.207561	-6.94943	3.67e-12	1.42e-11
CDS:Rv0036c:-:hypothetical_protein:cds34:-:-:773:NC_000962.3	459.131	0.136683	0.130702	1.10205	0.293816	0.499399	CDS:Rv0036c:-:hypothetical_protein:cds34:-:773:NC_000962.3	938.356	-0.117074	0.128087	-0.914017	0.360708	0.424161
CDS:Rv0037c:-:MFS-type_transporter:cds35:-:-:1325:NC_000962.3	406.139	0.272339	0.12931	4.43726	0.0351627	0.111458	CDS:Rv0037c:-:MFS-type_transporter:cds35:-:1325:NC_000962.3	1062.78	0.618521	0.122197	5.06166	4.16e-07	1.1e-06
CDS:Rv0038:-:hypothetical_protein:cds36:-:+:608:NC_000962.3	546.693	-0.0394037	0.126321	0.0996159	0.752291	0.868096	CDS:Rv0038:-:hypothetical_protein:cds36:+:608:NC_000962.3	1781.75	0.79938	0.132011	6.0554	1.4e-09	4.56e-09
CDS:Rv0039c:-:transmembrane_protein:cds37:-:-:347:NC_000962.3	223.076	0.80481	0.18649	18.5736	1.63e-05	0.00017077	CDS:Rv0039c:-:transmembrane_protein:cds37:-:347:NC_000962.3	1055.29	0.282065	0.145267	1.9417	0.0521735	0.0746896
CDS:Rv0040c:mtc28,mtc28:proline-rich_protein:cds38:-:-:932:NC_000962.3	868.773	0.574601	0.135613	17.8477	2.39e-05	0.00024103	CDS:Rv0040c:mtc28:proline-rich_protein:cds38:-:932:NC_000962.3	3918.72	-0.0253719	0.137741	-0.184201	0.853856	0.884654
CDS:Rv0041:leuS,leuS:leucine--tRNA_ligase:cds39:-:+:2909:NC_000962.3	691.617	-0.0186919	0.115761	0.0267929	0.869979	0.930461	CDS:Rv0041:leuS:leucine--tRNA_ligase:cds39:+:2909:NC_000962.3	1431.58	0.252641	0.120943	2.08893	0.0367141	0.0539617
CDS:Rv0042c:-:transcriptional_regulator:cds40:-:-:626:NC_000962.3	684.545	-0.155752	0.124203	1.56937	0.210299	0.397715	CDS:Rv0042c:-:transcriptional_regulator:cds40:-:626:NC_000962.3	822.066	-0.979275	0.14462	-6.77139	1.28e-11	4.74e-11
CDS:Rv0043c:-:HTH-type_transcriptional_regulator:cds41:-:-:734:NC_000962.3	314.852	0.188266	0.155607	1.4712	0.225156	0.418901	CDS:Rv0043c:-:HTH-type_transcriptional_regulator:cds41:-:734:NC_000962.3	600.647	1.36164	0.160374	8.49039	2.06e-17	1.13e-16
CDS:Rv0044c:-:oxidoreductase:cds42:-:-:794:NC_000962.3	175.097	0.158831	0.196182	0.659567	0.416713	0.625467	CDS:Rv0044c:-:oxidoreductase:cds42:-:794:NC_000962.3	352.047	-0.0860502	0.197214	-0.436328	0.662599	0.713734
CDS:Rv0045c:-:hydrolase:cds43:-:-:896:NC_000962.3	544.486	-0.0155765	0.181297	0.0132415	0.908388	0.945706	CDS:Rv0045c:-:hydrolase:cds43:-:896:NC_000962.3	1909.78	0.113806	0.111376	1.02182	0.306867	0.368724
CDS:Rv0046c:ino1,ino1:inositol-3-phosphate_synthase:cds44:-:-:1103:NC_000962.3	917.555	0.331208	0.281328	1.38515	0.239226	0.435037	CDS:Rv0046c:ino1:inositol-3-phosphate_synthase:cds44:-:1103:NC_000962.3	5106.26	1.36731	0.0959767	14.2463	4.73e-46	7.18e-45
CDS:Rv0047c:-:hypothetical_protein:cds45:-:-:542:NC_000962.3	756.827	-0.152886	0.15392	0.998325	0.317716	0.522827	CDS:Rv0047c:-:hypothetical_protein:cds45:-:542:NC_000962.3	2626.39	1.22039	0.107762	11.3249	9.88e-30	9.48e-29
CDS:Rv0048c:-:membrane_protein:cds46:-:-:869:NC_000962.3	164.736	0.180898	0.203395	0.793891	0.372926	0.58351	CDS:Rv0048c:-:membrane_protein:cds46:-:869:NC_000962.3	511.573	0.48068	0.186345	2.57952	0.00989388	0.0159428
CDS:Rv0049:-:hypothetical_protein:cds47:-:+:413:NC_000962.3	449.862	0.161918	0.154571	1.09855	0.294585	0.500454	CDS:Rv0049:-:hypothetical_protein:cds47:+:413:NC_000962.3	3051.16	0.874533	0.119023	7.34758	2.02e-13	8.58e-13
CDS:Rv0050:ponA1,ponA1:bifunctional_penicillin-insensitive_transglycosylase%2Fpenicillin-sensitive_transpeptidase:cds48:-:+:2036:NC_000962.3	1706.56	0.0592765	0.0920094	0.416683	0.518597	0.708423	CDS:Rv0050:ponA1:bifunctional_penicillin-insensitive_transglycosylase%2Fpenicillin-sensitive_transpeptidase:cds48:+:2036:NC_000962.3	3723.17	0.767186	0.105447	7.27555	3.45e-13	1.43e-12
CDS:Rv0051:ponA1:transmembrane_protein:cds49:-:+:1682:NC_000962.3	656.275	-0.117144	0.13306	0.774548	0.378814	0.588028	CDS:Rv0051:ponA1:transmembrane_protein:cds49:+:1682:NC_000962.3	2007.38	0.492857	0.111347	4.42632	9.59e-06	2.2e-05
CDS:Rv0052:-:hypothetical_protein:cds50:-:+:563:NC_000962.3	270.21	-0.326869	0.151842	4.62932	0.0314301	0.103225	CDS:Rv0052:-:hypothetical_protein:cds50:+:563:NC_000962.3	615.016	-0.204165	0.154182	-1.32418	0.185443	0.236936
CDS:Rv0053:rpsF,rpsF:30S_ribosomal_protein_S6:cds51:-:+:290:NC_000962.3	456.17	-0.340024	0.13178	6.66291	0.009844	0.041267	CDS:Rv0053:rpsF:30S_ribosomal_protein_S6:cds51:+:290:NC_000962.3	636.809	-0.624999	0.15496	-4.03329	5.5e-05	0.000117283
CDS:Rv0054:ssb,ssb:single-strand_DNA-binding_protein:cds52:-:+:494:NC_000962.3	499.707	-0.741953	0.140059	27.9903	1.22e-07	2.03e-06	CDS:Rv0054:ssb:single-strand_DNA-binding_protein:cds52:+:494:NC_000962.3	915.638	-0.938406	0.125479	-7.47857	7.51e-14	3.28e-13
CDS:Rv0055:rpsR1,rpsR1:30S_ribosomal_protein_S18:cds53:-:+:254:NC_000962.3	286.9	-0.670174	0.181627	13.5372	0.00023388	0.00180839	CDS:Rv0055:rpsR1:30S_ribosomal_protein_S18:cds53:+:254:NC_000962.3	405.549	-1.02516	0.169525	-6.04729	1.47e-09	4.79e-09
CDS:Rv0056:rplI,rplI:50S_ribosomal_protein_L9:cds54:-:+:458:NC_000962.3	549.243	-0.412092	0.121504	11.4956	0.00069763	0.00447758	CDS:Rv0056:rplI:50S_ribosomal_protein_L9:cds54:+:458:NC_000962.3	787.085	-0.908333	0.148789	-6.10485	1.03e-09	3.37e-09
CDS:Rv0057:-:hypothetical_protein:cds55:-:+:521:NC_000962.3	585.213	-1.1323	0.147581	57.8423	2.84e-14	1.15e-12	CDS:Rv0057:-:hypothetical_protein:cds55:+:521:NC_000962.3	516.282	-1.73805	0.156514	-11.1048	1.19e-28	1.11e-27
CDS:Rv0058:dnaB,dnaB:replicative_DNA_helicase:cds56:-:+:2624:NC_000962.3	1718.03	-0.940688	0.113936	67.3781	2.24e-16	1.06e-14	CDS:Rv0058:dnaB:replicative_DNA_helicase:cds56:+:2624:NC_000962.3	2830.47	-1.44636	0.118118	-12.2451	1.79e-34	2.03e-33
CDS:Rv0059:-:hypothetical_protein:cds57:-:+:692:NC_000962.3	320.831	-1.25131	0.146933	72.1521	1.99e-17	1.06e-15	CDS:Rv0059:-:hypothetical_protein:cds57:+:692:NC_000962.3	368.455	-2.94643	0.191137	-15.4153	1.29e-53	2.46e-52
CDS:Rv0060:-:hypothetical_protein:cds58:-:+:1058:NC_000962.3	633.502	-0.619184	0.120206	26.4806	2.66e-07	4.13e-06	CDS:Rv0060:-:hypothetical_protein:cds58:+:1058:NC_000962.3	1109.98	-0.439393	0.163947	-2.68009	0.00736027	0.0120264
CDS:Rv0061c:-:hypothetical_protein:cds59:-:-:338:NC_000962.3	791.57	0.491094	0.118889	17.0576	3.63e-05	0.00034573	CDS:Rv0061c:-:hypothetical_protein:cds59:-:338:NC_000962.3	1185.66	0.491269	0.117822	4.1696	3.05e-05	6.69e-05
CDS:Rv0062:celA1,celA1:cellulase_CelA:cds60:-:+:1142:NC_000962.3	264.157	-0.103388	0.175303	0.348432	0.555002	0.738499	CDS:Rv0062:celA1:cellulase_CelA:cds60:+:1142:NC_000962.3	427.124	0.912509	0.16314	5.5934	2.23e-08	6.6e-08
CDS:Rv0063:-:oxidoreductase:cds61:-:+:1439:NC_000962.3	228.02	0.0533622	0.165503	0.108	0.742432	0.863314	CDS:Rv0063:-:oxidoreductase:cds61:+:1439:NC_000962.3	1244.44	1.2257	0.134024	9.14537	5.94e-20	3.7e-19
CDS:Rv0063a:-:hypothetical_protein:cds62:-:+:161:NC_000962.3	359.771	0.134057	0.161906	0.68652	0.40735	0.614703	CDS:Rv0063a:-:hypothetical_protein:cds62:+:161:NC_000962.3	1795.2	1.66763	0.13318	12.5216	5.69e-36	6.73e-35
CDS:Rv0064:-:transmembrane_protein:cds63:-:+:2939:NC_000962.3	1165.16	0.023511	0.105878	0.0496439	0.823684	0.908071	CDS:Rv0064:-:transmembrane_protein:cds63:+:2939:NC_000962.3	8712.72	2.38694	0.118407	20.1587	2.26e-90	9.72e-89
CDS:Rv0064A:vapB1,vapB1:antitoxin_VapB1:cds64:-:+:239:NC_000962.3	53.8625	-0.494585	0.362115	1.87291	0.171142	0.351312	CDS:Rv0064A:vapB1:antitoxin_VapB1:cds64:+:239:NC_000962.3	270.466	2.03026	0.244008	8.32047	8.76e-17	4.64e-16
CDS:Rv0065:vapC1,vapC1:ribonuclease_VapC1:cds65:-:+:401:NC_000962.3	115.003	0.0188984	0.252533	0.00805324	0.928494	0.953497	CDS:Rv0065:vapC1:ribonuclease_VapC1:cds65:+:401:NC_000962.3	492.975	2.46843	0.218154	11.3151	1.11e-29	1.06e-28
CDS:Rv0066c:icd2,icd2:isocitrate_dehydrogenase:cds66:-:-:2237:NC_000962.3	669.86	0.662578	0.111283	35.3226	2.79e-09	6.28e-08	CDS:Rv0066c:icd2:isocitrate_dehydrogenase:cds66:-:2237:NC_000962.3	2351.48	1.05991	0.111532	9.50319	2.04e-21	1.37e-20
CDS:Rv0067c:-:transcriptional_regulator:cds67:-:-:569:NC_000962.3	48.192	1.13218	0.363334	9.58514	0.00196158	0.0109102	CDS:Rv0067c:-:transcriptional_regulator:cds67:-:569:NC_000962.3	291.671	1.96159	0.207305	9.46235	3.01e-21	2.01e-20
CDS:Rv0068:-:oxidoreductase:cds68:-:+:911:NC_000962.3	31.2055	-0.0619889	0.425064	0.0255202	0.873078	0.930461	CDS:Rv0068:-:oxidoreductase:cds68:+:911:NC_000962.3	434.34	2.11958	0.180999	11.7104	1.13e-31	1.15e-30
CDS:Rv0069c:sdaA,sdaA:L-serine_dehydratase:cds69:-:-:1385:NC_000962.3	493.554	-0.0899643	0.13669	0.432786	0.510625	0.702043	CDS:Rv0069c:sdaA:L-serine_dehydratase:cds69:-:1385:NC_000962.3	736.907	-1.73906	0.158024	-11.005	3.61e-28	3.31e-27
CDS:Rv0070c:glyA2,glyA2:serine_hydroxymethyltransferase:cds70:-:-:1277:NC_000962.3	430.656	0.247637	0.158514	2.44689	0.117758	0.267836	CDS:Rv0070c:glyA2:serine_hydroxymethyltransferase:cds70:-:1277:NC_000962.3	447.753	-0.901802	0.19892	-4.5335	5.8e-06	1.37e-05
CDS:Rv0071:-:maturase:cds71:-:+:707:NC_000962.3	28.0212	-0.24543	0.500964	0.239064	0.624883	0.791787	CDS:Rv0071:-:maturase:cds71:+:707:NC_000962.3	32.5834	-0.804255	0.565361	-1.42255	0.154866	0.201606
CDS:Rv0072:-:glutamine_ABC_transporter_permease:cds72:-:+:1049:NC_000962.3	704.779	-0.277991	0.118021	5.57321	0.0182373	0.0674538	CDS:Rv0072:-:glutamine_ABC_transporter_permease:cds72:+:1049:NC_000962.3	726.105	-2.28116	0.150662	-15.141	8.69e-52	1.55e-50
CDS:Rv0073:-:glutamine_ABC_transporter_ATP-binding_protein:cds73:-:+:992:NC_000962.3	805.453	-0.136056	0.117428	1.34182	0.246714	0.44399	CDS:Rv0073:-:glutamine_ABC_transporter_ATP-binding_protein:cds73:+:992:NC_000962.3	717.595	-2.21603	0.150903	-14.6851	8.03e-49	1.32e-47
CDS:Rv0074:-:hypothetical_protein:cds74:-:+:1235:NC_000962.3	615.534	-0.233546	0.11325	4.2588	0.0390474	0.121056	CDS:Rv0074:-:hypothetical_protein:cds74:+:1235:NC_000962.3	662.746	-2.29016	0.169936	-13.4766	2.15e-41	2.9e-40
CDS:Rv0075:-:aminotransferase:cds75:-:+:1172:NC_000962.3	447.064	-0.11879	0.141373	0.706424	0.400634	0.61039	CDS:Rv0075:-:aminotransferase:cds75:+:1172:NC_000962.3	633.926	-1.82829	0.160375	-11.4001	4.18e-30	4.05e-29
CDS:Rv0076c:-:membrane_protein:cds76:-:-:389:NC_000962.3	29.4216	0.32324	0.460233	0.506832	0.476514	0.673631	CDS:Rv0076c:-:membrane_protein:cds76:-:389:NC_000962.3	2837.82	6.1182	0.156339	39.1342	0	0
CDS:Rv0077c:-:oxidoreductase:cds77:-:-:830:NC_000962.3	23.2969	0.285103	0.516389	0.309256	0.578137	0.75689	CDS:Rv0077c:-:oxidoreductase:cds77:-:830:NC_000962.3	22328.9	8.29416	0.416303	19.9234	2.55e-88	1.03e-86
CDS:Rv0078:-:transcriptional_regulator:cds78:-:+:605:NC_000962.3	56.3917	0.36742	0.33547	1.21437	0.270468	0.47365	CDS:Rv0078:-:transcriptional_regulator:cds78:+:605:NC_000962.3	447.697	2.94778	0.203893	14.4575	2.25e-47	3.54e-46
CDS:Rv0078A:-:hypothetical_protein:cds79:-:-:593:NC_000962.3	745.745	0.226829	0.111497	4.14104	0.0418555	0.127251	CDS:Rv0078A:-:hypothetical_protein:cds79:-:593:NC_000962.3	1565.78	1.4398	0.114429	12.5825	2.64e-36	3.16e-35
CDS:Rv0078B:-:hypothetical_protein:cds80:-:-:206:NC_000962.3	376.438	0.0916555	0.172549	0.284582	0.593714	0.768451	CDS:Rv0078B:-:hypothetical_protein:cds80:-:206:NC_000962.3	1071.15	1.22999	0.136638	9.00182	2.22e-19	1.34e-18
CDS:Rv0079:-:hypothetical_protein:cds81:-:+:821:NC_000962.3	9961.79	0.509418	0.100135	25.7617	3.86e-07	5.79e-06	CDS:Rv0079:-:hypothetical_protein:cds81:+:821:NC_000962.3	755.983	-1.25092	0.196803	-6.3562	2.07e-10	7.15e-10
CDS:Rv0080:-:hypothetical_protein:cds82:-:+:458:NC_000962.3	5911.57	0.732003	0.0852731	73.0254	1.28e-17	6.98e-16	CDS:Rv0080:-:hypothetical_protein:cds82:+:458:NC_000962.3	230.313	0.0160436	0.240897	0.0665995	0.946901	0.959978
CDS:Rv0081:-:HTH-type_transcriptional_regulator:cds83:-:+:344:NC_000962.3	1410.05	0.212332	0.103554	4.20592	0.0402831	0.123812	CDS:Rv0081:-:HTH-type_transcriptional_regulator:cds83:+:344:NC_000962.3	14.8317	-0.239466	0.661246	-0.362144	0.717244	0.764084
CDS:Rv0082:-:oxidoreductase:cds84:-:+:479:NC_000962.3	710.375	-0.216933	0.119874	3.29548	0.0694708	0.182042	CDS:Rv0082:-:oxidoreductase:cds84:+:479:NC_000962.3	15.3332	0.42934	0.665844	0.644805	0.519053	0.580239
CDS:Rv0083:-:oxidoreductase:cds85:-:+:1922:NC_000962.3	1081.04	-0.190511	0.0995939	3.66258	0.0556473	0.156354	CDS:Rv0083:-:oxidoreductase:cds85:+:1922:NC_000962.3	404.599	0.393416	0.166219	2.36686	0.0179396	0.0277242
CDS:Rv0084:hycD,hycD:formate_hydrogenlyase_HycD:cds86:-:+:950:NC_000962.3	790.401	0.00121402	0.113156	0.00073916	0.97831	0.981058	CDS:Rv0084:hycD:formate_hydrogenlyase_HycD:cds86:+:950:NC_000962.3	686.558	0.338298	0.158441	2.13516	0.032748	0.0484197
CDS:Rv0085:hycP,hycP:hydrogenase_HycP:cds87:-:+:662:NC_000962.3	373.085	0.122914	0.13451	0.836363	0.360439	0.572706	CDS:Rv0085:hycP:hydrogenase_HycP:cds87:+:662:NC_000962.3	95.0537	0.153774	0.357742	0.429845	0.667308	0.717832
CDS:Rv0086:hycQ,hycQ:hydrogenase_HycQ:cds88:-:+:1466:NC_000962.3	924.678	-0.0094604	0.120345	0.00642785	0.936099	0.95556	CDS:Rv0086:hycQ:hydrogenase_HycQ:cds88:+:1466:NC_000962.3	350.862	-0.150282	0.181997	-0.82574	0.408952	0.472344
CDS:Rv0087:hycE,hycE:formate_hydrogenase_HycE:cds89:-:+:1478:NC_000962.3	636.533	0.197397	0.149776	1.73901	0.187265	0.372074	CDS:Rv0087:hycE:formate_hydrogenase_HycE:cds89:+:1478:NC_000962.3	163.296	-0.144507	0.259215	-0.557479	0.5772	0.635561
CDS:Rv0088:-:polyketide_cyclase%2Fdehydrase:cds90:-:+:674:NC_000962.3	486.916	-0.485772	0.128411	14.3161	0.00015454	0.00125679	CDS:Rv0088:-:polyketide_cyclase%2Fdehydrase:cds90:+:674:NC_000962.3	349.993	1.03741	0.189791	5.46608	4.6e-08	1.32e-07
CDS:Rv0089:-:methyltransferase:cds91:-:+:593:NC_000962.3	156.601	-0.415717	0.211407	3.91472	0.047865	0.139995	CDS:Rv0089:-:methyltransferase:cds91:+:593:NC_000962.3	296.16	1.85676	0.214153	8.67029	4.31e-18	2.44e-17
CDS:Rv0090:-:membrane_protein:cds92:-:+:770:NC_000962.3	36.1996	-0.49724	0.407414	1.48281	0.223336	0.415765	CDS:Rv0090:-:membrane_protein:cds92:+:770:NC_000962.3	48.7177	-0.185998	0.425225	-0.437411	0.661814	0.71347
CDS:Rv0091:mtn,mtn:bifunctional_5%27-methylthioadenosine_nucleosidase_%2FS-adenosylhomocysteine_nucleosidase:cds93:-:+:767:NC_000962.3	98.9836	0.0527012	0.243461	0.0510397	0.821264	0.906668	CDS:Rv0091:mtn:bifunctional_5%27-methylthioadenosine_nucleosidase_%2FS-adenosylhomocysteine_nucleosidase:cds93:+:767:NC_000962.3	411.323	0.289858	0.178527	1.62361	0.10446	0.141614
CDS:Rv0092:ctpA,ctpA:cation_transporter_ATPase_A:cds94:-:+:2285:NC_000962.3	417.208	0.215163	0.137905	2.43836	0.1184	0.268829	CDS:Rv0092:ctpA:cation_transporter_ATPase_A:cds94:+:2285:NC_000962.3	1686.48	1.07154	0.112799	9.49956	2.11e-21	1.42e-20
CDS:Rv0093c:ctpA:membrane_protein:cds95:-:-:848:NC_000962.3	116.037	0.404226	0.229369	3.11212	0.077712	0.197192	CDS:Rv0093c:ctpA:membrane_protein:cds95:-:848:NC_000962.3	585.821	0.736484	0.14767	4.98736	6.12e-07	1.59e-06
CDS:Rv0094c:-:hypothetical_protein:cds96:-:-:953:NC_000962.3	35.1478	-0.22618	0.390529	0.335567	0.5624	0.743749	CDS:Rv0094c:-:hypothetical_protein:cds96:-:953:NC_000962.3	93.6783	1.28102	0.322027	3.978	6.95e-05	0.000147004
CDS:Rv0095c:-:hypothetical_protein:cds97:-:-:410:NC_000962.3	24.4518	-0.655985	0.518459	1.61547	0.203725	0.389786	CDS:Rv0095c:-:hypothetical_protein:cds97:-:410:NC_000962.3	48.7108	1.03122	0.431514	2.38978	0.0168586	0.026176
CDS:Rv0096:PPE1,PPE1:PPE_family_protein_PPE1:cds98:-:+:1391:NC_000962.3	372.838	0.759784	0.189328	15.9354	6.55e-05	0.00058913	CDS:Rv0096:PPE1:PPE_family_protein_PPE1:cds98:+:1391:NC_000962.3	110.551	0.177119	0.314211	0.563693	0.572963	0.631949
CDS:Rv0097:-:oxidoreductase:cds99:-:+:869:NC_000962.3	208.186	0.425915	0.215881	3.89074	0.048553	0.141376	CDS:Rv0097:-:oxidoreductase:cds99:+:869:NC_000962.3	114.954	0.076254	0.362016	0.210637	0.83317	0.866846
CDS:Rv0098:fcoT,fcoT:fatty_acyl_CoA_thioesterase_FcoT:cds100:-:+:551:NC_000962.3	216.784	0.461725	0.215466	4.58254	0.0322994	0.104996	CDS:Rv0098:fcoT:fatty_acyl_CoA_thioesterase_FcoT:cds100:+:551:NC_000962.3	72.388	0.0350831	0.358471	0.0978688	0.922036	0.94006
CDS:Rv0099:fadD10,fadD10:fatty-acid--CoA_ligase_FadD10:cds101:-:+:1622:NC_000962.3	737.433	0.419388	0.152065	7.59328	0.00585864	0.0269155	CDS:Rv0099:fadD10:fatty-acid--CoA_ligase_FadD10:cds101:+:1622:NC_000962.3	401.949	0.0139548	0.178261	0.0782831	0.937603	0.951525
CDS:Rv0100:-:hypothetical_protein:cds102:-:+:236:NC_000962.3	89.4505	0.758764	0.310435	5.9469	0.0147432	0.0563888	CDS:Rv0100:-:hypothetical_protein:cds102:+:236:NC_000962.3	48.9175	0.816025	0.476619	1.71211	0.0868763	0.119286
CDS:Rv0101:nrp,nrp:peptide_synthetase_Nrp:cds103:-:+:7538:NC_000962.3	2461.16	0.182649	0.140918	1.67824	0.195158	0.381635	CDS:Rv0101:nrp:peptide_synthetase_Nrp:cds103:+:7538:NC_000962.3	1113.14	-0.307086	0.123062	-2.49537	0.0125826	0.019999
CDS:Rv0102:-:integral_membrane_protein:cds104:-:+:1985:NC_000962.3	781.861	-0.353077	0.116483	9.20933	0.00240785	0.0128628	CDS:Rv0102:-:integral_membrane_protein:cds104:+:1985:NC_000962.3	1865.2	0.487656	0.114021	4.27691	1.9e-05	4.23e-05
CDS:Rv0103c:ctpB,ctpB:cation-transporter_P-type_ATPase_B:cds105:-:-:2258:NC_000962.3	1655.81	0.555881	0.120469	21.1697	4.2e-06	5.07e-05	CDS:Rv0103c:ctpB:cation-transporter_P-type_ATPase_B:cds105:-:2258:NC_000962.3	2186.8	0.728577	0.109739	6.63918	3.15e-11	1.15e-10
CDS:Rv0104:-:hypothetical_protein:cds106:-:+:1514:NC_000962.3	94.6978	0.899117	0.268659	11.1724	0.00083023	0.00519542	CDS:Rv0104:-:hypothetical_protein:cds106:+:1514:NC_000962.3	481.879	-0.60641	0.171105	-3.54408	0.000393985	0.000754837
CDS:Rv0105c:rpmB1,rpmB1:50S_ribosomal_protein_L28:cds107:-:-:284:NC_000962.3	1.27572	0.49031	2.22825	0.0476485	0.827207	0.909649	CDS:Rv0105c:rpmB1:50S_ribosomal_protein_L28:cds107:-:284:NC_000962.3	2.01327	-1.6374	0.860915	-1.90193	0.0571803	0.081183
CDS:Rv0106:-:hypothetical_protein:cds108:-:+:1196:NC_000962.3	82.3018	-0.845654	0.279977	9.18907	0.00243465	0.0129584	CDS:Rv0106:-:hypothetical_protein:cds108:+:1196:NC_000962.3	350.577	-3.52061	0.26378	-13.3468	1.24e-40	1.63e-39
CDS:Rv0107c:ctpI,ctpI:cation-transporter_ATPase_I:cds109:-:-:4898:NC_000962.3	1940.59	0.106606	0.11974	0.792617	0.37331	0.58351	CDS:Rv0107c:ctpI:cation-transporter_ATPase_I:cds109:-:4898:NC_000962.3	5006.25	-1.34238	0.109881	-12.2167	2.53e-34	2.84e-33
CDS:Rv0108c:-:hypothetical_protein:cds110:-:-:209:NC_000962.3	1483.87	0.506512	0.0949155	28.4068	9.83e-08	1.69e-06	CDS:Rv0108c:-:hypothetical_protein:cds110:-:209:NC_000962.3	6323.73	-0.425456	0.106587	-3.99161	6.56e-05	0.000138962
CDS:Rv0109:PE_PGRS1,PE_PGRS1:PE-PGRS_family_protein_PE_PGRS1:cds111:-:+:1490:NC_000962.3	150.141	0.0216317	0.196954	0.0120762	0.912495	0.947731	CDS:Rv0109:PE_PGRS1:PE-PGRS_family_protein_PE_PGRS1:cds111:+:1490:NC_000962.3	337.547	-0.120494	0.178158	-0.676334	0.498829	0.559524
CDS:Rv0110:-:integral_membrane_protein:cds112:-:+:749:NC_000962.3	160.404	-0.228944	0.210395	1.19509	0.274306	0.477212	CDS:Rv0110:-:integral_membrane_protein:cds112:+:749:NC_000962.3	271.105	-0.657155	0.216534	-3.03488	0.00240634	0.00421508
CDS:Rv0111:-:transmembrane_acyltransferase:cds113:-:+:2057:NC_000962.3	235.423	-0.761333	0.174104	19.1798	1.19e-05	0.00012908	CDS:Rv0111:-:transmembrane_acyltransferase:cds113:+:2057:NC_000962.3	556.025	-2.81979	0.174545	-16.155	1.05e-58	2.28e-57
CDS:Rv0112:gca,gca:GDP-mannose_4%2C6-dehydratase:cds114:-:+:956:NC_000962.3	430.558	-0.590896	0.160187	13.5153	0.00023663	0.0018225	CDS:Rv0112:gca:GDP-mannose_4%2C6-dehydratase:cds114:+:956:NC_000962.3	526.062	-0.614986	0.153657	-4.00233	6.27e-05	0.000133096
CDS:Rv0113:gmhA,gmhA:phosphoheptose_isomerase:cds115:-:+:590:NC_000962.3	296.527	-0.251206	0.159744	2.46379	0.116497	0.265738	CDS:Rv0113:gmhA:phosphoheptose_isomerase:cds115:+:590:NC_000962.3	348.882	-0.330529	0.212819	-1.5531	0.120399	0.160965
CDS:Rv0114:gmhB,gmhB:D-glycero-alpha-D-manno-heptose-1%2C7-bisphosphate_7-phosphatase:cds116:-:+:572:NC_000962.3	235.565	-0.267278	0.174862	2.35266	0.125069	0.280567	CDS:Rv0114:gmhB:D-glycero-alpha-D-manno-heptose-1%2C7-bisphosphate_7-phosphatase:cds116:+:572:NC_000962.3	180.83	-0.637025	0.251702	-2.53087	0.011378	0.0181938
CDS:Rv0115:hddA,hddA:D-alpha-D-heptose-7-phosphate_kinase_HddA:cds117:-:+:1160:NC_000962.3	346.544	-0.66249	0.146139	20.512	5.93e-06	6.87e-05	CDS:Rv0115:hddA:D-alpha-D-heptose-7-phosphate_kinase_HddA:cds117:+:1160:NC_000962.3	397.999	-1.5521	0.184803	-8.39868	4.52e-17	2.43e-16
CDS:Rv0115a:-:hypothetical_protein:cds118:-:+:188:NC_000962.3	46.1071	-0.769824	0.336577	5.21385	0.0224077	0.079295	CDS:Rv0115a:-:hypothetical_protein:cds118:+:188:NC_000962.3	72.9415	-1.00846	0.362807	-2.77961	0.00544249	0.00903058
CDS:Rv0116c:ldtA,ldtA:L%2CD-transpeptidase_LdtA:cds119:-:-:755:NC_000962.3	197.163	0.38175	0.203512	3.53229	0.0601845	0.164857	CDS:Rv0116c:ldtA:L%2CD-transpeptidase_LdtA:cds119:-:755:NC_000962.3	1030.21	1.80732	0.131924	13.6997	1.02e-42	1.4e-41
CDS:Rv0117:oxyS,oxyS:oxidative_stress_response_regulatory_protein_OxyS:cds120:-:+:944:NC_000962.3	83.8962	0.111922	0.253646	0.198299	0.656098	0.81073	CDS:Rv0117:oxyS:oxidative_stress_response_regulatory_protein_OxyS:cds120:+:944:NC_000962.3	256.987	-0.00451368	0.244979	-0.0184247	0.9853	0.989148
CDS:Rv0118c:oxcA,oxcA:oxalyl-CoA_decarboxylase_OxcA:cds121:-:-:1748:NC_000962.3	768.87	0.933103	0.136819	45.8813	1.26e-11	4.01e-10	CDS:Rv0118c:oxcA:oxalyl-CoA_decarboxylase_OxcA:cds121:-:1748:NC_000962.3	325.558	-1.55363	0.205007	-7.57844	3.5e-14	1.56e-13
CDS:Rv0119:fadD7,fadD7:fatty-acid--CoA_ligase_FadD7:cds122:-:+:1577:NC_000962.3	301.109	0.907248	0.152266	35.3185	2.8e-09	6.28e-08	CDS:Rv0119:fadD7:fatty-acid--CoA_ligase_FadD7:cds122:+:1577:NC_000962.3	201.872	-0.940243	0.22006	-4.27267	1.93e-05	4.31e-05
CDS:Rv0120c:fusA2,fusA2:elongation_factor_G:cds123:-:-:2144:NC_000962.3	313.591	0.539861	0.147336	13.3996	0.00025168	0.00192706	CDS:Rv0120c:fusA2:elongation_factor_G:cds123:-:2144:NC_000962.3	1008.77	0.0485669	0.124812	0.389121	0.697186	0.745119
CDS:Rv0121c:-:hypothetical_protein:cds124:-:-:434:NC_000962.3	95.9864	-0.270084	0.260234	1.0866	0.297225	0.501929	CDS:Rv0121c:-:hypothetical_protein:cds124:-:434:NC_000962.3	369.958	-0.054291	0.17648	-0.307633	0.758361	0.801211
CDS:Rv0122:-:hypothetical_protein:cds125:-:+:368:NC_000962.3	14.0724	-0.289071	0.645989	0.217733	0.640773	0.80005	CDS:Rv0122:-:hypothetical_protein:cds125:+:368:NC_000962.3	55.8108	1.81133	0.496764	3.64627	0.00026608	0.000521116
CDS:Rv0123:-:hypothetical_protein:cds126:-:+:368:NC_000962.3	22.6321	-1.42218	0.526474	7.27289	0.00700031	0.0309487	CDS:Rv0123:-:hypothetical_protein:cds126:+:368:NC_000962.3	121.569	0.943299	0.299826	3.14615	0.00165433	0.00295262
CDS:Rv0124:PE_PGRS2,PE_PGRS2:PE-PGRS_family_protein_PE_PGRS2:cds127:-:+:1463:NC_000962.3	53.4522	-0.176618	0.378799	0.224848	0.635371	0.796596	CDS:Rv0124:PE_PGRS2:PE-PGRS_family_protein_PE_PGRS2:cds127:+:1463:NC_000962.3	154.457	0.744499	0.267752	2.78056	0.00542657	0.00900792
CDS:Rv0125:pepA,pepA:serine_protease_PepA:cds128:-:+:1067:NC_000962.3	596.735	-0.120793	0.117249	1.0599	0.303238	0.508374	CDS:Rv0125:pepA:serine_protease_PepA:cds128:+:1067:NC_000962.3	2020.74	0.362581	0.106654	3.39959	0.00067488	0.00126608
CDS:Rv0126:treS,treS:trehalose_synthase%2Famylase_TreS:cds129:-:+:1805:NC_000962.3	852.915	-0.2866	0.124621	5.26877	0.0217114	0.0773885	CDS:Rv0126:treS:trehalose_synthase%2Famylase_TreS:cds129:+:1805:NC_000962.3	1990.75	0.357092	0.12067	2.95924	0.00308395	0.00532438
CDS:Rv0127:mak,mak:maltokinase:cds130:-:+:1367:NC_000962.3	728.549	-0.215804	0.130569	2.75514	0.0969422	0.232195	CDS:Rv0127:mak:maltokinase:cds130:+:1367:NC_000962.3	2109.37	-0.0521898	0.12169	-0.428875	0.668014	0.718396
CDS:Rv0128:-:transmembrane_protein:cds131:-:+:779:NC_000962.3	160.465	-0.403418	0.211439	3.63797	0.0564758	0.158116	CDS:Rv0128:-:transmembrane_protein:cds131:+:779:NC_000962.3	391.856	-0.453582	0.17713	-2.56074	0.0104451	0.0167832
CDS:Rv0129c:fbpC,fbpC:diacylglycerol_acyltransferase%2Fmycolyltransferase_Ag85C:cds132:-:-:1022:NC_000962.3	816.725	0.105472	0.117969	0.801798	0.370556	0.580592	CDS:Rv0129c:fbpC:diacylglycerol_acyltransferase%2Fmycolyltransferase_Ag85C:cds132:-:1022:NC_000962.3	6011.94	2.07727	0.113398	18.3183	5.91e-75	1.89e-73
CDS:Rv0130:htdZ,htdZ:3-hydroxyl-thioester_dehydratase:cds133:-:+:455:NC_000962.3	32.3369	0.421321	0.419851	1.03416	0.309185	0.513555	CDS:Rv0130:htdZ:3-hydroxyl-thioester_dehydratase:cds133:+:455:NC_000962.3	82.4571	0.199274	0.396712	0.502313	0.615447	0.67152
CDS:Rv0131c:fadE1,fadE1:acyl-CoA_dehydrogenase_FadE1:cds134:-:-:1343:NC_000962.3	143.288	0.556098	0.202712	7.5207	0.00609941	0.0276338	CDS:Rv0131c:fadE1:acyl-CoA_dehydrogenase_FadE1:cds134:-:1343:NC_000962.3	498.103	1.65912	0.158991	10.4353	1.71e-25	1.37e-24
CDS:Rv0132c:fgd2,fgd2:F420-dependent_glucose-6-phosphate_dehydrogenase:cds135:-:-:1082:NC_000962.3	81.6472	0.694988	0.270313	6.60829	0.0101505	0.0424612	CDS:Rv0132c:fgd2:F420-dependent_glucose-6-phosphate_dehydrogenase:cds135:-:1082:NC_000962.3	790.429	2.38066	0.143689	16.5682	1.18e-61	2.74e-60
CDS:Rv0133:-:GCN5-like_N-acetyltransferase:cds136:-:+:605:NC_000962.3	364.562	0.0128113	0.135653	0.00939385	0.922788	0.950869	CDS:Rv0133:-:GCN5-like_N-acetyltransferase:cds136:+:605:NC_000962.3	735.085	-0.74491	0.162239	-4.59143	4.4e-06	1.05e-05
CDS:Rv0134:ephF,ephF:epoxide_hydrolase_EphF:cds137:-:+:902:NC_000962.3	780.647	-0.0269777	0.126657	0.0518482	0.819878	0.905647	CDS:Rv0134:ephF:epoxide_hydrolase_EphF:cds137:+:902:NC_000962.3	2637.19	0.17374	0.119245	1.457	0.145116	0.190666
CDS:Rv0135c:ephF:transcriptional_regulator:cds138:-:-:605:NC_000962.3	487.128	0.486037	0.135379	12.8695	0.00033399	0.00244757	CDS:Rv0135c:ephF:transcriptional_regulator:cds138:-:605:NC_000962.3	758.848	0.540069	0.140051	3.85623	0.00011515	0.000237611
CDS:Rv0136:cyp138,cyp138:cytochrome_P450_Cyp138:cds139:-:+:1325:NC_000962.3	359.029	1.2449	0.140349	77.721	1.19e-18	7.17e-17	CDS:Rv0136:cyp138:cytochrome_P450_Cyp138:cds139:+:1325:NC_000962.3	551.338	0.510996	0.15742	3.24606	0.00117014	0.00213655
CDS:Rv0137c:msrA,msrA:peptide_methionine_sulfoxide_reductase_MsrA:cds140:-:-:548:NC_000962.3	222.393	0.123438	0.204911	0.378286	0.538522	0.724423	CDS:Rv0137c:msrA:peptide_methionine_sulfoxide_reductase_MsrA:cds140:-:548:NC_000962.3	566.069	0.19802	0.167253	1.18395	0.236431	0.293797
CDS:Rv0138:-:hypothetical_protein:cds141:-:+:503:NC_000962.3	225.841	-0.547713	0.174795	9.786	0.00175845	0.00998151	CDS:Rv0138:-:hypothetical_protein:cds141:+:503:NC_000962.3	311.069	-1.10218	0.196087	-5.62085	1.9e-08	5.68e-08
CDS:Rv0139:-:oxidoreductase:cds142:-:+:1022:NC_000962.3	348.73	-0.316853	0.154707	4.20663	0.0402662	0.123812	CDS:Rv0139:-:oxidoreductase:cds142:+:1022:NC_000962.3	653.712	-1.71897	0.158094	-10.8731	1.55e-27	1.37e-26
CDS:Rv0140:-:hypothetical_protein:cds143:-:+:380:NC_000962.3	147.452	-0.105025	0.21467	0.248498	0.618135	0.786535	CDS:Rv0140:-:hypothetical_protein:cds143:+:380:NC_000962.3	393.057	0.669993	0.175649	3.81439	0.000136522	0.000278238
CDS:Rv0141c:-:hypothetical_protein:cds144:-:-:410:NC_000962.3	385.22	0.346309	0.135154	6.56539	0.0103981	0.0432665	CDS:Rv0141c:-:hypothetical_protein:cds144:-:410:NC_000962.3	565.083	-0.0559875	0.156186	-0.358468	0.719993	0.766395
CDS:Rv0142:-:hypothetical_protein:cds145:-:+:926:NC_000962.3	134.686	0.438488	0.200863	4.76978	0.0289634	0.0969066	CDS:Rv0142:-:hypothetical_protein:cds145:+:926:NC_000962.3	715.58	0.400934	0.145621	2.75327	0.00590033	0.00973321
CDS:Rv0143c:-:transmembrane_protein:cds146:-:-:1478:NC_000962.3	822.218	0.18291	0.109136	2.81225	0.0935471	0.226823	CDS:Rv0143c:-:transmembrane_protein:cds146:-:1478:NC_000962.3	1875.78	0.0268649	0.108895	0.246704	0.805137	0.841879
CDS:Rv0144:-:transcriptional_regulator:cds147:-:+:842:NC_000962.3	2098.04	-0.365177	0.100888	13.0733	0.00029953	0.00221991	CDS:Rv0144:-:transcriptional_regulator:cds147:+:842:NC_000962.3	4121.39	-1.46908	0.0968187	-15.1735	5.29e-52	9.54e-51
CDS:Rv0145:-:S-adenosylmethionine-dependent_methyltransferase:cds148:-:+:953:NC_000962.3	2935.4	-0.24054	0.103644	5.39009	0.0202515	0.0734512	CDS:Rv0145:-:S-adenosylmethionine-dependent_methyltransferase:cds148:+:953:NC_000962.3	7625.63	-1.54661	0.091504	-16.9021	4.35e-64	1.06e-62
CDS:Rv0146:-:S-adenosylmethionine-dependent_methyltransferase:cds149:-:+:932:NC_000962.3	1004.94	0.0457352	0.100975	0.205583	0.650252	0.807266	CDS:Rv0146:-:S-adenosylmethionine-dependent_methyltransferase:cds149:+:932:NC_000962.3	946.793	-0.557612	0.148102	-3.76506	0.000166511	0.00033539
CDS:Rv0147:-:aldehyde_dehydrogenase:cds150:-:+:1520:NC_000962.3	1525.89	0.0625014	0.0951856	0.431267	0.511368	0.702818	CDS:Rv0147:-:aldehyde_dehydrogenase:cds150:+:1520:NC_000962.3	3282.92	0.507499	0.100406	5.05448	4.32e-07	1.14e-06
CDS:Rv0148:-:short-chain_type_dehydrogenase%2Freductase:cds151:-:+:860:NC_000962.3	781.857	0.208733	0.114945	3.29708	0.0694033	0.181987	CDS:Rv0148:-:short-chain_type_dehydrogenase%2Freductase:cds151:+:860:NC_000962.3	2457.94	0.893832	0.104044	8.59088	8.63e-18	4.84e-17
CDS:Rv0149:-:quinone_oxidoreductase:cds152:-:+:968:NC_000962.3	817.421	0.0775109	0.111534	0.484935	0.486196	0.68109	CDS:Rv0149:-:quinone_oxidoreductase:cds152:+:968:NC_000962.3	2259.03	0.636416	0.101832	6.24966	4.11e-10	1.39e-09
CDS:Rv0150c:-:hypothetical_protein:cds153:-:-:287:NC_000962.3	13.3211	-0.781668	0.617239	1.58866	0.207517	0.394544	CDS:Rv0150c:-:hypothetical_protein:cds153:-:287:NC_000962.3	22.4195	-0.491772	0.618484	-0.795126	0.42654	0.488857
CDS:Rv0151c:PE1,PE1:PE_family_protein_PE1:cds154:-:-:1766:NC_000962.3	207.249	0.17173	0.169157	1.04219	0.307313	0.511711	CDS:Rv0151c:PE1:PE_family_protein_PE1:cds154:-:1766:NC_000962.3	356.553	-0.951338	0.18806	-5.05868	4.22e-07	1.11e-06
CDS:Rv0152c:PE2,PE2:PE_family_protein_PE2:cds155:-:-:1577:NC_000962.3	170.567	-0.13645	0.216756	0.3982	0.52802	0.71634	CDS:Rv0152c:PE2:PE_family_protein_PE2:cds155:-:1577:NC_000962.3	308.057	-0.811287	0.242059	-3.35161	0.000803436	0.00149803
CDS:Rv0153c:ptbB,ptbB:phosphotyrosine_protein_phosphatase:cds156:-:-:830:NC_000962.3	287.022	0.286025	0.153179	3.49263	0.0616425	0.16803	CDS:Rv0153c:ptbB:phosphotyrosine_protein_phosphatase:cds156:-:830:NC_000962.3	679.625	0.630117	0.142235	4.43011	9.42e-06	2.17e-05
CDS:Rv0154c:fadE2,fadE2:acyl-CoA_dehydrogenase_FadE2:cds157:-:-:1211:NC_000962.3	439.737	0.20923	0.141074	2.20317	0.137727	0.300218	CDS:Rv0154c:fadE2:acyl-CoA_dehydrogenase_FadE2:cds157:-:1211:NC_000962.3	1171	0.334837	0.129343	2.58876	0.00963224	0.0155528
CDS:Rv0155:pntAa,pntAa:NAD%28P%29_transhydrogenase_subunit_alpha_PntAa:cds158:-:+:1100:NC_000962.3	196.682	-0.462544	0.177083	6.86377	0.00879607	0.0375554	CDS:Rv0155:pntAa:NAD%28P%29_transhydrogenase_subunit_alpha_PntAa:cds158:+:1100:NC_000962.3	399.663	-2.4104	0.184956	-13.0323	8.02e-39	1.02e-37
CDS:Rv0156:pntAb,pntAb:NAD%28P%29_transhydrogenase_subunit_alpha_PntAb:cds159:-:+:332:NC_000962.3	89.6851	-0.492968	0.263849	3.47183	0.062422	0.169672	CDS:Rv0156:pntAb:NAD%28P%29_transhydrogenase_subunit_alpha_PntAb:cds159:+:332:NC_000962.3	106.229	-2.5332	0.35281	-7.18009	6.97e-13	2.84e-12
CDS:Rv0157:pntB,pntB:NAD%28P%29_transhydrogenase_subunit_beta_PntB:cds160:-:+:1427:NC_000962.3	678.854	-0.549414	0.120652	20.6886	5.4e-06	6.32e-05	CDS:Rv0157:pntB:NAD%28P%29_transhydrogenase_subunit_beta_PntB:cds160:+:1427:NC_000962.3	1343.14	-2.01996	0.126455	-15.9738	1.94e-57	4.14e-56
CDS:Rv0157A:-:hypothetical_protein:cds161:-:-:128:NC_000962.3	147.76	0.497042	0.190831	6.78686	0.00918315	0.0389961	CDS:Rv0157A:-:hypothetical_protein:cds161:-:128:NC_000962.3	334.522	-0.131182	0.180898	-0.725169	0.468348	0.528524
CDS:Rv0158:-:transcriptional_regulator:cds162:-:+:644:NC_000962.3	130.857	-0.783651	0.236235	11.0568	0.00088363	0.0054488	CDS:Rv0158:-:transcriptional_regulator:cds162:+:644:NC_000962.3	194.386	-1.71492	0.237651	-7.21612	5.35e-13	2.2e-12
CDS:Rv0159c:PE3,PE3:PE_family_protein_PE3:cds163:-:-:1406:NC_000962.3	35.5933	0.817042	0.379128	4.63301	0.0313625	0.103089	CDS:Rv0159c:PE3:PE_family_protein_PE3:cds163:-:1406:NC_000962.3	154.378	-0.25036	0.250998	-0.997456	0.318543	0.380907
CDS:Rv0160c:PE4,PE4:PE_family_protein_PE4:cds164:-:-:1508:NC_000962.3	22.6454	-0.246631	0.510768	0.236501	0.626745	0.792222	CDS:Rv0160c:PE4:PE_family_protein_PE4:cds164:-:1508:NC_000962.3	91.3872	0.484936	0.376025	1.28964	0.197176	0.250114
CDS:Rv0161:-:oxidoreductase:cds165:-:+:1349:NC_000962.3	74.5906	0.05931	0.291191	0.0649405	0.798851	0.892967	CDS:Rv0161:-:oxidoreductase:cds165:+:1349:NC_000962.3	189.376	-0.126146	0.237415	-0.531329	0.595191	0.652832
CDS:Rv0162c:adhE1,adhE1:zinc-type_alcohol_dehydrogenase_subunit_E:cds166:-:-:1151:NC_000962.3	142.777	0.0250393	0.225825	0.0145214	0.904083	0.944266	CDS:Rv0162c:adhE1:zinc-type_alcohol_dehydrogenase_subunit_E:cds166:-:1151:NC_000962.3	380.693	-0.151235	0.168631	-0.896839	0.369805	0.433315
CDS:Rv0163:adhE1:hypothetical_protein:cds167:-:+:455:NC_000962.3	57.9366	-0.307705	0.303293	1.03524	0.308932	0.513536	CDS:Rv0163:adhE1:hypothetical_protein:cds167:+:455:NC_000962.3	80.5958	-0.448903	0.338929	-1.32447	0.185346	0.236927
CDS:Rv0164:TB18.5,TB18.5:hypothetical_protein:cds168:-:+:485:NC_000962.3	456.833	-0.393525	0.131502	8.94814	0.00277753	0.0144314	CDS:Rv0164:TB18.5:hypothetical_protein:cds168:+:485:NC_000962.3	548.922	-1.07192	0.158101	-6.77997	1.2e-11	4.47e-11
CDS:Rv0165c:mce1R,mce1R:transcriptional_regulator_Mce1R:cds169:-:-:671:NC_000962.3	320.507	-0.210744	0.15953	1.73991	0.18715	0.372074	CDS:Rv0165c:mce1R:transcriptional_regulator_Mce1R:cds169:-:671:NC_000962.3	1526.47	-1.3446	0.115129	-11.679	1.63e-31	1.65e-30
CDS:Rv0166:fadD5,fadD5:fatty-acid--CoA_ligase_FadD5:cds170:-:+:1664:NC_000962.3	1417.83	-0.476231	0.113601	17.4979	2.88e-05	0.0002853	CDS:Rv0166:fadD5:fatty-acid--CoA_ligase_FadD5:cds170:+:1664:NC_000962.3	5104.44	-2.42863	0.150795	-16.1055	2.33e-58	5e-57
CDS:Rv0167:yrbE1A,yrbE1A:membrane_protein:cds171:-:+:797:NC_000962.3	884.68	-0.061541	0.131645	0.222075	0.637464	0.798142	CDS:Rv0167:yrbE1A:membrane_protein:cds171:+:797:NC_000962.3	4093.54	-2.05085	0.0963603	-21.2832	1.63e-100	8.26e-99
CDS:Rv0168:yrbE1B,yrbE1B:membrane_protein:cds172:-:+:869:NC_000962.3	374.619	0.0686551	0.143933	0.232423	0.629733	0.792236	CDS:Rv0168:yrbE1B:membrane_protein:cds172:+:869:NC_000962.3	1909.36	-1.16465	0.156059	-7.46288	8.47e-14	3.68e-13
CDS:Rv0169:mce1A,mce1A:Mce_family_protein_Mce1A:cds173:-:+:1364:NC_000962.3	1122.63	0.219161	0.114803	3.64497	0.0562387	0.157565	CDS:Rv0169:mce1A:Mce_family_protein_Mce1A:cds173:+:1364:NC_000962.3	4637.08	-1.26261	0.118993	-10.6108	2.65e-26	2.2e-25
CDS:Rv0170:mce1B,mce1B:Mce_family_protein_Mce1B:cds174:-:+:1040:NC_000962.3	1043.4	0.239712	0.140794	2.89652	0.0887708	0.216983	CDS:Rv0170:mce1B:Mce_family_protein_Mce1B:cds174:+:1040:NC_000962.3	3004.85	-1.10724	0.141432	-7.82878	4.93e-15	2.34e-14
CDS:Rv0171:mce1C,mce1C:Mce_family_protein_Mce1C:cds175:-:+:1547:NC_000962.3	1509.25	0.532417	0.119485	19.7441	8.85e-06	9.77e-05	CDS:Rv0171:mce1C:Mce_family_protein_Mce1C:cds175:+:1547:NC_000962.3	5317.56	-1.37936	0.116404	-11.8497	2.16e-32	2.26e-31
CDS:Rv0172:mce1D,mce1D:Mce_family_protein_Mce1D:cds176:-:+:1592:NC_000962.3	1422.17	0.474943	0.123024	14.8314	0.00011756	0.00099219	CDS:Rv0172:mce1D:Mce_family_protein_Mce1D:cds176:+:1592:NC_000962.3	5737.87	-1.66693	0.11206	-14.8754	4.76e-50	8.17e-49
CDS:Rv0173:lprK,lprK:Mce_family_lipoprotein_LprK:cds177:-:+:1172:NC_000962.3	1149.51	0.602522	0.112877	28.3308	1.02e-07	1.74e-06	CDS:Rv0173:lprK:Mce_family_lipoprotein_LprK:cds177:+:1172:NC_000962.3	3629.91	-1.73249	0.129565	-13.3716	8.86e-41	1.17e-39
CDS:Rv0174:mce1F,mce1F:Mce_family_protein_Mce1F:cds178:-:+:1547:NC_000962.3	4253.96	0.417248	0.100469	17.1816	3.4e-05	0.00032625	CDS:Rv0174:mce1F:Mce_family_protein_Mce1F:cds178:+:1547:NC_000962.3	11677.4	-1.41644	0.103344	-13.706	9.35e-43	1.29e-41
CDS:Rv0175:-:Mce_associated_membrane_protein:cds179:-:+:641:NC_000962.3	2497.58	0.177971	0.0955788	3.46503	0.0626794	0.169914	CDS:Rv0175:-:Mce_associated_membrane_protein:cds179:+:641:NC_000962.3	7376.76	-1.12487	0.0998091	-11.2702	1.84e-29	1.75e-28
CDS:Rv0176:-:Mce_associated_transmembrane_protein:cds180:-:+:968:NC_000962.3	1151.61	0.0305778	0.106626	0.0849266	0.770729	0.879634	CDS:Rv0176:-:Mce_associated_transmembrane_protein:cds180:+:968:NC_000962.3	2956.57	-1.3923	0.100783	-13.8149	2.07e-43	2.91e-42
CDS:Rv0177:-:Mce_associated_protein:cds181:-:+:554:NC_000962.3	944.638	0.0274087	0.120528	0.0592787	0.80764	0.898108	CDS:Rv0177:-:Mce_associated_protein:cds181:+:554:NC_000962.3	1106.45	-1.26459	0.137368	-9.20586	3.39e-20	2.16e-19
CDS:Rv0178:-:Mce_associated_membrane_protein:cds182:-:+:734:NC_000962.3	1265.69	0.0363096	0.10819	0.115187	0.734314	0.857228	CDS:Rv0178:-:Mce_associated_membrane_protein:cds182:+:734:NC_000962.3	2164.87	-1.04073	0.113174	-9.19583	3.72e-20	2.35e-19
CDS:Rv0179c:lprO,lprO:lipoprotein_LprO:cds183:-:-:1109:NC_000962.3	1585.07	0.0385031	0.107987	0.127381	0.721163	0.849387	CDS:Rv0179c:lprO:lipoprotein_LprO:cds183:-:1109:NC_000962.3	4859.64	0.537076	0.109069	4.92419	8.47e-07	2.17e-06
CDS:Rv0180c:-:transmembrane_protein:cds184:-:-:1358:NC_000962.3	450.437	-0.0520288	0.141022	0.141903	0.706397	0.841591	CDS:Rv0180c:-:transmembrane_protein:cds184:-:1358:NC_000962.3	1148.05	0.694922	0.118146	5.88189	4.06e-09	1.27e-08
CDS:Rv0181c:-:hypothetical_protein:cds185:-:-:734:NC_000962.3	266.985	0.0200623	0.188065	0.027281	0.868811	0.930073	CDS:Rv0181c:-:hypothetical_protein:cds185:-:734:NC_000962.3	685.941	0.743625	0.167875	4.42963	9.44e-06	2.17e-05
CDS:Rv0182c:sigG,sigG:ECF_RNA_polymerase_sigma_factor_SigG:cds186:-:-:1112:NC_000962.3	484.853	-0.31512	0.132754	5.62617	0.0176942	0.0657549	CDS:Rv0182c:sigG:ECF_RNA_polymerase_sigma_factor_SigG:cds186:-:1112:NC_000962.3	1618.05	0.622537	0.112549	5.53124	3.18e-08	9.32e-08
CDS:Rv0183:sigG:lysophospholipase:cds187:-:+:839:NC_000962.3	329.482	-0.471224	0.143726	10.7739	0.00102941	0.00622082	CDS:Rv0183:sigG:lysophospholipase:cds187:+:839:NC_000962.3	785.95	-1.18987	0.134559	-8.84274	9.34e-19	5.44e-18
CDS:Rv0184:-:hypothetical_protein:cds188:-:+:749:NC_000962.3	361.529	-0.501145	0.180298	7.69411	0.00554012	0.0257229	CDS:Rv0184:-:hypothetical_protein:cds188:+:749:NC_000962.3	649.757	-1.11063	0.151752	-7.31871	2.5e-13	1.05e-12
CDS:Rv0185:-:hypothetical_protein:cds189:-:+:509:NC_000962.3	232.841	-0.141242	0.18822	0.562081	0.453423	0.655797	CDS:Rv0185:-:hypothetical_protein:cds189:+:509:NC_000962.3	425.509	-1.24966	0.173539	-7.20098	5.98e-13	2.45e-12
CDS:Rv0186:bglS,bglS:beta-glucosidase_BglS:cds190:-:+:2075:NC_000962.3	738.525	-0.385241	0.129579	8.82613	0.00296948	0.015262	CDS:Rv0186:bglS:beta-glucosidase_BglS:cds190:+:2075:NC_000962.3	1636.13	-0.619509	0.113328	-5.46653	4.59e-08	1.32e-07
CDS:Rv0186A:mymT,mymT:metallothionein:cds191:-:-:161:NC_000962.3	103.268	-0.271911	0.246072	1.22565	0.268255	0.470756	CDS:Rv0186A:mymT:metallothionein:cds191:-:161:NC_000962.3	861.222	1.80251	0.147055	12.2574	1.53e-34	1.75e-33
CDS:Rv0187:-:O-methyltransferase:cds192:-:+:662:NC_000962.3	134.233	-0.0152789	0.21748	0.0123697	0.911443	0.94763	CDS:Rv0187:-:O-methyltransferase:cds192:+:662:NC_000962.3	385.168	0.367854	0.206901	1.77793	0.0754161	0.104748
CDS:Rv0188:-:transmembrane_protein:cds193:-:+:431:NC_000962.3	213.314	0.435666	0.176183	6.11178	0.0134284	0.0526414	CDS:Rv0188:-:transmembrane_protein:cds193:+:431:NC_000962.3	3207.21	3.83475	0.132094	29.0304	2.72e-185	4.31e-183
CDS:Rv0189c:ilvD,ilvD:dihydroxy-acid_dehydratase:cds194:-:-:1727:NC_000962.3	874.334	-0.12447	0.111305	1.24869	0.263803	0.465488	CDS:Rv0189c:ilvD:dihydroxy-acid_dehydratase:cds194:-:1727:NC_000962.3	1975.94	-0.0453006	0.115843	-0.391052	0.695759	0.743794
CDS:Rv0190:-:hypothetical_protein:cds195:-:+:290:NC_000962.3	321.082	-0.312523	0.156184	4.01587	0.0450739	0.133546	CDS:Rv0190:-:hypothetical_protein:cds195:+:290:NC_000962.3	959.989	0.730902	0.14187	5.1519	2.58e-07	6.96e-07
CDS:Rv0191:-:MFS-type_transporter:cds196:-:+:1241:NC_000962.3	289.784	-0.390023	0.158145	6.10157	0.0135062	0.0527611	CDS:Rv0191:-:MFS-type_transporter:cds196:+:1241:NC_000962.3	906.1	-0.0481771	0.163945	-0.293861	0.768864	0.809717
CDS:Rv0192:-:hypothetical_protein:cds197:-:+:1100:NC_000962.3	818.83	-0.141972	0.109792	1.68243	0.194602	0.381	CDS:Rv0192:-:hypothetical_protein:cds197:+:1100:NC_000962.3	1116.54	-1.17558	0.181547	-6.47536	9.46e-11	3.34e-10
CDS:Rv0193c:-:hypothetical_protein:cds198:-:-:1847:NC_000962.3	108.943	-0.0825091	0.272307	0.09254	0.760973	0.873887	CDS:Rv0193c:-:hypothetical_protein:cds198:-:1847:NC_000962.3	238.345	0.118031	0.207202	0.569644	0.56892	0.628014
CDS:Rv0194:-:multidrug_ABC_transporter_ATPase%2Fpermease:cds199:-:+:3584:NC_000962.3	52.5051	-0.162669	0.333553	0.243245	0.621872	0.789403	CDS:Rv0194:-:multidrug_ABC_transporter_ATPase%2Fpermease:cds199:+:3584:NC_000962.3	216.178	0.42866	0.217667	1.96934	0.0489144	0.0704101
CDS:Rv0195:-:two_component_transcriptional_regulator:cds200:-:+:635:NC_000962.3	16.0171	-0.2051	0.638048	0.108106	0.742311	0.863314	CDS:Rv0195:-:two_component_transcriptional_regulator:cds200:+:635:NC_000962.3	12.5199	-0.0606476	0.768538	-0.078913	0.937102	0.951525
CDS:Rv0196:-:HTH-type_transcriptional_regulator:cds201:-:+:584:NC_000962.3	206.869	1.38566	0.212966	41.6273	1.1e-10	3.22e-09	CDS:Rv0196:-:HTH-type_transcriptional_regulator:cds201:+:584:NC_000962.3	220.971	2.31092	0.250476	9.22611	2.81e-20	1.79e-19
CDS:Rv0197:-:oxidoreductase:cds202:-:+:2288:NC_000962.3	852.4	1.59048	0.137888	128.762	7.65e-30	9.69e-28	CDS:Rv0197:-:oxidoreductase:cds202:+:2288:NC_000962.3	1119.05	2.23837	0.138669	16.1419	1.3e-58	2.79e-57
CDS:Rv0198c:zmp1,zmp1:zinc_metalloprotease:cds203:-:-:1991:NC_000962.3	947.484	-0.206524	0.101518	4.15314	0.0415573	0.126638	CDS:Rv0198c:zmp1:zinc_metalloprotease:cds203:-:1991:NC_000962.3	1558.54	0.126941	0.126749	1.00151	0.316578	0.379014
CDS:Rv0199:-:membrane_protein:cds204:-:+:659:NC_000962.3	137.18	-0.347907	0.226533	2.37254	0.123486	0.277648	CDS:Rv0199:-:membrane_protein:cds204:+:659:NC_000962.3	223.199	-0.329953	0.224548	-1.46941	0.141722	0.186454
CDS:Rv0200:-:transmembrane_protein:cds205:-:+:689:NC_000962.3	319.798	0.0520073	0.141562	0.135106	0.713196	0.844242	CDS:Rv0200:-:transmembrane_protein:cds205:+:689:NC_000962.3	579.507	-0.249985	0.150224	-1.66409	0.0960953	0.130901
CDS:Rv0201c:-:hypothetical_protein:cds206:-:-:503:NC_000962.3	370.565	-0.157505	0.154816	1.04415	0.306858	0.511387	CDS:Rv0201c:-:hypothetical_protein:cds206:-:503:NC_000962.3	959.104	-0.430716	0.129402	-3.32853	0.000873071	0.00161874
CDS:Rv0202c:mmpL11,mmpL11:transmembrane_transport_protein_MmpL11:cds207:-:-:2900:NC_000962.3	1654.19	0.161517	0.0972946	2.7556	0.0969143	0.232195	CDS:Rv0202c:mmpL11:transmembrane_transport_protein_MmpL11:cds207:-:2900:NC_000962.3	6226.41	0.37645	0.0997751	3.77298	0.000161307	0.000325405
CDS:Rv0203:-:hypothetical_protein:cds208:-:+:410:NC_000962.3	174.415	0.00208805	0.181882	0.00188628	0.965358	0.972626	CDS:Rv0203:-:hypothetical_protein:cds208:+:410:NC_000962.3	288.785	-0.673406	0.194674	-3.45915	0.000541876	0.0010253
CDS:Rv0204c:-:transmembrane_protein:cds209:-:-:1238:NC_000962.3	344.235	0.102913	0.158264	0.422973	0.515457	0.705968	CDS:Rv0204c:-:transmembrane_protein:cds209:-:1238:NC_000962.3	1936.66	1.00018	0.116749	8.56689	1.06e-17	5.94e-17
CDS:Rv0205:-:transmembrane_protein:cds210:-:+:1103:NC_000962.3	219.166	-0.120845	0.168415	0.516469	0.472352	0.670545	CDS:Rv0205:-:transmembrane_protein:cds210:+:1103:NC_000962.3	443.009	-1.57867	0.190358	-8.29318	1.1e-16	5.81e-16
CDS:Rv0206c:mmpL3,mmpL3:transmembrane_transport_protein_MmpL3:cds211:-:-:2834:NC_000962.3	4374.37	0.0610134	0.0840752	0.527046	0.467851	0.668107	CDS:Rv0206c:mmpL3:transmembrane_transport_protein_MmpL3:cds211:-:2834:NC_000962.3	7927.63	-1.04712	0.0878104	-11.9248	8.79e-33	9.37e-32
CDS:Rv0207c:-:hypothetical_protein:cds212:-:-:728:NC_000962.3	871.492	-0.0276688	0.114984	0.0596035	0.807124	0.898108	CDS:Rv0207c:-:hypothetical_protein:cds212:-:728:NC_000962.3	1584.3	-0.262396	0.115696	-2.26797	0.0233308	0.035353
CDS:Rv0208c:-:tRNA_%28guanine-N%287%29-%29-methyltransferase:cds213:-:-:791:NC_000962.3	409.631	0.0880858	0.133852	0.443548	0.505415	0.698055	CDS:Rv0208c:-:tRNA_%28guanine-N%287%29-%29-methyltransferase:cds213:-:791:NC_000962.3	984.29	-0.636182	0.125319	-5.07652	3.84e-07	1.02e-06
CDS:Rv0209:-:hypothetical_protein:cds214:-:+:1085:NC_000962.3	173.305	0.27241	0.192621	2.00642	0.156635	0.330786	CDS:Rv0209:-:hypothetical_protein:cds214:+:1085:NC_000962.3	583.594	0.186927	0.168297	1.1107	0.266698	0.326092
CDS:Rv0210:-:hypothetical_protein:cds215:-:+:1478:NC_000962.3	162.559	0.603526	0.210521	8.24493	0.0040866	0.0198665	CDS:Rv0210:-:hypothetical_protein:cds215:+:1478:NC_000962.3	476.773	-0.187666	0.163258	-1.1495	0.250348	0.308671
CDS:Rv0211:pckA,pckA:phosphoenolpyruvate_carboxykinase:cds216:-:+:1820:NC_000962.3	4610.46	1.40741	0.101595	185.575	2.94e-42	7.7e-40	CDS:Rv0211:pckA:phosphoenolpyruvate_carboxykinase:cds216:+:1820:NC_000962.3	6707.08	2.65519	0.115534	22.9818	7.09e-117	4.76e-115
CDS:Rv0212c:nadR,nadR:transcriptional_regulator_NadR:cds217:-:-:971:NC_000962.3	85.686	0.503097	0.270473	3.46667	0.0626171	0.169862	CDS:Rv0212c:nadR:transcriptional_regulator_NadR:cds217:-:971:NC_000962.3	501.756	1.52254	0.165558	9.19638	3.7e-20	2.34e-19
CDS:Rv0213c:nadR:methyltransferase:cds218:-:-:1313:NC_000962.3	52.0437	0.391544	0.335881	1.36467	0.24273	0.439577	CDS:Rv0213c:nadR:methyltransferase:cds218:-:1313:NC_000962.3	218.093	1.1517	0.247392	4.65536	3.23e-06	7.83e-06
CDS:Rv0214:fadD4,fadD4:fatty-acid--CoA_ligase_FadD4:cds219:-:+:1613:NC_000962.3	52.9668	-0.474217	0.341218	1.92845	0.164928	0.342772	CDS:Rv0214:fadD4:fatty-acid--CoA_ligase_FadD4:cds219:+:1613:NC_000962.3	147.164	0.0234046	0.293371	0.0797783	0.936414	0.951525
CDS:Rv0216:-:hydratase:cds220:-:+:1013:NC_000962.3	130.552	-0.0270715	0.221566	0.0202103	0.886951	0.936796	CDS:Rv0216:-:hydratase:cds220:+:1013:NC_000962.3	236.632	-0.649968	0.215969	-3.00954	0.00261644	0.00456897
CDS:Rv0217c:lipW,lipW:esterase_LipW:cds221:-:-:908:NC_000962.3	65.6653	0.0760148	0.315263	0.0644986	0.799522	0.893463	CDS:Rv0217c:lipW:esterase_LipW:cds221:-:908:NC_000962.3	170.53	0.111638	0.240105	0.464953	0.641965	0.695097
CDS:Rv0218:-:transmembrane_protein:cds222:-:+:1328:NC_000962.3	123.979	0.0528669	0.227092	0.0588523	0.808319	0.898108	CDS:Rv0218:-:transmembrane_protein:cds222:+:1328:NC_000962.3	305.207	-0.0436153	0.201285	-0.216684	0.828455	0.862847
CDS:Rv0219:-:transmembrane_protein:cds223:-:+:548:NC_000962.3	46.1995	0.283785	0.362387	0.629726	0.427456	0.634321	CDS:Rv0219:-:transmembrane_protein:cds223:+:548:NC_000962.3	110.1	-0.240612	0.309252	-0.778046	0.436542	0.498689
CDS:Rv0220:lipC,lipC:esterase_LipC:cds224:-:+:1211:NC_000962.3	1470.71	-0.195672	0.10059	3.78042	0.0518558	0.148678	CDS:Rv0220:lipC:esterase_LipC:cds224:+:1211:NC_000962.3	3994.42	-0.36758	0.0986909	-3.72456	0.00019566	0.000389943
CDS:Rv0221:-:diacyglycerol_O-acyltransferase:cds225:-:+:1409:NC_000962.3	814.591	-0.432356	0.126071	11.7308	0.00061474	0.00405151	CDS:Rv0221:-:diacyglycerol_O-acyltransferase:cds225:+:1409:NC_000962.3	1752.13	-0.319606	0.108074	-2.95729	0.00310359	0.00535596
CDS:Rv0222:echA1,echA1:enoyl-CoA_hydratase_EchA1:cds226:-:+:788:NC_000962.3	287.532	-0.376264	0.154352	5.91669	0.0149982	0.0571414	CDS:Rv0222:echA1:enoyl-CoA_hydratase_EchA1:cds226:+:788:NC_000962.3	646.502	-0.419484	0.141879	-2.95664	0.00311015	0.00536495
CDS:Rv0223c:-:aldehyde_dehydrogenase:cds227:-:-:1463:NC_000962.3	193.275	0.420626	0.179743	5.47813	0.0192559	0.0706229	CDS:Rv0223c:-:aldehyde_dehydrogenase:cds227:-:1463:NC_000962.3	351.503	-0.448777	0.18304	-2.4518	0.0142142	0.0223414
CDS:Rv0224c:-:methyltransferase:cds228:-:-:764:NC_000962.3	122.92	-0.415795	0.255965	2.65466	0.103247	0.242411	CDS:Rv0224c:-:methyltransferase:cds228:-:764:NC_000962.3	171.62	-1.60142	0.269221	-5.94836	2.71e-09	8.62e-09
CDS:Rv0225:-:hypothetical_protein:cds229:-:+:1154:NC_000962.3	481.204	-0.0672986	0.141855	0.230177	0.631393	0.793641	CDS:Rv0225:-:hypothetical_protein:cds229:+:1154:NC_000962.3	865.628	-1.9881	0.142157	-13.9852	1.92e-44	2.76e-43
CDS:Rv0226c:-:transmembrane_protein:cds230:-:-:1730:NC_000962.3	279.195	0.0282551	0.166811	0.0287082	0.865455	0.928827	CDS:Rv0226c:-:transmembrane_protein:cds230:-:1730:NC_000962.3	550.032	-1.83843	0.158934	-11.5672	6.04e-31	6e-30
CDS:Rv0227c:-:membrane_protein:cds231:-:-:1265:NC_000962.3	750.122	0.0194574	0.110681	0.0309319	0.860392	0.926685	CDS:Rv0227c:-:membrane_protein:cds231:-:1265:NC_000962.3	1034.58	-1.33758	0.13357	-10.0141	1.32e-23	9.89e-23
CDS:Rv0228:-:acyltransferase:cds232:-:+:1223:NC_000962.3	118.72	0.365936	0.242018	2.29068	0.130153	0.288491	CDS:Rv0228:-:acyltransferase:cds232:+:1223:NC_000962.3	319.557	-0.471201	0.209992	-2.2439	0.0248387	0.0374517
CDS:-:-:hypothetical_protein:cds233:-:-:413:NC_000962.3	339.235	-0.468115	0.162572	8.34613	0.00386511	0.0190014	CDS:Rv0230c:php:phosphotriesterase:cds234:-:980:NC_000962.3	2217.01	0.201285	0.125566	1.60303	0.108929	0.14742
CDS:Rv0230c:php,php:phosphotriesterase:cds234:-:-:980:NC_000962.3	438.597	0.560744	0.184569	9.17634	0.00245164	0.0130312	CDS:Rv0231:fadE4:acyl-CoA_dehydrogenase_FadE4:cds235:+:1706:NC_000962.3	623.884	-0.554354	0.148446	-3.73437	0.000188188	0.000376186
CDS:Rv0231:fadE4,fadE4:acyl-CoA_dehydrogenase_FadE4:cds235:-:+:1706:NC_000962.3	302.052	0.335361	0.143106	5.49815	0.0190366	0.0699492	CDS:Rv0232:-:transcriptional_regulator:cds236:+:689:NC_000962.3	2763.64	0.607969	0.128281	4.73934	2.14e-06	5.27e-06
CDS:Rv0232:-:transcriptional_regulator:cds236:-:+:689:NC_000962.3	381.919	-0.0730316	0.152919	0.227959	0.633041	0.794957	CDS:Rv0233:nrdB:ribonucleoside-diphosphate_reductase_subunit_beta_NrdB:cds237:+:944:NC_000962.3	2034.64	0.648719	0.130896	4.95598	7.2e-07	1.86e-06
CDS:Rv0233:nrdB,nrdB:ribonucleoside-diphosphate_reductase_subunit_beta_NrdB:cds237:-:+:944:NC_000962.3	438.731	0.476172	0.137504	11.9666	0.00054162	0.00366424	CDS:Rv0234c:gabD1:succinate-semialdehyde_dehydrogenase:cds238:-:1535:NC_000962.3	1339.07	1.12261	0.126615	8.86628	7.56e-19	4.42e-18
CDS:Rv0234c:gabD1,gabD1:succinate-semialdehyde_dehydrogenase:cds238:-:-:1535:NC_000962.3	344.142	0.0467832	0.150097	0.102704	0.748609	0.86588	CDS:Rv0235c:-:transmembrane_protein:cds239:-:1448:NC_000962.3	249.584	-0.601279	0.226988	-2.64894	0.0080744	0.0131662
CDS:Rv0235c:-:transmembrane_protein:cds239:-:-:1448:NC_000962.3	144.078	-0.498257	0.237873	4.34245	0.0371733	0.116627	CDS:Rv0236A:-:hypothetical_protein:cds241:-:173:NC_000962.3	759.153	-1.47427	0.154135	-9.56481	1.12e-21	7.72e-21
CDS:Rv0236c:aftD,aftD:alpha-%281-%3E3%29-arabinofuranosyltransferase:cds240:-:-:4202:NC_000962.3	1308.23	-0.197606	0.102945	3.68642	0.0548573	0.154687	CDS:Rv0236c:aftD:alpha-%281-%3E3%29-arabinofuranosyltransferase:cds240:-:4202:NC_000962.3	2134.63	-2.14416	0.124822	-17.1777	3.9e-66	9.91e-65
CDS:Rv0236A:-:hypothetical_protein:cds241:-:-:173:NC_000962.3	404.269	-0.313955	0.14137	4.92137	0.0265264	0.0903692	CDS:Rv0237:lpqI:lipoprotein_LpqI:cds242:+:1166:NC_000962.3	957.507	-0.970519	0.134488	-7.21639	5.34e-13	2.2e-12
CDS:Rv0237:lpqI,lpqI:lipoprotein_LpqI:cds242:-:+:1166:NC_000962.3	393.575	-0.766156	0.146747	27.0576	1.97e-07	3.19e-06	CDS:Rv0238:-:transcriptional_regulator:cds243:+:614:NC_000962.3	1641.24	0.272648	0.122489	2.22589	0.0260213	0.0391159
CDS:Rv0238:-:transcriptional_regulator:cds243:-:+:614:NC_000962.3	612.285	-0.194432	0.124273	2.45626	0.117057	0.266705	CDS:Rv0239:vapB24:antitoxin_VapB24:cds244:+:233:NC_000962.3	2223.87	-0.0962736	0.117607	-0.818608	0.41301	0.476256
CDS:Rv0239:vapB24,vapB24:antitoxin_VapB24:cds244:-:+:233:NC_000962.3	924.046	-0.370957	0.104631	12.5627	0.00039352	0.00280538	CDS:Rv0240:vapC24:ribonuclease_VapC24:cds245:+:437:NC_000962.3	516.66	-0.494585	0.173524	-2.85023	0.00436877	0.00738184
CDS:Rv0240:vapC24,vapC24:ribonuclease_VapC24:cds245:-:+:437:NC_000962.3	347.282	-0.621523	0.146065	18.184	2.01e-05	0.00020515	CDS:Rv0241c:htdX:3-hydroxyacyl-thioester_dehydratase_HtdX:cds246:-:842:NC_000962.3	2727.98	-0.761471	0.123684	-6.15656	7.43e-10	2.48e-09
CDS:Rv0241c:htdX,htdX:3-hydroxyacyl-thioester_dehydratase_HtdX:cds246:-:-:842:NC_000962.3	1317	-0.244006	0.119966	4.12764	0.0421881	0.127571	CDS:Rv0242c:fabG4:3-oxoacyl-ACP_reductase_FabG:cds247:-:1364:NC_000962.3	4538.97	-1.19897	0.110477	-10.8526	1.94e-27	1.7e-26
CDS:Rv0242c:fabG4,fabG4:3-oxoacyl-ACP_reductase_FabG:cds247:-:-:1364:NC_000962.3	2279.03	-0.1951	0.0945014	4.2634	0.038942	0.121016	CDS:Rv0243:fadA2:acetyl-CoA_acetyltransferase_FadA:cds248:+:1322:NC_000962.3	8256.33	-1.15012	0.107863	-10.6628	1.52e-26	1.28e-25
CDS:Rv0243:fadA2,fadA2:acetyl-CoA_acetyltransferase_FadA:cds248:-:+:1322:NC_000962.3	3280.17	-0.0221559	0.0839209	0.0698651	0.791533	0.890098	CDS:Rv0244c:fadE5:acyl-CoA_dehydrogenase_FadE5:cds249:-:1835:NC_000962.3	1765.02	0.756917	0.116503	6.49696	8.2e-11	2.9e-10
ncRNA:RVnc0008,ID:F6,F6,F6:Putative_small_regulatory_RNA,ID,Putative_small_regulatory_RNA:id14:-:+:101:NC_000962.3	397.688	-0.0649106	0.163847	0.157281	0.691672	0.83187	CDS:Rv0245:-:oxidoreductase:cds250:+:488:NC_000962.3	1058.16	1.0461	0.135064	7.74522	9.54e-15	4.46e-14
CDS:Rv0244c:fadE5,fadE5:acyl-CoA_dehydrogenase_FadE5:cds249:-:-:1835:NC_000962.3	1620.38	0.366548	0.131244	7.78922	0.0052559	0.0245192	CDS:Rv0246:-:integral_membrane_protein:cds251:+:1310:NC_000962.3	683.312	0.161249	0.148634	1.08487	0.277978	0.337989
CDS:Rv0245:-:oxidoreductase:cds250:-:+:488:NC_000962.3	468.729	0.733233	0.159008	21.219	4.1e-06	4.98e-05	CDS:Rv0247c:-:succinate_dehydrogenase_iron-sulfur_subunit:cds252:-:746:NC_000962.3	1126.41	-0.951142	0.124386	-7.64669	2.06e-14	9.34e-14
CDS:Rv0246:-:integral_membrane_protein:cds251:-:+:1310:NC_000962.3	306.036	0.922259	0.166503	30.371	3.57e-08	6.65e-07	CDS:Rv0248c:-:succinate_dehydrogenase_flavoprotein_subunit:cds253:-:1940:NC_000962.3	3239.2	-0.945917	0.0956847	-9.88577	4.8e-23	3.52e-22
CDS:Rv0247c:-:succinate_dehydrogenase_iron-sulfur_subunit:cds252:-:-:746:NC_000962.3	1178.18	0.149503	0.116784	1.64104	0.200182	0.386206	CDS:Rv0249c:-:succinate_dehydrogenase_membrane_anchor_subunit:cds254:-:821:NC_000962.3	1497.81	-0.447317	0.114628	-3.90233	9.53e-05	0.000198242
CDS:Rv0248c:-:succinate_dehydrogenase_flavoprotein_subunit:cds253:-:-:1940:NC_000962.3	2053.36	0.00069033	0.0889542	0.00098866	0.974916	0.978653	CDS:Rv0250c:-:hypothetical_protein:cds255:-:293:NC_000962.3	2737.29	0.152668	0.0994118	1.53572	0.124608	0.165753
CDS:Rv0249c:-:succinate_dehydrogenase_membrane_anchor_subunit:cds254:-:-:821:NC_000962.3	926.122	-0.334702	0.108754	9.49326	0.00206228	0.011298	CDS:Rv0251c:hsp:heat_shock_protein:cds256:-:479:NC_000962.3	489.618	1.56463	0.211846	7.38567	1.52e-13	6.51e-13
CDS:Rv0250c:-:hypothetical_protein:cds255:-:-:293:NC_000962.3	618.186	-0.34305	0.118785	8.37069	0.0038132	0.0187933	CDS:Rv0252:nirB:nitrite_reductase_large_subunit_NirB:cds257:+:2561:NC_000962.3	709.407	-0.116164	0.173769	-0.668498	0.503815	0.564638
CDS:Rv0251c:hsp,hsp:heat_shock_protein:cds256:-:-:479:NC_000962.3	105.833	0.472142	0.245532	3.70539	0.0542369	0.1536	CDS:Rv0253:nirD:nitrite_reductase_small_subunit_NirD:cds258:+:356:NC_000962.3	102.736	-0.435027	0.312505	-1.39207	0.163902	0.212115
CDS:Rv0252:nirB,nirB:nitrite_reductase_large_subunit_NirB:cds257:-:+:2561:NC_000962.3	1641.91	-1.08074	0.104007	106.379	6.09e-25	6.46e-23	CDS:Rv0254c:cobU:bifunctional_cobinamide_kinase%2Fcobinamide_phosphate_guanylyltransferase:cds259:-:524:NC_000962.3	664.574	0.866185	0.142014	6.09928	1.07e-09	3.49e-09
CDS:Rv0253:nirD,nirD:nitrite_reductase_small_subunit_NirD:cds258:-:+:356:NC_000962.3	138.362	-1.12128	0.213128	27.7725	1.36e-07	2.24e-06	CDS:Rv0255c:cobQ1:cobyric_acid_synthase:cds260:-:1484:NC_000962.3	879.765	0.27627	0.141394	1.9539	0.0507126	0.0727823
CDS:Rv0254c:cobU,cobU:bifunctional_cobinamide_kinase%2Fcobinamide_phosphate_guanylyltransferase:cds259:-:-:524:NC_000962.3	156.319	0.670384	0.201976	10.9835	0.00091927	0.00562443	CDS:Rv0256c:PPE2:PPE_family_protein_PPE2:cds261:-:1670:NC_000962.3	556.945	-0.198131	0.204154	-0.970494	0.3318	0.393671
CDS:Rv0255c:cobQ1,cobQ1:cobyric_acid_synthase:cds260:-:-:1484:NC_000962.3	303.264	0.412104	0.147328	7.82477	0.00515349	0.0240987	CDS:Rv0257:-:hypothetical_protein:cds262:+:374:NC_000962.3	145.485	0.290612	0.26965	1.07774	0.28115	0.341342
CDS:Rv0256c:PPE2,PPE2:PPE_family_protein_PPE2:cds261:-:-:1670:NC_000962.3	232.599	0.122126	0.169932	0.521091	0.470377	0.66992	CDS:Rv0258c:-:hypothetical_protein:cds263:-:455:NC_000962.3	193.024	0.114763	0.252454	0.454589	0.649405	0.702577
CDS:Rv0257:-:hypothetical_protein:cds262:-:+:374:NC_000962.3	39.8078	-0.500998	0.358404	1.98336	0.159037	0.334241	CDS:Rv0259c:-:hypothetical_protein:cds264:-:743:NC_000962.3	54.0037	0.400176	0.445448	0.898367	0.36899	0.432744
CDS:Rv0258c:-:hypothetical_protein:cds263:-:-:455:NC_000962.3	43.4847	0.442975	0.373237	1.40725	0.235513	0.430277	CDS:Rv0260c:-:transcriptional_regulator:cds265:-:1145:NC_000962.3	10.1848	0.129576	0.74919	0.172955	0.862687	0.891706
CDS:Rv0259c:-:hypothetical_protein:cds264:-:-:743:NC_000962.3	22.9605	-0.101289	0.490683	0.0652935	0.798317	0.892919	CDS:Rv0261c:narK3:nitrate%2Fnitrite_transporter:cds266:-:1409:NC_000962.3	76.351	0.572417	0.366476	1.56195	0.1183	0.158586
CDS:Rv0260c:-:transcriptional_regulator:cds265:-:-:1145:NC_000962.3	15.096	-0.695082	0.639889	1.18377	0.27659	0.480092	CDS:Rv0262c:aac:aminoglycoside_2%27-N-acetyltransferase:cds267:-:545:NC_000962.3	994.32	0.836421	0.133618	6.25982	3.85e-10	1.31e-09
CDS:Rv0261c:narK3,narK3:nitrate%2Fnitrite_transporter:cds266:-:-:1409:NC_000962.3	58.4826	-1.30248	0.314627	17.3706	3.08e-05	0.00029977	CDS:Rv0263c:-:hypothetical_protein:cds268:-:902:NC_000962.3	929.236	0.602963	0.133905	4.50293	6.7e-06	1.57e-05
CDS:Rv0262c:aac,aac:aminoglycoside_2%27-N-acetyltransferase:cds267:-:-:545:NC_000962.3	257.251	-0.331493	0.16058	4.27035	0.038783	0.120676	CDS:Rv0264c:-:hypothetical_protein:cds269:-:632:NC_000962.3	633.587	0.701716	0.185014	3.79278	0.000148973	0.000302061
CDS:Rv0263c:-:hypothetical_protein:cds268:-:-:902:NC_000962.3	238.988	0.0164748	0.196524	0.00843657	0.926817	0.95302	CDS:Rv0265c:fecB2:iron_ABC_transporter_substrate-binding_lipoprotein:cds270:-:992:NC_000962.3	1075.8	0.205754	0.122573	1.67862	0.0932253	0.127154
CDS:Rv0264c:-:hypothetical_protein:cds269:-:-:632:NC_000962.3	218.502	-0.0706116	0.18738	0.147961	0.700492	0.83684	CDS:Rv0266c:oplA:5-oxoprolinase_OplA:cds271:-:3629:NC_000962.3	1412.32	-0.31395	0.115553	-2.71694	0.0065889	0.0108196
CDS:Rv0265c:fecB2,fecB2:iron_ABC_transporter_substrate-binding_lipoprotein:cds270:-:-:992:NC_000962.3	331.527	-0.200203	0.146089	1.87311	0.171119	0.351312	CDS:Rv0267:narU:nitrite_extrusion_protein_NarU:cds272:+:1391:NC_000962.3	56.4346	-0.263459	0.422239	-0.623958	0.532655	0.594271
CDS:Rv0266c:oplA,oplA:5-oxoprolinase_OplA:cds271:-:-:3629:NC_000962.3	530.184	-0.138593	0.129416	1.14565	0.284462	0.488573	CDS:Rv0268c:-:hypothetical_protein:cds273:-:509:NC_000962.3	1677.3	0.500497	0.113023	4.42826	9.5e-06	2.18e-05
CDS:Rv0267:narU,narU:nitrite_extrusion_protein_NarU:cds272:-:+:1391:NC_000962.3	20.0803	0.892468	0.549991	2.62836	0.10497	0.244555	CDS:Rv0269c:-:hypothetical_protein:cds274:-:1193:NC_000962.3	409.58	0.404433	0.1769	2.28623	0.0222411	0.033818
CDS:Rv0268c:-:hypothetical_protein:cds273:-:-:509:NC_000962.3	432.623	0.465201	0.125757	13.6689	0.00021804	0.0016993	CDS:Rv0270:fadD2:fatty-acid--CoA_ligase_FadD2:cds275:+:1682:NC_000962.3	5947.75	0.646238	0.100228	6.4477	1.14e-10	3.99e-10
CDS:Rv0269c:-:hypothetical_protein:cds274:-:-:1193:NC_000962.3	135.137	-0.16004	0.220777	0.525428	0.468535	0.668267	CDS:Rv0271c:fadE6:acyl-CoA_dehydrogenase_FadE6:cds276:-:2195:NC_000962.3	3133.13	0.608986	0.111835	5.44541	5.17e-08	1.48e-07
CDS:Rv0270:fadD2,fadD2:fatty-acid--CoA_ligase_FadD2:cds275:-:+:1682:NC_000962.3	1593.54	0.257055	0.0925278	7.71716	0.00546984	0.0254568	CDS:Rv0272c:-:hypothetical_protein:cds277:-:1133:NC_000962.3	1384.71	0.715498	0.120947	5.9158	3.3e-09	1.04e-08
CDS:Rv0271c:fadE6,fadE6:acyl-CoA_dehydrogenase_FadE6:cds276:-:-:2195:NC_000962.3	837.05	0.729164	0.111207	42.7473	6.23e-11	1.85e-09	CDS:Rv0273c:-:transcriptional_regulator:cds278:-:620:NC_000962.3	786.762	0.377575	0.131796	2.86485	0.00417203	0.00707051
CDS:Rv0272c:-:hypothetical_protein:cds277:-:-:1133:NC_000962.3	397.589	0.367794	0.140371	6.87153	0.00875798	0.0374334	CDS:Rv0274:-:hypothetical_protein:cds279:+:581:NC_000962.3	837.942	0.724696	0.135853	5.33442	9.59e-08	2.69e-07
CDS:Rv0273c:-:transcriptional_regulator:cds278:-:-:620:NC_000962.3	203.228	0.438958	0.18099	5.87285	0.0153761	0.0583381	CDS:Rv0275c:-:transcriptional_regulator:cds280:-:725:NC_000962.3	8585.99	1.57831	0.098987	15.9446	3.1e-57	6.55e-56
CDS:Rv0274:-:hypothetical_protein:cds279:-:+:581:NC_000962.3	228.892	0.230864	0.179115	1.66278	0.197228	0.383332	CDS:Rv0276:-:hypothetical_protein:cds281:+:920:NC_000962.3	9560.65	0.800271	0.090128	8.87926	6.73e-19	3.95e-18
CDS:Rv0275c:-:transcriptional_regulator:cds280:-:-:725:NC_000962.3	1209.42	0.0693069	0.133682	0.268838	0.604112	0.775982	CDS:Rv0277c:vapC25:ribonuclease_VapC25:cds282:-:428:NC_000962.3	1545.48	0.826314	0.120298	6.86887	6.47e-12	2.46e-11
CDS:Rv0276:-:hypothetical_protein:cds281:-:+:920:NC_000962.3	1591.38	0.933328	0.0982769	89.1496	3.66e-21	2.88e-19	CDS:Rv0278c:-:PE-PGRS_family_protein_PE_PGRS3:cds283:-:2873:NC_000962.3	699.409	0.67355	0.175718	3.83314	0.000126517	0.000259449
CDS:Rv0277c:vapC25,vapC25:ribonuclease_VapC25:cds282:-:-:428:NC_000962.3	1010.15	-0.414683	0.114056	13.1548	0.00028679	0.00214166	CDS:Rv0279c:PE_PGRS4:PE-PGRS_family_protein_PE_PGRS4:cds284:-:2513:NC_000962.3	1060.51	0.842387	0.133028	6.33242	2.41e-10	8.32e-10
CDS:Rv0278c:-:PE-PGRS_family_protein_PE_PGRS3:cds283:-:-:2873:NC_000962.3	271.034	0.0711426	0.17254	0.17552	0.675252	0.822191	CDS:Rv0280:PPE3:PPE_family_protein_PPE3:cds285:+:1610:NC_000962.3	9525.91	-5.18822	0.123634	-41.9645	0	0
CDS:Rv0279c:PE_PGRS4,PE_PGRS4:PE-PGRS_family_protein_PE_PGRS4:cds284:-:-:2513:NC_000962.3	356.54	-0.0165622	0.14847	0.015179	0.901946	0.943501	CDS:Rv0281:-:S-adenosylmethionine-dependent_methyltransferase:cds286:+:908:NC_000962.3	6004.36	-0.395687	0.110042	-3.59577	0.000323433	0.000626632
CDS:Rv0280:PPE3,PPE3:PPE_family_protein_PPE3:cds285:-:+:1610:NC_000962.3	2684.88	-1.22731	0.106284	130.21	3.69e-30	4.83e-28	CDS:Rv0282:eccA3:ESX-3_secretion_system_protein_EccA:cds287:+:1895:NC_000962.3	16072.2	-0.257048	0.106036	-2.42417	0.0153436	0.023974
CDS:Rv0281:-:S-adenosylmethionine-dependent_methyltransferase:cds286:-:+:908:NC_000962.3	1772.19	-0.761223	0.104205	52.811	3.67e-13	1.35e-11	CDS:Rv0283:eccB3:ESX-3_secretion_system_protein_EccB3:cds288:+:1616:NC_000962.3	7838.72	-0.131595	0.114521	-1.14909	0.250519	0.308786
CDS:Rv0282:eccA3,eccA3:ESX-3_secretion_system_protein_EccA:cds287:-:+:1895:NC_000962.3	7828.3	-0.353533	0.0940762	14.0843	0.0001748	0.00139836	CDS:Rv0284:eccC3:ESX-3_secretion_system_protein_EccC3:cds289:+:3992:NC_000962.3	18427	0.118138	0.101552	1.16332	0.244701	0.303094
CDS:Rv0283:eccB3,eccB3:ESX-3_secretion_system_protein_EccB3:cds288:-:+:1616:NC_000962.3	4063.26	-0.289825	0.108462	7.12732	0.0075918	0.0330605	CDS:Rv0285:PE5:PE_family_protein_PE5:cds290:+:308:NC_000962.3	3577.22	0.104662	0.105418	0.992826	0.320795	0.38293
CDS:Rv0284:eccC3,eccC3:ESX-3_secretion_system_protein_EccC3:cds289:-:+:3992:NC_000962.3	10213.5	-0.306318	0.0898291	11.606	0.00065739	0.00427519	CDS:Rv0286:PPE4:PPE_family_protein_PPE4:cds291:+:1541:NC_000962.3	5671.4	-0.106236	0.110073	-0.965142	0.334473	0.396369
CDS:Rv0285:PE5,PE5:PE_family_protein_PE5:cds290:-:+:308:NC_000962.3	1534.95	-0.179217	0.0967187	3.43072	0.0639941	0.172298	CDS:Rv0287:esxG:ESAT-6_like_protein_EsxG:cds292:+:293:NC_000962.3	2205.92	-0.347715	0.107548	-3.2331	0.00122453	0.0022256
CDS:Rv0286:PPE4,PPE4:PPE_family_protein_PPE4:cds291:-:+:1541:NC_000962.3	3419.48	-0.185812	0.104682	3.14557	0.0761335	0.194442	CDS:Rv0288:esxH:ESAT-6-like_protein_EsxH:cds293:+:290:NC_000962.3	2581.56	-0.120922	0.124527	-0.971052	0.331522	0.393498
CDS:Rv0287:esxG,esxG:ESAT-6_like_protein_EsxG:cds292:-:+:293:NC_000962.3	1298.1	0.0990969	0.110707	0.806508	0.369155	0.580592	CDS:Rv0289:espG3:ESX-3_secretion-associated_protein_EspG3:cds294:+:887:NC_000962.3	6192.53	0.112834	0.13331	0.846405	0.397327	0.460527
CDS:Rv0288:esxH,esxH:ESAT-6-like_protein_EsxH:cds293:-:+:290:NC_000962.3	1540.71	-0.132185	0.118289	1.24751	0.26403	0.465488	CDS:Rv0290:eccD3:ESX-3_secretion_system_protein_EccD:cds295:+:1418:NC_000962.3	4853.54	-0.164144	0.129464	-1.26787	0.204845	0.258518
CDS:Rv0289:espG3,espG3:ESX-3_secretion-associated_protein_EspG3:cds294:-:+:887:NC_000962.3	2784.68	-0.0968787	0.10155	0.909422	0.340268	0.549564	CDS:Rv0291:mycP3:membrane-anchored_mycosin_MycP:cds296:+:1385:NC_000962.3	6024.89	0.0831348	0.101839	0.816339	0.414306	0.477
CDS:Rv0290:eccD3,eccD3:ESX-3_secretion_system_protein_EccD:cds295:-:+:1418:NC_000962.3	2483.06	-0.277738	0.104693	7.02004	0.00806024	0.0348301	CDS:Rv0292:eccE3:ESX-3_secretion_system_protein_EccE:cds297:+:995:NC_000962.3	3006.47	-0.541508	0.114795	-4.71719	2.39e-06	5.85e-06
CDS:Rv0291:mycP3,mycP3:membrane-anchored_mycosin_MycP:cds296:-:+:1385:NC_000962.3	2849.49	-0.126539	0.100219	1.59284	0.206921	0.393601	CDS:Rv0293c:eccE3:hypothetical_protein:cds298:-:1202:NC_000962.3	4110.17	1.39388	0.114019	12.225	2.29e-34	2.57e-33
CDS:Rv0292:eccE3,eccE3:ESX-3_secretion_system_protein_EccE:cds297:-:+:995:NC_000962.3	1344.01	-0.128986	0.109149	1.39471	0.237612	0.432703	CDS:Rv0294:tam:trans-aconitate_methyltransferase:cds299:+:785:NC_000962.3	74.067	-0.871354	0.382898	-2.27568	0.0228653	0.0347006
CDS:Rv0293c:eccE3:hypothetical_protein:cds298:-:-:1202:NC_000962.3	766.299	-0.0187601	0.11682	0.0258956	0.872155	0.930461	CDS:Rv0295c:tam:hypothetical_protein:cds300:-:803:NC_000962.3	381.936	-1.58545	0.228779	-6.93002	4.21e-12	1.62e-11
CDS:Rv0294:tam,tam:trans-aconitate_methyltransferase:cds299:-:+:785:NC_000962.3	45.7875	-0.764649	0.37976	4.06968	0.0436596	0.131012	CDS:Rv0296c:atsG:sulfatase:cds301:-:1397:NC_000962.3	284.962	-1.36793	0.206211	-6.63366	3.27e-11	1.19e-10
CDS:Rv0295c:tam:hypothetical_protein:cds300:-:-:803:NC_000962.3	253.64	-0.425921	0.171935	6.10302	0.0134951	0.0527611	CDS:Rv0297:PE_PGRS5:PE-PGRS_family_protein_PE_PGRS5:cds302:+:1775:NC_000962.3	4420.29	-0.088032	0.100553	-0.875482	0.381312	0.444984
CDS:Rv0296c:atsG,atsG:sulfatase:cds301:-:-:1397:NC_000962.3	169.87	-0.492595	0.211702	5.38002	0.0203686	0.073672	CDS:Rv0298:-:antitoxin:cds303:+:227:NC_000962.3	1020.1	-1.01793	0.138896	-7.3287	2.32e-13	9.83e-13
CDS:Rv0297:PE_PGRS5,PE_PGRS5:PE-PGRS_family_protein_PE_PGRS5:cds302:-:+:1775:NC_000962.3	1764.43	0.540943	0.100052	29.1202	6.8e-08	1.19e-06	CDS:Rv0299:-:toxin:cds304:+:302:NC_000962.3	1241.24	-0.958975	0.135913	-7.05582	1.72e-12	6.82e-12
CDS:Rv0298:-:antitoxin:cds303:-:+:227:NC_000962.3	536.251	-0.180367	0.133602	1.83492	0.175548	0.358023	CDS:Rv0300:vapB2:antitoxin_VapB2:cds305:+:221:NC_000962.3	896.885	-0.560975	0.137618	-4.07633	4.58e-05	9.85e-05
CDS:Rv0299:-:toxin:cds304:-:+:302:NC_000962.3	620.595	-0.247394	0.143087	3.00359	0.0830802	0.207199	CDS:Rv0301:vapC2:ribonuclease_VapC2:cds306:+:425:NC_000962.3	849.317	-0.940287	0.128964	-7.29109	3.07e-13	1.29e-12
CDS:Rv0300:vapB2,vapB2:antitoxin_VapB2:cds305:-:+:221:NC_000962.3	370.753	-0.286488	0.153333	3.5356	0.0600648	0.164644	CDS:Rv0302:-:transcriptional_regulator:cds307:+:632:NC_000962.3	691.889	-1.86464	0.16183	-11.5222	1.02e-30	1.01e-29
CDS:Rv0301:vapC2,vapC2:ribonuclease_VapC2:cds306:-:+:425:NC_000962.3	530.789	-0.625184	0.124948	24.9379	5.92e-07	8.52e-06	CDS:Rv0303:-:dehydrogenase%2Freductase:cds308:+:908:NC_000962.3	402.647	-2.01859	0.188938	-10.6839	1.21e-26	1.02e-25
CDS:Rv0302:-:transcriptional_regulator:cds307:-:+:632:NC_000962.3	574.281	-0.94538	0.146431	41.5023	1.18e-10	3.38e-09	CDS:Rv0304c:PPE5:PPE_family_protein_PPE5:cds309:-:6614:NC_000962.3	729.766	0.24672	0.155978	1.58177	0.113703	0.15289
CDS:Rv0303:-:dehydrogenase%2Freductase:cds308:-:+:908:NC_000962.3	247.776	-0.869692	0.168551	26.4984	2.64e-07	4.13e-06	CDS:Rv0305c:PPE6:PPE_family_protein_PPE6:cds310:-:2891:NC_000962.3	1096.38	0.647447	0.126437	5.12071	3.04e-07	8.14e-07
CDS:Rv0304c:PPE5,PPE5:PPE_family_protein_PPE5:cds309:-:-:6614:NC_000962.3	369.141	0.511472	0.153162	11.1189	0.00085455	0.00528607	CDS:Rv0306:-:oxidoreductase:cds311:+:671:NC_000962.3	92.2953	0.942814	0.366892	2.56973	0.0101777	0.0163736
CDS:Rv0305c:PPE6,PPE6:PPE_family_protein_PPE6:cds310:-:-:2891:NC_000962.3	349.914	0.498492	0.146893	11.4911	0.0006993	0.00448047	CDS:Rv0307c:-:hypothetical_protein:cds312:-:482:NC_000962.3	493.844	1.1204	0.177358	6.31715	2.66e-10	9.15e-10
CDS:Rv0306:-:oxidoreductase:cds311:-:+:671:NC_000962.3	26.0467	0.83736	0.51206	2.67814	0.101734	0.239719	CDS:Rv0308:-:integral_membrane_protein:cds313:+:716:NC_000962.3	766.84	0.321855	0.136118	2.36453	0.0180529	0.0278884
CDS:Rv0307c:-:hypothetical_protein:cds312:-:-:482:NC_000962.3	134.184	0.490466	0.211317	5.39156	0.0202344	0.0734512	CDS:Rv0309:-:hypothetical_protein:cds314:+:656:NC_000962.3	2530.95	-0.401288	0.116829	-3.43482	0.000592957	0.00111928
CDS:Rv0308:-:integral_membrane_protein:cds313:-:+:716:NC_000962.3	404.01	0.205712	0.147235	1.96871	0.160584	0.336055	CDS:Rv0310c:-:hypothetical_protein:cds315:-:491:NC_000962.3	72.2375	0.257406	0.3756	0.685319	0.493143	0.554244
CDS:Rv0309:-:hypothetical_protein:cds314:-:+:656:NC_000962.3	739.707	0.318883	0.112458	8.03479	0.00458872	0.0217951	CDS:Rv0311:-:hypothetical_protein:cds316:+:1229:NC_000962.3	697.817	1.99357	0.188115	10.5976	3.06e-26	2.51e-25
CDS:Rv0310c:-:hypothetical_protein:cds315:-:-:491:NC_000962.3	27.5661	-0.438151	0.490545	0.788549	0.374539	0.584501	CDS:Rv0312:-:hypothetical_protein:cds317:+:1862:NC_000962.3	2533.74	-0.124387	0.11305	-1.10028	0.271209	0.331301
CDS:Rv0311:-:hypothetical_protein:cds316:-:+:1229:NC_000962.3	175.707	0.604835	0.197219	9.37251	0.00220263	0.0119502	CDS:Rv0313:-:hypothetical_protein:cds318:+:386:NC_000962.3	7843.28	1.38988	0.107693	12.9059	4.17e-38	5.21e-37
CDS:Rv0312:-:hypothetical_protein:cds317:-:+:1862:NC_000962.3	845.147	0.52772	0.10712	24.1991	8.69e-07	1.2e-05	CDS:Rv0314c:-:membrane_protein:cds319:-:662:NC_000962.3	2587.35	-0.565146	0.112289	-5.03298	4.83e-07	1.27e-06
CDS:Rv0313:-:hypothetical_protein:cds318:-:+:386:NC_000962.3	1908.64	0.0824794	0.248382	0.110258	0.73985	0.861587	CDS:Rv0315:-:beta-1%2C3-glucanase:cds320:+:884:NC_000962.3	937.612	-2.94658	0.136292	-21.6196	1.17e-103	6.47e-102
CDS:Rv0314c:-:membrane_protein:cds319:-:-:662:NC_000962.3	774.771	0.0466378	0.106647	0.191312	0.661827	0.814173	CDS:Rv0316:-:muconolactone_isomerase:cds321:+:614:NC_000962.3	534.774	-3.0929	0.196407	-15.7474	7.15e-56	1.47e-54
CDS:Rv0315:-:beta-1%2C3-glucanase:cds320:-:+:884:NC_000962.3	782.045	-1.03881	0.112369	84.9328	3.09e-20	2.2e-18	CDS:Rv0317c:glpQ2:glycerophosphoryl_diester_phosphodiesterase_GlpQ:cds322:-:770:NC_000962.3	990.48	-0.46041	0.128421	-3.58517	0.000336865	0.000650746
CDS:Rv0316:-:muconolactone_isomerase:cds321:-:+:614:NC_000962.3	434.481	-1.00966	0.152538	43.2689	4.77e-11	1.45e-09	CDS:Rv0318c:-:integral_membrane_protein:cds323:-:794:NC_000962.3	1344.76	0.80675	0.161663	4.99032	6.03e-07	1.57e-06
CDS:Rv0317c:glpQ2,glpQ2:glycerophosphoryl_diester_phosphodiesterase_GlpQ:cds322:-:-:770:NC_000962.3	588.097	-0.0544058	0.112942	0.232967	0.629333	0.792236	CDS:Rv0319:pcp:pyrrolidone-carboxylate_peptidase:cds324:+:668:NC_000962.3	132.477	-0.935819	0.312368	-2.99589	0.00273647	0.0047597
CDS:Rv0318c:-:integral_membrane_protein:cds323:-:-:794:NC_000962.3	560.02	0.380727	0.751973	0.25547	0.61325	0.783643	CDS:Rv0320:-:hypothetical_protein:cds325:+:662:NC_000962.3	92.9922	-1.77247	0.341862	-5.18476	2.16e-07	5.89e-07
CDS:Rv0319:pcp,pcp:pyrrolidone-carboxylate_peptidase:cds324:-:+:668:NC_000962.3	88.5919	-0.0478175	0.258557	0.037241	0.846975	0.919292	CDS:Rv0321:dcd:deoxycytidine_triphosphate_deaminase:cds326:+:572:NC_000962.3	209.363	-1.11004	0.268723	-4.13078	3.62e-05	7.87e-05
CDS:Rv0320:-:hypothetical_protein:cds325:-:+:662:NC_000962.3	70.2417	-0.636862	0.293575	4.69235	0.0302973	0.100175	CDS:Rv0322:udgA:UDP-glucose_6-dehydrogenase_UdgA:cds327:+:1331:NC_000962.3	166.962	0.00544423	0.268908	0.0202457	0.983847	0.988085
CDS:Rv0321:dcd,dcd:deoxycytidine_triphosphate_deaminase:cds326:-:+:572:NC_000962.3	140.902	-0.154658	0.221083	0.488461	0.484615	0.680574	CDS:Rv0323c:udgA:hypothetical_protein:cds328:-:671:NC_000962.3	342.829	1.14448	0.17912	6.3895	1.66e-10	5.8e-10
CDS:Rv0322:udgA,udgA:UDP-glucose_6-dehydrogenase_UdgA:cds327:-:+:1331:NC_000962.3	80.7835	-0.338293	0.257219	1.75339	0.185452	0.37024	CDS:Rv0324:-:transcriptional_regulator:cds329:+:680:NC_000962.3	97.9087	-0.22641	0.304636	-0.743214	0.457352	0.518132
CDS:Rv0323c:udgA:hypothetical_protein:cds328:-:-:671:NC_000962.3	85.8936	0.141782	0.272496	0.285957	0.592823	0.768069	CDS:Rv0325:-:hypothetical_protein:cds330:+:224:NC_000962.3	72.5592	0.416343	0.472499	0.881151	0.378236	0.441759
CDS:Rv0324:-:transcriptional_regulator:cds329:-:+:680:NC_000962.3	34.3598	-0.171468	0.38109	0.205889	0.650008	0.807219	CDS:Rv0326:-:hypothetical_protein:cds331:+:455:NC_000962.3	70.0679	0.381298	0.377427	1.01026	0.312372	0.374431
CDS:Rv0325:-:hypothetical_protein:cds330:-:+:224:NC_000962.3	20.6472	-0.154174	0.505214	0.105498	0.745329	0.865533	CDS:Rv0327c:cyp135A1:cytochrome_P450_Cyp135A1:cds332:-:1349:NC_000962.3	378.481	4.10397	0.232824	17.6269	1.53e-69	4.22e-68
CDS:Rv0326:-:hypothetical_protein:cds331:-:+:455:NC_000962.3	21.4495	0.269275	0.496101	0.301974	0.582648	0.759841	CDS:Rv0328:-:transcriptional_regulator:cds333:+:602:NC_000962.3	693.297	2.01881	0.160781	12.5562	3.67e-36	4.37e-35
CDS:Rv0327c:cyp135A1,cyp135A1:cytochrome_P450_Cyp135A1:cds332:-:-:1349:NC_000962.3	21.8138	0.140829	0.53192	0.083247	0.772944	0.880999	CDS:Rv0329c:-:hypothetical_protein:cds334:-:626:NC_000962.3	44.2923	0.417242	0.471773	0.884414	0.376473	0.440348
CDS:Rv0328:-:transcriptional_regulator:cds333:-:+:602:NC_000962.3	104.343	0.450554	0.253836	3.15353	0.0757631	0.193748	CDS:Rv0330c:-:hypothetical_protein:cds335:-:740:NC_000962.3	86.3232	-0.119347	0.327674	-0.364223	0.715691	0.76284
CDS:Rv0329c:-:hypothetical_protein:cds334:-:-:626:NC_000962.3	10.5624	-0.100375	0.702134	0.020402	0.88642	0.936697	CDS:Rv0331:-:dehydrogenase%2Freductase:cds336:+:1166:NC_000962.3	204.645	-0.140456	0.233475	-0.60159	0.547447	0.608285
CDS:Rv0330c:-:hypothetical_protein:cds335:-:-:740:NC_000962.3	35.0327	-0.327188	0.405868	0.645464	0.421739	0.630602	CDS:Rv0332:-:hypothetical_protein:cds337:+:785:NC_000962.3	365.512	-0.20204	0.203568	-0.992492	0.320958	0.38293
CDS:Rv0331:-:dehydrogenase%2Freductase:cds336:-:+:1166:NC_000962.3	48.3488	0.358703	0.338545	1.13856	0.285956	0.490068	CDS:Rv0333:-:hypothetical_protein:cds338:+:374:NC_000962.3	396.269	0.101603	0.175233	0.579821	0.562035	0.6218
CDS:Rv0332:-:hypothetical_protein:cds337:-:+:785:NC_000962.3	147.495	-0.300925	0.21787	1.93299	0.164432	0.34192	CDS:Rv0334:rmlA:glucose-1-phosphate_thymidylyltransferase:cds339:+:866:NC_000962.3	226.359	-0.44546	0.216896	-2.0538	0.0399951	0.058502
CDS:Rv0333:-:hypothetical_protein:cds338:-:+:374:NC_000962.3	197.644	-0.118224	0.18749	0.401892	0.526114	0.71483	CDS:Rv0335c:PE6:PE_family_protein_PE6:cds340:-:515:NC_000962.3	89.1442	0.640732	0.32977	1.94296	0.0520206	0.0744977
CDS:Rv0334:rmlA,rmlA:glucose-1-phosphate_thymidylyltransferase:cds339:-:+:866:NC_000962.3	186.666	-0.320506	0.194599	2.70016	0.100338	0.238144	CDS:Rv0336:-:hypothetical_protein:cds341:+:1511:NC_000962.3	1486.04	0.293681	0.113342	2.59109	0.00956714	0.015454
CDS:Rv0335c:PE6,PE6:PE_family_protein_PE6:cds340:-:-:515:NC_000962.3	23.5767	-0.968186	0.480211	4.13559	0.0419905	0.127464	CDS:Rv0337c:aspC:aspartate_aminotransferase:cds342:-:1289:NC_000962.3	2018.9	-0.291466	0.123556	-2.35898	0.0183254	0.0282654
CDS:Rv0336:-:hypothetical_protein:cds341:-:+:1511:NC_000962.3	904.042	-0.0307927	0.118818	0.0730213	0.786987	0.888805	CDS:Rv0338c:-:iron-sulfur-binding_reductase:cds343:-:2648:NC_000962.3	4388.43	-0.170337	0.106231	-1.60346	0.108834	0.147342
CDS:Rv0337c:aspC,aspC:aspartate_aminotransferase:cds342:-:-:1289:NC_000962.3	791.151	-0.0276282	0.116883	0.0563721	0.812325	0.90085	CDS:Rv0339c:-:transcriptional_regulator:cds344:-:2498:NC_000962.3	655.456	-0.561993	0.181353	-3.09889	0.00194248	0.00344518
CDS:Rv0338c:-:iron-sulfur-binding_reductase:cds343:-:-:2648:NC_000962.3	2203.02	0.141395	0.0850126	2.76633	0.0962664	0.231275	CDS:Rv0340:-:hypothetical_protein:cds345:+:539:NC_000962.3	673.916	0.569665	0.138541	4.11189	3.92e-05	8.51e-05
CDS:Rv0339c:-:transcriptional_regulator:cds344:-:-:2498:NC_000962.3	323.743	0.194523	0.141444	1.89409	0.168741	0.348583	CDS:Rv0341:iniB:isoniazid_inducible_protein_IniB:cds346:+:1439:NC_000962.3	3627.32	1.0975	0.108238	10.1397	3.68e-24	2.81e-23
CDS:Rv0340:-:hypothetical_protein:cds345:-:+:539:NC_000962.3	245.803	-0.0614364	0.168025	0.144548	0.703801	0.839517	CDS:Rv0342:iniA:isoniazid_inductible_protein_IniA:cds347:+:1922:NC_000962.3	1640.24	0.654071	0.110735	5.90662	3.49e-09	1.1e-08
CDS:Rv0341:iniB,iniB:isoniazid_inducible_protein_IniB:cds346:-:+:1439:NC_000962.3	1160.26	0.406718	0.106127	14.6691	0.00012813	0.00106856	CDS:Rv0343:iniC:iIsoniazid_inductible_protein_IniC:cds348:+:1481:NC_000962.3	2104.59	0.875613	0.106304	8.23689	1.77e-16	9.22e-16
CDS:Rv0342:iniA,iniA:isoniazid_inductible_protein_IniA:cds347:-:+:1922:NC_000962.3	676.82	-0.156532	0.11884	1.75382	0.185398	0.37024	CDS:Rv0344c:lpqJ:lipoprotein_LpqJ:cds349:-:560:NC_000962.3	84.0231	-2.22706	0.364387	-6.11179	9.85e-10	3.24e-09
CDS:Rv0343:iniC,iniC:iIsoniazid_inductible_protein_IniC:cds348:-:+:1481:NC_000962.3	493.429	0.246672	0.161787	2.33675	0.126353	0.282478	CDS:Rv0345:-:hypothetical_protein:cds350:+:410:NC_000962.3	426.617	0.545675	0.166296	3.28134	0.00103316	0.00190221
CDS:Rv0344c:lpqJ,lpqJ:lipoprotein_LpqJ:cds349:-:-:560:NC_000962.3	58.6106	-1.41218	0.350659	16.0354	6.22e-05	0.00056432	CDS:Rv0346c:ansP2:L-asparagine_permease:cds351:-:1463:NC_000962.3	1855.37	-1.70048	0.112412	-15.1272	1.07e-51	1.9e-50
CDS:Rv0345:-:hypothetical_protein:cds350:-:+:410:NC_000962.3	144.621	0.265831	0.233929	1.30377	0.253525	0.452658	CDS:Rv0347:-:membrane_protein:cds352:+:986:NC_000962.3	426.235	0.746341	0.201523	3.70351	0.000212634	0.00042268
CDS:Rv0346c:ansP2,ansP2:L-asparagine_permease:cds351:-:-:1463:NC_000962.3	1329.13	-0.475262	0.0941884	25.3782	4.71e-07	6.93e-06	CDS:Rv0348:-:transcriptional_regulator:cds353:+:653:NC_000962.3	351.562	1.63183	0.181593	8.9862	2.56e-19	1.54e-18
CDS:Rv0347:-:membrane_protein:cds352:-:+:986:NC_000962.3	188.749	0.310963	0.191905	2.63574	0.104483	0.243712	CDS:Rv0349:-:hypothetical_protein:cds354:+:659:NC_000962.3	397.635	1.6548	0.177962	9.29867	1.42e-20	9.24e-20
CDS:Rv0348:-:transcriptional_regulator:cds353:-:+:653:NC_000962.3	92.0544	0.00388934	0.243243	0.0101238	0.919854	0.950589	CDS:Rv0350:dnaK:chaperone_protein_DnaK:cds355:+:1877:NC_000962.3	2546.02	-1.85613	0.135417	-13.7068	9.25e-43	1.28e-41
CDS:Rv0349:-:hypothetical_protein:cds354:-:+:659:NC_000962.3	161.067	0.311761	0.192729	2.62409	0.105253	0.244924	CDS:Rv0351:grpE:protein_GrpE:cds356:+:707:NC_000962.3	900.351	-1.72398	0.171389	-10.0589	8.4e-24	6.35e-23
CDS:Rv0350:dnaK,dnaK:chaperone_protein_DnaK:cds355:-:+:1877:NC_000962.3	2484.73	0.0239839	0.0871654	0.0765097	0.782084	0.886332	CDS:Rv0352:dnaJ1:chaperone_protein_DnaJ:cds357:+:1187:NC_000962.3	2220.05	-1.35093	0.110986	-12.172	4.38e-34	4.88e-33
CDS:Rv0351:grpE,grpE:protein_GrpE:cds356:-:+:707:NC_000962.3	811.066	0.0618215	0.123195	0.257137	0.612094	0.782906	CDS:Rv0353:hspR:heat_shock_protein_transcriptional_repressor_HspR:cds358:+:380:NC_000962.3	689.991	-0.728112	0.145066	-5.01916	5.19e-07	1.36e-06
CDS:Rv0352:dnaJ1,dnaJ1:chaperone_protein_DnaJ:cds357:-:+:1187:NC_000962.3	1530.25	-0.143705	0.0954186	2.26972	0.131924	0.291121	CDS:Rv0354c:PPE7:PPE_family_protein_PPE7:cds359:-:425:NC_000962.3	116.089	0.991982	0.297859	3.33037	0.000867298	0.00160954
CDS:Rv0353:hspR,hspR:heat_shock_protein_transcriptional_repressor_HspR:cds358:-:+:380:NC_000962.3	325.571	0.0634718	0.160581	0.170539	0.679633	0.824205	CDS:Rv0355c:PPE8:PPE_family_protein_PPE8:cds360:-:9902:NC_000962.3	3357.09	1.14039	0.0978153	11.6586	2.07e-31	2.09e-30
CDS:Rv0354c:PPE7,PPE7:PPE_family_protein_PPE7:cds359:-:-:425:NC_000962.3	42.678	0.519008	0.384975	1.83058	0.176059	0.358641	CDS:Rv0356c:-:hypothetical_protein:cds361:-:644:NC_000962.3	349.662	0.642632	0.175856	3.6543	0.000257886	0.00050632
CDS:Rv0355c:PPE8,PPE8:PPE_family_protein_PPE8:cds360:-:-:9902:NC_000962.3	1188.47	0.486201	0.107587	20.3485	6.45e-06	7.39e-05	CDS:Rv0357c:purA:adenylosuccinate_synthetase:cds362:-:1298:NC_000962.3	723.079	0.974785	0.138542	7.03603	1.98e-12	7.83e-12
CDS:Rv0356c:-:hypothetical_protein:cds361:-:-:644:NC_000962.3	101.912	0.801822	0.261815	9.35447	0.00222442	0.0120352	CDS:Rv0358:-:hypothetical_protein:cds363:+:647:NC_000962.3	98.7976	-0.672721	0.335351	-2.00602	0.0448542	0.0650337
CDS:Rv0357c:purA,purA:adenylosuccinate_synthetase:cds362:-:-:1298:NC_000962.3	306.177	0.657843	0.157183	17.4718	2.92e-05	0.00028708	CDS:Rv0359:-:zinc_metalloprotease:cds364:+:779:NC_000962.3	203.076	-0.657756	0.232706	-2.82655	0.00470526	0.00789321
CDS:Rv0358:-:hypothetical_protein:cds363:-:+:647:NC_000962.3	48.2804	0.448698	0.327058	1.89369	0.168786	0.348583	CDS:Rv0360c:-:hypothetical_protein:cds365:-:437:NC_000962.3	198.367	-0.0390473	0.279024	-0.139942	0.888705	0.913834
CDS:Rv0359:-:zinc_metalloprotease:cds364:-:+:779:NC_000962.3	67.6155	0.448669	0.274054	2.68091	0.101558	0.239655	CDS:Rv0361:-:membrane_protein:cds366:+:827:NC_000962.3	846.569	-0.281457	0.138448	-2.03294	0.0420586	0.0612492
CDS:Rv0360c:-:hypothetical_protein:cds365:-:-:437:NC_000962.3	35.7088	-0.0547619	0.389224	0.034483	0.852683	0.922429	CDS:Rv0362:mgtE:Mg2%2B_transport_transmembrane_protein_MgtE:cds367:+:1382:NC_000962.3	192.157	-0.653367	0.252065	-2.59206	0.00954043	0.0154172
CDS:Rv0361:-:membrane_protein:cds366:-:+:827:NC_000962.3	772.069	0.476811	0.124928	14.5247	0.00013834	0.00114077	CDS:Rv0363c:fba:fructose-bisphosphate_aldolase:cds368:-:1034:NC_000962.3	1621.73	0.157298	0.117523	1.33844	0.180753	0.231817
CDS:Rv0362:mgtE,mgtE:Mg2%2B_transport_transmembrane_protein_MgtE:cds367:-:+:1382:NC_000962.3	308.702	0.0599408	0.155453	0.149984	0.698551	0.834776	CDS:Rv0364:-:transmembrane_protein:cds369:+:683:NC_000962.3	680.562	-1.47392	0.160609	-9.17708	4.43e-20	2.79e-19
CDS:Rv0363c:fba,fba:fructose-bisphosphate_aldolase:cds368:-:-:1034:NC_000962.3	672.987	0.319897	0.122174	6.85983	0.00881551	0.0375975	CDS:Rv0365c:-:hypothetical_protein:cds370:-:1130:NC_000962.3	689.275	0.255486	0.161485	1.5821	0.113626	0.152838
CDS:Rv0364:-:transmembrane_protein:cds369:-:+:683:NC_000962.3	626.945	-0.308871	0.133476	5.33333	0.0209213	0.0755321	CDS:Rv0366c:-:hypothetical_protein:cds371:-:593:NC_000962.3	226.176	0.320635	0.243168	1.31857	0.187312	0.239131
CDS:Rv0365c:-:hypothetical_protein:cds370:-:-:1130:NC_000962.3	203.18	-0.249962	0.187773	1.80486	0.179126	0.362245	CDS:Rv0367c:-:hypothetical_protein:cds372:-:389:NC_000962.3	490.606	0.497987	0.15765	3.15881	0.00158416	0.00283375
CDS:Rv0366c:-:hypothetical_protein:cds371:-:-:593:NC_000962.3	73.5269	-0.445748	0.278473	2.57143	0.108809	0.250529	CDS:Rv0368c:-:hypothetical_protein:cds373:-:1211:NC_000962.3	116.987	-0.21274	0.368972	-0.576575	0.564226	0.623875
CDS:Rv0367c:-:hypothetical_protein:cds372:-:-:389:NC_000962.3	100.174	0.135365	0.280539	0.23864	0.62519	0.791921	CDS:Rv0369c:-:membrane_oxidoreductase:cds374:-:515:NC_000962.3	76.5336	-0.168753	0.354529	-0.475992	0.63408	0.687874
CDS:Rv0368c:-:hypothetical_protein:cds373:-:-:1211:NC_000962.3	36.6159	0.527635	0.44643	1.42002	0.2334	0.42781	CDS:Rv0370c:-:oxidoreductase:cds375:-:896:NC_000962.3	54.7894	-0.417983	0.418075	-0.999781	0.317417	0.379903
CDS:Rv0369c:-:membrane_oxidoreductase:cds374:-:-:515:NC_000962.3	26.0819	-0.636726	0.451872	2.01621	0.155627	0.329366	CDS:Rv0371c:-:hypothetical_protein:cds376:-:593:NC_000962.3	27.0004	-1.19038	0.530034	-2.24585	0.0247133	0.0372911
CDS:Rv0370c:-:oxidoreductase:cds375:-:-:896:NC_000962.3	26.8089	-0.394854	0.450802	0.774444	0.378846	0.588028	CDS:Rv0372c:-:hypothetical_protein:cds377:-:755:NC_000962.3	24.3733	-0.86866	0.608263	-1.4281	0.153263	0.199815
CDS:Rv0371c:-:hypothetical_protein:cds376:-:-:593:NC_000962.3	7.43978	0.730982	0.950081	0.593921	0.440907	0.646949	CDS:Rv0373c:-:carbon_monoxyde_dehydrogenase_large_subunit:cds378:-:2399:NC_000962.3	337.473	0.725256	0.181207	4.00235	6.27e-05	0.000133096
CDS:Rv0372c:-:hypothetical_protein:cds377:-:-:755:NC_000962.3	8.35898	0.36981	0.786734	0.236178	0.62698	0.792222	CDS:Rv0374c:-:carbon_monoxyde_dehydrogenase_small_subunit:cds379:-:479:NC_000962.3	12.3863	-0.235916	0.747126	-0.315764	0.752182	0.79553
CDS:Rv0373c:-:carbon_monoxyde_dehydrogenase_large_subunit:cds378:-:-:2399:NC_000962.3	91.1141	0.231219	0.247013	0.877443	0.348903	0.559279	CDS:Rv0375c:-:carbon_monoxyde_dehydrogenase_medium_subunit:cds380:-:860:NC_000962.3	56.0697	0.97004	0.442685	2.19127	0.0284325	0.0425308
CDS:Rv0374c:-:carbon_monoxyde_dehydrogenase_small_subunit:cds379:-:-:479:NC_000962.3	7.13485	-0.148533	0.890819	0.0278227	0.867526	0.929633	CDS:Rv0376c:-:hypothetical_protein:cds381:-:1142:NC_000962.3	231.911	1.32445	0.276923	4.78274	1.73e-06	4.29e-06
CDS:Rv0375c:-:carbon_monoxyde_dehydrogenase_medium_subunit:cds380:-:-:860:NC_000962.3	18.4093	0.0485812	0.610685	0.0436885	0.834434	0.913041	CDS:Rv0377:-:HTH-type_transcriptional_regulator:cds382:+:965:NC_000962.3	904.673	1.12459	0.13424	8.37746	5.41e-17	2.89e-16
CDS:Rv0376c:-:hypothetical_protein:cds381:-:-:1142:NC_000962.3	36.0162	0.161504	0.439207	0.13518	0.713121	0.844242	CDS:Rv0378:-:hypothetical_protein:cds383:+:221:NC_000962.3	5.12869	-1.06272	0.878067	-1.2103	0.226163	0.282544
CDS:Rv0377:-:HTH-type_transcriptional_regulator:cds382:-:+:965:NC_000962.3	183.843	0.476335	0.184265	6.68176	0.00974042	0.0409202	CDS:Rv0379:secE2:protein_translocase_subunit_SecE:cds384:+:215:NC_000962.3	431.081	-1.43893	0.171136	-8.40814	4.17e-17	2.25e-16
CDS:Rv0378:-:hypothetical_protein:cds383:-:+:221:NC_000962.3	3.97497	-0.60173	1.12825	0.282458	0.595095	0.768952	CDS:Rv0380c:-:RNA_methyltransferase:cds385:-:551:NC_000962.3	362.199	0.223064	0.17919	1.24484	0.213189	0.267431
CDS:Rv0379:secE2,secE2:protein_translocase_subunit_SecE:cds384:-:+:215:NC_000962.3	248.317	-0.214083	0.223522	0.918256	0.337933	0.546445	CDS:Rv0381c:-:hypothetical_protein:cds386:-:908:NC_000962.3	895.98	0.577984	0.126747	4.56016	5.11e-06	1.21e-05
CDS:Rv0380c:-:RNA_methyltransferase:cds385:-:-:551:NC_000962.3	83.2629	0.344467	0.285782	1.45989	0.226947	0.420693	CDS:Rv0382c:pyrE:orotate_phosphoribosyltransferase:cds387:-:539:NC_000962.3	1798.7	0.529536	0.10909	4.85413	1.21e-06	3.05e-06
CDS:Rv0381c:-:hypothetical_protein:cds386:-:-:908:NC_000962.3	255.692	0.29605	0.160691	3.39639	0.0653394	0.174771	CDS:Rv0383c:-:hypothetical_protein:cds388:-:854:NC_000962.3	6476.59	0.495776	0.0878531	5.64324	1.67e-08	5.01e-08
CDS:Rv0382c:pyrE,pyrE:orotate_phosphoribosyltransferase:cds387:-:-:539:NC_000962.3	524.388	-0.0428508	0.128069	0.11901	0.730111	0.855108	CDS:Rv0384c:clpB:chaperone_protein_ClpB:cds389:-:2546:NC_000962.3	2750.35	0.859451	0.103481	8.30543	9.95e-17	5.26e-16
CDS:Rv0383c:-:hypothetical_protein:cds388:-:-:854:NC_000962.3	2047.13	-0.0027324	0.101661	0.00290765	0.956997	0.967514	CDS:Rv0385:-:monooxygenase:cds390:+:1172:NC_000962.3	590.504	1.21447	0.165361	7.34435	2.07e-13	8.77e-13
CDS:Rv0384c:clpB,clpB:chaperone_protein_ClpB:cds389:-:-:2546:NC_000962.3	528.223	0.646156	0.136795	22.2199	2.43e-06	3.07e-05	CDS:Rv0386:-:transcriptional_regulator:cds391:+:3257:NC_000962.3	1256.04	1.88954	0.12081	15.6405	3.85e-55	7.68e-54
CDS:Rv0385:-:monooxygenase:cds390:-:+:1172:NC_000962.3	88.4961	-0.0842631	0.257637	0.120053	0.728977	0.855108	CDS:Rv0389:purT:phosphoribosylglycinamide_formyltransferase_PurT:cds392:+:1259:NC_000962.3	676.651	0.776388	0.14532	5.34263	9.16e-08	2.57e-07
CDS:Rv0386:-:transcriptional_regulator:cds391:-:+:3257:NC_000962.3	244.623	0.294585	0.168523	3.0597	0.0802565	0.202211	CDS:Rv0390:purT:hypothetical_protein:cds393:+:422:NC_000962.3	235.892	-0.285106	0.208586	-1.36685	0.171673	0.221376
CDS:Rv0389:purT,purT:phosphoribosylglycinamide_formyltransferase_PurT:cds392:-:+:1259:NC_000962.3	172.196	0.141918	0.200295	0.514842	0.47305	0.671074	CDS:Rv0391:metZ:O-succinylhomoserine_sulfhydrylase:cds394:+:1220:NC_000962.3	673.929	-0.0706668	0.144769	-0.488135	0.625454	0.680005
CDS:Rv0390:purT:hypothetical_protein:cds393:-:+:422:NC_000962.3	126.01	-0.0409251	0.214596	0.0392618	0.842931	0.917184	CDS:Rv0392c:ndhA:NADH_dehydrogenase_NdhA:cds395:-:1412:NC_000962.3	618.345	-0.118904	0.144727	-0.821571	0.411321	0.474666
CDS:Rv0391:metZ,metZ:O-succinylhomoserine_sulfhydrylase:cds394:-:+:1220:NC_000962.3	469.778	0.0166061	0.147979	0.0141896	0.90518	0.944266	CDS:Rv0393:-:hypothetical_protein:cds396:+:1325:NC_000962.3	49.7966	0.160098	0.42042	0.380804	0.703349	0.751098
CDS:Rv0392c:ndhA,ndhA:NADH_dehydrogenase_NdhA:cds395:-:-:1412:NC_000962.3	266.273	0.0474431	0.169153	0.0825153	0.773917	0.881305	CDS:Rv0394c:-:hypothetical_protein:cds397:-:719:NC_000962.3	325.45	0.372149	0.189728	1.96148	0.0498226	0.0715568
CDS:Rv0393:-:hypothetical_protein:cds396:-:+:1325:NC_000962.3	20.8982	-1.0488	0.591051	3.18435	0.0743465	0.190996	CDS:Rv0395:-:hypothetical_protein:cds398:+:404:NC_000962.3	47.888	0.0970462	0.538176	0.180324	0.856898	0.887342
CDS:Rv0394c:-:hypothetical_protein:cds397:-:-:719:NC_000962.3	115.919	0.0671298	0.232007	0.0855524	0.769909	0.879385	CDS:Rv0396:-:hypothetical_protein:cds399:+:392:NC_000962.3	8.42862	1.7978	0.795522	2.25989	0.0238278	0.0360784
CDS:Rv0395:-:hypothetical_protein:cds398:-:+:404:NC_000962.3	11.5947	-1.28447	0.702176	3.30839	0.0689269	0.1811	CDS:Rv0397:-:hypothetical_protein:cds400:+:368:NC_000962.3	33.2667	1.48387	0.514769	2.88259	0.00394426	0.00673054
CDS:Rv0396:-:hypothetical_protein:cds399:-:+:392:NC_000962.3	5.99456	0.786422	0.92597	0.732809	0.391974	0.601671	CDS:Rv0397A:-:hypothetical_protein:cds401:+:248:NC_000962.3	611.998	1.69175	0.15559	10.8732	1.55e-27	1.37e-26
CDS:Rv0397:-:hypothetical_protein:cds400:-:+:368:NC_000962.3	15.0825	-1.18521	0.637817	3.55072	0.0595195	0.163491	CDS:Rv0398c:-:hypothetical_protein:cds402:-:641:NC_000962.3	335.799	0.813375	0.195516	4.16014	3.18e-05	6.97e-05
CDS:Rv0397A:-:hypothetical_protein:cds401:-:+:248:NC_000962.3	132.66	0.717607	0.203819	12.3779	0.00043445	0.00305282	CDS:Rv0399c:lpqK:lipoprotein_LpqK:cds403:-:1229:NC_000962.3	490.834	0.802392	0.169525	4.73318	2.21e-06	5.42e-06
CDS:Rv0398c:-:hypothetical_protein:cds402:-:-:641:NC_000962.3	103.521	0.193186	0.259497	0.556968	0.455485	0.656566	CDS:Rv0400c:fadE7:acyl-CoA_dehydrogenase_FadE7:cds404:-:1187:NC_000962.3	920.106	0.743188	0.127498	5.82903	5.58e-09	1.73e-08
CDS:Rv0399c:lpqK,lpqK:lipoprotein_LpqK:cds403:-:-:1229:NC_000962.3	206.004	0.0470829	0.196069	0.0712913	0.789466	0.889581	CDS:Rv0401:-:transmembrane_protein:cds405:+:371:NC_000962.3	158.748	-0.600828	0.300913	-1.99668	0.0458597	0.066346
CDS:Rv0400c:fadE7,fadE7:acyl-CoA_dehydrogenase_FadE7:cds404:-:-:1187:NC_000962.3	266.082	0.21071	0.152057	1.92241	0.165591	0.343603	CDS:Rv0402c:mmpL1:transmembrane_transport_protein_MmpL1:cds406:-:2876:NC_000962.3	592.118	-1.6091	0.177605	-9.05999	1.3e-19	7.99e-19
CDS:Rv0401:-:transmembrane_protein:cds405:-:+:371:NC_000962.3	55.0322	0.00817859	0.307621	0.00071052	0.978734	0.981232	CDS:Rv0403c:mmpS1:membrane_protein_MmpS1:cds407:-:428:NC_000962.3	74.7018	-1.46171	0.3904	-3.74413	0.000181021	0.000362408
CDS:Rv0402c:mmpL1,mmpL1:transmembrane_transport_protein_MmpL1:cds406:-:-:2876:NC_000962.3	485.517	-0.194218	0.136703	2.01341	0.155915	0.329798	CDS:Rv0404:fadD30:long-chain-fatty-acid--AMP_ligase_FadD30:cds408:+:1757:NC_000962.3	483.826	-0.540571	0.186375	-2.90044	0.00372637	0.00639175
CDS:Rv0403c:mmpS1,mmpS1:membrane_protein_MmpS1:cds407:-:-:428:NC_000962.3	53.4883	-0.242908	0.333638	0.544957	0.460386	0.661688	CDS:Rv0405:pks6:membrane_bound_polyketide_synthase:cds409:+:4208:NC_000962.3	1091.4	-0.891191	0.128221	-6.95041	3.64e-12	1.41e-11
CDS:Rv0404:fadD30,fadD30:long-chain-fatty-acid--AMP_ligase_FadD30:cds408:-:+:1757:NC_000962.3	390.661	-0.152835	0.155441	0.965011	0.325928	0.532998	CDS:Rv0406c:pks6:beta_lactamase-like_protein:cds410:-:818:NC_000962.3	183.419	-0.203815	0.296357	-0.687734	0.49162	0.55316
CDS:Rv0405:pks6,pks6:membrane_bound_polyketide_synthase:cds409:-:+:4208:NC_000962.3	1200.37	-0.211434	0.118998	3.14945	0.0759525	0.194106	CDS:Rv0407:fgd1:F420-dependent_glucose-6-phosphate_dehydrogenase:cds411:+:1010:NC_000962.3	637.604	0.623598	0.164873	3.78229	0.000155394	0.000314437
CDS:Rv0406c:pks6:beta_lactamase-like_protein:cds410:-:-:818:NC_000962.3	64.8389	0.202482	0.327538	0.383912	0.535517	0.721796	CDS:Rv0408:pta:phosphate_acetyltransferase:cds412:+:2072:NC_000962.3	1365.52	0.601537	0.114666	5.24598	1.55e-07	4.27e-07
CDS:Rv0407:fgd1,fgd1:F420-dependent_glucose-6-phosphate_dehydrogenase:cds411:-:+:1010:NC_000962.3	207.159	-0.0493316	0.16902	0.0890587	0.765377	0.876502	CDS:Rv0409:ackA:acetate_kinase:cds413:+:1157:NC_000962.3	659.804	0.0431661	0.148636	0.290416	0.771498	0.811629
CDS:Rv0408:pta,pta:phosphate_acetyltransferase:cds412:-:+:2072:NC_000962.3	407.416	0.297537	0.139327	4.56669	0.0325995	0.10574	CDS:Rv0410c:pknG:serine%2Fthreonine-protein_kinase_PknG:cds414:-:2252:NC_000962.3	4374	1.17463	0.113368	10.3612	3.72e-25	2.93e-24
CDS:Rv0409:ackA,ackA:acetate_kinase:cds413:-:+:1157:NC_000962.3	275.98	0.246628	0.152268	2.62743	0.105031	0.244555	CDS:Rv0411c:glnH:glutamine-binding_lipoprotein_GlnH:cds415:-:986:NC_000962.3	1626.7	1.32526	0.124702	10.6274	2.22e-26	1.85e-25
CDS:Rv0410c:pknG,pknG:serine%2Fthreonine-protein_kinase_PknG:cds414:-:-:2252:NC_000962.3	1386.29	0.254725	0.106863	5.68258	0.0171342	0.0640982	CDS:Rv0412c:glnH:membrane_protein:cds416:-:1319:NC_000962.3	2073.7	0.663564	0.108596	6.11041	9.94e-10	3.26e-09
CDS:Rv0411c:glnH,glnH:glutamine-binding_lipoprotein_GlnH:cds415:-:-:986:NC_000962.3	554.141	0.0556018	0.144614	0.153496	0.695217	0.833849	CDS:Rv0413:mutT3:8-oxo-dGTP_diphosphatase:cds417:+:653:NC_000962.3	452.493	0.302708	0.171685	1.76316	0.0778728	0.107895
CDS:Rv0412c:glnH:membrane_protein:cds416:-:-:1319:NC_000962.3	890.355	-0.0419641	0.133214	0.105071	0.745827	0.865533	CDS:Rv0414c:thiE:thiamine-phosphate_synthase:cds418:-:668:NC_000962.3	158.599	-0.498352	0.253223	-1.96804	0.0490637	0.0705948
CDS:Rv0413:mutT3,mutT3:8-oxo-dGTP_diphosphatase:cds417:-:+:653:NC_000962.3	147.4	0.297717	0.215704	1.90994	0.16697	0.346283	CDS:Rv0415:thiO:thiamine_biosynthesis_oxidoreductase_ThiO:cds419:+:1022:NC_000962.3	863.118	0.160609	0.151711	1.05865	0.289759	0.350505
CDS:Rv0414c:thiE,thiE:thiamine-phosphate_synthase:cds418:-:-:668:NC_000962.3	34.9709	0.188893	0.405534	0.234652	0.628096	0.792222	CDS:Rv0416:thiS:sulfur_carrier_protein_ThiS:cds420:+:206:NC_000962.3	17.3267	0.177352	0.663636	0.267243	0.789282	0.827702
CDS:Rv0415:thiO,thiO:thiamine_biosynthesis_oxidoreductase_ThiO:cds419:-:+:1022:NC_000962.3	237.932	0.222969	0.187186	1.43367	0.231167	0.425702	CDS:Rv0417:thiG:thiazole_synthase:cds421:+:758:NC_000962.3	250.641	0.674193	0.208667	3.23096	0.00123375	0.0022403
CDS:Rv0416:thiS,thiS:sulfur_carrier_protein_ThiS:cds420:-:+:206:NC_000962.3	17.9685	-0.480265	0.568041	0.711233	0.399035	0.608939	CDS:Rv0418:lpqL:lipoprotein_aminopeptidase_LpqL:cds422:+:1502:NC_000962.3	859.887	-0.111474	0.143347	-0.777657	0.436771	0.498808
CDS:Rv0417:thiG,thiG:thiazole_synthase:cds421:-:+:758:NC_000962.3	74.9839	0.296584	0.273196	1.17958	0.277441	0.480507	CDS:Rv0419:lpqM:lipoprotein_peptidase_LpqM:cds423:+:1496:NC_000962.3	3810.27	0.395959	0.0992586	3.98917	6.63e-05	0.00014033
CDS:Rv0418:lpqL,lpqL:lipoprotein_aminopeptidase_LpqL:cds422:-:+:1502:NC_000962.3	457.672	-0.0709244	0.153703	0.215916	0.642169	0.801284	CDS:Rv0420c:lpqM:transmembrane_protein:cds424:-:410:NC_000962.3	150.379	-1.08225	0.266974	-4.05375	5.04e-05	0.000107883
CDS:Rv0419:lpqM,lpqM:lipoprotein_peptidase_LpqM:cds423:-:+:1496:NC_000962.3	1185.56	-0.0302812	0.107758	0.0790505	0.778588	0.884411	CDS:Rv0421c:-:hypothetical_protein:cds425:-:629:NC_000962.3	374.381	-0.920157	0.200275	-4.59448	4.34e-06	1.03e-05
CDS:Rv0420c:lpqM:transmembrane_protein:cds424:-:-:410:NC_000962.3	93.3742	-0.427203	0.236588	3.26198	0.0709037	0.185056	CDS:Rv0422c:thiD:hydroxymethylpyrimidine%2Fphosphomethylpyrimidine_kinase:cds426:-:797:NC_000962.3	969.119	-0.520941	0.126521	-4.11743	3.83e-05	8.32e-05
CDS:Rv0421c:-:hypothetical_protein:cds425:-:-:629:NC_000962.3	181.701	-0.0648922	0.193259	0.118555	0.730607	0.855108	CDS:Rv0423c:thiC:phosphomethylpyrimidine_synthase:cds427:-:1643:NC_000962.3	2612.01	-0.605303	0.108083	-5.60036	2.14e-08	6.35e-08
CDS:Rv0422c:thiD,thiD:hydroxymethylpyrimidine%2Fphosphomethylpyrimidine_kinase:cds426:-:-:797:NC_000962.3	384.237	0.203912	0.180836	1.27754	0.258358	0.458576	CDS:Rv0424c:-:hypothetical_protein:cds428:-:275:NC_000962.3	818.159	-0.399148	0.129724	-3.07691	0.00209161	0.00369316
CDS:Rv0423c:thiC,thiC:phosphomethylpyrimidine_synthase:cds427:-:-:1643:NC_000962.3	1279.09	0.0260924	0.102006	0.0678736	0.794458	0.891355	CDS:Rv0425c:ctpH:metal_cation_transporting_ATPase_H:cds429:-:4619:NC_000962.3	9039.96	0.242536	0.0893184	2.71541	0.0066194	0.0108651
CDS:Rv0424c:-:hypothetical_protein:cds428:-:-:275:NC_000962.3	327.399	0.214956	0.156455	1.8889	0.169326	0.34914	CDS:Rv0426c:-:transmembrane_protein:cds430:-:443:NC_000962.3	1406.22	0.359238	0.113139	3.17518	0.00149741	0.00269195
CDS:Rv0425c:ctpH,ctpH:metal_cation_transporting_ATPase_H:cds429:-:-:4619:NC_000962.3	2596.99	0.0880276	0.0958015	0.844618	0.358079	0.569678	CDS:Rv0427c:xthA:exodeoxyribonuclease_III_protein_XthA:cds431:-:875:NC_000962.3	387.895	-0.319883	0.175582	-1.82184	0.0684788	0.0958171
CDS:Rv0426c:-:transmembrane_protein:cds430:-:-:443:NC_000962.3	513.572	-0.0759469	0.121885	0.387977	0.533365	0.720446	CDS:Rv0428c:-:GCN5-like_N-acetyltransferase:cds432:-:908:NC_000962.3	181.459	-1.66869	0.248162	-6.72419	1.77e-11	6.5e-11
CDS:Rv0427c:xthA,xthA:exodeoxyribonuclease_III_protein_XthA:cds431:-:-:875:NC_000962.3	165.913	-0.126839	0.223284	0.336102	0.562088	0.743749	CDS:Rv0429c:def:polypeptide_deformylase:cds433:-:593:NC_000962.3	161.036	-1.57931	0.250072	-6.31543	2.69e-10	9.25e-10
CDS:Rv0428c:-:GCN5-like_N-acetyltransferase:cds432:-:-:908:NC_000962.3	108.694	-0.344217	0.247005	1.95842	0.161682	0.337275	CDS:Rv0430:-:hypothetical_protein:cds434:+:308:NC_000962.3	782.364	-1.90635	0.176075	-10.8269	2.57e-27	2.24e-26
CDS:Rv0429c:def,def:polypeptide_deformylase:cds433:-:-:593:NC_000962.3	95.884	-0.809949	0.250985	10.4093	0.00125381	0.00740594	CDS:Rv0431:-:tuberculin-like_peptide:cds435:+:494:NC_000962.3	971.763	-1.32838	0.146138	-9.0899	9.91e-20	6.13e-19
CDS:Rv0430:-:hypothetical_protein:cds434:-:+:308:NC_000962.3	330.996	-0.680688	0.154391	19.5118	1e-05	0.0001097	CDS:Rv0432:sodC:superoxide_dismutase:cds436:+:722:NC_000962.3	1764.98	-0.816377	0.125164	-6.52246	6.92e-11	2.46e-10
CDS:Rv0431:-:tuberculin-like_peptide:cds435:-:+:494:NC_000962.3	413.529	-0.469112	0.132105	12.6703	0.00037151	0.00269245	CDS:Rv0433:-:carboxylate-amine_ligase:cds437:+:1130:NC_000962.3	1821.33	-0.540025	0.132527	-4.07483	4.6e-05	9.9e-05
CDS:Rv0432:sodC,sodC:superoxide_dismutase:cds436:-:+:722:NC_000962.3	840.424	-0.2112	0.108502	3.78731	0.0516427	0.148284	CDS:Rv0434:-:hypothetical_protein:cds438:+:653:NC_000962.3	762.531	-0.926368	0.141095	-6.56556	5.18e-11	1.86e-10
CDS:Rv0433:-:carboxylate-amine_ligase:cds437:-:+:1130:NC_000962.3	1102.33	-0.0839183	0.100575	0.695616	0.404261	0.613547	CDS:Rv0435c:-:ATPase:cds439:-:2186:NC_000962.3	1512.55	-0.284202	0.11501	-2.47111	0.0134695	0.0212637
CDS:Rv0434:-:hypothetical_protein:cds438:-:+:653:NC_000962.3	420.606	-0.235914	0.127386	3.42858	0.0640771	0.172394	CDS:Rv0436c:pssA:CDP-diacylglycerol--serine_O-phosphatidyltransferase:cds440:-:860:NC_000962.3	898.471	-0.186791	0.137674	-1.35676	0.174859	0.225027
CDS:Rv0435c:-:ATPase:cds439:-:-:2186:NC_000962.3	740.91	0.302796	0.125564	5.81126	0.0159239	0.0600855	CDS:Rv0437c:psd:phosphatidylserine_decarboxylase:cds441:-:695:NC_000962.3	810.486	0.076522	0.14307	0.534859	0.592748	0.650639
CDS:Rv0436c:pssA,pssA:CDP-diacylglycerol--serine_O-phosphatidyltransferase:cds440:-:-:860:NC_000962.3	394.008	0.0590575	0.13836	0.182381	0.669335	0.819488	CDS:Rv0438c:moeA2:molybdopterin_molybdenumtransferase:cds442:-:1217:NC_000962.3	482.244	-0.642705	0.170667	-3.76583	0.000165996	0.000334524
CDS:Rv0437c:psd,psd:phosphatidylserine_decarboxylase:cds441:-:-:695:NC_000962.3	206.813	0.235025	0.178068	1.75555	0.18518	0.370172	CDS:Rv0439c:-:dehydrogenase%2Freductase:cds443:-:935:NC_000962.3	227.205	-1.23906	0.227199	-5.45364	4.93e-08	1.42e-07
CDS:Rv0438c:moeA2,moeA2:molybdopterin_molybdenumtransferase:cds442:-:-:1217:NC_000962.3	178.249	-0.105257	0.204718	0.278543	0.597658	0.770263	CDS:Rv0440:groEL2:molecular_chaperone_GroEL:cds444:+:1622:NC_000962.3	14025.2	-1.81094	0.0838756	-21.5908	2.19e-103	1.19e-101
CDS:Rv0439c:-:dehydrogenase%2Freductase:cds443:-:-:935:NC_000962.3	139.049	0.0121703	0.230051	0.00586706	0.938944	0.957331	CDS:Rv0441c:-:hypothetical_protein:cds445:-:428:NC_000962.3	566.15	0.769972	0.166337	4.62899	3.67e-06	8.82e-06
CDS:Rv0440:groEL2,groEL2:molecular_chaperone_GroEL:cds444:-:+:1622:NC_000962.3	6126.38	0.470546	0.084303	31.0317	2.54e-08	4.86e-07	CDS:Rv0442c:PPE10:PPE_family_protein_PPE10:cds446:-:1463:NC_000962.3	766.942	0.54317	0.146724	3.702	0.00021391	0.000424606
CDS:Rv0441c:-:hypothetical_protein:cds445:-:-:428:NC_000962.3	146.182	-0.419671	0.209368	4.04733	0.0442413	0.132108	CDS:Rv0443:-:hypothetical_protein:cds447:+:515:NC_000962.3	3381.65	0.974574	0.117256	8.31148	9.45e-17	5e-16
CDS:Rv0442c:PPE10,PPE10:PPE_family_protein_PPE10:cds446:-:-:1463:NC_000962.3	403.584	0.160501	0.173267	0.857686	0.354387	0.564948	CDS:Rv0444c:rskA:anti-sigma-K_factor_RskA:cds448:-:698:NC_000962.3	1789.65	0.210605	0.111606	1.88705	0.0591541	0.0838051
CDS:Rv0443:-:hypothetical_protein:cds447:-:+:515:NC_000962.3	957.526	0.279701	0.113617	6.06589	0.0137817	0.0534663	CDS:Rv0445c:sigK:ECF_RNA_polymerase_sigma_factor_SigK:cds449:-:563:NC_000962.3	730.976	0.123143	0.142656	0.863214	0.38802	0.451854
CDS:Rv0444c:rskA,rskA:anti-sigma-K_factor_RskA:cds448:-:-:698:NC_000962.3	617.544	0.322126	0.122741	6.88943	0.00867069	0.0371007	CDS:Rv0446c:-:transmembrane_protein:cds450:-:770:NC_000962.3	455.789	-0.159301	0.180702	-0.881567	0.378011	0.441755
CDS:Rv0445c:sigK,sigK:ECF_RNA_polymerase_sigma_factor_SigK:cds449:-:-:563:NC_000962.3	284.725	-0.163198	0.147391	1.22692	0.268006	0.470693	CDS:Rv0447c:ufaA1:cyclopropane-fatty-acyl-phospholipid_synthase_UfaA:cds451:-:1283:NC_000962.3	695.292	0.573631	0.204937	2.79906	0.00512519	0.00853265
CDS:Rv0446c:-:transmembrane_protein:cds450:-:-:770:NC_000962.3	252.76	-0.175079	0.169055	1.07009	0.300925	0.506224	CDS:Rv0448c:ufaA1:hypothetical_protein:cds452:-:665:NC_000962.3	154.383	1.79592	0.299216	6.0021	1.95e-09	6.28e-09
CDS:Rv0447c:ufaA1,ufaA1:cyclopropane-fatty-acyl-phospholipid_synthase_UfaA:cds451:-:-:1283:NC_000962.3	252.223	0.113881	0.167746	0.472368	0.4919	0.687231	CDS:Rv0449c:-:hypothetical_protein:cds453:-:1319:NC_000962.3	1156.58	1.18106	0.144285	8.18564	2.71e-16	1.4e-15
CDS:Rv0448c:ufaA1:hypothetical_protein:cds452:-:-:665:NC_000962.3	25.5953	-0.19515	0.526799	0.136631	0.711654	0.844242	CDS:Rv0450c:mmpL4:transmembrane_transport_protein_MmpL4:cds454:-:2903:NC_000962.3	4444.47	1.51291	0.0999055	15.1434	8.38e-52	1.5e-50
CDS:Rv0449c:-:hypothetical_protein:cds453:-:-:1319:NC_000962.3	308.522	0.072753	0.159291	0.208853	0.647668	0.805669	CDS:Rv0451c:mmpS4:membrane_protein_MmpS4:cds455:-:422:NC_000962.3	341.867	1.54548	0.194249	7.9562	1.77e-15	8.72e-15
CDS:Rv0450c:mmpL4,mmpL4:transmembrane_transport_protein_MmpL4:cds454:-:-:2903:NC_000962.3	1748.38	0.345861	0.0947938	13.2839	0.00026769	0.00202599	CDS:Rv0452:-:transcriptional_regulator:cds456:+:710:NC_000962.3	822.424	2.13302	0.142363	14.9829	9.5e-51	1.67e-49
CDS:Rv0451c:mmpS4,mmpS4:membrane_protein_MmpS4:cds455:-:-:422:NC_000962.3	268.853	0.0599281	0.176926	0.12846	0.720034	0.848573	CDS:Rv0453:PPE11:PPE_family_protein_PPE11:cds457:+:1556:NC_000962.3	193.931	0.80567	0.241588	3.3349	0.000853314	0.00158507
CDS:Rv0452:-:transcriptional_regulator:cds456:-:+:710:NC_000962.3	102.418	-0.0933802	0.239489	0.152303	0.696344	0.834423	CDS:Rv0455c:-:hypothetical_protein:cds458:-:446:NC_000962.3	2098.93	-0.206955	0.112794	-1.8348	0.0665348	0.0932287
CDS:Rv0453:PPE11,PPE11:PPE_family_protein_PPE11:cds457:-:+:1556:NC_000962.3	72.4404	0.424922	0.282162	2.27393	0.131566	0.290822	CDS:Rv0456A:mazF1:toxin_MazF1:cds460:-:281:NC_000962.3	67.9789	0.131845	0.400627	0.329098	0.742082	0.786107
CDS:Rv0455c:-:hypothetical_protein:cds458:-:-:446:NC_000962.3	1086.15	0.258341	0.117008	4.86869	0.0273483	0.0929039	CDS:Rv0456B:mazE1:antitoxin_MazE1:cds461:-:173:NC_000962.3	51.3078	0.774213	0.474407	1.63196	0.102688	0.139355
CDS:Rv0456c:echA2,echA2:enoyl-CoA_hydratase_EchA2:cds459:-:-:914:NC_000962.3	53.7443	-0.216603	0.36876	0.346004	0.556384	0.739836	CDS:Rv0456c:echA2:enoyl-CoA_hydratase_EchA2:cds459:-:914:NC_000962.3	91.2533	-0.749372	0.346228	-2.16439	0.0304345	0.0453032
CDS:Rv0456A:mazF1,mazF1:toxin_MazF1:cds460:-:-:281:NC_000962.3	51.6767	-0.0920983	0.324132	0.0870529	0.767958	0.878177	CDS:Rv0457c:-:peptidase:cds462:-:2021:NC_000962.3	465.822	0.67865	0.161342	4.20628	2.6e-05	5.73e-05
CDS:Rv0456B:mazE1,mazE1:antitoxin_MazE1:cds461:-:-:173:NC_000962.3	33.4646	0.467204	0.395615	1.41026	0.235013	0.429563	CDS:Rv0458:-:aldehyde_dehydrogenase:cds463:+:1523:NC_000962.3	1390.75	1.22211	0.115178	10.6106	2.66e-26	2.2e-25
CDS:Rv0457c:-:peptidase:cds462:-:-:2021:NC_000962.3	170.187	0.363651	0.188027	3.74384	0.0530024	0.150756	CDS:Rv0459:-:hypothetical_protein:cds464:+:491:NC_000962.3	674.565	1.13797	0.155593	7.31378	2.6e-13	1.09e-12
CDS:Rv0458:-:aldehyde_dehydrogenase:cds463:-:+:1523:NC_000962.3	154.929	-0.25791	0.238822	1.16017	0.28143	0.485062	CDS:Rv0460:-:hypothetical_protein:cds465:+:239:NC_000962.3	413.435	-0.151364	0.179887	-0.84144	0.400102	0.463202
CDS:Rv0459:-:hypothetical_protein:cds464:-:+:491:NC_000962.3	78.0837	-0.254842	0.312613	0.66612	0.414408	0.623437	CDS:Rv0461:-:transmembrane_protein:cds466:+:524:NC_000962.3	1070.56	0.214488	0.123931	1.7307	0.0835047	0.115015
CDS:Rv0460:-:hypothetical_protein:cds465:-:+:239:NC_000962.3	112.096	-0.185024	0.235636	0.632862	0.426308	0.634054	CDS:Rv0462:lpdC:dihydrolipoamide_dehydrogenase:cds467:+:1394:NC_000962.3	2513.63	0.385216	0.10517	3.6628	0.000249473	0.000490776
CDS:Rv0461:-:transmembrane_protein:cds466:-:+:524:NC_000962.3	288.036	0.366053	0.149493	6.00163	0.0142926	0.0549868	CDS:Rv0463:-:membrane_protein:cds468:+:293:NC_000962.3	447.381	0.854971	0.161332	5.29944	1.16e-07	3.23e-07
CDS:Rv0462:lpdC,lpdC:dihydrolipoamide_dehydrogenase:cds467:-:+:1394:NC_000962.3	1441.12	-0.142052	0.0940094	2.28991	0.130218	0.288491	CDS:Rv0464c:-:hypothetical_protein:cds469:-:572:NC_000962.3	1362.24	0.450282	0.116979	3.84925	0.000118481	0.000243851
CDS:Rv0463:-:membrane_protein:cds468:-:+:293:NC_000962.3	237.825	-0.180324	0.168301	1.15385	0.282745	0.486392	CDS:Rv0465c:-:HTH-type_transcriptional_regulator:cds470:-:1424:NC_000962.3	1152.61	1.29441	0.138458	9.34873	8.87e-21	5.81e-20
CDS:Rv0464c:-:hypothetical_protein:cds469:-:-:572:NC_000962.3	714.236	0.400832	0.117852	11.5515	0.00067694	0.00437341	CDS:Rv0466:-:hypothetical_protein:cds471:+:794:NC_000962.3	913.495	-1.57094	0.128204	-12.2535	1.61e-34	1.83e-33
CDS:Rv0465c:-:HTH-type_transcriptional_regulator:cds470:-:-:1424:NC_000962.3	316.7	-0.213456	0.153003	1.97991	0.1594	0.334549	CDS:Rv0467:icl1:isocitrate_lyase:cds472:+:1286:NC_000962.3	585.453	0.692843	0.170364	4.06684	4.77e-05	0.000102277
CDS:Rv0466:-:hypothetical_protein:cds471:-:+:794:NC_000962.3	1458.02	-0.369447	0.118123	9.74193	0.00180111	0.0102089	CDS:Rv0468:fadB2:3-hydroxybutyryl-CoA_dehydrogenase:cds473:+:860:NC_000962.3	459.779	-0.70422	0.175253	-4.0183	5.86e-05	0.00012466
CDS:Rv0467:icl1,icl1:isocitrate_lyase:cds472:-:+:1286:NC_000962.3	2095.04	0.813656	0.0875235	85.5928	2.21e-20	1.61e-18	CDS:Rv0469:umaA:mycolic_acid_synthase_UmaA:cds474:+:860:NC_000962.3	798.921	-1.17551	0.140219	-8.38337	5.14e-17	2.76e-16
CDS:Rv0468:fadB2,fadB2:3-hydroxybutyryl-CoA_dehydrogenase:cds473:-:+:860:NC_000962.3	919.851	0.410531	0.104821	15.3065	9.14e-05	0.00078905	CDS:Rv0470A:-:hypothetical_protein:cds476:-:440:NC_000962.3	319.419	0.216114	0.191705	1.12733	0.259604	0.318106
CDS:Rv0469:umaA,umaA:mycolic_acid_synthase_UmaA:cds474:-:+:860:NC_000962.3	1412.43	-0.187399	0.105851	3.12898	0.076912	0.195921	CDS:Rv0470c:pcaA:cyclopropane_mycolic_acid_synthase:cds475:-:863:NC_000962.3	2050.7	0.132646	0.104899	1.26451	0.206047	0.259787
CDS:Rv0470c:pcaA,pcaA:cyclopropane_mycolic_acid_synthase:cds475:-:-:863:NC_000962.3	1204.82	0.0424522	0.0991069	0.186654	0.665716	0.816927	CDS:Rv0471c:-:hypothetical_protein:cds477:-:488:NC_000962.3	648.314	0.586121	0.1563	3.74996	0.000176861	0.000355155
CDS:Rv0470A:-:hypothetical_protein:cds476:-:-:440:NC_000962.3	110.322	0.295844	0.246911	1.43972	0.230185	0.424491	CDS:Rv0472c:-:HTH-type_transcriptional_regulator:cds478:-:704:NC_000962.3	1743.63	0.540123	0.118591	4.55448	5.25e-06	1.25e-05
CDS:Rv0471c:-:hypothetical_protein:cds477:-:-:488:NC_000962.3	256.619	-0.0563957	0.161382	0.126751	0.721824	0.849605	CDS:Rv0473:-:transmembrane_protein:cds479:+:1370:NC_000962.3	1687.25	0.763435	0.113703	6.71432	1.89e-11	6.93e-11
CDS:Rv0472c:-:HTH-type_transcriptional_regulator:cds478:-:-:704:NC_000962.3	705.103	-0.0264089	0.111054	0.0580535	0.809599	0.898589	CDS:Rv0474:-:HTH-type_transcriptional_regulator:cds480:+:422:NC_000962.3	972.538	-0.0970338	0.128537	-0.754909	0.450303	0.511835
CDS:Rv0473:-:transmembrane_protein:cds479:-:+:1370:NC_000962.3	473.526	0.0963576	0.142605	0.458703	0.498231	0.691782	CDS:Rv0475:hbhA:heparin_binding_hemagglutinin_HbhA:cds481:+:599:NC_000962.3	1789.23	-0.460248	0.123434	-3.7287	0.000192469	0.000383777
CDS:Rv0474:-:HTH-type_transcriptional_regulator:cds480:-:+:422:NC_000962.3	357.513	-0.238358	0.146863	2.66916	0.10231	0.240787	CDS:Rv0476:-:transmembrane_protein:cds482:+:263:NC_000962.3	4492.21	0.5471	0.0933776	5.85901	4.66e-09	1.45e-08
CDS:Rv0475:hbhA,hbhA:heparin_binding_hemagglutinin_HbhA:cds481:-:+:599:NC_000962.3	536.229	-0.183396	0.157213	1.37822	0.240404	0.436775	CDS:Rv0477:-:hypothetical_protein:cds483:+:446:NC_000962.3	3007.3	0.660107	0.0977466	6.75325	1.45e-11	5.35e-11
CDS:Rv0476:-:transmembrane_protein:cds482:-:+:263:NC_000962.3	781.496	0.146723	0.132257	1.23609	0.266227	0.468338	CDS:Rv0478:deoC:deoxyribose-phosphate_aldolase:cds484:+:674:NC_000962.3	954.092	0.489961	0.135061	3.62769	0.000285973	0.000558148
CDS:Rv0477:-:hypothetical_protein:cds483:-:+:446:NC_000962.3	782.451	-0.0831713	0.108791	0.588145	0.443137	0.649199	CDS:Rv0479c:-:membrane_protein:cds485:-:1046:NC_000962.3	2443.3	0.228788	0.115982	1.97261	0.0485395	0.0699167
CDS:Rv0478:deoC,deoC:deoxyribose-phosphate_aldolase:cds484:-:+:674:NC_000962.3	307.952	0.0458219	0.172552	0.0742762	0.785209	0.888184	CDS:Rv0480c:-:amidohydrolase:cds486:-:842:NC_000962.3	585.882	0.197577	0.153588	1.28641	0.1983	0.251218
CDS:Rv0479c:-:membrane_protein:cds485:-:-:1046:NC_000962.3	1271.3	-0.205889	0.0993561	4.29878	0.0381396	0.119183	CDS:Rv0481c:-:hypothetical_protein:cds487:-:524:NC_000962.3	264.043	-0.309423	0.197401	-1.56748	0.117002	0.156953
CDS:Rv0480c:-:amidohydrolase:cds486:-:-:842:NC_000962.3	276.344	-0.390856	0.154294	6.43944	0.0111614	0.0456212	CDS:Rv0482:murB:UDP-N-acetylenolpyruvoylglucosamine_reductase:cds488:+:1109:NC_000962.3	164.701	-0.943391	0.28747	-3.2817	0.00103184	0.00190066
CDS:Rv0481c:-:hypothetical_protein:cds487:-:-:524:NC_000962.3	140.424	-0.0163956	0.227455	0.0073877	0.931505	0.953584	CDS:Rv0483:lprQ:lipoprotein_LprQ:cds489:+:1355:NC_000962.3	2950.14	0.746781	0.0983622	7.59215	3.15e-14	1.41e-13
CDS:Rv0482:murB,murB:UDP-N-acetylenolpyruvoylglucosamine_reductase:cds488:-:+:1109:NC_000962.3	191.211	-0.175325	0.178395	0.977864	0.322727	0.529078	CDS:Rv0484c:lprQ:short-chain_type_oxidoreductase:cds490:-:755:NC_000962.3	651.524	-0.293316	0.140325	-2.09027	0.0365936	0.0538054
CDS:Rv0483:lprQ,lprQ:lipoprotein_LprQ:cds489:-:+:1355:NC_000962.3	2800.87	0.126991	0.0905047	1.96951	0.1605	0.336055	CDS:Rv0485:-:transcriptional_regulator:cds491:+:1316:NC_000962.3	5177.95	0.603694	0.0967147	6.24201	4.32e-10	1.46e-09
CDS:Rv0484c:lprQ:short-chain_type_oxidoreductase:cds490:-:-:755:NC_000962.3	191.404	-0.0774973	0.197246	0.170803	0.679399	0.824175	CDS:Rv0486:mshA:D-inositol_3-phosphate_glycosyltransferase:cds492:+:1442:NC_000962.3	5303.68	1.02433	0.0958537	10.6864	1.18e-26	9.96e-26
CDS:Rv0485:-:transcriptional_regulator:cds491:-:+:1316:NC_000962.3	2510.48	0.0844039	0.091226	0.856363	0.354759	0.565082	CDS:Rv0487:mshA:hypothetical_protein:cds493:+:551:NC_000962.3	1687.05	1.41219	0.136427	10.3513	4.13e-25	3.24e-24
CDS:Rv0486:mshA,mshA:D-inositol_3-phosphate_glycosyltransferase:cds492:-:+:1442:NC_000962.3	1650.11	-0.138575	0.105054	1.74848	0.186067	0.370813	CDS:Rv0488:-:amino-acid_transporter:cds494:+:605:NC_000962.3	57.8241	-0.660473	0.388143	-1.70162	0.0888264	0.121626
CDS:Rv0487:mshA:hypothetical_protein:cds493:-:+:551:NC_000962.3	864.46	0.218023	0.114552	3.62079	0.0570617	0.159076	CDS:Rv0489:gpm1:2%2C3-bisphosphoglycerate-dependent_phosphoglycerate_mutase:cds495:+:749:NC_000962.3	874.172	0.151	0.138524	1.09007	0.275683	0.335713
CDS:Rv0488:-:amino-acid_transporter:cds494:-:+:605:NC_000962.3	84.5315	-0.843358	0.269562	9.86544	0.00168413	0.00958733	CDS:Rv0490:senX3:two_component_sensor_histidine_kinase_SenX3:cds496:+:1232:NC_000962.3	3882.48	1.1145	0.100388	11.1019	1.23e-28	1.15e-27
CDS:Rv0489:gpm1,gpm1:2%2C3-bisphosphoglycerate-dependent_phosphoglycerate_mutase:cds495:-:+:749:NC_000962.3	354.188	0.0808872	0.15435	0.279982	0.596713	0.769873	CDS:Rv0491:regX3:two_component_sensory_transduction_protein_RegX:cds497:+:683:NC_000962.3	1650.26	1.34814	0.117053	11.5173	1.08e-30	1.06e-29
CDS:Rv0490:senX3,senX3:two_component_sensor_histidine_kinase_SenX3:cds496:-:+:1232:NC_000962.3	1111.84	0.113864	0.0962502	1.40059	0.236624	0.431504	CDS:Rv0492A:-:hypothetical_protein:cds499:-:329:NC_000962.3	47.641	-0.366266	0.414729	-0.883146	0.377157	0.441018
CDS:Rv0491:regX3,regX3:two_component_sensory_transduction_protein_RegX:cds497:-:+:683:NC_000962.3	758.559	0.283194	0.105881	7.15261	0.00748548	0.03267	CDS:Rv0492c:regX3:GMC-type_oxidoreductase:cds498:-:1889:NC_000962.3	1167.03	-0.256136	0.132758	-1.92935	0.0536873	0.0765251
CDS:Rv0492c:regX3:GMC-type_oxidoreductase:cds498:-:-:1889:NC_000962.3	352.933	0.383943	0.166508	5.31004	0.0212029	0.0763994	CDS:Rv0493c:-:hypothetical_protein:cds500:-:989:NC_000962.3	172.734	-0.883792	0.260056	-3.39847	0.00067764	0.00127065
CDS:Rv0492A:-:hypothetical_protein:cds499:-:-:329:NC_000962.3	26.6246	1.03025	0.480058	4.59672	0.0320332	0.104357	CDS:Rv0494:-:HTH-type_transcriptional_regulator:cds501:+:728:NC_000962.3	42.2787	0.0804427	0.47645	0.168838	0.865924	0.894585
CDS:Rv0493c:-:hypothetical_protein:cds500:-:-:989:NC_000962.3	87.4018	-0.0212572	0.253158	0.00897786	0.924512	0.951631	CDS:Rv0495c:-:hypothetical_protein:cds502:-:890:NC_000962.3	1389.46	0.956803	0.12389	7.72297	1.14e-14	5.26e-14
CDS:Rv0494:-:HTH-type_transcriptional_regulator:cds501:-:+:728:NC_000962.3	10.008	0.179994	0.807745	0.059961	0.806558	0.897928	CDS:Rv0496:-:hypothetical_protein:cds503:+:986:NC_000962.3	3657.41	0.436535	0.112608	3.87659	0.000105931	0.000219275
CDS:Rv0495c:-:hypothetical_protein:cds502:-:-:890:NC_000962.3	357.295	-0.113576	0.143689	0.638898	0.42411	0.632348	CDS:Rv0497:-:transmembrane_protein:cds504:+:932:NC_000962.3	1180.51	0.0495255	0.122214	0.405234	0.685305	0.734997
CDS:Rv0496:-:hypothetical_protein:cds503:-:+:986:NC_000962.3	996.115	0.0350456	0.152101	0.0531042	0.817747	0.90482	CDS:Rv0498:-:hypothetical_protein:cds505:+:842:NC_000962.3	466.506	-0.298321	0.166986	-1.7865	0.0740185	0.102987
CDS:Rv0497:-:transmembrane_protein:cds504:-:+:932:NC_000962.3	411.211	0.154945	0.143516	1.17356	0.278671	0.481575	CDS:Rv0499:-:hypothetical_protein:cds506:+:875:NC_000962.3	518.399	-1.64531	0.157812	-10.4257	1.89e-25	1.51e-24
CDS:Rv0498:-:hypothetical_protein:cds505:-:+:842:NC_000962.3	235.767	0.166985	0.186547	0.802395	0.370378	0.580592	CDS:Rv0500:proC:pyrroline-5-carboxylate_reductase:cds507:+:887:NC_000962.3	725.407	-1.68098	0.14152	-11.878	1.54e-32	1.62e-31
CDS:Rv0499:-:hypothetical_protein:cds506:-:+:875:NC_000962.3	161.847	0.107733	0.18768	0.332765	0.564036	0.744967	CDS:Rv0500A:-:DNA-binding_protein:cds508:+:236:NC_000962.3	1362.14	-0.55772	0.136383	-4.08937	4.33e-05	9.33e-05
CDS:Rv0500:proC,proC:pyrroline-5-carboxylate_reductase:cds507:-:+:887:NC_000962.3	461.509	-0.302699	0.134339	5.05688	0.0245283	0.0852631	CDS:Rv0501:galE2:UDP-glucose_4-epimerase_GalE:cds509:+:1130:NC_000962.3	2711.28	-0.786202	0.108584	-7.24052	4.47e-13	1.84e-12
CDS:Rv0500A:-:DNA-binding_protein:cds508:-:+:236:NC_000962.3	565.025	-0.225165	0.129237	3.0449	0.0809909	0.203409	CDS:Rv0502:-:hypothetical_protein:cds510:+:1076:NC_000962.3	6006.94	-0.586477	0.112629	-5.20716	1.92e-07	5.25e-07
CDS:Rv0501:galE2,galE2:UDP-glucose_4-epimerase_GalE:cds509:-:+:1130:NC_000962.3	1820.36	-0.121559	0.0923027	1.7354	0.187723	0.372197	CDS:Rv0503c:cmaA2:cyclopropane_mycolic_acid_synthase:cds511:-:908:NC_000962.3	1545.88	-1.87343	0.13336	-14.0479	7.93e-45	1.15e-43
CDS:Rv0502:-:hypothetical_protein:cds510:-:+:1076:NC_000962.3	3596.86	-0.208578	0.0787675	7.01046	0.0081035	0.0349786	CDS:Rv0504c:-:hypothetical_protein:cds512:-:500:NC_000962.3	313.294	-0.261264	0.206121	-1.26753	0.204967	0.25859
CDS:Rv0503c:cmaA2,cmaA2:cyclopropane_mycolic_acid_synthase:cds511:-:-:908:NC_000962.3	848.048	-0.0772421	0.107483	0.516961	0.472141	0.670545	CDS:Rv0505c:serB1:phosphoserine_phosphatase_SerB:cds513:-:1121:NC_000962.3	1643.6	0.745772	0.117195	6.36352	1.97e-10	6.83e-10
CDS:Rv0504c:-:hypothetical_protein:cds512:-:-:500:NC_000962.3	190.694	-0.256911	0.177615	2.08459	0.148792	0.318158	CDS:Rv0506:mmpS2:membrane_protein_MmpS2:cds514:+:443:NC_000962.3	361.501	-0.980733	0.210884	-4.65057	3.31e-06	7.99e-06
CDS:Rv0505c:serB1,serB1:phosphoserine_phosphatase_SerB:cds513:-:-:1121:NC_000962.3	558.255	0.404113	0.118237	11.6831	0.00063071	0.00413592	CDS:Rv0507:mmpL2:transmembrane_transport_protein_MmpL2:cds515:+:2906:NC_000962.3	973.506	-0.0793932	0.163554	-0.485424	0.627375	0.681907
CDS:Rv0506:mmpS2,mmpS2:membrane_protein_MmpS2:cds514:-:+:443:NC_000962.3	375.727	0.267748	0.152608	3.07934	0.0792929	0.200169	CDS:Rv0508:mmpL2:hypothetical_protein:cds516:+:293:NC_000962.3	502.012	0.700872	0.178109	3.93507	8.32e-05	0.000174076
CDS:Rv0507:mmpL2,mmpL2:transmembrane_transport_protein_MmpL2:cds515:-:+:2906:NC_000962.3	608.389	0.0787742	0.121745	0.423971	0.514962	0.705536	CDS:Rv0509:hemA:glutamyl-tRNA_reductase:cds517:+:1406:NC_000962.3	9103.48	0.243173	0.0867617	2.80277	0.00506651	0.00844561
CDS:Rv0508:mmpL2:hypothetical_protein:cds516:-:+:293:NC_000962.3	183.543	0.562958	0.183698	9.38663	0.00218574	0.0118749	CDS:Rv0510:hemC:porphobilinogen_deaminase:cds518:+:929:NC_000962.3	6659.15	-0.449591	0.091691	-4.90333	9.42e-07	2.4e-06
CDS:Rv0509:hemA,hemA:glutamyl-tRNA_reductase:cds517:-:+:1406:NC_000962.3	3545.26	0.271006	0.0945881	8.2054	0.00417659	0.0201792	CDS:Rv0511:hemD:uroporphyrin-III_C-methyltransferase:cds519:+:1697:NC_000962.3	5613.54	-0.626725	0.109203	-5.73907	9.52e-09	2.91e-08
CDS:Rv0510:hemC,hemC:porphobilinogen_deaminase:cds518:-:+:929:NC_000962.3	3733.34	0.121456	0.0936447	1.68191	0.194671	0.381	CDS:Rv0512:hemB:delta-aminolevulinic_acid_dehydratase:cds520:+:989:NC_000962.3	1936.36	-1.15308	0.105339	-10.9464	6.92e-28	6.23e-27
CDS:Rv0511:hemD,hemD:uroporphyrin-III_C-methyltransferase:cds519:-:+:1697:NC_000962.3	3382.5	-0.15499	0.0878021	3.11971	0.0773506	0.196783	CDS:Rv0513:-:transmembrane_protein:cds521:+:548:NC_000962.3	1259.18	-1.35716	0.116902	-11.6094	3.69e-31	3.7e-30
CDS:Rv0512:hemB,hemB:delta-aminolevulinic_acid_dehydratase:cds520:-:+:989:NC_000962.3	1238.97	-0.304118	0.0934503	10.5879	0.00113829	0.00676431	CDS:Rv0514:-:transmembrane_protein:cds522:+:299:NC_000962.3	330.381	-1.40553	0.184465	-7.6195	2.55e-14	1.15e-13
CDS:Rv0513:-:transmembrane_protein:cds521:-:+:548:NC_000962.3	832.358	-0.294227	0.107135	7.52391	0.00608854	0.0276338	CDS:Rv0515:-:hypothetical_protein:cds523:+:1511:NC_000962.3	1590.77	0.197294	0.111098	1.77585	0.0757576	0.105148
CDS:Rv0514:-:transmembrane_protein:cds522:-:+:299:NC_000962.3	216.953	-0.550479	0.178596	9.49387	0.00206159	0.011298	CDS:Rv0516c:-:anti-anti-sigma_factor:cds524:-:476:NC_000962.3	3547.34	1.6893	0.112832	14.9718	1.12e-50	1.96e-49
CDS:Rv0515:-:hypothetical_protein:cds523:-:+:1511:NC_000962.3	963.01	-0.139416	0.110214	1.59783	0.206212	0.392632	CDS:Rv0517:-:acyltransferase:cds525:+:1310:NC_000962.3	588.04	-0.719539	0.162476	-4.42859	9.49e-06	2.18e-05
CDS:Rv0516c:-:anti-anti-sigma_factor:cds524:-:-:476:NC_000962.3	604.083	0.908518	0.155357	33.7403	6.3e-09	1.32e-07	CDS:Rv0518:-:hypothetical_protein:cds526:+:695:NC_000962.3	357.052	-1.55118	0.193022	-8.03631	9.26e-16	4.62e-15
CDS:Rv0517:-:acyltransferase:cds525:-:+:1310:NC_000962.3	302.233	0.154804	0.159797	0.94123	0.331962	0.540608	CDS:Rv0519c:-:membrane_protein:cds527:-:902:NC_000962.3	424.285	-0.663798	0.172326	-3.85199	0.00011716	0.000241383
CDS:Rv0518:-:hypothetical_protein:cds526:-:+:695:NC_000962.3	175.496	0.207866	0.207022	1.01698	0.313236	0.517963	CDS:Rv0522:gabP:GABA_permease_GabP:cds528:+:1304:NC_000962.3	1033.93	0.435767	0.124806	3.49154	0.000480236	0.000911713
CDS:Rv0519c:-:membrane_protein:cds527:-:-:902:NC_000962.3	199.938	-0.454904	0.195721	5.39321	0.0202152	0.0734512	CDS:Rv0523c:gabP:hypothetical_protein:cds529:-:395:NC_000962.3	156.412	0.21108	0.265489	0.79506	0.426578	0.488857
CDS:Rv0522:gabP,gabP:GABA_permease_GabP:cds528:-:+:1304:NC_000962.3	338.682	0.100533	0.159865	0.395584	0.529379	0.716467	CDS:Rv0524:hemL:glutamate-1-semialdehyde_2%2C1-aminomutase:cds530:+:1388:NC_000962.3	3287.39	1.04081	0.0972626	10.7011	1.01e-26	8.58e-26
CDS:Rv0523c:gabP:hypothetical_protein:cds529:-:-:395:NC_000962.3	49.6417	0.536912	0.354015	2.31991	0.127727	0.284614	CDS:Rv0525:hemL:hypothetical_protein:cds531:+:608:NC_000962.3	1295.25	0.935118	0.117086	7.9866	1.39e-15	6.86e-15
CDS:Rv0524:hemL,hemL:glutamate-1-semialdehyde_2%2C1-aminomutase:cds530:-:+:1388:NC_000962.3	1194.16	0.126815	0.106677	1.41607	0.234051	0.428602	CDS:Rv0526:-:thioredoxin:cds532:+:650:NC_000962.3	1086.83	0.6197	0.130135	4.76197	1.92e-06	4.73e-06
CDS:Rv0525:hemL:hypothetical_protein:cds531:-:+:608:NC_000962.3	398.085	0.228411	0.141325	2.61237	0.106033	0.246157	CDS:Rv0527:ccdA:cytochrome_C-type_biogenesis_protein_CcdA:cds533:+:779:NC_000962.3	753.221	0.317297	0.14848	2.13697	0.0326006	0.0482376
CDS:Rv0526:-:thioredoxin:cds532:-:+:650:NC_000962.3	515.391	-0.0927064	0.135745	0.46842	0.493715	0.688676	CDS:Rv0528:-:transmembrane_protein:cds534:+:1589:NC_000962.3	1615.62	0.264186	0.127119	2.07827	0.0376848	0.0553107
CDS:Rv0527:ccdA,ccdA:cytochrome_C-type_biogenesis_protein_CcdA:cds533:-:+:779:NC_000962.3	494.146	-0.321079	0.139281	5.29433	0.0213949	0.0766781	CDS:Rv0529:ccsA:cytochrome_C-type_biogenesis_protein_CcsA:cds535:+:974:NC_000962.3	1251.84	0.16354	0.135448	1.2074	0.227278	0.283579
CDS:Rv0528:-:transmembrane_protein:cds534:-:+:1589:NC_000962.3	747.943	-0.143236	0.11562	1.53354	0.215582	0.405365	CDS:Rv0530:-:hypothetical_protein:cds536:+:1217:NC_000962.3	1205.88	-0.648011	0.120029	-5.39877	6.71e-08	1.91e-07
CDS:Rv0529:ccsA,ccsA:cytochrome_C-type_biogenesis_protein_CcsA:cds535:-:+:974:NC_000962.3	530.868	-0.0627562	0.136489	0.211645	0.645481	0.803778	CDS:Rv0530A:-:hypothetical_protein:cds537:-:161:NC_000962.3	738.036	1.24072	0.14541	8.53253	1.43e-17	7.96e-17
CDS:Rv0530:-:hypothetical_protein:cds536:-:+:1217:NC_000962.3	552.279	-0.258105	0.121627	4.52648	0.0333742	0.107719	CDS:Rv0531:-:membrane_protein:cds538:+:317:NC_000962.3	569.123	-0.376471	0.148937	-2.52771	0.0114808	0.0183211
CDS:Rv0530A:-:hypothetical_protein:cds537:-:-:161:NC_000962.3	264.385	0.136991	0.153045	0.802061	0.370478	0.580592	CDS:Rv0532:PE_PGRS6:PE-PGRS_family_protein_PE_PGRS6:cds539:+:1784:NC_000962.3	394.764	-0.835277	0.169197	-4.9367	7.95e-07	2.04e-06
CDS:Rv0531:-:membrane_protein:cds538:-:+:317:NC_000962.3	236.982	-0.0436641	0.183082	0.0594194	0.807416	0.898108	CDS:Rv0533c:fabH:3-oxoacyl-%5Bacyl-carrier-protein%5D_synthase_III:cds540:-:1007:NC_000962.3	388.001	-0.786196	0.183251	-4.29026	1.78e-05	4e-05
CDS:Rv0532:PE_PGRS6,PE_PGRS6:PE-PGRS_family_protein_PE_PGRS6:cds539:-:+:1784:NC_000962.3	401.657	-0.408766	0.163163	6.23438	0.0125294	0.0498636	CDS:Rv0534c:menA:1%2C4-dihydroxy-2-naphthoate_octaprenyltransferase:cds541:-:878:NC_000962.3	149.265	-1.21389	0.272854	-4.44887	8.63e-06	2e-05
CDS:Rv0533c:fabH,fabH:3-oxoacyl-%5Bacyl-carrier-protein%5D_synthase_III:cds540:-:-:1007:NC_000962.3	227.285	-0.0400557	0.185293	0.0520942	0.819459	0.905647	CDS:Rv0535:-:S-methyl-5%27-thioadenosine_phosphorylase:cds542:+:794:NC_000962.3	251.405	-1.28413	0.232595	-5.52089	3.37e-08	9.85e-08
CDS:Rv0534c:menA,menA:1%2C4-dihydroxy-2-naphthoate_octaprenyltransferase:cds541:-:-:878:NC_000962.3	100.222	-0.435351	0.234489	3.43456	0.0638457	0.172233	CDS:Rv0536:galE3:UDP-glucose_4-epimerase_GalE:cds543:+:1040:NC_000962.3	195.709	-0.801908	0.266477	-3.00929	0.00261859	0.00457072
CDS:Rv0535:-:S-methyl-5%27-thioadenosine_phosphorylase:cds542:-:+:794:NC_000962.3	125.204	0.136746	0.214855	0.406842	0.523577	0.71267	CDS:Rv0537c:-:integral_membrane_protein:cds544:-:1433:NC_000962.3	1960.95	-0.0419581	0.119494	-0.351131	0.72549	0.771417
CDS:Rv0536:galE3,galE3:UDP-glucose_4-epimerase_GalE:cds543:-:+:1040:NC_000962.3	86.3843	-0.197288	0.284133	0.517309	0.471992	0.670545	CDS:Rv0538:-:membrane_protein:cds545:+:1646:NC_000962.3	570.015	-0.266115	0.152612	-1.74374	0.0812042	0.112236
CDS:Rv0537c:-:integral_membrane_protein:cds544:-:-:1433:NC_000962.3	675.685	0.432654	0.122757	12.4268	0.00042321	0.00298452	CDS:Rv0539:-:dolichyl-phosphate_sugar_synthase:cds546:+:632:NC_000962.3	396.34	-0.113669	0.199532	-0.56968	0.568895	0.628014
CDS:Rv0538:-:membrane_protein:cds545:-:+:1646:NC_000962.3	315.275	0.0809646	0.140808	0.334744	0.562879	0.743939	CDS:Rv0540:-:hypothetical_protein:cds547:+:662:NC_000962.3	116.514	-1.00451	0.285261	-3.52138	0.000429309	0.000819741
CDS:Rv0539:-:dolichyl-phosphate_sugar_synthase:cds546:-:+:632:NC_000962.3	116.358	0.120304	0.221027	0.299397	0.584261	0.760934	CDS:Rv0541c:-:integral_membrane_protein:cds548:-:1349:NC_000962.3	1546.83	-1.53	0.115002	-13.304	2.19e-40	2.87e-39
CDS:Rv0540:-:hypothetical_protein:cds547:-:+:662:NC_000962.3	49.4952	0.00807146	0.332539	0.00427946	0.947842	0.961054	CDS:Rv0542c:menE:2-succinylbenzoic_acid--CoA_ligase:cds549:-:1088:NC_000962.3	1580.07	-1.07303	0.113754	-9.43291	3.99e-21	2.65e-20
CDS:Rv0541c:-:integral_membrane_protein:cds548:-:-:1349:NC_000962.3	854.062	-0.531328	0.115689	20.9785	4.64e-06	5.55e-05	CDS:Rv0543c:-:hypothetical_protein:cds550:-:302:NC_000962.3	2125.62	-0.066828	0.118958	-0.561777	0.574268	0.633212
CDS:Rv0542c:menE,menE:2-succinylbenzoic_acid--CoA_ligase:cds549:-:-:1088:NC_000962.3	829.571	-0.302226	0.110045	7.56925	0.00593726	0.0272448	CDS:Rv0544c:-:transmembrane_protein:cds551:-:278:NC_000962.3	1155.66	-0.183532	0.11775	-1.55865	0.119079	0.159545
CDS:Rv0543c:-:hypothetical_protein:cds550:-:-:302:NC_000962.3	850.152	-0.199666	0.106441	3.51379	0.0608602	0.16636	CDS:Rv0545c:pitA:low-affinity_inorganic_phosphate_transporter:cds552:-:1253:NC_000962.3	4348.2	-1.0266	0.114838	-8.93958	3.91e-19	2.32e-18
CDS:Rv0544c:-:transmembrane_protein:cds551:-:-:278:NC_000962.3	494.477	0.143891	0.123615	1.35613	0.244209	0.440833	CDS:Rv0546c:-:hypothetical_protein:cds553:-:386:NC_000962.3	394.96	-0.298164	0.180259	-1.65408	0.0981105	0.133508
CDS:Rv0545c:pitA,pitA:low-affinity_inorganic_phosphate_transporter:cds552:-:-:1253:NC_000962.3	2601.97	-0.170497	0.0900158	3.58557	0.0582834	0.161332	CDS:Rv0547c:-:oxidoreductase:cds554:-:884:NC_000962.3	773.956	0.594528	0.141788	4.19306	2.75e-05	6.05e-05
CDS:Rv0546c:-:hypothetical_protein:cds553:-:-:386:NC_000962.3	207.01	-0.287848	0.196154	2.14311	0.143211	0.308915	CDS:Rv0548c:menB:1%2C4-dihydroxy-2-naphthoyl-CoA_synthase:cds555:-:944:NC_000962.3	1046.63	0.429057	0.140867	3.04584	0.00232029	0.00407515
CDS:Rv0547c:-:oxidoreductase:cds554:-:-:884:NC_000962.3	230.096	-0.0548378	0.19346	0.0885235	0.766063	0.877031	CDS:Rv0549c:vapC3:ribonuclease_VapC3:cds556:-:413:NC_000962.3	714.065	1.87209	0.142816	13.1084	2.95e-39	3.79e-38
CDS:Rv0548c:menB,menB:1%2C4-dihydroxy-2-naphthoyl-CoA_synthase:cds555:-:-:944:NC_000962.3	454.441	0.0023714	0.131281	0.00588179	0.938868	0.957331	CDS:Rv0550c:vapB3:antitoxin_VapB3:cds557:-:266:NC_000962.3	255.017	1.64892	0.207713	7.93843	2.05e-15	1e-14
CDS:Rv0549c:vapC3,vapC3:ribonuclease_VapC3:cds556:-:-:413:NC_000962.3	104.447	-0.264481	0.260502	1.06354	0.302408	0.508045	CDS:Rv0551c:fadD8:fatty-acid--CoA_ligase_FadD8:cds558:-:1715:NC_000962.3	326.008	-0.465377	0.204985	-2.2703	0.0231891	0.0351517
CDS:Rv0550c:vapB3,vapB3:antitoxin_VapB3:cds557:-:-:266:NC_000962.3	43.292	0.120705	0.407221	0.102273	0.749119	0.86588	CDS:Rv0552:-:hypothetical_protein:cds559:+:1604:NC_000962.3	748.295	0.594882	0.152025	3.91307	9.11e-05	0.000190129
CDS:Rv0551c:fadD8,fadD8:fatty-acid--CoA_ligase_FadD8:cds558:-:-:1715:NC_000962.3	128.646	0.1786	0.216656	0.684139	0.408165	0.61546	CDS:Rv0553:menC:muconate_cycloisomerase:cds560:+:980:NC_000962.3	339.535	0.667266	0.179416	3.7191	0.000199935	0.000398062
CDS:Rv0552:-:hypothetical_protein:cds559:-:+:1604:NC_000962.3	147.745	0.219979	0.201567	1.195	0.274324	0.477212	CDS:Rv0554:bpoC:non-heme_bromoperoxidase_BpoC:cds561:+:788:NC_000962.3	314.637	0.125493	0.20385	0.615613	0.53815	0.599221
CDS:Rv0553:menC,menC:muconate_cycloisomerase:cds560:-:+:980:NC_000962.3	82.2996	0.0412539	0.250535	0.0271319	0.869166	0.930073	CDS:Rv0555:menD:bifunctional_2-succinyl-6-hydroxy-2%2C4-cyclohexadiene-1-carboxylate_synthase%2F2-oxoglutarate_decarboxylase:cds562:+:1664:NC_000962.3	2696.62	-0.2595	0.111397	-2.3295	0.0198328	0.0303893
CDS:Rv0554:bpoC,bpoC:non-heme_bromoperoxidase_BpoC:cds561:-:+:788:NC_000962.3	227.159	-0.0525329	0.162146	0.105619	0.745188	0.865533	CDS:Rv0556:menD:transmembrane_protein:cds563:+:515:NC_000962.3	605.362	-0.58643	0.158445	-3.70115	0.000214625	0.000425813
CDS:Rv0555:menD,menD:bifunctional_2-succinyl-6-hydroxy-2%2C4-cyclohexadiene-1-carboxylate_synthase%2F2-oxoglutarate_decarboxylase:cds562:-:+:1664:NC_000962.3	1130.47	0.00458414	0.115153	0.0015849	0.968244	0.97477	CDS:Rv0557:mgtA:GDP-mannose-dependent_alpha-mannosyltransferase:cds564:+:1136:NC_000962.3	856.884	-1.37447	0.137029	-10.0305	1.12e-23	8.43e-23
CDS:Rv0556:menD:transmembrane_protein:cds563:-:+:515:NC_000962.3	290.705	0.0565465	0.174639	0.118205	0.73099	0.855108	CDS:Rv0558:menH:demethylmenaquinone_methyltransferase:cds565:+:704:NC_000962.3	2536.35	0.845363	0.116064	7.28362	3.25e-13	1.35e-12
CDS:Rv0557:mgtA,mgtA:GDP-mannose-dependent_alpha-mannosyltransferase:cds564:-:+:1136:NC_000962.3	514.543	-0.182801	0.121333	2.26673	0.132178	0.291519	CDS:Rv0559c:-:hypothetical_protein:cds566:-:338:NC_000962.3	2333.39	0.55883	0.107826	5.18272	2.19e-07	5.95e-07
CDS:Rv0558:menH,menH:demethylmenaquinone_methyltransferase:cds565:-:+:704:NC_000962.3	598.39	0.102166	0.14177	0.519645	0.470993	0.670069	CDS:Rv0560c:-:benzoquinone_methyltransferase:cds567:-:725:NC_000962.3	678.379	0.888753	0.179586	4.9489	7.46e-07	1.92e-06
CDS:Rv0559c:-:hypothetical_protein:cds566:-:-:338:NC_000962.3	637.315	0.148814	0.117321	1.61314	0.20405	0.390043	CDS:Rv0561c:-:oxidoreductase:cds568:-:1226:NC_000962.3	450.409	0.56659	0.164198	3.45064	0.000559249	0.00105615
CDS:Rv0560c:-:benzoquinone_methyltransferase:cds567:-:-:725:NC_000962.3	166.779	0.751422	0.221547	11.4686	0.00070782	0.0045135	CDS:Rv0562:grcC1:polyprenyl-diphosphate_synthase_GrcC:cds569:+:1007:NC_000962.3	2254.91	-0.138269	0.102388	-1.35044	0.176876	0.227199
CDS:Rv0561c:-:oxidoreductase:cds568:-:-:1226:NC_000962.3	181.116	-0.0565985	0.19806	0.0819055	0.774731	0.881305	CDS:Rv0563:htpX:protease_HtpX:cds570:+:860:NC_000962.3	2697.56	0.925278	0.101156	9.14706	5.85e-20	3.65e-19
CDS:Rv0562:grcC1,grcC1:polyprenyl-diphosphate_synthase_GrcC:cds569:-:+:1007:NC_000962.3	839.76	-0.0757382	0.108866	0.487107	0.48522	0.680695	CDS:Rv0564c:gpdA1:glycerol-3-phosphate_dehydrogenase:cds571:-:1025:NC_000962.3	402.534	-0.18065	0.181035	-0.997874	0.318341	0.380779
CDS:Rv0563:htpX,htpX:protease_HtpX:cds570:-:+:860:NC_000962.3	574.232	-0.186945	0.121893	2.3666	0.123956	0.278547	CDS:Rv0565c:-:monooxygenase:cds572:-:1460:NC_000962.3	276.168	-0.51543	0.208331	-2.47409	0.0133575	0.0210953
CDS:Rv0564c:gpdA1,gpdA1:glycerol-3-phosphate_dehydrogenase:cds571:-:-:1025:NC_000962.3	160.471	0.613535	0.221629	7.67063	0.00561268	0.0259678	CDS:Rv0566c:-:hypothetical_protein:cds573:-:491:NC_000962.3	100.77	-0.909852	0.32336	-2.81374	0.00489685	0.00818689
CDS:Rv0565c:-:monooxygenase:cds572:-:-:1460:NC_000962.3	146.911	0.212526	0.206927	1.06549	0.301967	0.507629	CDS:Rv0567:-:methyltransferase%2Fmethylase:cds574:+:1019:NC_000962.3	601.18	0.018441	0.163959	0.112473	0.910448	0.931359
CDS:Rv0566c:-:hypothetical_protein:cds573:-:-:491:NC_000962.3	54.3902	0.149213	0.34498	0.208485	0.647958	0.805669	CDS:Rv0568:cyp135B1:cytochrome_P450_Cyp135B1:cds575:+:1418:NC_000962.3	4088.74	0.686695	0.0976827	7.02985	2.07e-12	8.16e-12
CDS:Rv0567:-:methyltransferase%2Fmethylase:cds574:-:+:1019:NC_000962.3	417.592	0.214197	0.134059	2.56065	0.109553	0.2518	CDS:Rv0569:-:hypothetical_protein:cds576:+:266:NC_000962.3	580.929	1.11606	0.15114	7.38428	1.53e-13	6.57e-13
CDS:Rv0568:cyp135B1,cyp135B1:cytochrome_P450_Cyp135B1:cds575:-:+:1418:NC_000962.3	1056.63	0.190591	0.122192	2.43966	0.118302	0.268762	CDS:Rv0570:nrdZ:vitamin_B12-dependent_ribonucleoside-diphosphate_reductase:cds577:+:2078:NC_000962.3	818.784	0.681045	0.154543	4.40684	1.05e-05	2.4e-05
CDS:Rv0569:-:hypothetical_protein:cds576:-:+:266:NC_000962.3	1862.53	0.551579	0.109329	25.3592	4.76e-07	6.95e-06	CDS:Rv0571c:-:hypothetical_protein:cds578:-:1331:NC_000962.3	868.526	1.51013	0.137261	11.0019	3.74e-28	3.42e-27
CDS:Rv0570:nrdZ,nrdZ:vitamin_B12-dependent_ribonucleoside-diphosphate_reductase:cds577:-:+:2078:NC_000962.3	6117.59	0.544845	0.112	23.5495	1.22e-06	1.62e-05	CDS:Rv0572c:-:hypothetical_protein:cds579:-:341:NC_000962.3	52.3788	0.801695	0.414597	1.93367	0.0531537	0.0758737
CDS:Rv0571c:-:hypothetical_protein:cds578:-:-:1331:NC_000962.3	1640.32	0.434259	0.119468	13.1982	0.00028022	0.00210055	CDS:Rv0573c:pncB2:nicotinic_acid_phosphoribosyltransferase_PncB2:cds580:-:1391:NC_000962.3	256.989	1.02419	0.224514	4.56184	5.07e-06	1.2e-05
CDS:Rv0572c:-:hypothetical_protein:cds579:-:-:341:NC_000962.3	440.523	0.74301	0.140068	28.0257	1.2e-07	2e-06	CDS:Rv0574c:-:hypothetical_protein:cds581:-:1142:NC_000962.3	141.302	-0.170744	0.270973	-0.630114	0.52862	0.590434
CDS:Rv0573c:pncB2,pncB2:nicotinic_acid_phosphoribosyltransferase_PncB2:cds580:-:-:1391:NC_000962.3	526.337	0.820348	0.127318	41.2944	1.31e-10	3.7e-09	CDS:Rv0575c:-:oxidoreductase:cds582:-:1166:NC_000962.3	92.4223	0.700431	0.324521	2.15835	0.0309005	0.0459278
CDS:Rv0574c:-:hypothetical_protein:cds581:-:-:1142:NC_000962.3	1475.3	0.837247	0.107349	60.2941	8.17e-15	3.49e-13	CDS:Rv0576:-:transcriptional_regulator:cds583:+:1304:NC_000962.3	1889.54	0.0390519	0.124629	0.313346	0.754018	0.797047
CDS:Rv0575c:-:oxidoreductase:cds582:-:-:1166:NC_000962.3	28.3	-0.324444	0.433821	0.557352	0.455329	0.656566	CDS:Rv0577:TB27.3:hypothetical_protein:cds584:+:785:NC_000962.3	1077.62	0.359182	0.122277	2.93745	0.00330919	0.00570331
CDS:Rv0576:-:transcriptional_regulator:cds583:-:+:1304:NC_000962.3	543.121	-0.0958695	0.124969	0.598554	0.43913	0.645548	CDS:Rv0578c:PE_PGRS7:PE-PGRS_family_protein_PE_PGRS7:cds585:-:3920:NC_000962.3	10136.4	0.884883	0.0908106	9.74427	1.95e-22	1.39e-21
CDS:Rv0577:TB27.3,TB27.3:hypothetical_protein:cds584:-:+:785:NC_000962.3	345.278	0.188557	0.146633	1.65751	0.197939	0.38362	CDS:Rv0579:-:hypothetical_protein:cds586:+:758:NC_000962.3	1911.61	0.69309	0.105176	6.58984	4.4e-11	1.59e-10
CDS:Rv0578c:PE_PGRS7,PE_PGRS7:PE-PGRS_family_protein_PE_PGRS7:cds585:-:-:3920:NC_000962.3	3576.7	0.15535	0.0840127	3.41768	0.0645016	0.173062	CDS:Rv0580c:-:hypothetical_protein:cds587:-:491:NC_000962.3	1507.21	0.789665	0.11385	6.93602	4.03e-12	1.56e-11
CDS:Rv0579:-:hypothetical_protein:cds586:-:+:758:NC_000962.3	392.745	0.36659	0.156937	5.47453	0.0192956	0.0707025	CDS:Rv0581:vapB26:antitoxin_VapB26:cds588:+:215:NC_000962.3	2391.79	0.244526	0.301835	0.810132	0.417864	0.480538
CDS:Rv0580c:-:hypothetical_protein:cds587:-:-:491:NC_000962.3	291.586	0.129975	0.157278	0.688413	0.406705	0.614437	CDS:Rv0582:vapC26:ribonuclease_VapC26:cds589:+:407:NC_000962.3	569.668	-0.121806	0.156336	-0.779133	0.435902	0.498101
CDS:Rv0581:vapB26,vapB26:antitoxin_VapB26:cds588:-:+:215:NC_000962.3	364.358	-0.196963	0.441277	0.199095	0.655452	0.810648	CDS:Rv0583c:lpqN:lipoprotein_LpqN:cds590:-:686:NC_000962.3	167.682	-0.303356	0.238907	-1.26977	0.204167	0.257827
CDS:Rv0582:vapC26,vapC26:ribonuclease_VapC26:cds589:-:+:407:NC_000962.3	132.568	-0.224915	0.20297	1.22665	0.26806	0.470693	CDS:Rv0584:-:glycosidase:cds591:+:2633:NC_000962.3	246.147	-1.38861	0.224331	-6.19	6.02e-10	2.02e-09
CDS:Rv0583c:lpqN,lpqN:lipoprotein_LpqN:cds590:-:-:686:NC_000962.3	93.4661	0.0133962	0.270658	0.0204239	0.886359	0.936697	CDS:Rv0585c:-:integral_membrane_protein:cds592:-:2387:NC_000962.3	213.026	0.0869112	0.215292	0.40369	0.68644	0.735618
CDS:Rv0584:-:glycosidase:cds591:-:+:2633:NC_000962.3	162.479	-0.706765	0.200284	12.5891	0.000388	0.00277103	CDS:Rv0586:mce2R:HTH-type_transcriptional_regulator_Mce2R:cds593:+:722:NC_000962.3	556.379	-0.437668	0.235008	-1.86235	0.0625535	0.08818
CDS:Rv0585c:-:integral_membrane_protein:cds592:-:-:2387:NC_000962.3	102.934	0.595704	0.238022	6.26401	0.0123215	0.0493235	CDS:Rv0587:yrbE2A:hypothetical_protein:cds594:+:797:NC_000962.3	509.162	0.109905	0.183611	0.598577	0.549455	0.610095
CDS:Rv0586:mce2R,mce2R:HTH-type_transcriptional_regulator_Mce2R:cds593:-:+:722:NC_000962.3	274.294	-0.780092	0.209595	13.8339	0.0001997	0.00157513	CDS:Rv0588:-:hypothetical_protein:cds595:+:887:NC_000962.3	575.21	-0.113866	0.19034	-0.598223	0.549691	0.610186
CDS:Rv0587:yrbE2A,yrbE2A:hypothetical_protein:cds594:-:+:797:NC_000962.3	173.127	-0.208782	0.18887	1.22967	0.267471	0.470288	CDS:Rv0589:mce2A:Mce_family_protein_Mce2A:cds596:+:1214:NC_000962.3	401.71	-0.0124193	0.182497	-0.0680519	0.945744	0.959051
CDS:Rv0588:-:hypothetical_protein:cds595:-:+:887:NC_000962.3	269.078	0.00012501	0.156254	0.00786724	0.929322	0.953584	CDS:Rv0591:mce2C:Mce_family_protein_Mce2C:cds597:+:1445:NC_000962.3	74.6443	-0.861437	0.373497	-2.30641	0.0210878	0.0321261
CDS:Rv0589:mce2A,mce2A:Mce_family_protein_Mce2A:cds596:-:+:1214:NC_000962.3	269.798	-0.220976	0.180725	1.49002	0.222214	0.41493	CDS:Rv0592:mce2D:Mce_family_protein_Mce2D:cds598:+:1526:NC_000962.3	94.719	-1.22077	0.320658	-3.80708	0.000140619	0.000286
CDS:Rv0591:mce2C,mce2C:Mce_family_protein_Mce2C:cds597:-:+:1445:NC_000962.3	60.9626	-0.888413	0.361959	6.12123	0.0133568	0.0524653	CDS:Rv0593:lprL:Mce_family_lipoprotein_LprL:cds599:+:1208:NC_000962.3	72.8138	-1.21106	0.396802	-3.05205	0.00227281	0.0039953
CDS:Rv0592:mce2D,mce2D:Mce_family_protein_Mce2D:cds598:-:+:1526:NC_000962.3	43.2274	-1.06883	0.846327	1.58016	0.208738	0.396211	CDS:Rv0594:mce2F:Mce_family_protein_Mce2F:cds600:+:1550:NC_000962.3	350.343	-1.64688	0.232418	-7.08585	1.38e-12	5.52e-12
CDS:Rv0593:lprL,lprL:Mce_family_lipoprotein_LprL:cds599:-:+:1208:NC_000962.3	52.0993	-0.559345	0.327635	2.91571	0.0877208	0.215624	CDS:Rv0595c:vapC4:ribonuclease_VapC4:cds601:-:392:NC_000962.3	129.958	-0.663588	0.36686	-1.80883	0.070477	0.0984393
CDS:Rv0594:mce2F,mce2F:Mce_family_protein_Mce2F:cds600:-:+:1550:NC_000962.3	164.13	-0.557958	0.206192	7.41828	0.00645645	0.0290171	CDS:Rv0596c:vapB4:antitoxin_VapB4:cds602:-:257:NC_000962.3	57.4364	-0.603555	0.390755	-1.54459	0.122446	0.163372
CDS:Rv0595c:vapC4,vapC4:ribonuclease_VapC4:cds601:-:-:392:NC_000962.3	54.4637	-0.392764	0.323171	1.46954	0.225418	0.418944	CDS:Rv0597c:-:hypothetical_protein:cds603:-:1235:NC_000962.3	1067.79	-0.562999	0.12572	-4.47818	7.53e-06	1.76e-05
CDS:Rv0596c:vapB4,vapB4:antitoxin_VapB4:cds602:-:-:257:NC_000962.3	24.0761	-0.609853	0.511699	1.42253	0.232988	0.42738	CDS:Rv0598c:vapC27:ribonuclease_VapC27:cds604:-:413:NC_000962.3	793.306	0.00344485	0.136249	0.0252835	0.979829	0.985047
CDS:Rv0597c:-:hypothetical_protein:cds603:-:-:1235:NC_000962.3	452.881	-0.884245	0.145347	36.9967	1.18e-09	2.94e-08	CDS:Rv0599c:vapB27:antitoxin_VapB27:cds605:-:236:NC_000962.3	415.203	0.149633	0.183782	0.814183	0.41554	0.478003
CDS:Rv0598c:vapC27,vapC27:ribonuclease_VapC27:cds604:-:-:413:NC_000962.3	248.188	-0.523778	0.159249	10.8762	0.00097409	0.00591379	CDS:Rv0600c:-:two_component_sensor_kinase_HK1:cds606:-:506:NC_000962.3	7.13475	-0.436133	0.81123	-0.53762	0.59084	0.648847
CDS:Rv0599c:vapB27,vapB27:antitoxin_VapB27:cds605:-:-:236:NC_000962.3	146.819	-0.748146	0.208599	12.8397	0.00033934	0.00248216	CDS:Rv0601c:-:two_component_sensor_kinase_HK2:cds607:-:470:NC_000962.3	10.7801	-0.0919817	0.745595	-0.123367	0.901817	0.924199
CDS:Rv0600c:-:two_component_sensor_kinase_HK1:cds606:-:-:506:NC_000962.3	5.29202	-0.953741	1.02294	0.926038	0.335895	0.544529	CDS:Rv0602c:tcrA:two_component_DNA_binding_transcriptional_regulator_TcrA:cds608:-:761:NC_000962.3	52.3942	0.251757	0.421715	0.596985	0.550518	0.610577
CDS:Rv0601c:-:two_component_sensor_kinase_HK2:cds607:-:-:470:NC_000962.3	13.5563	0.568227	0.68	0.697987	0.403461	0.612836	CDS:Rv0603:-:exported_protein:cds609:+:311:NC_000962.3	16.5315	-0.105582	0.624805	-0.168983	0.86581	0.894585
CDS:Rv0602c:tcrA,tcrA:two_component_DNA_binding_transcriptional_regulator_TcrA:cds608:-:-:761:NC_000962.3	15.5471	-0.414022	0.564524	0.534913	0.464549	0.665671	CDS:Rv0604:lpqO:lipoprotein_LpqO:cds610:+:950:NC_000962.3	320.559	-0.0362915	0.217463	-0.166886	0.86746	0.895938
CDS:Rv0603:-:exported_protein:cds609:-:+:311:NC_000962.3	4.92502	-0.852677	1.15853	0.535761	0.464195	0.665459	CDS:Rv0605:-:resolvase:cds611:+:608:NC_000962.3	498.764	0.0128427	0.163617	0.0784926	0.937436	0.951525
CDS:Rv0604:lpqO,lpqO:lipoprotein_LpqO:cds610:-:+:950:NC_000962.3	119.545	0.596213	0.281917	4.45675	0.0347635	0.110747	CDS:Rv0607:-:hypothetical_protein:cds612:+:386:NC_000962.3	115.999	-0.233237	0.295878	-0.788288	0.430528	0.492956
CDS:Rv0605:-:resolvase:cds611:-:+:608:NC_000962.3	229.891	-0.716102	0.206907	12.0229	0.00052551	0.00358881	CDS:Rv0608:vapB28:antitoxin_VapB28:cds613:+:245:NC_000962.3	634.824	-1.16129	0.147037	-7.89793	2.84e-15	1.38e-14
CDS:Rv0607:-:hypothetical_protein:cds612:-:+:386:NC_000962.3	57.8692	-0.868598	0.327289	7.14257	0.00752751	0.0328169	CDS:Rv0609:vapC28:ribonuclease_VapC28:cds614:+:401:NC_000962.3	665.311	-1.02273	0.143615	-7.12138	1.07e-12	4.29e-12
CDS:Rv0608:vapB28,vapB28:antitoxin_VapB28:cds613:-:+:245:NC_000962.3	224.538	-0.69513	0.175389	15.6619	7.57e-05	0.0006685	CDS:Rv0609A:vapC28:hypothetical_protein:cds615:+:227:NC_000962.3	449.306	-0.726916	0.162725	-4.46713	7.93e-06	1.85e-05
CDS:Rv0609:vapC28,vapC28:ribonuclease_VapC28:cds614:-:+:401:NC_000962.3	262.279	-0.356877	0.15564	5.29556	0.0213799	0.0766781	CDS:Rv0610c:-:hypothetical_protein:cds616:-:1157:NC_000962.3	773.398	-1.38551	0.156285	-8.86526	7.63e-19	4.46e-18
CDS:Rv0609A:vapC28:hypothetical_protein:cds615:-:+:227:NC_000962.3	173.54	-0.0412616	0.18703	0.0531476	0.817674	0.90482	CDS:Rv0611c:-:hypothetical_protein:cds617:-:221:NC_000962.3	530.474	-1.25465	0.171798	-7.30305	2.81e-13	1.18e-12
ncRNA:RVnc0005,ID:B55,B55,B55:Putative_small_regulatory_RNA,ID,Putative_small_regulatory_RNA:id28:-:+:60:NC_000962.3	146.049	1.01439	0.499501	4.03995	0.0444352	0.132128	CDS:Rv0612:-:hypothetical_protein:cds618:+:605:NC_000962.3	326.061	-0.172364	0.189234	-0.910851	0.362374	0.425867
CDS:Rv0610c:-:hypothetical_protein:cds616:-:-:1157:NC_000962.3	429.781	-0.302272	0.1388	4.78738	0.028669	0.0962495	CDS:Rv0613c:-:hypothetical_protein:cds619:-:2567:NC_000962.3	3812.6	0.197747	0.0961119	2.05747	0.0396414	0.058006
CDS:Rv0611c:-:hypothetical_protein:cds617:-:-:221:NC_000962.3	392.819	-0.529118	0.134819	15.4607	8.42e-05	0.00073693	CDS:Rv0615:-:integral_membrane_protein:cds621:+:242:NC_000962.3	955.721	0.403702	0.135164	2.98676	0.0028195	0.00489553
CDS:Rv0612:-:hypothetical_protein:cds618:-:+:605:NC_000962.3	144.773	-0.24066	0.226117	1.13934	0.285792	0.490001	CDS:Rv0616A:vapB29:antitoxin_VapB29:cds622:+:227:NC_000962.3	216.142	-0.303233	0.228658	-1.32614	0.184793	0.236296
CDS:Rv0613c:-:hypothetical_protein:cds619:-:-:2567:NC_000962.3	1445.46	0.194312	0.107699	3.25517	0.0711984	0.185446	CDS:Rv0617:vapC29:ribonuclease_VapC29:cds623:+:401:NC_000962.3	596.318	0.0222862	0.158734	0.140399	0.888344	0.913699
CDS:-:-:hypothetical_protein:cds620:-:+:749:NC_000962.3	106.678	-0.0825443	0.240094	0.118764	0.730379	0.855108	CDS:Rv0620:galK:galactokinase:cds624:+:1091:NC_000962.3	15.0729	0.472679	0.642998	0.735118	0.462268	0.522655
CDS:Rv0615:-:integral_membrane_protein:cds621:-:+:242:NC_000962.3	580.366	0.00124443	0.144374	0.0019218	0.965033	0.972626	CDS:Rv0621:-:membrane_protein:cds625:+:1064:NC_000962.3	801.393	1.26887	0.148802	8.52722	1.5e-17	8.31e-17
CDS:Rv0616A:vapB29,vapB29:antitoxin_VapB29:cds622:-:+:227:NC_000962.3	69.2107	-1.03919	0.338901	9.48497	0.00207163	0.0113176	CDS:Rv0622:-:membrane_protein:cds626:+:947:NC_000962.3	286.386	2.34863	0.219691	10.6906	1.13e-26	9.54e-26
CDS:Rv0617:vapC29,vapC29:ribonuclease_VapC29:cds623:-:+:401:NC_000962.3	177.377	-0.819694	0.199415	17.0172	3.7e-05	0.0003523	CDS:Rv0623:vapB30:antitoxin_VapB30:cds627:+:254:NC_000962.3	794.845	-0.304955	0.145263	-2.09933	0.0357882	0.0527377
CDS:Rv0620:galK,galK:galactokinase:cds624:-:+:1091:NC_000962.3	11.2922	-0.312384	0.723947	0.193015	0.660419	0.813636	CDS:Rv0624:vapC30:ribonuclease_VapC30:cds628:+:395:NC_000962.3	699.226	-0.169277	0.155409	-1.08924	0.276049	0.335971
CDS:Rv0621:-:membrane_protein:cds625:-:+:1064:NC_000962.3	122.712	0.804427	0.218439	13.517	0.00023641	0.0018225	CDS:Rv0625c:-:transmembrane_protein:cds629:-:740:NC_000962.3	502.963	-0.783597	0.179735	-4.35974	1.3e-05	2.96e-05
CDS:Rv0622:-:membrane_protein:cds626:-:+:947:NC_000962.3	45.844	1.57572	0.427031	13.2005	0.00027987	0.00210055	CDS:Rv0626:vapB5:antitoxin_VapB5:cds630:+:260:NC_000962.3	468.017	-0.89862	0.169382	-5.30529	1.12e-07	3.13e-07
CDS:Rv0623:vapB30,vapB30:antitoxin_VapB30:cds627:-:+:254:NC_000962.3	176.215	-0.0712605	0.190428	0.150609	0.697954	0.834776	CDS:Rv0627:vapC5:ribonuclease_VapC5:cds631:+:407:NC_000962.3	678.749	-0.51747	0.162145	-3.1914	0.00141586	0.00255112
CDS:Rv0624:vapC30,vapC30:ribonuclease_VapC30:cds628:-:+:395:NC_000962.3	230.083	0.177396	0.191858	0.855447	0.355016	0.565263	CDS:Rv0628c:-:hypothetical_protein:cds632:-:1151:NC_000962.3	2149.49	1.17672	0.106738	11.0244	2.92e-28	2.69e-27
CDS:Rv0625c:-:transmembrane_protein:cds629:-:-:740:NC_000962.3	169.121	-0.0336628	0.188782	0.0330174	0.855813	0.924796	CDS:Rv0629c:recD:exonuclease_V_subunit_alpha_RecD:cds633:-:1727:NC_000962.3	852.262	0.0645751	0.135409	0.476888	0.633442	0.68737
CDS:Rv0626:vapB5,vapB5:antitoxin_VapB5:cds630:-:+:260:NC_000962.3	229.965	-0.462192	0.181404	6.52391	0.0106434	0.0439152	CDS:Rv0630c:recB:exonuclease_V_subunit_beta_RecB:cds634:-:3284:NC_000962.3	543.056	-0.801785	0.149123	-5.37666	7.59e-08	2.15e-07
CDS:Rv0627:vapC5,vapC5:ribonuclease_VapC5:cds631:-:+:407:NC_000962.3	243.474	-0.217443	0.166086	1.73366	0.187945	0.372288	CDS:Rv0631c:recC:exonuclease_V_subunit_gamma_RecC:cds635:-:3293:NC_000962.3	378.607	-0.180213	0.172649	-1.04381	0.296572	0.357764
CDS:Rv0628c:-:hypothetical_protein:cds632:-:-:1151:NC_000962.3	332.224	0.355428	0.156339	5.18518	0.0227804	0.0803243	CDS:Rv0632c:echA3:enoyl-CoA_hydratase_EchA3:cds636:-:695:NC_000962.3	1637.27	0.226076	0.115805	1.95222	0.0509123	0.0730425
CDS:Rv0629c:recD,recD:exonuclease_V_subunit_alpha_RecD:cds633:-:-:1727:NC_000962.3	184.645	-0.317434	0.205162	2.39152	0.121995	0.275083	CDS:Rv0633c:-:hypothetical_protein:cds637:-:839:NC_000962.3	578.156	0.00179095	0.154587	0.0115854	0.990756	0.992008
CDS:Rv0630c:recB,recB:exonuclease_V_subunit_beta_RecB:cds634:-:-:3284:NC_000962.3	174.082	-0.0700188	0.191496	0.142005	0.706296	0.841591	CDS:Rv0634A:-:hypothetical_protein:cds639:+:251:NC_000962.3	833.39	0.176728	0.132321	1.3356	0.18168	0.232766
CDS:Rv0631c:recC,recC:exonuclease_V_subunit_gamma_RecC:cds635:-:-:3293:NC_000962.3	134.633	0.123817	0.207339	0.367854	0.544176	0.729033	CDS:Rv0634B:rpmG2:50S_ribosomal_protein_L33:cds640:+:167:NC_000962.3	513.347	0.160789	0.189674	0.847715	0.396597	0.45995
CDS:Rv0632c:echA3,echA3:enoyl-CoA_hydratase_EchA3:cds636:-:-:695:NC_000962.3	905.705	-0.178496	0.107199	2.77616	0.0956771	0.23	CDS:Rv0634c:-:glyoxalase_II:cds638:-:713:NC_000962.3	1107.46	0.597462	0.15675	3.81156	0.000138092	0.000281004
CDS:Rv0633c:-:hypothetical_protein:cds637:-:-:839:NC_000962.3	379.491	-0.2696	0.142596	3.56913	0.0588632	0.162256	CDS:Rv0635:hadA:%283R%29-hydroxyacyl-ACP_dehydratase_subunit_HadA:cds641:+:476:NC_000962.3	460.999	-1.02849	0.198069	-5.19257	2.07e-07	5.66e-07
CDS:Rv0634c:-:glyoxalase_II:cds638:-:-:713:NC_000962.3	548.633	0.0390309	0.132464	0.0929192	0.760498	0.873887	CDS:Rv0636:hadB:%283R%29-hydroxyacyl-ACP_dehydratase_subunit_HadB:cds642:+:428:NC_000962.3	995.599	-0.437308	0.140583	-3.11068	0.00186656	0.00331796
CDS:Rv0634A:-:hypothetical_protein:cds639:-:+:251:NC_000962.3	444.787	0.0609204	0.131775	0.213833	0.643779	0.802783	CDS:Rv0637:hadC:%283R%29-hydroxyacyl-ACP_dehydratase_subunit_HadC:cds643:+:500:NC_000962.3	1529.02	-0.675285	0.120438	-5.60693	2.06e-08	6.13e-08
CDS:Rv0634B:rpmG2,rpmG2:50S_ribosomal_protein_L33:cds640:-:+:167:NC_000962.3	281.399	-0.066039	0.157197	0.18035	0.671072	0.819899	CDS:Rv0638:secE1:preprotein_translocase_SecE:cds644:+:485:NC_000962.3	3355.69	-0.482488	0.0991137	-4.86803	1.13e-06	2.86e-06
CDS:Rv0635:hadA,hadA:%283R%29-hydroxyacyl-ACP_dehydratase_subunit_HadA:cds641:-:+:476:NC_000962.3	718.48	-0.295458	0.112264	6.92452	0.0085022	0.0364194	CDS:Rv0639:nusG:transcription_termination%2Fantitermination_protein_NusG:cds645:+:716:NC_000962.3	3294.59	-0.583366	0.120874	-4.82625	1.39e-06	3.48e-06
CDS:Rv0636:hadB,hadB:%283R%29-hydroxyacyl-ACP_dehydratase_subunit_HadB:cds642:-:+:428:NC_000962.3	880.621	-0.0383594	0.118998	0.109163	0.741099	0.862529	CDS:Rv0640:rplK:50S_ribosomal_protein_L11:cds646:+:428:NC_000962.3	2502.57	-0.694599	0.118367	-5.8682	4.41e-09	1.38e-08
CDS:Rv0637:hadC,hadC:%283R%29-hydroxyacyl-ACP_dehydratase_subunit_HadC:cds643:-:+:500:NC_000962.3	1286.44	-0.0154318	0.0942226	0.0279869	0.86714	0.929633	CDS:Rv0641:rplA:50S_ribosomal_protein_L1:cds647:+:707:NC_000962.3	3617.75	-1.04774	0.10219	-10.2529	1.15e-24	8.92e-24
CDS:Rv0638:secE1,secE1:preprotein_translocase_SecE:cds644:-:+:485:NC_000962.3	1583.54	-0.299376	0.0966087	9.60546	0.00194	0.0108248	CDS:Rv0642c:mmaA4:hydroxymycolate_synthase_MmaA4:cds648:-:905:NC_000962.3	1500.42	-1.81033	0.123972	-14.6027	2.7e-48	4.38e-47
CDS:Rv0639:nusG,nusG:transcription_termination%2Fantitermination_protein_NusG:cds645:-:+:716:NC_000962.3	2474.5	-0.311219	0.0816398	14.5181	0.00013882	0.00114077	CDS:Rv0643c:mmaA3:methoxy_mycolic_acid_synthase_MmaA3:cds649:-:881:NC_000962.3	664.14	-1.50542	0.171643	-8.77066	1.78e-18	1.02e-17
CDS:Rv0640:rplK,rplK:50S_ribosomal_protein_L11:cds646:-:+:428:NC_000962.3	1876.22	-0.350313	0.103287	11.4699	0.00070731	0.0045135	CDS:Rv0644c:mmaA2:cyclopropane_mycolic_acid_synthase_MmaA2:cds650:-:863:NC_000962.3	412.371	-1.19275	0.174394	-6.8394	7.95e-12	3e-11
CDS:Rv0641:rplA,rplA:50S_ribosomal_protein_L1:cds647:-:+:707:NC_000962.3	2293.22	-0.653477	0.0887489	53.9434	2.06e-13	7.87e-12	CDS:Rv0645c:mmaA1:mycolic_acid_methyltransferase_MmaA1:cds651:-:860:NC_000962.3	528.353	0.211403	0.16306	1.29647	0.194814	0.247593
CDS:Rv0642c:mmaA4,mmaA4:hydroxymycolate_synthase_MmaA4:cds648:-:-:905:NC_000962.3	1126.28	-0.272273	0.101673	7.15869	0.00746018	0.0325958	CDS:Rv0646c:lipG:lipase%2Festerase_LipG:cds652:-:905:NC_000962.3	922.774	-0.763025	0.135156	-5.64553	1.65e-08	4.95e-08
CDS:Rv0643c:mmaA3,mmaA3:methoxy_mycolic_acid_synthase_MmaA3:cds649:-:-:881:NC_000962.3	503.091	-0.322328	0.123796	6.77124	0.00926387	0.0392117	CDS:Rv0647c:-:hypothetical_protein:cds653:-:1466:NC_000962.3	1023.95	-1.22289	0.139905	-8.74091	2.31e-18	1.32e-17
CDS:Rv0644c:mmaA2,mmaA2:cyclopropane_mycolic_acid_synthase_MmaA2:cds650:-:-:863:NC_000962.3	282.722	-0.328591	0.165321	3.96326	0.0465034	0.136671	CDS:Rv0648:-:alpha-mannosidase:cds654:+:3647:NC_000962.3	268.102	0.293148	0.240716	1.21782	0.223293	0.279399
CDS:Rv0645c:mmaA1,mmaA1:mycolic_acid_methyltransferase_MmaA1:cds651:-:-:860:NC_000962.3	384.726	-0.227028	0.137977	2.71187	0.0996039	0.237261	CDS:Rv0649:fabD2:malonyl_CoA-acyl_carrier_protein_transacylase:cds655:+:674:NC_000962.3	43.5823	-1.51451	0.538771	-2.81105	0.00493798	0.00824869
CDS:Rv0646c:lipG,lipG:lipase%2Festerase_LipG:cds652:-:-:905:NC_000962.3	614.78	-0.347779	0.126503	7.56493	0.00595149	0.0272464	CDS:Rv0650:fabD2:sugar_kinase:cds656:+:908:NC_000962.3	61.4839	-0.53318	0.396412	-1.34501	0.17862	0.229217
CDS:Rv0647c:-:hypothetical_protein:cds653:-:-:1466:NC_000962.3	662.728	-0.403401	0.120628	11.2341	0.00080308	0.00507155	CDS:Rv0651:rplJ:50S_ribosomal_protein_L10:cds657:+:536:NC_000962.3	452.144	-1.79449	0.168806	-10.6305	2.15e-26	1.79e-25
CDS:Rv0648:-:alpha-mannosidase:cds654:-:+:3647:NC_000962.3	68.6385	-0.0516685	0.294849	0.0356775	0.850183	0.921755	CDS:Rv0652:rplL:50S_ribosomal_protein_L7%2FL12:cds658:+:392:NC_000962.3	333.836	-1.83705	0.195373	-9.40279	5.31e-21	3.5e-20
CDS:Rv0649:fabD2,fabD2:malonyl_CoA-acyl_carrier_protein_transacylase:cds655:-:+:674:NC_000962.3	11.9429	0.305644	0.671645	0.220284	0.638823	0.798941	CDS:Rv0653c:rplL:transcriptional_regulator:cds659:-:695:NC_000962.3	207.406	1.51092	0.233954	6.45819	1.06e-10	3.73e-10
CDS:Rv0650:fabD2:sugar_kinase:cds656:-:+:908:NC_000962.3	13.3349	-0.159867	0.623154	0.0660559	0.797168	0.892356	CDS:Rv0654:-:carotenoid_cleavage_oxygenase:cds660:+:1505:NC_000962.3	662.905	1.27702	0.151091	8.45201	2.86e-17	1.56e-16
CDS:Rv0651:rplJ,rplJ:50S_ribosomal_protein_L10:cds657:-:+:536:NC_000962.3	257.252	-0.846898	0.179774	22.2059	2.45e-06	3.07e-05	CDS:Rv0655:mkl:ribonucleotide_ABC_transporter_ATP-binding_protein:cds661:+:1079:NC_000962.3	15366.1	-0.12771	0.0935881	-1.3646	0.172379	0.222071
CDS:Rv0652:rplL,rplL:50S_ribosomal_protein_L7%2FL12:cds658:-:+:392:NC_000962.3	326.967	-0.939176	0.175382	28.3997	9.87e-08	1.69e-06	CDS:Rv0656c:vapC6:ribonuclease_VapC6:cds662:-:383:NC_000962.3	74.2587	-0.244538	0.404787	-0.604114	0.545768	0.606851
CDS:Rv0653c:rplL:transcriptional_regulator:cds659:-:-:695:NC_000962.3	27.6782	-0.910662	0.452526	4.04384	0.044333	0.132124	CDS:Rv0657c:vapB6:antitoxin_VapB6:cds663:-:155:NC_000962.3	235.375	-0.655086	0.236187	-2.77359	0.0055442	0.0091878
CDS:Rv0654:-:carotenoid_cleavage_oxygenase:cds660:-:+:1505:NC_000962.3	213.189	-0.906955	0.176781	26.2415	3.01e-07	4.57e-06	CDS:Rv0658c:-:integral_membrane_protein:cds664:-:716:NC_000962.3	432.156	-0.732621	0.173448	-4.22387	2.4e-05	5.33e-05
CDS:Rv0655:mkl,mkl:ribonucleotide_ABC_transporter_ATP-binding_protein:cds661:-:+:1079:NC_000962.3	4124.5	-0.222364	0.0879493	6.38507	0.0115084	0.0468448	CDS:Rv0659c:mazF2:toxin_MazF2:cds665:-:308:NC_000962.3	1909.93	-0.258593	0.105099	-2.46048	0.0138753	0.0218261
CDS:Rv0656c:vapC6,vapC6:ribonuclease_VapC6:cds662:-:-:383:NC_000962.3	92.8986	-0.5976	0.25383	5.57661	0.0182019	0.0673866	CDS:Rv0660c:mazE2:antitoxin_MazE2:cds666:-:245:NC_000962.3	1416.07	-0.216603	0.133028	-1.62826	0.10347	0.140368
CDS:Rv0657c:vapB6,vapB6:antitoxin_VapB6:cds663:-:-:155:NC_000962.3	138.364	-0.0014716	0.217688	0.00391813	0.950089	0.962835	CDS:Rv0661c:vapC7:ribonuclease_VapC7:cds667:-:437:NC_000962.3	69.6441	1.44609	0.35807	4.03857	5.38e-05	0.000114859
CDS:Rv0658c:-:integral_membrane_protein:cds664:-:-:716:NC_000962.3	320.17	-0.438547	0.149275	8.67577	0.00322469	0.0164075	CDS:Rv0662c:vapB7:antitoxin_VapB7:cds668:-:254:NC_000962.3	75.8165	0.16615	0.334627	0.496523	0.619525	0.674716
CDS:Rv0659c:mazF2,mazF2:toxin_MazF2:cds665:-:-:308:NC_000962.3	845.244	-0.259106	0.11337	5.24366	0.0220268	0.0783708	CDS:Rv0663:atsD:arylsulfatase_AtsD:cds669:+:2363:NC_000962.3	1742.92	0.458405	0.108028	4.2434	2.2e-05	4.89e-05
CDS:Rv0660c:mazE2,mazE2:antitoxin_MazE2:cds666:-:-:245:NC_000962.3	520.951	-0.0948633	0.117843	0.648153	0.420774	0.62969	CDS:Rv0664:vapB8:antitoxin_VapB8:cds670:+:272:NC_000962.3	131.371	-0.672761	0.276243	-2.43539	0.0148757	0.0233256
CDS:Rv0661c:vapC7,vapC7:ribonuclease_VapC7:cds667:-:-:437:NC_000962.3	20.8503	0.0287284	0.502351	0.00362376	0.951998	0.964004	CDS:Rv0665:vapC8:ribonuclease_VapC8:cds671:+:338:NC_000962.3	60.5338	-1.55021	0.381123	-4.06747	4.75e-05	0.000102057
CDS:Rv0662c:vapB7,vapB7:antitoxin_VapB7:cds668:-:-:254:NC_000962.3	32.4794	0.0863305	0.408612	0.0448098	0.832354	0.911737	CDS:Rv0666:vapC8:membrane_protein:cds672:+:173:NC_000962.3	21.7555	-1.87703	0.58759	-3.19445	0.00140099	0.00252777
CDS:Rv0663:atsD,atsD:arylsulfatase_AtsD:cds669:-:+:2363:NC_000962.3	614.367	-0.0842115	0.115926	0.5277	0.467575	0.668107	CDS:Rv0667:rpoB:DNA-directed_RNA_polymerase_subunit_beta:cds673:+:3518:NC_000962.3	14425.5	-1.08545	0.0954722	-11.3693	5.95e-30	5.75e-29
CDS:Rv0664:vapB8,vapB8:antitoxin_VapB8:cds670:-:+:272:NC_000962.3	90.9564	0.167225	0.246405	0.464642	0.495463	0.689189	CDS:Rv0668:rpoC:DNA-directed_RNA_polymerase_subunit_beta%27:cds674:+:3950:NC_000962.3	10882	-1.26121	0.0913158	-13.8115	2.17e-43	3.04e-42
CDS:Rv0665:vapC8,vapC8:ribonuclease_VapC8:cds671:-:+:338:NC_000962.3	47.4179	0.172892	0.358949	0.232496	0.629679	0.792236	CDS:Rv0669c:-:neutral_ceramidase:cds675:-:1913:NC_000962.3	441.053	-1.20672	0.198171	-6.08928	1.13e-09	3.7e-09
CDS:Rv0666:vapC8:membrane_protein:cds672:-:+:173:NC_000962.3	20.99	-0.267988	0.486172	0.303168	0.581903	0.759757	CDS:Rv0670:end:endonuclease_IV:cds676:+:758:NC_000962.3	3354.77	1.40386	0.0988034	14.2086	8.1e-46	1.21e-44
CDS:Rv0667:rpoB,rpoB:DNA-directed_RNA_polymerase_subunit_beta:cds673:-:+:3518:NC_000962.3	11157	-0.772849	0.0746412	106.072	7.11e-25	7.35e-23	CDS:Rv0671:lpqP:lipoprotein_LpqP:cds677:+:842:NC_000962.3	1453.08	0.669204	0.125154	5.34707	8.94e-08	2.51e-07
CDS:Rv0668:rpoC,rpoC:DNA-directed_RNA_polymerase_subunit_beta%27:cds674:-:+:3950:NC_000962.3	8996.53	-1.04604	0.0777101	177.753	1.5e-40	3.47e-38	CDS:Rv0672:fadE8:acyl-CoA_dehydrogenase_FadE8:cds678:+:1628:NC_000962.3	1428.75	-0.0832787	0.135883	-0.61287	0.539962	0.60094
CDS:Rv0669c:-:neutral_ceramidase:cds675:-:-:1913:NC_000962.3	263.271	-0.0054681	0.179168	0.00231102	0.961658	0.970055	CDS:Rv0673:echA4:enoyl-CoA_hydratase_EchA4:cds679:+:938:NC_000962.3	581.823	-0.205565	0.145935	-1.40861	0.158951	0.206449
CDS:Rv0670:end,end:endonuclease_IV:cds676:-:+:758:NC_000962.3	758.216	0.0881609	0.109599	0.647326	0.42107	0.629842	CDS:Rv0674:-:hypothetical_protein:cds680:+:722:NC_000962.3	276.298	-0.139035	0.20377	-0.682311	0.495043	0.555906
CDS:Rv0671:lpqP,lpqP:lipoprotein_LpqP:cds677:-:+:842:NC_000962.3	574.316	0.0870207	0.130298	0.446548	0.503979	0.697283	CDS:Rv0675:echA5:enoyl-CoA_hydratase_EchA5:cds681:+:791:NC_000962.3	316.181	0.153049	0.220836	0.693043	0.488282	0.549873
CDS:Rv0672:fadE8,fadE8:acyl-CoA_dehydrogenase_FadE8:cds678:-:+:1628:NC_000962.3	683.63	-0.243133	0.115863	4.39931	0.0359535	0.113434	CDS:Rv0676c:mmpL5:transmembrane_transport_protein_MmpL5:cds682:-:2894:NC_000962.3	24471.8	3.56766	0.323642	11.0235	2.94e-28	2.71e-27
CDS:Rv0673:echA4,echA4:enoyl-CoA_hydratase_EchA4:cds679:-:+:938:NC_000962.3	217.582	-0.231186	0.173612	1.77234	0.183093	0.367419	CDS:Rv0677c:mmpS5:membrane_protein_MmpS5:cds683:-:428:NC_000962.3	8442.81	4.19218	0.302169	13.8736	9.15e-44	1.31e-42
CDS:Rv0674:-:hypothetical_protein:cds680:-:+:722:NC_000962.3	101.712	-0.406671	0.252354	2.65257	0.103383	0.242441	CDS:Rv0678:-:hypothetical_protein:cds684:+:497:NC_000962.3	6443.41	4.97829	0.371276	13.4086	5.39e-41	7.16e-40
CDS:Rv0675:echA5,echA5:enoyl-CoA_hydratase_EchA5:cds681:-:+:791:NC_000962.3	134.084	-0.0980647	0.211639	0.233999	0.628575	0.792236	CDS:Rv0679c:-:hypothetical_protein:cds685:-:497:NC_000962.3	1006.02	-0.367444	0.133706	-2.74814	0.00599347	0.00987452
CDS:Rv0676c:mmpL5,mmpL5:transmembrane_transport_protein_MmpL5:cds682:-:-:2894:NC_000962.3	1906.3	0.97175	0.131699	53.6276	2.42e-13	9.15e-12	CDS:Rv0680c:-:transmembrane_protein:cds686:-:374:NC_000962.3	601.101	0.0627923	0.156412	0.401455	0.688085	0.737063
CDS:Rv0677c:mmpS5,mmpS5:membrane_protein_MmpS5:cds683:-:-:428:NC_000962.3	453.526	0.990132	0.17877	30.3696	3.57e-08	6.65e-07	CDS:Rv0681:-:transcriptional_regulator:cds687:+:590:NC_000962.3	1537.41	0.354738	0.164013	2.16287	0.0305516	0.0454433
CDS:Rv0678:-:hypothetical_protein:cds684:-:+:497:NC_000962.3	296.614	1.08845	0.372028	8.3915	0.00376979	0.018608	CDS:Rv0682:rpsL:30S_ribosomal_protein_S12:cds688:+:374:NC_000962.3	1874.87	0.536518	0.132	4.06452	4.81e-05	0.000103185
CDS:Rv0679c:-:hypothetical_protein:cds685:-:-:497:NC_000962.3	432.966	0.297337	0.132722	5.02612	0.0249678	0.0863324	CDS:Rv0683:rpsG:30S_ribosomal_protein_S7:cds689:+:470:NC_000962.3	2602.16	0.213431	0.115458	1.84856	0.0645215	0.0906962
CDS:Rv0680c:-:transmembrane_protein:cds686:-:-:374:NC_000962.3	190.677	0.01945	0.175871	0.0122469	0.911882	0.947688	CDS:Rv0684:fusA1:elongation_factor_G:cds690:+:2105:NC_000962.3	8516.77	-0.523848	0.0948436	-5.52328	3.33e-08	9.73e-08
CDS:Rv0681:-:transcriptional_regulator:cds687:-:+:590:NC_000962.3	555.905	0.070741	0.143464	0.244563	0.62093	0.789104	CDS:Rv0685:tuf:elongation_factor_Tu:cds691:+:1190:NC_000962.3	8725.09	-1.13768	0.106329	-10.6996	1.02e-26	8.7e-26
CDS:Rv0682:rpsL,rpsL:30S_ribosomal_protein_S12:cds688:-:+:374:NC_000962.3	1377.94	0.190731	0.0946187	4.06346	0.0438205	0.131294	CDS:Rv0686:-:membrane_protein:cds692:+:797:NC_000962.3	1194.86	-0.199595	0.149469	-1.33536	0.181759	0.232792
CDS:Rv0683:rpsG,rpsG:30S_ribosomal_protein_S7:cds689:-:+:470:NC_000962.3	1627.08	0.0951119	0.0913815	1.08367	0.297879	0.50239	CDS:Rv0687:-:NAD-dependent_oxidoreductase:cds693:+:827:NC_000962.3	534.952	-0.146728	0.16622	-0.882734	0.37738	0.441148
CDS:Rv0684:fusA1,fusA1:elongation_factor_G:cds690:-:+:2105:NC_000962.3	6749.55	-0.153644	0.0815925	3.54338	0.0597836	0.163987	CDS:Rv0688:-:ferredoxin_reductase:cds694:+:1220:NC_000962.3	634.987	-0.401046	0.17096	-2.34584	0.0189841	0.0291905
CDS:Rv0685:tuf,tuf:elongation_factor_Tu:cds691:-:+:1190:NC_000962.3	5464.86	-0.315193	0.0875398	12.9396	0.00032171	0.00237088	CDS:Rv0689c:-:hypothetical_protein:cds695:-:254:NC_000962.3	0.660512	-0.598463	0.647121	-0.924809	0.355065	0.418452
CDS:Rv0686:-:membrane_protein:cds692:-:+:797:NC_000962.3	731.382	-0.84954	0.117321	52.0121	5.52e-13	2.01e-11	CDS:Rv0690c:-:hypothetical_protein:cds696:-:1049:NC_000962.3	1468.94	-0.644265	0.126371	-5.09822	3.43e-07	9.13e-07
CDS:Rv0687:-:NAD-dependent_oxidoreductase:cds693:-:+:827:NC_000962.3	324.631	-0.496453	0.146316	11.516	0.00069	0.00443866	CDS:Rv0691A:-:electron_carrier_mycofactocin:cds698:+:188:NC_000962.3	505.498	-2.79682	0.171819	-16.2777	1.42e-59	3.18e-58
CDS:Rv0688:-:ferredoxin_reductase:cds694:-:+:1220:NC_000962.3	382.16	-0.0619226	0.154525	0.167611	0.682244	0.825496	CDS:Rv0691c:-:mycofactocin_biosynthesis_transcriptional_regulator_MftR:cds697:-:596:NC_000962.3	675.985	-0.7766	0.140796	-5.51578	3.47e-08	1.01e-07
CDS:Rv0689c:-:hypothetical_protein:cds695:-:-:254:NC_000962.3	6.13314	-1.27455	1.0038	1.60815	0.204752	0.390609	CDS:Rv0692:-:mycofactocin_system_protein_MftB:cds699:+:329:NC_000962.3	1734.3	-2.35863	0.117358	-20.0978	7.72e-90	3.26e-88
CDS:Rv0690c:-:hypothetical_protein:cds696:-:-:1049:NC_000962.3	1018.38	-0.0453155	0.0993602	0.209057	0.647507	0.805669	CDS:Rv0693:-:mycofactocin_radical_SAM_maturase_MftC:cds700:+:1175:NC_000962.3	4135.07	-2.51694	0.0974822	-25.8194	5.36e-147	5.75e-145
CDS:Rv0691c:-:mycofactocin_biosynthesis_transcriptional_regulator_MftR:cds697:-:-:596:NC_000962.3	401.219	-0.180905	0.142847	1.60673	0.204952	0.390612	CDS:Rv0694:-:mycofactocin_system_heme%2Fflavin_oxidoreductase_MftD:cds701:+:1190:NC_000962.3	2354	-4.05587	0.123689	-32.7908	7.97e-236	1.76e-233
CDS:Rv0691A:-:electron_carrier_mycofactocin:cds698:-:+:188:NC_000962.3	491.711	-0.578283	0.140853	16.8183	4.11e-05	0.00038654	CDS:Rv0695:-:mycofactocin_system_creatinine_amidohydrolase_family_protein_MftE:cds702:+:755:NC_000962.3	847.157	-2.63156	0.161469	-16.2975	1.03e-59	2.31e-58
CDS:Rv0692:-:mycofactocin_system_protein_MftB:cds699:-:+:329:NC_000962.3	2236.62	0.0186224	0.102062	0.0348851	0.851837	0.922266	CDS:Rv0696:-:mycofactocin_biosynthesis_glycosyltransferase_MftF:cds703:+:1412:NC_000962.3	1472.26	-2.07871	0.135067	-15.3902	1.9e-53	3.59e-52
CDS:Rv0693:-:mycofactocin_radical_SAM_maturase_MftC:cds700:-:+:1175:NC_000962.3	5840.58	-0.0540341	0.12017	0.2022	0.652951	0.808573	CDS:Rv0697:-:dehydrogenase:cds704:+:1439:NC_000962.3	536.762	-2.00537	0.17043	-11.7665	5.81e-32	5.93e-31
CDS:Rv0694:-:mycofactocin_system_heme%2Fflavin_oxidoreductase_MftD:cds701:-:+:1190:NC_000962.3	3721.58	-0.22767	0.105967	4.60785	0.0318259	0.104168	CDS:Rv0698:-:hypothetical_protein:cds705:+:611:NC_000962.3	154.407	-1.02607	0.263895	-3.88819	0.000100994	0.000209383
CDS:Rv0695:-:mycofactocin_system_creatinine_amidohydrolase_family_protein_MftE:cds702:-:+:755:NC_000962.3	988.137	-0.576138	0.119117	23.293	1.39e-06	1.83e-05	CDS:Rv0699:-:hypothetical_protein:cds706:+:221:NC_000962.3	11.0474	-1.90488	0.803491	-2.37075	0.0177521	0.0274451
CDS:Rv0696:-:mycofactocin_biosynthesis_glycosyltransferase_MftF:cds703:-:+:1412:NC_000962.3	963.12	-0.337047	0.12487	7.25606	0.00706623	0.0311867	CDS:Rv0700:rpsJ:30S_ribosomal_protein_S10:cds707:+:305:NC_000962.3	1894.81	-1.63847	0.131012	-12.5063	6.9e-36	8.14e-35
CDS:Rv0697:-:dehydrogenase:cds704:-:+:1439:NC_000962.3	319.6	-0.321853	0.160237	4.041	0.0444075	0.132128	CDS:Rv0701:rplC:50S_ribosomal_protein_L3:cds708:+:653:NC_000962.3	3289.57	-2.46782	0.157228	-15.6958	1.62e-55	3.23e-54
CDS:Rv0698:-:hypothetical_protein:cds705:-:+:611:NC_000962.3	102.403	-0.586597	0.276412	4.50745	0.0337475	0.108454	CDS:Rv0702:rplD:50S_ribosomal_protein_L4:cds709:+:671:NC_000962.3	3877.52	-2.5606	0.120423	-21.2635	2.47e-100	1.24e-98
CDS:Rv0699:-:hypothetical_protein:cds706:-:+:221:NC_000962.3	15.7002	-0.838708	0.576761	2.11956	0.145428	0.312667	CDS:Rv0703:rplW:50S_ribosomal_protein_L23:cds710:+:302:NC_000962.3	1114.12	-2.47893	0.131356	-18.8719	1.94e-79	7.06e-78
CDS:Rv0700:rpsJ,rpsJ:30S_ribosomal_protein_S10:cds707:-:+:305:NC_000962.3	1526.13	-0.605545	0.0933098	41.9844	9.2e-11	2.72e-09	CDS:Rv0704:rplB:50S_ribosomal_protein_L2:cds711:+:842:NC_000962.3	3291.88	-2.91478	0.10422	-27.9675	4.03e-172	5.51e-170
CDS:Rv0701:rplC,rplC:50S_ribosomal_protein_L3:cds708:-:+:653:NC_000962.3	2969.48	-0.745072	0.085865	74.6386	5.65e-18	3.17e-16	CDS:Rv0705:rpsS:30S_ribosomal_protein_S19:cds712:+:281:NC_000962.3	1531.15	-3.47809	0.121588	-28.6056	5.72e-180	8.1e-178
CDS:Rv0702:rplD,rplD:50S_ribosomal_protein_L4:cds709:-:+:671:NC_000962.3	2961.2	-0.701627	0.0923513	57.2132	3.91e-14	1.57e-12	CDS:Rv0706:rplV:50S_ribosomal_protein_L22:cds713:+:593:NC_000962.3	3140.91	-3.26101	0.118413	-27.5393	5.95e-167	7.37e-165
CDS:Rv0703:rplW,rplW:50S_ribosomal_protein_L23:cds710:-:+:302:NC_000962.3	1143.16	-0.580754	0.111392	27.0272	2.01e-07	3.23e-06	CDS:Rv0707:rpsC:30S_ribosomal_protein_S3:cds714:+:824:NC_000962.3	2035.01	-2.74445	0.119383	-22.9886	6.07e-117	4.15e-115
CDS:Rv0704:rplB,rplB:50S_ribosomal_protein_L2:cds711:-:+:842:NC_000962.3	3672.28	-0.808063	0.0818446	96.5152	8.86e-23	7.56e-21	CDS:Rv0708:rplP:50S_ribosomal_protein_L16:cds715:+:416:NC_000962.3	1083.33	-2.90785	0.148881	-19.5314	5.94e-85	2.28e-83
CDS:Rv0705:rpsS,rpsS:30S_ribosomal_protein_S19:cds712:-:+:281:NC_000962.3	1876.5	-0.895286	0.101996	76.1834	2.59e-18	1.49e-16	CDS:Rv0709:rpmC:50S_ribosomal_protein_L29:cds716:+:233:NC_000962.3	1100.53	-2.82913	0.134988	-20.9584	1.57e-97	7.7e-96
CDS:Rv0706:rplV,rplV:50S_ribosomal_protein_L22:cds713:-:+:593:NC_000962.3	2239.34	-0.822412	0.0890651	84.5575	3.73e-20	2.62e-18	CDS:Rv0710:rpsQ:30S_ribosomal_protein_S17:cds717:+:410:NC_000962.3	1268.26	-3.0292	0.134874	-22.4595	1.03e-111	6.21e-110
CDS:Rv0707:rpsC,rpsC:30S_ribosomal_protein_S3:cds714:-:+:824:NC_000962.3	2206.09	-0.822187	0.0874693	87.5621	8.17e-21	6.05e-19	CDS:Rv0711:atsA:arylsulfatase_AtsA:cds718:+:2363:NC_000962.3	2642.97	0.86446	0.109669	7.88244	3.21e-15	1.55e-14
CDS:Rv0708:rplP,rplP:50S_ribosomal_protein_L16:cds715:-:+:416:NC_000962.3	1062.54	-0.951745	0.105125	81.1229	2.12e-19	1.41e-17	CDS:Rv0712:-:hypothetical_protein:cds719:+:899:NC_000962.3	642.622	1.26581	0.163819	7.72685	1.1e-14	5.11e-14
CDS:Rv0709:rpmC,rpmC:50S_ribosomal_protein_L29:cds716:-:+:233:NC_000962.3	1170.23	-1.06828	0.105858	100.326	1.29e-23	1.18e-21	CDS:Rv0713:-:transmembrane_protein:cds720:+:941:NC_000962.3	537.566	-0.443127	0.152808	-2.8999	0.00373287	0.00639736
CDS:Rv0710:rpsQ,rpsQ:30S_ribosomal_protein_S17:cds717:-:+:410:NC_000962.3	1252.95	-1.24623	0.103736	142.138	9.07e-33	1.43e-30	CDS:Rv0714:rplN:50S_ribosomal_protein_L14:cds721:+:368:NC_000962.3	757.207	-1.30439	0.142243	-9.17014	4.72e-20	2.97e-19
CDS:Rv0711:atsA,atsA:arylsulfatase_AtsA:cds718:-:+:2363:NC_000962.3	855.929	-0.471801	0.112832	17.4394	2.97e-05	0.00029127	CDS:Rv0715:rplX:50S_ribosomal_protein_L24:cds722:+:317:NC_000962.3	650.007	-2.01731	0.152421	-13.2351	5.5e-40	7.15e-39
CDS:Rv0712:-:hypothetical_protein:cds719:-:+:899:NC_000962.3	200.813	0.136122	0.204617	0.44484	0.504796	0.697606	CDS:Rv0716:rplE:50S_ribosomal_protein_L5:cds723:+:563:NC_000962.3	2301.15	-2.39234	0.133418	-17.9311	6.74e-72	1.99e-70
CDS:Rv0713:-:transmembrane_protein:cds720:-:+:941:NC_000962.3	385.458	0.192604	0.130039	2.19744	0.13824	0.301021	CDS:Rv0717:rpsN1:30S_ribosomal_protein_S14:cds724:+:185:NC_000962.3	431.526	-1.68164	0.210856	-7.97533	1.52e-15	7.49e-15
CDS:Rv0714:rplN,rplN:50S_ribosomal_protein_L14:cds721:-:+:368:NC_000962.3	715.044	-0.429183	0.12347	12.0503	0.00051784	0.00354984	CDS:Rv0718:rpsH:30S_ribosomal_protein_S8:cds725:+:398:NC_000962.3	999.169	-2.6368	0.149075	-17.6877	5.22e-70	1.46e-68
CDS:Rv0715:rplX,rplX:50S_ribosomal_protein_L24:cds722:-:+:317:NC_000962.3	859.335	-0.498484	0.109242	20.7719	5.17e-06	6.1e-05	CDS:Rv0719:rplF:50S_ribosomal_protein_L6:cds726:+:539:NC_000962.3	1200.48	-2.27826	0.132056	-17.2522	1.08e-66	2.79e-65
CDS:Rv0716:rplE,rplE:50S_ribosomal_protein_L5:cds723:-:+:563:NC_000962.3	2433.38	-0.497583	0.0859105	33.4484	7.32e-09	1.51e-07	CDS:Rv0720:rplR:50S_ribosomal_protein_L18:cds727:+:368:NC_000962.3	902.156	-2.67297	0.151625	-17.6287	1.48e-69	4.11e-68
CDS:Rv0717:rpsN1,rpsN1:30S_ribosomal_protein_S14:cds724:-:+:185:NC_000962.3	620.008	-0.384573	0.11256	11.6674	0.00063606	0.00415718	CDS:Rv0721:rpsE:30S_ribosomal_protein_S5:cds728:+:662:NC_000962.3	2180.59	-2.55143	0.125709	-20.2964	1.38e-91	6.16e-90
CDS:Rv0718:rpsH,rpsH:30S_ribosomal_protein_S8:cds725:-:+:398:NC_000962.3	1633.72	-0.626504	0.0971238	41.3947	1.24e-10	3.54e-09	CDS:Rv0722:rpmD:50S_ribosomal_protein_L30:cds729:+:197:NC_000962.3	400.614	-2.26048	0.181994	-12.4206	2.02e-35	2.34e-34
CDS:Rv0719:rplF,rplF:50S_ribosomal_protein_L6:cds726:-:+:539:NC_000962.3	1827.58	-0.518357	0.0996145	26.9384	2.1e-07	3.37e-06	CDS:Rv0723:rplO:50S_ribosomal_protein_L15:cds730:+:440:NC_000962.3	2044.06	-2.55327	0.123005	-20.7574	1.05e-95	4.96e-94
CDS:Rv0720:rplR,rplR:50S_ribosomal_protein_L18:cds727:-:+:368:NC_000962.3	816.261	-0.43727	0.119673	13.3239	0.00026204	0.00198707	CDS:Rv0724:sppA:protease_IV_SppA:cds731:+:1871:NC_000962.3	13970.7	1.14588	0.0971574	11.794	4.19e-32	4.33e-31
CDS:Rv0721:rpsE,rpsE:30S_ribosomal_protein_S5:cds728:-:+:662:NC_000962.3	1666.6	-0.482407	0.0936463	26.484	2.66e-07	4.13e-06	CDS:Rv0725c:-:hypothetical_protein:cds732:-:905:NC_000962.3	342.069	0.743524	0.20195	3.68172	0.000231663	0.000457099
CDS:Rv0722:rpmD,rpmD:50S_ribosomal_protein_L30:cds729:-:+:197:NC_000962.3	439.607	-0.547744	0.133511	16.7654	4.23e-05	0.00039653	CDS:Rv0726c:-:S-adenosylmethionine-dependent_methyltransferase:cds733:-:1103:NC_000962.3	1072.89	0.754903	0.125533	6.01356	1.81e-09	5.86e-09
CDS:Rv0723:rplO,rplO:50S_ribosomal_protein_L15:cds730:-:+:440:NC_000962.3	1865.77	-0.68966	0.0893684	59.2275	1.4e-14	5.81e-13	CDS:Rv0727c:fucA:L-fuculose_phosphate_aldolase_FucA:cds734:-:656:NC_000962.3	63.5474	0.281272	0.372405	0.755284	0.450079	0.511794
CDS:Rv0724:sppA,sppA:protease_IV_SppA:cds731:-:+:1871:NC_000962.3	3329.94	-0.0854081	0.0908356	0.886318	0.346477	0.556176	CDS:Rv0728c:serA2:D-3-phosphoglycerate_dehydrogenase_SerA:cds735:-:980:NC_000962.3	107.672	-0.343276	0.303188	-1.13222	0.257541	0.315969
CDS:Rv0725c:-:hypothetical_protein:cds732:-:-:905:NC_000962.3	140.254	-0.0326174	0.210538	0.0298974	0.862723	0.928028	CDS:Rv0729:xylB:D-xylulose_kinase_XylB:cds736:+:1346:NC_000962.3	182.673	0.166436	0.276346	0.602273	0.546993	0.608042
CDS:Rv0726c:-:S-adenosylmethionine-dependent_methyltransferase:cds733:-:-:1103:NC_000962.3	274.305	-0.124017	0.186431	0.442162	0.506081	0.698694	CDS:Rv0730:-:GCN5-like_N-acetyltransferase:cds737:+:728:NC_000962.3	2398.85	-0.193228	0.104899	-1.84204	0.0654697	0.091888
CDS:Rv0727c:fucA,fucA:L-fuculose_phosphate_aldolase_FucA:cds734:-:-:656:NC_000962.3	24.1656	0.987481	0.475497	4.28688	0.0384076	0.119709	CDS:Rv0731c:-:S-adenosylmethionine-dependent_methyltransferase:cds738:-:956:NC_000962.3	93.3066	-0.167193	0.336517	-0.496832	0.619307	0.674716
CDS:Rv0728c:serA2,serA2:D-3-phosphoglycerate_dehydrogenase_SerA:cds735:-:-:980:NC_000962.3	35.2359	-0.258458	0.408283	0.4245	0.5147	0.705423	CDS:Rv0732:secY:preprotein_translocase_SecY:cds739:+:1325:NC_000962.3	1455.8	-0.900686	0.12207	-7.37841	1.6e-13	6.84e-13
CDS:Rv0729:xylB,xylB:D-xylulose_kinase_XylB:cds736:-:+:1346:NC_000962.3	62.5436	-0.224816	0.31669	0.507884	0.476056	0.673631	CDS:Rv0733:adk:adenylate_kinase:cds740:+:545:NC_000962.3	1086.88	-0.606172	0.120572	-5.02746	4.97e-07	1.3e-06
CDS:Rv0730:-:GCN5-like_N-acetyltransferase:cds737:-:+:728:NC_000962.3	765.496	0.0999288	0.114393	0.76355	0.38222	0.590621	CDS:Rv0734:mapA:methionine_aminopeptidase:cds741:+:800:NC_000962.3	2158.52	-0.631655	0.10164	-6.21463	5.14e-10	1.73e-09
CDS:Rv0731c:-:S-adenosylmethionine-dependent_methyltransferase:cds738:-:-:956:NC_000962.3	43.1363	0.401694	0.401477	1.00194	0.316843	0.522265	CDS:Rv0735:sigL:ECF_RNA_polymerase_sigma_factor_SigL:cds742:+:533:NC_000962.3	315.018	-0.606336	0.182547	-3.32154	0.000895227	0.00165749
CDS:Rv0732:secY,secY:preprotein_translocase_SecY:cds739:-:+:1325:NC_000962.3	1006.76	0.0935584	0.106441	0.776582	0.378189	0.587861	CDS:Rv0736:rslA:anti-sigma-L_factor_RslA:cds743:+:752:NC_000962.3	183.905	-0.189891	0.239422	-0.793121	0.427707	0.490009
CDS:Rv0733:adk,adk:adenylate_kinase:cds740:-:+:545:NC_000962.3	756.295	0.249836	0.123659	4.08457	0.0432766	0.129962	CDS:Rv0737:-:transcriptional_regulator:cds744:+:497:NC_000962.3	102.259	-0.45636	0.332609	-1.37206	0.170044	0.219562
CDS:Rv0734:mapA,mapA:methionine_aminopeptidase:cds741:-:+:800:NC_000962.3	937.769	0.267604	0.107405	6.21412	0.0126735	0.0502336	CDS:Rv0738:-:hypothetical_protein:cds745:+:548:NC_000962.3	635.252	0.616321	0.175758	3.50666	0.000453775	0.000863959
CDS:Rv0735:sigL,sigL:ECF_RNA_polymerase_sigma_factor_SigL:cds742:-:+:533:NC_000962.3	178.228	0.0770413	0.185961	0.172645	0.677772	0.822826	CDS:Rv0739:-:hypothetical_protein:cds746:+:806:NC_000962.3	101.852	-0.424359	0.313079	-1.35544	0.175278	0.225366
CDS:Rv0736:rslA,rslA:anti-sigma-L_factor_RslA:cds743:-:+:752:NC_000962.3	65.6764	0.121549	0.32891	0.161228	0.688028	0.829867	CDS:Rv0740:-:hypothetical_protein:cds747:+:527:NC_000962.3	255.974	0.0680107	0.229517	0.296321	0.766985	0.808168
CDS:Rv0737:-:transcriptional_regulator:cds744:-:+:497:NC_000962.3	39.8493	0.0647153	0.370084	0.0306178	0.861096	0.926935	CDS:Rv0742:-:hypothetical_protein:cds748:+:527:NC_000962.3	207.248	-1.33866	0.258498	-5.17863	2.24e-07	6.08e-07
CDS:Rv0738:-:hypothetical_protein:cds745:-:+:548:NC_000962.3	170.959	0.790586	0.232741	11.5148	0.00069043	0.00443866	CDS:Rv0743c:-:hypothetical_protein:cds749:-:557:NC_000962.3	117.278	-0.600404	0.336524	-1.78413	0.0744022	0.103448
CDS:Rv0739:-:hypothetical_protein:cds746:-:+:806:NC_000962.3	47.0138	-0.151125	0.340497	0.200495	0.654321	0.810014	CDS:Rv0744c:-:transcriptional_regulator:cds750:-:506:NC_000962.3	224.706	-0.17419	0.249296	-0.698728	0.484722	0.546018
CDS:Rv0740:-:hypothetical_protein:cds747:-:+:527:NC_000962.3	190.081	0.172095	0.192834	0.815412	0.366525	0.578662	CDS:Rv0745:-:hypothetical_protein:cds751:+:527:NC_000962.3	24.7225	-0.797979	0.551583	-1.44671	0.147979	0.19385
CDS:Rv0742:-:hypothetical_protein:cds748:-:+:527:NC_000962.3	77.819	-0.472659	0.289072	2.68048	0.101585	0.239655	CDS:Rv0746:PE_PGRS9:PE-PGRS_family_protein_PE_PGRS9:cds752:+:2351:NC_000962.3	419.027	-0.566211	0.173884	-3.25626	0.00112889	0.00206313
CDS:Rv0743c:-:hypothetical_protein:cds749:-:-:557:NC_000962.3	103.227	-0.262977	0.252238	1.08597	0.297366	0.501929	CDS:Rv0747:PE_PGRS10:PE-PGRS_family_protein_PE_PGRS10:cds753:+:2405:NC_000962.3	1608.74	1.63882	0.16462	9.95517	2.39e-23	1.78e-22
CDS:Rv0744c:-:transcriptional_regulator:cds750:-:-:506:NC_000962.3	152.938	0.0107863	0.222959	0.0224941	0.88078	0.933916	CDS:Rv0748:vapB31:antitoxin_VapB31:cds754:+:257:NC_000962.3	245.894	-0.0536427	0.235281	-0.227994	0.819651	0.855025
CDS:Rv0745:-:hypothetical_protein:cds751:-:+:527:NC_000962.3	22.7054	-0.218364	0.465194	0.219979	0.639056	0.798941	CDS:Rv0749:vapC31:ribonuclease_VapC31:cds755:+:428:NC_000962.3	218.635	-0.591398	0.226879	-2.60667	0.00914278	0.0147866
CDS:Rv0746:PE_PGRS9,PE_PGRS9:PE-PGRS_family_protein_PE_PGRS9:cds752:-:+:2351:NC_000962.3	326.203	-0.183484	0.152272	1.44867	0.228741	0.422424	CDS:Rv0749A:-:hypothetical_protein:cds756:-:137:NC_000962.3	124.853	-0.474686	0.301681	-1.57347	0.11561	0.155243
CDS:Rv0747:PE_PGRS10,PE_PGRS10:PE-PGRS_family_protein_PE_PGRS10:cds753:-:+:2405:NC_000962.3	361.573	0.102013	0.180269	0.322738	0.569967	0.749775	CDS:Rv0750:-:hypothetical_protein:cds757:+:245:NC_000962.3	738.252	1.93495	0.1574	12.2932	9.85e-35	1.13e-33
CDS:Rv0748:vapB31,vapB31:antitoxin_VapB31:cds754:-:+:257:NC_000962.3	86.7213	-0.107536	0.266242	0.169073	0.680937	0.824914	CDS:Rv0751c:mmsB:3-hydroxyisobutyrate_dehydrogenase:cds758:-:884:NC_000962.3	1196.54	0.706093	0.11918	5.92458	3.13e-09	9.9e-09
CDS:Rv0749:vapC31,vapC31:ribonuclease_VapC31:cds755:-:+:428:NC_000962.3	132.06	-0.267134	0.208296	1.65391	0.198428	0.383964	CDS:Rv0752c:fadE9:acyl-CoA_dehydrogenase_FadE9:cds759:-:1172:NC_000962.3	851.453	0.517872	0.13448	3.85092	0.000117676	0.00024232
CDS:Rv0749A:-:hypothetical_protein:cds756:-:-:137:NC_000962.3	77.0818	-0.813088	0.303147	7.24116	0.00712508	0.0313759	CDS:Rv0753c:mmsA:methylmalonate-semialdehyde_dehydrogenase:cds760:-:1532:NC_000962.3	1045.12	0.549969	0.134129	4.10029	4.13e-05	8.92e-05
CDS:Rv0750:-:hypothetical_protein:cds757:-:+:245:NC_000962.3	136.576	-0.0755609	0.200022	0.145517	0.702857	0.838646	CDS:Rv0754:PE_PGRS11:PE-PGRS_family_protein_PE_PGRS11:cds761:+:1754:NC_000962.3	217.309	1.69448	0.277358	6.10936	1e-09	3.28e-09
CDS:Rv0751c:mmsB,mmsB:3-hydroxyisobutyrate_dehydrogenase:cds758:-:-:884:NC_000962.3	221.837	0.532602	0.166324	10.2637	0.00135676	0.00795428	CDS:Rv0755c:PPE12:PPE_family_protein_PPE12:cds762:-:1937:NC_000962.3	996.26	-0.245051	0.129621	-1.89052	0.0586888	0.0832055
CDS:Rv0752c:fadE9,fadE9:acyl-CoA_dehydrogenase_FadE9:cds759:-:-:1172:NC_000962.3	220.597	0.785769	0.167701	21.8648	2.93e-06	3.62e-05	CDS:Rv0756c:-:hypothetical_protein:cds763:-:725:NC_000962.3	906.462	0.385621	0.134484	2.86742	0.00413837	0.00703151
CDS:Rv0753c:mmsA,mmsA:methylmalonate-semialdehyde_dehydrogenase:cds760:-:-:1532:NC_000962.3	237.099	0.736701	0.168289	19.1067	1.24e-05	0.00013376	CDS:Rv0757:phoP:two_component_system_response_transcriptional_positive_regulator_PhoP:cds764:+:743:NC_000962.3	837.003	-0.303365	0.130809	-2.31914	0.0203874	0.0311428
CDS:Rv0754:PE_PGRS11,PE_PGRS11:PE-PGRS_family_protein_PE_PGRS11:cds761:-:+:1754:NC_000962.3	64.5911	0.0872992	0.293679	0.0895483	0.764752	0.876297	CDS:Rv0758:phoR:two_component_system_response_sensor_kinase_PhoR:cds765:+:1457:NC_000962.3	1703.02	0.343629	0.110999	3.09579	0.00196286	0.00347823
CDS:Rv0755c:PPE12,PPE12:PPE_family_protein_PPE12:cds762:-:-:1937:NC_000962.3	918.9	0.266924	0.144755	3.39495	0.0653963	0.174771	CDS:Rv0759c:phoR:hypothetical_protein:cds766:-:332:NC_000962.3	516.287	-0.44392	0.199751	-2.22236	0.0262587	0.0394428
CDS:Rv0756c:-:hypothetical_protein:cds763:-:-:725:NC_000962.3	303.673	0.232148	0.170081	1.86825	0.171676	0.352137	CDS:Rv0760c:-:hypothetical_protein:cds767:-:419:NC_000962.3	437.254	-0.562872	0.168655	-3.33743	0.000845585	0.00157145
CDS:Rv0757:phoP,phoP:two_component_system_response_transcriptional_positive_regulator_PhoP:cds764:-:+:743:NC_000962.3	439.893	0.0729778	0.141553	0.266017	0.606016	0.777411	CDS:Rv0761c:adhB:alcohol_dehydrogenase_B:cds768:-:1127:NC_000962.3	1357.59	-0.586698	0.123859	-4.73684	2.17e-06	5.33e-06
CDS:Rv0758:phoR,phoR:two_component_system_response_sensor_kinase_PhoR:cds765:-:+:1457:NC_000962.3	537.427	0.175839	0.120603	2.12697	0.144727	0.3115	CDS:Rv0762c:-:hypothetical_protein:cds769:-:545:NC_000962.3	207.776	0.125556	0.239824	0.523533	0.600603	0.657314
CDS:Rv0759c:phoR:hypothetical_protein:cds766:-:-:332:NC_000962.3	224.395	0.562611	0.167536	11.2549	0.00079412	0.00502304	CDS:Rv0763c:-:ferredoxin:cds770:-:206:NC_000962.3	54.7467	0.588296	0.392289	1.49965	0.133705	0.176845
CDS:Rv0760c:-:hypothetical_protein:cds767:-:-:419:NC_000962.3	243.305	0.512054	0.174945	8.55988	0.00343652	0.0173282	CDS:Rv0764c:cyp51:lanosterol_14-alpha_demethylase:cds771:-:1355:NC_000962.3	994.716	1.63392	0.155854	10.4837	1.03e-25	8.27e-25
CDS:Rv0761c:adhB,adhB:alcohol_dehydrogenase_B:cds768:-:-:1127:NC_000962.3	780.003	0.34043	0.124296	7.49132	0.00619972	0.0279554	CDS:Rv0765c:cyp51:oxidoreductase:cds772:-:827:NC_000962.3	273.098	1.10705	0.206924	5.35004	8.79e-08	2.47e-07
CDS:Rv0762c:-:hypothetical_protein:cds769:-:-:545:NC_000962.3	83.1604	-0.0463998	0.265467	0.0319456	0.858147	0.925695	CDS:Rv0766c:cyp123:cytochrome_P450_Cyp123:cds773:-:1208:NC_000962.3	508.848	1.16035	0.17736	6.54235	6.06e-11	2.16e-10
CDS:Rv0763c:-:ferredoxin:cds770:-:-:206:NC_000962.3	12.8382	-0.405473	0.619503	0.426432	0.513745	0.704884	CDS:Rv0767c:cyp123:HTH-type_transcriptional_regulator:cds774:-:641:NC_000962.3	274.439	1.52296	0.220994	6.89138	5.53e-12	2.11e-11
CDS:Rv0764c:cyp51,cyp51:lanosterol_14-alpha_demethylase:cds771:-:-:1355:NC_000962.3	214.143	0.308661	0.168322	3.3674	0.0664987	0.17685	CDS:Rv0768:aldA:aldehyde_dehydrogenase_AldA:cds775:+:1469:NC_000962.3	333.081	0.212514	0.19407	1.09503	0.273502	0.333743
CDS:Rv0765c:cyp51:oxidoreductase:cds772:-:-:827:NC_000962.3	60.8215	0.252126	0.300319	0.706342	0.400661	0.61039	CDS:Rv0769:-:oxidoreductase:cds776:+:746:NC_000962.3	145.334	0.491202	0.281033	1.74785	0.0804906	0.111324
CDS:Rv0766c:cyp123,cyp123:cytochrome_P450_Cyp123:cds773:-:-:1208:NC_000962.3	149.932	0.466054	0.221903	4.41261	0.0356742	0.112734	CDS:Rv0770:-:oxidoreductase:cds777:+:887:NC_000962.3	148.465	0.122353	0.272601	0.448835	0.653551	0.705906
CDS:Rv0767c:cyp123:HTH-type_transcriptional_regulator:cds774:-:-:641:NC_000962.3	55.572	0.829905	0.341888	5.90217	0.0151223	0.0575026	CDS:Rv0771:-:4-carboxymuconolactone_decarboxylase:cds778:+:434:NC_000962.3	99.3921	0.637705	0.312586	2.0401	0.0413407	0.0603368
CDS:Rv0768:aldA,aldA:aldehyde_dehydrogenase_AldA:cds775:-:+:1469:NC_000962.3	101.98	0.353215	0.233525	2.2957	0.129733	0.287904	CDS:Rv0772:purD:phosphoribosylamine--glycine_ligase:cds779:+:1268:NC_000962.3	470.764	-0.712457	0.167906	-4.24318	2.2e-05	4.9e-05
CDS:Rv0769:-:oxidoreductase:cds776:-:+:746:NC_000962.3	62.3126	0.362015	0.282973	1.63817	0.200577	0.386588	CDS:Rv0773c:ggtA:bifunctional_cephalosporin_acylase%2Fgamma-glutamyltranspeptidase:cds780:-:1538:NC_000962.3	711.19	-1.13518	0.173061	-6.55941	5.4e-11	1.93e-10
CDS:Rv0770:-:oxidoreductase:cds777:-:+:887:NC_000962.3	49.7145	0.138462	0.324904	0.188661	0.664033	0.815611	CDS:Rv0774c:-:hypothetical_protein:cds781:-:911:NC_000962.3	883.637	-1.08418	0.1319	-8.21973	2.04e-16	1.06e-15
CDS:Rv0771:-:4-carboxymuconolactone_decarboxylase:cds778:-:+:434:NC_000962.3	26.183	-0.0793956	0.472372	0.0419814	0.837655	0.914153	CDS:Rv0775:-:hypothetical_protein:cds782:+:623:NC_000962.3	970.042	0.164628	0.133367	1.2344	0.217055	0.271936
CDS:Rv0772:purD,purD:phosphoribosylamine--glycine_ligase:cds779:-:+:1268:NC_000962.3	198.746	-0.0512304	0.170922	0.0945202	0.758507	0.871939	CDS:Rv0776c:-:hypothetical_protein:cds783:-:779:NC_000962.3	90.714	-0.485402	0.31523	-1.53984	0.1236	0.164689
CDS:Rv0773c:ggtA,ggtA:bifunctional_cephalosporin_acylase%2Fgamma-glutamyltranspeptidase:cds780:-:-:1538:NC_000962.3	562.927	-0.233029	0.122729	3.59963	0.0577923	0.160316	CDS:Rv0777:purB:adenylosuccinate_lyase_PurB:cds784:+:1418:NC_000962.3	2923.92	-0.388869	0.104092	-3.73583	0.000187095	0.000374189
CDS:Rv0774c:-:hypothetical_protein:cds781:-:-:911:NC_000962.3	545.332	-0.221094	0.145213	2.33118	0.126806	0.283169	CDS:Rv0778:cyp126:cytochrome_P450_Cyp126:cds785:+:1244:NC_000962.3	1072.93	-0.376847	0.128893	-2.92371	0.00345887	0.00594062
CDS:Rv0775:-:hypothetical_protein:cds782:-:+:623:NC_000962.3	328.935	-0.135922	0.145442	0.880179	0.348153	0.558637	CDS:Rv0779c:cyp126:transmembrane_protein:cds786:-:620:NC_000962.3	51.6939	0.515283	0.434497	1.18593	0.23565	0.29301
CDS:Rv0776c:-:hypothetical_protein:cds783:-:-:779:NC_000962.3	47.789	-0.286436	0.362427	0.641802	0.423059	0.631854	CDS:Rv0780:purC:phosphoribosylaminoimidazole-succinocarboxamide_synthase:cds787:+:893:NC_000962.3	222.415	-1.44768	0.240166	-6.02783	1.66e-09	5.38e-09
CDS:Rv0777:purB,purB:adenylosuccinate_lyase_PurB:cds784:-:+:1418:NC_000962.3	903.481	0.109047	0.10733	1.03407	0.309205	0.513555	CDS:Rv0783c:emrB:multidrug_resistance_protein_EmrB:cds788:-:1622:NC_000962.3	1397.86	0.444694	0.118635	3.74842	0.000177951	0.000356802
CDS:Rv0778:cyp126,cyp126:cytochrome_P450_Cyp126:cds785:-:+:1244:NC_000962.3	414.827	-0.0647913	0.137556	0.229478	0.631911	0.794033	CDS:Rv0784:-:hypothetical_protein:cds789:+:686:NC_000962.3	727.826	1.3691	0.163155	8.39143	4.8e-17	2.58e-16
CDS:Rv0779c:cyp126:transmembrane_protein:cds786:-:-:620:NC_000962.3	18.1429	-0.0340439	0.549103	0.0254839	0.873167	0.930461	CDS:Rv0785:-:KsdD-like_steroid_dehydrogenase:cds790:+:1700:NC_000962.3	326.629	-0.418305	0.18919	-2.21103	0.0270341	0.0405307
CDS:Rv0780:purC,purC:phosphoribosylaminoimidazole-succinocarboxamide_synthase:cds787:-:+:893:NC_000962.3	149.296	-0.746332	0.201727	13.6831	0.00021639	0.00168982	CDS:Rv0786c:-:hypothetical_protein:cds791:-:638:NC_000962.3	300.361	0.620203	0.197237	3.14446	0.00166392	0.00296839
CDS:Rv0783c:emrB,emrB:multidrug_resistance_protein_EmrB:cds788:-:-:1622:NC_000962.3	458.41	0.391298	0.173685	5.06665	0.0243905	0.084859	CDS:Rv0787:-:hypothetical_protein:cds792:+:959:NC_000962.3	106.493	-2.04302	0.332517	-6.14411	8.04e-10	2.67e-09
CDS:Rv0784:-:hypothetical_protein:cds789:-:+:686:NC_000962.3	192.998	0.0896848	0.202779	0.19844	0.655983	0.81073	CDS:Rv0787A:-:hypothetical_protein:cds793:+:239:NC_000962.3	622.016	0.42124	0.178969	2.3537	0.0185874	0.0286471
CDS:Rv0785:-:KsdD-like_steroid_dehydrogenase:cds790:-:+:1700:NC_000962.3	165.569	0.0410529	0.201353	0.0533615	0.817314	0.90482	CDS:Rv0788:purQ:phosphoribosylformylglycinamidine_synthase:cds794:+:674:NC_000962.3	1639.98	0.471869	0.112979	4.1766	2.96e-05	6.5e-05
CDS:Rv0786c:-:hypothetical_protein:cds791:-:-:638:NC_000962.3	185.157	-0.0291985	0.181319	0.031199	0.859797	0.926655	CDS:Rv0789c:-:hypothetical_protein:cds795:-:599:NC_000962.3	259.865	0.811447	0.202888	3.99948	6.35e-05	0.000134567
CDS:Rv0787:-:hypothetical_protein:cds792:-:+:959:NC_000962.3	45.5614	0.761022	0.346405	4.82801	0.0280009	0.0943928	CDS:Rv0790c:-:hypothetical_protein:cds796:-:728:NC_000962.3	161.374	0.046548	0.281002	0.16565	0.868433	0.896709
CDS:Rv0787A:-:hypothetical_protein:cds793:-:+:239:NC_000962.3	370.847	-0.303618	0.143021	4.49973	0.0339002	0.108702	CDS:Rv0791c:-:hypothetical_protein:cds797:-:1043:NC_000962.3	170.595	0.241977	0.237583	1.01849	0.308444	0.370397
CDS:Rv0788:purQ,purQ:phosphoribosylformylglycinamidine_synthase:cds794:-:+:674:NC_000962.3	599.388	-0.0111419	0.125501	0.0143227	0.904739	0.944266	CDS:Rv0792c:-:transcriptional_regulator:cds798:-:809:NC_000962.3	145.936	0.450962	0.305628	1.47553	0.140071	0.184527
CDS:Rv0789c:-:hypothetical_protein:cds795:-:-:599:NC_000962.3	127.778	-0.0181855	0.22153	0.0132847	0.90824	0.945706	CDS:Rv0793:-:monooxygenase:cds799:+:305:NC_000962.3	7.8086	1.37439	0.797316	1.72377	0.0847487	0.116526
CDS:Rv0790c:-:hypothetical_protein:cds796:-:-:728:NC_000962.3	66.1356	-0.0880378	0.281929	0.0975094	0.754839	0.869017	CDS:Rv0794c:lpdB:oxidoreductase:cds800:-:1499:NC_000962.3	478.344	1.0021	0.159832	6.26975	3.62e-10	1.23e-09
CDS:Rv0791c:-:hypothetical_protein:cds797:-:-:1043:NC_000962.3	54.9521	-0.28527	0.382589	0.575765	0.447977	0.652448	CDS:Rv0797:-:insertion_sequence_element_IS1547_transposase:cds801:+:1094:NC_000962.3	100.711	-0.161512	0.30814	-0.52415	0.600174	0.657026
CDS:Rv0792c:-:transcriptional_regulator:cds798:-:-:809:NC_000962.3	53.9534	-0.229983	0.336503	0.477008	0.489781	0.685135	CDS:Rv0798c:cfp29:hypothetical_protein:cds802:-:797:NC_000962.3	447.748	0.0600918	0.212127	0.283282	0.776961	0.816297
CDS:Rv0793:-:monooxygenase:cds799:-:+:305:NC_000962.3	2.01798	0.662069	1.54438	0.189049	0.663709	0.815468	CDS:Rv0799c:cfp29:hypothetical_protein:cds803:-:1007:NC_000962.3	608.172	-0.0424116	0.176499	-0.240294	0.810102	0.846401
CDS:Rv0794c:lpdB,lpdB:oxidoreductase:cds800:-:-:1499:NC_000962.3	170.551	0.204288	0.198396	1.06041	0.303121	0.508374	CDS:Rv0800:pepC:M18_family_aminopeptidase:cds804:+:1301:NC_000962.3	330.73	-0.183639	0.187064	-0.981689	0.326253	0.388369
CDS:Rv0797:-:insertion_sequence_element_IS1547_transposase:cds801:-:+:1094:NC_000962.3	110.069	-0.133114	0.248875	0.285888	0.592868	0.768069	CDS:Rv0801:-:hypothetical_protein:cds805:+:347:NC_000962.3	218.117	-0.49285	0.220084	-2.23937	0.0251319	0.0378506
CDS:Rv0798c:cfp29,cfp29:hypothetical_protein:cds802:-:-:797:NC_000962.3	300.689	0.371023	0.15968	5.40241	0.020109	0.0731371	CDS:Rv0802c:-:succinyl-CoA_transferase:cds806:-:656:NC_000962.3	153.786	0.494927	0.255247	1.93901	0.0525001	0.0750758
CDS:Rv0799c:cfp29:hypothetical_protein:cds803:-:-:1007:NC_000962.3	342.971	0.202683	0.150069	1.83002	0.176125	0.358641	CDS:Rv0803:purL:phosphoribosylformylglycinamidine_synthase_2:cds807:+:2264:NC_000962.3	1320.66	-0.33545	0.137254	-2.44401	0.014525	0.0228119
CDS:Rv0800:pepC,pepC:M18_family_aminopeptidase:cds804:-:+:1301:NC_000962.3	156.147	-0.051734	0.193188	0.0717166	0.788854	0.889581	CDS:Rv0804:purL:hypothetical_protein:cds808:+:629:NC_000962.3	441.512	-0.816736	0.170464	-4.79125	1.66e-06	4.12e-06
CDS:Rv0801:-:hypothetical_protein:cds805:-:+:347:NC_000962.3	89.4512	0.304039	0.245185	1.53855	0.214833	0.404332	CDS:Rv0805:-:3%27%2C5%27-cyclic_adenosine_monophosphate_phosphodiesterase_CpdA:cds809:+:956:NC_000962.3	3246.29	-0.057363	0.104521	-0.54882	0.583129	0.641021
CDS:Rv0802c:-:succinyl-CoA_transferase:cds806:-:-:656:NC_000962.3	47.8188	0.36143	0.343131	1.1186	0.29022	0.495214	CDS:Rv0806c:cpsY:exopolysaccharide_phosphotransferase_CpsY:cds810:-:1598:NC_000962.3	616.787	0.479797	0.158964	3.01829	0.0025421	0.00444895
CDS:Rv0803:purL,purL:phosphoribosylformylglycinamidine_synthase_2:cds807:-:+:2264:NC_000962.3	672.048	-0.0291218	0.116067	0.0652692	0.798354	0.892919	CDS:Rv0807:-:hypothetical_protein:cds811:+:389:NC_000962.3	291.765	0.119875	0.22925	0.5229	0.601044	0.657615
CDS:Rv0804:purL:hypothetical_protein:cds808:-:+:629:NC_000962.3	226.6	-0.0457885	0.171645	0.0711242	0.789707	0.889581	CDS:Rv0808:purF:amidophosphoribosyltransferase:cds812:+:1583:NC_000962.3	11596.5	1.19648	0.0916871	13.0496	6.39e-39	8.17e-38
CDS:Rv0805:-:3%27%2C5%27-cyclic_adenosine_monophosphate_phosphodiesterase_CpdA:cds809:-:+:956:NC_000962.3	3408.74	0.123514	0.0790168	2.44376	0.117993	0.268215	CDS:Rv0809:purM:phosphoribosylformylglycinamidine_cyclo-ligase_PurM:cds813:+:1094:NC_000962.3	3148.17	0.643174	0.101129	6.35993	2.02e-10	6.98e-10
CDS:Rv0806c:cpsY,cpsY:exopolysaccharide_phosphotransferase_CpsY:cds810:-:-:1598:NC_000962.3	184.615	0.263215	0.184309	2.04464	0.152743	0.324486	CDS:Rv0810c:-:hypothetical_protein:cds814:-:182:NC_000962.3	3672.8	0.926201	0.109449	8.46238	2.62e-17	1.43e-16
CDS:Rv0807:-:hypothetical_protein:cds811:-:+:389:NC_000962.3	73.1387	0.139021	0.264824	0.282288	0.595205	0.768952	CDS:Rv0811c:-:hypothetical_protein:cds815:-:1106:NC_000962.3	1833.64	1.24462	0.108679	11.4523	2.29e-30	2.24e-29
CDS:Rv0808:purF,purF:amidophosphoribosyltransferase:cds812:-:+:1583:NC_000962.3	2993.92	0.253393	0.0819497	9.5509	0.00199852	0.0110566	CDS:Rv0812:pabC:amino_acid_aminotransferase:cds816:+:869:NC_000962.3	683.084	-1.15243	0.139683	-8.25032	1.58e-16	8.26e-16
CDS:Rv0809:purM,purM:phosphoribosylformylglycinamidine_cyclo-ligase_PurM:cds813:-:+:1094:NC_000962.3	1211.04	0.38522	0.103993	13.7066	0.0002137	0.00167551	CDS:Rv0813c:-:hypothetical_protein:cds817:-:680:NC_000962.3	1308.01	0.004163	0.138156	0.0301325	0.975961	0.982405
CDS:Rv0810c:-:hypothetical_protein:cds814:-:-:182:NC_000962.3	1278.49	-0.2382	0.121248	3.85284	0.0496618	0.143858	CDS:Rv0814c:-:hypothetical_protein:cds818:-:302:NC_000962.3	1377.43	-0.0144812	0.121576	-0.119112	0.905186	0.926933
CDS:Rv0811c:-:hypothetical_protein:cds815:-:-:1106:NC_000962.3	408.128	0.105993	0.137453	0.595853	0.440165	0.646576	CDS:Rv0815c:cysA2:thiosulfate_sulfurtransferase_CysA:cds819:-:833:NC_000962.3	937.633	-0.224803	0.129053	-1.74193	0.0815202	0.112594
CDS:Rv0812:pabC,pabC:amino_acid_aminotransferase:cds816:-:+:869:NC_000962.3	321.069	-0.208813	0.150834	1.93937	0.163736	0.340655	CDS:Rv0816c:thiX:thioredoxin_ThiX:cds820:-:422:NC_000962.3	96.2713	-0.301539	0.332686	-0.906378	0.364736	0.428262
CDS:Rv0813c:-:hypothetical_protein:cds817:-:-:680:NC_000962.3	588.404	-0.360856	0.120612	8.98003	0.00272947	0.0142193	CDS:Rv0817c:thiX:exported_protein:cds821:-:812:NC_000962.3	66.6858	-1.9799	0.456542	-4.33673	1.45e-05	3.28e-05
CDS:Rv0814c:-:hypothetical_protein:cds818:-:-:302:NC_000962.3	615.829	0.252271	0.153908	2.69303	0.100788	0.238634	CDS:Rv0818:-:transcriptional_regulator:cds822:+:767:NC_000962.3	2232.06	0.622995	0.10732	5.80503	6.44e-09	1.98e-08
CDS:Rv0815c:cysA2,cysA2:thiosulfate_sulfurtransferase_CysA:cds819:-:-:833:NC_000962.3	596.282	-0.163289	0.114321	2.03733	0.153479	0.325697	CDS:Rv0819:mshD:mycothiol_acetyltransferase:cds823:+:947:NC_000962.3	1214.19	0.49247	0.127201	3.8716	0.000108125	0.000223349
CDS:Rv0816c:thiX,thiX:thioredoxin_ThiX:cds820:-:-:422:NC_000962.3	60.8877	0.109938	0.309452	0.129653	0.718792	0.848127	CDS:Rv0820:phoT:phosphate_ABC_transporter_ATP-binding_protein_PhoT:cds824:+:776:NC_000962.3	971.117	0.342477	0.130545	2.62345	0.00870448	0.0141239
CDS:Rv0817c:thiX:exported_protein:cds821:-:-:812:NC_000962.3	57.8474	-0.127971	0.32787	0.155011	0.693792	0.832889	CDS:Rv0821c:phoY2:phosphate-transport_system_transcriptional_regulator_PhoY2:cds825:-:641:NC_000962.3	7446.95	1.60131	0.0935612	17.1151	1.15e-65	2.86e-64
CDS:Rv0818:-:transcriptional_regulator:cds822:-:+:767:NC_000962.3	880.086	-0.0472822	0.113915	0.175632	0.675154	0.822191	CDS:Rv0822c:-:hypothetical_protein:cds826:-:2054:NC_000962.3	2663.84	-1.37279	0.0998176	-13.753	4.89e-43	6.8e-42
CDS:Rv0819:mshD,mshD:mycothiol_acetyltransferase:cds823:-:+:947:NC_000962.3	443.997	0.152126	0.140122	1.18556	0.276227	0.479672	CDS:Rv0823c:-:tRNA-dihydrouridine_synthase:cds827:-:1169:NC_000962.3	7263.37	-1.62106	0.0875529	-18.5152	1.56e-76	5.23e-75
CDS:Rv0820:phoT,phoT:phosphate_ABC_transporter_ATP-binding_protein_PhoT:cds824:-:+:776:NC_000962.3	553.66	0.49872	0.12693	15.4037	8.68e-05	0.00075613	CDS:Rv0824c:desA1:acyl-ACP_desaturase_DesA:cds828:-:1016:NC_000962.3	11517	-0.854214	0.0899517	-9.49636	2.17e-21	1.46e-20
CDS:Rv0821c:phoY2,phoY2:phosphate-transport_system_transcriptional_regulator_PhoY2:cds825:-:-:641:NC_000962.3	1931.03	-0.100178	0.0975075	1.06124	0.302932	0.508295	CDS:Rv0825c:-:hypothetical_protein:cds829:-:641:NC_000962.3	258.582	-0.450592	0.241656	-1.8646	0.0622374	0.0877656
CDS:Rv0822c:-:hypothetical_protein:cds826:-:-:2054:NC_000962.3	3159.49	-0.466416	0.0854319	29.7118	5.01e-08	8.99e-07	CDS:Rv0826:-:hypothetical_protein:cds830:+:1055:NC_000962.3	310.432	0.0619092	0.190988	0.324152	0.745823	0.789437
CDS:Rv0823c:-:tRNA-dihydrouridine_synthase:cds827:-:-:1169:NC_000962.3	7020.06	-0.196533	0.106054	3.43352	0.0638859	0.172233	CDS:Rv0827c:kmtR:HTH-type_transcriptional_regulator_KmtR:cds831:-:392:NC_000962.3	112.914	0.457837	0.308853	1.48238	0.138239	0.182296
CDS:Rv0824c:desA1,desA1:acyl-ACP_desaturase_DesA:cds828:-:-:1016:NC_000962.3	12483.9	0.0225302	0.0749323	0.0904139	0.763652	0.875803	CDS:Rv0828c:-:deaminase:cds832:-:422:NC_000962.3	21.5305	-0.0647726	0.690629	-0.0937878	0.925278	0.942153
ncRNA:RVnc0002,ID:ASdes,ASdes,ASdes:Putative_small_regulatory_RNA,ID,Putative_small_regulatory_RNA:id50:-:+:194:NC_000962.3	22.7897	0.473155	0.515014	0.84863	0.35694	0.568096	CDS:Rv0830:-:S-adenosylmethionine-dependent_methyltransferase:cds833:+:905:NC_000962.3	398.566	0.453457	0.175673	2.58125	0.00984424	0.0158693
CDS:Rv0825c:-:hypothetical_protein:cds829:-:-:641:NC_000962.3	137.758	0.712159	0.203275	12.27	0.0004603	0.00320577	CDS:Rv0831c:-:hypothetical_protein:cds834:-:815:NC_000962.3	1874.31	-0.670176	0.126371	-5.30323	1.14e-07	3.16e-07
CDS:Rv0826:-:hypothetical_protein:cds830:-:+:1055:NC_000962.3	53.0441	0.247603	0.320108	0.598912	0.438993	0.645548	CDS:Rv0832:PE_PGRS12:PE-PGRS_family_protein_PE_PGRS12:cds835:+:413:NC_000962.3	616.105	-0.0273224	0.144346	-0.189285	0.84987	0.881408
CDS:Rv0827c:kmtR,kmtR:HTH-type_transcriptional_regulator_KmtR:cds831:-:-:392:NC_000962.3	121.368	0.917246	0.218663	17.4926	2.88e-05	0.00028538	CDS:Rv0833:PE_PGRS13:PE-PGRS_family_protein_PE_PGRS13:cds836:+:2249:NC_000962.3	664.619	-0.100931	0.16208	-0.622726	0.533465	0.595007
CDS:Rv0828c:-:deaminase:cds832:-:-:422:NC_000962.3	14.4936	-2.30678	0.683645	11.9635	0.00054252	0.00366424	CDS:Rv0834c:PE_PGRS14:PE-PGRS_family_protein_PE_PGRS14:cds837:-:2648:NC_000962.3	6571.48	2.23325	0.141836	15.7453	7.4e-56	1.51e-54
CDS:Rv0830:-:S-adenosylmethionine-dependent_methyltransferase:cds833:-:+:905:NC_000962.3	120.036	-0.0030385	0.228976	0.00764415	0.930329	0.953584	CDS:Rv0835:lpqQ:lipoprotein_LpqQ:cds838:+:644:NC_000962.3	345.743	0.238835	0.179029	1.33406	0.182185	0.233263
CDS:Rv0831c:-:hypothetical_protein:cds834:-:-:815:NC_000962.3	1444.32	-0.133804	0.0933893	2.0505	0.152156	0.323589	CDS:Rv0836c:-:hypothetical_protein:cds839:-:653:NC_000962.3	52.5472	1.14222	0.46127	2.47626	0.0132769	0.0209763
CDS:Rv0832:PE_PGRS12,PE_PGRS12:PE-PGRS_family_protein_PE_PGRS12:cds835:-:+:413:NC_000962.3	298.523	0.158761	0.159182	1.00556	0.315969	0.521044	CDS:Rv0837c:-:hypothetical_protein:cds840:-:1028:NC_000962.3	83.2109	0.58785	0.361196	1.62751	0.103629	0.140536
CDS:Rv0833:PE_PGRS13,PE_PGRS13:PE-PGRS_family_protein_PE_PGRS13:cds836:-:+:2249:NC_000962.3	531.721	0.00379496	0.311742	0.00031891	0.985752	0.987512	CDS:Rv0838:lpqR:lipoprotein_LpqR:cds841:+:770:NC_000962.3	569.696	0.614354	0.151377	4.05845	4.94e-05	0.000105793
CDS:Rv0834c:PE_PGRS14,PE_PGRS14:PE-PGRS_family_protein_PE_PGRS14:cds837:-:-:2648:NC_000962.3	1141.6	0.252634	0.115656	4.77223	0.0289224	0.0968518	CDS:Rv0839:-:hypothetical_protein:cds842:+:812:NC_000962.3	2762.56	-2.97147	0.102292	-29.049	1.58e-185	2.62e-183
CDS:Rv0835:lpqQ,lpqQ:lipoprotein_LpqQ:cds838:-:+:644:NC_000962.3	142.659	0.052862	0.210875	0.0774965	0.780719	0.885552	CDS:Rv0840c:pip:proline_iminopeptidase:cds843:-:860:NC_000962.3	98.3794	0.0798607	0.342449	0.233204	0.815603	0.851475
CDS:Rv0836c:-:hypothetical_protein:cds839:-:-:653:NC_000962.3	11.564	0.733074	0.714941	1.05777	0.303725	0.508416	CDS:Rv0841:-:transmembrane_protein:cds844:+:242:NC_000962.3	7.22455	-0.537606	0.794042	-0.67705	0.498374	0.55933
CDS:Rv0837c:-:hypothetical_protein:cds840:-:-:1028:NC_000962.3	22.7562	-1.05745	0.544363	3.80565	0.0510798	0.14699	CDS:Rv0842:-:integral_membrane_protein:cds845:+:1292:NC_000962.3	388.414	0.638749	0.187555	3.40567	0.000660029	0.00124057
CDS:Rv0838:lpqR,lpqR:lipoprotein_LpqR:cds841:-:+:770:NC_000962.3	118.304	-0.17324	0.225191	0.590626	0.442177	0.648262	CDS:Rv0843:-:dehydrogenase:cds846:+:1004:NC_000962.3	106.944	0.927765	0.320332	2.89626	0.00377634	0.00646626
CDS:Rv0839:-:hypothetical_protein:cds842:-:+:812:NC_000962.3	914.439	-2.69744	0.126363	433.429	2.91e-96	2.86e-93	CDS:Rv0844c:narL:nitrate%2Fnitrite_response_transcriptional_regulator_NarL:cds847:-:650:NC_000962.3	1515.16	-0.137557	0.109345	-1.25801	0.208389	0.262154
CDS:Rv0840c:pip,pip:proline_iminopeptidase:cds843:-:-:860:NC_000962.3	76.8496	-1.23061	0.292315	17.835	2.41e-05	0.00024202	CDS:Rv0845:-:sensor_histidine_kinase_NarS:cds848:+:1277:NC_000962.3	220.611	-0.82853	0.230648	-3.59217	0.00032793	0.000634724
CDS:Rv0841:-:transmembrane_protein:cds844:-:+:242:NC_000962.3	3.68633	-1.94222	1.36659	2.02732	0.154493	0.327318	CDS:Rv0846c:-:oxidase:cds849:-:1514:NC_000962.3	269.452	1.12441	0.205036	5.48395	4.16e-08	1.2e-07
CDS:Rv0842:-:integral_membrane_protein:cds845:-:+:1292:NC_000962.3	169	0.369963	0.263633	1.97113	0.160328	0.336055	CDS:Rv0847:lpqS:lipoprotein_LpqS:cds850:+:392:NC_000962.3	695.701	1.56756	0.169796	9.23203	2.66e-20	1.7e-19
CDS:Rv0843:-:dehydrogenase:cds846:-:+:1004:NC_000962.3	37.2797	-0.154858	0.422468	0.138145	0.710132	0.843738	CDS:Rv0848:cysK2:cysteine_synthase_CysK:cds851:+:1118:NC_000962.3	355.089	1.87893	0.246383	7.62607	2.42e-14	1.09e-13
CDS:Rv0844c:narL,narL:nitrate%2Fnitrite_response_transcriptional_regulator_NarL:cds847:-:-:650:NC_000962.3	463.007	0.0217359	0.145752	0.0324276	0.857092	0.925631	CDS:Rv0849:cysK2:MFS-type_transporter:cds852:+:1259:NC_000962.3	156.411	1.29616	0.270588	4.79015	1.67e-06	4.14e-06
CDS:Rv0845:-:sensor_histidine_kinase_NarS:cds848:-:+:1277:NC_000962.3	135.204	-0.424856	0.223654	3.61	0.057433	0.159715	CDS:Rv0851c:-:short-chain_type_dehydrogenase%2Freductase:cds853:-:827:NC_000962.3	211.044	0.205253	0.240903	0.852013	0.394207	0.457714
CDS:Rv0846c:-:oxidase:cds849:-:-:1514:NC_000962.3	65.6088	0.262015	0.302346	0.755321	0.384797	0.593203	CDS:Rv0852:-:hypothetical_protein:cds854:+:638:NC_000962.3	159.431	-0.445058	0.255933	-1.73896	0.0820417	0.113275
CDS:Rv0847:lpqS,lpqS:lipoprotein_LpqS:cds850:-:+:392:NC_000962.3	51.4394	-0.647183	0.376624	2.92019	0.0874778	0.215296	CDS:Rv0853c:pdc:alpha-keto-acid_decarboxylase:cds855:-:1682:NC_000962.3	773.945	1.25536	0.140833	8.91386	4.93e-19	2.91e-18
CDS:Rv0848:cysK2,cysK2:cysteine_synthase_CysK:cds851:-:+:1118:NC_000962.3	59.3248	-0.747449	0.303733	6.08803	0.0136101	0.0530887	CDS:Rv0854:-:hypothetical_protein:cds856:+:443:NC_000962.3	203.092	-0.451726	0.232905	-1.93953	0.0524374	0.0750133
CDS:Rv0849:cysK2:MFS-type_transporter:cds852:-:+:1259:NC_000962.3	39.0328	-1.13312	0.383206	8.70263	0.00317751	0.0162305	CDS:Rv0855:far:fatty-acid-CoA_racemase:cds857:+:1079:NC_000962.3	547.636	-0.206655	0.16459	-1.25557	0.209271	0.263016
CDS:Rv0851c:-:short-chain_type_dehydrogenase%2Freductase:cds853:-:-:827:NC_000962.3	66.8469	0.351624	0.274491	1.64461	0.199694	0.385833	CDS:Rv0856:-:hypothetical_protein:cds858:+:404:NC_000962.3	545.246	0.817172	0.172615	4.73406	2.2e-06	5.4e-06
CDS:Rv0852:-:hypothetical_protein:cds854:-:+:638:NC_000962.3	53.2176	0.450883	0.312282	2.08565	0.148689	0.318109	CDS:Rv0857:-:hypothetical_protein:cds859:+:473:NC_000962.3	826.466	0.642657	0.130906	4.90929	9.14e-07	2.33e-06
CDS:Rv0853c:pdc,pdc:alpha-keto-acid_decarboxylase:cds855:-:-:1682:NC_000962.3	200.917	0.598607	0.183111	10.6749	0.00108596	0.0064986	CDS:Rv0858c:dapC:N-succinyldiaminopimelate_aminotransferase_DapC:cds860:-:1193:NC_000962.3	281.86	-1.08254	0.213736	-5.06484	4.09e-07	1.08e-06
CDS:Rv0854:-:hypothetical_protein:cds856:-:+:443:NC_000962.3	98.9669	0.0207931	0.266426	0.0259374	0.872053	0.930461	CDS:Rv0859:-:acyltransferase:cds861:+:1211:NC_000962.3	2965.14	0.658558	0.111271	5.9185	3.25e-09	1.03e-08
CDS:Rv0855:far,far:fatty-acid-CoA_racemase:cds857:-:+:1079:NC_000962.3	188.061	0.361984	0.21679	2.78611	0.0950845	0.229136	CDS:Rv0860:fadB:fatty_oxidation_protein_FadB:cds862:+:2162:NC_000962.3	5191.45	0.555307	0.0900849	6.16426	7.08e-10	2.37e-09
CDS:Rv0856:-:hypothetical_protein:cds858:-:+:404:NC_000962.3	337.802	0.168145	0.153443	1.21059	0.271215	0.474114	CDS:Rv0861c:ercc3:DNA_helicase_Ercc3:cds863:-:1628:NC_000962.3	1205.58	0.13064	0.126816	1.03016	0.302937	0.364443
CDS:Rv0857:-:hypothetical_protein:cds859:-:+:473:NC_000962.3	395.8	0.182105	0.137084	1.77038	0.183335	0.367419	CDS:Rv0862c:-:hypothetical_protein:cds864:-:2270:NC_000962.3	804.525	-0.346369	0.136868	-2.53069	0.011384	0.018196
CDS:Rv0858c:dapC,dapC:N-succinyldiaminopimelate_aminotransferase_DapC:cds860:-:-:1193:NC_000962.3	139.173	0.27957	0.226624	1.52405	0.217007	0.407459	CDS:Rv0864:moaC2:cyclic_pyranopterin_monophosphate_synthase_accessory_protein_2:cds866:+:503:NC_000962.3	2248.72	0.538679	0.119026	4.52574	6.02e-06	1.42e-05
CDS:Rv0859:-:acyltransferase:cds861:-:+:1211:NC_000962.3	803.935	0.467162	0.136179	11.7224	0.00061753	0.00406311	CDS:Rv0865:mog:molybdopterin_biosynthesis_protein:cds867:+:482:NC_000962.3	1443.48	0.979886	0.128977	7.59736	3.02e-14	1.35e-13
CDS:Rv0860:fadB,fadB:fatty_oxidation_protein_FadB:cds862:-:+:2162:NC_000962.3	2052.12	0.328626	0.096553	11.5748	0.00066853	0.0043262	CDS:Rv0866:moaE2:molybdopterin_synthase_catalytic_subunit_2:cds868:+:425:NC_000962.3	581.089	0.771988	0.158706	4.86425	1.15e-06	2.91e-06
CDS:Rv0861c:ercc3,ercc3:DNA_helicase_Ercc3:cds863:-:-:1628:NC_000962.3	543.463	0.11843	0.121209	0.955133	0.328416	0.535945	CDS:Rv0867c:rpfA:resuscitation-promoting_factor_RpfA:cds869:-:1223:NC_000962.3	710.079	-0.572443	0.148232	-3.8618	0.000112555	0.00023238
CDS:Rv0862c:-:hypothetical_protein:cds864:-:-:2270:NC_000962.3	348.614	0.0928945	0.149764	0.385077	0.534899	0.721525	CDS:Rv0868c:moaD2:cyclic_pyranopterin_monophosphate_synthase_2:cds870:-:278:NC_000962.3	681.555	-0.200432	0.150448	-1.33224	0.182783	0.233877
CDS:-:-:hypothetical_protein:cds865:-:+:200:NC_000962.3	468.181	-0.0473726	0.122304	0.150273	0.698275	0.834776	CDS:Rv0869c:moaA2:molybdenum_cofactor_biosynthesis_protein_MoaA:cds871:-:1082:NC_000962.3	1865.19	-0.0534367	0.108051	-0.494549	0.620919	0.676001
CDS:Rv0864:moaC2,moaC2:cyclic_pyranopterin_monophosphate_synthase_accessory_protein_2:cds866:-:+:503:NC_000962.3	957.459	-0.147799	0.101834	2.11332	0.146022	0.3136	CDS:Rv0870c:moaA2:integral_membrane_protein:cds872:-:389:NC_000962.3	1064.35	-0.613023	0.124695	-4.91618	8.82e-07	2.26e-06
CDS:Rv0865:mog,mog:molybdopterin_biosynthesis_protein:cds867:-:+:482:NC_000962.3	378.384	-0.173546	0.133404	1.70183	0.192048	0.378597	CDS:Rv0871:cspB:cold_shock-like_protein_CspB:cds873:+:407:NC_000962.3	752.459	-1.90248	0.163898	-11.6077	3.77e-31	3.77e-30
CDS:Rv0866:moaE2,moaE2:molybdopterin_synthase_catalytic_subunit_2:cds868:-:+:425:NC_000962.3	204.709	0.199948	0.17129	1.36615	0.242474	0.439317	CDS:Rv0872c:PE_PGRS15:PE-PGRS_family_protein_PE_PGRS15:cds874:-:1820:NC_000962.3	5879.06	1.4941	0.102737	14.5429	6.48e-48	1.04e-46
CDS:Rv0867c:rpfA,rpfA:resuscitation-promoting_factor_RpfA:cds869:-:-:1223:NC_000962.3	1523.03	-0.77233	0.125013	37.7391	8.09e-10	2.05e-08	CDS:Rv0873:fadE10:acyl-CoA_dehydrogenase_FadE10:cds875:+:1952:NC_000962.3	2874.02	0.28682	0.106546	2.69199	0.00710278	0.0116153
CDS:Rv0868c:moaD2,moaD2:cyclic_pyranopterin_monophosphate_synthase_2:cds870:-:-:278:NC_000962.3	309.429	0.357944	0.143675	6.21064	0.0126984	0.0502817	CDS:Rv0874c:-:hypothetical_protein:cds876:-:1160:NC_000962.3	1043.96	2.10914	0.191524	11.0124	3.33e-28	3.06e-27
CDS:Rv0869c:moaA2,moaA2:molybdenum_cofactor_biosynthesis_protein_MoaA:cds871:-:-:1082:NC_000962.3	669.418	0.259163	0.122766	4.46684	0.0345588	0.110305	CDS:Rv0875c:-:hypothetical_protein:cds877:-:488:NC_000962.3	704.318	1.41923	0.146344	9.69791	3.08e-22	2.17e-21
CDS:Rv0870c:moaA2:integral_membrane_protein:cds872:-:-:389:NC_000962.3	550.696	-0.24813	0.12201	4.13002	0.0421288	0.12749	CDS:Rv0876c:-:transmembrane_protein:cds878:-:1646:NC_000962.3	2776.37	0.968519	0.118627	8.16438	3.23e-16	1.66e-15
CDS:Rv0871:cspB,cspB:cold_shock-like_protein_CspB:cds873:-:+:407:NC_000962.3	528.736	-0.394148	0.126677	9.6804	0.00186244	0.0104959	CDS:Rv0877:-:hypothetical_protein:cds879:+:788:NC_000962.3	2350.98	0.196846	0.105359	1.86833	0.0617159	0.0870922
CDS:Rv0872c:PE_PGRS15,PE_PGRS15:PE-PGRS_family_protein_PE_PGRS15:cds874:-:-:1820:NC_000962.3	1805.73	0.385511	0.0956106	16.2232	5.63e-05	0.0005179	CDS:Rv0878c:PPE13:PPE_family_protein_PPE13:cds880:-:1331:NC_000962.3	104.43	-1.73376	0.302928	-5.72334	1.04e-08	3.17e-08
CDS:Rv0873:fadE10,fadE10:acyl-CoA_dehydrogenase_FadE10:cds875:-:+:1952:NC_000962.3	1097.82	0.380567	0.107794	12.4315	0.00042215	0.00298236	CDS:Rv0879c:-:transmembrane_protein:cds881:-:275:NC_000962.3	1682.93	0.271551	0.120882	2.24641	0.0246778	0.0372517
CDS:Rv0874c:-:hypothetical_protein:cds876:-:-:1160:NC_000962.3	138.017	0.22192	0.217644	1.04942	0.30564	0.510006	CDS:Rv0880:-:HTH-type_transcriptional_regulator:cds882:+:431:NC_000962.3	148.679	-0.693199	0.262145	-2.64433	0.00818528	0.013336
CDS:Rv0875c:-:hypothetical_protein:cds877:-:-:488:NC_000962.3	179.222	0.245383	0.194288	1.60905	0.204626	0.390559	CDS:Rv0881:-:tRNA%2FrRNA_methyltransferase:cds883:+:866:NC_000962.3	150.721	-0.195773	0.25852	-0.757284	0.44888	0.51087
CDS:Rv0876c:-:transmembrane_protein:cds878:-:-:1646:NC_000962.3	749.582	-0.0086768	0.106463	0.00664201	0.935045	0.954981	CDS:Rv0882:-:transmembrane_protein:cds884:+:284:NC_000962.3	97.1707	-0.606366	0.32317	-1.87631	0.0606132	0.0857497
CDS:Rv0877:-:hypothetical_protein:cds879:-:+:788:NC_000962.3	721.298	0.12674	0.130208	0.951088	0.329443	0.537173	CDS:Rv0883c:-:hypothetical_protein:cds885:-:761:NC_000962.3	1149.81	-0.55108	0.133054	-4.14178	3.45e-05	7.52e-05
CDS:Rv0878c:PPE13,PPE13:PPE_family_protein_PPE13:cds880:-:-:1331:NC_000962.3	137.23	-1.01177	0.232595	18.6503	1.57e-05	0.00016447	CDS:Rv0884c:serC:phosphoserine_aminotransferase:cds886:-:1130:NC_000962.3	997.855	0.439763	0.133633	3.29082	0.000998957	0.00184265
CDS:Rv0879c:-:transmembrane_protein:cds881:-:-:275:NC_000962.3	456.816	0.369113	0.134201	7.55992	0.00596806	0.0272845	CDS:Rv0885:-:hypothetical_protein:cds887:+:1022:NC_000962.3	911.593	-0.726613	0.127306	-5.70759	1.15e-08	3.47e-08
CDS:Rv0880:-:HTH-type_transcriptional_regulator:cds882:-:+:431:NC_000962.3	64.7171	0.198814	0.311532	0.424868	0.514518	0.705423	CDS:Rv0886:fprB:ferredoxin%2Fferredoxin--NADP_reductase:cds888:+:1727:NC_000962.3	993.613	-0.510024	0.142557	-3.57769	0.000346647	0.000668991
CDS:Rv0881:-:tRNA%2FrRNA_methyltransferase:cds883:-:+:866:NC_000962.3	78.6929	0.0716842	0.306336	0.0587804	0.808434	0.898108	CDS:Rv0887c:fprB:hypothetical_protein:cds889:-:458:NC_000962.3	35.1326	1.49294	0.542456	2.75219	0.00591977	0.00976122
CDS:Rv0882:-:transmembrane_protein:cds884:-:+:284:NC_000962.3	35.7045	-0.0505701	0.411201	0.0255936	0.872897	0.930461	CDS:Rv0888:-:hypothetical_protein:cds890:+:1472:NC_000962.3	629.527	-3.169	0.191621	-16.5378	1.96e-61	4.52e-60
CDS:Rv0883c:-:hypothetical_protein:cds885:-:-:761:NC_000962.3	280.778	-0.131529	0.166687	0.630588	0.42714	0.634091	CDS:Rv0889c:citA:citrate_synthase_2:cds891:-:1121:NC_000962.3	2010.05	0.218982	0.107553	2.03603	0.041747	0.0608401
CDS:Rv0884c:serC,serC:phosphoserine_aminotransferase:cds886:-:-:1130:NC_000962.3	394.874	0.00540061	0.140044	0.00579962	0.939296	0.957331	CDS:Rv0890c:-:HTH-type_transcriptional_regulator:cds892:-:2648:NC_000962.3	875.39	-1.45886	0.140294	-10.3986	2.52e-25	2.01e-24
CDS:Rv0885:-:hypothetical_protein:cds887:-:+:1022:NC_000962.3	461.893	-0.286719	0.136268	4.44947	0.0349122	0.111041	CDS:Rv0891c:-:hypothetical_protein:cds893:-:857:NC_000962.3	455.134	-1.65562	0.164214	-10.082	6.63e-24	5.03e-23
CDS:Rv0886:fprB,fprB:ferredoxin%2Fferredoxin--NADP_reductase:cds888:-:+:1727:NC_000962.3	380.852	0.112174	0.17699	0.404781	0.52463	0.713802	CDS:Rv0892:-:monooxygenase:cds894:+:1487:NC_000962.3	234.084	-1.24975	0.210348	-5.94133	2.83e-09	8.97e-09
CDS:Rv0887c:fprB:hypothetical_protein:cds889:-:-:458:NC_000962.3	4.31056	-1.07735	1.20748	0.806255	0.36923	0.580592	CDS:Rv0893c:-:S-adenosylmethionine-dependent_methyltransferase:cds895:-:977:NC_000962.3	92.2807	-1.04072	0.363137	-2.86593	0.00415791	0.00705262
CDS:Rv0888:-:hypothetical_protein:cds890:-:+:1472:NC_000962.3	294.311	0.53836	0.184137	8.54002	0.00347421	0.0174296	CDS:Rv0894:-:transcriptional_regulator:cds896:+:1181:NC_000962.3	156.146	1.75075	0.290646	6.02366	1.71e-09	5.52e-09
CDS:Rv0889c:citA,citA:citrate_synthase_2:cds891:-:-:1121:NC_000962.3	743.443	0.230376	0.112789	4.17464	0.0410334	0.125529	CDS:Rv0895:-:diacyglycerol_O-acyltransferase:cds897:+:1517:NC_000962.3	200.192	1.21161	0.253885	4.77228	1.82e-06	4.5e-06
CDS:Rv0890c:-:HTH-type_transcriptional_regulator:cds892:-:-:2648:NC_000962.3	617.604	0.111941	0.132287	0.717826	0.396858	0.607032	CDS:Rv0896:gltA2:citrate_synthase_1:cds898:+:1295:NC_000962.3	5677.87	0.19023	0.0968849	1.96347	0.0495921	0.0712755
CDS:Rv0891c:-:hypothetical_protein:cds893:-:-:857:NC_000962.3	423.695	-0.352015	0.140428	6.26247	0.0123322	0.0493235	CDS:Rv0897c:-:oxidoreductase:cds899:-:1607:NC_000962.3	1730.64	1.33069	0.123213	10.7999	3.45e-27	2.98e-26
CDS:Rv0892:-:monooxygenase:cds894:-:+:1487:NC_000962.3	167.92	-0.167614	0.223221	0.562671	0.453186	0.655797	CDS:Rv0898c:-:hypothetical_protein:cds900:-:263:NC_000962.3	1160.59	0.790841	0.140154	5.64266	1.67e-08	5.02e-08
CDS:Rv0893c:-:S-adenosylmethionine-dependent_methyltransferase:cds895:-:-:977:NC_000962.3	72.818	-0.907149	0.287107	10.1475	0.00144497	0.00838382	CDS:Rv0899:arfA:peptidoglycan-binding_protein_ArfA:cds901:+:980:NC_000962.3	636.874	0.0824222	0.147523	0.558706	0.576362	0.634815
CDS:Rv0894:-:transcriptional_regulator:cds896:-:+:1181:NC_000962.3	57.7664	0.272208	0.347243	0.635137	0.425477	0.633144	CDS:Rv0900:arfB:membrane_protein:cds902:+:152:NC_000962.3	140.254	-0.309829	0.256363	-1.20856	0.226833	0.283202
CDS:Rv0895:-:diacyglycerol_O-acyltransferase:cds897:-:+:1517:NC_000962.3	43.9519	-0.173645	0.413468	0.197218	0.656976	0.810999	CDS:Rv0901:arfC:membrane_protein:cds903:+:527:NC_000962.3	355.259	-1.02159	0.175573	-5.81859	5.93e-09	1.84e-08
CDS:Rv0896:gltA2,gltA2:citrate_synthase_1:cds898:-:+:1295:NC_000962.3	2710.54	0.018089	0.0830371	0.0474588	0.827546	0.909768	CDS:Rv0902c:prrB:two_component_sensor_histidine_kinase_PrrB:cds904:-:1340:NC_000962.3	1745.66	1.13517	0.115787	9.80394	1.08e-22	7.83e-22
CDS:Rv0897c:-:oxidoreductase:cds899:-:-:1607:NC_000962.3	374.567	0.0393844	0.15197	0.0689968	0.792803	0.890239	CDS:Rv0903c:prrA:two_component_transcriptional_regulator_PrrA:cds905:-:710:NC_000962.3	3075.66	1.06483	0.110398	9.64538	5.14e-22	3.59e-21
CDS:Rv0898c:-:hypothetical_protein:cds900:-:-:263:NC_000962.3	301.963	-0.0863938	0.152193	0.339002	0.560406	0.743119	CDS:Rv0904c:accD3:acetyl-CoAcarboxylase_carboxyl_transferase_subunit_beta:cds906:-:1487:NC_000962.3	195.894	-0.582095	0.255013	-2.28261	0.0224532	0.0341274
CDS:Rv0899:arfA,arfA:peptidoglycan-binding_protein_ArfA:cds901:-:+:980:NC_000962.3	247.708	0.177666	0.173186	1.07544	0.299719	0.504844	CDS:Rv0905:echA6:enoyl-CoA_hydratase_EchA6:cds907:+:731:NC_000962.3	736.769	-0.437016	0.141989	-3.07782	0.00208523	0.00368354
CDS:Rv0900:arfB,arfB:membrane_protein:cds902:-:+:152:NC_000962.3	83.6424	0.139457	0.255212	0.304452	0.581105	0.759522	CDS:Rv0906:-:hypothetical_protein:cds908:+:1118:NC_000962.3	1141.56	0.426581	0.130843	3.26026	0.00111311	0.00203804
CDS:Rv0901:arfC,arfC:membrane_protein:cds903:-:+:527:NC_000962.3	179.806	0.244905	0.204484	1.4385	0.230382	0.424586	CDS:Rv0907:-:hypothetical_protein:cds909:+:1598:NC_000962.3	501.834	-0.192545	0.15484	-1.24351	0.213681	0.267878
CDS:Rv0902c:prrB,prrB:two_component_sensor_histidine_kinase_PrrB:cds904:-:-:1340:NC_000962.3	348.55	-0.190499	0.140322	1.84356	0.174534	0.356511	CDS:Rv0908:ctpE:metal_cation_transporter_ATPase_E:cds910:+:2393:NC_000962.3	770.172	-1.03727	0.15545	-6.67268	2.51e-11	9.16e-11
CDS:Rv0903c:prrA,prrA:two_component_transcriptional_regulator_PrrA:cds905:-:-:710:NC_000962.3	618.35	0.130438	0.123646	1.12014	0.289888	0.494863	CDS:Rv0909:-:antitoxin:cds911:+:179:NC_000962.3	386.484	-0.346228	0.169033	-2.04828	0.0405322	0.0591785
CDS:Rv0904c:accD3,accD3:acetyl-CoAcarboxylase_carboxyl_transferase_subunit_beta:cds906:-:-:1487:NC_000962.3	95.9536	0.172273	0.25283	0.464862	0.49536	0.689189	CDS:Rv0910:-:toxin:cds912:+:434:NC_000962.3	1090.51	-0.152531	0.12269	-1.24322	0.213787	0.267926
CDS:Rv0905:echA6,echA6:enoyl-CoA_hydratase_EchA6:cds907:-:+:731:NC_000962.3	670.57	0.043145	0.11825	0.137709	0.710569	0.84391	CDS:Rv0911:-:hypothetical_protein:cds913:+:773:NC_000962.3	659.346	-0.22706	0.14614	-1.55372	0.120252	0.160823
CDS:Rv0906:-:hypothetical_protein:cds908:-:+:1118:NC_000962.3	638.01	0.118885	0.132086	0.817126	0.366022	0.578565	CDS:Rv0912:-:transmembrane_protein:cds914:+:449:NC_000962.3	273.045	-0.125827	0.238106	-0.528447	0.597189	0.654481
CDS:Rv0907:-:hypothetical_protein:cds909:-:+:1598:NC_000962.3	457.993	-0.0124605	0.134575	0.0174601	0.894876	0.940866	CDS:Rv0913c:-:dioxygenase:cds915:-:1508:NC_000962.3	920.098	0.186814	0.136892	1.36469	0.172352	0.222071
CDS:Rv0908:ctpE,ctpE:metal_cation_transporter_ATPase_E:cds910:-:+:2393:NC_000962.3	643.818	-0.160769	0.118015	1.8519	0.173562	0.354895	CDS:Rv0914c:-:lipid_carrier_protein_or_keto_acyl-CoA_thiolase:cds916:-:1238:NC_000962.3	1849.19	0.0588748	0.123054	0.478445	0.632333	0.686355
CDS:Rv0909:-:antitoxin:cds911:-:+:179:NC_000962.3	305.248	-0.335378	0.180184	3.44661	0.0633817	0.171344	CDS:Rv0915c:PPE14:PPE_family_protein_PPE14:cds917:-:1271:NC_000962.3	338.826	1.31094	0.205788	6.37034	1.89e-10	6.54e-10
CDS:Rv0910:-:toxin:cds912:-:+:434:NC_000962.3	581.099	0.221342	0.122919	3.24374	0.0716966	0.186383	CDS:Rv0916c:PE7:PE_family_protein_PE7:cds918:-:299:NC_000962.3	103.168	1.39479	0.307523	4.53556	5.75e-06	1.36e-05
CDS:Rv0911:-:hypothetical_protein:cds913:-:+:773:NC_000962.3	311.974	0.295495	0.147067	4.04106	0.0444059	0.132128	CDS:Rv0917:betP:glycine_betaine_transport_integral_membrane_protein_BetP:cds919:+:1781:NC_000962.3	483.5	-0.62796	0.171325	-3.66532	0.000247026	0.000486443
CDS:Rv0912:-:transmembrane_protein:cds914:-:+:449:NC_000962.3	94.2041	0.263362	0.261056	1.02034	0.312437	0.51761	CDS:Rv0918:-:hypothetical_protein:cds920:+:476:NC_000962.3	101.509	0.265897	0.307966	0.863397	0.387919	0.451854
CDS:Rv0913c:-:dioxygenase:cds915:-:-:1508:NC_000962.3	305.949	0.73954	0.167748	19.3922	1.06e-05	0.00011646	CDS:Rv0919:-:GCN5-like_N-acetyltransferase:cds921:+:500:NC_000962.3	292.212	0.796107	0.199134	3.99784	6.39e-05	0.00013543
CDS:Rv0914c:-:lipid_carrier_protein_or_keto_acyl-CoA_thiolase:cds916:-:-:1238:NC_000962.3	577.625	0.351971	0.128633	7.48595	0.00621824	0.0279785	CDS:Rv0920c:-:transposase:cds922:-:1319:NC_000962.3	402.076	-0.625695	0.165561	-3.77924	0.000157305	0.000317655
CDS:Rv0915c:PPE14,PPE14:PPE_family_protein_PPE14:cds917:-:-:1271:NC_000962.3	59.769	0.643542	0.312737	4.2131	0.0401129	0.123579	CDS:Rv0921:-:resolvase:cds923:+:581:NC_000962.3	404.178	-0.214772	0.17024	-1.26159	0.207098	0.26078
CDS:Rv0916c:PE7,PE7:PE_family_protein_PE7:cds918:-:-:299:NC_000962.3	16.5348	0.306072	0.586997	0.272021	0.601979	0.773748	CDS:Rv0922:-:transposase:cds924:+:1652:NC_000962.3	2639.24	-0.205636	0.124464	-1.65217	0.0984994	0.133992
CDS:Rv0917:betP,betP:glycine_betaine_transport_integral_membrane_protein_BetP:cds919:-:+:1781:NC_000962.3	267.52	0.0573097	0.164044	0.139685	0.708595	0.84275	CDS:Rv0923c:-:hypothetical_protein:cds925:-:1064:NC_000962.3	477.523	-0.0060902	0.185133	-0.0328963	0.973757	0.980684
CDS:Rv0918:-:hypothetical_protein:cds920:-:+:476:NC_000962.3	40.2799	0.387007	0.36441	1.13072	0.287621	0.492277	CDS:Rv0924c:mntH:divalent_metal_cationtransporter_MntH:cds926:-:1286:NC_000962.3	272.907	-0.971599	0.216771	-4.48214	7.39e-06	1.72e-05
CDS:Rv0919:-:GCN5-like_N-acetyltransferase:cds921:-:+:500:NC_000962.3	80.2675	0.736586	0.298711	6.06328	0.0138021	0.0534663	CDS:Rv0925c:-:hypothetical_protein:cds927:-:737:NC_000962.3	497.749	-0.387499	0.156395	-2.4777	0.0132233	0.0209166
CDS:Rv0920c:-:transposase:cds922:-:-:1319:NC_000962.3	473.217	-0.410891	0.135025	9.22299	0.00238995	0.0128247	CDS:Rv0926c:-:hypothetical_protein:cds928:-:1076:NC_000962.3	515.278	0.480582	0.172016	2.79381	0.00520904	0.00866135
CDS:Rv0921:-:resolvase:cds923:-:+:581:NC_000962.3	244.604	-0.828165	0.191384	18.7376	1.5e-05	0.00015838	CDS:Rv0927c:-:oxidoreductase:cds929:-:791:NC_000962.3	306.589	-0.242028	0.185407	-1.30539	0.191761	0.24434
CDS:Rv0922:-:transposase:cds924:-:+:1652:NC_000962.3	1086.87	-0.5767	0.100802	32.6945	1.08e-08	2.19e-07	CDS:Rv0928:pstS3:phosphate_ABC_transporter_substrate-binding_lipoprotein_PstS:cds930:+:1112:NC_000962.3	495.168	0.865649	0.161566	5.35787	8.42e-08	2.37e-07
CDS:Rv0923c:-:hypothetical_protein:cds925:-:-:1064:NC_000962.3	188.353	-0.0040354	0.189732	0.00581724	0.939204	0.957331	CDS:Rv0929:pstC2:phosphate_ABC_transporter_permease_PstC:cds931:+:974:NC_000962.3	490.218	1.18115	0.162604	7.26399	3.76e-13	1.55e-12
CDS:Rv0924c:mntH,mntH:divalent_metal_cationtransporter_MntH:cds926:-:-:1286:NC_000962.3	124.4	0.0673806	0.215968	0.101581	0.749941	0.866359	CDS:Rv0930:pstA1:phosphate_ABC_transporter_permease_PstA:cds932:+:926:NC_000962.3	757.87	0.938503	0.179166	5.23819	1.62e-07	4.45e-07
CDS:Rv0925c:-:hypothetical_protein:cds927:-:-:737:NC_000962.3	180.353	0.321081	0.181294	3.13864	0.0764577	0.195144	CDS:Rv0931c:pknD:serine%2Fthreonine-protein_kinase_PknD:cds933:-:1994:NC_000962.3	14887.8	1.04814	0.0889594	11.7823	4.82e-32	4.93e-31
CDS:Rv0926c:-:hypothetical_protein:cds928:-:-:1076:NC_000962.3	195.842	0.369867	0.215411	2.96139	0.0852744	0.211463	CDS:Rv0932c:pstS2:phosphate_ABC_transporter_substrate-binding_lipoprotein_PstS:cds934:-:1112:NC_000962.3	10912.2	0.758167	0.0877152	8.64351	5.45e-18	3.08e-17
CDS:Rv0927c:-:oxidoreductase:cds929:-:-:791:NC_000962.3	77.3234	-0.0861937	0.267444	0.105023	0.745883	0.865533	CDS:Rv0933:pstB:phosphate_ABC_transporter_ATP-binding_protein_PstB:cds935:+:830:NC_000962.3	795.169	-1.65725	0.133599	-12.4046	2.47e-35	2.85e-34
CDS:Rv0928:pstS3,pstS3:phosphate_ABC_transporter_substrate-binding_lipoprotein_PstS:cds930:-:+:1112:NC_000962.3	229.514	-0.165587	0.197627	0.713827	0.398176	0.608575	CDS:Rv0934:pstS1:phosphate_ABC_transporter_substrate-binding_lipoprotein_PstS:cds936:+:1124:NC_000962.3	1029.69	-1.52889	0.12942	-11.8135	3.33e-32	3.45e-31
CDS:Rv0929:pstC2,pstC2:phosphate_ABC_transporter_permease_PstC:cds931:-:+:974:NC_000962.3	144.642	0.385483	0.210799	3.34856	0.0672637	0.178401	CDS:Rv0935:pstC1:phosphate_ABC_transporter_permease_PstC:cds937:+:1016:NC_000962.3	1349.48	-2.33213	0.129552	-18.0015	1.9e-72	5.7e-71
CDS:Rv0930:pstA1,pstA1:phosphate_ABC_transporter_permease_PstA:cds932:-:+:926:NC_000962.3	221.349	0.382486	0.163233	5.49629	0.0190569	0.0699582	CDS:Rv0936:pstA2:phosphate_ABC_transporter_permease_PstA:cds938:+:905:NC_000962.3	591.351	-2.46576	0.195748	-12.5966	2.2e-36	2.65e-35
CDS:Rv0931c:pknD,pknD:serine%2Fthreonine-protein_kinase_PknD:cds933:-:-:1994:NC_000962.3	4745.72	0.112196	0.0837504	1.79476	0.180348	0.363677	CDS:Rv0937c:mku:non-homologous_end_joining_protein_Ku:cds939:-:821:NC_000962.3	488.543	0.114987	0.169933	0.676662	0.49862	0.559448
CDS:Rv0932c:pstS2,pstS2:phosphate_ABC_transporter_substrate-binding_lipoprotein_PstS:cds934:-:-:1112:NC_000962.3	4106.12	-0.0326932	0.07798	0.175823	0.674988	0.822191	CDS:Rv0938:ligD:multifunctional_non-homologous_end_joining_DNA_repair_protein%2FATP_dependent_DNA_ligase_LigD:cds940:+:2279:NC_000962.3	3683.78	0.538562	0.0973027	5.53491	3.11e-08	9.14e-08
CDS:Rv0933:pstB,pstB:phosphate_ABC_transporter_ATP-binding_protein_PstB:cds935:-:+:830:NC_000962.3	478.946	-0.610507	0.142348	18.3093	1.88e-05	0.00019411	CDS:Rv0939:ligD:bifunctional_2-hydroxyhepta-2%2C4-diene-1%2C7-dioate_isomerase%2Fcyclase%2Fdehydrase:cds941:+:1934:NC_000962.3	4211.19	0.837283	0.108898	7.68866	1.49e-14	6.82e-14
CDS:Rv0934:pstS1,pstS1:phosphate_ABC_transporter_substrate-binding_lipoprotein_PstS:cds936:-:+:1124:NC_000962.3	739.273	-0.15434	0.11701	1.73674	0.187552	0.372197	CDS:Rv0940c:-:oxidoreductase:cds942:-:866:NC_000962.3	426.784	0.690095	0.17478	3.94837	7.87e-05	0.000165209
CDS:Rv0935:pstC1,pstC1:phosphate_ABC_transporter_permease_PstC:cds937:-:+:1016:NC_000962.3	695.047	-0.252329	0.11188	5.10165	0.023903	0.0836074	CDS:Rv0941c:-:hypothetical_protein:cds943:-:773:NC_000962.3	632.501	0.614621	0.142596	4.31023	1.63e-05	3.67e-05
CDS:Rv0936:pstA2,pstA2:phosphate_ABC_transporter_permease_PstA:cds938:-:+:905:NC_000962.3	425.75	-0.265551	0.130867	4.11234	0.0425713	0.128236	CDS:Rv0942:-:hypothetical_protein:cds944:+:278:NC_000962.3	11.3172	-0.115374	0.738417	-0.156245	0.87584	0.903416
CDS:Rv0937c:mku,mku:non-homologous_end_joining_protein_Ku:cds939:-:-:821:NC_000962.3	243.564	0.0956705	0.166526	0.335316	0.562546	0.743749	CDS:Rv0943c:-:monooxygenase:cds945:-:1040:NC_000962.3	71.5092	0.34484	0.399906	0.862302	0.388521	0.452125
CDS:Rv0938:ligD,ligD:multifunctional_non-homologous_end_joining_DNA_repair_protein%2FATP_dependent_DNA_ligase_LigD:cds940:-:+:2279:NC_000962.3	1081.19	0.10039	0.102033	0.969021	0.324924	0.531793	CDS:Rv0944:-:formamidopyrimidine-DNA_glycosylase:cds946:+:476:NC_000962.3	70.0699	-1.35007	0.372728	-3.62212	0.000292195	0.000569171
CDS:Rv0939:ligD:bifunctional_2-hydroxyhepta-2%2C4-diene-1%2C7-dioate_isomerase%2Fcyclase%2Fdehydrase:cds941:-:+:1934:NC_000962.3	1267.75	0.0339378	0.0983584	0.11909	0.730024	0.855108	CDS:Rv0945:-:oxidoreductase:cds947:+:761:NC_000962.3	388.624	-0.356434	0.192025	-1.85619	0.0634266	0.0893472
CDS:Rv0940c:-:oxidoreductase:cds942:-:-:866:NC_000962.3	172.353	0.67703	0.193203	12.2427	0.00046708	0.00323579	CDS:Rv0946c:pgi:glucose-6-phosphate_isomerase:cds948:-:1661:NC_000962.3	1013.07	0.684797	0.124857	5.48463	4.14e-08	1.2e-07
CDS:Rv0941c:-:hypothetical_protein:cds943:-:-:773:NC_000962.3	126.893	0.158757	0.229692	0.487544	0.485025	0.680695	CDS:Rv0948c:-:chorismate_mutase:cds949:-:317:NC_000962.3	652.345	-0.963565	0.147569	-6.52958	6.6e-11	2.35e-10
CDS:Rv0942:-:hypothetical_protein:cds944:-:+:278:NC_000962.3	6.09827	0.978928	0.898575	1.18071	0.277212	0.480321	CDS:Rv0949:uvrD1:ATP-dependent_DNA_helicase_UvrD:cds950:+:2315:NC_000962.3	1594.83	0.915574	0.114732	7.98013	1.46e-15	7.23e-15
CDS:Rv0943c:-:monooxygenase:cds945:-:-:1040:NC_000962.3	53.1636	-0.0002579	0.406134	0.00138437	0.97032	0.976035	CDS:Rv0950c:-:hypothetical_protein:cds951:-:998:NC_000962.3	602.189	-1.50156	0.152146	-9.86921	5.66e-23	4.15e-22
CDS:Rv0944:-:formamidopyrimidine-DNA_glycosylase:cds946:-:+:476:NC_000962.3	25.5094	-0.203517	0.456548	0.202707	0.652545	0.808573	CDS:Rv0951:sucC:succinyl-CoA_ligase_subunit_beta:cds952:+:1163:NC_000962.3	1345.61	0.332581	0.118985	2.79515	0.00518755	0.00862922
CDS:Rv0945:-:oxidoreductase:cds947:-:+:761:NC_000962.3	183.66	-0.0026903	0.205467	0.00731063	0.931862	0.953584	CDS:Rv0952:sucD:succinyl-CoA_ligase_subunit_alpha:cds953:+:911:NC_000962.3	924.26	0.165446	0.143837	1.15023	0.250049	0.3084
CDS:Rv0946c:pgi,pgi:glucose-6-phosphate_isomerase:cds948:-:-:1661:NC_000962.3	358.57	0.20047	0.148686	1.81948	0.177375	0.360067	CDS:Rv0953c:-:oxidoreductase:cds954:-:848:NC_000962.3	90.6986	-0.399631	0.357233	-1.11868	0.263275	0.322205
CDS:Rv0948c:-:chorismate_mutase:cds949:-:-:317:NC_000962.3	476.139	0.254612	0.124436	4.18996	0.040664	0.124652	CDS:Rv0954:-:transmembrane_protein:cds955:+:911:NC_000962.3	2768.19	-0.508102	0.102233	-4.97003	6.69e-07	1.73e-06
CDS:Rv0949:uvrD1,uvrD1:ATP-dependent_DNA_helicase_UvrD:cds950:-:+:2315:NC_000962.3	496.106	0.114346	0.14479	0.638296	0.424329	0.632348	CDS:Rv0955:-:integral_membrane_protein:cds956:+:1367:NC_000962.3	2608.77	-0.141528	0.109439	-1.29322	0.195936	0.24886
CDS:Rv0950c:-:hypothetical_protein:cds951:-:-:998:NC_000962.3	745.425	0.205807	0.11092	3.44826	0.0633186	0.171292	CDS:Rv0956:purN:phosphoribosylglycinamide_formyltransferase_PurN:cds957:+:647:NC_000962.3	239.957	-0.0538049	0.211441	-0.254467	0.799135	0.836653
CDS:Rv0951:sucC,sucC:succinyl-CoA_ligase_subunit_beta:cds952:-:+:1163:NC_000962.3	1234.83	0.158714	0.0984755	2.59969	0.106885	0.247549	CDS:Rv0957:purH:bifunctional_phosphoribosylaminoimidazolecarboxamide_formyltransferase%2Finosinemonophosphate_cyclohydrolase:cds958:+:1571:NC_000962.3	1320.91	-0.03898	0.127228	-0.306378	0.759317	0.801793
CDS:Rv0952:sucD,sucD:succinyl-CoA_ligase_subunit_alpha:cds953:-:+:911:NC_000962.3	651.928	0.197012	0.110128	3.20226	0.0735365	0.189455	CDS:Rv0958:-:magnesium_chelatase:cds959:+:1379:NC_000962.3	1155.66	0.0843803	0.143084	0.589724	0.555375	0.615118
CDS:Rv0953c:-:oxidoreductase:cds954:-:-:848:NC_000962.3	31.799	-0.0871048	0.512386	0.0478407	0.826864	0.909649	CDS:Rv0959:-:hypothetical_protein:cds960:+:2018:NC_000962.3	2814.49	0.731362	0.0998946	7.32133	2.46e-13	1.03e-12
CDS:Rv0954:-:transmembrane_protein:cds955:-:+:911:NC_000962.3	1498.57	0.0285495	0.100342	0.082804	0.773533	0.881217	CDS:Rv0959A:vapB9:antitoxin_VapB9:cds961:+:221:NC_000962.3	252.323	0.534461	0.21631	2.47081	0.0134806	0.0212666
CDS:Rv0955:-:integral_membrane_protein:cds956:-:+:1367:NC_000962.3	1085.94	0.221302	0.095109	5.41467	0.0199682	0.0727599	CDS:Rv0960:vapC9:ribonuclease_VapC9:cds962:+:383:NC_000962.3	609.201	0.163747	0.142987	1.14519	0.252131	0.310388
CDS:Rv0956:purN,purN:phosphoribosylglycinamide_formyltransferase_PurN:cds957:-:+:647:NC_000962.3	150.429	-0.183304	0.218533	0.706278	0.400682	0.61039	CDS:Rv0961:-:integral_membrane_protein:cds963:+:347:NC_000962.3	721.773	0.400495	0.141998	2.82042	0.00479609	0.00802858
CDS:Rv0957:purH,purH:bifunctional_phosphoribosylaminoimidazolecarboxamide_formyltransferase%2Finosinemonophosphate_cyclohydrolase:cds958:-:+:1571:NC_000962.3	597.701	0.179685	0.124404	2.08798	0.148462	0.317971	CDS:Rv0962c:lprP:lipoprotein_LprP:cds964:-:674:NC_000962.3	13.5052	0.0388601	0.748863	0.0518921	0.958615	0.969375
CDS:Rv0958:-:magnesium_chelatase:cds959:-:+:1379:NC_000962.3	415.518	-0.0631444	0.142548	0.196565	0.657508	0.811401	CDS:Rv0963c:-:hypothetical_protein:cds965:-:800:NC_000962.3	15.5742	-2.12436	0.696837	-3.04858	0.00229929	0.00404006
CDS:Rv0959:-:hypothetical_protein:cds960:-:+:2018:NC_000962.3	636.347	0.377209	0.119018	10.0384	0.00153314	0.00881725	CDS:Rv0964c:-:hypothetical_protein:cds966:-:482:NC_000962.3	100.496	-0.777574	0.348956	-2.22829	0.0258614	0.0388902
CDS:Rv0959A:vapB9,vapB9:antitoxin_VapB9:cds961:-:+:221:NC_000962.3	110.786	0.0323383	0.24154	0.0213339	0.883873	0.935305	CDS:Rv0965c:-:hypothetical_protein:cds967:-:419:NC_000962.3	434.39	-0.998628	0.173355	-5.76061	8.38e-09	2.56e-08
CDS:Rv0960:vapC9,vapC9:ribonuclease_VapC9:cds962:-:+:383:NC_000962.3	274.093	-0.274733	0.148969	3.40958	0.0648191	0.173676	CDS:Rv0966c:-:hypothetical_protein:cds968:-:602:NC_000962.3	1447.32	-0.292089	0.160014	-1.82539	0.067942	0.0950996
CDS:Rv0961:-:integral_membrane_protein:cds963:-:+:347:NC_000962.3	401.317	-0.0502517	0.13576	0.141152	0.707138	0.841709	CDS:Rv0967:csoR:copper-sensing_transcriptional_repressor_CsoR:cds969:+:359:NC_000962.3	612.115	0.760893	0.171677	4.43212	9.33e-06	2.15e-05
CDS:Rv0962c:lprP,lprP:lipoprotein_LprP:cds964:-:-:674:NC_000962.3	18.5637	-1.42591	0.561299	6.50844	0.0107364	0.044206	CDS:Rv0968:-:hypothetical_protein:cds970:+:296:NC_000962.3	721.138	0.736811	0.159777	4.6115	4e-06	9.56e-06
CDS:Rv0963c:-:hypothetical_protein:cds965:-:-:800:NC_000962.3	35.5818	-1.45202	0.41159	12.5162	0.00040345	0.00286054	CDS:Rv0969:ctpV:copper_transporter_ATPase_V:cds971:+:2312:NC_000962.3	2631.76	0.772472	0.111743	6.91292	4.75e-12	1.83e-11
CDS:Rv0964c:-:hypothetical_protein:cds966:-:-:482:NC_000962.3	113.91	-0.206342	0.223866	0.858551	0.354145	0.564791	CDS:Rv0970:ctpV:integral_membrane_protein:cds972:+:632:NC_000962.3	1412.66	-0.166538	0.121673	-1.36874	0.171082	0.220737
CDS:Rv0965c:-:hypothetical_protein:cds967:-:-:419:NC_000962.3	296.459	0.0528207	0.163929	0.109954	0.740197	0.861735	CDS:Rv0971c:echA7:enoyl-CoA_hydratase_EchA7:cds973:-:809:NC_000962.3	175.558	0.55516	0.257855	2.15299	0.0313191	0.0464803
CDS:Rv0966c:-:hypothetical_protein:cds968:-:-:602:NC_000962.3	600.196	0.0852129	0.113497	0.564027	0.452642	0.655797	CDS:Rv0972c:fadE12:acyl-CoA_dehydrogenase_FadE12:cds974:-:1166:NC_000962.3	206.494	0.479853	0.230911	2.07808	0.0377017	0.0553107
CDS:Rv0967:csoR,csoR:copper-sensing_transcriptional_repressor_CsoR:cds969:-:+:359:NC_000962.3	247.407	-0.301802	0.199761	2.27249	0.131688	0.290929	CDS:Rv0973c:accA2:acetyl-%2Fpropionyl-CoA_carboxylase_subunit_alpha:cds975:-:2003:NC_000962.3	406.286	0.738594	0.177654	4.15749	3.22e-05	7.03e-05
CDS:Rv0968:-:hypothetical_protein:cds970:-:+:296:NC_000962.3	192.872	-0.287002	0.195231	2.16838	0.140874	0.305046	CDS:Rv0974c:accD2:acetyl-%2Fpropionyl-CoA_carboxylase_subunit_beta:cds976:-:1589:NC_000962.3	267.934	0.711161	0.215249	3.3039	0.000953505	0.00176292
CDS:Rv0969:ctpV,ctpV:copper_transporter_ATPase_V:cds971:-:+:2312:NC_000962.3	539.612	-0.0646781	0.138392	0.221173	0.638147	0.798548	CDS:Rv0975c:fadE13:acyl-CoA_dehydrogenase_FadE13:cds977:-:1148:NC_000962.3	184.705	0.680961	0.274702	2.47891	0.0131785	0.0208542
CDS:Rv0970:ctpV:integral_membrane_protein:cds972:-:+:632:NC_000962.3	372.352	0.140528	0.176531	0.638198	0.424364	0.632348	CDS:Rv0976c:fadE13:hypothetical_protein:cds978:-:1682:NC_000962.3	233.429	0.781703	0.239191	3.26812	0.00108266	0.00198688
CDS:Rv0971c:echA7,echA7:enoyl-CoA_hydratase_EchA7:cds973:-:-:809:NC_000962.3	139.172	0.316913	0.244169	1.68888	0.193749	0.379953	CDS:Rv0977:PE_PGRS16:PE-PGRS_family_protein_PE_PGRS16:cds979:+:2771:NC_000962.3	689.256	0.565582	0.146732	3.85451	0.000115962	0.000239039
CDS:Rv0972c:fadE12,fadE12:acyl-CoA_dehydrogenase_FadE12:cds974:-:-:1166:NC_000962.3	138.253	0.678939	0.224198	9.16321	0.00246929	0.0130896	CDS:Rv0978c:PE_PGRS17:PE-PGRS_family_protein_PE_PGRS17:cds980:-:995:NC_000962.3	9.58738	-0.191677	0.77852	-0.246206	0.805523	0.84206
CDS:Rv0973c:accA2,accA2:acetyl-%2Fpropionyl-CoA_carboxylase_subunit_alpha:cds975:-:-:2003:NC_000962.3	291.929	0.218203	0.175625	1.54973	0.213176	0.401995	CDS:Rv0979A:rpmF:50S_ribosomal_protein_L32:cds982:+:173:NC_000962.3	331.1	-2.19063	0.200316	-10.9359	7.77e-28	6.98e-27
CDS:Rv0974c:accD2,accD2:acetyl-%2Fpropionyl-CoA_carboxylase_subunit_beta:cds976:-:-:1589:NC_000962.3	122.048	0.290725	0.24616	1.40202	0.236385	0.431269	CDS:Rv0979c:-:hypothetical_protein:cds981:-:194:NC_000962.3	21.6792	0.511799	0.571994	0.894762	0.370914	0.434359
CDS:Rv0975c:fadE13,fadE13:acyl-CoA_dehydrogenase_FadE13:cds977:-:-:1148:NC_000962.3	90.4697	0.610608	0.262364	5.42224	0.0198818	0.0725798	CDS:Rv0980c:PE_PGRS18:PE-PGRS_family_protein_PE_PGRS18:cds983:-:1373:NC_000962.3	52.9597	-0.781673	0.399429	-1.95698	0.05035	0.072288
CDS:Rv0976c:fadE13:hypothetical_protein:cds978:-:-:1682:NC_000962.3	89.3489	0.432954	0.296004	2.14695	0.142854	0.308482	CDS:Rv0981:mprA:two-component_response_regulator_MrpA:cds984:+:686:NC_000962.3	5249.21	1.56301	0.113692	13.7478	5.25e-43	7.28e-42
CDS:Rv0977:PE_PGRS16,PE_PGRS16:PE-PGRS_family_protein_PE_PGRS16:cds979:-:+:2771:NC_000962.3	207.138	0.399009	0.181454	4.8501	0.0276445	0.0935295	CDS:Rv0982:mprB:two_component_histidine-protein_kinase%2Fphosphatase_MprB:cds985:+:1514:NC_000962.3	10691.6	1.51283	0.102697	14.7309	4.08e-49	6.74e-48
CDS:Rv0978c:PE_PGRS17,PE_PGRS17:PE-PGRS_family_protein_PE_PGRS17:cds980:-:-:995:NC_000962.3	6.20761	-0.0417616	1.0795	0.00435989	0.947354	0.960808	CDS:Rv0983:pepD:serine_protease_PepD:cds986:+:1394:NC_000962.3	5354.82	0.490703	0.0983097	4.9914	5.99e-07	1.56e-06
CDS:Rv0979c:-:hypothetical_protein:cds981:-:-:194:NC_000962.3	6.36428	1.04473	0.984637	1.11368	0.291284	0.496407	CDS:Rv0984:moaB2:pterin-4-alpha-carbinolamine_dehydratase:cds987:+:545:NC_000962.3	3538.93	0.271148	0.124193	2.18328	0.0290153	0.0433371
CDS:Rv0979A:rpmF,rpmF:50S_ribosomal_protein_L32:cds982:-:+:173:NC_000962.3	225.155	-0.298861	0.163974	3.33292	0.0679064	0.1795	CDS:Rv0985c:mscL:large-conductance_ion_mechanosensitive_channel:cds988:-:455:NC_000962.3	86.3026	0.0551531	0.31543	0.174851	0.861197	0.890777
CDS:Rv0980c:PE_PGRS18,PE_PGRS18:PE-PGRS_family_protein_PE_PGRS18:cds983:-:-:1373:NC_000962.3	27.5285	0.0380781	0.498053	0.0119697	0.91288	0.947731	CDS:Rv0986:-:adhesion_component_ABC_transporter_ATP-binding_protein:cds989:+:746:NC_000962.3	67.6101	-1.00538	0.41523	-2.42126	0.015467	0.0241383
CDS:Rv0981:mprA,mprA:two-component_response_regulator_MrpA:cds984:-:+:686:NC_000962.3	940.581	-0.0636174	0.10339	0.379902	0.537656	0.723569	CDS:Rv0987:-:adhesion_component_ABC_transporter_permease:cds990:+:2567:NC_000962.3	630.74	-0.0423485	0.142346	-0.297504	0.766082	0.807431
CDS:Rv0982:mprB,mprB:two_component_histidine-protein_kinase%2Fphosphatase_MprB:cds985:-:+:1514:NC_000962.3	2064.1	-0.0601102	0.0845954	0.505694	0.477009	0.673631	CDS:Rv0988:-:hypothetical_protein:cds991:+:1160:NC_000962.3	323.687	-0.528474	0.208437	-2.53542	0.0112314	0.0179738
CDS:Rv0983:pepD,pepD:serine_protease_PepD:cds986:-:+:1394:NC_000962.3	1627.51	-0.0052666	0.0917228	0.00358968	0.952224	0.964004	CDS:Rv0989c:grcC2:polyprenyl-diphosphate_synthase_GrcC:cds992:-:977:NC_000962.3	148.097	1.05076	0.291882	3.59996	0.00031827	0.000617232
CDS:Rv0984:moaB2,moaB2:pterin-4-alpha-carbinolamine_dehydratase:cds987:-:+:545:NC_000962.3	1135.99	-0.21273	0.11083	3.68769	0.0548155	0.15468	CDS:Rv0990c:-:hypothetical_protein:cds993:-:656:NC_000962.3	292.356	0.319238	0.220113	1.45034	0.146963	0.19271
CDS:Rv0985c:mscL,mscL:large-conductance_ion_mechanosensitive_channel:cds988:-:-:455:NC_000962.3	45.6776	-0.0383539	0.384348	0.0112879	0.915388	0.948969	CDS:Rv0991c:-:hypothetical_protein:cds994:-:332:NC_000962.3	576.551	0.439493	0.14706	2.98852	0.00280331	0.00486955
CDS:Rv0986:-:adhesion_component_ABC_transporter_ATP-binding_protein:cds989:-:+:746:NC_000962.3	133.353	-1.14101	0.219288	27.3358	1.71e-07	2.79e-06	CDS:Rv0992c:-:hypothetical_protein:cds995:-:593:NC_000962.3	529.946	-0.00110345	0.157077	-0.00702489	0.994395	0.994646
CDS:Rv0987:-:adhesion_component_ABC_transporter_permease:cds990:-:+:2567:NC_000962.3	563.311	0.244068	0.135937	3.23004	0.072299	0.18735	CDS:Rv0993:galU:UTP--glucose-1-phosphate_uridylyltransferase:cds996:+:920:NC_000962.3	907.13	-0.805125	0.165575	-4.86259	1.16e-06	2.93e-06
CDS:Rv0988:-:hypothetical_protein:cds991:-:+:1160:NC_000962.3	505.316	0.27262	0.135348	4.05524	0.0440344	0.131734	CDS:Rv0994:moeA1:molybdopterin_molybdenumtransferase_1:cds997:+:1280:NC_000962.3	2512.68	-0.202752	0.118199	-1.71534	0.0862824	0.118511
CDS:Rv0989c:grcC2,grcC2:polyprenyl-diphosphate_synthase_GrcC:cds992:-:-:977:NC_000962.3	45.1753	-0.67246	0.378336	3.13345	0.0767011	0.195511	CDS:Rv0995:rimJ:ribosomal-protein-alanine_acetyltransferase_RimJ:cds998:+:611:NC_000962.3	537.47	-0.728477	0.169225	-4.30478	1.67e-05	3.76e-05
CDS:Rv0990c:-:hypothetical_protein:cds993:-:-:656:NC_000962.3	135.395	0.513846	0.216311	5.66594	0.0172974	0.0645858	CDS:Rv0996:-:transmembrane_protein:cds999:+:1076:NC_000962.3	5755.07	1.44992	0.148701	9.75059	1.83e-22	1.31e-21
CDS:Rv0991c:-:hypothetical_protein:cds994:-:-:332:NC_000962.3	259.155	0.610669	0.171806	12.6581	0.00037394	0.00269874	CDS:Rv0997:-:hypothetical_protein:cds1001:+:431:NC_000962.3	1162.56	0.869045	0.138312	6.28324	3.32e-10	1.13e-09
CDS:Rv0992c:-:hypothetical_protein:cds995:-:-:593:NC_000962.3	178.833	0.141192	0.195216	0.526023	0.468284	0.668267	CDS:Rv0997a:-:hypothetical_protein:cds1000:+:251:NC_000962.3	706.777	0.491645	0.157078	3.12994	0.00174844	0.00311218
CDS:Rv0993:galU,galU:UTP--glucose-1-phosphate_uridylyltransferase:cds996:-:+:920:NC_000962.3	373.888	-0.241576	0.150289	2.57408	0.108627	0.250529	CDS:Rv0998:-:acetyltransferase:cds1002:+:1001:NC_000962.3	949.93	0.854811	0.138881	6.15499	7.51e-10	2.5e-09
CDS:Rv0994:moeA1,moeA1:molybdopterin_molybdenumtransferase_1:cds997:-:+:1280:NC_000962.3	797.96	0.0522687	0.115547	0.207986	0.64835	0.805669	CDS:Rv0999:-:hypothetical_protein:cds1003:+:758:NC_000962.3	491.56	-0.534273	0.159871	-3.3419	0.000832079	0.00154925
CDS:Rv0995:rimJ,rimJ:ribosomal-protein-alanine_acetyltransferase_RimJ:cds998:-:+:611:NC_000962.3	164.045	-0.292902	0.191741	2.33422	0.126559	0.282777	CDS:Rv1000c:-:hypothetical_protein:cds1004:-:617:NC_000962.3	756.204	0.908891	0.155516	5.84435	5.09e-09	1.58e-08
CDS:Rv0996:-:transmembrane_protein:cds999:-:+:1076:NC_000962.3	577.849	0.0367566	0.136443	0.0726117	0.787571	0.88896	CDS:Rv1001:arcA:arginine_deiminase:cds1005:+:1208:NC_000962.3	1897.08	1.09701	0.104734	10.4743	1.13e-25	9.12e-25
CDS:Rv0997a:-:hypothetical_protein:cds1000:-:+:251:NC_000962.3	232.008	-0.496076	0.179495	7.61708	0.00578182	0.0267188	CDS:Rv1002c:-:dolichyl-phosphate-mannose--protein_mannosyltransferase:cds1006:-:1511:NC_000962.3	852.547	0.436228	0.138617	3.14701	0.00164947	0.00294527
CDS:Rv0997:-:hypothetical_protein:cds1001:-:+:431:NC_000962.3	218.808	-0.555642	0.167952	10.9695	0.00092622	0.00564936	CDS:Rv1003:-:rRNA_small_subunit_methyltransferase_I:cds1007:+:857:NC_000962.3	236.166	-1.00853	0.218455	-4.61663	3.9e-06	9.34e-06
CDS:Rv0998:-:acetyltransferase:cds1002:-:+:1001:NC_000962.3	281.503	0.195504	0.15315	1.64263	0.199965	0.386165	CDS:Rv1004c:-:membrane_protein:cds1008:-:1259:NC_000962.3	581.719	0.674307	0.172087	3.91839	8.91e-05	0.000186171
CDS:Rv0999:-:hypothetical_protein:cds1003:-:+:758:NC_000962.3	245.857	-0.0094004	0.17223	0.00464308	0.945674	0.960095	CDS:Rv1005c:-:para-aminobenzoate_synthase_component_I:cds1009:-:1376:NC_000962.3	866.586	0.193261	0.136225	1.41869	0.155991	0.202936
CDS:Rv1000c:-:hypothetical_protein:cds1004:-:-:617:NC_000962.3	236.405	-0.341751	0.181153	3.59363	0.0580013	0.160783	CDS:Rv1006:-:hypothetical_protein:cds1010:+:1703:NC_000962.3	3280.7	-2.41075	0.128433	-18.7705	1.32e-78	4.66e-77
CDS:Rv1001:arcA,arcA:arginine_deiminase:cds1005:-:+:1208:NC_000962.3	410.362	-0.254481	0.135459	3.55481	0.0593733	0.163457	CDS:Rv1007c:metS:methionine--tRNA_ligase:cds1011:-:1559:NC_000962.3	791.406	0.137786	0.144726	0.952044	0.341075	0.403467
CDS:Rv1002c:-:dolichyl-phosphate-mannose--protein_mannosyltransferase:cds1006:-:-:1511:NC_000962.3	301.511	0.354813	0.142348	6.21638	0.0126574	0.0502336	CDS:Rv1008:tatD:deoxyribonuclease_TatD:cds1012:+:794:NC_000962.3	95.7624	-0.391923	0.318237	-1.23155	0.218119	0.273096
CDS:Rv1003:-:rRNA_small_subunit_methyltransferase_I:cds1007:-:+:857:NC_000962.3	69.9387	-0.471727	0.291379	2.61798	0.105659	0.245579	CDS:Rv1009:rpfB:resuscitation-promoting_factor_RpfB:cds1013:+:1088:NC_000962.3	1142.86	-2.23942	0.130819	-17.1185	1.08e-65	2.71e-64
CDS:Rv1004c:-:membrane_protein:cds1008:-:-:1259:NC_000962.3	186.399	0.0136429	0.1997	0.0137119	0.906783	0.945189	CDS:Rv1010:ksgA:rRNA_small_subunit_methyltransferase_A:cds1014:+:953:NC_000962.3	920.124	-2.20894	0.140551	-15.7163	1.17e-55	2.37e-54
CDS:Rv1005c:-:para-aminobenzoate_synthase_component_I:cds1009:-:-:1376:NC_000962.3	251.188	-0.055927	0.198798	0.0874096	0.767496	0.877905	CDS:Rv1011:ispE:4-diphosphocytidyl-2-C-methyl-D-erythritol_kinase:cds1015:+:920:NC_000962.3	668.116	-1.00759	0.149483	-6.74046	1.58e-11	5.83e-11
CDS:Rv1006:-:hypothetical_protein:cds1010:-:+:1703:NC_000962.3	2858.46	-0.219638	0.0848315	6.70865	0.00959462	0.0404374	CDS:Rv1012:-:hypothetical_protein:cds1016:+:293:NC_000962.3	42.8325	0.0926563	0.497234	0.186344	0.852175	0.883143
CDS:Rv1007c:metS,metS:methionine--tRNA_ligase:cds1011:-:-:1559:NC_000962.3	351.813	0.0290086	0.134894	0.0467903	0.828746	0.910322	CDS:Rv1013:pks16:polyketide_synthase:cds1017:+:1634:NC_000962.3	3680.42	0.396173	0.0966238	4.10016	4.13e-05	8.92e-05
CDS:Rv1008:tatD,tatD:deoxyribonuclease_TatD:cds1012:-:+:794:NC_000962.3	60.4099	0.134908	0.306135	0.197539	0.656714	0.810932	CDS:Rv1014c:pth:peptidyl-tRNA_hydrolase:cds1018:-:575:NC_000962.3	113.801	-2.23696	0.324104	-6.90198	5.13e-12	1.97e-11
CDS:Rv1009:rpfB,rpfB:resuscitation-promoting_factor_RpfB:cds1013:-:+:1088:NC_000962.3	896.809	-0.430009	0.115048	13.9092	0.00019186	0.00152554	CDS:Rv1015c:rplY:50S_ribosomal_protein_L25:cds1019:-:647:NC_000962.3	475.463	-1.16904	0.160512	-7.28323	3.26e-13	1.36e-12
CDS:Rv1010:ksgA,ksgA:rRNA_small_subunit_methyltransferase_A:cds1014:-:+:953:NC_000962.3	840.268	-0.32723	0.115344	8.03251	0.00459451	0.0217962	CDS:Rv1016c:lpqT:lipoprotein_LpqT:cds1020:-:680:NC_000962.3	414.284	-0.670294	0.181387	-3.69537	0.000219566	0.000434744
CDS:Rv1011:ispE,ispE:4-diphosphocytidyl-2-C-methyl-D-erythritol_kinase:cds1015:-:+:920:NC_000962.3	448.185	-0.608308	0.14591	17.4248	2.99e-05	0.00029206	CDS:Rv1017c:prsA:ribose-phosphate_pyrophosphokinase:cds1021:-:980:NC_000962.3	1571.99	-1.28031	0.130793	-9.78877	1.26e-22	9.05e-22
CDS:Rv1012:-:hypothetical_protein:cds1016:-:+:293:NC_000962.3	30.4894	-0.0218517	0.414464	0.00278895	0.957883	0.967738	CDS:Rv1018c:glmU:bifunctional_UDP-N-acetylglucosamine_pyrophosphorylase%2Fglucosamine-1-phosphate_N-acetyltransferase:cds1022:-:1487:NC_000962.3	1626.6	-1.22615	0.123994	-9.88873	4.66e-23	3.43e-22
CDS:Rv1013:pks16,pks16:polyketide_synthase:cds1017:-:+:1634:NC_000962.3	2517.11	0.363312	0.0997432	13.2563	0.00027167	0.00204823	CDS:Rv1019:-:transcriptional_regulator:cds1023:+:593:NC_000962.3	2386.54	1.07146	0.114077	9.39247	5.86e-21	3.85e-20
CDS:Rv1014c:pth,pth:peptidyl-tRNA_hydrolase:cds1018:-:-:575:NC_000962.3	109.689	-0.854087	0.247542	11.9459	0.00054767	0.00368365	CDS:Rv1020:mfd:transcription-repair_coupling_factor:cds1024:+:3704:NC_000962.3	2551.26	0.278449	0.100271	2.77698	0.00548664	0.00909622
CDS:Rv1015c:rplY,rplY:50S_ribosomal_protein_L25:cds1019:-:-:647:NC_000962.3	347.33	-0.275158	0.146269	3.54584	0.0596949	0.163858	CDS:Rv1021:mfd:nucleoside_triphosphate_pyrophosphohydrolase:cds1025:+:977:NC_000962.3	662.634	0.110013	0.157218	0.699751	0.484083	0.545453
CDS:Rv1016c:lpqT,lpqT:lipoprotein_LpqT:cds1020:-:-:680:NC_000962.3	411.283	0.0968226	0.132246	0.538173	0.463191	0.664687	CDS:Rv1022:lpqU:lipoprotein_LpqU:cds1026:+:731:NC_000962.3	489.45	-0.159709	0.186166	-0.857882	0.390957	0.454207
CDS:Rv1017c:prsA,prsA:ribose-phosphate_pyrophosphokinase:cds1021:-:-:980:NC_000962.3	904.346	-0.213112	0.103253	4.26953	0.0388017	0.120676	CDS:Rv1023:eno:enolase:cds1027:+:1289:NC_000962.3	822.325	-0.946882	0.134806	-7.02403	2.16e-12	8.5e-12
CDS:Rv1018c:glmU,glmU:bifunctional_UDP-N-acetylglucosamine_pyrophosphorylase%2Fglucosamine-1-phosphate_N-acetyltransferase:cds1022:-:-:1487:NC_000962.3	641.927	0.189976	0.143073	1.76322	0.184224	0.368496	CDS:Rv1024:-:membrane_protein:cds1028:+:686:NC_000962.3	444.541	-0.875858	0.19353	-4.52569	6.02e-06	1.42e-05
CDS:Rv1019:-:transcriptional_regulator:cds1023:-:+:593:NC_000962.3	468.789	0.212357	0.172709	1.51404	0.218523	0.409718	CDS:Rv1025:-:hypothetical_protein:cds1029:+:467:NC_000962.3	252.508	-1.70413	0.209837	-8.12117	4.62e-16	2.35e-15
CDS:Rv1020:mfd,mfd:transcription-repair_coupling_factor:cds1024:-:+:3704:NC_000962.3	949.254	0.14097	0.115753	1.48512	0.222975	0.415685	CDS:Rv1026:-:hypothetical_protein:cds1030:+:959:NC_000962.3	341.077	-2.25305	0.188896	-11.9275	8.51e-33	9.09e-32
CDS:Rv1021:mfd:nucleoside_triphosphate_pyrophosphohydrolase:cds1025:-:+:977:NC_000962.3	269.803	0.215137	0.157587	1.8647	0.172083	0.352788	CDS:Rv1027c:kdpE:transcriptional_regulator_KdpE:cds1031:-:680:NC_000962.3	294.871	1.75932	0.20522	8.57288	1.01e-17	5.64e-17
CDS:Rv1022:lpqU,lpqU:lipoprotein_LpqU:cds1026:-:+:731:NC_000962.3	233.536	0.0376497	0.16488	0.0531969	0.817591	0.90482	CDS:Rv1028A:kdpF:membrane_protein_KdpF:cds1033:+:92:NC_000962.3	20.4442	0.239815	0.60449	0.396723	0.691571	0.740116
CDS:Rv1023:eno,eno:enolase:cds1027:-:+:1289:NC_000962.3	405.554	-0.142076	0.141959	1.00037	0.317222	0.522452	CDS:Rv1028c:kdpD:sensor_protein_KdpD:cds1032:-:2582:NC_000962.3	806.199	1.15821	0.140017	8.27192	1.32e-16	6.92e-16
CDS:Rv1024:-:membrane_protein:cds1028:-:+:686:NC_000962.3	236.455	0.158008	0.191013	0.692941	0.405166	0.613547	CDS:Rv1029:kdpA:potassium-transporting_ATPase_subunit_A:cds1034:+:1715:NC_000962.3	217.397	0.182322	0.24372	0.748079	0.454412	0.515686
CDS:Rv1025:-:hypothetical_protein:cds1029:-:+:467:NC_000962.3	87.3353	-0.363109	0.243995	2.23176	0.1352	0.296849	CDS:Rv1030:kdpB:potassium-transporting_ATPase_subunit_B:cds1035:+:2129:NC_000962.3	458.273	0.192481	0.166353	1.15707	0.247244	0.305796
CDS:Rv1026:-:hypothetical_protein:cds1030:-:+:959:NC_000962.3	168.194	-0.221299	0.223734	0.976027	0.323182	0.529603	CDS:Rv1031:kdpC:potassium-transporting_ATPase_subunit_C:cds1036:+:569:NC_000962.3	355.272	0.000692841	0.174897	0.00396142	0.996839	0.996839
CDS:Rv1027c:kdpE,kdpE:transcriptional_regulator_KdpE:cds1031:-:-:680:NC_000962.3	60.1577	0.518091	0.324784	2.55035	0.11027	0.25315	CDS:Rv1032c:trcS:two_component_sensor_histidine_kinase_TrcS:cds1037:-:1529:NC_000962.3	406.747	0.426746	0.172718	2.47077	0.0134821	0.0212666
CDS:Rv1028c:kdpD,kdpD:sensor_protein_KdpD:cds1032:-:-:2582:NC_000962.3	142.281	-0.228937	0.212594	1.1641	0.280617	0.483873	CDS:Rv1033c:trcR:two_component_transcriptional_regulator_TrcR:cds1038:-:773:NC_000962.3	275.39	-1.2348	0.224488	-5.50053	3.79e-08	1.1e-07
CDS:Rv1028A:kdpF,kdpF:membrane_protein_KdpF:cds1033:-:+:92:NC_000962.3	6.56091	-0.532588	0.950974	0.350355	0.553912	0.737548	CDS:Rv1037c:esxI:ESAT-6_like_protein_EsxI:cds1039:-:284:NC_000962.3	100.189	-1.17159	0.316249	-3.70463	0.000211697	0.000421057
CDS:Rv1029:kdpA,kdpA:potassium-transporting_ATPase_subunit_A:cds1034:-:+:1715:NC_000962.3	60.9881	0.359442	0.317164	1.2986	0.254469	0.453725	CDS:Rv1038c:esxJ:ESAT-6_like_protein_EsxJ:cds1040:-:296:NC_000962.3	162.334	-0.536068	0.246919	-2.17103	0.0299289	0.0446176
CDS:Rv1030:kdpB,kdpB:potassium-transporting_ATPase_subunit_B:cds1035:-:+:2129:NC_000962.3	128.284	-0.05273	0.217433	0.0631396	0.801601	0.895277	CDS:Rv1039c:PPE15:PPE_family_protein_PPE15:cds1041:-:1175:NC_000962.3	31.5789	0.73985	0.545362	1.35662	0.174901	0.225027
CDS:Rv1031:kdpC,kdpC:potassium-transporting_ATPase_subunit_C:cds1036:-:+:569:NC_000962.3	114.826	-0.0292049	0.226188	0.0199303	0.887732	0.93711	CDS:Rv1040c:PE8:PE_family_protein_PE8:cds1042:-:827:NC_000962.3	13.6392	-0.948787	0.698769	-1.3578	0.174528	0.224693
CDS:Rv1032c:trcS,trcS:two_component_sensor_histidine_kinase_TrcS:cds1037:-:-:1529:NC_000962.3	134.191	0.236676	0.205658	1.32862	0.249051	0.447313	CDS:Rv1041c:-:IS-like_2_transposase:cds1043:-:863:NC_000962.3	966.939	1.42486	0.131015	10.8755	1.51e-27	1.34e-26
CDS:Rv1033c:trcR,trcR:two_component_transcriptional_regulator_TrcR:cds1038:-:-:773:NC_000962.3	81.5579	0.00126243	0.292727	0.0290153	0.864744	0.928676	CDS:Rv1042c:-:ID-like_2_transposase:cds1044:-:407:NC_000962.3	830.752	1.62405	0.135729	11.9654	5.39e-33	5.82e-32
CDS:Rv1037c:esxI,esxI:ESAT-6_like_protein_EsxI:cds1039:-:-:284:NC_000962.3	81.0618	-0.163491	0.253919	0.422016	0.515933	0.706373	CDS:Rv1043c:-:hypothetical_protein:cds1045:-:1025:NC_000962.3	658.093	-0.332353	0.147644	-2.25105	0.0243827	0.0368482
CDS:Rv1038c:esxJ,esxJ:ESAT-6_like_protein_EsxJ:cds1040:-:-:296:NC_000962.3	108.625	-0.204272	0.274051	0.560178	0.454188	0.655934	CDS:Rv1044:-:hypothetical_protein:cds1046:+:623:NC_000962.3	75.5659	0.293157	0.37768	0.776204	0.437629	0.499643
CDS:Rv1039c:PPE15,PPE15:PPE_family_protein_PPE15:cds1041:-:-:1175:NC_000962.3	8.70435	0.680128	0.805209	0.713064	0.398428	0.608603	CDS:Rv1045:-:hypothetical_protein:cds1047:+:881:NC_000962.3	118.539	0.42651	0.312196	1.36616	0.171889	0.221583
CDS:Rv1040c:PE8,PE8:PE_family_protein_PE8:cds1042:-:-:827:NC_000962.3	13.3395	-0.565272	0.671902	0.738227	0.390229	0.59993	CDS:Rv1047:-:transposase:cds1048:+:1247:NC_000962.3	150.433	-1.71899	0.269809	-6.37114	1.88e-10	6.51e-10
CDS:Rv1041c:-:IS-like_2_transposase:cds1043:-:-:863:NC_000962.3	204.171	-0.17798	0.170763	1.08817	0.296878	0.501929	CDS:Rv1048c:-:hypothetical_protein:cds1049:-:1115:NC_000962.3	222.369	0.646724	0.230325	2.80787	0.00498697	0.00832703
CDS:Rv1042c:-:ID-like_2_transposase:cds1044:-:-:407:NC_000962.3	135.766	-0.0760622	0.216071	0.1359	0.712392	0.844242	CDS:Rv1049:-:transcriptional_repressor:cds1050:+:446:NC_000962.3	129.059	0.703518	0.297913	2.36149	0.0182016	0.0280853
CDS:Rv1043c:-:hypothetical_protein:cds1045:-:-:1025:NC_000962.3	356.071	-0.834638	0.147626	32.0115	1.53e-08	3e-07	CDS:Rv1050:-:oxidoreductase:cds1051:+:905:NC_000962.3	61.1232	-0.315336	0.390506	-0.807504	0.419376	0.481717
CDS:Rv1044:-:hypothetical_protein:cds1046:-:+:623:NC_000962.3	51.9008	-0.0804226	0.343761	0.0742253	0.785281	0.888184	CDS:Rv1051c:-:hypothetical_protein:cds1052:-:755:NC_000962.3	4.2891	-0.867599	0.89744	-0.966749	0.33367	0.395653
CDS:Rv1045:-:hypothetical_protein:cds1047:-:+:881:NC_000962.3	105.245	-0.177953	0.234997	0.599009	0.438957	0.645548	CDS:Rv1052:-:hypothetical_protein:cds1053:+:389:NC_000962.3	724.87	0.887854	0.142854	6.21513	5.13e-10	1.73e-09
CDS:Rv1047:-:transposase:cds1048:-:+:1247:NC_000962.3	1048.93	-0.728203	0.137942	27.6121	1.48e-07	2.43e-06	CDS:Rv1056:-:hypothetical_protein:cds1054:+:764:NC_000962.3	455.524	0.331936	0.184982	1.79442	0.0727456	0.101394
CDS:Rv1048c:-:hypothetical_protein:cds1049:-:-:1115:NC_000962.3	72.5914	-0.352717	0.307166	1.30818	0.252724	0.451912	CDS:Rv1057:-:hypothetical_protein:cds1055:+:1181:NC_000962.3	346.522	3.23234	0.22695	14.2425	4.99e-46	7.55e-45
CDS:Rv1049:-:transcriptional_repressor:cds1050:-:+:446:NC_000962.3	35.514	-0.552547	0.450107	1.48976	0.222254	0.41493	CDS:Rv1058:fadD14:fatty-acid--CoA_ligase_FadD14:cds1056:+:1631:NC_000962.3	383.658	0.889713	0.183341	4.85276	1.22e-06	3.06e-06
CDS:Rv1050:-:oxidoreductase:cds1051:-:+:905:NC_000962.3	25.4187	0.330182	0.520735	0.403389	0.525344	0.714526	CDS:Rv1059:-:hypothetical_protein:cds1057:+:1064:NC_000962.3	623.792	0.071995	0.157487	0.457147	0.647565	0.700778
CDS:Rv1051c:-:hypothetical_protein:cds1052:-:-:755:NC_000962.3	5.56467	1.29481	1.01185	1.63198	0.201429	0.38747	CDS:Rv1060:-:hypothetical_protein:cds1058:+:473:NC_000962.3	463.253	-0.176623	0.168295	-1.04948	0.293956	0.35504
CDS:Rv1052:-:hypothetical_protein:cds1053:-:+:389:NC_000962.3	174.078	0.0438481	0.187731	0.0626511	0.802354	0.895863	CDS:Rv1061:-:hypothetical_protein:cds1059:+:863:NC_000962.3	351.821	-0.097994	0.186049	-0.526711	0.598394	0.655439
CDS:Rv1056:-:hypothetical_protein:cds1054:-:+:764:NC_000962.3	168.63	-0.0788223	0.218183	0.130362	0.718057	0.847514	CDS:Rv1062:-:hypothetical_protein:cds1060:+:857:NC_000962.3	322.213	-0.161736	0.190686	-0.848181	0.396337	0.459874
CDS:Rv1057:-:hypothetical_protein:cds1055:-:+:1181:NC_000962.3	582.913	0.0954061	0.152769	0.396623	0.528839	0.716467	CDS:Rv1063c:-:NTE_family_protein:cds1061:-:1082:NC_000962.3	1561.26	2.22826	0.12008	18.5564	7.24e-77	2.47e-75
CDS:Rv1058:fadD14,fadD14:fatty-acid--CoA_ligase_FadD14:cds1056:-:+:1631:NC_000962.3	221.684	0.372914	0.190963	3.81687	0.050739	0.146224	CDS:Rv1064c:lpqV:lipoprotein_LpqV:cds1062:-:419:NC_000962.3	234.426	-0.157938	0.215306	-0.733552	0.463222	0.523585
CDS:Rv1059:-:hypothetical_protein:cds1057:-:+:1064:NC_000962.3	183.305	0.524531	0.233591	5.03696	0.0248119	0.0859447	CDS:Rv1065:-:hypothetical_protein:cds1063:+:566:NC_000962.3	2754.52	0.379527	0.106303	3.57025	0.000356643	0.000687614
CDS:Rv1060:-:hypothetical_protein:cds1058:-:+:473:NC_000962.3	227.641	-0.141881	0.168286	0.730631	0.392679	0.602046	CDS:Rv1066:-:hypothetical_protein:cds1064:+:395:NC_000962.3	444.863	0.193263	0.182418	1.05945	0.289395	0.350279
CDS:Rv1061:-:hypothetical_protein:cds1059:-:+:863:NC_000962.3	168.86	-0.0780356	0.182886	0.182643	0.669111	0.819488	CDS:Rv1067c:PE_PGRS19:PE-PGRS_family_protein_PE_PGRS19:cds1065:-:2003:NC_000962.3	61.9868	-1.17815	0.402802	-2.92489	0.00344583	0.00592594
CDS:Rv1062:-:hypothetical_protein:cds1060:-:+:857:NC_000962.3	111.322	-0.117252	0.259747	0.21245	0.644854	0.803612	CDS:Rv1068c:PE_PGRS20:PE-PGRS_family_protein_PE_PGRS20:cds1066:-:1391:NC_000962.3	46.8552	-3.66951	0.508663	-7.21402	5.43e-13	2.23e-12
CDS:Rv1063c:-:NTE_family_protein:cds1061:-:-:1082:NC_000962.3	246.015	0.364581	0.163522	4.9815	0.0256198	0.0877242	CDS:Rv1069c:-:hypothetical_protein:cds1067:-:1763:NC_000962.3	1971.78	0.563651	0.107213	5.25728	1.46e-07	4.02e-07
CDS:Rv1064c:lpqV,lpqV:lipoprotein_LpqV:cds1062:-:-:419:NC_000962.3	53.9926	-0.0819467	0.334999	0.060678	0.805428	0.89744	CDS:Rv1070c:echA8:enoyl-CoA_hydratase_EchA8:cds1068:-:773:NC_000962.3	681.248	0.200627	0.176242	1.13836	0.25497	0.313493
CDS:Rv1065:-:hypothetical_protein:cds1063:-:+:566:NC_000962.3	1141.52	-0.181631	0.10166	3.20081	0.0736019	0.189455	CDS:Rv1071c:echA9:enoyl-CoA_hydratase_EchA9:cds1069:-:1037:NC_000962.3	722.163	-0.229738	0.140407	-1.63623	0.101792	0.138233
CDS:Rv1066:-:hypothetical_protein:cds1064:-:+:395:NC_000962.3	242.725	-0.567837	0.165987	11.7487	0.00060887	0.00401954	CDS:Rv1072:-:transmembrane_protein:cds1070:+:836:NC_000962.3	14475.9	0.757665	0.0981559	7.719	1.17e-14	5.42e-14
CDS:Rv1067c:PE_PGRS19,PE_PGRS19:PE-PGRS_family_protein_PE_PGRS19:cds1065:-:-:2003:NC_000962.3	33.6457	-1.57954	0.47122	11.1715	0.00083063	0.00519542	CDS:Rv1073:-:hypothetical_protein:cds1071:+:851:NC_000962.3	4704.16	0.770916	0.118418	6.51014	7.51e-11	2.67e-10
CDS:Rv1068c:PE_PGRS20,PE_PGRS20:PE-PGRS_family_protein_PE_PGRS20:cds1066:-:-:1391:NC_000962.3	37.7993	-0.485638	0.402618	1.48281	0.223335	0.415765	CDS:Rv1074c:fadA3:beta-ketoacyl_CoA_thiolase_FadA:cds1072:-:1217:NC_000962.3	3512.25	0.313978	0.0979224	3.2064	0.00134407	0.00243061
CDS:Rv1069c:-:hypothetical_protein:cds1067:-:-:1763:NC_000962.3	432.786	0.626534	0.132948	22.193	2.47e-06	3.08e-05	CDS:Rv1075c:-:hypothetical_protein:cds1073:-:944:NC_000962.3	1252.38	2.60742	0.143477	18.1731	8.44e-74	2.57e-72
CDS:Rv1070c:echA8,echA8:enoyl-CoA_hydratase_EchA8:cds1068:-:-:773:NC_000962.3	237.146	0.403675	0.18434	4.79386	0.0285614	0.0959703	CDS:Rv1076:lipU:lipase_LipU:cds1074:+:893:NC_000962.3	2379.48	2.40381	0.110042	21.8444	8.78e-106	4.97e-104
CDS:Rv1071c:echA9,echA9:enoyl-CoA_hydratase_EchA9:cds1069:-:-:1037:NC_000962.3	238.837	0.113773	0.16054	0.503928	0.477779	0.674108	CDS:Rv1077:cbs:cystathionine_beta-synthase:cds1075:+:1394:NC_000962.3	3849.47	1.68974	0.096674	17.4787	2.08e-68	5.58e-67
CDS:Rv1072:-:transmembrane_protein:cds1070:-:+:836:NC_000962.3	5814.79	0.0143209	0.0890159	0.0259015	0.872141	0.930461	CDS:Rv1078:-:hypothetical_protein:cds1076:+:722:NC_000962.3	1816.88	-0.697296	0.125186	-5.57007	2.55e-08	7.52e-08
CDS:Rv1073:-:hypothetical_protein:cds1071:-:+:851:NC_000962.3	2199.82	-0.115065	0.087322	1.73898	0.187268	0.372074	CDS:Rv1079:metB:cystathionine_gamma-synthase:cds1077:+:1166:NC_000962.3	1756.4	-0.797392	0.126442	-6.30639	2.86e-10	9.77e-10
CDS:Rv1074c:fadA3,fadA3:beta-ketoacyl_CoA_thiolase_FadA:cds1072:-:-:1217:NC_000962.3	1168.44	0.367466	0.115767	10.0523	0.00152157	0.0087635	CDS:Rv1080c:greA:transcription_elongation_factor_GreA:cds1078:-:494:NC_000962.3	2401.11	-1.82322	0.104105	-17.5133	1.13e-68	3.06e-67
CDS:Rv1075c:-:hypothetical_protein:cds1073:-:-:944:NC_000962.3	90.9855	0.0428814	0.291641	0.025005	0.874355	0.931002	CDS:Rv1081c:-:membrane_protein:cds1079:-:434:NC_000962.3	484.705	-0.734438	0.176626	-4.15815	3.21e-05	7.01e-05
CDS:Rv1076:lipU,lipU:lipase_LipU:cds1074:-:+:893:NC_000962.3	250.91	0.931878	0.22368	17.2121	3.34e-05	0.00032185	CDS:Rv1082:mca:mycothiol_S-conjugate_amidase:cds1080:+:866:NC_000962.3	1516.52	0.661835	0.115253	5.74246	9.33e-09	2.85e-08
CDS:Rv1077:cbs,cbs:cystathionine_beta-synthase:cds1075:-:+:1394:NC_000962.3	591.013	0.334553	0.114457	8.54476	0.00346519	0.0174296	CDS:Rv1083:mca:hypothetical_protein:cds1081:+:266:NC_000962.3	368.968	0.569156	0.176322	3.22794	0.00124686	0.00226101
CDS:Rv1078:-:hypothetical_protein:cds1076:-:+:722:NC_000962.3	957.115	0.337879	0.131533	6.58165	0.0103035	0.0429641	CDS:Rv1084:-:hypothetical_protein:cds1082:+:2021:NC_000962.3	1306.12	0.72176	0.120862	5.97177	2.35e-09	7.52e-09
CDS:Rv1079:metB,metB:cystathionine_gamma-synthase:cds1077:-:+:1166:NC_000962.3	1151.37	0.436094	0.107246	16.4981	4.87e-05	0.00045116	CDS:Rv1085c:-:hemolysin-like_protein:cds1083:-:728:NC_000962.3	325.252	-1.99701	0.208413	-9.58198	9.52e-22	6.57e-21
CDS:Rv1080c:greA,greA:transcription_elongation_factor_GreA:cds1078:-:-:494:NC_000962.3	2059.52	-0.756631	0.0917296	67.5897	2.01e-16	9.64e-15	CDS:Rv1086:-:%282Z%2C6E%29-farnesyl_diphosphate_synthase:cds1084:+:788:NC_000962.3	1355.46	1.11306	0.123437	9.01728	1.93e-19	1.17e-18
CDS:Rv1081c:-:membrane_protein:cds1079:-:-:434:NC_000962.3	160.474	0.0948441	0.201223	0.225175	0.635125	0.796542	CDS:Rv1087:PE_PGRS21:PE-PGRS_family_protein_PE_PGRS21:cds1085:+:2303:NC_000962.3	1199.86	-0.121858	0.148946	-0.818138	0.413278	0.476256
CDS:Rv1082:mca,mca:mycothiol_S-conjugate_amidase:cds1080:-:+:866:NC_000962.3	421.753	-0.138851	0.139564	0.993	0.31901	0.524248	CDS:Rv1088:PE9:PE_family_protein_PE9:cds1086:+:434:NC_000962.3	59.6916	0.566934	0.40716	1.39241	0.163797	0.212049
CDS:Rv1083:mca:hypothetical_protein:cds1081:-:+:266:NC_000962.3	107.929	-0.16945	0.226016	0.56099	0.453862	0.655912	CDS:Rv1088a:-:hypothetical_protein:cds1087:+:182:NC_000962.3	12.1423	-0.0140866	0.770031	-0.0182936	0.985405	0.989148
CDS:Rv1084:-:hypothetical_protein:cds1082:-:+:2021:NC_000962.3	330.157	0.00358462	0.15322	0.00184255	0.965761	0.972695	CDS:Rv1091:PE_PGRS22:PE-PGRS_family_protein_PE_PGRS22:cds1088:+:2561:NC_000962.3	1042.44	-0.254615	0.125792	-2.02409	0.0429605	0.062425
CDS:Rv1085c:-:hemolysin-like_protein:cds1083:-:-:728:NC_000962.3	139.331	-0.0123246	0.203873	0.00482724	0.944609	0.95951	CDS:Rv1092c:coaA:pantothenate_kinase:cds1089:-:938:NC_000962.3	869.905	0.226798	0.138209	1.64097	0.100803	0.137031
CDS:Rv1086:-:%282Z%2C6E%29-farnesyl_diphosphate_synthase:cds1084:-:+:788:NC_000962.3	455.239	0.11197	0.130679	0.735252	0.391186	0.600696	CDS:Rv1093:glyA1:serine_hydroxymethyltransferase:cds1090:+:1280:NC_000962.3	2491.2	-0.0354403	0.107685	-0.329112	0.742071	0.786107
CDS:Rv1087:PE_PGRS21,PE_PGRS21:PE-PGRS_family_protein_PE_PGRS21:cds1085:-:+:2303:NC_000962.3	495.621	0.041162	0.156258	0.074211	0.785301	0.888184	CDS:Rv1094:desA2:acyl-ACP_desaturase_DesA:cds1091:+:827:NC_000962.3	10861.3	-1.01958	0.0902944	-11.2917	1.44e-29	1.38e-28
CDS:Rv1088:PE9,PE9:PE_family_protein_PE9:cds1086:-:+:434:NC_000962.3	11.2536	-1.7007	0.765823	4.94653	0.0261431	0.0893734	CDS:Rv1095:phoH2:phosphate_starvation-inducible_protein_PsiH:cds1092:+:1301:NC_000962.3	7173.76	0.133764	0.122091	1.09561	0.273249	0.33369
CDS:Rv1088a:-:hypothetical_protein:cds1087:-:+:182:NC_000962.3	17.7012	0.395449	0.538313	0.55448	0.456493	0.657779	CDS:Rv1096:-:glycosyl_hydrolase:cds1093:+:875:NC_000962.3	1358.4	0.255414	0.127911	1.99681	0.0458457	0.066346
CDS:Rv1091:PE_PGRS22,PE_PGRS22:PE-PGRS_family_protein_PE_PGRS22:cds1088:-:+:2561:NC_000962.3	740.06	-0.0404436	0.15419	0.0736512	0.786093	0.888568	CDS:Rv1097c:-:membrane_glycine%2Fproline-rich_protein:cds1094:-:881:NC_000962.3	1258.85	-0.398683	0.142961	-2.78874	0.00529127	0.00879438
CDS:Rv1092c:coaA,coaA:pantothenate_kinase:cds1089:-:-:938:NC_000962.3	395.479	0.0261803	0.147534	0.0333857	0.85502	0.924193	CDS:Rv1098c:fum:fumarate_hydratase:cds1095:-:1424:NC_000962.3	1632.46	-0.582102	0.125089	-4.65352	3.26e-06	7.89e-06
ncRNA:RVnc0034,ID:MTS0858,MTS0858,MTS0858:Putative_small_regulatory_RNA,ID,Putative_small_regulatory_RNA:id78:-:-:99:NC_000962.3	114.104	-0.0681804	0.551164	0.0153663	0.901346	0.943375	CDS:Rv1099c:glpX:fructose_1%2C6-bisphosphatase:cds1096:-:1088:NC_000962.3	1140.53	-0.923768	0.131996	-6.99843	2.59e-12	1.01e-11
CDS:Rv1093:glyA1,glyA1:serine_hydroxymethyltransferase:cds1090:-:+:1280:NC_000962.3	993.171	-0.177961	0.108311	2.71756	0.0992499	0.236562	CDS:Rv1100:glpX:hypothetical_protein:cds1097:+:701:NC_000962.3	1328.42	0.783779	0.114405	6.85093	7.34e-12	2.77e-11
CDS:Rv1094:desA2,desA2:acyl-ACP_desaturase_DesA:cds1091:-:+:827:NC_000962.3	11775.1	-0.376183	0.0790388	22.5971	2e-06	2.56e-05	CDS:Rv1101c:-:hypothetical_protein:cds1098:-:1157:NC_000962.3	1506.05	0.145275	0.115127	1.26187	0.206995	0.260733
CDS:Rv1095:phoH2,phoH2:phosphate_starvation-inducible_protein_PsiH:cds1092:-:+:1301:NC_000962.3	4251.1	-0.803068	0.0914143	76.4109	2.3e-18	1.35e-16	CDS:Rv1102c:mazF3:mRNA_interferase_MazF3:cds1099:-:311:NC_000962.3	779.829	-0.396609	0.140337	-2.82612	0.00471156	0.00789709
CDS:Rv1096:-:glycosyl_hydrolase:cds1093:-:+:875:NC_000962.3	543.156	-0.604379	0.123682	23.8396	1.05e-06	1.43e-05	CDS:Rv1103c:mazE3:antitoxin_MazE3:cds1100:-:320:NC_000962.3	1042.12	0.238218	0.123299	1.93203	0.0533558	0.0761073
CDS:Rv1097c:-:membrane_glycine%2Fproline-rich_protein:cds1094:-:-:881:NC_000962.3	602.566	0.207527	0.127778	2.63866	0.104292	0.243409	CDS:Rv1106c:-:3_beta-hydroxysteroid_dehydrogenase%2Fdelta_5--%3E4-isomerase:cds1101:-:1112:NC_000962.3	788.496	-1.04577	0.137372	-7.61266	2.69e-14	1.21e-13
CDS:Rv1098c:fum,fum:fumarate_hydratase:cds1095:-:-:1424:NC_000962.3	875.945	-0.0075986	0.109003	0.00496249	0.94384	0.958976	CDS:Rv1107c:xseB:exodeoxyribonuclease_VII_small_subunit:cds1102:-:257:NC_000962.3	389.487	-1.01135	0.179427	-5.63655	1.73e-08	5.2e-08
CDS:Rv1099c:glpX,glpX:fructose_1%2C6-bisphosphatase:cds1096:-:-:1088:NC_000962.3	655.469	-0.0233046	0.113353	0.0453514	0.831359	0.911409	CDS:Rv1108c:xseA:exodeoxyribonuclease_VII_large_subunit:cds1103:-:1247:NC_000962.3	1724.37	-0.722177	0.112626	-6.41218	1.43e-10	5.01e-10
CDS:Rv1100:glpX:hypothetical_protein:cds1097:-:+:701:NC_000962.3	415.989	0.11652	0.13319	0.766187	0.381399	0.589915	CDS:Rv1109c:xseA:hypothetical_protein:cds1104:-:638:NC_000962.3	1645.28	-0.466596	0.114384	-4.07922	4.52e-05	9.73e-05
CDS:Rv1101c:-:hypothetical_protein:cds1098:-:-:1157:NC_000962.3	642.838	0.0255276	0.113392	0.0520706	0.819499	0.905647	CDS:Rv1110:lytB2:4-hydroxy-3-methylbut-2-enyl_diphosphate_reductase:cds1105:+:1007:NC_000962.3	3590.9	0.788359	0.0951603	8.28454	1.19e-16	6.23e-16
CDS:Rv1102c:mazF3,mazF3:mRNA_interferase_MazF3:cds1099:-:-:311:NC_000962.3	452.567	-0.147328	0.135181	1.19544	0.274235	0.477212	CDS:Rv1111c:-:hypothetical_protein:cds1106:-:983:NC_000962.3	1091.2	-0.899772	0.132649	-6.78311	1.18e-11	4.38e-11
CDS:Rv1103c:mazE3,mazE3:antitoxin_MazE3:cds1100:-:-:320:NC_000962.3	463.098	0.050112	0.126776	0.157779	0.69121	0.831569	CDS:Rv1112:-:GTP-binding_protein:cds1107:+:1073:NC_000962.3	94.4508	-0.66396	0.334017	-1.9878	0.0468337	0.0676316
CDS:Rv1106c:-:3_beta-hydroxysteroid_dehydrogenase%2Fdelta_5--%3E4-isomerase:cds1101:-:-:1112:NC_000962.3	568.013	-0.322503	0.125687	6.60411	0.0101744	0.0425159	CDS:Rv1113:vapB32:antitoxin_VapB32:cds1108:+:197:NC_000962.3	89.9139	-0.7953	0.316015	-2.51665	0.0118475	0.0188684
CDS:Rv1107c:xseB,xseB:exodeoxyribonuclease_VII_small_subunit:cds1102:-:-:257:NC_000962.3	329.108	0.195309	0.150262	1.69165	0.193383	0.379805	CDS:Rv1114:vapC32:ribonuclease_VapC32:cds1109:+:374:NC_000962.3	217.523	-0.774141	0.229018	-3.38027	0.000724148	0.00135466
CDS:Rv1108c:xseA,xseA:exodeoxyribonuclease_VII_large_subunit:cds1103:-:-:1247:NC_000962.3	954.663	0.200929	0.110572	3.3069	0.0689897	0.181144	CDS:Rv1115:-:hypothetical_protein:cds1110:+:698:NC_000962.3	102.279	-1.42319	0.303225	-4.69351	2.69e-06	6.52e-06
CDS:Rv1109c:xseA:hypothetical_protein:cds1104:-:-:638:NC_000962.3	1394.09	0.0386483	0.107228	0.134954	0.71335	0.844242	CDS:Rv1116:-:hypothetical_protein:cds1111:+:185:NC_000962.3	18.0567	-1.27056	0.640075	-1.98501	0.0471432	0.0680043
CDS:Rv1110:lytB2,lytB2:4-hydroxy-3-methylbut-2-enyl_diphosphate_reductase:cds1105:-:+:1007:NC_000962.3	1313.52	0.281816	0.103566	7.40482	0.00650492	0.0291964	CDS:Rv1117:-:hypothetical_protein:cds1112:+:323:NC_000962.3	1110.28	-0.987544	0.131378	-7.51682	5.61e-14	2.47e-13
CDS:Rv1111c:-:hypothetical_protein:cds1106:-:-:983:NC_000962.3	437.448	-0.252605	0.162005	2.42291	0.119572	0.270454	CDS:Rv1118c:-:hypothetical_protein:cds1113:-:860:NC_000962.3	128.349	-0.764703	0.329626	-2.31991	0.0203457	0.0310912
CDS:Rv1112:-:GTP-binding_protein:cds1107:-:+:1073:NC_000962.3	70.8574	0.0349716	0.29087	0.0160972	0.89904	0.942217	CDS:Rv1119c:-:hypothetical_protein:cds1114:-:149:NC_000962.3	7.05948	1.05729	0.812064	1.30198	0.192924	0.245426
CDS:Rv1113:vapB32,vapB32:antitoxin_VapB32:cds1108:-:+:197:NC_000962.3	80.7687	-0.221275	0.291784	0.57294	0.449093	0.652863	CDS:Rv1120c:-:hypothetical_protein:cds1115:-:494:NC_000962.3	32.486	0.628867	0.51726	1.21576	0.224074	0.280288
CDS:Rv1114:vapC32,vapC32:ribonuclease_VapC32:cds1109:-:+:374:NC_000962.3	113.862	0.227311	0.226178	1.01347	0.314074	0.518806	CDS:Rv1121:zwf1:glucose-6-phosphate_1-dehydrogenase:cds1116:+:1400:NC_000962.3	2257.67	0.414514	0.108273	3.8284	0.000128979	0.000264223
CDS:Rv1115:-:hypothetical_protein:cds1110:-:+:698:NC_000962.3	87.7591	0.113414	0.263746	0.185987	0.666278	0.81709	CDS:Rv1122:gnd2:6-phosphogluconate_dehydrogenase:cds1117:+:1022:NC_000962.3	1300.12	0.652392	0.134231	4.86023	1.17e-06	2.96e-06
CDS:Rv1116:-:hypothetical_protein:cds1111:-:+:185:NC_000962.3	20.6137	0.646095	0.502188	1.66159	0.197389	0.383454	CDS:Rv1123c:bpoB:peroxidase_BpoB:cds1118:-:908:NC_000962.3	587.265	0.155484	0.150643	1.03214	0.302008	0.363547
CDS:Rv1117:-:hypothetical_protein:cds1112:-:+:323:NC_000962.3	533.331	0.0710491	0.124684	0.3255	0.568321	0.747861	CDS:Rv1124:ephC:epoxide_hydrolase_EphC:cds1119:+:950:NC_000962.3	270.693	0.0281576	0.233891	0.120388	0.904176	0.926138
CDS:Rv1118c:-:hypothetical_protein:cds1113:-:-:860:NC_000962.3	58.6059	-0.0562635	0.305457	0.0343518	0.85296	0.922475	CDS:Rv1125:-:hypothetical_protein:cds1120:+:1244:NC_000962.3	284.362	0.381819	0.202223	1.88811	0.0590111	0.0836325
CDS:Rv1119c:-:hypothetical_protein:cds1114:-:-:149:NC_000962.3	4.03317	0.113974	1.24004	0.0102286	0.919442	0.950413	CDS:Rv1126c:-:hypothetical_protein:cds1121:-:605:NC_000962.3	671.212	1.54576	0.148703	10.3949	2.62e-25	2.07e-24
CDS:Rv1120c:-:hypothetical_protein:cds1115:-:-:494:NC_000962.3	11.5139	-0.478196	0.752528	0.420925	0.516476	0.70687	CDS:Rv1127c:ppdK:pyruvate%2C_phosphate_dikinase_PpdK:cds1122:-:1472:NC_000962.3	1324.3	1.05141	0.117231	8.96867	3e-19	1.79e-18
CDS:Rv1121:zwf1,zwf1:glucose-6-phosphate_1-dehydrogenase:cds1116:-:+:1400:NC_000962.3	868.334	-0.0363988	0.105596	0.11879	0.730351	0.855108	CDS:Rv1128c:-:hypothetical_protein:cds1123:-:1355:NC_000962.3	349.182	1.32716	0.181174	7.3253	2.38e-13	1.01e-12
CDS:Rv1122:gnd2,gnd2:6-phosphogluconate_dehydrogenase:cds1117:-:+:1022:NC_000962.3	743.821	0.299873	0.117947	6.46502	0.0110018	0.0451098	CDS:Rv1129c:-:transcriptional_regulator:cds1124:-:1460:NC_000962.3	705.912	2.6449	0.183855	14.3858	6.35e-47	9.84e-46
CDS:Rv1123c:bpoB,bpoB:peroxidase_BpoB:cds1118:-:-:908:NC_000962.3	203.8	0.201766	0.17037	1.40568	0.235776	0.430556	CDS:Rv1130:prpD:methylcitrate_dehydratase_PrpD:cds1125:+:1580:NC_000962.3	1317.14	5.22049	0.208771	25.0058	5.28e-138	4.65e-136
CDS:Rv1124:ephC,ephC:epoxide_hydrolase_EphC:cds1119:-:+:950:NC_000962.3	92.7845	0.0324056	0.254042	0.0176421	0.894333	0.940546	CDS:Rv1131:prpC:methylcitrate_synthase_PrpC:cds1126:+:1181:NC_000962.3	856.677	4.39742	0.44737	9.82948	8.4e-23	6.1e-22
CDS:Rv1125:-:hypothetical_protein:cds1120:-:+:1244:NC_000962.3	112.085	0.100105	0.218202	0.213413	0.644105	0.802934	CDS:Rv1132:-:hypothetical_protein:cds1127:+:1730:NC_000962.3	627.982	0.454381	0.179562	2.53049	0.0113904	0.0181989
CDS:Rv1126c:-:hypothetical_protein:cds1121:-:-:605:NC_000962.3	156.316	0.110102	0.197805	0.310032	0.57766	0.756782	CDS:Rv1133c:metE:5-methyltetrahydropteroyltriglutamate--homocysteine_methyltransferase:cds1128:-:2279:NC_000962.3	11183.4	0.403168	0.0872432	4.6212	3.82e-06	9.14e-06
CDS:Rv1127c:ppdK,ppdK:pyruvate%2C_phosphate_dikinase_PpdK:cds1122:-:-:1472:NC_000962.3	373.39	-0.0863955	0.138526	0.388759	0.532953	0.720137	CDS:Rv1134:-:hypothetical_protein:cds1129:+:236:NC_000962.3	41.3314	-0.226587	0.471761	-0.480301	0.631014	0.685433
CDS:Rv1128c:-:hypothetical_protein:cds1123:-:-:1355:NC_000962.3	89.8514	0.0974589	0.244329	0.16027	0.688908	0.830032	CDS:Rv1135c:PPE16:PPE_family_protein_PPE16:cds1130:-:1856:NC_000962.3	365.199	0.876916	0.189499	4.62754	3.7e-06	8.88e-06
CDS:Rv1129c:-:transcriptional_regulator:cds1124:-:-:1460:NC_000962.3	39.5431	1.02365	0.468053	4.78564	0.0286979	0.0962642	CDS:Rv1138a:-:hypothetical_protein:cds1131:+:404:NC_000962.3	12.9982	0.0176819	0.685355	0.0257996	0.979417	0.984887
CDS:Rv1130:prpD,prpD:methylcitrate_dehydratase_PrpD:cds1125:-:+:1580:NC_000962.3	35.4487	1.6321	0.399482	16.6619	4.47e-05	0.00041676	CDS:Rv1138c:-:oxidoreductase:cds1132:-:1016:NC_000962.3	252.001	0.638761	0.229394	2.78456	0.00536005	0.00890497
CDS:Rv1131:prpC,prpC:methylcitrate_synthase_PrpC:cds1126:-:+:1181:NC_000962.3	24.6697	1.73593	0.522281	10.7039	0.00106913	0.0064213	CDS:Rv1139c:-:hypothetical_protein:cds1133:-:500:NC_000962.3	325.254	0.733581	0.192456	3.81169	0.00013802	0.000281002
CDS:Rv1132:-:hypothetical_protein:cds1127:-:+:1730:NC_000962.3	223.914	-0.144792	0.172205	0.705684	0.40088	0.61039	CDS:Rv1140:-:integral_membrane_protein:cds1134:+:848:NC_000962.3	1212.77	1.47826	0.129098	11.4507	2.33e-30	2.28e-29
CDS:Rv1133c:metE,metE:5-methyltetrahydropteroyltriglutamate--homocysteine_methyltransferase:cds1128:-:-:2279:NC_000962.3	5415.52	0.124798	0.0867485	2.06993	0.150229	0.32001	CDS:Rv1141c:echA11:enoyl-CoA_hydratase_EchA11:cds1135:-:806:NC_000962.3	767.719	0.360211	0.160407	2.24562	0.0247286	0.0373
CDS:Rv1134:-:hypothetical_protein:cds1129:-:+:236:NC_000962.3	20.1309	0.396035	0.547171	0.533524	0.465129	0.666069	CDS:Rv1142c:echA10:enoyl-CoA_hydratase_EchA10:cds1136:-:806:NC_000962.3	2480.64	0.793381	0.108276	7.32736	2.35e-13	9.92e-13
CDS:Rv1135c:PPE16,PPE16:PPE_family_protein_PPE16:cds1130:-:-:1856:NC_000962.3	187.84	0.549651	0.194145	8.01379	0.00464225	0.0219961	CDS:Rv1143:mcr:alpha-methylacyl-CoA_racemase:cds1137:+:1082:NC_000962.3	340.069	-0.112544	0.188805	-0.596084	0.551119	0.610916
CDS:Rv1138a:-:hypothetical_protein:cds1131:-:+:404:NC_000962.3	6.39469	-0.850031	0.979611	0.771599	0.379723	0.588848	CDS:Rv1144:-:oxidoreductase:cds1138:+:752:NC_000962.3	325.752	0.315327	0.181457	1.73775	0.0822549	0.11353
CDS:Rv1138c:-:oxidoreductase:cds1132:-:-:1016:NC_000962.3	94.222	-0.139158	0.255323	0.302495	0.582322	0.759757	CDS:Rv1145:-:transmembrane_transport_protein:cds1139:+:911:NC_000962.3	126.742	-0.111698	0.272187	-0.410372	0.681533	0.731313
CDS:Rv1139c:-:hypothetical_protein:cds1133:-:-:500:NC_000962.3	90.3309	0.234295	0.254233	0.863206	0.352843	0.56363	CDS:Rv1146:-:transmembrane_transport_protein:cds1140:+:1412:NC_000962.3	200.085	0.236496	0.242923	0.973544	0.330283	0.392458
CDS:Rv1140:-:integral_membrane_protein:cds1134:-:+:848:NC_000962.3	338.645	0.430123	0.147161	8.53994	0.00347437	0.0174296	CDS:Rv1147:-:hypothetical_protein:cds1141:+:650:NC_000962.3	153.786	-0.0136692	0.255008	-0.0536031	0.957251	0.96849
CDS:Rv1141c:echA11,echA11:enoyl-CoA_hydratase_EchA11:cds1135:-:-:806:NC_000962.3	315.612	0.0796588	0.180194	0.19605	0.657928	0.811665	CDS:Rv1148c:-:hypothetical_protein:cds1142:-:1448:NC_000962.3	668.703	2.0324	0.17081	11.8986	1.2e-32	1.28e-31
CDS:Rv1142c:echA10,echA10:enoyl-CoA_hydratase_EchA10:cds1136:-:-:806:NC_000962.3	691.466	0.204786	0.120179	2.90694	0.0881993	0.216394	CDS:Rv1149:-:transposase:cds1143:+:407:NC_000962.3	1811.88	1.78602	0.120991	14.7617	2.59e-49	4.29e-48
CDS:Rv1143:mcr,mcr:alpha-methylacyl-CoA_racemase:cds1137:-:+:1082:NC_000962.3	290.466	-0.417155	0.169146	6.10072	0.0135126	0.0527611	CDS:Rv1151c:-:NAD-dependent_protein_deacylase:cds1144:-:713:NC_000962.3	481.34	0.334819	0.173393	1.93098	0.0534853	0.0762646
CDS:Rv1144:-:oxidoreductase:cds1138:-:+:752:NC_000962.3	112.753	0.225485	0.242297	0.868398	0.351399	0.56201	CDS:Rv1152:-:transcriptional_regulator:cds1145:+:365:NC_000962.3	1705.71	1.60211	0.128362	12.4811	9.47e-36	1.11e-34
CDS:Rv1145:-:transmembrane_transport_protein:cds1139:-:+:911:NC_000962.3	52.3301	-0.0320012	0.348095	0.0241802	0.876427	0.931945	CDS:Rv1153c:omt:O-methyltransferase:cds1146:-:848:NC_000962.3	330.511	0.437622	0.222659	1.96543	0.0493641	0.0709755
CDS:Rv1146:-:transmembrane_transport_protein:cds1140:-:+:1412:NC_000962.3	70.1406	0.552544	0.310205	3.16926	0.0750364	0.192517	CDS:Rv1154c:omt:hypothetical_protein:cds1147:-:641:NC_000962.3	277.243	0.340098	0.198665	1.71191	0.0869126	0.119294
CDS:Rv1147:-:hypothetical_protein:cds1141:-:+:650:NC_000962.3	47.2667	0.041913	0.358725	0.0168343	0.896766	0.941593	CDS:Rv1155:-:pyridoxine%2Fpyridoxamine_5%27-phosphate_oxidase:cds1148:+:443:NC_000962.3	1250.64	0.50486	0.117133	4.31014	1.63e-05	3.67e-05
CDS:Rv1148c:-:hypothetical_protein:cds1142:-:-:1448:NC_000962.3	143.566	-0.122926	0.22394	0.301438	0.582983	0.760025	CDS:Rv1155a:-:hypothetical_protein:cds1149:+:188:NC_000962.3	734.989	0.777359	0.154716	5.02441	5.05e-07	1.32e-06
CDS:Rv1149:-:transposase:cds1143:-:+:407:NC_000962.3	292.021	0.197861	0.171914	1.32528	0.249647	0.448179	CDS:Rv1156:-:hypothetical_protein:cds1150:+:587:NC_000962.3	2777.82	0.852048	0.0978709	8.70583	3.15e-18	1.8e-17
CDS:Rv1151c:-:NAD-dependent_protein_deacylase:cds1144:-:-:713:NC_000962.3	125.74	0.256489	0.259533	0.989449	0.319877	0.525283	CDS:Rv1157c:-:hypothetical_protein:cds1151:-:1115:NC_000962.3	1348.2	1.09135	0.127832	8.53738	1.37e-17	7.64e-17
CDS:Rv1152:-:transcriptional_regulator:cds1145:-:+:365:NC_000962.3	206.417	0.0408652	0.206905	0.0401519	0.841184	0.916044	CDS:Rv1158c:-:hypothetical_protein:cds1152:-:683:NC_000962.3	1179.1	0.521127	0.125302	4.15896	3.2e-05	6.99e-05
CDS:Rv1153c:omt,omt:O-methyltransferase:cds1146:-:-:848:NC_000962.3	110.541	0.43486	0.298613	2.12521	0.144893	0.311687	CDS:Rv1159:pimE:polyprenol-phosphate-mannose-dependent_alpha-%281-2%29-phosphatidylinositol_pentamannoside_mannosyltransferase:cds1153:+:1295:NC_000962.3	1095.85	-0.228885	0.145444	-1.5737	0.115557	0.155224
CDS:Rv1154c:omt:hypothetical_protein:cds1147:-:-:641:NC_000962.3	74.3726	0.130804	0.26835	0.23771	0.625865	0.792222	CDS:Rv1159A:pimE:pterin-4-alpha-carbinolamine_dehydratase:cds1154:-:284:NC_000962.3	1308.35	2.03334	0.140633	14.4584	2.22e-47	3.5e-46
CDS:Rv1155:-:pyridoxine%2Fpyridoxamine_5%27-phosphate_oxidase:cds1148:-:+:443:NC_000962.3	526.635	0.0716086	0.14052	0.267819	0.604799	0.776356	CDS:Rv1160:mutT2:8-oxo-dGTP_diphosphatase:cds1155:+:425:NC_000962.3	198.972	-1.34218	0.229846	-5.83946	5.24e-09	1.63e-08
CDS:Rv1155a:-:hypothetical_protein:cds1149:-:+:188:NC_000962.3	278.38	0.35894	0.160884	4.98122	0.0256239	0.0877242	CDS:Rv1161:narG:nitrate_reductase_subunit_alpha:cds1156:+:3698:NC_000962.3	19896.6	0.98338	0.0888091	11.073	1.7e-28	1.58e-27
CDS:Rv1156:-:hypothetical_protein:cds1150:-:+:587:NC_000962.3	1125.59	0.190535	0.116921	2.65684	0.103105	0.242223	CDS:Rv1162:narH:nitrate_reductase_subunit_beta:cds1157:+:1676:NC_000962.3	7057.49	0.666987	0.0884853	7.53783	4.78e-14	2.11e-13
CDS:Rv1157c:-:hypothetical_protein:cds1151:-:-:1115:NC_000962.3	187.739	0.601702	0.202235	8.82436	0.00297236	0.015262	CDS:Rv1163:narJ:nitrate_reductase_subunit_delta:cds1158:+:605:NC_000962.3	2593.02	0.84582	0.108704	7.78097	7.2e-15	3.38e-14
ncRNA:RVnc0012,ID:mcr10,mcr10,mcr10:Putative_small_regulatory_RNA,ID,Putative_small_regulatory_RNA:id87:-:+:122:NC_000962.3	18.3888	-0.410514	0.517648	0.626153	0.42877	0.634985	CDS:Rv1164:narI:nitrate_reductase_subunit_gamma:cds1159:+:740:NC_000962.3	2399.58	0.595328	0.104053	5.72138	1.06e-08	3.21e-08
CDS:Rv1158c:-:hypothetical_protein:cds1152:-:-:683:NC_000962.3	254.42	0.0404275	0.167034	0.069901	0.791481	0.890098	CDS:Rv1165:typA:GTP-binding_translation_elongation_factor:cds1160:+:1886:NC_000962.3	2627.98	-0.123669	0.110698	-1.11718	0.263918	0.322893
CDS:Rv1159:pimE,pimE:polyprenol-phosphate-mannose-dependent_alpha-%281-2%29-phosphatidylinositol_pentamannoside_mannosyltransferase:cds1153:-:+:1295:NC_000962.3	358.936	0.104651	0.134446	0.61057	0.434573	0.641249	CDS:Rv1166:lpqW:monoacyl_phosphatidylinositol_tetramannoside-binding_protein_LpqW:cds1161:+:1907:NC_000962.3	2737.07	-0.69197	0.102276	-6.76569	1.33e-11	4.92e-11
CDS:Rv1159A:pimE:pterin-4-alpha-carbinolamine_dehydratase:cds1154:-:-:284:NC_000962.3	185.833	0.543574	0.198019	7.55621	0.00598036	0.0272845	CDS:Rv1167c:-:transcriptional_regulator:cds1162:-:605:NC_000962.3	741.316	-0.732541	0.155833	-4.70083	2.59e-06	6.3e-06
CDS:Rv1160:mutT2,mutT2:8-oxo-dGTP_diphosphatase:cds1155:-:+:425:NC_000962.3	99.0485	-0.257667	0.245178	1.10227	0.293768	0.499399	CDS:Rv1168c:PPE17:PPE_family_protein_PPE17:cds1163:-:1040:NC_000962.3	7109.54	-1.75335	0.107978	-16.2381	2.71e-59	6.01e-58
CDS:Rv1161:narG,narG:nitrate_reductase_subunit_alpha:cds1156:-:+:3698:NC_000962.3	5576.87	0.0754233	0.0945209	0.637334	0.424678	0.632348	CDS:Rv1169c:lipX:lipase_LipX:cds1164:-:302:NC_000962.3	54.9315	-2.23803	0.443959	-5.04108	4.63e-07	1.22e-06
CDS:Rv1162:narH,narH:nitrate_reductase_subunit_beta:cds1157:-:+:1676:NC_000962.3	2181.05	0.298541	0.0862423	11.9756	0.00053901	0.00365673	CDS:Rv1170:mshB:1D-myo-inositol_2-acetamido-2-deoxy-alpha-D-glucopyranoside_deacetylase:cds1165:+:911:NC_000962.3	566.516	-1.23729	0.162153	-7.63037	2.34e-14	1.06e-13
CDS:Rv1163:narJ,narJ:nitrate_reductase_subunit_delta:cds1158:-:+:605:NC_000962.3	566.12	0.438532	0.117775	13.8648	0.00019644	0.0015557	CDS:Rv1171:-:hypothetical_protein:cds1166:+:440:NC_000962.3	1036.89	-1.51228	0.125983	-12.0039	3.39e-33	3.7e-32
CDS:Rv1164:narI,narI:nitrate_reductase_subunit_gamma:cds1159:-:+:740:NC_000962.3	644.757	0.504538	0.111852	20.3251	6.53e-06	7.46e-05	CDS:Rv1172c:PE12:PE_family_protein_PE12:cds1167:-:926:NC_000962.3	1813.76	-0.509993	0.110141	-4.63036	3.65e-06	8.77e-06
CDS:Rv1165:typA,typA:GTP-binding_translation_elongation_factor:cds1160:-:+:1886:NC_000962.3	945.862	0.060458	0.108765	0.309808	0.577798	0.756782	CDS:Rv1173:fbiC:FO_synthase:cds1168:+:2570:NC_000962.3	6447.32	-0.225978	0.0883233	-2.55853	0.0105116	0.0168628
CDS:Rv1166:lpqW,lpqW:monoacyl_phosphatidylinositol_tetramannoside-binding_protein_LpqW:cds1161:-:+:1907:NC_000962.3	1281.63	0.0497073	0.112878	0.194108	0.659519	0.813117	CDS:Rv1174c:TB8.4:low_molecular_weight_T-cell_antigen:cds1169:-:332:NC_000962.3	3269.73	-0.618238	0.102852	-6.01094	1.84e-09	5.95e-09
CDS:Rv1167c:-:transcriptional_regulator:cds1162:-:-:605:NC_000962.3	347.89	0.0831307	0.153616	0.294152	0.587572	0.764739	CDS:Rv1175c:fadH:NADPH_dependent_2%2C4-dienoyl-CoA_reductase_FadH:cds1170:-:2024:NC_000962.3	1091.57	-1.19992	0.152842	-7.85074	4.14e-15	1.98e-14
CDS:Rv1168c:PPE17,PPE17:PPE_family_protein_PPE17:cds1163:-:-:1040:NC_000962.3	1896.49	-0.187503	0.136089	1.89915	0.168174	0.348227	CDS:Rv1176c:fadH:hypothetical_protein:cds1171:-:569:NC_000962.3	139.01	-1.6161	0.278259	-5.80792	6.33e-09	1.95e-08
CDS:Rv1169c:lipX,lipX:lipase_LipX:cds1164:-:-:302:NC_000962.3	67.7483	-0.920834	0.305936	9.09042	0.00256952	0.0135345	CDS:Rv1177:fdxC:ferredoxin_FdxC:cds1172:+:326:NC_000962.3	3432.9	-0.390081	0.0959314	-4.06625	4.78e-05	0.00010248
CDS:Rv1170:mshB,mshB:1D-myo-inositol_2-acetamido-2-deoxy-alpha-D-glucopyranoside_deacetylase:cds1165:-:+:911:NC_000962.3	297.802	-0.449837	0.160058	7.93279	0.00485469	0.0228374	CDS:Rv1178:-:aminotransferase:cds1173:+:1088:NC_000962.3	4358.24	-0.851824	0.0973856	-8.74693	2.19e-18	1.26e-17
CDS:Rv1171:-:hypothetical_protein:cds1166:-:+:440:NC_000962.3	333.317	0.422996	0.151057	7.8373	0.00511789	0.0239607	CDS:Rv1179c:-:hypothetical_protein:cds1174:-:2819:NC_000962.3	2358.18	-0.236118	0.125979	-1.87426	0.0608945	0.0860862
CDS:Rv1172c:PE12,PE12:PE_family_protein_PE12:cds1167:-:-:926:NC_000962.3	938.286	0.241082	0.11246	4.59634	0.0320403	0.104357	CDS:Rv1180:pks3:polyketide_beta-ketoacyl_synthase:cds1175:+:1466:NC_000962.3	2816.79	-0.34431	0.106588	-3.23027	0.00123671	0.00224466
CDS:Rv1173:fbiC,fbiC:FO_synthase:cds1168:-:+:2570:NC_000962.3	2809.17	0.095283	0.092712	1.05628	0.304066	0.508676	CDS:Rv1181:pks4:polyketide_beta-ketoacyl_synthase:cds1176:+:4748:NC_000962.3	14461.9	-0.419815	0.0985281	-4.26086	2.04e-05	4.54e-05
CDS:Rv1174c:TB8.4,TB8.4:low_molecular_weight_T-cell_antigen:cds1169:-:-:332:NC_000962.3	2174.08	-0.203942	0.102816	3.93044	0.0474195	0.138899	CDS:Rv1182:papA3:acyltransferase_PapA:cds1177:+:1418:NC_000962.3	6361.66	-0.722823	0.103712	-6.96953	3.18e-12	1.24e-11
CDS:Rv1175c:fadH,fadH:NADPH_dependent_2%2C4-dienoyl-CoA_reductase_FadH:cds1170:-:-:2024:NC_000962.3	832.603	-0.381464	0.113347	11.281	0.00078303	0.0049609	CDS:Rv1183:mmpL10:transmembrane_transport_protein_MmpL10:cds1178:+:3008:NC_000962.3	8664.04	-2.22433	0.120727	-18.4244	8.37e-76	2.74e-74
CDS:Rv1176c:fadH:hypothetical_protein:cds1171:-:-:569:NC_000962.3	105.737	-0.701322	0.241833	8.40508	0.00374173	0.0185325	CDS:Rv1184c:-:hypothetical_protein:cds1179:-:1079:NC_000962.3	9246.28	-0.236103	0.102416	-2.30534	0.0211477	0.032205
CDS:Rv1177:fdxC,fdxC:ferredoxin_FdxC:cds1172:-:+:326:NC_000962.3	2525.5	-0.175847	0.120896	2.11716	0.145657	0.312987	CDS:Rv1185c:fadD21:fatty-acid--CoA_ligase_FadD21:cds1180:-:1736:NC_000962.3	5187.31	-0.273044	0.117223	-2.32928	0.0198445	0.0303955
CDS:Rv1178:-:aminotransferase:cds1173:-:+:1088:NC_000962.3	3530.06	-0.276221	0.105727	6.82611	0.00898349	0.0381896	CDS:Rv1186c:-:hypothetical_protein:cds1181:-:1616:NC_000962.3	792.82	0.954734	0.139149	6.86121	6.83e-12	2.59e-11
CDS:Rv1179c:-:hypothetical_protein:cds1174:-:-:2819:NC_000962.3	824.746	0.427668	0.107236	15.885	6.73e-05	0.00060347	CDS:Rv1187:rocA:pyrroline-5-carboxylate_dehydrogenase_RocA:cds1182:+:1631:NC_000962.3	880.633	-0.552471	0.144487	-3.82367	0.000131482	0.000268796
CDS:Rv1180:pks3,pks3:polyketide_beta-ketoacyl_synthase:cds1175:-:+:1466:NC_000962.3	1314.38	0.306089	0.11309	7.31323	0.00684487	0.0304148	CDS:Rv1188:rocA:proline_dehydrogenase:cds1183:+:989:NC_000962.3	263.618	0.737633	0.202821	3.63687	0.000275973	0.000539693
CDS:Rv1181:pks4,pks4:polyketide_beta-ketoacyl_synthase:cds1176:-:+:4748:NC_000962.3	3315.64	0.501512	0.0905581	30.547	3.26e-08	6.12e-07	CDS:Rv1189:sigI:ECF_RNA_polymerase_sigma_factor_SigI:cds1184:+:872:NC_000962.3	160.873	-0.65473	0.265742	-2.46378	0.0137482	0.0216518
CDS:Rv1182:papA3,papA3:acyltransferase_PapA:cds1177:-:+:1418:NC_000962.3	1963.97	0.794753	0.101206	61.0681	5.51e-15	2.38e-13	CDS:Rv1190:-:hypothetical_protein:cds1185:+:878:NC_000962.3	73.4272	-0.356772	0.38848	-0.91838	0.35842	0.421721
CDS:Rv1183:mmpL10,mmpL10:transmembrane_transport_protein_MmpL10:cds1178:-:+:3008:NC_000962.3	2289.4	0.326568	0.107472	9.21118	0.00240542	0.0128628	CDS:Rv1191:-:hypothetical_protein:cds1186:+:914:NC_000962.3	294.026	-1.45673	0.209406	-6.95649	3.49e-12	1.35e-11
CDS:Rv1184c:-:hypothetical_protein:cds1179:-:-:1079:NC_000962.3	5243.88	-0.0607914	0.0803769	0.571872	0.449516	0.653237	CDS:Rv1192:-:hypothetical_protein:cds1187:+:827:NC_000962.3	2263.27	-0.348304	0.107497	-3.24013	0.00119473	0.00217844
CDS:Rv1185c:fadD21,fadD21:fatty-acid--CoA_ligase_FadD21:cds1180:-:-:1736:NC_000962.3	2921.38	-0.0603668	0.0877015	0.474381	0.490979	0.686566	CDS:Rv1193:fadD36:fatty-acid--CoA_ligase_FadD36:cds1188:+:1421:NC_000962.3	1190.86	-0.422831	0.123894	-3.41284	0.000642896	0.00121123
CDS:Rv1186c:-:hypothetical_protein:cds1181:-:-:1616:NC_000962.3	158.324	0.50772	0.207905	5.95657	0.0146625	0.0561348	CDS:Rv1194c:-:hypothetical_protein:cds1189:-:1265:NC_000962.3	2078.97	-0.791403	0.103174	-7.67055	1.71e-14	7.82e-14
CDS:Rv1187:rocA,rocA:pyrroline-5-carboxylate_dehydrogenase_RocA:cds1182:-:+:1631:NC_000962.3	283.338	0.0843775	0.150707	0.316055	0.573988	0.753299	CDS:Rv1195:PE13:PE_family_protein_PE13:cds1190:+:299:NC_000962.3	1870.85	-7.30354	0.203156	-35.9504	5e-283	1.24e-280
CDS:Rv1188:rocA:proline_dehydrogenase:cds1183:-:+:989:NC_000962.3	66.0377	0.334859	0.324696	1.07832	0.299074	0.503975	CDS:Rv1196:PPE18:PPE_family_protein_PPE18:cds1191:+:1175:NC_000962.3	6370.64	-4.66915	0.108279	-43.1216	0	0
CDS:Rv1189:sigI,sigI:ECF_RNA_polymerase_sigma_factor_SigI:cds1184:-:+:872:NC_000962.3	92.4491	0.33174	0.287307	1.33271	0.248323	0.446413	CDS:Rv1197:esxK:ESAT-6_like_protein_EsxK:cds1192:+:296:NC_000962.3	1301.66	-2.56651	0.13995	-18.3387	4.06e-75	1.31e-73
CDS:Rv1190:-:hypothetical_protein:cds1185:-:+:878:NC_000962.3	30.0466	0.598567	0.461025	1.68921	0.193705	0.379953	CDS:Rv1198:esxL:ESAT-6_like_protein_EsxL:cds1193:+:284:NC_000962.3	1456.25	-3.02187	0.145857	-20.718	2.38e-95	1.11e-93
CDS:Rv1191:-:hypothetical_protein:cds1186:-:+:914:NC_000962.3	124.387	0.141466	0.241937	0.345283	0.556795	0.739882	CDS:Rv1199c:-:insertion_sequence_element_IS1081_transposase:cds1194:-:1247:NC_000962.3	37.0978	-0.142331	0.463661	-0.306973	0.758864	0.801528
CDS:Rv1192:-:hypothetical_protein:cds1187:-:+:827:NC_000962.3	1585.74	0.14945	0.139201	1.156	0.282297	0.485918	CDS:Rv1200:-:integral_membrane_transport_protein:cds1195:+:1277:NC_000962.3	2121.06	0.298281	0.116878	2.55206	0.0107087	0.017172
CDS:Rv1193:fadD36,fadD36:fatty-acid--CoA_ligase_FadD36:cds1188:-:+:1421:NC_000962.3	916.212	0.125608	0.140599	0.799657	0.371196	0.581269	CDS:Rv1201c:dapD:2%2C3%2C4%2C5-tetrahydropyridine-2%2C6-dicarboxylate_N-succinyltransferase:cds1196:-:953:NC_000962.3	2327.3	0.649436	0.103519	6.27359	3.53e-10	1.2e-09
CDS:Rv1194c:-:hypothetical_protein:cds1189:-:-:1265:NC_000962.3	1932.28	0.0974511	0.0974477	1.0006	0.317166	0.522452	CDS:Rv1202:dapE:succinyl-diaminopimelate_desuccinylase_DapE:cds1197:+:1064:NC_000962.3	613.972	-0.553773	0.151062	-3.66585	0.000246517	0.000485683
CDS:Rv1195:PE13,PE13:PE_family_protein_PE13:cds1190:-:+:299:NC_000962.3	1938.89	-0.691064	0.109288	39.6819	2.99e-10	8.04e-09	CDS:Rv1203c:dapE:hypothetical_protein:cds1198:-:584:NC_000962.3	93.1869	-0.00850125	0.329575	-0.0257946	0.979421	0.984887
CDS:Rv1196:PPE18,PPE18:PPE_family_protein_PPE18:cds1191:-:+:1175:NC_000962.3	12039	-0.68184	0.107877	39.591	3.13e-10	8.31e-09	CDS:Rv1204c:-:hypothetical_protein:cds1199:-:1688:NC_000962.3	853.231	-0.260231	0.140813	-1.84806	0.0645933	0.0907328
CDS:Rv1197:esxK,esxK:ESAT-6_like_protein_EsxK:cds1192:-:+:296:NC_000962.3	4494.37	-0.539267	0.131545	16.7103	4.35e-05	0.00040725	CDS:Rv1205:-:hypothetical_protein:cds1200:+:563:NC_000962.3	338.894	-0.670939	0.203821	-3.29181	0.000995461	0.00183706
CDS:Rv1198:esxL,esxL:ESAT-6_like_protein_EsxL:cds1193:-:+:284:NC_000962.3	4903.34	-0.571289	0.119739	22.618	1.98e-06	2.55e-05	CDS:Rv1206:fadD6:fatty-acid--CoA_ligase_FadD6:cds1201:+:1793:NC_000962.3	940.199	-0.402509	0.124613	-3.23008	0.00123757	0.00224519
CDS:Rv1199c:-:insertion_sequence_element_IS1081_transposase:cds1194:-:-:1247:NC_000962.3	40.2636	-0.476818	0.365265	1.71739	0.19003	0.375661	CDS:Rv1207:folP2:dihydropteroate_synthase:cds1202:+:956:NC_000962.3	693.973	-0.280365	0.175316	-1.5992	0.109777	0.148264
CDS:Rv1200:-:integral_membrane_transport_protein:cds1195:-:+:1277:NC_000962.3	1140.6	-0.926771	0.104786	77.6845	1.21e-18	7.19e-17	CDS:Rv1208:gpgS:glucosyl-3-phosphoglycerate_synthase:cds1203:+:974:NC_000962.3	904.895	-0.152488	0.147555	-1.03343	0.301402	0.362928
CDS:Rv1201c:dapD,dapD:2%2C3%2C4%2C5-tetrahydropyridine-2%2C6-dicarboxylate_N-succinyltransferase:cds1196:-:-:953:NC_000962.3	1334.38	0.65859	0.0916789	51.3592	7.69e-13	2.77e-11	CDS:Rv1209:-:hypothetical_protein:cds1204:+:368:NC_000962.3	2431.44	0.647826	0.132929	4.87349	1.1e-06	2.79e-06
CDS:Rv1202:dapE,dapE:succinyl-diaminopimelate_desuccinylase_DapE:cds1197:-:+:1064:NC_000962.3	359.168	-0.101037	0.135143	0.55864	0.454809	0.656315	CDS:Rv1210:tagA:DNA-3-methyladenine_glycosylase_I_TagA:cds1205:+:614:NC_000962.3	588.968	0.16614	0.145169	1.14446	0.252432	0.310661
CDS:Rv1203c:dapE:hypothetical_protein:cds1198:-:-:584:NC_000962.3	45.8314	-0.128523	0.346527	0.137572	0.710707	0.84391	CDS:Rv1211:-:hypothetical_protein:cds1206:+:227:NC_000962.3	2533.89	0.723901	0.105276	6.87625	6.15e-12	2.34e-11
CDS:Rv1204c:-:hypothetical_protein:cds1199:-:-:1688:NC_000962.3	308.689	0.20612	0.14794	1.94435	0.163197	0.339714	CDS:Rv1212c:glgA:capsular_glucan_synthase:cds1207:-:1163:NC_000962.3	339.771	0.405981	0.182985	2.21865	0.0265104	0.0398057
CDS:Rv1205:-:hypothetical_protein:cds1200:-:+:563:NC_000962.3	187.038	0.04823	0.21088	0.0610788	0.804799	0.897318	CDS:Rv1213:glgC:glucose-1-phosphate_adenylyltransferase:cds1208:+:1214:NC_000962.3	1455.99	1.28	0.117794	10.8664	1.67e-27	1.47e-26
CDS:Rv1206:fadD6,fadD6:fatty-acid--CoA_ligase_FadD6:cds1201:-:+:1793:NC_000962.3	492.301	0.645752	0.136966	22.1673	2.5e-06	3.12e-05	CDS:Rv1214c:PE14:PE_family_protein_PE14:cds1209:-:332:NC_000962.3	110.229	-0.202524	0.33751	-0.600054	0.54847	0.609172
CDS:Rv1207:folP2,folP2:dihydropteroate_synthase:cds1202:-:+:956:NC_000962.3	303.284	0.312498	0.146596	4.54806	0.0329561	0.106632	CDS:Rv1215c:-:hypothetical_protein:cds1210:-:1685:NC_000962.3	1639.28	1.47994	0.118566	12.4819	9.37e-36	1.1e-34
CDS:Rv1208:gpgS,gpgS:glucosyl-3-phosphoglycerate_synthase:cds1203:-:+:974:NC_000962.3	311.37	0.197922	0.149987	1.75019	0.185853	0.370573	CDS:Rv1216c:-:integral_membrane_protein:cds1211:-:674:NC_000962.3	2668.9	3.60484	0.116635	30.907	9.62e-210	1.82e-207
CDS:Rv1209:-:hypothetical_protein:cds1204:-:+:368:NC_000962.3	477.721	0.29786	0.138694	4.6199	0.0316031	0.103707	CDS:Rv1217c:-:tetronasin_ABC_transporter_integral_membrane_protein:cds1212:-:1646:NC_000962.3	4350.59	3.73917	0.11614	32.1953	2.06e-227	4.29e-225
CDS:Rv1210:tagA,tagA:DNA-3-methyladenine_glycosylase_I_TagA:cds1205:-:+:614:NC_000962.3	298.18	0.0807331	0.146521	0.305481	0.580467	0.759265	CDS:Rv1218c:-:tetronasin_ABC_transporter_ATP-binding_protein:cds1213:-:935:NC_000962.3	1974.05	4.17307	0.121775	34.2686	2.31e-257	5.38e-255
CDS:Rv1211:-:hypothetical_protein:cds1206:-:+:227:NC_000962.3	1234.25	-0.202111	0.118557	2.9136	0.0878358	0.215772	CDS:Rv1219c:-:transcriptional_regulator:cds1214:-:638:NC_000962.3	1432.23	3.73171	0.12891	28.9482	2.96e-184	4.51e-182
CDS:Rv1212c:glgA,glgA:capsular_glucan_synthase:cds1207:-:-:1163:NC_000962.3	114.242	-0.474774	0.225011	4.48068	0.0342802	0.109741	CDS:Rv1220c:-:methyltransferase:cds1215:-:647:NC_000962.3	672.914	-1.22467	0.154517	-7.92581	2.27e-15	1.11e-14
CDS:Rv1213:glgC,glgC:glucose-1-phosphate_adenylyltransferase:cds1208:-:+:1214:NC_000962.3	485.202	0.490002	0.135188	13.1455	0.00028822	0.00214416	CDS:Rv1221:sigE:ECF_RNA_polymerase_sigma_factor_SigE:cds1216:+:773:NC_000962.3	4325.91	2.87463	0.119802	23.9948	3.15e-127	2.31e-125
CDS:Rv1214c:PE14,PE14:PE_family_protein_PE14:cds1209:-:-:332:NC_000962.3	50.1837	-0.404309	0.328424	1.50447	0.219984	0.411925	CDS:Rv1222:rseA:anti-sigma_E_factor_RseA:cds1217:+:464:NC_000962.3	5283.23	1.05135	0.100451	10.4664	1.23e-25	9.89e-25
CDS:Rv1215c:-:hypothetical_protein:cds1210:-:-:1685:NC_000962.3	395.518	0.388331	0.150375	6.66981	0.00980595	0.0411515	CDS:Rv1223:htrA:serine_protease_HtrA:cds1218:+:1586:NC_000962.3	9407.54	0.787549	0.0868639	9.06648	1.23e-19	7.55e-19
CDS:Rv1216c:-:integral_membrane_protein:cds1211:-:-:674:NC_000962.3	388.849	1.1461	0.135149	71.2692	3.12e-17	1.63e-15	CDS:Rv1224:tatB:Sec-independent_protein_translocase_protein_TatB:cds1219:+:395:NC_000962.3	1297.29	0.703328	0.114239	6.15666	7.43e-10	2.48e-09
CDS:Rv1217c:-:tetronasin_ABC_transporter_integral_membrane_protein:cds1212:-:-:1646:NC_000962.3	405.327	0.900002	0.135348	43.8712	3.51e-11	1.08e-09	CDS:Rv1225c:-:hypothetical_protein:cds1220:-:830:NC_000962.3	477.038	0.652389	0.184759	3.53104	0.000413933	0.000791143
CDS:Rv1218c:-:tetronasin_ABC_transporter_ATP-binding_protein:cds1213:-:-:935:NC_000962.3	207.22	0.865653	0.18179	22.5243	2.07e-06	2.65e-05	CDS:Rv1226c:-:transmembrane_protein:cds1221:-:1463:NC_000962.3	587.12	0.949292	0.167437	5.66953	1.43e-08	4.33e-08
CDS:Rv1219c:-:transcriptional_regulator:cds1214:-:-:638:NC_000962.3	183.031	0.813983	0.221691	13.3892	0.00025307	0.001934	CDS:Rv1227c:-:transmembrane_protein:cds1222:-:533:NC_000962.3	346.397	0.562599	0.200594	2.80467	0.00503683	0.00840321
CDS:Rv1220c:-:methyltransferase:cds1215:-:-:647:NC_000962.3	200.151	-0.426399	0.173142	6.07876	0.0136817	0.0532622	CDS:Rv1228:lpqX:lipoprotein_LpqX:cds1223:+:557:NC_000962.3	239.883	0.440114	0.230019	1.91338	0.0556992	0.0791935
CDS:Rv1221:sigE,sigE:ECF_RNA_polymerase_sigma_factor_SigE:cds1216:-:+:773:NC_000962.3	647.938	0.123847	0.110432	1.25938	0.261768	0.463374	CDS:Rv1228a:-:hypothetical_protein:cds1224:+:173:NC_000962.3	40.6039	0.0995214	0.469161	0.212126	0.832008	0.865865
CDS:Rv1222:rseA,rseA:anti-sigma_E_factor_RseA:cds1217:-:+:464:NC_000962.3	1000.61	0.355954	0.0993609	12.8251	0.00034201	0.00249703	CDS:Rv1229c:mrp:Mrp-like_protein:cds1225:-:1172:NC_000962.3	2735.61	0.547911	0.0993121	5.51706	3.45e-08	1.01e-07
CDS:Rv1223:htrA,htrA:serine_protease_HtrA:cds1218:-:+:1586:NC_000962.3	2298.62	0.22939	0.0911053	6.33658	0.0118273	0.0479438	CDS:Rv1230c:-:membrane_protein:cds1226:-:1235:NC_000962.3	2300.45	-0.198086	0.112215	-1.76523	0.0775252	0.107451
CDS:Rv1224:tatB,tatB:Sec-independent_protein_translocase_protein_TatB:cds1219:-:+:395:NC_000962.3	483.519	0.235628	0.121487	3.7639	0.0523703	0.149608	CDS:Rv1231c:-:membrane_protein:cds1227:-:542:NC_000962.3	593.683	0.250921	0.148501	1.6897	0.091086	0.124419
CDS:Rv1225c:-:hypothetical_protein:cds1220:-:-:830:NC_000962.3	106.762	-0.29457	0.252061	1.36095	0.243372	0.440334	CDS:Rv1232c:-:hypothetical_protein:cds1228:-:1307:NC_000962.3	1198.78	-0.0641462	0.12549	-0.511166	0.609235	0.665658
CDS:Rv1226c:-:transmembrane_protein:cds1221:-:-:1463:NC_000962.3	200.159	0.0393209	0.17382	0.0516367	0.820239	0.905792	CDS:Rv1233c:-:hypothetical_protein:cds1229:-:596:NC_000962.3	2339.04	-0.182643	0.117671	-1.55215	0.120626	0.16116
CDS:Rv1227c:-:transmembrane_protein:cds1222:-:-:533:NC_000962.3	96.1616	-0.322062	0.25929	1.5379	0.21493	0.404332	CDS:Rv1234:-:transmembrane_protein:cds1230:+:527:NC_000962.3	741.472	0.655092	0.139032	4.71181	2.46e-06	5.99e-06
CDS:Rv1228:lpqX,lpqX:lipoprotein_LpqX:cds1223:-:+:557:NC_000962.3	99.5207	0.361749	0.243622	2.207	0.137386	0.299806	CDS:Rv1235:lpqY:trehalose_ABC_transporter_substrate-binding_lipoprotein_LpqY:cds1231:+:1406:NC_000962.3	906.589	1.04238	0.138631	7.5191	5.52e-14	2.43e-13
CDS:Rv1228a:-:hypothetical_protein:cds1224:-:+:173:NC_000962.3	24.7545	0.332402	0.449525	0.547543	0.459323	0.660645	CDS:Rv1236:sugA:sugar_ABC_transporter_permease_SugA:cds1232:+:923:NC_000962.3	597.949	0.996267	0.1512	6.58905	4.43e-11	1.59e-10
CDS:Rv1229c:mrp,mrp:Mrp-like_protein:cds1225:-:-:1172:NC_000962.3	1128.88	0.0860805	0.0967158	0.792762	0.373266	0.58351	CDS:Rv1237:sugB:sugar_ABC_transporter_permease_SugB:cds1233:+:824:NC_000962.3	580.73	0.641866	0.149541	4.29223	1.77e-05	3.96e-05
CDS:Rv1230c:-:membrane_protein:cds1226:-:-:1235:NC_000962.3	714.249	-0.024244	0.117959	0.0426795	0.83633	0.913041	CDS:Rv1238:sugC:sugar_ABC_transporter_ATP-binding_protein_SugC:cds1234:+:1181:NC_000962.3	875.989	0.541691	0.148243	3.65409	0.000258099	0.000506487
CDS:Rv1231c:-:membrane_protein:cds1227:-:-:542:NC_000962.3	286.451	0.23112	0.149879	2.38535	0.122478	0.275855	CDS:Rv1239c:corA:magnesium_and_cobalt_transport_transmembrane_protein_CorA:cds1235:-:1100:NC_000962.3	419.089	1.3737	0.175955	7.80716	5.85e-15	2.77e-14
CDS:Rv1232c:-:hypothetical_protein:cds1228:-:-:1307:NC_000962.3	691.067	-0.132295	0.116017	1.31603	0.251305	0.450331	CDS:Rv1240:mdh:malate_dehydrogenase:cds1236:+:989:NC_000962.3	1325.76	-0.112046	0.129983	-0.862009	0.388683	0.452125
CDS:Rv1233c:-:hypothetical_protein:cds1229:-:-:596:NC_000962.3	1212.34	-0.110899	0.109371	1.02746	0.310757	0.515696	CDS:Rv1241:vapB33:antitoxin_VapB33:cds1237:+:260:NC_000962.3	190.446	-0.70468	0.25468	-2.76693	0.00565875	0.00936023
CDS:Rv1234:-:transmembrane_protein:cds1230:-:+:527:NC_000962.3	217.888	0.241709	0.197227	1.50401	0.220056	0.411925	CDS:Rv1242:vapC33:ribonuclease_VapC33:cds1238:+:431:NC_000962.3	219.367	-1.23512	0.236062	-5.23216	1.68e-07	4.59e-07
CDS:Rv1235:lpqY,lpqY:trehalose_ABC_transporter_substrate-binding_lipoprotein_LpqY:cds1231:-:+:1406:NC_000962.3	262.34	0.4639	0.168213	7.61465	0.0057896	0.0267233	CDS:Rv1243c:PE_PGRS23:PE-PGRS_family_protein_PE_PGRS23:cds1239:-:1688:NC_000962.3	104.654	-0.624679	0.29256	-2.13522	0.0327434	0.0484197
CDS:Rv1236:sugA,sugA:sugar_ABC_transporter_permease_SugA:cds1232:-:+:923:NC_000962.3	164.912	0.220842	0.186472	1.40443	0.235982	0.430734	CDS:Rv1244:lpqZ:lipoprotein_LpqZ:cds1240:+:860:NC_000962.3	1697	0.0014571	0.121304	0.012012	0.990416	0.991917
CDS:Rv1237:sugB,sugB:sugar_ABC_transporter_permease_SugB:cds1233:-:+:824:NC_000962.3	169.56	0.415531	0.206869	4.04498	0.044303	0.132124	CDS:Rv1245c:-:short-chain_type_dehydrogenase%2Freductase:cds1241:-:830:NC_000962.3	454.131	-0.425795	0.165953	-2.56575	0.0102952	0.0165491
CDS:Rv1238:sugC,sugC:sugar_ABC_transporter_ATP-binding_protein_SugC:cds1234:-:+:1181:NC_000962.3	363.68	0.274786	0.152036	3.26788	0.0706488	0.184514	CDS:Rv1246c:relE:toxin_RelE:cds1242:-:293:NC_000962.3	182.451	0.0589132	0.265159	0.222181	0.824173	0.858613
CDS:Rv1239c:corA,corA:magnesium_and_cobalt_transport_transmembrane_protein_CorA:cds1235:-:-:1100:NC_000962.3	151.121	0.836682	0.222884	14.0015	0.00018267	0.00145836	CDS:Rv1247c:relB:antitoxin_RelB:cds1243:-:269:NC_000962.3	415.278	0.479796	0.187428	2.5599	0.0104703	0.0168033
CDS:Rv1240:mdh,mdh:malate_dehydrogenase:cds1236:-:+:989:NC_000962.3	733.261	0.167743	0.115826	2.09909	0.147387	0.315841	CDS:Rv1248c:-:multifunctional_2-oxoglutarate_dehydrogenase_E1_component_%2F2-oxoglutarate_dehydrogenase_dihydrolipoyllysine-residue_succinyltransferase:cds1244:-:3695:NC_000962.3	7531.06	0.834891	0.0869438	9.60265	7.79e-22	5.39e-21
CDS:Rv1241:vapB33,vapB33:antitoxin_VapB33:cds1237:-:+:260:NC_000962.3	139.645	-0.172998	0.240161	0.518663	0.471412	0.670423	CDS:Rv1249c:-:membrane_protein:cds1245:-:788:NC_000962.3	1267.68	-0.104467	0.123307	-0.847211	0.396878	0.460141
CDS:Rv1242:vapC33,vapC33:ribonuclease_VapC33:cds1238:-:+:431:NC_000962.3	219.807	-0.216676	0.170434	1.61104	0.204345	0.390213	CDS:Rv1250:-:MFS_drug_transporter:cds1246:+:1739:NC_000962.3	634.838	0.950655	0.161356	5.89165	3.82e-09	1.2e-08
CDS:Rv1243c:PE_PGRS23,PE_PGRS23:PE-PGRS_family_protein_PE_PGRS23:cds1239:-:-:1688:NC_000962.3	79.1999	-0.173435	0.30301	0.327771	0.566975	0.746339	CDS:Rv1251c:-:hypothetical_protein:cds1247:-:3419:NC_000962.3	1163.03	-0.22378	0.14442	-1.54951	0.12126	0.161952
CDS:Rv1244:lpqZ,lpqZ:lipoprotein_LpqZ:cds1240:-:+:860:NC_000962.3	579.933	0.170773	0.142305	1.44261	0.229718	0.423828	CDS:Rv1252c:lprE:lipoprotein_LprE:cds1248:-:608:NC_000962.3	424.121	0.510504	0.197214	2.58858	0.00963715	0.0155544
CDS:Rv1245c:-:short-chain_type_dehydrogenase%2Freductase:cds1241:-:-:830:NC_000962.3	279.47	-0.513155	0.162733	9.92368	0.00163166	0.00931562	CDS:Rv1253:deaD:ATP-dependent_RNA_helicase_DeaD:cds1249:+:1691:NC_000962.3	1130.48	0.678711	0.146318	4.63859	3.51e-06	8.44e-06
CDS:Rv1246c:relE,relE:toxin_RelE:cds1242:-:-:293:NC_000962.3	103.835	-0.163768	0.247302	0.438514	0.50784	0.699487	CDS:Rv1254:deaD:acyltransferase:cds1250:+:1151:NC_000962.3	986.158	1.20476	0.135817	8.87042	7.29e-19	4.27e-18
CDS:Rv1247c:relB,relB:antitoxin_RelB:cds1243:-:-:269:NC_000962.3	146.561	-0.131964	0.205672	0.415757	0.519062	0.708435	CDS:Rv1255c:-:HTH-type_transcriptional_regulator:cds1251:-:608:NC_000962.3	232.014	0.916855	0.239129	3.83414	0.000126005	0.000258665
CDS:Rv1248c:-:multifunctional_2-oxoglutarate_dehydrogenase_E1_component_%2F2-oxoglutarate_dehydrogenase_dihydrolipoyllysine-residue_succinyltransferase:cds1244:-:-:3695:NC_000962.3	1999.96	0.30288	0.0984605	9.45612	0.00210446	0.0114651	CDS:Rv1256c:cyp130:cytochrome_P450_Cyp130:cds1252:-:1217:NC_000962.3	478.076	0.230577	0.17414	1.32409	0.185472	0.236936
CDS:Rv1249c:-:membrane_protein:cds1245:-:-:788:NC_000962.3	449.269	0.284555	0.13852	4.22298	0.0398802	0.123033	CDS:Rv1257c:-:oxidoreductase:cds1253:-:1367:NC_000962.3	1180.86	-0.146933	0.117876	-1.24651	0.212578	0.266834
CDS:Rv1250:-:MFS_drug_transporter:cds1246:-:+:1739:NC_000962.3	165.563	0.56555	0.183593	9.48558	0.00207093	0.0113176	CDS:Rv1258c:-:multidrug-efflux_transporter:cds1254:-:1259:NC_000962.3	410.057	-0.0657164	0.196896	-0.333762	0.738559	0.782827
CDS:Rv1251c:-:hypothetical_protein:cds1247:-:-:3419:NC_000962.3	363.962	-0.609528	0.14265	18.2402	1.95e-05	0.00020023	CDS:Rv1259:udgB:uracil_DNA_glycosylase:cds1255:+:899:NC_000962.3	219.629	1.02823	0.229304	4.48414	7.32e-06	1.71e-05
CDS:Rv1252c:lprE,lprE:lipoprotein_LprE:cds1248:-:-:608:NC_000962.3	93.9189	-0.0864715	0.250292	0.123895	0.724848	0.851946	CDS:Rv1260:-:oxidoreductase:cds1256:+:1118:NC_000962.3	523.86	-0.748344	0.192209	-3.89339	9.89e-05	0.000205159
CDS:Rv1253:deaD,deaD:ATP-dependent_RNA_helicase_DeaD:cds1249:-:+:1691:NC_000962.3	312.215	0.119379	0.179566	0.446445	0.504028	0.697283	CDS:Rv1261c:-:hypothetical_protein:cds1257:-:449:NC_000962.3	822.139	0.00127372	0.144136	0.00883693	0.992949	0.993673
CDS:Rv1254:deaD:acyltransferase:cds1250:-:+:1151:NC_000962.3	227.469	0.270332	0.166447	2.6406	0.104164	0.243257	CDS:Rv1262c:-:hypothetical_protein:cds1258:-:434:NC_000962.3	537.833	-0.564376	0.17696	-3.18928	0.00142627	0.00256754
CDS:Rv1255c:-:HTH-type_transcriptional_regulator:cds1251:-:-:608:NC_000962.3	74.2784	-0.366505	0.290025	1.63107	0.201555	0.387522	CDS:Rv1263:amiB2:amidase_AmiB2:cds1259:+:1388:NC_000962.3	185.689	0.781479	0.248596	3.14357	0.00166901	0.00297614
CDS:Rv1256c:cyp130,cyp130:cytochrome_P450_Cyp130:cds1252:-:-:1217:NC_000962.3	162.45	-0.460541	0.212429	4.76693	0.0290115	0.0969847	CDS:Rv1264:-:adenylyl_cyclase:cds1260:+:1193:NC_000962.3	3383.78	0.23013	0.10426	2.20727	0.0272949	0.0408908
CDS:Rv1257c:-:oxidoreductase:cds1253:-:-:1367:NC_000962.3	572.309	-0.0961855	0.126996	0.574205	0.448593	0.652687	CDS:Rv1265:-:hypothetical_protein:cds1261:+:680:NC_000962.3	830.997	-0.611041	0.144913	-4.21659	2.48e-05	5.49e-05
CDS:Rv1258c:-:multidrug-efflux_transporter:cds1254:-:-:1259:NC_000962.3	146.682	-0.33058	0.204705	2.60473	0.106545	0.247054	CDS:Rv1266c:pknH:serine%2Fthreonine-protein_kinase_PknH:cds1262:-:1880:NC_000962.3	990.457	0.41337	0.126788	3.26032	0.00111286	0.00203804
CDS:Rv1259:udgB,udgB:uracil_DNA_glycosylase:cds1255:-:+:899:NC_000962.3	44.3069	0.124531	0.365659	0.117697	0.731546	0.855381	CDS:Rv1267c:embR:transcriptional_regulator_EmbR:cds1263:-:1166:NC_000962.3	415.907	0.671151	0.177505	3.78103	0.000156181	0.000315706
CDS:Rv1260:-:oxidoreductase:cds1256:-:+:1118:NC_000962.3	375.568	-0.0941199	0.141572	0.441505	0.506397	0.698694	CDS:Rv1268c:-:hypothetical_protein:cds1264:-:698:NC_000962.3	101.483	-0.170322	0.367587	-0.463352	0.643112	0.696149
CDS:Rv1261c:-:hypothetical_protein:cds1257:-:-:449:NC_000962.3	489.403	0.157592	0.15342	1.05539	0.304269	0.508798	CDS:Rv1269c:-:hypothetical_protein:cds1265:-:374:NC_000962.3	362.02	0.223983	0.197479	1.13421	0.256707	0.315433
CDS:Rv1262c:-:hypothetical_protein:cds1258:-:-:434:NC_000962.3	337.297	0.22364	0.173833	1.67126	0.196089	0.382154	CDS:Rv1270c:lprA:lipoprotein_LprA:cds1266:-:734:NC_000962.3	397.952	-0.220146	0.182877	-1.20379	0.22867	0.284867
CDS:Rv1263:amiB2,amiB2:amidase_AmiB2:cds1259:-:+:1388:NC_000962.3	69.68	0.0113895	0.288611	0.00265545	0.958902	0.968062	CDS:Rv1271c:-:hypothetical_protein:cds1267:-:341:NC_000962.3	115.61	-1.77395	0.288012	-6.15928	7.31e-10	2.44e-09
CDS:Rv1264:-:adenylyl_cyclase:cds1260:-:+:1193:NC_000962.3	1155.7	-0.269993	0.105447	6.54335	0.0105277	0.0435751	CDS:Rv1272c:-:drug_ABC_transporter_ATP-binding_protein:cds1268:-:1895:NC_000962.3	573.29	-1.51498	0.155177	-9.76291	1.62e-22	1.16e-21
ncRNA:RVnc0013,ID:mcr11,mcr11,mcr11:Putative_small_regulatory_RNA,ID,Putative_small_regulatory_RNA:id94:-:-:130:NC_000962.3	957.821	0.577579	0.388985	2.18937	0.138966	0.302247	CDS:Rv1273c:-:drug_ABC_transporter_ATP-binding_protein:cds1269:-:1748:NC_000962.3	380.089	-1.63126	0.17609	-9.26376	1.97e-20	1.27e-19
CDS:Rv1265:-:hypothetical_protein:cds1261:-:+:680:NC_000962.3	490.169	-0.59908	0.133101	20.188	7.02e-06	7.92e-05	CDS:Rv1274:lprB:lipoprotein_LprB:cds1270:+:557:NC_000962.3	1407.85	0.394343	0.124014	3.17982	0.00147368	0.00265047
CDS:Rv1266c:pknH,pknH:serine%2Fthreonine-protein_kinase_PknH:cds1262:-:-:1880:NC_000962.3	333.054	0.451605	0.158194	8.12926	0.00435564	0.0208431	CDS:Rv1275:lprC:lipoprotein_LprC:cds1271:+:542:NC_000962.3	1104.62	0.755521	0.131766	5.73383	9.82e-09	2.99e-08
CDS:Rv1267c:embR,embR:transcriptional_regulator_EmbR:cds1263:-:-:1166:NC_000962.3	93.5173	0.702379	0.260594	7.27183	0.00700443	0.0309487	CDS:Rv1276c:-:hypothetical_protein:cds1272:-:476:NC_000962.3	75.684	-0.159901	0.361848	-0.441902	0.65856	0.710349
CDS:Rv1268c:-:hypothetical_protein:cds1264:-:-:698:NC_000962.3	42.2516	0.52944	0.378735	1.95919	0.1616	0.337275	CDS:Rv1277:-:hypothetical_protein:cds1273:+:1253:NC_000962.3	474.971	0.484897	0.169818	2.8554	0.00429826	0.00727199
CDS:Rv1269c:-:hypothetical_protein:cds1265:-:-:374:NC_000962.3	126.827	1.0381	0.24826	17.3565	3.1e-05	0.00030124	CDS:Rv1278:-:hypothetical_protein:cds1274:+:2627:NC_000962.3	1738.82	0.518681	0.13262	3.91102	9.19e-05	0.000191646
CDS:Rv1270c:lprA,lprA:lipoprotein_LprA:cds1266:-:-:734:NC_000962.3	157.852	0.291984	0.194312	2.26134	0.132639	0.292208	CDS:Rv1279:-:GMC-type_oxidoreductase:cds1275:+:1586:NC_000962.3	1928.88	0.11521	0.113521	1.01488	0.310162	0.372175
CDS:Rv1271c:-:hypothetical_protein:cds1267:-:-:341:NC_000962.3	101.897	-0.158849	0.264078	0.363883	0.546358	0.730709	CDS:Rv1280c:oppA:oligopeptide_ABC_transporter_substrate-binding_lipoprotein_OppA:cds1276:-:1775:NC_000962.3	1115.95	-1.18204	0.126536	-9.34155	9.49e-21	6.21e-20
CDS:Rv1272c:-:drug_ABC_transporter_ATP-binding_protein:cds1268:-:-:1895:NC_000962.3	296.889	0.0424979	0.16416	0.0848731	0.770799	0.879634	CDS:Rv1281c:oppD:oligopeptide_ABC_transporter_ATP-binding_protein_OppD:cds1277:-:1838:NC_000962.3	781.17	-1.21534	0.148583	-8.17953	2.85e-16	1.47e-15
CDS:Rv1273c:-:drug_ABC_transporter_ATP-binding_protein:cds1269:-:-:1748:NC_000962.3	197.048	-0.0087647	0.198055	0.0019637	0.964654	0.972578	CDS:Rv1282c:oppC:oligopeptide_ABC_transporter_permease_OppC:cds1278:-:875:NC_000962.3	306.31	-1.21754	0.209384	-5.81486	6.07e-09	1.88e-08
CDS:Rv1274:lprB,lprB:lipoprotein_LprB:cds1270:-:+:557:NC_000962.3	741.095	-0.271623	0.122167	4.92538	0.0264649	0.0903137	CDS:Rv1283c:oppB:oligopeptide_ABC_transporter_permease_OppB:cds1279:-:977:NC_000962.3	572.696	-0.645397	0.172403	-3.74355	0.000181441	0.000363066
CDS:Rv1275:lprC,lprC:lipoprotein_LprC:cds1271:-:+:542:NC_000962.3	651.196	0.153302	0.118387	1.68214	0.194641	0.381	CDS:Rv1284:canA:beta-carbonic_anhydrase:cds1280:+:491:NC_000962.3	648.26	2.34924	0.170753	13.7581	4.55e-43	6.36e-42
CDS:Rv1276c:-:hypothetical_protein:cds1272:-:-:476:NC_000962.3	17.8531	0.038534	0.524284	0.00674639	0.934538	0.954981	CDS:Rv1285:cysD:sulfate_adenylyltransferase_subunit_2:cds1281:+:998:NC_000962.3	409.965	1.43418	0.182389	7.86333	3.74e-15	1.8e-14
CDS:Rv1277:-:hypothetical_protein:cds1273:-:+:1253:NC_000962.3	137.138	-0.287364	0.225538	1.66683	0.196684	0.382788	CDS:Rv1286:cysD:bifunctional_sulfate_adenyltransferase_subunit_1_CysN%2Fadenylylsulfate_kinase_CysC:cds1282:+:1844:NC_000962.3	528.416	1.04116	0.187732	5.54602	2.92e-08	8.61e-08
CDS:Rv1278:-:hypothetical_protein:cds1274:-:+:2627:NC_000962.3	430.235	0.0331621	0.134633	0.0617209	0.803796	0.896709	CDS:Rv1287:-:HTH-type_transcriptional_regulator:cds1283:+:485:NC_000962.3	346.484	0.157707	0.180506	0.873694	0.382285	0.445872
CDS:Rv1279:-:GMC-type_oxidoreductase:cds1275:-:+:1586:NC_000962.3	405.04	0.0573052	0.140868	0.165651	0.684006	0.826335	CDS:Rv1288:-:hypothetical_protein:cds1284:+:1370:NC_000962.3	318.85	0.138712	0.184957	0.749968	0.453274	0.514689
CDS:Rv1280c:oppA,oppA:oligopeptide_ABC_transporter_substrate-binding_lipoprotein_OppA:cds1276:-:-:1775:NC_000962.3	705.661	0.105765	0.115572	0.842468	0.358692	0.570422	CDS:Rv1289:-:hypothetical_protein:cds1285:+:632:NC_000962.3	755.86	0.815763	0.146806	5.55673	2.75e-08	8.11e-08
CDS:Rv1281c:oppD,oppD:oligopeptide_ABC_transporter_ATP-binding_protein_OppD:cds1277:-:-:1838:NC_000962.3	461.047	0.163184	0.127772	1.63414	0.201131	0.387279	CDS:Rv1290A:-:hypothetical_protein:cds1287:+:314:NC_000962.3	11.6929	0.660531	0.767288	0.860865	0.389313	0.452694
CDS:Rv1282c:oppC,oppC:oligopeptide_ABC_transporter_permease_OppC:cds1278:-:-:875:NC_000962.3	189.904	-0.111124	0.179883	0.38366	0.535651	0.721796	CDS:Rv1290c:-:hypothetical_protein:cds1286:-:1565:NC_000962.3	380.899	-0.0505382	0.171889	-0.294016	0.768746	0.809717
CDS:Rv1283c:oppB,oppB:oligopeptide_ABC_transporter_permease_OppB:cds1279:-:-:977:NC_000962.3	195.712	-0.0654867	0.188824	0.122008	0.726867	0.853519	CDS:Rv1291c:-:hypothetical_protein:cds1288:-:335:NC_000962.3	25.9002	-0.170937	0.56469	-0.302709	0.762112	0.804316
CDS:Rv1284:canA,canA:beta-carbonic_anhydrase:cds1280:-:+:491:NC_000962.3	126.222	0.797205	0.231876	11.8324	0.00058208	0.00388185	CDS:Rv1292:argS:arginine--tRNA_ligase:cds1289:+:1652:NC_000962.3	1395.98	0.669038	0.11411	5.86309	4.54e-09	1.42e-08
CDS:Rv1285:cysD,cysD:sulfate_adenylyltransferase_subunit_2:cds1281:-:+:998:NC_000962.3	212.143	2.30575	0.182471	157.724	3.56e-36	6.98e-34	CDS:Rv1293:lysA:diaminopimelate_decarboxylase:cds1290:+:1343:NC_000962.3	2972.15	1.11909	0.112315	9.96385	2.19e-23	1.63e-22
CDS:Rv1286:cysD:bifunctional_sulfate_adenyltransferase_subunit_1_CysN%2Fadenylylsulfate_kinase_CysC:cds1282:-:+:1844:NC_000962.3	186.561	0.82288	0.176349	21.6866	3.21e-06	3.97e-05	CDS:Rv1294:thrA:homoserine_dehydrogenase:cds1291:+:1325:NC_000962.3	2831.98	0.935032	0.104092	8.98276	2.64e-19	1.58e-18
CDS:Rv1287:-:HTH-type_transcriptional_regulator:cds1283:-:+:485:NC_000962.3	119.51	0.548583	0.254307	4.65093	0.0310366	0.102189	CDS:Rv1295:thrC:threonine_synthase:cds1292:+:1082:NC_000962.3	1828.72	0.581738	0.114617	5.07549	3.86e-07	1.02e-06
CDS:Rv1288:-:hypothetical_protein:cds1284:-:+:1370:NC_000962.3	129.116	0.411133	0.251658	2.68443	0.101334	0.239357	CDS:Rv1296:thrB:homoserine_kinase:cds1293:+:950:NC_000962.3	1142.42	0.410435	0.143195	2.86627	0.00415333	0.00704787
CDS:Rv1289:-:hypothetical_protein:cds1285:-:+:632:NC_000962.3	287.986	-0.132319	0.160306	0.682733	0.408647	0.615714	CDS:Rv1297:rho:transcription_termination_factor_Rho:cds1294:+:1808:NC_000962.3	11576.1	-1.35144	0.0874996	-15.4451	8.14e-54	1.57e-52
CDS:Rv1290c:-:hypothetical_protein:cds1286:-:-:1565:NC_000962.3	177.534	-0.117969	0.206995	0.346061	0.556352	0.739836	CDS:Rv1298:rpmE:50S_ribosomal_protein_L31:cds1295:+:242:NC_000962.3	2299.71	-1.18354	0.10989	-10.7702	4.76e-27	4.09e-26
CDS:Rv1290A:-:hypothetical_protein:cds1287:-:+:314:NC_000962.3	8.68053	-0.276751	0.767279	0.130858	0.717544	0.847163	CDS:Rv1299:prfA:peptide_chain_release_factor_PrfA:cds1296:+:1073:NC_000962.3	1753.82	-1.27634	0.124877	-10.2207	1.6e-24	1.23e-23
CDS:Rv1291c:-:hypothetical_protein:cds1288:-:-:335:NC_000962.3	9.33294	-1.0604	0.939103	1.27817	0.25824	0.458574	CDS:Rv1300:hemK:release_factor_glutamine_methyltransferase:cds1297:+:977:NC_000962.3	3562.11	0.725215	0.121573	5.96528	2.44e-09	7.82e-09
CDS:Rv1292:argS,argS:arginine--tRNA_ligase:cds1289:-:+:1652:NC_000962.3	664.7	0.0335878	0.121581	0.0820527	0.774535	0.881305	CDS:Rv1301:-:threonylcarbamoyl-AMP_synthase:cds1298:+:653:NC_000962.3	1986.1	0.290291	0.1106	2.6247	0.00867266	0.0140953
CDS:Rv1293:lysA,lysA:diaminopimelate_decarboxylase:cds1290:-:+:1343:NC_000962.3	1046.95	-0.0708983	0.0998508	0.509407	0.475395	0.673163	CDS:Rv1302:rfe:decaprenyl-phosphate_N-acetylglucosaminephosphotransferase:cds1299:+:1214:NC_000962.3	2545.69	-0.0775795	0.103124	-0.752293	0.451875	0.513247
CDS:Rv1294:thrA,thrA:homoserine_dehydrogenase:cds1291:-:+:1325:NC_000962.3	1013.65	0.0439528	0.104539	0.179857	0.671496	0.819899	CDS:Rv1303:-:hypothetical_protein:cds1300:+:485:NC_000962.3	2756.13	1.71854	0.0984652	17.4533	3.25e-68	8.65e-67
CDS:Rv1295:thrC,thrC:threonine_synthase:cds1292:-:+:1082:NC_000962.3	817.278	-0.0976829	0.103406	0.89147	0.345079	0.554723	CDS:Rv1304:atpB:ATP_synthase_subunit_A:cds1301:+:752:NC_000962.3	4113.69	1.98362	0.0937522	21.1581	2.33e-99	1.15e-97
CDS:Rv1296:thrB,thrB:homoserine_kinase:cds1293:-:+:950:NC_000962.3	683.775	-0.0914243	0.108837	0.709987	0.399448	0.609333	CDS:Rv1305:atpE:ATP_synthase_subunit_C:cds1302:+:245:NC_000962.3	3537.21	1.62669	0.107477	15.1352	9.49e-52	1.69e-50
CDS:Rv1297:rho,rho:transcription_termination_factor_Rho:cds1294:-:+:1808:NC_000962.3	9001.59	-0.311283	0.0884607	12.3567	0.0004394	0.00308205	CDS:Rv1306:atpF:ATP_synthase_subunit_B:cds1303:+:515:NC_000962.3	3511.61	1.45589	0.109322	13.3174	1.83e-40	2.41e-39
CDS:Rv1298:rpmE,rpmE:50S_ribosomal_protein_L31:cds1295:-:+:242:NC_000962.3	3196.22	-0.509387	0.0986636	26.5313	2.59e-07	4.09e-06	CDS:Rv1307:atpH:ATP_synthase_subunit_b%2Fdelta:cds1304:+:1340:NC_000962.3	10744	1.24617	0.0857833	14.527	8.18e-48	1.31e-46
CDS:Rv1299:prfA,prfA:peptide_chain_release_factor_PrfA:cds1296:-:+:1073:NC_000962.3	1942.03	-0.912105	0.0874815	107.656	3.2e-25	3.49e-23	CDS:Rv1308:atpA:ATP_synthase_subunit_alpha:cds1305:+:1649:NC_000962.3	9968.37	0.980966	0.0882059	11.1213	9.88e-29	9.28e-28
CDS:Rv1300:hemK,hemK:release_factor_glutamine_methyltransferase:cds1297:-:+:977:NC_000962.3	1333.2	-0.447585	0.0998088	20.0534	7.53e-06	8.38e-05	CDS:Rv1309:atpG:ATP_synthase_subunit_gamma:cds1306:+:917:NC_000962.3	4684.83	0.854801	0.0938034	9.11269	8.04e-20	4.99e-19
CDS:Rv1301:-:threonylcarbamoyl-AMP_synthase:cds1298:-:+:653:NC_000962.3	913.584	-0.297021	0.116559	6.48848	0.0108576	0.0446114	CDS:Rv1310:atpD:ATP_synthase_subunit_beta:cds1307:+:1460:NC_000962.3	8320.16	0.472484	0.091771	5.14851	2.63e-07	7.09e-07
CDS:Rv1302:rfe,rfe:decaprenyl-phosphate_N-acetylglucosaminephosphotransferase:cds1299:-:+:1214:NC_000962.3	1150.58	-0.288576	0.105231	7.49871	0.00617431	0.0279193	CDS:Rv1311:atpC:ATP_synthase_subunit_epsilon:cds1308:+:365:NC_000962.3	1414.16	0.0670347	0.12067	0.55552	0.578539	0.636665
CDS:Rv1303:-:hypothetical_protein:cds1300:-:+:485:NC_000962.3	2171.28	0.212859	0.111645	3.63087	0.0567172	0.158566	CDS:Rv1312:-:hypothetical_protein:cds1309:+:443:NC_000962.3	1245.44	0.0930105	0.127128	0.731627	0.464396	0.524613
CDS:Rv1304:atpB,atpB:ATP_synthase_subunit_A:cds1301:-:+:752:NC_000962.3	2614.63	0.38626	0.0884507	19.0187	1.29e-05	0.00013854	CDS:Rv1313c:-:insertion_sequence_element_IS1557_transposase:cds1310:-:1334:NC_000962.3	388.369	-0.616009	0.175438	-3.51126	0.000445982	0.000850347
CDS:Rv1305:atpE,atpE:ATP_synthase_subunit_C:cds1302:-:+:245:NC_000962.3	1441.11	0.642453	0.10107	40.1545	2.35e-10	6.45e-09	CDS:Rv1314c:-:cob%28I%29yrinic_acid_a%2Cc-diamide_adenosyltransferase:cds1311:-:581:NC_000962.3	339.727	0.433842	0.192514	2.25356	0.024224	0.0366504
CDS:Rv1306:atpF,atpF:ATP_synthase_subunit_B:cds1303:-:+:515:NC_000962.3	1894.2	0.43773	0.0884971	24.3984	7.83e-07	1.09e-05	CDS:Rv1315:murA:UDP-N-acetylglucosamine_1-carboxyvinyltransferase:cds1312:+:1256:NC_000962.3	1265.69	-0.588358	0.122382	-4.80756	1.53e-06	3.81e-06
CDS:Rv1307:atpH,atpH:ATP_synthase_subunit_b%2Fdelta:cds1304:-:+:1340:NC_000962.3	5132.03	0.47617	0.0754679	39.665	3.01e-10	8.06e-09	CDS:Rv1316c:ogt:methylated-DNA--protein-cysteine_methyltransferase:cds1313:-:497:NC_000962.3	196.623	0.480983	0.225061	2.13712	0.032588	0.048237
CDS:Rv1308:atpA,atpA:ATP_synthase_subunit_alpha:cds1305:-:+:1649:NC_000962.3	5723.57	0.429278	0.0739434	33.6016	6.76e-09	1.41e-07	CDS:Rv1317c:alkA:bifunctional_regulatory_protein%2FDNA_repair_enzyme_AlkA:cds1314:-:1490:NC_000962.3	739.881	0.847944	0.142313	5.95831	2.55e-09	8.14e-09
CDS:Rv1309:atpG,atpG:ATP_synthase_subunit_gamma:cds1306:-:+:917:NC_000962.3	2457.22	0.251346	0.0848564	8.76876	0.00306435	0.0156728	CDS:Rv1318c:-:adenylate_cyclase:cds1315:-:1625:NC_000962.3	215.458	-1.514	0.237508	-6.37453	1.84e-10	6.38e-10
CDS:Rv1310:atpD,atpD:ATP_synthase_subunit_beta:cds1307:-:+:1460:NC_000962.3	5295.61	0.388936	0.0743404	27.3044	1.74e-07	2.82e-06	CDS:Rv1319c:-:adenylate_cyclase:cds1316:-:1607:NC_000962.3	490.756	-1.12916	0.160522	-7.03433	2e-12	7.92e-12
CDS:Rv1311:atpC,atpC:ATP_synthase_subunit_epsilon:cds1308:-:+:365:NC_000962.3	1279.41	0.475106	0.0922326	26.4747	2.67e-07	4.13e-06	CDS:Rv1320c:-:adenylate_cyclase:cds1317:-:1703:NC_000962.3	703.059	-2.60221	0.155897	-16.6918	1.5e-62	3.55e-61
CDS:Rv1312:-:hypothetical_protein:cds1309:-:+:443:NC_000962.3	1397.55	0.105434	0.100328	1.1046	0.293258	0.498882	CDS:Rv1321:-:endonuclease_NucS:cds1318:+:680:NC_000962.3	412.583	-1.39628	0.19078	-7.3188	2.5e-13	1.05e-12
CDS:Rv1313c:-:insertion_sequence_element_IS1557_transposase:cds1310:-:-:1334:NC_000962.3	161.073	-0.604735	0.206605	8.50096	0.0035496	0.0177164	CDS:Rv1322:-:hypothetical_protein:cds1319:+:296:NC_000962.3	409.656	-0.542676	0.166521	-3.25891	0.0011184	0.00204678
CDS:Rv1314c:-:cob%28I%29yrinic_acid_a%2Cc-diamide_adenosyltransferase:cds1311:-:-:581:NC_000962.3	111.375	-0.300237	0.223044	1.81838	0.177506	0.360147	CDS:Rv1322A:-:hypothetical_protein:cds1320:-:458:NC_000962.3	9071.36	0.456966	0.0891203	5.12752	2.94e-07	7.86e-07
CDS:Rv1315:murA,murA:UDP-N-acetylglucosamine_1-carboxyvinyltransferase:cds1312:-:+:1256:NC_000962.3	704.885	-0.432024	0.136915	9.97095	0.0015903	0.00911925	CDS:Rv1323:fadA4:acetyl-CoA_acetyltransferase:cds1321:+:1169:NC_000962.3	5012.52	0.527802	0.102702	5.13919	2.76e-07	7.41e-07
ncRNA:RVnc0021,ID:mcr3,mcr3,mcr3:Putative_small_regulatory_RNA,ID,Putative_small_regulatory_RNA:id102:-:+:123:NC_000962.3	3176.36	-0.436252	0.442287	0.9692	0.32488	0.531793	CDS:Rv1324:-:thioredoxin:cds1322:+:914:NC_000962.3	4789.35	0.0435228	0.0906948	0.479882	0.631311	0.685433
CDS:Rv1316c:ogt,ogt:methylated-DNA--protein-cysteine_methyltransferase:cds1313:-:-:497:NC_000962.3	85.7234	-0.461497	0.273055	2.85751	0.0909482	0.221891	CDS:Rv1325c:PE_PGRS24:PE-PGRS_family_protein_PE_PGRS24:cds1323:-:1811:NC_000962.3	390.892	-0.528318	0.226769	-2.32976	0.0198189	0.0303797
CDS:Rv1317c:alkA,alkA:bifunctional_regulatory_protein%2FDNA_repair_enzyme_AlkA:cds1314:-:-:1490:NC_000962.3	246.292	-0.207447	0.194284	1.15671	0.282149	0.485875	CDS:Rv1326c:glgB:1%2C4-alpha-glucan_branching_protein:cds1324:-:2195:NC_000962.3	2784.71	1.82017	0.102034	17.8389	3.52e-71	1.02e-69
CDS:Rv1318c:-:adenylate_cyclase:cds1315:-:-:1625:NC_000962.3	130.31	-0.344923	0.223553	2.38014	0.122886	0.276617	CDS:Rv1327c:glgE:alpha-1%2C4-glucan:maltose-1-phosphate_maltosyltransferase:cds1325:-:2105:NC_000962.3	3833.48	1.53994	0.114951	13.3965	6.34e-41	8.41e-40
CDS:Rv1319c:-:adenylate_cyclase:cds1316:-:-:1607:NC_000962.3	356.966	-0.204187	0.144392	2.00505	0.156776	0.330906	CDS:Rv1328:glgP:glycogen_phosphorylase:cds1326:+:2591:NC_000962.3	2134.16	0.354358	0.114661	3.09048	0.00199833	0.00353791
CDS:Rv1320c:-:adenylate_cyclase:cds1317:-:-:1703:NC_000962.3	687.05	-0.655871	0.11554	32.0851	1.48e-08	2.91e-07	CDS:Rv1329c:dinG:ATP-dependent_helicase_DinG:cds1327:-:1994:NC_000962.3	787.591	0.0460191	0.137897	0.333721	0.73859	0.782827
CDS:Rv1321:-:endonuclease_NucS:cds1318:-:+:680:NC_000962.3	369.565	-0.383919	0.153472	6.24109	0.012482	0.0497758	CDS:Rv1330c:pncB1:nicotinic_acid_phosphoribosyltransferase_PncB1:cds1328:-:1346:NC_000962.3	484.643	0.600442	0.168874	3.55556	0.000377179	0.000724388
CDS:Rv1322:-:hypothetical_protein:cds1319:-:+:296:NC_000962.3	234.708	0.117785	0.17871	0.441192	0.506548	0.698694	CDS:Rv1331:-:ATP-dependent_Clp_protease_adapter_protein_ClpS:cds1329:+:305:NC_000962.3	2956.66	1.47831	0.11022	13.4123	5.12e-41	6.83e-40
CDS:Rv1322A:-:hypothetical_protein:cds1320:-:-:458:NC_000962.3	4519.38	0.123542	0.0828139	2.22639	0.135671	0.297385	CDS:Rv1332:-:transcriptional_regulator:cds1330:+:656:NC_000962.3	4568.96	1.64187	0.108098	15.1887	4.2e-52	7.68e-51
CDS:Rv1323:fadA4,fadA4:acetyl-CoA_acetyltransferase:cds1321:-:+:1169:NC_000962.3	2074.08	0.0495644	0.0942609	0.27681	0.5988	0.770923	CDS:Rv1333:-:hydrolase:cds1331:+:1034:NC_000962.3	2945.86	1.15046	0.101945	11.2851	1.55e-29	1.48e-28
CDS:Rv1324:-:thioredoxin:cds1322:-:+:914:NC_000962.3	2451.57	-0.155792	0.0976282	2.55245	0.110124	0.252963	CDS:Rv1334:mec:CysO-cysteine_peptidase:cds1332:+:440:NC_000962.3	885.954	1.40338	0.133797	10.4889	9.71e-26	7.84e-25
CDS:Rv1325c:PE_PGRS24,PE_PGRS24:PE-PGRS_family_protein_PE_PGRS24:cds1323:-:-:1811:NC_000962.3	249.08	-0.445808	0.181344	5.99812	0.0143212	0.0550426	CDS:Rv1335:cysO:sulfur_carrier_protein_CysO:cds1333:+:281:NC_000962.3	559.104	1.20363	0.1525	7.89262	2.96e-15	1.43e-14
CDS:Rv1326c:glgB,glgB:1%2C4-alpha-glucan_branching_protein:cds1324:-:-:2195:NC_000962.3	604.265	0.345601	0.111626	9.58598	0.00196069	0.0109102	CDS:Rv1336:cysM:O-phosphoserine_sulfhydrylase:cds1334:+:971:NC_000962.3	2571.01	1.05176	0.0988698	10.6378	1.99e-26	1.66e-25
CDS:Rv1327c:glgE,glgE:alpha-1%2C4-glucan:maltose-1-phosphate_maltosyltransferase:cds1325:-:-:2105:NC_000962.3	1449.47	0.0630755	0.100396	0.395767	0.529283	0.716467	CDS:Rv1337:cysM:integral_membrane_protein:cds1335:+:722:NC_000962.3	2084.86	0.291654	0.126036	2.31405	0.020665	0.0315184
CDS:Rv1328:glgP,glgP:glycogen_phosphorylase:cds1326:-:+:2591:NC_000962.3	839.049	0.177462	0.112146	2.50494	0.11349	0.259632	CDS:Rv1338:murI:glutamate_racemase:cds1336:+:815:NC_000962.3	1288.7	0.185593	0.129495	1.43321	0.151799	0.198134
CDS:Rv1329c:dinG,dinG:ATP-dependent_helicase_DinG:cds1327:-:-:1994:NC_000962.3	355.654	-0.113686	0.170123	0.446199	0.504145	0.697283	CDS:Rv1339:-:hypothetical_protein:cds1337:+:821:NC_000962.3	1413.04	-0.287761	0.120679	-2.38451	0.0171018	0.0265329
CDS:Rv1330c:pncB1,pncB1:nicotinic_acid_phosphoribosyltransferase_PncB1:cds1328:-:-:1346:NC_000962.3	143.561	-0.0671843	0.204003	0.122877	0.725934	0.852712	CDS:Rv1340:rphA:ribonuclease_PH:cds1338:+:779:NC_000962.3	1273.9	-0.289518	0.130878	-2.21212	0.0269581	0.0404474
CDS:Rv1331:-:ATP-dependent_Clp_protease_adapter_protein_ClpS:cds1329:-:+:305:NC_000962.3	783.55	0.318503	0.106873	8.87659	0.00288851	0.0149487	CDS:Rv1341:-:non-canonical_purine_NTP_pyrophosphatase:cds1339:+:614:NC_000962.3	778.376	-0.139464	0.170402	-0.818437	0.413108	0.476256
CDS:Rv1332:-:transcriptional_regulator:cds1330:-:+:656:NC_000962.3	1267.94	0.280231	0.0981412	8.14991	0.00430632	0.0206535	CDS:Rv1342c:-:hypothetical_protein:cds1340:-:362:NC_000962.3	364.217	0.526124	0.184846	2.84627	0.00442341	0.0074678
CDS:Rv1333:-:hydrolase:cds1331:-:+:1034:NC_000962.3	743.784	0.153307	0.118146	1.6889	0.193746	0.379953	CDS:Rv1343c:lprD:lipoprotein_LprD:cds1341:-:380:NC_000962.3	338.158	0.474462	0.220875	2.1481	0.0317057	0.0470364
CDS:Rv1334:mec,mec:CysO-cysteine_peptidase:cds1332:-:+:440:NC_000962.3	287.028	-0.0273396	0.173162	0.0254004	0.873374	0.930461	CDS:Rv1344:mbtL:acyl_carrier_protein_MbtL:cds1342:+:320:NC_000962.3	181.907	-0.0148463	0.228264	-0.0650403	0.948142	0.960636
CDS:Rv1335:cysO,cysO:sulfur_carrier_protein_CysO:cds1333:-:+:281:NC_000962.3	167.018	-0.0758059	0.203106	0.155178	0.693635	0.832889	CDS:Rv1345:mbtM:long-chain-fatty-acid--ACP_ligase_MbtM:cds1343:+:1565:NC_000962.3	976.631	-0.298692	0.131267	-2.27545	0.0228791	0.0347083
CDS:Rv1336:cysM,cysM:O-phosphoserine_sulfhydrylase:cds1334:-:+:971:NC_000962.3	647.924	0.277001	0.12843	4.65883	0.0308943	0.101891	CDS:Rv1346:mbtN:acyl-ACP_dehydrogenase_MbtN:cds1344:+:1160:NC_000962.3	606.62	-0.442892	0.148447	-2.98351	0.00284963	0.00494211
CDS:Rv1337:cysM:integral_membrane_protein:cds1335:-:+:722:NC_000962.3	915.971	0.148033	0.109737	1.82083	0.177215	0.359947	CDS:Rv1347c:mbtK:lysine_N-acetyltransferase_MbtK:cds1345:-:632:NC_000962.3	76.7556	-1.48959	0.350015	-4.2558	2.08e-05	4.64e-05
CDS:Rv1338:murI,murI:glutamate_racemase:cds1336:-:+:815:NC_000962.3	535.755	0.0639925	0.130797	0.239757	0.624382	0.791663	CDS:Rv1348:irtA:iron_ABC_transporter_ATP-binding_protein%2Fpermease_IrtA:cds1346:+:2579:NC_000962.3	477.246	0.295525	0.156832	1.88434	0.0595196	0.0842627
CDS:Rv1339:-:hypothetical_protein:cds1337:-:+:821:NC_000962.3	785.009	0.277821	0.111636	6.1922	0.0128315	0.0506553	CDS:Rv1349:irtB:iron_ABC_transporter_ATP-binding_protein%2Fpermease_IrtB:cds1347:+:1739:NC_000962.3	314.696	0.0179791	0.188978	0.0951385	0.924205	0.941302
CDS:Rv1340:rphA,rphA:ribonuclease_PH:cds1338:-:+:779:NC_000962.3	923.14	0.240145	0.110737	4.70259	0.0301172	0.0998315	CDS:Rv1350:fabG2:3-oxoacyl-ACP_reductase_FabG:cds1348:+:743:NC_000962.3	151.898	0.470741	0.286712	1.64186	0.100619	0.136828
CDS:Rv1341:-:non-canonical_purine_NTP_pyrophosphatase:cds1339:-:+:614:NC_000962.3	521.182	0.0123814	0.131424	0.00958113	0.922025	0.950852	CDS:Rv1351:fabG2:hypothetical_protein:cds1349:+:329:NC_000962.3	268.166	2.00527	0.212641	9.4303	4.09e-21	2.71e-20
CDS:Rv1342c:-:hypothetical_protein:cds1340:-:-:362:NC_000962.3	316.082	0.523036	0.182754	8.1645	0.00427182	0.0205634	CDS:Rv1352:-:hypothetical_protein:cds1350:+:371:NC_000962.3	903.795	0.571004	0.134196	4.25499	2.09e-05	4.65e-05
CDS:Rv1343c:lprD,lprD:lipoprotein_LprD:cds1341:-:-:380:NC_000962.3	217.437	0.598042	0.187	10.2415	0.00137312	0.00802609	CDS:Rv1353c:-:HTH-type_transcriptional_regulator:cds1351:-:785:NC_000962.3	45.6729	-0.471734	0.478728	-0.98539	0.324432	0.386433
CDS:Rv1344:mbtL,mbtL:acyl_carrier_protein_MbtL:cds1342:-:+:320:NC_000962.3	117.23	0.267846	0.226508	1.39985	0.236748	0.43153	CDS:Rv1354c:-:hypothetical_protein:cds1352:-:1871:NC_000962.3	138.691	-0.348081	0.288617	-1.20603	0.227805	0.283968
CDS:Rv1345:mbtM,mbtM:long-chain-fatty-acid--ACP_ligase_MbtM:cds1343:-:+:1565:NC_000962.3	897.74	0.252341	0.138339	3.33089	0.0679899	0.179599	CDS:Rv1355c:moeY:molybdopterin_biosynthesis_protein_MoeY:cds1353:-:2147:NC_000962.3	266.34	0.10425	0.235405	0.442857	0.657869	0.709797
CDS:Rv1346:mbtN,mbtN:acyl-ACP_dehydrogenase_MbtN:cds1344:-:+:1160:NC_000962.3	718.843	0.179474	0.114537	2.45737	0.116975	0.266672	CDS:Rv1356c:moeY:hypothetical_protein:cds1354:-:791:NC_000962.3	21.8626	0.771413	0.72828	1.05923	0.289497	0.350295
CDS:Rv1347c:mbtK,mbtK:lysine_N-acetyltransferase_MbtK:cds1345:-:-:632:NC_000962.3	186.806	-0.426618	0.196015	4.71812	0.0298463	0.0992688	CDS:Rv1357c:-:hypothetical_protein:cds1355:-:923:NC_000962.3	9.68974	2.38953	0.806941	2.96122	0.00306419	0.00529257
CDS:Rv1348:irtA,irtA:iron_ABC_transporter_ATP-binding_protein%2Fpermease_IrtA:cds1346:-:+:2579:NC_000962.3	975.527	-0.068865	0.133412	0.266828	0.605468	0.776961	CDS:Rv1358:-:transcriptional_regulator:cds1356:+:3479:NC_000962.3	130.343	0.133825	0.295744	0.452502	0.650907	0.703626
CDS:Rv1349:irtB,irtB:iron_ABC_transporter_ATP-binding_protein%2Fpermease_IrtB:cds1347:-:+:1739:NC_000962.3	611.063	-0.140309	0.164193	0.731965	0.392247	0.601854	CDS:Rv1359:-:transcriptional_regulator:cds1357:+:752:NC_000962.3	68.6978	-0.184382	0.361829	-0.509583	0.610343	0.666685
CDS:Rv1350:fabG2,fabG2:3-oxoacyl-ACP_reductase_FabG:cds1348:-:+:743:NC_000962.3	155.304	-0.677206	0.203963	10.9401	0.00094105	0.00572675	CDS:Rv1360:-:oxidoreductase:cds1358:+:1022:NC_000962.3	1450.11	-1.03298	0.136959	-7.54221	4.62e-14	2.05e-13
CDS:Rv1351:fabG2:hypothetical_protein:cds1349:-:+:329:NC_000962.3	100.636	-0.0229558	0.243552	0.0154104	0.901206	0.943375	CDS:Rv1361c:PPE19:PPE_family_protein_PPE19:cds1359:-:1190:NC_000962.3	3712.17	-1.35093	0.103576	-13.0429	6.98e-39	8.9e-38
CDS:Rv1352:-:hypothetical_protein:cds1350:-:+:371:NC_000962.3	356.67	0.216962	0.144056	2.26994	0.131905	0.291121	CDS:Rv1362c:-:membrane_protein:cds1360:-:662:NC_000962.3	342.653	0.229913	0.179498	1.28087	0.20024	0.253271
CDS:Rv1353c:-:HTH-type_transcriptional_regulator:cds1351:-:-:785:NC_000962.3	33.6397	-0.0288505	0.455358	0.00404239	0.949305	0.962289	CDS:Rv1363c:-:membrane_protein:cds1361:-:785:NC_000962.3	443.936	0.0865219	0.168718	0.512821	0.608077	0.664576
CDS:Rv1354c:-:hypothetical_protein:cds1352:-:-:1871:NC_000962.3	89.6378	-0.421237	0.261148	2.58603	0.10781	0.249251	CDS:Rv1364c:mcr15:sigma_factor_regulatory_protein:cds1362:-:1961:NC_000962.3	1212.22	0.35655	0.146669	2.43099	0.0150577	0.0235737
CDS:Rv1355c:moeY,moeY:molybdopterin_biosynthesis_protein_MoeY:cds1353:-:-:2147:NC_000962.3	168.826	-0.0815925	0.210153	0.159454	0.68966	0.83005	CDS:Rv1365c:rsfA:anti-sigma-F_factor_antagonist_RsfA:cds1363:-:386:NC_000962.3	409.725	-0.260439	0.174404	-1.49331	0.135356	0.178851
CDS:Rv1356c:moeY:hypothetical_protein:cds1354:-:-:791:NC_000962.3	9.75632	-0.503857	0.802431	0.416133	0.518873	0.708423	CDS:Rv1366:-:hypothetical_protein:cds1364:+:821:NC_000962.3	165.161	0.50953	0.285818	1.78271	0.0746332	0.103733
CDS:Rv1357c:-:hypothetical_protein:cds1355:-:-:923:NC_000962.3	7.73438	0.40255	1.00518	0.166633	0.683122	0.825632	CDS:Rv1366A:-:hypothetical_protein:cds1365:+:260:NC_000962.3	143.086	0.0356105	0.260624	0.136636	0.891319	0.915334
CDS:Rv1358:-:transcriptional_regulator:cds1356:-:+:3479:NC_000962.3	75.3942	-0.263261	0.297206	0.785547	0.37545	0.585457	CDS:Rv1367c:-:hypothetical_protein:cds1366:-:1133:NC_000962.3	406.622	0.451495	0.180304	2.50408	0.012277	0.0195211
CDS:Rv1359:-:transcriptional_regulator:cds1357:-:+:752:NC_000962.3	35.9734	0.309283	0.40018	0.60072	0.438304	0.64554	CDS:Rv1368:lprF:lipoprotein_LprF:cds1367:+:785:NC_000962.3	741.588	-1.5636	0.171632	-9.1102	8.22e-20	5.1e-19
CDS:Rv1360:-:oxidoreductase:cds1358:-:+:1022:NC_000962.3	985.709	-0.112077	0.118152	0.90004	0.342771	0.551805	CDS:Rv1371:-:membrane_protein:cds1368:+:1469:NC_000962.3	16.4855	0.423045	0.631896	0.669484	0.503187	0.564093
CDS:Rv1361c:PPE19,PPE19:PPE_family_protein_PPE19:cds1359:-:-:1190:NC_000962.3	2144.44	-0.672677	0.110499	36.7866	1.32e-09	3.25e-08	CDS:Rv1372:-:alpha-pyrone_synthesis_polyketide_synthase-like_protein:cds1369:+:1181:NC_000962.3	391.588	0.996688	0.177807	5.60544	2.08e-08	6.17e-08
CDS:Rv1362c:-:membrane_protein:cds1360:-:-:662:NC_000962.3	145.544	0.0454305	0.215744	0.045144	0.83174	0.911572	CDS:Rv1373:-:glycolipid_sulfotransferase:cds1370:+:980:NC_000962.3	240.467	0.143487	0.24301	0.590458	0.554884	0.614745
CDS:Rv1363c:-:membrane_protein:cds1361:-:-:785:NC_000962.3	211.76	-0.107633	0.176725	0.384524	0.535192	0.721673	CDS:Rv1374c:-:hypothetical_protein:cds1371:-:458:NC_000962.3	21.3654	0.505963	0.600975	0.841905	0.399841	0.46312
ncRNA:RVnc0015,ID:mcr15,mcr15,mcr15:Putative_small_regulatory_RNA,ID,Putative_small_regulatory_RNA:id108:-:-:299:NC_000962.3	60.6234	-0.379982	0.295095	1.65954	0.197666	0.383606	CDS:Rv1375:-:hypothetical_protein:cds1372:+:1319:NC_000962.3	854.129	-0.179595	0.134768	-1.33262	0.182656	0.23379
CDS:Rv1364c:mcr15:sigma_factor_regulatory_protein:cds1362:-:-:1961:NC_000962.3	422.218	0.301278	0.13421	5.04516	0.0246949	0.0856903	CDS:Rv1376:-:hypothetical_protein:cds1373:+:1493:NC_000962.3	510.868	-1.07116	0.159346	-6.72222	1.79e-11	6.57e-11
CDS:Rv1365c:rsfA,rsfA:anti-sigma-F_factor_antagonist_RsfA:cds1363:-:-:386:NC_000962.3	162.988	0.603411	0.228578	6.96548	0.00830972	0.0358294	CDS:Rv1377c:-:transferase:cds1374:-:638:NC_000962.3	530.004	0.158043	0.152445	1.03672	0.299866	0.361297
CDS:Rv1366:-:hypothetical_protein:cds1364:-:+:821:NC_000962.3	89.3651	0.317488	0.253606	1.5704	0.210149	0.397715	CDS:Rv1378c:-:hypothetical_protein:cds1375:-:1427:NC_000962.3	1347.89	0.771916	0.140838	5.48087	4.23e-08	1.22e-07
CDS:Rv1366A:-:hypothetical_protein:cds1365:-:+:260:NC_000962.3	62.2964	-0.310635	0.28716	1.16945	0.279513	0.482352	CDS:Rv1379:pyrR:bifunctional_pyrimidine_operon_regulatory_protein%2Furacil_phosphoribosyltransferase:cds1376:+:581:NC_000962.3	1141.53	0.162724	0.121773	1.33629	0.181455	0.232629
CDS:Rv1367c:-:hypothetical_protein:cds1366:-:-:1133:NC_000962.3	246.822	0.0634366	0.170729	0.138527	0.70975	0.84354	CDS:Rv1380:pyrB:aspartate_carbamoyltransferase:cds1377:+:959:NC_000962.3	206.194	-0.248622	0.231315	-1.07482	0.282454	0.342715
CDS:Rv1368:lprF,lprF:lipoprotein_LprF:cds1367:-:+:785:NC_000962.3	560.675	-0.456387	0.13296	11.8129	0.00058821	0.00390287	CDS:Rv1381:pyrC:dihydroorotase:cds1378:+:1292:NC_000962.3	617.541	0.319743	0.190028	1.68261	0.0924503	0.126196
CDS:Rv1371:-:membrane_protein:cds1368:-:+:1469:NC_000962.3	5.14366	-0.109247	1.1023	0.0135978	0.90717	0.945189	CDS:Rv1382:pyrC:hypothetical_protein:cds1379:+:497:NC_000962.3	286.492	0.241885	0.212063	1.14063	0.254024	0.312524
CDS:Rv1372:-:alpha-pyrone_synthesis_polyketide_synthase-like_protein:cds1369:-:+:1181:NC_000962.3	181.898	-0.0806636	0.20155	0.160076	0.689087	0.830032	CDS:Rv1383:carA:carbamoyl-phosphate_synthase_small_subunit:cds1380:+:1130:NC_000962.3	696.426	0.0978351	0.142641	0.685883	0.492787	0.554001
CDS:Rv1373:-:glycolipid_sulfotransferase:cds1370:-:+:980:NC_000962.3	165.122	-0.115242	0.199866	0.351194	0.553438	0.737167	CDS:Rv1384:carB:carbamoyl-phosphate_synthase_large_subunit:cds1381:+:3347:NC_000962.3	2269.19	-0.335402	0.112894	-2.97094	0.00296889	0.00513692
CDS:Rv1374c:-:hypothetical_protein:cds1371:-:-:458:NC_000962.3	12.1568	-0.496627	0.692293	0.512467	0.474073	0.672143	CDS:Rv1385:pyrF:orotidine_5%27-phosphate_decarboxylase:cds1382:+:824:NC_000962.3	491.017	-0.880774	0.162497	-5.42025	5.95e-08	1.69e-07
ncRNA:RVnc0035,ID:MTS1082,MTS1082,MTS1082:Putative_small_regulatory_RNA,ID,Putative_small_regulatory_RNA:id113:-:+:139:NC_000962.3	183.461	0.375315	0.224664	2.7851	0.0951446	0.22914	CDS:Rv1386:PE15:PE_family_protein_PE15:cds1383:+:308:NC_000962.3	1538.83	-2.42622	0.150286	-16.1441	1.25e-58	2.71e-57
CDS:Rv1375:-:hypothetical_protein:cds1372:-:+:1319:NC_000962.3	449.343	0.1391	0.146152	0.913964	0.339065	0.547859	CDS:Rv1387:PPE20:PPE_family_protein_PPE20:cds1384:+:1619:NC_000962.3	6751.58	-1.93409	0.125121	-15.4578	6.69e-54	1.3e-52
CDS:Rv1376:-:hypothetical_protein:cds1373:-:+:1493:NC_000962.3	338.397	-0.153649	0.171836	0.803206	0.370136	0.580592	CDS:Rv1388:mihF:integration_host_factor_MihF:cds1385:+:572:NC_000962.3	1351.86	-1.4806	0.115468	-12.8225	1.23e-37	1.52e-36
CDS:Rv1377c:-:transferase:cds1374:-:-:638:NC_000962.3	229.205	0.175322	0.176726	0.992577	0.319113	0.524248	CDS:Rv1389:gmk:guanylate_kinase:cds1386:+:626:NC_000962.3	2219.63	-0.761805	0.105154	-7.24465	4.34e-13	1.79e-12
CDS:Rv1378c:-:hypothetical_protein:cds1375:-:-:1427:NC_000962.3	367.914	-0.0396431	0.137083	0.0843291	0.771514	0.879938	CDS:Rv1390:rpoZ:DNA-directed_RNA_polymerase_subunit_omega:cds1387:+:332:NC_000962.3	2311.26	0.915497	0.107707	8.49989	1.9e-17	1.05e-16
CDS:Rv1379:pyrR,pyrR:bifunctional_pyrimidine_operon_regulatory_protein%2Furacil_phosphoribosyltransferase:cds1376:-:+:581:NC_000962.3	550.038	0.26313	0.126122	4.35445	0.0369124	0.116163	CDS:Rv1391:dfp:bifunctional_phosphopantothenoylcysteine_decarboxylase%2Fphosphopantothenate--cysteine_ligase:cds1388:+:1256:NC_000962.3	8506.49	1.69252	0.0898831	18.8303	4.27e-79	1.52e-77
CDS:Rv1380:pyrB,pyrB:aspartate_carbamoyltransferase:cds1377:-:+:959:NC_000962.3	88.6875	0.396081	0.266379	2.22945	0.135402	0.296962	CDS:Rv1392:metK:S-adenosylmethionine_synthetase:cds1389:+:1211:NC_000962.3	2869.28	-0.300645	0.0997196	-3.01491	0.00257057	0.00449679
CDS:Rv1381:pyrC,pyrC:dihydroorotase:cds1378:-:+:1292:NC_000962.3	186.245	0.0447487	0.172724	0.0672457	0.79539	0.891382	CDS:Rv1393c:-:monoxygenase:cds1390:-:1478:NC_000962.3	1688.2	1.28365	0.120986	10.6099	2.68e-26	2.21e-25
CDS:Rv1382:pyrC:hypothetical_protein:cds1379:-:+:497:NC_000962.3	82.3618	0.328447	0.258655	1.62114	0.202933	0.389003	CDS:Rv1394c:cyp132:cytochrome_P450_Cyp132:cds1391:-:1385:NC_000962.3	1501.26	1.24944	0.13927	8.97136	2.93e-19	1.75e-18
CDS:Rv1383:carA,carA:carbamoyl-phosphate_synthase_small_subunit:cds1380:-:+:1130:NC_000962.3	182.261	0.753274	0.189366	15.7793	7.12e-05	0.00063253	CDS:Rv1395:-:HTH-type_transcriptional_regulator:cds1392:+:1034:NC_000962.3	346.462	0.300405	0.196114	1.53179	0.125575	0.166984
CDS:Rv1384:carB,carB:carbamoyl-phosphate_synthase_large_subunit:cds1381:-:+:3347:NC_000962.3	657.376	0.448966	0.110295	16.5527	4.73e-05	0.00043938	CDS:Rv1396c:PE_PGRS25:PE-PGRS_family_protein_PE_PGRS25:cds1393:-:1730:NC_000962.3	2966.28	0.132092	0.133821	0.987085	0.323601	0.385791
CDS:Rv1385:pyrF,pyrF:orotidine_5%27-phosphate_decarboxylase:cds1382:-:+:824:NC_000962.3	146.737	0.204365	0.206757	0.977989	0.322696	0.529078	CDS:Rv1397c:vapC10:ribonuclease_VapC10:cds1394:-:401:NC_000962.3	15866.4	1.56147	0.0908784	17.182	3.62e-66	9.26e-65
CDS:Rv1386:PE15,PE15:PE_family_protein_PE15:cds1383:-:+:308:NC_000962.3	2157.46	0.45091	0.104735	18.4584	1.74e-05	0.00018093	CDS:Rv1398c:vapB10:antitoxin_VapB10:cds1395:-:257:NC_000962.3	56326.1	1.31456	0.0887983	14.8038	1.38e-49	2.33e-48
CDS:Rv1387:PPE20,PPE20:PPE_family_protein_PPE20:cds1384:-:+:1619:NC_000962.3	10692.7	0.370168	0.0765986	23.2933	1.39e-06	1.83e-05	CDS:Rv1399c:nlhH:carboxylesterase_NlhH:cds1396:-:959:NC_000962.3	395.293	-0.359544	0.188247	-1.90996	0.0561387	0.0797898
CDS:Rv1388:mihF,mihF:integration_host_factor_MihF:cds1385:-:+:572:NC_000962.3	1849.57	-0.350621	0.0949177	13.6116	0.0002248	0.00174507	CDS:Rv1400c:lipI:lipase:cds1397:-:962:NC_000962.3	891.997	0.0304322	0.130933	0.232425	0.816208	0.851882
CDS:Rv1389:gmk,gmk:guanylate_kinase:cds1386:-:+:626:NC_000962.3	908.911	-0.338341	0.119163	8.04357	0.00456656	0.0217687	CDS:Rv1401:-:membrane_protein:cds1398:+:602:NC_000962.3	507.014	-0.762541	0.157065	-4.85493	1.2e-06	3.04e-06
CDS:Rv1390:rpoZ,rpoZ:DNA-directed_RNA_polymerase_subunit_omega:cds1387:-:+:332:NC_000962.3	1118.71	-0.197601	0.108494	3.32151	0.0683792	0.180264	CDS:Rv1402:priA:primosomal_protein_N%27:cds1399:+:1967:NC_000962.3	624.088	-1.34795	0.166716	-8.0853	6.2e-16	3.11e-15
CDS:Rv1391:dfp,dfp:bifunctional_phosphopantothenoylcysteine_decarboxylase%2Fphosphopantothenate--cysteine_ligase:cds1388:-:+:1256:NC_000962.3	2082.55	0.00363891	0.089635	0.00312781	0.9554	0.966223	CDS:Rv1403c:-:methyltransferase:cds1400:-:824:NC_000962.3	42.7539	2.34628	0.533578	4.39726	1.1e-05	2.51e-05
CDS:Rv1392:metK,metK:S-adenosylmethionine_synthetase:cds1389:-:+:1211:NC_000962.3	1570.09	-0.651726	0.0979803	44.1014	3.12e-11	9.64e-10	CDS:Rv1404:-:transcriptional_regulator:cds1401:+:482:NC_000962.3	2254.36	0.382498	0.101897	3.75378	0.000174187	0.000350318
CDS:Rv1393c:-:monoxygenase:cds1390:-:-:1478:NC_000962.3	247.785	0.531923	0.176966	9.04898	0.00262842	0.0137293	CDS:Rv1405c:-:methyltransferase:cds1402:-:824:NC_000962.3	148.738	1.59162	0.281595	5.65216	1.58e-08	4.77e-08
CDS:Rv1394c:cyp132,cyp132:cytochrome_P450_Cyp132:cds1391:-:-:1385:NC_000962.3	274.806	0.588009	0.162038	13.1201	0.00029214	0.00216924	CDS:Rv1406:fmt:methionyl-tRNA_formyltransferase:cds1403:+:938:NC_000962.3	524.156	0.864726	0.194016	4.45698	8.31e-06	1.93e-05
CDS:Rv1395:-:HTH-type_transcriptional_regulator:cds1392:-:+:1034:NC_000962.3	66.0679	-0.0588403	0.289841	0.04964	0.823691	0.908071	CDS:Rv1407:fmu:methyltransferase:cds1404:+:1373:NC_000962.3	603.115	0.54729	0.148062	3.69635	0.000218722	0.000433291
CDS:Rv1396c:PE_PGRS25,PE_PGRS25:PE-PGRS_family_protein_PE_PGRS25:cds1393:-:-:1730:NC_000962.3	1654.02	-0.322413	0.101775	10.013	0.0015544	0.00892646	CDS:Rv1408:rpe:ribulose-phosphate_3-epimerase:cds1405:+:698:NC_000962.3	1230.88	-0.791202	0.140789	-5.61976	1.91e-08	5.71e-08
CDS:Rv1397c:vapC10,vapC10:ribonuclease_VapC10:cds1394:-:-:401:NC_000962.3	3785.18	-0.134189	0.0850765	2.49065	0.114525	0.261542	CDS:Rv1409:ribG:bifunctional_riboflavin_biosynthesis_diaminohydroxyphosphoribosylaminopyrimidine_deaminase%2F5-amino-6-%285-phosphoribosylamino%29_uracil_reductase:cds1406:+:1019:NC_000962.3	1265.61	-0.610441	0.123494	-4.94308	7.69e-07	1.98e-06
CDS:Rv1398c:vapB10,vapB10:antitoxin_VapB10:cds1395:-:-:257:NC_000962.3	13104.2	0.295839	0.0948282	9.71546	0.00182724	0.0103272	CDS:Rv1410c:P55:aminoglycosides%2Ftetracycline-transport_integral_membrane_protein:cds1407:-:1556:NC_000962.3	6903.39	0.249484	0.0867811	2.87487	0.00404199	0.00688249
CDS:Rv1399c:nlhH,nlhH:carboxylesterase_NlhH:cds1396:-:-:959:NC_000962.3	136.656	0.109229	0.204835	0.284527	0.593749	0.768451	CDS:Rv1411c:lprG:lipoprotein_LprG:cds1408:-:710:NC_000962.3	2062.7	0.061566	0.110868	0.555308	0.578684	0.636665
CDS:Rv1400c:lipI,lipI:lipase:cds1397:-:-:962:NC_000962.3	246.491	0.0776273	0.158276	0.241084	0.623424	0.790704	CDS:Rv1412:ribC:riboflavin_synthase:cds1409:+:605:NC_000962.3	349.417	-0.00161667	0.188911	-0.00855788	0.993172	0.993673
CDS:Rv1401:-:membrane_protein:cds1398:-:+:602:NC_000962.3	147.129	0.448305	0.19456	5.30864	0.0212199	0.0763994	CDS:Rv1413:-:hypothetical_protein:cds1410:+:515:NC_000962.3	289.722	-1.68213	0.215816	-7.79426	6.48e-15	3.05e-14
CDS:Rv1402:priA,priA:primosomal_protein_N%27:cds1399:-:+:1967:NC_000962.3	227.248	-0.0233956	0.17906	0.0170829	0.896011	0.941303	CDS:Rv1414:-:hypothetical_protein:cds1411:+:401:NC_000962.3	53.8674	-1.76953	0.43005	-4.1147	3.88e-05	8.42e-05
CDS:Rv1403c:-:methyltransferase:cds1400:-:-:824:NC_000962.3	10.1823	-1.43673	0.968413	2.13453	0.144015	0.310137	CDS:Rv1415:ribA2:bifunctional_riboflavin_biosynthesis_GTP_cyclohydrolase_II%2F3%2C4-dihydroxy-2-butanone_4-phosphate_synthase:cds1412:+:1277:NC_000962.3	4641.43	1.33176	0.0942548	14.1293	2.51e-45	3.71e-44
CDS:Rv1404:-:transcriptional_regulator:cds1401:-:+:482:NC_000962.3	661.446	0.196821	0.134874	2.13933	0.143564	0.309506	CDS:Rv1416:ribH:6%2C7-dimethyl-8-ribityllumazine_synthase:cds1413:+:482:NC_000962.3	1388.24	0.98277	0.123049	7.98683	1.38e-15	6.86e-15
CDS:Rv1405c:-:methyltransferase:cds1402:-:-:824:NC_000962.3	43.0457	-0.3873	0.369716	1.09037	0.29639	0.501819	CDS:Rv1417:ribH:membrane_protein:cds1414:+:464:NC_000962.3	736.876	0.792101	0.159015	4.9813	6.32e-07	1.64e-06
CDS:Rv1406:fmt,fmt:methionyl-tRNA_formyltransferase:cds1403:-:+:938:NC_000962.3	173.074	0.113975	0.181304	0.396987	0.52865	0.716467	CDS:Rv1418:lprH:lipoprotein_LprH:cds1415:+:686:NC_000962.3	1464.05	-0.0913708	0.113947	-0.801869	0.422629	0.484892
CDS:Rv1407:fmu,fmu:methyltransferase:cds1404:-:+:1373:NC_000962.3	187.482	0.286696	0.204733	1.96171	0.16133	0.337077	CDS:Rv1419:-:hypothetical_protein:cds1416:+:473:NC_000962.3	1125.96	1.00399	0.118805	8.4507	2.9e-17	1.58e-16
CDS:Rv1408:rpe,rpe:ribulose-phosphate_3-epimerase:cds1405:-:+:698:NC_000962.3	574.687	0.0485445	0.116846	0.173927	0.676645	0.822613	CDS:Rv1420:uvrC:excinuclease_ABC_subunit_UvrC:cds1417:+:1940:NC_000962.3	1624.49	1.00039	0.127207	7.86428	3.71e-15	1.79e-14
CDS:Rv1409:ribG,ribG:bifunctional_riboflavin_biosynthesis_diaminohydroxyphosphoribosylaminopyrimidine_deaminase%2F5-amino-6-%285-phosphoribosylamino%29_uracil_reductase:cds1406:-:+:1019:NC_000962.3	646.062	0.162402	0.122123	1.77044	0.183327	0.367419	CDS:Rv1421:uvrC:hypothetical_protein:cds1418:+:905:NC_000962.3	975.454	0.62144	0.133507	4.65475	3.24e-06	7.85e-06
CDS:Rv1410c:P55,P55:aminoglycosides%2Ftetracycline-transport_integral_membrane_protein:cds1407:-:-:1556:NC_000962.3	2696.11	0.0793918	0.085846	0.85639	0.354751	0.565082	CDS:Rv1422:-:hypothetical_protein:cds1419:+:1028:NC_000962.3	1191.56	0.45663	0.119439	3.82313	0.00013177	0.000269246
CDS:Rv1411c:lprG,lprG:lipoprotein_LprG:cds1408:-:-:710:NC_000962.3	1062	0.0759783	0.0956985	0.631439	0.426828	0.634091	CDS:Rv1423:whiA:transcriptional_regulator_WhiA:cds1420:+:977:NC_000962.3	1164.52	0.388256	0.129079	3.00789	0.00263065	0.00458974
CDS:Rv1412:ribC,ribC:riboflavin_synthase:cds1409:-:+:605:NC_000962.3	153.62	-0.37682	0.229625	2.6985	0.100443	0.238249	CDS:Rv1424c:-:membrane_protein:cds1421:-:761:NC_000962.3	385.09	0.785305	0.192932	4.07037	4.69e-05	0.000100901
CDS:Rv1413:-:hypothetical_protein:cds1410:-:+:515:NC_000962.3	141.157	-0.682904	0.250688	7.52183	0.00609557	0.0276338	CDS:Rv1425:-:diacyglycerol_O-acyltransferase:cds1422:+:1379:NC_000962.3	2106.22	0.237608	0.115898	2.05014	0.0403512	0.0589359
CDS:Rv1414:-:hypothetical_protein:cds1411:-:+:401:NC_000962.3	39.2458	-1.34053	0.371323	13.1502	0.00028749	0.00214284	CDS:Rv1426c:lipO:esterase_LipO:cds1423:-:1262:NC_000962.3	655.654	-1.03724	0.157384	-6.59053	4.38e-11	1.58e-10
CDS:Rv1415:ribA2,ribA2:bifunctional_riboflavin_biosynthesis_GTP_cyclohydrolase_II%2F3%2C4-dihydroxy-2-butanone_4-phosphate_synthase:cds1412:-:+:1277:NC_000962.3	1357.2	0.120195	0.103261	1.35735	0.243996	0.440652	CDS:Rv1427c:fadD12:long-chain-fatty-acid--CoA_ligase_FadD12:cds1424:-:1607:NC_000962.3	761.746	-0.73362	0.15991	-4.5877	4.48e-06	1.07e-05
CDS:Rv1416:ribH,ribH:6%2C7-dimethyl-8-ribityllumazine_synthase:cds1413:-:+:482:NC_000962.3	425.271	0.288802	0.135853	4.52386	0.0334253	0.107795	CDS:Rv1428c:-:hypothetical_protein:cds1425:-:827:NC_000962.3	268.637	-1.10323	0.247695	-4.45399	8.43e-06	1.96e-05
CDS:Rv1417:ribH:membrane_protein:cds1414:-:+:464:NC_000962.3	391.115	0.285121	0.155568	3.36344	0.0666585	0.177155	CDS:Rv1429:-:hypothetical_protein:cds1426:+:1268:NC_000962.3	322.204	0.290196	0.202788	1.43103	0.152421	0.19888
CDS:Rv1418:lprH,lprH:lipoprotein_LprH:cds1415:-:+:686:NC_000962.3	705.907	-0.16442	0.115159	2.03931	0.153279	0.325448	CDS:Rv1430:PE16:PE_family_protein_PE16:cds1427:+:1586:NC_000962.3	216.211	-0.993555	0.219599	-4.5244	6.06e-06	1.43e-05
CDS:Rv1419:-:hypothetical_protein:cds1416:-:+:473:NC_000962.3	751.013	0.0844701	0.111204	0.578138	0.447043	0.651676	CDS:Rv1431:-:hypothetical_protein:cds1428:+:1769:NC_000962.3	529.615	0.677922	0.157601	4.30151	1.7e-05	3.81e-05
CDS:Rv1420:uvrC,uvrC:excinuclease_ABC_subunit_UvrC:cds1417:-:+:1940:NC_000962.3	803.615	-0.0801524	0.115208	0.486303	0.485581	0.680958	CDS:Rv1432:-:dehydrogenase:cds1429:+:1421:NC_000962.3	343.241	1.23636	0.197765	6.25165	4.06e-10	1.38e-09
CDS:Rv1421:uvrC:hypothetical_protein:cds1418:-:+:905:NC_000962.3	367.069	-0.0749444	0.156971	0.243009	0.622041	0.789403	CDS:Rv1433:-:hypothetical_protein:cds1430:+:815:NC_000962.3	1036.94	2.44049	0.148145	16.4736	5.67e-61	1.3e-59
CDS:Rv1422:-:hypothetical_protein:cds1419:-:+:1028:NC_000962.3	448.426	0.020021	0.127706	0.0254988	0.87313	0.930461	CDS:Rv1434:-:hypothetical_protein:cds1431:+:137:NC_000962.3	138.814	1.78701	0.307506	5.81129	6.2e-09	1.91e-08
CDS:Rv1423:whiA,whiA:transcriptional_regulator_WhiA:cds1420:-:+:977:NC_000962.3	475.872	0.240982	0.129094	3.49054	0.0617205	0.168069	CDS:Rv1435c:-:hypothetical_protein:cds1432:-:608:NC_000962.3	6855.88	1.89984	0.116551	16.3005	9.79e-60	2.22e-58
CDS:Rv1424c:-:membrane_protein:cds1421:-:-:761:NC_000962.3	168.643	0.490111	0.18431	7.07604	0.00781217	0.03387	CDS:Rv1436:gap:glyceraldehyde_3-phosphate_dehydrogenase:cds1433:+:1019:NC_000962.3	3467.46	0.533859	0.106701	5.00331	5.64e-07	1.47e-06
CDS:Rv1425:-:diacyglycerol_O-acyltransferase:cds1422:-:+:1379:NC_000962.3	561.675	0.29873	0.123497	5.85561	0.0155275	0.0587592	CDS:Rv1437:pgk:phosphoglycerate_kinase:cds1434:+:1238:NC_000962.3	1824.57	-0.623662	0.115876	-5.38214	7.36e-08	2.08e-07
CDS:Rv1426c:lipO,lipO:esterase_LipO:cds1423:-:-:1262:NC_000962.3	283.294	0.915678	0.164546	30.7112	2.99e-08	5.71e-07	CDS:Rv1438:tpi:triosephosphate_isomerase:cds1435:+:785:NC_000962.3	1111.54	-0.373652	0.131996	-2.83079	0.00464326	0.00780241
CDS:Rv1427c:fadD12,fadD12:long-chain-fatty-acid--CoA_ligase_FadD12:cds1424:-:-:1607:NC_000962.3	324.666	1.06455	0.1502	49.928	1.59e-12	5.54e-11	CDS:Rv1439c:-:hypothetical_protein:cds1436:-:425:NC_000962.3	102.688	-2.44834	0.38677	-6.33023	2.45e-10	8.43e-10
CDS:Rv1428c:-:hypothetical_protein:cds1425:-:-:827:NC_000962.3	187.501	0.18194	0.183553	0.983291	0.321388	0.527323	CDS:Rv1440:secG:protein-export_membrane_protein_SecG:cds1437:+:233:NC_000962.3	544.322	-1.26193	0.160251	-7.87474	3.41e-15	1.64e-14
CDS:Rv1429:-:hypothetical_protein:cds1426:-:+:1268:NC_000962.3	165.427	0.568633	0.200411	8.04009	0.00457532	0.0217841	CDS:Rv1441c:PE_PGRS26:PE-PGRS_family_protein_PE_PGRS26:cds1438:-:1475:NC_000962.3	214.77	-1.78034	0.229518	-7.75687	8.71e-15	4.07e-14
CDS:Rv1430:PE16,PE16:PE_family_protein_PE16:cds1427:-:+:1586:NC_000962.3	76.8119	-0.166262	0.287373	0.335559	0.562404	0.743749	CDS:Rv1442:bisC:biotin_sulfoxide_reductase_BisC:cds1439:+:2300:NC_000962.3	3346.2	0.643705	0.105639	6.09346	1.1e-09	3.61e-09
CDS:Rv1431:-:hypothetical_protein:cds1428:-:+:1769:NC_000962.3	150.326	0.307225	0.21606	2.02158	0.155077	0.32838	CDS:Rv1443c:-:hypothetical_protein:cds1440:-:485:NC_000962.3	975.968	0.703075	0.13583	5.17615	2.27e-07	6.15e-07
CDS:Rv1432:-:dehydrogenase:cds1429:-:+:1421:NC_000962.3	74.0497	0.558506	0.278814	4.01557	0.0450821	0.133546	CDS:Rv1444c:-:hypothetical_protein:cds1441:-:410:NC_000962.3	456.994	-0.875613	0.164769	-5.31417	1.07e-07	2.99e-07
CDS:Rv1433:-:hypothetical_protein:cds1430:-:+:815:NC_000962.3	189.118	0.492053	0.178365	7.59924	0.00583928	0.0268894	CDS:Rv1445c:devB:6-phosphogluconolactonase:cds1442:-:743:NC_000962.3	1264.62	-0.579757	0.121521	-4.77085	1.83e-06	4.53e-06
CDS:Rv1434:-:hypothetical_protein:cds1431:-:+:137:NC_000962.3	26.968	0.618084	0.439603	1.9834	0.159033	0.334241	CDS:Rv1446c:opcA:OXPP_cycle_protein_OpcA:cds1443:-:911:NC_000962.3	1133.16	-0.636452	0.123464	-5.15498	2.54e-07	6.86e-07
CDS:Rv1435c:-:hypothetical_protein:cds1432:-:-:608:NC_000962.3	657.176	0.190358	0.158287	1.45638	0.227507	0.420738	CDS:Rv1447c:zwf2:glucose-6-phosphate_1-dehydrogenase:cds1444:-:1544:NC_000962.3	2994.77	0.0871242	0.102736	0.848041	0.396415	0.459874
CDS:Rv1436:gap,gap:glyceraldehyde_3-phosphate_dehydrogenase:cds1433:-:+:1019:NC_000962.3	2021.78	0.254008	0.0971568	6.82784	0.00897479	0.0381896	CDS:Rv1448c:tal:transaldolase:cds1445:-:1121:NC_000962.3	3455.76	1.02804	0.0947121	10.8544	1.9e-27	1.67e-26
CDS:Rv1437:pgk,pgk:phosphoglycerate_kinase:cds1434:-:+:1238:NC_000962.3	1157.93	-0.0149977	0.0957505	0.0245573	0.875475	0.93169	CDS:Rv1449c:tkt:transketolase:cds1446:-:2102:NC_000962.3	5089.18	0.384937	0.0959832	4.01046	6.06e-05	0.000128736
CDS:Rv1438:tpi,tpi:triosephosphate_isomerase:cds1435:-:+:785:NC_000962.3	674.192	0.0885709	0.130915	0.462776	0.49633	0.690118	CDS:Rv1450c:PE_PGRS27:PE-PGRS_family_protein_PE_PGRS27:cds1447:-:3989:NC_000962.3	232.845	0.448899	0.242765	1.84911	0.0644416	0.090616
CDS:Rv1439c:-:hypothetical_protein:cds1436:-:-:425:NC_000962.3	107.449	-0.332964	0.269378	1.51735	0.218021	0.409168	CDS:Rv1451:-:protoheme_IX_farnesyltransferase:cds1448:+:926:NC_000962.3	2731.3	0.795353	0.115401	6.89207	5.5e-12	2.11e-11
CDS:Rv1440:secG,secG:protein-export_membrane_protein_SecG:cds1437:-:+:233:NC_000962.3	221.641	-0.057694	0.176703	0.106942	0.743653	0.864477	CDS:Rv1452c:PE_PGRS28:PE-PGRS_family_protein_PE_PGRS28:cds1449:-:2225:NC_000962.3	99.9343	-0.141288	0.302044	-0.467774	0.639946	0.693457
CDS:Rv1441c:PE_PGRS26,PE_PGRS26:PE-PGRS_family_protein_PE_PGRS26:cds1438:-:-:1475:NC_000962.3	143.817	-0.176636	0.200206	0.778062	0.377735	0.587848	CDS:Rv1453:-:transcriptional_activator_protein:cds1450:+:1265:NC_000962.3	202.857	-0.0489047	0.279984	-0.17467	0.861339	0.890777
CDS:Rv1442:bisC,bisC:biotin_sulfoxide_reductase_BisC:cds1439:-:+:2300:NC_000962.3	857.042	0.151676	0.112735	1.81267	0.178189	0.360887	CDS:Rv1454c:qor:quinone_reductase:cds1451:-:986:NC_000962.3	1018.44	0.284209	0.164947	1.72303	0.0848836	0.116671
CDS:Rv1443c:-:hypothetical_protein:cds1440:-:-:485:NC_000962.3	235.365	-0.115423	0.178946	0.416198	0.51884	0.708423	CDS:Rv1455:-:hypothetical_protein:cds1452:+:863:NC_000962.3	136.531	-0.573999	0.274606	-2.09026	0.0365942	0.0538054
CDS:Rv1444c:-:hypothetical_protein:cds1441:-:-:410:NC_000962.3	187.327	-0.0180469	0.180117	0.0119367	0.913	0.947731	CDS:Rv1456c:-:antibiotic_ABC_transporter_permease:cds1453:-:932:NC_000962.3	505.262	0.367037	0.159106	2.30687	0.0210619	0.032099
CDS:Rv1445c:devB,devB:6-phosphogluconolactonase:cds1442:-:-:743:NC_000962.3	434.382	0.252371	0.13185	3.67191	0.0553367	0.155704	CDS:Rv1457c:-:antibiotic_ABC_transporter_permease:cds1454:-:785:NC_000962.3	443.749	-0.68784	0.196709	-3.49674	0.000470973	0.000894556
CDS:Rv1446c:opcA,opcA:OXPP_cycle_protein_OpcA:cds1443:-:-:911:NC_000962.3	405.207	-0.188009	0.13879	1.85765	0.172897	0.353902	CDS:Rv1458c:-:antibiotic_ABC_transporter_ATP-binding_protein:cds1455:-:941:NC_000962.3	545.54	-0.885885	0.167645	-5.2843	1.26e-07	3.49e-07
CDS:Rv1447c:zwf2,zwf2:glucose-6-phosphate_1-dehydrogenase:cds1444:-:-:1544:NC_000962.3	1221.39	0.00303241	0.0997676	0.00218142	0.962748	0.970905	CDS:Rv1459c:-:alpha-%281-%3E6%29-mannopyranosyltransferase:cds1456:-:1775:NC_000962.3	1164.99	-1.10774	0.123002	-9.00581	2.14e-19	1.3e-18
CDS:Rv1448c:tal,tal:transaldolase:cds1445:-:-:1121:NC_000962.3	1338.86	0.394084	0.102873	14.6481	0.00012957	0.00107825	CDS:Rv1460:-:transcriptional_regulator:cds1457:+:806:NC_000962.3	1731.57	0.217722	0.167106	1.3029	0.192608	0.245261
CDS:Rv1449c:tkt,tkt:transketolase:cds1446:-:-:2102:NC_000962.3	1865.51	0.355209	0.0862973	16.9157	3.91e-05	0.00036986	CDS:Rv1461:-:hypothetical_protein:cds1458:+:2540:NC_000962.3	6722.26	1.07137	0.136473	7.85043	4.15e-15	1.98e-14
CDS:Rv1450c:PE_PGRS27,PE_PGRS27:PE-PGRS_family_protein_PE_PGRS27:cds1447:-:-:3989:NC_000962.3	128.751	0.180391	0.242808	0.580381	0.446163	0.651336	CDS:Rv1462:-:hypothetical_protein:cds1459:+:1193:NC_000962.3	3512.26	1.56161	0.144739	10.7892	3.87e-27	3.35e-26
CDS:Rv1451:-:protoheme_IX_farnesyltransferase:cds1448:-:+:926:NC_000962.3	1185.8	0.0876903	0.108782	0.651934	0.419422	0.628573	CDS:Rv1463:-:ABC_transporter_ATP-binding_protein:cds1460:+:800:NC_000962.3	2122.05	1.63205	0.128992	12.6523	1.09e-36	1.32e-35
CDS:Rv1452c:PE_PGRS28,PE_PGRS28:PE-PGRS_family_protein_PE_PGRS28:cds1449:-:-:2225:NC_000962.3	90.5725	-0.0200651	0.295467	0.0288026	0.865236	0.928827	CDS:Rv1464:csd:cysteine_desulfurase:cds1461:+:1253:NC_000962.3	3707.26	1.33951	0.137473	9.74382	1.96e-22	1.4e-21
CDS:Rv1453:-:transcriptional_activator_protein:cds1450:-:+:1265:NC_000962.3	73.3513	-0.313558	0.306005	1.06526	0.302018	0.507629	CDS:Rv1465:csd:nitrogen_fixation_related_protein:cds1462:+:488:NC_000962.3	1606.88	1.18204	0.175672	6.7287	1.71e-11	6.31e-11
CDS:Rv1454c:qor,qor:quinone_reductase:cds1451:-:-:986:NC_000962.3	262.345	-0.0181385	0.201393	0.0125289	0.910877	0.947544	CDS:Rv1466:-:hypothetical_protein:cds1463:+:347:NC_000962.3	2054.27	1.21096	0.156042	7.76045	8.46e-15	3.96e-14
CDS:Rv1455:-:hypothetical_protein:cds1452:-:+:863:NC_000962.3	29.2838	-0.779194	0.436019	3.17833	0.0746207	0.191575	CDS:Rv1467c:fadE15:acyl-CoA_dehydrogenase_FadE15:cds1464:-:1829:NC_000962.3	1517.39	2.10897	0.125811	16.763	4.55e-63	1.09e-61
CDS:Rv1456c:-:antibiotic_ABC_transporter_permease:cds1453:-:-:932:NC_000962.3	292.434	-0.275526	0.171352	2.5876	0.107703	0.249151	CDS:Rv1468c:PE_PGRS29:PE-PGRS_family_protein_PE_PGRS29:cds1465:-:1112:NC_000962.3	2112.97	1.65442	0.10991	15.0525	3.33e-51	5.86e-50
CDS:Rv1457c:-:antibiotic_ABC_transporter_permease:cds1454:-:-:785:NC_000962.3	246.618	0.130756	0.156804	0.700388	0.402653	0.612538	CDS:Rv1469:ctpD:cobalt%2Fnickel-exporting_P-type_ATPase:cds1466:+:1973:NC_000962.3	1048.65	-1.30161	0.136714	-9.52065	1.72e-21	1.17e-20
CDS:Rv1458c:-:antibiotic_ABC_transporter_ATP-binding_protein:cds1455:-:-:941:NC_000962.3	284.368	0.0884312	0.169208	0.274672	0.600215	0.771986	CDS:Rv1470:trxA:thioredoxin_TrxA:cds1467:+:374:NC_000962.3	214.871	0.484926	0.213533	2.27097	0.0231489	0.0351042
CDS:Rv1459c:-:alpha-%281-%3E6%29-mannopyranosyltransferase:cds1456:-:-:1775:NC_000962.3	475.938	0.0184092	0.132963	0.0206846	0.885642	0.936672	CDS:Rv1471:trxB1:thioredoxin:cds1468:+:371:NC_000962.3	539.34	1.33717	0.19238	6.95066	3.64e-12	1.41e-11
CDS:Rv1460:-:transcriptional_regulator:cds1457:-:+:806:NC_000962.3	305.219	0.335108	0.182108	3.39091	0.0655568	0.175056	CDS:Rv1472:echA12:enoyl-CoA_hydratase_EchA12:cds1469:+:857:NC_000962.3	1457.71	0.101576	0.124198	0.817858	0.413439	0.476277
CDS:Rv1461:-:hypothetical_protein:cds1458:-:+:2540:NC_000962.3	1626.03	0.0698344	0.101692	0.471679	0.492216	0.687271	CDS:Rv1473:-:macrolide_ABC_transporter_ATP-binding_protein:cds1470:+:1628:NC_000962.3	1283.89	-0.0986205	0.129966	-0.758817	0.447962	0.510265
CDS:Rv1462:-:hypothetical_protein:cds1459:-:+:1193:NC_000962.3	598.474	0.119557	0.149276	0.644421	0.422115	0.630923	CDS:Rv1473A:-:transcriptional_regulator:cds1471:+:191:NC_000962.3	139.848	-0.476012	0.266215	-1.78808	0.0737636	0.102704
CDS:Rv1463:-:ABC_transporter_ATP-binding_protein:cds1460:-:+:800:NC_000962.3	369.067	0.18823	0.172822	1.1866	0.276016	0.479672	CDS:Rv1474c:-:transcriptional_regulator:cds1472:-:563:NC_000962.3	620.642	0.142338	0.155658	0.914431	0.360491	0.424031
CDS:Rv1464:csd,csd:cysteine_desulfurase:cds1461:-:+:1253:NC_000962.3	582.119	0.336068	0.150484	4.98514	0.0255659	0.0877055	CDS:Rv1475c:acn:iron-regulated_aconitate_hydratase:cds1473:-:2831:NC_000962.3	2828.41	-0.218327	0.113858	-1.91754	0.0551688	0.0785239
CDS:Rv1465:csd:nitrogen_fixation_related_protein:cds1462:-:+:488:NC_000962.3	301.585	0.0765513	0.155074	0.244524	0.620957	0.789104	CDS:Rv1476:-:membrane_protein:cds1474:+:560:NC_000962.3	335.627	0.419863	0.177724	2.36245	0.0181547	0.0280239
CDS:Rv1466:-:hypothetical_protein:cds1463:-:+:347:NC_000962.3	351.482	0.115509	0.175512	0.438343	0.507923	0.699487	CDS:Rv1477:ripA:peptidoglycan_endopeptidase_RipA:cds1475:+:1418:NC_000962.3	5281.23	0.329915	0.0912718	3.61465	0.000300758	0.000584413
CDS:Rv1467c:fadE15,fadE15:acyl-CoA_dehydrogenase_FadE15:cds1464:-:-:1829:NC_000962.3	599.506	1.27715	0.125998	100.936	9.5e-24	9.1e-22	CDS:Rv1478:-:peptidoglycan_endopeptidase_RipB:cds1476:+:725:NC_000962.3	2018.64	0.553482	0.111598	4.95962	7.06e-07	1.82e-06
CDS:Rv1468c:PE_PGRS29,PE_PGRS29:PE-PGRS_family_protein_PE_PGRS29:cds1465:-:-:1112:NC_000962.3	366.85	0.509359	0.16868	9.08975	0.00257046	0.0135345	CDS:Rv1479:moxR1:transcriptional_regulator_MoxR1:cds1477:+:1133:NC_000962.3	5831.93	0.20634	0.089121	2.31528	0.0205975	0.0314274
CDS:Rv1469:ctpD,ctpD:cobalt%2Fnickel-exporting_P-type_ATPase:cds1466:-:+:1973:NC_000962.3	411.471	0.795203	0.164492	23.2648	1.41e-06	1.85e-05	CDS:Rv1480:moxR1:hypothetical_protein:cds1478:+:953:NC_000962.3	3152.77	0.192042	0.0962824	1.99457	0.0460895	0.0666297
CDS:Rv1470:trxA,trxA:thioredoxin_TrxA:cds1467:-:+:374:NC_000962.3	111.742	0.212804	0.238695	0.801979	0.370502	0.580592	CDS:Rv1481:-:membrane_protein:cds1479:+:1007:NC_000962.3	3879.51	-0.151692	0.106019	-1.4308	0.152487	0.1989
CDS:Rv1471:trxB1,trxB1:thioredoxin:cds1468:-:+:371:NC_000962.3	188.182	0.157273	0.226105	0.496806	0.480907	0.677627	CDS:Rv1482c:-:hypothetical_protein:cds1480:-:842:NC_000962.3	16.8488	-0.764315	0.675581	-1.13135	0.25791	0.316308
CDS:Rv1472:echA12,echA12:enoyl-CoA_hydratase_EchA12:cds1469:-:+:857:NC_000962.3	593.226	-0.255367	0.127431	4.00814	0.0452812	0.133934	CDS:Rv1483:fabG1:3-oxoacyl-ACP_reductase_FabG1:cds1481:+:743:NC_000962.3	1021.16	-0.402117	0.125133	-3.2135	0.00131127	0.00237345
CDS:Rv1473:-:macrolide_ABC_transporter_ATP-binding_protein:cds1470:-:+:1628:NC_000962.3	625.337	-0.365379	0.140565	6.72106	0.0095281	0.0402002	CDS:Rv1484:inhA:NADH-dependent_enoyl-%5BACP%5D_reductase:cds1482:+:809:NC_000962.3	1442.17	-0.0950805	0.113625	-0.836792	0.402709	0.465813
CDS:Rv1473A:-:transcriptional_regulator:cds1471:-:+:191:NC_000962.3	101.587	-0.276282	0.256346	1.15901	0.281671	0.485265	CDS:Rv1485:hemZ:ferrochelatase:cds1483:+:1034:NC_000962.3	451.181	0.0871213	0.176533	0.493514	0.62165	0.676612
CDS:Rv1474c:-:transcriptional_regulator:cds1472:-:-:563:NC_000962.3	287.61	0.85458	0.158602	28.9556	7.41e-08	1.29e-06	CDS:Rv1486c:hemZ:hypothetical_protein:cds1484:-:866:NC_000962.3	2152.43	0.374255	0.104943	3.56628	0.00036209	0.00069676
CDS:Rv1475c:acn,acn:iron-regulated_aconitate_hydratase:cds1473:-:-:2831:NC_000962.3	1471.24	0.32763	0.105521	9.63984	0.00190401	0.0106842	CDS:Rv1487:-:hypothetical_protein:cds1485:+:434:NC_000962.3	1005.74	0.104841	0.140846	0.744366	0.456655	0.517491
CDS:Rv1476:-:membrane_protein:cds1474:-:+:560:NC_000962.3	160.979	0.495986	0.21738	5.19711	0.0226245	0.0799182	CDS:Rv1488:-:hypothetical_protein:cds1486:+:1145:NC_000962.3	3087.03	0.713354	0.101373	7.03695	1.96e-12	7.79e-12
CDS:Rv1477:ripA,ripA:peptidoglycan_endopeptidase_RipA:cds1475:-:+:1418:NC_000962.3	960.401	0.165757	0.122768	1.82581	0.176623	0.359283	CDS:Rv1489:-:hypothetical_protein:cds1487:+:356:NC_000962.3	1302.89	0.810316	0.118578	6.83361	8.28e-12	3.11e-11
CDS:Rv1478:-:peptidoglycan_endopeptidase_RipB:cds1476:-:+:725:NC_000962.3	351.68	0.479855	0.184372	6.7759	0.00923969	0.0391516	CDS:Rv1489A:-:hypothetical_protein:cds1488:+:230:NC_000962.3	1035.63	0.813371	0.132708	6.12905	8.84e-10	2.93e-09
CDS:Rv1479:moxR1,moxR1:transcriptional_regulator_MoxR1:cds1477:-:+:1133:NC_000962.3	2136.45	0.0312327	0.0869445	0.129134	0.719332	0.848509	CDS:Rv1490:-:membrane_protein:cds1489:+:1307:NC_000962.3	103.137	-0.454546	0.348781	-1.30324	0.192491	0.245191
CDS:Rv1480:moxR1:hypothetical_protein:cds1478:-:+:953:NC_000962.3	1094.94	0.259138	0.110814	5.47181	0.0193256	0.0707466	CDS:Rv1491c:-:TVP38%2FTMEM64_family_membrane_protein:cds1490:-:758:NC_000962.3	977.421	-0.618369	0.13335	-4.6372	3.53e-06	8.49e-06
CDS:Rv1481:-:membrane_protein:cds1479:-:+:1007:NC_000962.3	1369.27	-0.104517	0.0962222	1.18193	0.276964	0.480321	CDS:Rv1492:mutA:methylmalonyl-CoA_mutase_small_subunit:cds1491:+:1847:NC_000962.3	1686.88	0.941022	0.118885	7.91541	2.46e-15	1.2e-14
CDS:Rv1482c:-:hypothetical_protein:cds1480:-:-:842:NC_000962.3	7.11935	-1.48416	0.89913	2.81272	0.0935197	0.226823	CDS:Rv1493:mutB:methylmalonyl-CoA_mutase_large_subunit:cds1492:+:2252:NC_000962.3	1917.31	0.33978	0.105892	3.20875	0.00133313	0.00241193
CDS:Rv1483:fabG1,fabG1:3-oxoacyl-ACP_reductase_FabG1:cds1481:-:+:743:NC_000962.3	858.533	-0.248845	0.109429	5.16856	0.0229992	0.0809508	CDS:Rv1494:mazE4:antitoxin_MazE4:cds1493:+:302:NC_000962.3	245.041	-0.596851	0.207844	-2.87164	0.00408352	0.00694425
CDS:Rv1484:inhA,inhA:NADH-dependent_enoyl-%5BACP%5D_reductase:cds1482:-:+:809:NC_000962.3	1090.41	-0.0769807	0.105278	0.536657	0.463821	0.665166	CDS:Rv1495:mazF4:mRNA_interferase_MazF4:cds1494:+:317:NC_000962.3	135.845	0.301837	0.276009	1.09358	0.274141	0.334265
CDS:Rv1485:hemZ,hemZ:ferrochelatase:cds1483:-:+:1034:NC_000962.3	436.6	-0.305161	0.13565	5.08069	0.0241938	0.0842492	CDS:Rv1496:mazF4:transport_system_kinase:cds1495:+:1004:NC_000962.3	453.646	0.399031	0.16107	2.47738	0.0132351	0.020927
CDS:Rv1486c:hemZ:hypothetical_protein:cds1484:-:-:866:NC_000962.3	747.049	0.0673547	0.118485	0.328007	0.566835	0.746339	CDS:Rv1497:lipL:esterase_LipL:cds1496:+:1289:NC_000962.3	6921.45	1.16201	0.0919109	12.6427	1.23e-36	1.48e-35
CDS:Rv1487:-:hypothetical_protein:cds1485:-:+:434:NC_000962.3	433.342	-0.0282932	0.143994	0.0387675	0.84391	0.917741	CDS:Rv1498A:-:hypothetical_protein:cds1498:-:212:NC_000962.3	217.375	1.22935	0.26177	4.69631	2.65e-06	6.43e-06
CDS:Rv1488:-:hypothetical_protein:cds1486:-:+:1145:NC_000962.3	935.966	0.013527	0.101611	0.0184755	0.891881	0.939225	CDS:Rv1498c:-:methyltransferase:cds1497:-:617:NC_000962.3	509.771	0.0589239	0.160618	0.366859	0.713725	0.760948
CDS:Rv1489:-:hypothetical_protein:cds1487:-:+:356:NC_000962.3	608.085	-0.445873	0.129331	11.8629	0.00057263	0.00383676	CDS:Rv1499:-:hypothetical_protein:cds1499:+:398:NC_000962.3	84.8202	0.707346	0.357817	1.97684	0.04806	0.0692764
CDS:Rv1489A:-:hypothetical_protein:cds1488:-:+:230:NC_000962.3	706.527	-0.805899	0.421633	3.60687	0.0575413	0.159846	CDS:Rv1500:-:glycosyltransferase:cds1500:+:1028:NC_000962.3	473.982	-0.393203	0.169729	-2.31665	0.0205228	0.0313255
CDS:Rv1490:-:membrane_protein:cds1489:-:+:1307:NC_000962.3	106.071	-0.593786	0.25113	5.54232	0.0185619	0.0683971	CDS:Rv1501:-:hypothetical_protein:cds1501:+:821:NC_000962.3	951.363	0.590855	0.140357	4.20966	2.56e-05	5.64e-05
CDS:Rv1491c:-:TVP38%2FTMEM64_family_membrane_protein:cds1490:-:-:758:NC_000962.3	470.267	0.039883	0.131048	0.0926846	0.760792	0.873887	CDS:Rv1502:-:hypothetical_protein:cds1502:+:899:NC_000962.3	1048.03	0.415398	0.127782	3.25083	0.0011507	0.00210202
CDS:Rv1492:mutA,mutA:methylmalonyl-CoA_mutase_small_subunit:cds1491:-:+:1847:NC_000962.3	425.623	0.203711	0.177033	1.33154	0.248532	0.446584	CDS:Rv1505c:-:hypothetical_protein:cds1503:-:665:NC_000962.3	218.599	-2.19787	0.230568	-9.53242	1.54e-21	1.05e-20
CDS:Rv1493:mutB,mutB:methylmalonyl-CoA_mutase_large_subunit:cds1492:-:+:2252:NC_000962.3	715.755	0.237465	0.11236	4.46914	0.0345123	0.110305	CDS:Rv1506c:-:hypothetical_protein:cds1504:-:500:NC_000962.3	233.933	-1.40534	0.239662	-5.86385	4.52e-09	1.41e-08
CDS:Rv1494:mazE4,mazE4:antitoxin_MazE4:cds1493:-:+:302:NC_000962.3	111.624	-0.276194	0.230333	1.46299	0.226455	0.420177	CDS:Rv1507A:-:hypothetical_protein:cds1506:+:503:NC_000962.3	47.5733	-1.30528	0.448065	-2.91314	0.00357816	0.00614019
CDS:Rv1495:mazF4,mazF4:mRNA_interferase_MazF4:cds1494:-:+:317:NC_000962.3	40.6336	-0.242296	0.355752	0.467647	0.494072	0.688929	CDS:Rv1507c:-:hypothetical_protein:cds1505:-:695:NC_000962.3	356.911	-1.66805	0.194429	-8.57924	9.55e-18	5.35e-17
CDS:Rv1496:mazF4:transport_system_kinase:cds1495:-:+:1004:NC_000962.3	162.947	0.435112	0.222266	3.83665	0.0501437	0.144827	CDS:Rv1508A:-:hypothetical_protein:cds1508:+:362:NC_000962.3	77.6163	-0.330029	0.336255	-0.981484	0.326354	0.388372
CDS:Rv1497:lipL,lipL:esterase_LipL:cds1496:-:+:1289:NC_000962.3	1030.17	0.321145	0.112347	8.16795	0.00426371	0.0205495	CDS:Rv1508c:-:membrane_protein:cds1507:-:1799:NC_000962.3	1233.76	0.0163035	0.117371	0.138906	0.889525	0.914439
CDS:Rv1498c:-:methyltransferase:cds1497:-:-:617:NC_000962.3	309.183	0.263934	0.147676	3.20442	0.0734394	0.189455	CDS:Rv1509:-:hypothetical_protein:cds1509:+:881:NC_000962.3	416.86	0.592949	0.185724	3.19263	0.00140983	0.00254257
CDS:Rv1498A:-:hypothetical_protein:cds1498:-:-:212:NC_000962.3	63.8226	-0.129352	0.337851	0.153386	0.695321	0.833849	CDS:Rv1510:-:hypothetical_protein:cds1510:+:1298:NC_000962.3	531.443	0.320208	0.16498	1.9409	0.052271	0.0748022
CDS:Rv1499:-:hypothetical_protein:cds1499:-:+:398:NC_000962.3	26.2738	0.549164	0.461223	1.43275	0.231317	0.425726	CDS:Rv1511:gmdA:GDP-D-mannose_dehydratase_GmdA:cds1511:+:1022:NC_000962.3	747.134	-0.862982	0.139446	-6.18865	6.07e-10	2.04e-09
CDS:Rv1500:-:glycosyltransferase:cds1500:-:+:1028:NC_000962.3	337.114	0.548159	0.189704	8.29989	0.00396475	0.019346	CDS:Rv1512:epiA:nucleotide-sugar_epimerase_EpiA:cds1512:+:968:NC_000962.3	1033.16	-0.351321	0.124326	-2.82581	0.00471613	0.00789807
CDS:Rv1501:-:hypothetical_protein:cds1501:-:+:821:NC_000962.3	557.795	0.122809	0.173258	0.505243	0.477206	0.673631	CDS:Rv1513:epiA:hypothetical_protein:cds1513:+:731:NC_000962.3	692.917	-0.0397835	0.155105	-0.256495	0.797569	0.835287
CDS:Rv1502:-:hypothetical_protein:cds1502:-:+:899:NC_000962.3	1254.45	0.338048	0.121832	7.68146	0.00557911	0.0258734	CDS:Rv1514c:-:glycosyltransferase:cds1514:-:788:NC_000962.3	195.594	-0.459602	0.271068	-1.69552	0.0899761	0.122988
CDS:Rv1505c:-:hypothetical_protein:cds1503:-:-:665:NC_000962.3	294.713	-0.402253	0.18562	4.66436	0.0307948	0.101649	CDS:Rv1515c:-:hypothetical_protein:cds1515:-:896:NC_000962.3	165.245	0.392695	0.26976	1.45572	0.145471	0.191069
CDS:Rv1506c:-:hypothetical_protein:cds1504:-:-:500:NC_000962.3	334.233	-0.492909	0.171289	8.23839	0.00410134	0.0199115	CDS:Rv1516c:-:sugar_transferase:cds1516:-:1010:NC_000962.3	179.58	-0.0996015	0.252681	-0.394179	0.693449	0.741925
CDS:Rv1507c:-:hypothetical_protein:cds1505:-:-:695:NC_000962.3	482.693	-0.171998	0.151762	1.28459	0.257047	0.456945	CDS:Rv1517:-:hypothetical_protein:cds1517:+:764:NC_000962.3	132.043	-0.312352	0.275587	-1.13341	0.257044	0.315749
CDS:Rv1507A:-:hypothetical_protein:cds1506:-:+:503:NC_000962.3	38.6119	-0.954415	0.416521	5.23051	0.022194	0.0788228	CDS:Rv1518:-:hypothetical_protein:cds1518:+:959:NC_000962.3	72.8087	-0.97132	0.389535	-2.49354	0.0126477	0.0200863
CDS:Rv1508c:-:membrane_protein:cds1507:-:-:1799:NC_000962.3	808.685	0.421948	0.12116	12.0969	0.00050507	0.00347445	CDS:Rv1519:-:hypothetical_protein:cds1519:+:269:NC_000962.3	60.7942	1.39488	0.426473	3.27073	0.00107269	0.00196949
CDS:Rv1508A:-:hypothetical_protein:cds1508:-:+:362:NC_000962.3	63.1843	-0.108372	0.292507	0.139622	0.708657	0.84275	CDS:Rv1520:-:sugar_transferase:cds1520:+:1040:NC_000962.3	1386.48	1.23376	0.13324	9.25964	2.05e-20	1.32e-19
CDS:Rv1509:-:hypothetical_protein:cds1509:-:+:881:NC_000962.3	183.13	0.480865	0.190043	6.39825	0.0114233	0.0465465	CDS:Rv1521:fadD25:fatty-acid--CoA_ligase_FadD25:cds1521:+:1751:NC_000962.3	2860.21	0.31351	0.109872	2.8534	0.00432536	0.00731162
CDS:Rv1510:-:hypothetical_protein:cds1510:-:+:1298:NC_000962.3	167.232	0.407616	0.246509	2.75883	0.0967192	0.232195	CDS:Rv1522c:mmpL12:transmembrane_transport_protein_MmpL12:cds1522:-:3440:NC_000962.3	1912.64	0.154193	0.106315	1.45034	0.146963	0.19271
CDS:Rv1511:gmdA,gmdA:GDP-D-mannose_dehydratase_GmdA:cds1511:-:+:1022:NC_000962.3	375.588	-0.0964578	0.139319	0.483913	0.486655	0.681491	CDS:Rv1523:-:methyltransferase:cds1523:+:1043:NC_000962.3	388.066	-0.562155	0.178082	-3.15672	0.00159556	0.00285158
CDS:Rv1512:epiA,epiA:nucleotide-sugar_epimerase_EpiA:cds1512:-:+:968:NC_000962.3	434.302	0.16922	0.133006	1.61982	0.203117	0.389003	CDS:Rv1524:-:glycosyltransferase:cds1524:+:1244:NC_000962.3	333.389	-0.551089	0.2187	-2.51983	0.011741	0.0187138
CDS:Rv1513:epiA:hypothetical_protein:cds1513:-:+:731:NC_000962.3	401.041	0.0409806	0.145875	0.0881714	0.766515	0.877293	CDS:Rv1525:wbbL2:rhamnosyl_transferase_WbbL:cds1525:+:785:NC_000962.3	280.471	-0.489947	0.20789	-2.35676	0.018435	0.0284234
CDS:Rv1514c:-:glycosyltransferase:cds1514:-:-:788:NC_000962.3	168.532	0.171564	0.221019	0.617736	0.43189	0.638008	CDS:Rv1526c:wbbL2:glycosyltransferase:cds1526:-:1280:NC_000962.3	422.155	0.655815	0.182924	3.58517	0.000336855	0.000650746
CDS:Rv1515c:-:hypothetical_protein:cds1515:-:-:896:NC_000962.3	121.058	0.187087	0.225425	0.689128	0.406461	0.614305	CDS:Rv1527c:pks5:polyketide_synthase:cds1527:-:6326:NC_000962.3	1109.54	-1.26704	0.135477	-9.35245	8.56e-21	5.62e-20
CDS:Rv1516c:-:sugar_transferase:cds1516:-:-:1010:NC_000962.3	118.621	0.287407	0.283266	1.0368	0.308567	0.513364	CDS:Rv1528c:papA4:polyketide_synthase_associated_protein_PapA:cds1528:-:497:NC_000962.3	59.4791	1.73069	0.444098	3.89709	9.74e-05	0.00020226
CDS:Rv1517:-:hypothetical_protein:cds1517:-:+:764:NC_000962.3	91.1891	0.497732	0.269044	3.41453	0.0646247	0.173274	CDS:Rv1529:fadD24:fatty-acid--CoA_ligase_FadD24:cds1529:+:1754:NC_000962.3	461.066	0.119613	0.164049	0.72913	0.465922	0.526037
CDS:Rv1518:-:hypothetical_protein:cds1518:-:+:959:NC_000962.3	77.4966	-0.382229	0.302662	1.5971	0.206315	0.392638	CDS:Rv1530:adh:alcohol_dehydrogenase:cds1530:+:1103:NC_000962.3	188.859	-0.549862	0.267056	-2.05897	0.0394969	0.0578159
CDS:Rv1519:-:hypothetical_protein:cds1519:-:+:269:NC_000962.3	107.794	0.0458224	0.245207	0.0350592	0.851472	0.922144	CDS:Rv1531:adh:hypothetical_protein:cds1531:+:566:NC_000962.3	307.092	-0.0402658	0.194909	-0.206587	0.836332	0.869224
CDS:Rv1520:-:sugar_transferase:cds1520:-:+:1040:NC_000962.3	355.218	0.252553	0.147227	2.95042	0.085855	0.212233	CDS:Rv1532c:-:hypothetical_protein:cds1532:-:434:NC_000962.3	135.239	0.450115	0.284748	1.58075	0.113935	0.15315
CDS:Rv1521:fadD25,fadD25:fatty-acid--CoA_ligase_FadD25:cds1521:-:+:1751:NC_000962.3	1730.66	0.00602297	0.0896512	0.00452049	0.946395	0.960531	CDS:Rv1533:-:monooxygenase:cds1533:+:1127:NC_000962.3	2036.64	-1.02526	0.113145	-9.06153	1.29e-19	7.89e-19
CDS:Rv1522c:mmpL12,mmpL12:transmembrane_transport_protein_MmpL12:cds1522:-:-:3440:NC_000962.3	797.325	0.149554	0.114179	1.72336	0.189261	0.374517	CDS:Rv1534:-:transcriptional_regulator:cds1534:+:677:NC_000962.3	785.613	-0.838961	0.147088	-5.70382	1.17e-08	3.54e-08
CDS:Rv1523:-:methyltransferase:cds1523:-:+:1043:NC_000962.3	157.739	0.0654798	0.209374	0.0988767	0.753182	0.868359	CDS:Rv1535:-:hypothetical_protein:cds1535:+:236:NC_000962.3	1067.44	-2.47707	0.170273	-14.5476	6.04e-48	9.74e-47
CDS:Rv1524:-:glycosyltransferase:cds1524:-:+:1244:NC_000962.3	177.793	-0.171777	0.208258	0.692948	0.405163	0.613547	CDS:Rv1536:ileS:isoleucine--tRNA_ligase:cds1536:+:3125:NC_000962.3	3377.71	-0.624016	0.101698	-6.13595	8.47e-10	2.81e-09
CDS:Rv1525:wbbL2,wbbL2:rhamnosyl_transferase_WbbL:cds1525:-:+:785:NC_000962.3	186.501	0.08003	0.188342	0.18062	0.670841	0.819899	CDS:Rv1537:dinX:DNA_polymerase_IV:cds1537:+:1391:NC_000962.3	216.203	-0.795735	0.246112	-3.23322	0.00122404	0.0022256
CDS:Rv1526c:wbbL2:glycosyltransferase:cds1526:-:-:1280:NC_000962.3	90.858	-0.648068	0.27223	5.63078	0.0176478	0.0656445	CDS:Rv1538c:ansA:L-aparaginase:cds1538:-:980:NC_000962.3	664.254	0.2006	0.142118	1.41151	0.158095	0.205404
CDS:Rv1527c:pks5,pks5:polyketide_synthase:cds1527:-:-:6326:NC_000962.3	529.7	-0.3899	0.127849	9.27126	0.00232778	0.0125425	CDS:Rv1539:lspA:lipoprotein_signal_peptidase:cds1539:+:608:NC_000962.3	939.119	0.6225	0.148078	4.20386	2.62e-05	5.79e-05
CDS:Rv1528c:papA4,papA4:polyketide_synthase_associated_protein_PapA:cds1528:-:-:497:NC_000962.3	10.4106	1.48755	1.67667	0.752914	0.385555	0.594139	CDS:Rv1540:lspA:RNA_pseudouridine_synthase:cds1540:+:926:NC_000962.3	1370.27	1.12116	0.125943	8.90216	5.48e-19	3.22e-18
[truncated: 2,400 more rows]
